# Supplementary material for: Impact of DNA methylation on 3D genome structure
Source: Nat Commun. 2021 May 28;12:3243. doi: 10.1038/s41467-021-23142-8 (PMC8163762; doi:10.1038/s41467-021-23142-8)
Supplement: Supplementary file 5 — Supplementary Data 1 [file 41467_2021_23142_MOESM5_ESM.xlsx]

## Sheet: Sheet1
Gene	Gene Name	Type	baseMean	log2FoldChange	lfcMLE	lfcSE	stat	pvalue	padj
YDR446W	ECM11	protein_coding	97.1101	4.66616	4.87626	0.412876	11.3016	1.28859e-29	8.56657e-26
YDR014W-A	HED1	protein_coding	118.605	4.09632	4.25173	0.369132	11.0972	1.29472e-28	4.30366e-25
YPL121C	MEI5	protein_coding	55.9763	5.8493	6.43128	0.603704	9.68902	3.35743e-22	7.44006e-19
YHR014W	SPO13	protein_coding	43.2725	5.26579	6.10584	0.578332	9.10513	8.61607e-20	1.43199e-16
YNR064C		protein_coding	233.693	3.27849	3.4703	0.400805	8.17975	2.84431e-16	3.7818e-13
YNL196C	SLZ1	protein_coding	157.579	2.97012	3.09158	0.365636	8.12317	4.54173e-16	5.03224e-13
YER179W	DMC1	protein_coding	123.923	3.71828	4.04435	0.477575	7.78574	6.93074e-15	6.58222e-12
YOL104C	NDJ1	protein_coding	106.902	3.04359	3.26183	0.393091	7.74271	9.73191e-15	8.08722e-12
YGL033W	HOP2	protein_coding	21.4419	4.87664	5.94143	0.677874	7.19401	6.29141e-13	4.64726e-10
YLR445W	GMC2	protein_coding	21.6866	4.94026	5.98837	0.693498	7.12368	1.05083e-12	6.9859e-10
YBR115C	LYS2	protein_coding	2302.68	-1.17762	-1.18836	0.167803	-7.01783	2.25336e-12	1.36185e-09
YHR079C-A	SAE3	protein_coding	26.5667	4.72695	5.58785	0.696149	6.79013	1.12031e-11	6.20653e-09
YJR094C	IME1	protein_coding	353.287	-1.61506	-1.64453	0.244764	-6.59845	4.15466e-11	2.12463e-08
YLR329W	REC102	protein_coding	70.4966	2.2861	2.3746	0.351377	6.50612	7.7119e-11	3.66205e-08
YPR078C		protein_coding	73.3464	3.00204	3.21654	0.463353	6.47894	9.23693e-11	4.09381e-08
RUF21	RUF21	ncRNA	14.8006	4.63835	6.02344	0.739574	6.27165	3.57238e-10	1.48433e-07
YML039W		protein_coding	189.13	-4.30918	-10.9019	0.691565	-6.23105	4.63317e-10	1.81184e-07
YMR133W	REC114	protein_coding	29.2756	3.39901	3.70689	0.55501	6.12423	9.1124e-10	3.36551e-07
YLL046C	RNP1	protein_coding	75.8356	3.42456	3.84354	0.568268	6.02631	1.67744e-09	5.86929e-07
YGL249W	ZIP2	protein_coding	57.5852	2.46297	2.60326	0.423288	5.81866	5.93201e-09	1.97001e-06
YMR306W	FKS3	protein_coding	247.324	1.54895	1.58673	0.26657	5.81065	6.22294e-09	1.97001e-06
YGL081W		protein_coding	143.336	1.63406	1.67672	0.28223	5.78982	7.04639e-09	2.12929e-06
YDR374C	PHO92	protein_coding	70.0927	3.36041	3.84001	0.595931	5.63892	1.71121e-08	4.94615e-06
YOL131W		protein_coding	46.6688	3.35919	3.81746	0.605953	5.54365	2.96237e-08	8.20577e-06
YKL068W-A		protein_coding	345.236	1.66623	1.71694	0.302428	5.50952	3.59821e-08	9.56836e-06
YCR099C		protein_coding	87.0891	2.12469	2.24103	0.390727	5.4378	5.3943e-08	1.37928e-05
YIL072W	HOP1	protein_coding	189.943	2.0679	2.17872	0.39063	5.29376	1.19828e-07	2.95044e-05
YCR101C		protein_coding	55.0749	2.28163	2.44521	0.433661	5.26132	1.43023e-07	3.39577e-05
YDR218C	SPR28	protein_coding	33.64	2.66419	2.98006	0.527649	5.04918	4.43709e-07	0.000101716
YCR100C		protein_coding	128.828	1.63436	1.69643	0.324441	5.03747	4.7172e-07	0.000104533
YMR244W		protein_coding	4576.09	2.04012	2.14779	0.411531	4.9574	7.14434e-07	0.000153211
YHR029C	YHI9	protein_coding	534.133	-1.16278	-1.18488	0.23564	-4.93455	8.03376e-07	0.000166901
YHR153C	SPO16	protein_coding	45.0368	3.08189	3.70756	0.627159	4.91405	8.92155e-07	0.000179729
YPR027C		protein_coding	25.397	3.12365	4.0184	0.640329	4.87819	1.07062e-06	0.000209337
YER073W	ALD5	protein_coding	2287.05	-1.06288	-1.07996	0.219447	-4.84346	1.27595e-06	0.000242358
YDR380W	ARO10	protein_coding	3067.97	-1.42855	-1.47416	0.296971	-4.81041	1.50624e-06	0.000278151
YBR186W	PCH2	protein_coding	82.2344	2.27111	2.44755	0.475611	4.77514	1.79586e-06	0.000322673
YMR318C	ADH6	protein_coding	3350.72	-1.29118	-1.32533	0.275214	-4.69153	2.71172e-06	0.000474409
YBR229C	ROT2	protein_coding	497.68	-1.25711	-1.29748	0.269993	-4.6561	3.22249e-06	0.00054931
YGR244C	LSC2	protein_coding	1507.25	-1.14221	-1.16718	0.251075	-4.5493	5.38254e-06	0.000894578
YLR454W	FMP27	protein_coding	767.587	-1.28501	-1.32534	0.28533	-4.50358	6.68194e-06	0.00108345
YNL033W		protein_coding	39.0398	2.02289	2.20437	0.458484	4.41212	1.02365e-05	0.0016203
YHR126C	ANS1	protein_coding	168.141	1.76304	1.84806	0.401095	4.39556	1.10485e-05	0.00170816
YHL022C	SPO11	protein_coding	67.2421	1.93591	2.08549	0.445386	4.34658	1.38275e-05	0.0020892
YDR545W	YRF1-1	protein_coding	424.02	1.72312	1.8263	0.401276	4.29411	1.75396e-05	0.00242924
YOR396W	YRF1-8	protein_coding	424.02	1.72312	1.8263	0.401276	4.29411	1.75396e-05	0.00242924
YLR467W	YRF1-5	protein_coding	424.02	1.72312	1.8263	0.401276	4.29411	1.75396e-05	0.00242924
YER044C-A	MEI4	protein_coding	65.3421	1.62271	1.70408	0.377756	4.29565	1.7418e-05	0.00242924
YDR007W	TRP1	protein_coding	3337.39	1.5688	1.63898	0.36691	4.27572	1.90523e-05	0.00258489
YDR042C		protein_coding	43.0919	1.92797	2.09086	0.451931	4.26608	1.98934e-05	0.00263623
YGR284C	ERV29	protein_coding	961.298	-1.11581	-1.15453	0.261779	-4.26241	2.02238e-05	0.00263623
YDR273W	DON1	protein_coding	102.876	1.28559	1.32666	0.304999	4.21507	2.49698e-05	0.0031923
YDR285W	ZIP1	protein_coding	180.605	1.23336	1.27047	0.293481	4.20253	2.6395e-05	0.00331082
YML116W	ATR1	protein_coding	995.402	-1.29258	-1.33586	0.312953	-4.13028	3.62323e-05	0.0044606
YPR164W	MMS1	protein_coding	470.019	1.26224	1.30486	0.307873	4.09988	4.13363e-05	0.00499643
YOL049W	GSH2	protein_coding	930.152	-0.998779	-1.02366	0.245631	-4.06617	4.77921e-05	0.00567361
YNL210W	MER1	protein_coding	3.94541	3.48806	8.90918	0.861878	4.04705	5.18674e-05	0.00604938
YKR005C		protein_coding	199.241	1.33888	1.3889	0.331622	4.03735	5.40575e-05	0.00619611
YDL104C	QRI7	protein_coding	124.731	-1.2584	-1.30359	0.315989	-3.9824	6.82238e-05	0.00768732
YIL031W	ULP2	protein_coding	612.146	1.00717	1.02971	0.255549	3.94122	8.10675e-05	0.00898228
YLL030C	RRT7	protein_coding	4.96858	3.35807	5.52389	0.86176	3.89676	9.74898e-05	0.0105646
YKR041W		protein_coding	51.3233	1.71029	1.82615	0.43919	3.89419	9.85265e-05	0.0105646
YIL068C	SEC6	protein_coding	440.916	-0.838569	-0.853186	0.21719	-3.86099	0.000112929	0.0119167
YGR029W	ERV1	protein_coding	329.08	-1.15041	-1.18627	0.299367	-3.84283	0.000121625	0.0126338
YNL239W	LAP3	protein_coding	1528.24	-0.77542	-0.786387	0.202228	-3.83439	0.000125878	0.0128745
YDR256C	CTA1	protein_coding	677.205	1.67775	1.79264	0.44367	3.78153	0.000155865	0.0156998
YIL053W	GPP1	protein_coding	12165.2	1.2366	1.28365	0.329126	3.75724	0.000171798	0.0170465
YOR301W	RAX1	protein_coding	240.502	-0.939239	-0.962809	0.253654	-3.70284	0.000213203	0.0208437
YLR042C		protein_coding	102.293	-1.91166	-2.15544	0.526125	-3.63347	0.000279637	0.0269424
YER095W	RAD51	protein_coding	986.692	0.783132	0.795904	0.216401	3.6189	0.000295861	0.0280983
YDR402C	DIT2	protein_coding	41.1343	1.44437	1.52808	0.402756	3.58622	0.0003355	0.0305535
YML057W	CMP2	protein_coding	1085.67	-0.687127	-0.696136	0.191592	-3.58641	0.00033526	0.0305535
YEL021W	URA3	protein_coding	930.648	-1.10864	-1.14548	0.308637	-3.59204	0.000328101	0.0305535
YIL073C	SPO22	protein_coding	103.425	1.48448	1.58287	0.414561	3.58085	0.000342482	0.0307678
YNL219C	ALG9	protein_coding	849.968	-0.69192	-0.703016	0.194316	-3.56079	0.000369741	0.0327738
YMR018W		protein_coding	43.0285	1.30461	1.36317	0.373553	3.49242	0.000478657	0.0418699
YJR078W	BNA2	protein_coding	508.575	0.827006	0.842882	0.237397	3.48365	0.000494632	0.0427054
YLR290C		protein_coding	220.136	-1.01407	-1.04435	0.291848	-3.47465	0.000511515	0.0435968
YIL024C		protein_coding	316.108	0.884326	0.903526	0.256294	3.45044	0.000559684	0.0459355
YBR094W	PBY1	protein_coding	368.684	-0.86197	-0.883821	0.249813	-3.45046	0.00055964	0.0459355
YPL265W	DIP5	protein_coding	655.488	-1.93014	-2.2058	0.55867	-3.45488	0.000550535	0.0459355
YBR291C	CTP1	protein_coding	609.184	0.815043	0.83041	0.237882	3.42625	0.000611973	0.0490168
YGR111W		protein_coding	449.405	-0.712894	-0.724725	0.207963	-3.42799	0.000608069	0.0490168
YLR039C	RIC1	protein_coding	339.461	-0.778094	-0.79528	0.228585	-3.40397	0.000664149	0.0525627
YPL273W	SAM4	protein_coding	1843.24	-0.963547	-0.991333	0.283368	-3.40034	0.00067303	0.0526389
YPR058W	YMC1	protein_coding	642.067	-0.83458	-0.851971	0.247585	-3.37088	0.000749287	0.0579216
YCL038C	ATG22	protein_coding	344.852	-0.796797	-0.81249	0.237292	-3.35788	0.000785432	0.0600178
YDL127W	PCL2	protein_coding	536.566	-1.47872	-1.5956	0.44105	-3.35273	0.000800175	0.0604496
YDR002W	YRB1	protein_coding	2889.11	0.755069	0.768182	0.225481	3.34871	0.000811898	0.060646
YBR140C	IRA1	protein_coding	1314.72	-0.779499	-0.794851	0.235059	-3.31618	0.000912574	0.0674088
YOL132W	GAS4	protein_coding	26.8215	1.73194	1.93011	0.52425	3.30365	0.000954337	0.0689612
YGR050C		protein_coding	45.9089	1.17839	1.22904	0.356605	3.30447	0.000951551	0.0689612
YFL021C-A		protein_coding	35.0329	2.17849	2.62595	0.660299	3.29925	0.000969435	0.069299
YDL210W	UGA4	protein_coding	169.654	1.36721	1.4503	0.414808	3.29599	0.000980739	0.0693612
YLR338W	OPI9	protein_coding	21.972	1.92812	2.24824	0.585643	3.29232	0.000993649	0.0693934
YPR007C	REC8	protein_coding	138.116	1.58583	1.71636	0.482022	3.28994	0.00100207	0.0693934
YLR157C-B		protein_coding	164.731	-2.46773	-3.83647	0.751175	-3.28515	0.00101928	0.0698571
YJL212C	OPT1	protein_coding	718.105	1.45431	1.5689	0.443307	3.2806	0.00103588	0.0702705
YJR136C	TTI2	protein_coding	193.086	-0.841677	-0.860756	0.258773	-3.25257	0.00114367	0.0767991
YLL040C	VPS13	protein_coding	975.81	-0.748818	-0.764257	0.232899	-3.2152	0.00130353	0.0866587
YOR387C		protein_coding	14.0482	2.18077	2.53438	0.681421	3.20033	0.00137272	0.0894688
YLL002W	RTT109	protein_coding	128.292	1.48232	1.62868	0.462774	3.20311	0.00135951	0.0894688
YHR094C	HXT1	protein_coding	923.216	1.56669	1.75483	0.49256	3.1807	0.00146917	0.0948259
YBR097W	VPS15	protein_coding	215.105	-1.06063	-1.12511	0.337199	-3.1454	0.00165858	0.106022
YMR101C	SRT1	protein_coding	63.9435	1.70734	1.88783	0.545615	3.1292	0.00175286	0.110981
YLR040C	AFB1	protein_coding	196.121	1.3698	1.46896	0.438988	3.12037	0.00180626	0.112224
YPL106C	SSE1	protein_coding	13867.6	0.627101	0.635717	0.200891	3.12159	0.00179876	0.112224
YPR147C		protein_coding	329.274	-0.925279	-0.959653	0.297749	-3.10758	0.00188626	0.11611
YER023W	PRO3	protein_coding	1256.04	-0.707865	-0.721412	0.228782	-3.09406	0.0019744	0.12042
YDR345C	HXT3	protein_coding	8675.01	1.36086	1.46876	0.442024	3.07869	0.0020791	0.124332
YBR238C		protein_coding	1110.74	0.84376	0.865953	0.274079	3.07853	0.00208023	0.124332
YDR527W	RBA50	protein_coding	936.571	0.694049	0.706023	0.225673	3.07546	0.00210179	0.124332
YGL009C	LEU1	protein_coding	4893.1	-0.673573	-0.684408	0.219132	-3.07382	0.00211335	0.124332
YLR086W	SMC4	protein_coding	778.623	-0.924079	-0.953149	0.301217	-3.06782	0.00215626	0.125744
YGL012W	ERG4	protein_coding	2766.84	0.771597	0.788815	0.252724	3.05312	0.00226476	0.130923
YOR351C	MEK1	protein_coding	25.2552	1.68095	1.85787	0.553408	3.03745	0.00238588	0.136736
YDR111C	ALT2	protein_coding	341.125	0.746251	0.76206	0.246674	3.02525	0.00248427	0.141158
YCR004C	YCP4	protein_coding	976.96	-0.748221	-0.764181	0.247564	-3.02234	0.00250829	0.141315
YNL257C	SIP3	protein_coding	347.887	-0.809811	-0.834944	0.270685	-2.99171	0.00277424	0.154984
YGR172C	YIP1	protein_coding	356.118	-0.782661	-0.803821	0.262204	-2.98493	0.00283641	0.157137
YLR213C	CRR1	protein_coding	102.057	1.05564	1.10528	0.35431	2.97943	0.00288789	0.158667
YDR232W	HEM1	protein_coding	3277.92	0.851242	0.875448	0.286421	2.972	0.00295865	0.159911
YNL277W	MET2	protein_coding	525.931	0.688109	0.700583	0.231512	2.97225	0.0029563	0.159911
YGR026W		protein_coding	583.306	-0.681276	-0.697347	0.22966	-2.96646	0.00301252	0.16151
YPL130W	SPO19	protein_coding	16.5923	2.17927	3.4883	0.737022	2.95685	0.00310795	0.164383
YCR045C	RRT12	protein_coding	21.3986	1.68544	1.91947	0.570156	2.9561	0.00311557	0.164383
YLR153C	ACS2	protein_coding	3381.2	-0.828589	-0.852036	0.280973	-2.949	0.00318808	0.166884
YGL197W	MDS3	protein_coding	740.139	-0.754936	-0.773038	0.256456	-2.94373	0.00324284	0.168425
YOR336W	KRE5	protein_coding	641.341	-0.720692	-0.735954	0.24526	-2.93848	0.00329824	0.169974
YKR053C	YSR3	protein_coding	124.624	0.994856	1.03673	0.339916	2.92677	0.00342503	0.173814
YHR047C	AAP1	protein_coding	1285.82	-0.757547	-0.776267	0.258774	-2.92744	0.00341763	0.173814
YPR158W-B		protein_coding	2312.2	-0.794436	-0.820838	0.271843	-2.9224	0.00347343	0.174634
YER060W	FCY21	protein_coding	298.456	-1.067	-1.1288	0.365337	-2.92059	0.00349372	0.174634
YJR149W		protein_coding	209.155	-0.806436	-0.829242	0.276562	-2.91593	0.00354633	0.17594
YPL192C	PRM3	protein_coding	385.298	1.48516	1.80326	0.511295	2.90471	0.00367592	0.179688
YBR082C	UBC4	protein_coding	2747.57	0.638749	0.649335	0.219812	2.90588	0.0036622	0.179688
YDR196C	CAB5	protein_coding	307.652	-0.707029	-0.724003	0.24415	-2.89588	0.003781	0.183475
YDL139C	SCM3	protein_coding	159.786	0.828978	0.852157	0.288569	2.87272	0.00406958	0.195738
YBR019C	GAL10	protein_coding	8788.87	-0.743967	-0.759862	0.259137	-2.87094	0.00409259	0.195738
YHR179W	OYE2	protein_coding	10181.4	0.800925	0.822698	0.280395	2.85642	0.00428454	0.203454
YBR184W		protein_coding	105.498	1.28872	1.38515	0.454449	2.83578	0.00457139	0.211116
YEL020W-A	TIM9	protein_coding	294.54	0.593923	0.602787	0.209284	2.83789	0.00454132	0.211116
YIL137C	TMA108	protein_coding	866.163	-0.618173	-0.629111	0.217999	-2.83567	0.00457292	0.211116
YER078C	ICP55	protein_coding	350.949	-0.980812	-1.02646	0.345354	-2.84002	0.00451107	0.211116
YER161C	SPT2	protein_coding	670.038	0.527184	0.533354	0.186851	2.82142	0.00478113	0.214763
YKL214C	YRA2	protein_coding	333.609	-0.651916	-0.663658	0.23055	-2.82765	0.00468906	0.214763
YER190W	YRF1-2	protein_coding	213.858	-1.00656	-1.0579	0.356269	-2.82527	0.00472405	0.214763
YNR069C	BSC5	protein_coding	131.982	-1.5943	-1.81477	0.564725	-2.82315	0.00475545	0.214763
YOR190W	SPR1	protein_coding	30.5956	1.33886	1.46277	0.475279	2.81701	0.00484735	0.214835
YDR484W	VPS52	protein_coding	218.003	-0.717048	-0.735067	0.254454	-2.81799	0.0048325	0.214835
YGR070W	ROM1	protein_coding	325.836	-1.05763	-1.11539	0.377321	-2.803	0.00506297	0.222905
YOL154W	ZPS1	protein_coding	1412.73	1.51651	1.67273	0.542547	2.79516	0.00518737	0.222925
YPL124W	SPC29	protein_coding	52.7769	1.24457	1.35472	0.445361	2.79453	0.00519757	0.222925
YPL026C	SKS1	protein_coding	957.556	0.953367	0.991951	0.341129	2.79474	0.00519419	0.222925
YLR348C	DIC1	protein_coding	218.093	-0.704061	-0.720118	0.251411	-2.80044	0.00510337	0.222925
YIL030W-A		protein_coding	64.1279	0.994143	1.03963	0.357605	2.78	0.00543588	0.223582
YKL023C-A		protein_coding	257.833	0.643151	0.654824	0.231047	2.78364	0.00537526	0.223582
YPR105C	COG4	protein_coding	520.729	-0.596563	-0.60656	0.213758	-2.79083	0.00525729	0.223582
YGR271W	SLH1	protein_coding	720.812	-0.63067	-0.642147	0.226669	-2.78234	0.00539684	0.223582
YGL082W		protein_coding	458.94	-0.677566	-0.692515	0.243794	-2.77926	0.00544831	0.223582
YGR077C	PEX8	protein_coding	379.89	-0.733619	-0.755014	0.263424	-2.78494	0.00535375	0.223582
YKR004C	ECM9	protein_coding	114.065	-0.795505	-0.816385	0.285716	-2.78425	0.00536523	0.223582
YBR083W	TEC1	protein_coding	1502.38	-1.40632	-1.54519	0.506914	-2.77428	0.00553243	0.225642
YML023C	NSE5	protein_coding	398.764	-0.64861	-0.661548	0.234758	-2.76289	0.00572927	0.229447
YGL206C	CHC1	protein_coding	1751.05	-0.729398	-0.748605	0.263981	-2.76307	0.00572602	0.229447
YNL003C	PET8	protein_coding	366.292	-0.820605	-0.847124	0.296662	-2.76613	0.00567261	0.229447
YPL092W	SSU1	protein_coding	194.17	-0.905483	-0.940278	0.328985	-2.75235	0.00591683	0.23554
YGL072C		protein_coding	67.3747	1.07591	1.13245	0.393573	2.7337	0.00626271	0.246742
YLR180W	SAM1	protein_coding	2857.25	1.00412	1.0545	0.367872	2.72953	0.00634245	0.246742
YML126C	ERG13	protein_coding	4047.85	-0.491025	-0.496703	0.17982	-2.73065	0.00632101	0.246742
YMR072W	ABF2	protein_coding	670.797	-0.811592	-0.838961	0.297362	-2.72931	0.00634669	0.246742
YER062C	GPP2	protein_coding	1519.39	1.17607	1.25711	0.432542	2.71898	0.00654841	0.248081
YKR062W	TFA2	protein_coding	727.575	0.566166	0.57443	0.20825	2.71868	0.00655431	0.248081
YHR068W	DYS1	protein_coding	2073.02	0.563153	0.571413	0.207074	2.71957	0.00653671	0.248081
YOR232W	MGE1	protein_coding	1021.92	-0.534368	-0.541683	0.196882	-2.71416	0.00664446	0.248081
YKL057C	NUP120	protein_coding	723.496	-0.801061	-0.826911	0.294174	-2.72308	0.00646758	0.248081
YLR294C		protein_coding	189.187	-0.91084	-0.949304	0.335701	-2.71325	0.0066627	0.248081
YBL016W	FUS3	protein_coding	1421.99	-0.912068	-0.948115	0.335641	-2.71739	0.0065799	0.248081
YGL032C	AGA2	protein_coding	573.669	-1.4779	-1.65614	0.544867	-2.71241	0.00667967	0.248081
YDL066W	IDP1	protein_coding	2086.65	-0.462003	-0.466522	0.170585	-2.70834	0.00676206	0.249277
YGL190C	CDC55	protein_coding	440.66	-0.692442	-0.711175	0.255785	-2.70713	0.00678686	0.249277
YML008C	ERG6	protein_coding	2442.4	-0.677538	-0.693777	0.251126	-2.69801	0.0069756	0.254801
YKL063C		protein_coding	351.432	0.630654	0.64246	0.234342	2.69118	0.00712007	0.258657
YBR020W	GAL1	protein_coding	10609.6	-0.77615	-0.79704	0.288679	-2.68863	0.00717468	0.259224
YBR301W	PAU24	protein_coding	11.0338	1.67115	1.962	0.626024	2.66947	0.00759708	0.264879
YOL047C	LDS2	protein_coding	134.851	1.44847	1.6079	0.543311	2.666	0.0076759	0.264879
YPL278C		protein_coding	160.355	1.04558	1.09894	0.392013	2.66719	0.00764875	0.264879
YKR102W	FLO10	protein_coding	152.896	1.02527	1.08417	0.383117	2.67612	0.00744804	0.264879
YGR225W	AMA1	protein_coding	67.0204	1.01344	1.06226	0.380469	2.66366	0.00772962	0.264879
YOR077W	RTS2	protein_coding	175.617	0.828742	0.855107	0.30972	2.67578	0.00745556	0.264879
YBL093C	ROX3	protein_coding	842.747	0.753922	0.774758	0.282355	2.67012	0.00758248	0.264879
YKL157W	APE2	protein_coding	1719.17	-0.522555	-0.529539	0.195564	-2.67204	0.00753909	0.264879
YLR240W	VPS34	protein_coding	458.698	-0.624479	-0.636897	0.233281	-2.67694	0.00742987	0.264879
ICR1	ICR1	ncRNA	129.499	-1.20564	-1.31079	0.452367	-2.66518	0.0076947	0.264879
YHL034C	SBP1	protein_coding	2039.1	-0.502087	-0.508503	0.189166	-2.65421	0.00794951	0.266911
YCR023C		protein_coding	464.368	-0.702513	-0.720988	0.264637	-2.65463	0.00793962	0.266911
YER065C	ICL1	protein_coding	436.261	-0.990842	-1.03882	0.372774	-2.65803	0.00785998	0.266911
YCL027W	FUS1	protein_coding	879.763	-1.338	-1.4831	0.503543	-2.65718	0.0078798	0.266911
YLL056C		protein_coding	557.912	1.29591	1.41338	0.489307	2.64846	0.00808585	0.270124
YKL096W	CWP1	protein_coding	978.409	0.809734	0.838596	0.306274	2.64382	0.00819756	0.272487
YNL045W	LAP2	protein_coding	1038.4	-0.904807	-0.950575	0.343943	-2.63069	0.00852116	0.281834
YFL003C	MSH4	protein_coding	114.057	0.782815	0.805322	0.297951	2.62733	0.00860591	0.282763
YMR083W	ADH3	protein_coding	3586.73	0.732273	0.752109	0.278833	2.6262	0.0086343	0.282763
YLR100W	ERG27	protein_coding	1568.43	-0.646946	-0.661847	0.246626	-2.62318	0.00871125	0.283884
YBR148W	YSW1	protein_coding	65.8413	1.16556	1.2534	0.44514	2.61841	0.00883413	0.286484
YBR018C	GAL7	protein_coding	8115.63	-1.19967	-1.27797	0.45985	-2.60883	0.00908532	0.2932
YML075C	HMG1	protein_coding	2066.59	-0.519994	-0.528775	0.201109	-2.58562	0.00972027	0.312176
YPL109C		protein_coding	150.077	-0.873293	-0.910676	0.338321	-2.58125	0.00984428	0.314638
YHR049W	FSH1	protein_coding	1352.13	0.567121	0.576512	0.220445	2.57262	0.0100931	0.318158
YLR293C	GSP1	protein_coding	5171.58	0.566165	0.575568	0.219874	2.57495	0.0100253	0.318158
YDL027C		protein_coding	352.352	-0.570269	-0.580865	0.221803	-2.57106	0.0101388	0.318158
YPR115W	RGC1	protein_coding	1014.4	-0.875352	-0.912561	0.340495	-2.57082	0.0101458	0.318158
YPR077C		protein_coding	23.3728	1.29255	1.40159	0.503939	2.56489	0.0103209	0.320623
YDR305C	HNT2	protein_coding	150.438	-0.664463	-0.682008	0.25903	-2.5652	0.0103117	0.320623
YDR213W	UPC2	protein_coding	413.234	0.656418	0.671165	0.256525	2.55889	0.0105008	0.324694
YLL015W	BPT1	protein_coding	1149.34	-0.612628	-0.625256	0.239794	-2.55481	0.0106246	0.327003
YNL311C	SKP2	protein_coding	651.408	-0.532943	-0.540517	0.209182	-2.54775	0.0108421	0.329331
YHR053C	CUP1-1	protein_coding	4530.27	-1.68017	-1.98668	0.659528	-2.54753	0.0108489	0.329331
YHR055C	CUP1-2	protein_coding	4530.27	-1.68017	-1.98668	0.659528	-2.54753	0.0108489	0.329331
YPL024W	RMI1	protein_coding	358.583	0.581146	0.591325	0.228462	2.54374	0.0109674	0.331415
YJL154C	VPS35	protein_coding	814.282	-0.767279	-0.793708	0.302376	-2.5375	0.0111647	0.335851
YGR146C	ECL1	protein_coding	505.354	-1.28115	-1.41389	0.506337	-2.53023	0.0113989	0.34135
YNL012W	SPO1	protein_coding	312.498	1.03711	1.09965	0.410248	2.52801	0.0114712	0.341976
YCL021W-A		protein_coding	88.9927	1.22801	1.38258	0.486294	2.52525	0.0115616	0.343132
YNR060W	FRE4	protein_coding	358.853	0.825987	0.856593	0.327386	2.52297	0.0116368	0.343827
YCR030C	SYP1	protein_coding	937.675	-0.723568	-0.747521	0.287102	-2.52025	0.0117271	0.344389
YGR199W	PMT6	protein_coding	456.816	-0.790555	-0.820455	0.313801	-2.51928	0.0117594	0.344389
YDL114W		protein_coding	11.7526	1.61173	1.93674	0.643589	2.50428	0.01227	0.347852
YNL124W	NAF1	protein_coding	1408.21	0.796774	0.824864	0.317875	2.50656	0.0121912	0.347852
YGR054W		protein_coding	1994.08	0.587089	0.598192	0.233881	2.5102	0.0120661	0.347852
YKL007W	CAP1	protein_coding	692.86	-0.544044	-0.555351	0.216596	-2.51179	0.0120122	0.347852
YNL297C	MON2	protein_coding	648.793	-0.588759	-0.600752	0.235172	-2.50353	0.0122962	0.347852
YOR124C	UBP2	protein_coding	986.818	-0.659212	-0.675484	0.262841	-2.50803	0.0121407	0.347852
YDR242W	AMD2	protein_coding	489.545	-0.674229	-0.690466	0.269097	-2.50552	0.0122271	0.347852
YGR230W	BNS1	protein_coding	55.5553	-1.00771	-1.0905	0.401343	-2.51085	0.0120442	0.347852
YDR253C	MET32	protein_coding	233.567	1.00624	1.06349	0.402368	2.50079	0.0123918	0.348584
YDR293C	SSD1	protein_coding	2690.12	-0.691469	-0.710315	0.276612	-2.49978	0.0124269	0.348584
YKR105C	VBA5	protein_coding	74.3892	1.1171	1.19112	0.447492	2.49635	0.0125479	0.350498
YOR177C	MPC54	protein_coding	105.657	0.89456	0.933728	0.359706	2.48692	0.0128856	0.355449
YLR016C	PML1	protein_coding	397.901	0.637033	0.651154	0.256142	2.48703	0.0128814	0.355449
YNL026W	SAM50	protein_coding	443.488	-0.656373	-0.675501	0.263897	-2.48723	0.0128742	0.355449
YLR353W	BUD8	protein_coding	224.245	-1.17599	-1.28558	0.473397	-2.48415	0.0129862	0.356744
YNL054W-B		pseudogene	9336.63	-0.981917	-1.04872	0.395846	-2.48055	0.0131179	0.35888
YER015W	FAA2	protein_coding	709.144	-0.5641	-0.573512	0.228073	-2.47333	0.0133862	0.364718
YPL277C		protein_coding	848.779	0.921007	0.964554	0.373266	2.46743	0.0136086	0.369266
YGL258W	VEL1	protein_coding	19.4959	1.82703	2.30924	0.741928	2.46255	0.0137952	0.369802
YDR080W	VPS41	protein_coding	448.69	-0.540017	-0.548996	0.219127	-2.46441	0.0137241	0.369802
YER024W	YAT2	protein_coding	843.537	-0.647453	-0.662253	0.262901	-2.46272	0.0137886	0.369802
YNL191W	DUG3	protein_coding	299.597	0.815444	0.84833	0.331879	2.45705	0.0140083	0.372715
YBR026C	ETR1	protein_coding	654.866	-0.710589	-0.732175	0.289228	-2.45685	0.014016	0.372715
YIR019C	FLO11	protein_coding	162.812	1.04404	1.12211	0.426313	2.449	0.0143254	0.379424
YBR279W	PAF1	protein_coding	1124.52	0.443595	0.448558	0.18194	2.43813	0.0147633	0.389469
YNL142W	MEP2	protein_coding	711.651	0.933677	0.983377	0.383309	2.43584	0.0148574	0.390403
YGL116W	CDC20	protein_coding	199.93	-0.744771	-0.777388	0.306174	-2.43251	0.0149946	0.392457
YJL133W	MRS3	protein_coding	376.762	0.581552	0.593488	0.239397	2.42923	0.0151309	0.394471
YIL046W	MET30	protein_coding	1176.68	0.501086	0.508281	0.206456	2.42709	0.0152207	0.395262
YPL270W	MDL2	protein_coding	784.077	-0.54012	-0.549385	0.222986	-2.42222	0.0154261	0.396312
YDR539W	FDC1	protein_coding	576.151	-0.671702	-0.691623	0.277346	-2.42189	0.0154399	0.396312
YFL027C	GYP8	protein_coding	322.851	-0.893053	-0.938278	0.368489	-2.42355	0.0153695	0.396312
YKR069W	MET1	protein_coding	590.025	0.739043	0.76322	0.305644	2.41799	0.0156066	0.399048
YNR057C	BIO4	protein_coding	602.292	-0.565565	-0.575058	0.234238	-2.41449	0.0157574	0.40136
YDL039C	PRM7	protein_coding	1937.82	0.964646	1.01983	0.400312	2.40973	0.0159641	0.403874
YBR218C	PYC2	protein_coding	4005.88	-0.60332	-0.616224	0.2504	-2.40943	0.0159776	0.403874
YML122C		protein_coding	15.9494	1.66681	1.98765	0.695466	2.39668	0.0165442	0.41355
YOR047C	STD1	protein_coding	379.624	0.761271	0.788983	0.317679	2.39636	0.016559	0.41355
YDL193W	NUS1	protein_coding	370.994	0.567619	0.578768	0.237113	2.39388	0.0166714	0.41355
YJL093C	TOK1	protein_coding	629.689	-0.579948	-0.592205	0.242217	-2.39433	0.0166508	0.41355
YLR352W		protein_coding	301.79	-0.653941	-0.671584	0.27273	-2.39776	0.0164956	0.41355
YOR306C	MCH5	protein_coding	1758.17	0.71356	0.735754	0.298447	2.39091	0.0168068	0.415358
YLR241W	CSC1	protein_coding	975.894	-0.626581	-0.642485	0.262496	-2.38701	0.016986	0.418233
YDR073W	SNF11	protein_coding	207.416	0.608283	0.621848	0.255465	2.38108	0.017262	0.423461
YCR105W	ADH7	protein_coding	34.0091	1.1015	1.20034	0.464212	2.37285	0.0176514	0.43081
YOR142W-B		protein_coding	4178.5	-0.556138	-0.567423	0.234458	-2.37202	0.0176912	0.43081
YGL226C-A	OST5	protein_coding	146.921	-0.914121	-0.990032	0.38592	-2.36868	0.0178515	0.433127
YDL131W	LYS21	protein_coding	2588.6	-0.790724	-0.821669	0.334122	-2.36657	0.0179538	0.434025
YMR106C	YKU80	protein_coding	116.509	-0.814028	-0.850605	0.345566	-2.35563	0.0184911	0.445395
YDL090C	RAM1	protein_coding	186.11	-0.95568	-1.01909	0.406396	-2.3516	0.0186931	0.448634
YJL157C	FAR1	protein_coding	1487.83	-1.50099	-1.79092	0.639435	-2.34737	0.0189065	0.452125
YGR027W-B		protein_coding	6133.32	-1.05014	-1.14637	0.447894	-2.34462	0.0190464	0.453836
YCL057W	PRD1	protein_coding	1255.78	-0.758542	-0.7902	0.324337	-2.33875	0.0193486	0.457755
YLR452C	SST2	protein_coding	1459.74	-1.56016	-1.92236	0.666945	-2.33927	0.0193216	0.457755
YBR266C	SLM6	protein_coding	6.33885	1.74015	2.30206	0.746215	2.33197	0.0197024	0.457881
YPR062W	FCY1	protein_coding	1617.46	0.695814	0.717481	0.299204	2.32555	0.0200426	0.457881
YKL024C	URA6	protein_coding	917.896	0.622364	0.637748	0.2676	2.32572	0.0200335	0.457881
YMR102C		protein_coding	688.631	-0.49233	-0.501218	0.210838	-2.3351	0.019538	0.457881
YOR275C	RIM20	protein_coding	392.77	-0.586886	-0.601927	0.252119	-2.32782	0.0199218	0.457881
YJR107W		protein_coding	202.666	-0.609903	-0.627548	0.26175	-2.3301	0.0198009	0.457881
YGL159W		protein_coding	214.555	-0.687722	-0.70944	0.295613	-2.32643	0.0199957	0.457881
YDR069C	DOA4	protein_coding	338.348	-0.795485	-0.829055	0.341425	-2.3299	0.0198115	0.457881
YLR211C	ATG38	protein_coding	97.7999	-0.918461	-0.971296	0.394858	-2.32605	0.0200158	0.457881
YIL015W	BAR1	protein_coding	784.85	-1.58533	-1.818	0.678595	-2.3362	0.019481	0.457881
YER188W		protein_coding	49.8848	1.38116	1.68657	0.595064	2.32102	0.0202857	0.458422
YNL098C	RAS2	protein_coding	601.786	-0.779711	-0.814364	0.336086	-2.31998	0.0203421	0.458422
YGR067C		protein_coding	116.034	-0.969462	-1.02864	0.417833	-2.32021	0.0203294	0.458422
YGL059W	PKP2	protein_coding	505.411	-0.979411	-1.04293	0.421937	-2.32122	0.0202748	0.458422
YJR004C	SAG1	protein_coding	279.875	-0.620125	-0.636359	0.268132	-2.31276	0.0207357	0.46274
YPL066W	RGL1	protein_coding	630.485	-0.667752	-0.686869	0.288501	-2.31455	0.0206373	0.46274
YFL007W	BLM10	protein_coding	1488.19	-0.667999	-0.688428	0.288847	-2.31264	0.0207425	0.46274
YNR027W	BUD17	protein_coding	515.738	0.609712	0.62432	0.263819	2.3111	0.0208272	0.463074
YLR307W	CDA1	protein_coding	22.2199	1.32931	1.51806	0.576188	2.30708	0.0210501	0.466471
YER092W	IES5	protein_coding	214.445	0.725659	0.750683	0.315017	2.30356	0.0212476	0.467728
YAL012W	CYS3	protein_coding	4816.99	0.498524	0.506611	0.216336	2.3044	0.0212003	0.467728
YJL091C	GWT1	protein_coding	256.81	-1.11341	-1.26134	0.484002	-2.30042	0.0214242	0.47006
YGR152C	RSR1	protein_coding	835.907	0.997891	1.06747	0.435305	2.2924	0.0218827	0.475413
YJL020C	BBC1	protein_coding	1815.84	-0.508073	-0.516896	0.221532	-2.29345	0.0218221	0.475413
YPL194W	DDC1	protein_coding	147.144	-0.683053	-0.704909	0.297651	-2.29481	0.021744	0.475413
YGR170W	PSD2	protein_coding	657.5	-0.431041	-0.436319	0.188792	-2.28315	0.0224214	0.483953
YPR158C-D		protein_coding	3160.26	-0.649239	-0.668634	0.284324	-2.28345	0.022404	0.483953
YDR046C	BAP3	protein_coding	1618.45	-0.523397	-0.533053	0.230133	-2.27432	0.0229465	0.493684
YLR097C	HRT3	protein_coding	341.572	-0.544767	-0.555497	0.239792	-2.27183	0.0230965	0.495309
YPR146C		protein_coding	36.3498	-1.19177	-1.43445	0.524919	-2.27038	0.0231844	0.495595
YKR013W	PRY2	protein_coding	2198.67	-1.29144	-1.48554	0.56979	-2.26651	0.0234201	0.499028
YDR482C	CWC21	protein_coding	210.5	0.588361	0.601851	0.260315	2.26019	0.0238098	0.500909
YGL166W	CUP2	protein_coding	305.325	0.55131	0.562451	0.243868	2.26069	0.0237785	0.500909
YMR173W	DDR48	protein_coding	2702.31	-0.52374	-0.533314	0.231588	-2.26151	0.0237274	0.500909
YOL087C	DUF1	protein_coding	640.98	-0.704814	-0.730658	0.311764	-2.26073	0.0237762	0.500909
YOR113W	AZF1	protein_coding	509.345	-0.697671	-0.720571	0.309	-2.25783	0.023956	0.502203
YCL055W	KAR4	protein_coding	1341.14	-1.33689	-1.54325	0.59239	-2.25677	0.0240224	0.502203
YDL059C	RAD59	protein_coding	228.843	0.735745	0.762863	0.326745	2.25174	0.0243388	0.502498
YNR018W	RCF2	protein_coding	1641.78	0.553124	0.564479	0.245388	2.25408	0.0241914	0.502498
YKL129C	MYO3	protein_coding	574.593	-0.790842	-0.828735	0.351113	-2.25239	0.0242979	0.502498
YGR122W		protein_coding	140.768	-0.819048	-0.867436	0.363678	-2.25212	0.0243144	0.502498
YFL012W		protein_coding	3.57677	1.86953	3.08433	0.832405	2.24594	0.0247081	0.502743
YAR028W		protein_coding	121.665	0.884365	0.940939	0.393278	2.2487	0.0245315	0.502743
YJL083W	TAX4	protein_coding	247.863	0.805283	0.842009	0.358799	2.24438	0.0248078	0.502743
YMR086W	SEG1	protein_coding	724.261	-0.487776	-0.495884	0.217554	-2.24209	0.0249556	0.502743
YBR149W	ARA1	protein_coding	1627.27	-0.656697	-0.677347	0.291839	-2.2502	0.0244362	0.502743
YDL240W	LRG1	protein_coding	286.866	-0.73703	-0.764997	0.327912	-2.24765	0.0245986	0.502743
YLR043C	TRX1	protein_coding	473.813	-0.748934	-0.783619	0.333752	-2.24398	0.0248336	0.502743
YOR154W	SLP1	protein_coding	343.911	-0.771607	-0.804448	0.343971	-2.24324	0.0248816	0.502743
YPL191C		protein_coding	97.7326	-0.815905	-0.860212	0.364353	-2.23933	0.0251345	0.504816
YDL165W	CDC36	protein_coding	448.604	0.495656	0.503899	0.22168	2.23591	0.0253577	0.507765
YML051W	GAL80	protein_coding	1546.47	-0.551405	-0.562805	0.246964	-2.23273	0.0255666	0.510411
YDR151C	CTH1	protein_coding	674.624	0.56982	0.582692	0.255638	2.22901	0.0258129	0.513785
YFL058W	THI5	protein_coding	40.1302	1.18448	1.32553	0.532013	2.22641	0.0259868	0.513863
YER080W	AIM9	protein_coding	1011.9	-0.410776	-0.415674	0.184578	-2.22548	0.0260487	0.513863
YMR109W	MYO5	protein_coding	1022.55	-0.515528	-0.526095	0.231604	-2.2259	0.026021	0.513863
YBR076C-A		protein_coding	43.0664	0.830116	0.867586	0.373593	2.22198	0.0262848	0.516986
YPR128C	ANT1	protein_coding	449.749	-0.49491	-0.503916	0.223033	-2.219	0.0264869	0.519425
YJL218W		protein_coding	39.5953	1.23826	1.43605	0.559433	2.21342	0.0268684	0.523816
YFL026W	STE2	protein_coding	3321.3	-1.41549	-1.70515	0.639263	-2.21425	0.0268116	0.523816
YLL007C		protein_coding	151.461	-0.795897	-0.83722	0.360702	-2.20652	0.0273473	0.531593
YOL011W	PLB3	protein_coding	632.107	-0.498905	-0.508532	0.227288	-2.19504	0.0281608	0.541079
YMR029C	FAR8	protein_coding	398.172	-0.511282	-0.521647	0.232688	-2.19728	0.0280002	0.541079
YGL223C	COG1	protein_coding	344.145	-0.635981	-0.655834	0.289309	-2.19828	0.0279293	0.541079
YML131W		protein_coding	1530.58	-0.778102	-0.812906	0.35446	-2.19518	0.0281507	0.541079
YKL027W	TCD2	protein_coding	816.425	0.745721	0.776447	0.340049	2.19298	0.0283089	0.542356
YEL025C		protein_coding	434.072	-0.668702	-0.692434	0.305596	-2.18819	0.0286557	0.547423
YGR153W		protein_coding	293.08	0.722411	0.749551	0.330679	2.18463	0.0289162	0.550816
YJR035W	RAD26	protein_coding	486.608	-0.51348	-0.523132	0.236243	-2.17353	0.0297406	0.563293
YJL225C		protein_coding	2364.46	-0.621411	-0.639636	0.285754	-2.17464	0.0296573	0.563293
YAL056C-A		protein_coding	1.61936	1.86943	6.95215	0.861099	2.17098	0.0299329	0.563723
YOR249C	APC5	protein_coding	193.365	-0.646799	-0.668594	0.297782	-2.17205	0.0298518	0.563723
YFR036W	CDC26	protein_coding	125.928	0.845841	0.891065	0.38996	2.16904	0.0300794	0.564881
YDL197C	ASF2	protein_coding	268.977	-0.57174	-0.586501	0.263859	-2.16684	0.0302471	0.566108
YNL267W	PIK1	protein_coding	791.468	-0.589408	-0.604734	0.272125	-2.16595	0.0303151	0.566108
YPL264C		protein_coding	188.183	-0.808171	-0.847346	0.373406	-2.16432	0.0304396	0.566841
YHR157W	REC104	protein_coding	41.3505	1.17106	1.30891	0.542675	2.15793	0.0309331	0.572822
YJL037W	IRC18	protein_coding	25.2853	1.05999	1.15344	0.491058	2.15858	0.0308831	0.572822
YDR534C	FIT1	protein_coding	84.5402	-0.826444	-0.872724	0.383271	-2.1563	0.0310606	0.573586
YBL104C	SEA4	protein_coding	412.449	-0.513857	-0.524026	0.238651	-2.15318	0.0313047	0.576492
YFR046C	CNN1	protein_coding	244.543	-0.495878	-0.504182	0.230505	-2.15126	0.0314553	0.577666
YHR185C	PFS1	protein_coding	2.78894	1.85286	7.1662	0.866427	2.1385	0.0324758	0.578524
YMR011W	HXT2	protein_coding	7227.51	1.40598	1.67106	0.655996	2.14328	0.0320903	0.578524
YJR153W	PGU1	protein_coding	28.7844	1.11945	1.24632	0.522838	2.1411	0.0322661	0.578524
YDR523C	SPS1	protein_coding	59.8518	0.834175	0.882591	0.389947	2.1392	0.0324195	0.578524
YDR127W	ARO1	protein_coding	6254.35	-0.376512	-0.380419	0.176066	-2.13847	0.0324785	0.578524
YMR273C	ZDS1	protein_coding	636.447	-0.408994	-0.414052	0.191426	-2.13657	0.0326333	0.578524
YDR138W	HPR1	protein_coding	325.285	-0.474392	-0.483324	0.221997	-2.13693	0.0326035	0.578524
YOR002W	ALG6	protein_coding	705.808	-0.496351	-0.507265	0.232254	-2.13711	0.0325892	0.578524
YPL048W	CAM1	protein_coding	3834.67	-0.55144	-0.564142	0.257748	-2.13946	0.0323988	0.578524
YHR018C	ARG4	protein_coding	5975.9	-0.608299	-0.625061	0.284021	-2.14174	0.0322143	0.578524
YNL066W	SUN4	protein_coding	1362.36	-0.649866	-0.670854	0.302954	-2.1451	0.0319452	0.578524
YOL106W		protein_coding	10.5815	-1.3656	-1.61592	0.638776	-2.13783	0.0325304	0.578524
YFR009W-A		protein_coding	12.5417	-1.71408	-2.77078	0.800597	-2.141	0.0322742	0.578524
YMR160W		protein_coding	184.517	-0.915107	-0.986309	0.43068	-2.12479	0.0336039	0.594145
YMR017W	SPO20	protein_coding	110.695	0.811199	0.850821	0.382764	2.11932	0.0340636	0.594369
YDR403W	DIT1	protein_coding	81.9788	0.698329	0.725655	0.329477	2.11951	0.0340475	0.594369
YCR073C	SSK22	protein_coding	417.015	0.498016	0.507401	0.234679	2.12211	0.0338281	0.594369
YMR064W	AEP1	protein_coding	524.979	-0.397678	-0.402249	0.18735	-2.12265	0.0337836	0.594369
YPR155C	NCA2	protein_coding	252.637	-0.769774	-0.808125	0.363087	-2.12008	0.0339993	0.594369
YKL209C	STE6	protein_coding	1610.18	-1.32414	-1.56692	0.625107	-2.11825	0.0341535	0.594378
YPR080W	TEF1	protein_coding	78373.5	0.459799	0.467262	0.217812	2.11099	0.0347733	0.597347
YOR109W	INP53	protein_coding	1090.03	-0.425785	-0.43195	0.2013	-2.11517	0.0344151	0.597347
YLL018C	DPS1	protein_coding	4665.02	-0.438289	-0.444758	0.207565	-2.11157	0.0347233	0.597347
YNL138W	SRV2	protein_coding	1348.33	-0.453039	-0.461933	0.214357	-2.11348	0.03456	0.597347
YMR183C	SSO2	protein_coding	634.072	-0.566852	-0.581594	0.268315	-2.11264	0.0346319	0.597347
YHR098C	SFB3	protein_coding	1433.23	-0.505097	-0.515877	0.240007	-2.10451	0.0353338	0.604407
YBL017C	PEP1	protein_coding	2241.05	-0.642977	-0.664228	0.305577	-2.10414	0.0353662	0.604407
YMR265C		protein_coding	1012.57	0.640704	0.661013	0.304715	2.10264	0.0354975	0.605096
YIL118W	RHO3	protein_coding	694.47	0.796684	0.837904	0.380538	2.09358	0.0362977	0.608705
YGR191W	HIP1	protein_coding	2223.96	0.448612	0.455627	0.214143	2.09492	0.0361783	0.608705
YBR127C	VMA2	protein_coding	4692.51	-0.388456	-0.393166	0.185292	-2.09645	0.0360422	0.608705
YKR064W	OAF3	protein_coding	353.031	-0.504022	-0.514388	0.240894	-2.0923	0.0364117	0.608705
YLL016W	SDC25	pseudogene	208.982	-0.579024	-0.594455	0.276689	-2.09269	0.036377	0.608705
YNL261W	ORC5	protein_coding	320.327	-0.606442	-0.625761	0.289891	-2.09196	0.0364417	0.608705
YGL060W	YBP2	protein_coding	292.617	-0.88975	-0.955202	0.424049	-2.09822	0.0358855	0.608705
YHR214W		protein_coding	49.7601	-0.914694	-1.01422	0.43695	-2.09336	0.0363168	0.608705
YIL034C	CAP2	protein_coding	877.974	-0.479895	-0.489286	0.229958	-2.08688	0.0368992	0.613427
YBR125C	PTC4	protein_coding	365.484	-0.55521	-0.571464	0.266062	-2.08677	0.0369089	0.613427
YLR432W	IMD3	protein_coding	4865.2	0.677716	0.703313	0.325406	2.08268	0.0372806	0.615464
YNL232W	CSL4	protein_coding	655.566	0.676269	0.701377	0.324839	2.08186	0.0373553	0.615464
YPL159C	PET20	protein_coding	1256.59	0.665367	0.688812	0.319868	2.08013	0.037514	0.615464
YKL222C		protein_coding	262.512	-0.572594	-0.588077	0.275374	-2.07933	0.037587	0.615464
YOL083W	ATG34	protein_coding	303.092	-0.601657	-0.618522	0.288926	-2.08239	0.0373067	0.615464
YHR084W	STE12	protein_coding	1451.89	-0.918471	-0.98482	0.441556	-2.08008	0.0375184	0.615464
YPR158C-C		protein_coding	17.2774	1.80127	3.17313	0.867157	2.07721	0.0377822	0.615687
YGL113W	SLD3	protein_coding	222.386	-0.557905	-0.573095	0.268589	-2.07717	0.0377858	0.615687
YJR066W	TOR1	protein_coding	755.698	-0.508661	-0.519362	0.24509	-2.07541	0.0379488	0.616831
YHR124W	NDT80	protein_coding	87.8687	0.620188	0.638898	0.299111	2.07344	0.0381315	0.617677
YGR275W	RTT102	protein_coding	365.676	0.553479	0.567063	0.267421	2.06969	0.0384814	0.617677
YFR019W	FAB1	protein_coding	583.582	-0.584465	-0.601311	0.282505	-2.06887	0.0385584	0.617677
YKL035W	UGP1	protein_coding	2097.7	-0.700022	-0.731306	0.338313	-2.06916	0.0385313	0.617677
YHR052W-A		protein_coding	142.199	-1.4504	-1.75517	0.700261	-2.07123	0.0383376	0.617677
YHR054W-A		protein_coding	142.199	-1.4504	-1.75517	0.700261	-2.07123	0.0383376	0.617677
YGR038W	ORM1	protein_coding	258.869	0.507066	0.517839	0.245593	2.06466	0.038955	0.619849
YMR237W	BCH1	protein_coding	995.635	-0.387973	-0.393542	0.187924	-2.06452	0.0389685	0.619849
YKR031C	SPO14	protein_coding	757.692	-0.569045	-0.584303	0.275638	-2.06447	0.0389736	0.619849
YDL080C	THI3	protein_coding	439.017	-0.40117	-0.406261	0.194497	-2.0626	0.0391504	0.621175
YGL138C		protein_coding	4.48147	1.74101	2.90657	0.846653	2.05634	0.0397497	0.623331
YNL245C	CWC25	protein_coding	351.594	0.467528	0.475618	0.227366	2.05628	0.0397551	0.623331
YGL049C	TIF4632	protein_coding	1553.06	0.353749	0.357274	0.171868	2.05826	0.0395655	0.623331
YLR310C	CDC25	protein_coding	1681.57	-0.557783	-0.571962	0.270748	-2.06015	0.0393839	0.623331
YAL031C	GIP4	protein_coding	305.319	-0.722528	-0.755599	0.351167	-2.0575	0.0396379	0.623331
YOR018W	ROD1	protein_coding	274.387	-0.985823	-1.08555	0.480566	-2.05138	0.0402303	0.629296
YKL211C	TRP3	protein_coding	1579.25	-0.424095	-0.430239	0.207052	-2.04825	0.0405352	0.632577
YOR319W	HSH49	protein_coding	135.189	-0.601166	-0.618726	0.294146	-2.04377	0.0409766	0.637969
YCR102C		protein_coding	139.074	0.984763	1.07784	0.482405	2.04136	0.0412148	0.640178
YGL209W	MIG2	protein_coding	276.944	0.92019	1.00091	0.451121	2.03979	0.0413715	0.641114
YCR008W	SAT4	protein_coding	1688.23	0.448308	0.455677	0.219918	2.03853	0.0414972	0.641567
YBR008C	FLR1	protein_coding	476.499	-0.499562	-0.510287	0.245319	-2.03637	0.0417129	0.643405
YER157W	COG3	protein_coding	352.797	-0.454177	-0.463399	0.223396	-2.03306	0.0420469	0.647055
YDR531W	CAB1	protein_coding	529.821	-0.574478	-0.593973	0.283179	-2.02868	0.0424911	0.651156
YER124C	DSE1	protein_coding	1189.3	-1.01003	-1.10721	0.497922	-2.0285	0.0425093	0.651156
YNL190W		protein_coding	4096.54	0.530613	0.543221	0.261847	2.02642	0.0427215	0.652902
YOR327C	SNC2	protein_coding	788.169	0.520447	0.532223	0.257261	2.02303	0.0430697	0.653945
YJL216C	IMA5	protein_coding	87.8812	-0.750221	-0.787618	0.371024	-2.02203	0.0431733	0.653945
YGL038C	OCH1	protein_coding	438.959	-0.807633	-0.858567	0.399436	-2.02193	0.0431832	0.653945
YHL035C	VMR1	protein_coding	1111.47	-0.881051	-0.945328	0.435271	-2.02415	0.0429551	0.653945
YBR162C	TOS1	protein_coding	5135.26	-0.613024	-0.633296	0.303465	-2.02008	0.0433749	0.655355
YNL104C	LEU4	protein_coding	8392.26	-0.526362	-0.538635	0.260764	-2.01854	0.0435354	0.656289
YGL253W	HXK2	protein_coding	12699.2	0.54869	0.562838	0.271967	2.01749	0.0436444	0.656432
YDL111C	RRP42	protein_coding	594.255	0.470427	0.479249	0.233501	2.01466	0.0439399	0.656432
YHR188C	GPI16	protein_coding	1471.73	-0.342881	-0.346452	0.170192	-2.01466	0.0439399	0.656432
YKL100C		protein_coding	720.654	-0.823642	-0.878897	0.408583	-2.01585	0.0438155	0.656432
YER039C	HVG1	protein_coding	68.7513	-0.719237	-0.749615	0.357308	-2.01293	0.0441216	0.656617
YNL093W	YPT53	protein_coding	79.2714	-0.774315	-0.812626	0.384721	-2.01267	0.0441498	0.656617
YDL007C-A		protein_coding	1.24403	1.63697	6.96255	0.815222	2.008	0.0446431	0.661163
YDR441C	APT2	protein_coding	684.108	0.54273	0.556444	0.270298	2.0079	0.0446544	0.661163
YGL255W	ZRT1	protein_coding	11109.4	0.785429	0.825788	0.3915	2.0062	0.0448345	0.661372
YCL019W		protein_coding	6401.89	-0.949472	-1.06681	0.473341	-2.0059	0.0448674	0.661372
YHR139C	SPS100	protein_coding	109.109	0.80281	0.847664	0.401231	2.00087	0.0454067	0.665796
YBR213W	MET8	protein_coding	221.855	0.524186	0.536483	0.261975	2.0009	0.0454034	0.665796
YLL050C	COF1	protein_coding	1450.42	-0.475699	-0.485515	0.238145	-1.99752	0.0457685	0.665796
YJL085W	EXO70	protein_coding	250.691	-0.579122	-0.597453	0.289888	-1.99774	0.0457447	0.665796
YPR122W	AXL1	protein_coding	1006.9	-0.579636	-0.596687	0.289991	-1.99881	0.0456293	0.665796
YNL321W	VNX1	protein_coding	783.937	-0.615377	-0.636531	0.307778	-1.99942	0.0455631	0.665796
YLR154W-B		protein_coding	15.4384	1.28564	1.54371	0.644552	1.99463	0.0460829	0.667477
YBR259W		protein_coding	244.881	-0.699113	-0.730105	0.3505	-1.99462	0.0460848	0.667477
YOL138C	RTC1	protein_coding	556.443	-0.443429	-0.450899	0.222619	-1.99187	0.0463849	0.668908
YLR305C	STT4	protein_coding	1194.72	-0.581364	-0.599623	0.291779	-1.99248	0.0463186	0.668908
YLR074C	BUD20	protein_coding	1200.39	0.784789	0.828498	0.394429	1.98968	0.0466256	0.669476
YGL233W	SEC15	protein_coding	532.084	-0.42801	-0.43561	0.215085	-1.98996	0.0465953	0.669476
YHR155W	YSP1	protein_coding	438.576	-0.583611	-0.601855	0.293536	-1.98821	0.046789	0.670373
YHR008C	SOD2	protein_coding	1955.53	-0.778259	-0.821887	0.391674	-1.98701	0.0469214	0.670825
YLR134W	PDC5	protein_coding	316.508	0.825608	0.87935	0.416116	1.98408	0.0472469	0.671836
YBR059C	AKL1	protein_coding	999.251	-0.486582	-0.497103	0.245297	-1.98365	0.0472953	0.671836
YLR266C	PDR8	protein_coding	321.18	-0.713783	-0.747289	0.359565	-1.98513	0.0471303	0.671836
YNL215W	IES2	protein_coding	950.131	0.368432	0.372727	0.185981	1.98102	0.0475891	0.674568
YHR216W	IMD2	protein_coding	2477.26	0.962522	1.10845	0.490581	1.962	0.0497622	0.67499
YAL037C-B		protein_coding	128.43	0.748847	0.791282	0.381802	1.96135	0.0498383	0.67499
YLR058C	SHM2	protein_coding	3015.51	0.641752	0.665491	0.324498	1.97767	0.0479657	0.67499
YGL174W	BUD13	protein_coding	304.853	0.599177	0.618397	0.305511	1.96123	0.0498526	0.67499
YNL064C	YDJ1	protein_coding	4656.81	0.554042	0.569483	0.28087	1.97259	0.0485421	0.67499
YPR152C	URN1	protein_coding	164.89	0.547349	0.561895	0.278316	1.96665	0.049224	0.67499
YDR054C	CDC34	protein_coding	1722.86	0.4518	0.459801	0.228532	1.97697	0.0480452	0.67499
YNL231C	PDR16	protein_coding	1520.27	0.395641	0.401075	0.200845	1.96988	0.0488519	0.67499
YDL013W	SLX5	protein_coding	577.755	0.350321	0.354083	0.178322	1.96454	0.0494676	0.67499
YHR114W	BZZ1	protein_coding	549.449	-0.413775	-0.420004	0.209523	-1.97484	0.0482858	0.67499
YKL140W	TGL1	protein_coding	423.75	-0.509703	-0.525024	0.259381	-1.96507	0.0494056	0.67499
YPL219W	PCL8	protein_coding	168.625	-0.513078	-0.525557	0.259297	-1.97873	0.0478469	0.67499
YLL054C		protein_coding	265.935	-0.513552	-0.525778	0.261212	-1.96604	0.0492943	0.67499
YJR044C	VPS55	protein_coding	322.744	-0.555941	-0.575505	0.282435	-1.96838	0.0490238	0.67499
YDR379C-A	SDH6	protein_coding	115.261	-0.560038	-0.575477	0.284951	-1.96538	0.0493699	0.67499
YOR022C		protein_coding	304.581	-0.561345	-0.576934	0.284384	-1.9739	0.0483935	0.67499
YBL088C	TEL1	protein_coding	501.947	-0.571809	-0.589419	0.289225	-1.97703	0.0480378	0.67499
YKL033W-A		protein_coding	995.476	-0.572114	-0.589751	0.290385	-1.97019	0.0488165	0.67499
YPR021C	AGC1	protein_coding	296.059	-0.585049	-0.605147	0.29769	-1.9653	0.0493797	0.67499
YDL091C	UBX3	protein_coding	258.546	-0.63132	-0.655079	0.319743	-1.97446	0.0483293	0.67499
YDL214C	PRR2	protein_coding	82.6306	-0.639322	-0.662317	0.3249	-1.96775	0.0490966	0.67499
YNL255C	GIS2	protein_coding	2324.82	-0.723694	-0.76004	0.368659	-1.96305	0.0496409	0.67499
YPL167C	REV3	protein_coding	310.815	-0.551156	-0.56613	0.281357	-1.95892	0.0501222	0.677262
YDL071C		protein_coding	2.72715	-1.68318	-6.52783	0.85995	-1.9573	0.0503117	0.678442
YPR091C	NVJ2	protein_coding	577.991	-0.49771	-0.509651	0.254417	-1.95627	0.0504332	0.678704
YGR022C		protein_coding	1.25439	1.61947	6.74672	0.829289	1.95284	0.0508389	0.679961
YPL187W	MF(ALPHA)1	protein_coding	8.1773	1.31725	1.53075	0.67561	1.94972	0.05121	0.679961
YOR204W	DED1	protein_coding	4401.73	0.526744	0.540097	0.269862	1.9519	0.0509503	0.679961
YJL172W	CPS1	protein_coding	873.81	-0.538954	-0.55583	0.276466	-1.94944	0.0512426	0.679961
YDR407C	TRS120	protein_coding	607.628	-0.551486	-0.568111	0.282538	-1.9519	0.0509498	0.679961
YNL172W	APC1	protein_coding	507.272	-0.616651	-0.638715	0.316069	-1.951	0.0510571	0.679961
YGL180W	ATG1	protein_coding	784.735	-0.869279	-0.931625	0.444943	-1.95369	0.0507381	0.679961
YLR080W	EMP46	protein_coding	149.04	-0.670784	-0.699476	0.344298	-1.94827	0.0513833	0.68047
YDL206W		protein_coding	253.516	-0.784475	-0.833874	0.403062	-1.94629	0.0516199	0.682245
YPL038W	MET31	protein_coding	135.086	0.708852	0.743156	0.364533	1.94455	0.0518293	0.682299
YGL018C	JAC1	protein_coding	180.016	0.53751	0.551518	0.276378	1.94483	0.0517952	0.682299
YPR086W	SUA7	protein_coding	1326.78	0.326727	0.329842	0.168178	1.94274	0.0520472	0.683813
YNL018C		protein_coding	17.3081	1.40364	2.00889	0.723442	1.94022	0.0523525	0.686468
YNL259C	ATX1	protein_coding	67.4701	-0.727294	-0.769595	0.375342	-1.93769	0.0526617	0.689163
YIR018W	YAP5	protein_coding	409.279	0.58245	0.60054	0.301257	1.9334	0.0531867	0.690935
YOR281C	PLP2	protein_coding	618.17	0.468911	0.478407	0.242401	1.93445	0.0530584	0.690935
YDR163W	CWC15	protein_coding	467.089	0.432381	0.439667	0.223735	1.93256	0.0532904	0.690935
YCL017C	NFS1	protein_coding	2853.25	0.372033	0.376687	0.192512	1.93252	0.0532955	0.690935
YGR193C	PDX1	protein_coding	762.421	-0.40753	-0.413776	0.210899	-1.93235	0.0533168	0.690935
YLR055C	SPT8	protein_coding	482.308	0.43709	0.4447	0.2264	1.93061	0.0535315	0.692368
YHR054C		protein_coding	162.733	-1.03115	-1.15997	0.534935	-1.92763	0.0539017	0.695803
YGL157W	ARI1	protein_coding	1069.29	0.475637	0.486589	0.247057	1.92521	0.0542027	0.698332
YGL108C		protein_coding	181.044	0.503779	0.515627	0.262025	1.92264	0.0545255	0.699779
YLR166C	SEC10	protein_coding	384.586	-0.650951	-0.680239	0.338542	-1.92281	0.0545042	0.699779
YMR123W	PKR1	protein_coding	317.928	0.460952	0.470214	0.239876	1.92163	0.0546529	0.700063
YER187W		protein_coding	37.3219	1.16746	1.35138	0.608782	1.9177	0.0551494	0.701304
YGR068C	ART5	protein_coding	303.557	-0.404623	-0.410395	0.210862	-1.9189	0.0549975	0.701304
YPL125W	KAP120	protein_coding	607.943	-0.639911	-0.666733	0.333711	-1.91756	0.0551671	0.701304
YLR453C	RIF2	protein_coding	59.6735	-0.650254	-0.676373	0.339112	-1.91752	0.0551718	0.701304
YMR153C-A		protein_coding	8.82885	-1.33842	-1.7323	0.698364	-1.91651	0.0553007	0.701601
YIL032C		protein_coding	0.854037	1.35173	6.74825	0.706755	1.91259	0.0558006	0.702939
YKL017C	HCS1	protein_coding	218.812	-0.449639	-0.458693	0.235022	-1.91318	0.0557249	0.702939
YLR165C	PUS5	protein_coding	114.048	-0.582711	-0.600906	0.304596	-1.91306	0.0557402	0.702939
YOL081W	IRA2	protein_coding	2461.24	-0.765954	-0.81195	0.400527	-1.91237	0.0558291	0.702939
YDR397C	NCB2	protein_coding	480.787	0.485935	0.496706	0.254457	1.90969	0.0561728	0.705452
YLR001C		protein_coding	500.566	-0.559736	-0.576789	0.293185	-1.90916	0.0562414	0.705452
YOR087W	YVC1	protein_coding	322.823	-0.571341	-0.593477	0.299391	-1.90834	0.056347	0.705452
YKL121W	DGR2	protein_coding	365.811	-0.570608	-0.588922	0.299184	-1.90721	0.0564933	0.705954
YGR215W	RSM27	protein_coding	273.147	0.506076	0.518377	0.265506	1.90608	0.05664	0.706459
YGL064C	MRH4	protein_coding	282.514	0.399893	0.40588	0.210128	1.90309	0.0570289	0.709563
YDR164C	SEC1	protein_coding	524.64	-0.464733	-0.47493	0.244271	-1.90253	0.0571023	0.709563
YKR089C	TGL4	protein_coding	1088.62	-0.432259	-0.439797	0.228065	-1.89533	0.0580484	0.717297
YJL005W	CYR1	protein_coding	996.835	-0.607934	-0.630692	0.320485	-1.89692	0.0578384	0.717297
YJR095W	SFC1	protein_coding	105.788	-0.646585	-0.665939	0.341069	-1.89576	0.0579916	0.717297
YBR105C	VID24	protein_coding	2188.84	0.724064	0.762058	0.383047	1.89028	0.0587209	0.719779
YKR080W	MTD1	protein_coding	423.852	0.566151	0.583712	0.299903	1.88778	0.0590554	0.719779
YPL268W	PLC1	protein_coding	458.675	-0.469385	-0.47905	0.248161	-1.89146	0.0585635	0.719779
YLR422W		protein_coding	595.352	-0.49276	-0.504787	0.260588	-1.89095	0.0586307	0.719779
YNL115C		protein_coding	517.703	-0.590879	-0.61215	0.313076	-1.88733	0.0591154	0.719779
YMR304W	UBP15	protein_coding	677.754	-0.649914	-0.678336	0.343773	-1.89053	0.0586867	0.719779
YKL120W	OAC1	protein_coding	966.248	-0.776419	-0.823285	0.410995	-1.88912	0.058876	0.719779
YLL048C	YBT1	protein_coding	2552.77	-0.802379	-0.858698	0.425012	-1.8879	0.0590395	0.719779
YNR050C	LYS9	protein_coding	3207.25	0.621236	0.644341	0.329559	1.88505	0.0594229	0.72003
YML081C-A	ATP18	protein_coding	222.42	0.44331	0.451638	0.23521	1.88475	0.0594642	0.72003
YNL051W	COG5	protein_coding	197.395	-0.532515	-0.550446	0.282656	-1.88397	0.0595693	0.72003
YMR110C	HFD1	protein_coding	868.09	-0.715282	-0.753926	0.379237	-1.88611	0.0592806	0.72003
YMR069W	NAT4	protein_coding	92.3842	0.706016	0.740254	0.375019	1.88261	0.0597531	0.720708
YPR036W	VMA13	protein_coding	2459.13	-0.365979	-0.370864	0.194468	-1.88195	0.0598422	0.720708
YNL332W	THI12	protein_coding	54.0024	0.79217	0.84883	0.421539	1.87924	0.0602123	0.723789
YDL237W	AIM6	protein_coding	724.451	-0.496517	-0.508728	0.264543	-1.87689	0.0605335	0.723789
YPR192W	AQY1	protein_coding	389.828	-0.725009	-0.759642	0.386195	-1.87731	0.060475	0.723789
YGR041W	BUD9	protein_coding	212.05	-0.827247	-0.888011	0.440514	-1.87792	0.0603927	0.723789
YLL023C	POM33	protein_coding	681.12	-0.91771	-1.0101	0.489681	-1.8741	0.0609171	0.727068
YDR044W	HEM13	protein_coding	523.958	0.637884	0.66573	0.340858	1.87141	0.0612887	0.728727
YNR020C	ATP23	protein_coding	232.34	0.577527	0.596728	0.308981	1.86913	0.0616042	0.728727
YGR071C	ENV11	protein_coding	238.206	-0.650402	-0.679779	0.347687	-1.87065	0.0613935	0.728727
YOR347C	PYK2	protein_coding	549.233	-0.704048	-0.742239	0.376082	-1.87206	0.0611981	0.728727
YPL004C	LSP1	protein_coding	2501.56	-0.966789	-1.0788	0.517223	-1.86919	0.061596	0.728727
RUF5-1	RUF5-1	ncRNA	88.6336	-0.977778	-1.07893	0.524035	-1.86586	0.0620603	0.731519
RUF5-2	RUF5-2	ncRNA	88.6336	-0.977778	-1.07893	0.524035	-1.86586	0.0620603	0.731519
YLR351C	NIT3	protein_coding	680.731	-0.446807	-0.456828	0.240005	-1.86165	0.0626517	0.736205
YOR132W	VPS17	protein_coding	658.471	-0.447122	-0.456543	0.240301	-1.86068	0.06279	0.736205
YOL107W		protein_coding	149.87	-0.543982	-0.56404	0.292247	-1.86138	0.0626903	0.736205
YGR151C		protein_coding	82.5407	0.880389	0.955505	0.474203	1.85657	0.0633729	0.737009
YOR321W	PMT3	protein_coding	475.344	0.440823	0.449724	0.237641	1.85499	0.0635971	0.737009
YDL185W	VMA1	protein_coding	6533.77	-0.343089	-0.34716	0.18498	-1.85473	0.0636346	0.737009
YPL154C	PEP4	protein_coding	1783.37	-0.370983	-0.375765	0.199759	-1.85715	0.0632901	0.737009
YPL020C	ULP1	protein_coding	621.092	-0.414731	-0.421712	0.223487	-1.85573	0.0634922	0.737009
YGR238C	KEL2	protein_coding	274.956	-0.495073	-0.506706	0.266318	-1.85895	0.0630336	0.737009
Q0045	COX1	protein_coding	63.451	-0.916999	-1.00761	0.494073	-1.856	0.0634534	0.737009
YKL184W	SPE1	protein_coding	1180.62	-0.356346	-0.360842	0.192272	-1.85335	0.0638328	0.738018
YPR183W	DPM1	protein_coding	1993.25	-0.402778	-0.409453	0.217445	-1.85232	0.0639801	0.738437
YBR114W	RAD16	protein_coding	1568.56	0.693189	0.727458	0.374451	1.85122	0.0641384	0.738981
YMR015C	ERG5	protein_coding	1619.41	-0.569424	-0.590015	0.307769	-1.85016	0.0642898	0.739444
YPL027W	SMA1	protein_coding	6.0509	1.53081	2.8486	0.828868	1.84687	0.0647662	0.743637
YER036C	ARB1	protein_coding	5659.1	0.550655	0.568017	0.298418	1.84525	0.0650015	0.744502
YLR410W-B		protein_coding	1499.36	0.417417	0.424853	0.226266	1.84481	0.0650655	0.744502
YOR040W	GLO4	protein_coding	322.187	-0.387031	-0.392193	0.210457	-1.83901	0.0659144	0.751628
YDR470C	UGO1	protein_coding	178.543	-0.730539	-0.782532	0.397245	-1.83901	0.0659133	0.751628
YBL033C	RIB1	protein_coding	2024.9	0.635236	0.661585	0.346016	1.83586	0.0663783	0.755621
YGR222W	PET54	protein_coding	195.216	-0.598552	-0.624319	0.326333	-1.83418	0.0666278	0.757165
YLL031C	GPI13	protein_coding	825.916	0.603089	0.626842	0.32898	1.83321	0.0667709	0.757279
YDR075W	PPH3	protein_coding	443.845	0.423121	0.430748	0.230888	1.83258	0.0668656	0.757279
YPL246C	RBD2	protein_coding	730.111	-0.505153	-0.521274	0.275861	-1.83119	0.0670727	0.758332
YDR545C-A		protein_coding	11.3742	1.38581	1.79366	0.757505	1.82944	0.067333	0.758695
YDL101C	DUN1	protein_coding	269.983	0.830637	0.912171	0.453907	1.82997	0.0672541	0.758695
YER184C	TOG1	protein_coding	345.407	-0.47282	-0.48371	0.25882	-1.82683	0.0677254	0.760879
YBR133C	HSL7	protein_coding	711.349	-0.544733	-0.562763	0.298218	-1.82663	0.0677558	0.760879
YNL269W	BSC4	protein_coding	18.9403	1.01345	1.11878	0.556317	1.82171	0.0684983	0.765321
YGR005C	TFG2	protein_coding	1031.38	0.387046	0.392976	0.212328	1.82287	0.0683232	0.765321
YDL077C	VAM6	protein_coding	350.555	-0.449606	-0.46031	0.246905	-1.82097	0.0686118	0.765321
YKR095W	MLP1	protein_coding	1585.22	-0.473943	-0.485066	0.260121	-1.82201	0.0684536	0.765321
YEL019C	MMS21	protein_coding	108.454	0.521458	0.53592	0.287151	1.81597	0.069375	0.767396
YPR167C	MET16	protein_coding	379.49	0.474594	0.485781	0.261206	1.81693	0.0692277	0.767396
YNL287W	SEC21	protein_coding	1966.82	-0.355831	-0.36079	0.195768	-1.81762	0.0691228	0.767396
YER136W	GDI1	protein_coding	1509.39	-0.431593	-0.440373	0.237383	-1.81813	0.0690441	0.767396
YNR068C		protein_coding	121.138	-0.864709	-0.939775	0.476022	-1.81653	0.0692885	0.767396
YKL013C	ARC19	protein_coding	734.18	-0.422236	-0.430666	0.232702	-1.81449	0.0696016	0.76769
YJL048C	UBX6	protein_coding	1366.25	-0.791109	-0.846614	0.436043	-1.81429	0.0696325	0.76769
YDR047W	HEM12	protein_coding	760.507	-0.446485	-0.456671	0.246275	-1.81296	0.0698387	0.768688
YMR147W		protein_coding	149.88	0.775526	0.827773	0.428475	1.80997	0.070301	0.769507
YIR012W	SQT1	protein_coding	1447.08	0.50259	0.516095	0.277809	1.80912	0.0704326	0.769507
YMR281W	GPI12	protein_coding	218.021	0.487798	0.500206	0.269627	1.80916	0.0704262	0.769507
YGL154C	LYS5	protein_coding	243.503	-0.489938	-0.501654	0.270873	-1.80874	0.0704918	0.769507
YKR076W	ECM4	protein_coding	887.268	-0.765981	-0.816586	0.423076	-1.8105	0.0702178	0.769507
YOL157C	IMA2	protein_coding	173.112	0.734372	0.777423	0.406251	1.80768	0.0706567	0.770042
YJL191W	RPS14B	protein_coding	1642.81	0.550751	0.569354	0.305289	1.80403	0.0712265	0.771631
YCR106W	RDS1	protein_coding	295.997	-0.39498	-0.401079	0.218924	-1.80419	0.0712022	0.771631
YMR278W	PRM15	protein_coding	523.739	-0.458217	-0.468537	0.254032	-1.80377	0.0712668	0.771631
YDR354W	TRP4	protein_coding	1278.3	-0.525295	-0.540627	0.291128	-1.80434	0.071178	0.771631
YNL260C	LTO1	protein_coding	202.452	0.449746	0.45931	0.249595	1.8019	0.0715606	0.772297
YMR149W	SWP1	protein_coding	962.746	-0.378982	-0.38556	0.210291	-1.80218	0.0715174	0.772297
YOL025W	LAG2	protein_coding	326.271	-0.453463	-0.463068	0.252004	-1.79943	0.0719505	0.775169
YOR328W	PDR10	protein_coding	396.375	-0.510385	-0.525834	0.283846	-1.79811	0.0721599	0.775169
YGR080W	TWF1	protein_coding	418.237	-0.613894	-0.640613	0.341431	-1.798	0.0721766	0.775169
YNR072W	HXT17	protein_coding	12.207	1.21007	1.39042	0.676457	1.78884	0.0736407	0.775996
YKR025W	RPC37	protein_coding	803.545	0.735927	0.780834	0.411063	1.7903	0.0734053	0.775996
YAL039C	CYC3	protein_coding	1288.07	0.615936	0.641612	0.343591	1.79264	0.07303	0.775996
YML130C	ERO1	protein_coding	1958.51	0.567401	0.588024	0.317339	1.788	0.0737765	0.775996
YER056C	FCY2	protein_coding	3978.12	0.55537	0.574106	0.309922	1.79197	0.0731382	0.775996
YLR176C	RFX1	protein_coding	471.838	0.518566	0.533625	0.290138	1.78731	0.0738877	0.775996
YBR160W	CDC28	protein_coding	517.092	0.385759	0.391921	0.215782	1.78772	0.0738208	0.775996
YIR006C	PAN1	protein_coding	2361.02	-0.352931	-0.357649	0.196718	-1.7941	0.0727973	0.775996
YLR087C	CSF1	protein_coding	705.635	-0.424759	-0.433073	0.236654	-1.79485	0.0726769	0.775996
YNL008C	ASI3	protein_coding	428.747	-0.435656	-0.444637	0.243587	-1.7885	0.073695	0.775996
YKR070W		protein_coding	322.648	-0.450804	-0.461934	0.252178	-1.78764	0.0738336	0.775996
YLR417W	VPS36	protein_coding	273.85	-0.612498	-0.639193	0.342551	-1.78805	0.073768	0.775996
YMR031C	EIS1	protein_coding	932.402	-0.69352	-0.73274	0.386513	-1.7943	0.0727652	0.775996
YHR097C		protein_coding	1154.16	-0.80235	-0.863317	0.447734	-1.79202	0.0731291	0.775996
YKR033C		protein_coding	4.08489	1.52606	6.46651	0.856112	1.78255	0.0746591	0.778182
YER011W	TIR1	protein_coding	84.5363	1.06604	1.2812	0.598382	1.78154	0.0748236	0.778182
YNL268W	LYP1	protein_coding	2526.28	0.499464	0.51315	0.280325	1.78174	0.0747923	0.778182
YDR485C	VPS72	protein_coding	1583.13	0.341029	0.345228	0.19108	1.78475	0.0743021	0.778182
YEL077C		protein_coding	758.4	-0.529592	-0.546786	0.297479	-1.78027	0.0750323	0.778182
YGR154C	GTO1	protein_coding	125.634	-0.602899	-0.629096	0.338096	-1.78322	0.0745509	0.778182
YIL051C	MMF1	protein_coding	1141.94	-0.634885	-0.665313	0.356055	-1.78311	0.0745688	0.778182
YPL119C-A		protein_coding	8.00906	-1.19302	-1.42645	0.670129	-1.78028	0.0750297	0.778182
YLR304C	ACO1	protein_coding	5643.77	-0.662567	-0.697708	0.372672	-1.77788	0.0754232	0.781018
YML089C		protein_coding	24.1946	0.908155	0.984229	0.511476	1.77556	0.075806	0.781076
YFR023W	PES4	protein_coding	74.9411	0.637067	0.665144	0.358702	1.77603	0.0757277	0.781076
YHR194W	MDM31	protein_coding	240.16	-0.67288	-0.711642	0.379087	-1.775	0.0758972	0.781076
YLR456W		protein_coding	60.9249	-0.735159	-0.781843	0.414175	-1.77499	0.0758988	0.781076
YLR461W	PAU4	protein_coding	6.52249	1.38946	1.98702	0.783525	1.77335	0.0761712	0.782668
YGL256W	ADH4	protein_coding	591.579	0.421639	0.429844	0.237942	1.77202	0.0763906	0.783711
YNL264C	PDR17	protein_coding	380	0.405459	0.412788	0.22895	1.77095	0.0765696	0.784337
YGL183C	MND1	protein_coding	17.2017	1.05302	1.20281	0.595423	1.76853	0.0769731	0.786119
YPR185W	ATG13	protein_coding	534.09	-0.527207	-0.543646	0.298113	-1.76848	0.0769801	0.786119
YML041C	VPS71	protein_coding	210.408	0.530318	0.547046	0.30071	1.76355	0.0778073	0.786894
YOR167C	RPS28A	protein_coding	2734.34	0.420879	0.429196	0.238563	1.76423	0.0776933	0.786894
YBR286W	APE3	protein_coding	6445.27	-0.453358	-0.464252	0.256599	-1.7668	0.077262	0.786894
YCR020C	PET18	protein_coding	114.187	-0.467622	-0.47699	0.264973	-1.76479	0.0775988	0.786894
YFR044C	DUG1	protein_coding	2224.88	-0.483218	-0.498639	0.274043	-1.76329	0.0778509	0.786894
YER044C	ERG28	protein_coding	569.469	-0.525046	-0.545729	0.297588	-1.76434	0.0776752	0.786894
YLR066W	SPC3	protein_coding	355.76	-0.593636	-0.620253	0.336701	-1.76309	0.0778845	0.786894
YOL161C	PAU20	protein_coding	1.89209	1.48285	3.67104	0.842292	1.76049	0.0783245	0.786921
YGR095C	RRP46	protein_coding	555.497	0.49891	0.512865	0.283315	1.76098	0.0782426	0.786921
YBR216C	YBP1	protein_coding	323.862	-0.403479	-0.411752	0.229348	-1.75924	0.0785364	0.786921
YJR142W		protein_coding	363.594	-0.504833	-0.521503	0.287019	-1.75888	0.0785974	0.786921
YDR155C	CPR1	protein_coding	5236.15	-0.586397	-0.61037	0.333369	-1.759	0.0785773	0.786921
YJL044C	GYP6	protein_coding	406.473	-0.639198	-0.671309	0.363141	-1.76019	0.0783756	0.786921
YER064C	VHR2	protein_coding	1483.01	0.377121	0.383001	0.214791	1.75575	0.0791303	0.786999
YKL197C	PEX1	protein_coding	310.419	-0.422441	-0.431593	0.240657	-1.75536	0.0791971	0.786999
YLR233C	EST1	protein_coding	149.009	-0.528469	-0.545582	0.301008	-1.75567	0.0791456	0.786999
YOR103C	OST2	protein_coding	182.361	-0.616959	-0.654532	0.35115	-1.75697	0.0789233	0.786999
YDR341C		protein_coding	3762.92	-0.636653	-0.667367	0.362457	-1.7565	0.0790039	0.786999
YER043C	SAH1	protein_coding	9216.89	0.506259	0.521084	0.288906	1.75233	0.0797163	0.788931
YNL157W	IGO1	protein_coding	817.168	0.322621	0.32632	0.184065	1.75276	0.0796439	0.788931
YML103C	NUP188	protein_coding	1091.74	-0.496514	-0.510564	0.283374	-1.75215	0.0797476	0.788931
YJR009C	TDH2	protein_coding	26220.4	0.69789	0.740261	0.399425	1.74724	0.0805964	0.791313
YGL008C	PMA1	protein_coding	30122.4	0.410795	0.418762	0.235368	1.74533	0.0809266	0.791313
YMR189W	GCV2	protein_coding	785.251	0.383967	0.390282	0.219802	1.74688	0.080659	0.791313
YOR371C	GPB1	protein_coding	741.641	-0.391241	-0.397738	0.223917	-1.74726	0.0805929	0.791313
YPL161C	BEM4	protein_coding	151.991	-0.519718	-0.539102	0.29745	-1.74724	0.0805952	0.791313
YIL017C	VID28	protein_coding	3578.47	-0.655545	-0.697749	0.375446	-1.74604	0.0808032	0.791313
YKR003W	OSH6	protein_coding	462.977	-0.681197	-0.726632	0.390314	-1.74525	0.0809405	0.791313
YOL065C	INP54	protein_coding	140.951	-0.706068	-0.753741	0.403503	-1.74985	0.0801448	0.791313
YCL007C		protein_coding	2.38271	1.51187	3.34281	0.867075	1.74365	0.0812207	0.791723
Q0130	OLI1	protein_coding	15.6534	-0.945253	-1.0413	0.541943	-1.74419	0.0811257	0.791723
YHR163W	SOL3	protein_coding	943.972	0.566757	0.588405	0.325664	1.74031	0.0818048	0.793924
YPL239W	YAR1	protein_coding	804.138	0.505721	0.520692	0.290383	1.74156	0.0815849	0.793924
YDL239C	ADY3	protein_coding	139.584	-0.609084	-0.645427	0.349928	-1.7406	0.0817542	0.793924
YLR323C	CWC24	protein_coding	208.797	0.434908	0.444183	0.250183	1.73836	0.0821472	0.794927
YAR042W	SWH1	protein_coding	1682.02	0.393852	0.400731	0.226488	1.73895	0.0820427	0.794927
YGR216C	GPI1	protein_coding	398.726	-0.457126	-0.468995	0.263212	-1.73672	0.082436	0.795945
YBR158W	AMN1	protein_coding	987.361	-0.79221	-0.859155	0.456235	-1.73641	0.0824919	0.795945
YOR343C		protein_coding	55.413	-0.643797	-0.676585	0.371274	-1.73402	0.0829143	0.798861
YOR389W		protein_coding	1586.48	0.498938	0.512996	0.288654	1.7285	0.0838983	0.800223
YOR257W	CDC31	protein_coding	582.23	0.455542	0.466298	0.26335	1.72979	0.0836673	0.800223
YPR161C	SGV1	protein_coding	1052.17	0.351123	0.356016	0.202668	1.7325	0.0831851	0.800223
YER178W	PDA1	protein_coding	4273.4	-0.364713	-0.370427	0.210698	-1.73097	0.0834569	0.800223
YDL141W	BPL1	protein_coding	680.234	-0.428238	-0.437373	0.247566	-1.72979	0.0836678	0.800223
YMR297W	PRC1	protein_coding	5004.63	-0.538136	-0.557204	0.311218	-1.72913	0.0837862	0.800223
YDR281C	PHM6	protein_coding	89.3124	-0.788321	-0.84256	0.456047	-1.72859	0.0838816	0.800223
YMR243C	ZRC1	protein_coding	2233.11	0.413219	0.42141	0.239169	1.72772	0.0840377	0.800405
YAL056W	GPB2	protein_coding	971.83	-0.335464	-0.339708	0.19432	-1.72635	0.0842853	0.801615
YIR011C	STS1	protein_coding	949.29	0.493084	0.507072	0.285961	1.72431	0.0846524	0.803956
YOR378W	AMF1	protein_coding	209.362	0.775322	0.832206	0.451439	1.71744	0.0858979	0.806418
YPL153C	RAD53	protein_coding	189.532	0.68946	0.733104	0.401975	1.71518	0.0863122	0.806418
YBL047C	EDE1	protein_coding	2374.6	-0.372388	-0.378578	0.216647	-1.71887	0.0856383	0.806418
YHR108W	GGA2	protein_coding	1255.57	-0.390395	-0.399189	0.227301	-1.71752	0.0858836	0.806418
YGL025C	PGD1	protein_coding	404.48	-0.403241	-0.410469	0.235142	-1.71488	0.0863672	0.806418
YHR086W	NAM8	protein_coding	430.492	-0.446631	-0.457554	0.259706	-1.71976	0.0854768	0.806418
YPL174C	NIP100	protein_coding	320.416	-0.547803	-0.567141	0.319367	-1.71528	0.0862943	0.806418
YPR117W		protein_coding	693.182	-0.586603	-0.61231	0.341692	-1.71676	0.0860234	0.806418
YDR249C		protein_coding	228.924	-0.604104	-0.632508	0.351855	-1.71691	0.0859951	0.806418
YPR116W	RRG8	protein_coding	44.3796	-0.666781	-0.702344	0.38817	-1.71776	0.085841	0.806418
YJL170C	ASG7	protein_coding	1065.26	-0.971951	-1.14001	0.564917	-1.72052	0.0853377	0.806418
YNR044W	AGA1	protein_coding	7081.69	-1.16463	-1.44546	0.678783	-1.71576	0.0862053	0.806418
YER176W	ECM32	protein_coding	1409.78	-0.34849	-0.353285	0.203634	-1.71136	0.0870152	0.808587
YOR219C	STE13	protein_coding	615.994	-0.462448	-0.474562	0.270477	-1.70975	0.0873117	0.808587
YLR389C	STE23	protein_coding	1005.87	-0.5163	-0.533969	0.301551	-1.71215	0.0868695	0.808587
YOR097C		protein_coding	142.592	-0.530711	-0.550565	0.310419	-1.70966	0.0873293	0.808587
YHR161C	YAP1801	protein_coding	830.78	-0.56021	-0.581701	0.327458	-1.71078	0.087121	0.808587
YNL222W	SSU72	protein_coding	69.7902	-1.02257	-1.24669	0.597146	-1.71244	0.0868163	0.808587
YGL068W	MNP1	protein_coding	529.033	0.395106	0.402399	0.231261	1.70848	0.0875465	0.809471
YFL059W	SNZ3	protein_coding	238.344	-0.495144	-0.508639	0.289992	-1.70744	0.0877403	0.809541
YLR024C	UBR2	protein_coding	299.821	-0.556124	-0.577501	0.325765	-1.70713	0.0877977	0.809541
YCL048W-A		protein_coding	50.7757	0.803397	0.862466	0.471909	1.70244	0.0886727	0.815341
YDR540C	IRC4	protein_coding	66.1625	0.680414	0.724929	0.400351	1.69954	0.0892172	0.815341
YGR285C	ZUO1	protein_coding	4257.12	0.468289	0.480812	0.275774	1.69809	0.0894909	0.815341
YGR178C	PBP1	protein_coding	1842.25	-0.316176	-0.320002	0.186156	-1.69844	0.0894243	0.815341
YDL078C	MDH3	protein_coding	1472.45	-0.394794	-0.402092	0.232208	-1.70018	0.0890978	0.815341
YDR108W	TRS85	protein_coding	277.246	-0.466655	-0.479731	0.274399	-1.70065	0.0890091	0.815341
YGL198W	YIP4	protein_coding	471.232	-0.470494	-0.484587	0.276708	-1.70032	0.08907	0.815341
YCR081W	SRB8	protein_coding	359.395	-0.4902	-0.504543	0.288195	-1.70093	0.0889562	0.815341
YPR137C-B		protein_coding	2742.29	-0.80145	-0.885161	0.47203	-1.69788	0.0895305	0.815341
YML112W	CTK3	protein_coding	382.459	0.44655	0.457229	0.263585	1.69414	0.0902389	0.820322
YGL151W	NUT1	protein_coding	508.54	-0.509481	-0.52701	0.301009	-1.69258	0.0905357	0.820322
YBR225W		protein_coding	505.004	-0.583279	-0.608715	0.344701	-1.69213	0.0906209	0.820322
YCR018C	SRD1	protein_coding	144.374	-0.58874	-0.623579	0.347924	-1.69215	0.0906175	0.820322
YDR078C	SHU2	protein_coding	53.556	-0.758587	-0.819014	0.448405	-1.69175	0.0906944	0.820322
YJL053W	PEP8	protein_coding	347.739	-0.405054	-0.413902	0.239659	-1.69013	0.0910036	0.822
YBR182C	SMP1	protein_coding	474.705	0.594819	0.620709	0.352611	1.6869	0.0916235	0.824239
YDR128W	MTC5	protein_coding	848.168	-0.323225	-0.327455	0.19157	-1.68724	0.0915571	0.824239
YJR126C	VPS70	protein_coding	932.625	-0.375776	-0.382347	0.222602	-1.68811	0.09139	0.824239
YNL218W	MGS1	protein_coding	133.642	-0.648377	-0.689394	0.384788	-1.68503	0.0919835	0.82636
YMR279C		protein_coding	13.2099	1.22066	1.65365	0.724724	1.68432	0.0921208	0.826476
YPR031W	NTO1	protein_coding	272.874	-0.608969	-0.638015	0.362017	-1.68215	0.092539	0.828841
YPR194C	OPT2	protein_coding	59.196	-0.685302	-0.733031	0.407514	-1.68167	0.0926337	0.828841
YDR344C		protein_coding	10.7123	1.37717	3.21286	0.819403	1.6807	0.0928216	0.829268
YLR267W	BOP2	protein_coding	412.556	-0.871195	-0.956813	0.518527	-1.68014	0.0929309	0.829268
YDR141C	DOP1	protein_coding	793.791	-0.39699	-0.405144	0.236538	-1.67833	0.0932826	0.831291
YJL203W	PRP21	protein_coding	271.833	0.373976	0.380308	0.223025	1.67684	0.0935746	0.832777
YOR283W		protein_coding	949.397	0.540249	0.559829	0.322353	1.67596	0.0937469	0.833194
YML021C	UNG1	protein_coding	212.202	0.480054	0.494182	0.287065	1.67228	0.0944685	0.835872
YJL068C		protein_coding	543.749	-0.476397	-0.490417	0.284949	-1.67186	0.0945511	0.835872
YML046W	PRP39	protein_coding	444.574	-0.553888	-0.575872	0.331082	-1.67296	0.0943347	0.835872
YCR089W	FIG2	protein_coding	7618.55	-0.671829	-0.714952	0.401447	-1.67352	0.0942255	0.835872
YBR141C	BMT2	protein_coding	208.268	0.649119	0.68416	0.389424	1.66687	0.0955403	0.842084
YMR176W	ECM5	protein_coding	483.114	-0.421112	-0.430766	0.252575	-1.66727	0.0954598	0.842084
YLR188W	MDL1	protein_coding	739.629	-0.495533	-0.511665	0.297412	-1.66615	0.0956835	0.842084
YPL003W	ULA1	protein_coding	241.524	-0.658565	-0.699877	0.395353	-1.66576	0.0957605	0.842084
YOR316C-A		protein_coding	1.54402	1.31595	6.974	0.792827	1.65982	0.096951	0.848066
YEL027W	VMA3	protein_coding	2953.64	-0.367926	-0.374554	0.22162	-1.66017	0.0968804	0.848066
YLR004C	THI73	protein_coding	568.419	-0.631187	-0.661151	0.380116	-1.66051	0.0968117	0.848066
YLR273C	PIG1	protein_coding	161.503	-0.676929	-0.719014	0.407685	-1.66042	0.09683	0.848066
YPL197C		protein_coding	4.77659	1.37833	2.52979	0.831396	1.65785	0.097348	0.849581
YKL135C	APL2	protein_coding	863.276	-0.414234	-0.423339	0.249886	-1.65769	0.0973797	0.849581
YPR044C	OPI11	protein_coding	10.5043	1.10804	1.39092	0.670773	1.65188	0.0985582	0.857611
YOR386W	PHR1	protein_coding	171.058	-0.908667	-1.04957	0.550033	-1.65202	0.0985298	0.857611
YMR038C	CCS1	protein_coding	1349.42	0.4939	0.509347	0.29937	1.6498	0.0989843	0.860193
YGR113W	DAM1	protein_coding	152.739	-0.547412	-0.571678	0.332563	-1.64604	0.099756	0.865768
YDR461W	MFA1	protein_coding	10.1923	-1.12805	-1.38837	0.686635	-1.64287	0.100409	0.870297
YNL050C		protein_coding	600.89	0.432483	0.44276	0.263384	1.64202	0.100585	0.870692
YDR360W	OPI7	protein_coding	1.70595	1.38663	6.72256	0.845236	1.64052	0.100897	0.871833
YBR235W	VHC1	protein_coding	576.582	-0.364579	-0.370996	0.222425	-1.63911	0.10119	0.871833
YDR319C	YFT2	protein_coding	223.335	-0.394621	-0.402951	0.240782	-1.63891	0.101232	0.871833
YOL060C	MAM3	protein_coding	688.105	-0.466586	-0.480435	0.284701	-1.63886	0.101242	0.871833
YJL022W		protein_coding	2.03209	1.40748	2.78613	0.860962	1.63478	0.102095	0.873551
YBR292C		protein_coding	1.7468	1.40273	6.49104	0.857221	1.63637	0.101762	0.873551
YOR242C	SSP2	protein_coding	48.5593	1.06256	1.30316	0.650145	1.63434	0.102186	0.873551
YDR222W		protein_coding	228.383	0.798714	0.875892	0.488502	1.63503	0.102043	0.873551
YGR292W	MAL12	protein_coding	891.996	0.791069	0.856452	0.484303	1.63342	0.102381	0.873551
YDL044C	MTF2	protein_coding	231.979	0.383457	0.39069	0.234834	1.63289	0.102492	0.873551
YMR065W	KAR5	protein_coding	248.05	-0.598032	-0.62877	0.365754	-1.63506	0.102036	0.873551
YIR036C	IRC24	protein_coding	346.941	-0.695561	-0.743279	0.425679	-1.634	0.102258	0.873551
YJR065C	ARP3	protein_coding	1594.61	-0.360537	-0.367184	0.220999	-1.63139	0.102807	0.87511
YKL036C		protein_coding	6.22333	1.22598	1.63043	0.751889	1.63054	0.102988	0.875526
YJL215C		protein_coding	8.33329	1.17199	1.60047	0.72302	1.62097	0.105024	0.877216
YGR035C		protein_coding	97.7456	0.749717	0.82586	0.461361	1.62501	0.10416	0.877216
YNL220W	ADE12	protein_coding	2257.98	0.580958	0.607234	0.357473	1.62518	0.104125	0.877216
YAR031W	PRM9	protein_coding	117.349	0.495743	0.511922	0.305482	1.62283	0.104627	0.877216
YML082W		protein_coding	666.179	0.328616	0.333178	0.202103	1.62599	0.103953	0.877216
YER169W	RPH1	protein_coding	835.816	0.283752	0.286677	0.174421	1.62682	0.103774	0.877216
YDR099W	BMH2	protein_coding	2823.73	-0.301862	-0.305456	0.186356	-1.61981	0.105273	0.877216
YMR220W	ERG8	protein_coding	1159.73	-0.345579	-0.351231	0.213318	-1.62002	0.105227	0.877216
YPL147W	PXA1	protein_coding	316.762	-0.406469	-0.414662	0.250954	-1.6197	0.105298	0.877216
YGL125W	MET13	protein_coding	596.173	-0.442704	-0.453864	0.273262	-1.62007	0.105217	0.877216
YOR350C	MNE1	protein_coding	364.043	-0.443033	-0.453939	0.272971	-1.62301	0.104588	0.877216
YOR147W	MDM32	protein_coding	427.309	-0.478589	-0.4932	0.295459	-1.61981	0.105272	0.877216
YHR075C	PPE1	protein_coding	140.765	-0.572774	-0.599438	0.352541	-1.6247	0.104226	0.877216
YLR212C	TUB4	protein_coding	295.4	-0.604739	-0.644183	0.372746	-1.62239	0.10472	0.877216
YOR136W	IDH2	protein_coding	3144.45	-0.710147	-0.763856	0.43646	-1.62706	0.103724	0.877216
YPL166W	ATG29	protein_coding	72.0349	-0.800973	-0.881527	0.493513	-1.623	0.104588	0.877216
YNL320W		protein_coding	231.644	-0.503677	-0.525512	0.311451	-1.61719	0.105836	0.880601
YOR062C		protein_coding	206.869	0.940281	1.07746	0.582861	1.61322	0.106698	0.884686
YAL026C	DRS2	protein_coding	861.423	-0.41586	-0.426003	0.257805	-1.61308	0.106727	0.884686
YLR242C	ARV1	protein_coding	50.0246	-0.836556	-0.965339	0.51853	-1.61332	0.106674	0.884686
YER123W	YCK3	protein_coding	519.097	-0.453659	-0.466089	0.28153	-1.61141	0.107091	0.886601
YMR122C		protein_coding	3.13085	1.38316	2.2686	0.863298	1.60218	0.109116	0.889899
YGR051C		protein_coding	1.21138	1.31335	3.24484	0.821188	1.59933	0.109746	0.889899
YLR339C		protein_coding	15.1301	0.984104	1.17504	0.614543	1.60136	0.109298	0.889899
YML018C		protein_coding	603.551	0.660453	0.704553	0.415179	1.59077	0.111662	0.889899
YDR398W	UTP5	protein_coding	1511.96	0.628295	0.664176	0.394668	1.59196	0.111394	0.889899
YLL004W	ORC3	protein_coding	331.21	0.519567	0.538918	0.325285	1.59727	0.110206	0.889899
YLR249W	YEF3	protein_coding	60073.3	0.512431	0.530892	0.318886	1.60694	0.108067	0.889899
YLR044C	PDC1	protein_coding	109755	0.497133	0.514392	0.310778	1.59964	0.109678	0.889899
YOR246C	ENV9	protein_coding	731.419	0.453524	0.466226	0.282089	1.60774	0.107893	0.889899
YGL203C	KEX1	protein_coding	1393.14	0.443667	0.455607	0.278567	1.59268	0.111233	0.889899
YKL175W	ZRT3	protein_coding	2515.61	0.420274	0.430251	0.262823	1.59907	0.109804	0.889899
YOL116W	MSN1	protein_coding	373.917	0.412033	0.421474	0.258387	1.59464	0.110794	0.889899
YJL143W	TIM17	protein_coding	707.353	0.380267	0.387719	0.238578	1.59389	0.110961	0.889899
YNL039W	BDP1	protein_coding	971.921	0.374508	0.381603	0.235499	1.59028	0.111773	0.889899
YFL031W	HAC1	protein_coding	3541.4	0.299733	0.303317	0.187709	1.5968	0.110311	0.889899
YLR095C	IOC2	protein_coding	550.985	-0.32037	-0.325093	0.200891	-1.59475	0.110768	0.889899
YNL307C	MCK1	protein_coding	1257.64	-0.331105	-0.336386	0.207296	-1.59726	0.110209	0.889899
YPR097W		protein_coding	676.093	-0.359634	-0.366277	0.224865	-1.59933	0.109747	0.889899
YDR005C	MAF1	protein_coding	833.13	-0.391446	-0.399173	0.243944	-1.60465	0.10857	0.889899
YNL118C	DCP2	protein_coding	1061.26	-0.395783	-0.404163	0.246485	-1.60571	0.108338	0.889899
YBR043C	QDR3	protein_coding	727.38	-0.400568	-0.40907	0.251526	-1.59255	0.11126	0.889899
YLL049W	LDB18	protein_coding	262.389	-0.417553	-0.427352	0.262289	-1.59196	0.111395	0.889899
YGL006W	PMC1	protein_coding	913.31	-0.481816	-0.498568	0.302751	-1.59146	0.111506	0.889899
YKL061W	BLI1	protein_coding	101.857	-0.486407	-0.500167	0.302605	-1.6074	0.107966	0.889899
YMR087W		protein_coding	145.699	-0.497659	-0.518312	0.309924	-1.60575	0.10833	0.889899
YDR197W	CBS2	protein_coding	255.765	-0.545193	-0.569886	0.342696	-1.5909	0.111633	0.889899
YJL145W	SFH5	protein_coding	447.697	-0.575256	-0.605188	0.360729	-1.5947	0.110778	0.889899
YBR053C		protein_coding	462.389	-0.587714	-0.618353	0.366577	-1.60325	0.10888	0.889899
YBR104W	YMC2	protein_coding	432.903	-0.638411	-0.676463	0.399697	-1.59724	0.110213	0.889899
YMR304C-A		protein_coding	423.594	-0.733715	-0.804731	0.459228	-1.59771	0.110106	0.889899
YHR005C	GPA1	protein_coding	1466.22	-0.778715	-0.852229	0.488929	-1.59269	0.111229	0.889899
YER175C	TMT1	protein_coding	2137.05	-0.885381	-0.986528	0.550645	-1.6079	0.107857	0.889899
YDR307W	PMT7	protein_coding	293.729	-0.442554	-0.458275	0.278438	-1.58942	0.111966	0.890372
YDL135C	RDI1	protein_coding	761.878	-0.526444	-0.549374	0.331426	-1.58842	0.112191	0.891093
YKL215C	OXP1	protein_coding	542.539	-0.317902	-0.322701	0.200447	-1.58597	0.112747	0.892313
YDR030C	RAD28	protein_coding	208.988	-0.396175	-0.40363	0.24979	-1.58603	0.112732	0.892313
YIL002C	INP51	protein_coding	407.662	-0.493172	-0.511541	0.310868	-1.58644	0.112641	0.892313
YDR015C		protein_coding	1.10587	1.25455	3.14622	0.792346	1.58333	0.113346	0.893158
YNL284C-A		protein_coding	10.9814	1.06654	1.2238	0.673801	1.58287	0.11345	0.893158
YER029C	SMB1	protein_coding	379.943	0.336854	0.342044	0.212543	1.58487	0.112995	0.893158
YPL204W	HRR25	protein_coding	2133.2	0.268145	0.270743	0.169439	1.58254	0.113526	0.893158
YOR180C	DCI1	protein_coding	60.3927	-0.614896	-0.650096	0.388497	-1.58276	0.113477	0.893158
YDL220C	CDC13	protein_coding	276.647	-0.388724	-0.396722	0.24591	-1.58076	0.113933	0.894243
YDR032C	PST2	protein_coding	1414.95	-0.499206	-0.516978	0.31576	-1.58097	0.113886	0.894243
YMR182C	RGM1	protein_coding	263.942	0.774375	0.846133	0.49064	1.57829	0.114498	0.897205
YOR304W	ISW2	protein_coding	940.917	-0.41309	-0.422802	0.261791	-1.57794	0.11458	0.897205
YDR417C		protein_coding	19.4859	0.971384	1.14756	0.616797	1.57488	0.115283	0.897831
YLR407W		protein_coding	656.913	0.637379	0.674654	0.405001	1.57377	0.11554	0.897831
YGR009C	SEC9	protein_coding	1436.69	0.462472	0.476279	0.294102	1.57249	0.115836	0.897831
YOL142W	RRP40	protein_coding	518.669	0.426985	0.437935	0.271664	1.57174	0.11601	0.897831
YJL174W	KRE9	protein_coding	1752.49	0.357709	0.363992	0.226874	1.57668	0.114868	0.897831
YLR027C	AAT2	protein_coding	4453.28	-0.402172	-0.411397	0.255569	-1.57363	0.115572	0.897831
YDL190C	UFD2	protein_coding	792.429	-0.416047	-0.426605	0.264534	-1.57276	0.115775	0.897831
YEL013W	VAC8	protein_coding	771.631	-0.479133	-0.496357	0.304162	-1.57525	0.115198	0.897831
YKL168C	KKQ8	protein_coding	213.326	-0.579524	-0.611323	0.368659	-1.57198	0.115956	0.897831
YPL276W		pseudogene	29.0394	-0.819656	-0.871837	0.521123	-1.57287	0.11575	0.897831
YDR501W	PLM2	protein_coding	86.355	-1.00213	-1.36671	0.638156	-1.57034	0.116335	0.899298
YJR036C	HUL4	protein_coding	88.9884	-0.624459	-0.664548	0.398608	-1.5666	0.117208	0.904996
YBR089C-A	NHP6B	protein_coding	576.128	0.325511	0.330308	0.208022	1.56479	0.117632	0.907214
YFL056C	AAD6	protein_coding	327.662	0.713177	0.770633	0.456171	1.5634	0.117959	0.90839
YJL104W	PAM16	protein_coding	505.711	0.441777	0.453985	0.282651	1.56298	0.118058	0.90839
YBR194W	AIM4	protein_coding	114.749	0.428985	0.440152	0.274924	1.56037	0.118671	0.909378
YPL049C	DIG1	protein_coding	702.481	-0.452587	-0.465706	0.290099	-1.56011	0.118733	0.909378
YLR436C	ECM30	protein_coding	705.951	-0.459065	-0.473436	0.293981	-1.56154	0.118396	0.909378
YPL241C	CIN2	protein_coding	80.2384	-0.864316	-0.987051	0.553683	-1.56103	0.118516	0.909378
YOR217W	RFC1	protein_coding	760.344	-0.505702	-0.525058	0.324434	-1.55872	0.119062	0.909798
YMR303C	ADH2	protein_coding	742.08	-0.630054	-0.664066	0.404063	-1.5593	0.118926	0.909798
YOR201C	MRM1	protein_coding	555.362	0.348257	0.354214	0.223557	1.5578	0.11928	0.91042
YIL151C	ESL1	protein_coding	697.077	-0.450362	-0.463842	0.289389	-1.55625	0.119648	0.910612
YDL188C	PPH22	protein_coding	519.159	-0.518452	-0.540646	0.333193	-1.55601	0.119706	0.910612
YDR124W		protein_coding	222.757	-0.61583	-0.67745	0.395786	-1.55596	0.119716	0.910612
YBR051W		protein_coding	2.03507	1.3121	3.49885	0.847083	1.54896	0.121391	0.914256
YOR051C	ETT1	protein_coding	1442.58	0.58062	0.610679	0.374767	1.54928	0.121313	0.914256
YDR297W	SUR2	protein_coding	1609.52	0.50456	0.523576	0.325602	1.54962	0.121232	0.914256
YDR369C	XRS2	protein_coding	224.936	-0.431454	-0.443981	0.277946	-1.55229	0.120592	0.914256
YMR267W	PPA2	protein_coding	287.551	-0.493002	-0.51255	0.317636	-1.5521	0.120639	0.914256
YDR283C	GCN2	protein_coding	855.402	-0.515749	-0.536548	0.333002	-1.54879	0.121433	0.914256
YJR039W		protein_coding	273.98	-0.523208	-0.546322	0.337062	-1.55226	0.1206	0.914256
YDR107C	TMN2	protein_coding	102.295	-0.540419	-0.563889	0.348286	-1.55165	0.120746	0.914256
YIL120W	QDR1	protein_coding	219.014	-0.648325	-0.688742	0.418016	-1.55096	0.120912	0.914256
YLR204W	QRI5	protein_coding	249.878	0.483854	0.500413	0.312694	1.54737	0.121774	0.915784
YFR032C-A	RPL29	protein_coding	1376.07	0.394638	0.403644	0.255363	1.5454	0.12225	0.916257
YPL052W	OAZ1	protein_coding	342.683	-0.387442	-0.395459	0.250672	-1.54562	0.122197	0.916257
YGR126W		protein_coding	65.6066	-0.568508	-0.597976	0.367829	-1.54558	0.122207	0.916257
YOL128C	YGK3	protein_coding	182.473	0.439102	0.451683	0.284754	1.54204	0.123064	0.916516
YPR094W	RDS3	protein_coding	202.299	0.427521	0.438767	0.277008	1.54335	0.122745	0.916516
YNR017W	TIM23	protein_coding	1154.84	0.388691	0.397223	0.252264	1.54081	0.123363	0.916516
YIL022W	TIM44	protein_coding	1634.67	0.309718	0.31397	0.201013	1.54079	0.123369	0.916516
YOR296W		protein_coding	496.182	-0.422321	-0.433095	0.274032	-1.54114	0.123283	0.916516
YGL156W	AMS1	protein_coding	794.444	-0.653867	-0.698623	0.424393	-1.54071	0.123388	0.916516
YGL250W	RMR1	protein_coding	70.2632	-0.770133	-0.85321	0.499816	-1.54083	0.123357	0.916516
YBR066C	NRG2	protein_coding	171.321	-0.81633	-0.911038	0.529092	-1.54289	0.122858	0.916516
YDR145W	TAF12	protein_coding	1129.28	0.256933	0.259351	0.166842	1.53998	0.123565	0.91681
YGR273C		protein_coding	1.98597	1.3281	2.60134	0.866387	1.53292	0.125296	0.916884
YKR042W	UTH1	protein_coding	24962.8	0.534735	0.557768	0.34902	1.5321	0.125497	0.916884
YCR012W	PGK1	protein_coding	33945.9	0.499079	0.518477	0.325545	1.53306	0.125261	0.916884
YDR098C	GRX3	protein_coding	2007.92	0.449955	0.463915	0.292449	1.53858	0.123907	0.916884
YMR148W	OSW5	protein_coding	226.772	0.44731	0.460539	0.291667	1.53363	0.12512	0.916884
YHR132W-A	IGO2	protein_coding	302.891	0.372378	0.379901	0.242797	1.5337	0.125103	0.916884
YIL161W		protein_coding	447.111	0.366439	0.373577	0.239047	1.53292	0.125296	0.916884
YBR118W	TEF2	protein_coding	79211.5	0.315736	0.320325	0.206125	1.53177	0.125578	0.916884
YLR423C	ATG17	protein_coding	90.0097	-0.458462	-0.47509	0.299132	-1.53264	0.125364	0.916884
YFL060C	SNO3	protein_coding	143.967	-0.458646	-0.471106	0.298053	-1.53881	0.123852	0.916884
YDR173C	ARG82	protein_coding	116.609	-0.491115	-0.509939	0.3194	-1.53762	0.124143	0.916884
YMR247C	RKR1	protein_coding	784.882	-0.49132	-0.509486	0.320808	-1.53151	0.125644	0.916884
YGR201C		protein_coding	310.592	-0.581558	-0.613638	0.378833	-1.53513	0.124751	0.916884
YOL048C	RRT8	protein_coding	310.329	-0.61483	-0.652903	0.400511	-1.53511	0.124756	0.916884
YPR002W	PDH1	protein_coding	311.532	-0.866965	-0.978814	0.564138	-1.5368	0.124343	0.916884
YIL100W		protein_coding	8.79774	0.978002	1.13526	0.645512	1.51508	0.129752	0.918183
YMR321C		protein_coding	0.563643	0.949745	6.14985	0.621856	1.52728	0.126692	0.918183
YNL184C		protein_coding	32.9245	0.782261	0.869972	0.514016	1.52186	0.128044	0.918183
YIL162W	SUC2	protein_coding	2257.23	0.772203	0.847359	0.506133	1.52569	0.127086	0.918183
YLR437C	DIF1	protein_coding	240.333	0.711466	0.773017	0.471092	1.51025	0.13098	0.918183
YGR229C	SMI1	protein_coding	2578.18	0.536536	0.560439	0.353796	1.51651	0.129389	0.918183
YDR280W	RRP45	protein_coding	464.589	0.451131	0.46504	0.296347	1.52231	0.127933	0.918183
YNL140C		protein_coding	134.006	0.381871	0.390214	0.251595	1.5178	0.129065	0.918183
YMR016C	SOK2	protein_coding	2185.5	0.34451	0.350592	0.227978	1.51116	0.130748	0.918183
YGR063C	SPT4	protein_coding	254.931	0.340586	0.346497	0.225074	1.51322	0.130224	0.918183
YMR028W	TAP42	protein_coding	370.928	0.299896	0.30393	0.198543	1.51049	0.13092	0.918183
YNL076W	MKS1	protein_coding	830.327	0.264031	0.266768	0.174667	1.51162	0.13063	0.918183
YLR028C	ADE16	protein_coding	2137.3	-0.260151	-0.262835	0.171762	-1.5146	0.129873	0.918183
YMR036C	MIH1	protein_coding	288.289	-0.330705	-0.335931	0.218872	-1.51095	0.130801	0.918183
YDR411C	DFM1	protein_coding	400.599	-0.339328	-0.34702	0.223929	-1.51534	0.129687	0.918183
YNL167C	SKO1	protein_coding	688.659	-0.356093	-0.362951	0.233865	-1.52264	0.127848	0.918183
YGL131C	SNT2	protein_coding	552.933	-0.367351	-0.374504	0.241555	-1.52078	0.128315	0.918183
YAL002W	VPS8	protein_coding	515.774	-0.398478	-0.407906	0.261641	-1.523	0.12776	0.918183
YGL238W	CSE1	protein_coding	1354.56	-0.408542	-0.41938	0.270014	-1.51304	0.13027	0.918183
YNL041C	COG6	protein_coding	447.899	-0.417384	-0.428623	0.273639	-1.52531	0.127181	0.918183
YPR202W		protein_coding	120.282	-0.445212	-0.457028	0.293714	-1.5158	0.12957	0.918183
YIL124W	AYR1	protein_coding	498.173	-0.477211	-0.495148	0.312246	-1.52832	0.126433	0.918183
YDR367W	KEI1	protein_coding	331.16	-0.493539	-0.515125	0.324962	-1.51876	0.128823	0.918183
YKL084W	HOT13	protein_coding	121.957	-0.503977	-0.52943	0.333292	-1.51212	0.130504	0.918183
YPL096W	PNG1	protein_coding	218.858	-0.510084	-0.530883	0.334865	-1.52325	0.127695	0.918183
YKL050C		protein_coding	168.022	-0.531121	-0.555345	0.35176	-1.50989	0.13107	0.918183
YML002W		protein_coding	217.951	-0.536943	-0.562606	0.352774	-1.52206	0.127994	0.918183
YOL103W-B		protein_coding	11271.9	-0.560356	-0.590294	0.367112	-1.52639	0.126913	0.918183
YMR284W	YKU70	protein_coding	212.608	-0.572537	-0.604187	0.374203	-1.53002	0.126013	0.918183
YOR230W	WTM1	protein_coding	2585.81	-0.679407	-0.732194	0.444285	-1.52921	0.126211	0.918183
YLR281C		protein_coding	36.6377	-0.683999	-0.735103	0.452994	-1.50995	0.131056	0.918183
YPR026W	ATH1	protein_coding	485.367	-0.686327	-0.739671	0.453552	-1.51323	0.130222	0.918183
YHR140W		protein_coding	49.1869	-0.72246	-0.796147	0.475079	-1.52072	0.128331	0.918183
YGL028C	SCW11	protein_coding	1156.47	-0.769352	-0.84901	0.507498	-1.51597	0.129527	0.918183
YAR009C		protein_coding	8675.69	-0.769692	-0.86995	0.508472	-1.51374	0.130093	0.918183
YBR240C	THI2	protein_coding	176.012	-0.819576	-0.907259	0.541874	-1.51248	0.130411	0.918183
YNL042W-B		protein_coding	24.3369	-1.01447	-1.44702	0.67119	-1.51146	0.130672	0.918183
YOR376W-A		protein_coding	2.5619	-1.30944	-2.78921	0.859567	-1.52338	0.127665	0.918183
YIL142C-A		protein_coding	1.71202	1.30312	3.01194	0.867145	1.50277	0.132899	0.923507
YER106W	MAM1	protein_coding	17.5664	0.895505	1.0218	0.595031	1.50497	0.132331	0.923507
YOL070C	NBA1	protein_coding	678.346	0.470392	0.486519	0.312369	1.50589	0.132096	0.923507
YDL064W	UBC9	protein_coding	409.108	0.433954	0.446653	0.288741	1.50292	0.13286	0.923507
YER057C	HMF1	protein_coding	653.991	-0.334522	-0.340512	0.222211	-1.50543	0.132215	0.923507
YML004C	GLO1	protein_coding	1301.81	-0.416357	-0.428351	0.277084	-1.50264	0.132932	0.923507
YMR258C	ROY1	protein_coding	449.102	-0.457232	-0.473587	0.304294	-1.5026	0.132942	0.923507
YBR297W	MAL33	protein_coding	293.367	-0.715322	-0.780562	0.475715	-1.50368	0.132664	0.923507
YDR526C		protein_coding	3.00265	1.29183	2.51111	0.86277	1.49731	0.134313	0.925562
YGR228W		protein_coding	24.5595	0.662262	0.707497	0.442345	1.49716	0.134351	0.925562
YJR043C	POL32	protein_coding	232.876	0.522454	0.545399	0.348726	1.49818	0.134086	0.925562
YHR013C	ARD1	protein_coding	521.805	0.520046	0.54295	0.347237	1.49767	0.13422	0.925562
YNL188W	KAR1	protein_coding	216.355	0.451833	0.466076	0.301507	1.49858	0.133982	0.925562
YKL041W	VPS24	protein_coding	526.516	0.411225	0.421868	0.274261	1.49939	0.133772	0.925562
YDR320C	SWA2	protein_coding	492.953	-0.417106	-0.429144	0.27854	-1.49747	0.134271	0.925562
YGR149W		protein_coding	537.931	-0.65687	-0.706521	0.438215	-1.49897	0.133883	0.925562
YEL026W	SNU13	protein_coding	1847.25	0.497031	0.516879	0.332394	1.4953	0.134835	0.927932
YMR158W	MRPS8	protein_coding	237.083	0.597818	0.633148	0.400298	1.49343	0.135324	0.929377
YGR220C	MRPL9	protein_coding	569.759	0.473978	0.490853	0.317282	1.49387	0.135209	0.929377
YGR082W	TOM20	protein_coding	743.944	0.396864	0.406635	0.266053	1.49167	0.135785	0.931577
YPL238C		protein_coding	13.0191	0.87541	1.01036	0.588585	1.48731	0.136932	0.931755
YNL114C		protein_coding	29.6351	0.730132	0.793896	0.490653	1.48808	0.136729	0.931755
YMR319C	FET4	protein_coding	1285.01	0.553204	0.581108	0.371333	1.48978	0.136283	0.931755
YER159C	BUR6	protein_coding	792.685	0.45367	0.468328	0.304285	1.49094	0.135978	0.931755
YDL205C	HEM3	protein_coding	549.397	0.322682	0.327869	0.216886	1.4878	0.136804	0.931755
YOR212W	STE4	protein_coding	854.526	-0.391875	-0.402019	0.263046	-1.48976	0.136288	0.931755
YOR175C	ALE1	protein_coding	593.167	-0.402753	-0.414635	0.270549	-1.48865	0.13658	0.931755
YGL084C	GUP1	protein_coding	484.285	-0.439019	-0.455103	0.295002	-1.48819	0.136701	0.931755
YDR250C		protein_coding	2.21017	1.28855	2.93648	0.866819	1.48653	0.137139	0.932207
YDL037C	BSC1	protein_coding	489.93	0.787963	0.87528	0.530486	1.48536	0.137448	0.932296
YLR278C		protein_coding	2981.86	0.433208	0.44582	0.291546	1.4859	0.137305	0.932296
YNL250W	RAD50	protein_coding	417.057	-0.445235	-0.459203	0.299843	-1.48489	0.137572	0.932296
YNL185C	MRPL19	protein_coding	308.912	0.550207	0.578152	0.37256	1.47683	0.139721	0.937384
YPL237W	SUI3	protein_coding	3880.27	0.485852	0.504674	0.329015	1.47669	0.13976	0.937384
YHR146W	CRP1	protein_coding	2316.67	0.449039	0.463569	0.304197	1.47615	0.139905	0.937384
YKL060C	FBA1	protein_coding	74208.6	0.437843	0.451606	0.297113	1.47366	0.140574	0.937384
YGL063W	PUS2	protein_coding	156.928	0.405924	0.416568	0.274304	1.47983	0.138918	0.937384
YLR008C	PAM18	protein_coding	383.184	0.385595	0.394727	0.261333	1.4755	0.140079	0.937384
YIR017C	MET28	protein_coding	225.322	0.385261	0.394254	0.260686	1.47787	0.139442	0.937384
YBR221C	PDB1	protein_coding	2945.65	-0.297895	-0.302114	0.201507	-1.47834	0.139317	0.937384
YGR295C	COS6	protein_coding	1379.05	-0.344615	-0.351449	0.233881	-1.47347	0.140625	0.937384
YGL080W	MPC1	protein_coding	167.194	-0.457205	-0.473944	0.310367	-1.47311	0.14072	0.937384
YJL105W	SET4	protein_coding	73.3951	-0.509918	-0.526417	0.344487	-1.48022	0.138814	0.937384
YDR371W	CTS2	protein_coding	233.168	-0.512144	-0.542838	0.346624	-1.47752	0.139536	0.937384
YKR009C	FOX2	protein_coding	744.045	-0.5357	-0.560109	0.363554	-1.47351	0.140613	0.937384
YOR125C	CAT5	protein_coding	125.09	-0.571767	-0.611426	0.387364	-1.47604	0.139932	0.937384
YOL122C	SMF1	protein_coding	573.399	-0.64338	-0.692601	0.434794	-1.47973	0.138944	0.937384
YOR114W		protein_coding	70.8379	-0.710514	-0.790949	0.479719	-1.48111	0.138578	0.937384
YNL277W-A		protein_coding	19.9801	-0.806742	-0.86411	0.547131	-1.4745	0.140348	0.937384
YLR207W	HRD3	protein_coding	495.756	-0.359872	-0.367845	0.244387	-1.47255	0.140873	0.937459
YHR127W		protein_coding	131.539	0.582366	0.617466	0.396088	1.4703	0.141482	0.937756
YOR182C	RPS30B	protein_coding	2046.77	0.48109	0.499791	0.327194	1.47035	0.141467	0.937756
YHR117W	TOM71	protein_coding	675.308	-0.367032	-0.375668	0.249583	-1.47058	0.141405	0.937756
YJR087W		protein_coding	8.25688	-1.1278	-1.71656	0.76677	-1.47085	0.141331	0.937756
YMR231W	PEP5	protein_coding	301.04	-0.454332	-0.471152	0.309117	-1.46977	0.141623	0.937757
YOR375C	GDH1	protein_coding	5620.43	0.609231	0.647979	0.41481	1.4687	0.141915	0.938296
YGR043C	NQM1	protein_coding	511.772	-0.554684	-0.584684	0.377739	-1.46843	0.141986	0.938296
YLR222C-A		protein_coding	4.16349	1.16095	1.53216	0.791207	1.46731	0.142291	0.939374
YGL182C		protein_coding	1.95795	1.26976	2.42141	0.868416	1.46215	0.143699	0.939498
YKL131W		protein_coding	2.36283	1.26876	2.93596	0.866963	1.46346	0.143342	0.939498
YBR180W	DTR1	protein_coding	10.9935	1.02326	1.26939	0.700438	1.46088	0.144048	0.939498
YBR208C	DUR1,2	protein_coding	1478.63	0.406709	0.417625	0.278156	1.46216	0.143697	0.939498
YGR262C	BUD32	protein_coding	407.633	0.343628	0.350165	0.235317	1.46028	0.144214	0.939498
YKL065C	YET1	protein_coding	1422.85	-0.26042	-0.263343	0.177963	-1.46334	0.143375	0.939498
YJR051W	OSM1	protein_coding	734.867	-0.268635	-0.271627	0.183327	-1.46533	0.142831	0.939498
YJR109C	CPA2	protein_coding	6556.65	-0.288766	-0.29253	0.197784	-1.46001	0.144288	0.939498
YHR183W	GND1	protein_coding	4730.3	-0.469545	-0.486939	0.320625	-1.46447	0.143067	0.939498
YML059C	NTE1	protein_coding	794.632	-0.474321	-0.493719	0.323589	-1.46582	0.142699	0.939498
YDR085C	AFR1	protein_coding	1049.57	-0.543626	-0.571418	0.372093	-1.461	0.144016	0.939498
YBR161W	CSH1	protein_coding	140.14	-0.608083	-0.667297	0.415932	-1.46198	0.143748	0.939498
YAL026C-A		protein_coding	56.7639	-0.630003	-0.678954	0.431286	-1.46075	0.144083	0.939498
YLL060C	GTT2	protein_coding	474.207	-0.70426	-0.767277	0.481131	-1.46376	0.14326	0.939498
YGL109W		protein_coding	1.31732	1.2393	2.9324	0.850515	1.45712	0.145083	0.940072
YLL052C	AQY2	protein_coding	263.691	0.580988	0.612793	0.398617	1.45751	0.144975	0.940072
YDR130C	FIN1	protein_coding	206.193	0.576317	0.608729	0.395063	1.4588	0.144622	0.940072
YGL163C	RAD54	protein_coding	1133.59	0.435741	0.44926	0.298904	1.4578	0.144897	0.940072
YLR283W		protein_coding	147.02	-0.400012	-0.411691	0.274458	-1.45746	0.14499	0.940072
YGL097W	SRM1	protein_coding	1058.8	0.521294	0.545495	0.357963	1.45628	0.145315	0.940656
YPL250W-A		protein_coding	30.3386	0.826774	0.948284	0.569322	1.45221	0.146444	0.940895
YFL017W-A	SMX2	protein_coding	79.6527	0.598859	0.636682	0.411561	1.45509	0.145644	0.940895
YFR033C	QCR6	protein_coding	1883.83	0.322796	0.328221	0.222159	1.453	0.146224	0.940895
YBR276C	PPS1	protein_coding	845.124	-0.269364	-0.272782	0.185521	-1.45193	0.146521	0.940895
YGL053W	PRM8	protein_coding	1192.94	-0.324135	-0.330597	0.2229	-1.45417	0.145898	0.940895
YOR030W	DFG16	protein_coding	381.969	-0.33579	-0.341831	0.231111	-1.45294	0.146241	0.940895
YBR272C	HSM3	protein_coding	416.985	-0.384082	-0.393476	0.264693	-1.45105	0.146767	0.940895
YJL016W		protein_coding	665.497	-0.397854	-0.408687	0.274171	-1.45112	0.146748	0.940895
YPR028W	YOP1	protein_coding	1339.82	-0.433228	-0.44804	0.298492	-1.45139	0.146671	0.940895
YPR005C	HAL1	protein_coding	502.224	-0.527015	-0.550896	0.362529	-1.45372	0.146025	0.940895
YIL094C	LYS12	protein_coding	4604.5	0.545991	0.573072	0.376475	1.45027	0.146983	0.941368
YGL144C	ROG1	protein_coding	287.827	-0.313841	-0.318665	0.216493	-1.44966	0.147153	0.941556
YNR056C	BIO5	protein_coding	357.719	-0.477596	-0.493314	0.329727	-1.44846	0.147488	0.941886
YGR038C-A		protein_coding	4.38401	-1.12138	-2.80773	0.774171	-1.4485	0.147478	0.941886
YBR044C	TCM62	protein_coding	368.268	-0.396579	-0.407546	0.274166	-1.44649	0.148039	0.944491
YPL021W	ECM23	protein_coding	1.20347	1.19095	6.14959	0.829285	1.43612	0.150969	0.948868
YMR132C	JLP2	protein_coding	158.757	0.60408	0.643927	0.420121	1.43787	0.150471	0.948868
YBR282W	MRPL27	protein_coding	293.009	0.517297	0.541171	0.358796	1.44176	0.149371	0.948868
YKL110C	KTI12	protein_coding	665.696	0.363001	0.37096	0.252159	1.43957	0.149988	0.948868
YPL055C	LGE1	protein_coding	708.034	0.361353	0.369132	0.251387	1.43744	0.150594	0.948868
YIL063C	YRB2	protein_coding	602.603	0.311481	0.316462	0.216357	1.43966	0.149964	0.948868
YNR035C	ARC35	protein_coding	1216.6	-0.252502	-0.255382	0.175574	-1.43815	0.150392	0.948868
YDR166C	SEC5	protein_coding	579.052	-0.317415	-0.32268	0.220425	-1.44002	0.149863	0.948868
YBR168W	PEX32	protein_coding	169.882	-0.359708	-0.367564	0.250375	-1.43668	0.150809	0.948868
YML086C	ALO1	protein_coding	1187.6	-0.377143	-0.386464	0.261772	-1.44073	0.149661	0.948868
YHR074W	QNS1	protein_coding	1239.89	-0.394827	-0.405729	0.275049	-1.43548	0.151151	0.948868
YNL055C	POR1	protein_coding	7536.06	-0.403795	-0.414925	0.279778	-1.44327	0.148944	0.948868
YLL006W	MMM1	protein_coding	306.139	-0.404371	-0.415429	0.28137	-1.43715	0.150675	0.948868
YFL025C	BST1	protein_coding	433.662	-0.493329	-0.515166	0.343246	-1.43724	0.150649	0.948868
YGR256W	GND2	protein_coding	432.93	-0.628037	-0.67334	0.435732	-1.44134	0.149489	0.948868
YBR033W	EDS1	protein_coding	155.982	-0.685593	-0.743636	0.47723	-1.43661	0.150829	0.948868
YNL145W	MFA2	protein_coding	28.3113	-1.17763	-1.85517	0.820099	-1.43597	0.151012	0.948868
YPL185W		protein_coding	4.80405	1.18332	2.20467	0.828932	1.42752	0.15343	0.949407
YPL081W	RPS9A	protein_coding	994.203	0.719421	0.797876	0.50278	1.43089	0.152463	0.949407
YNL141W	AAH1	protein_coding	2036.79	0.710975	0.778642	0.495906	1.43369	0.151661	0.949407
YLL012W	YEH1	protein_coding	846.929	0.534128	0.561071	0.373391	1.43048	0.152579	0.949407
YPL068C		protein_coding	175.915	0.480731	0.500113	0.335973	1.43086	0.15247	0.949407
YML056C	IMD4	protein_coding	4038.78	0.468041	0.48654	0.327515	1.42907	0.152984	0.949407
YKL202W		protein_coding	150.957	0.433059	0.44641	0.302659	1.43085	0.152474	0.949407
YDR152W	GIR2	protein_coding	1437.81	0.426937	0.440246	0.29935	1.42621	0.153807	0.949407
YKR022C	NTR2	protein_coding	411.41	0.28889	0.292936	0.202323	1.42787	0.15333	0.949407
YBR159W	IFA38	protein_coding	917.047	-0.359684	-0.370442	0.252109	-1.4267	0.153665	0.949407
YCR032W	BPH1	protein_coding	511.083	-0.403357	-0.415268	0.282401	-1.42832	0.153201	0.949407
YBR233W	PBP2	protein_coding	193.819	-0.429392	-0.448635	0.300821	-1.4274	0.153465	0.949407
YKL189W	HYM1	protein_coding	525.703	-0.429637	-0.444821	0.300683	-1.42887	0.153041	0.949407
YDR084C	TVP23	protein_coding	207.223	-0.437612	-0.45711	0.305187	-1.43392	0.151596	0.949407
YMR008C	PLB1	protein_coding	2582.86	-0.451329	-0.468053	0.315576	-1.43017	0.152667	0.949407
YLR231C	BNA5	protein_coding	321.581	-0.505925	-0.529429	0.35458	-1.42683	0.15363	0.949407
YNL129W	NRK1	protein_coding	176.968	-0.515131	-0.539963	0.359575	-1.43261	0.151969	0.949407
YLR356W	ATG33	protein_coding	438.771	-0.594414	-0.632813	0.416166	-1.42831	0.153203	0.949407
YML034C-A		protein_coding	1.8276	1.18365	6.4786	0.84188	1.40596	0.159736	0.951546
YGL262W		protein_coding	5.04941	1.14319	1.47269	0.806943	1.41669	0.156574	0.951546
YLR312W-A	MRPL15	protein_coding	389.727	0.537358	0.566073	0.381782	1.4075	0.159279	0.951546
YGR055W	MUP1	protein_coding	2783.36	0.479741	0.499809	0.340626	1.40841	0.159009	0.951546
YPR125W	YLH47	protein_coding	637.637	0.399522	0.410818	0.283306	1.41021	0.158477	0.951546
YLR361C-A		protein_coding	190.175	0.361712	0.369957	0.257195	1.40637	0.159614	0.951546
YGL186C	TPN1	protein_coding	1014.36	0.341125	0.347976	0.24167	1.41153	0.158088	0.951546
YMR116C	ASC1	protein_coding	15946.3	0.338984	0.345866	0.241082	1.4061	0.159696	0.951546
YLR026C	SED5	protein_coding	471.264	0.330554	0.336719	0.233176	1.41762	0.156303	0.951546
YJL014W	CCT3	protein_coding	2543.19	0.318025	0.323605	0.225923	1.40767	0.159229	0.951546
YGR235C	MIC26	protein_coding	582.769	0.312596	0.317786	0.220439	1.41806	0.156173	0.951546
YJR064W	CCT5	protein_coding	2157.92	0.294668	0.298974	0.206974	1.42369	0.154535	0.951546
YDR301W	CFT1	protein_coding	613.235	-0.288896	-0.292886	0.203148	-1.42209	0.154999	0.951546
YAL049C	AIM2	protein_coding	634.751	-0.293994	-0.298509	0.208138	-1.4125	0.157804	0.951546
YPR083W	MDM36	protein_coding	229.993	-0.314226	-0.319233	0.222582	-1.41173	0.158029	0.951546
YEL002C	WBP1	protein_coding	1742.07	-0.318691	-0.324796	0.226462	-1.40726	0.159352	0.951546
YOL119C	MCH4	protein_coding	1643.47	-0.33542	-0.341816	0.237208	-1.41404	0.157351	0.951546
YNL329C	PEX6	protein_coding	512.37	-0.351206	-0.35888	0.24845	-1.41359	0.157482	0.951546
YER160C		protein_coding	3681.84	-0.363377	-0.372108	0.257989	-1.4085	0.158984	0.951546
YDL198C	GGC1	protein_coding	1514.38	-0.37008	-0.378844	0.262277	-1.41103	0.158236	0.951546
YDR235W	PRP42	protein_coding	248.3	-0.394469	-0.405798	0.2789	-1.41438	0.157252	0.951546
YBR234C	ARC40	protein_coding	1393.11	-0.395046	-0.40703	0.278667	-1.41763	0.156299	0.951546
YMR246W	FAA4	protein_coding	2558.61	-0.409118	-0.421333	0.288302	-1.41906	0.155882	0.951546
YCR028C-A	RIM1	protein_coding	592.191	-0.412358	-0.425408	0.292949	-1.40761	0.159246	0.951546
YNL333W	SNZ2	protein_coding	213.19	-0.431286	-0.444487	0.303321	-1.42188	0.155061	0.951546
YGR133W	PEX4	protein_coding	138.798	-0.43458	-0.448461	0.306859	-1.41622	0.156711	0.951546
YBL040C	ERD2	protein_coding	568.389	-0.434909	-0.451738	0.307242	-1.41553	0.156914	0.951546
YNL130C	CPT1	protein_coding	800.301	-0.435091	-0.450412	0.308782	-1.40906	0.158818	0.951546
YOR377W	ATF1	protein_coding	376.36	-0.501476	-0.527188	0.356129	-1.40813	0.159093	0.951546
YBR056W		protein_coding	852.864	-0.505301	-0.529546	0.355818	-1.42011	0.155576	0.951546
YGL241W	KAP114	protein_coding	314.761	-0.576369	-0.622232	0.407757	-1.41351	0.157505	0.951546
YMR139W	RIM11	protein_coding	413.532	-0.60477	-0.648235	0.428961	-1.40985	0.158584	0.951546
YFL044C	OTU1	protein_coding	410.147	-0.60717	-0.649971	0.42962	-1.41327	0.157575	0.951546
YGR117C		protein_coding	283.848	-0.608804	-0.660477	0.429556	-1.41729	0.156399	0.951546
YML003W		protein_coding	50.247	-0.638014	-0.690109	0.448166	-1.42361	0.154559	0.951546
YHL016C	DUR3	protein_coding	413.178	-0.649162	-0.697899	0.457149	-1.42002	0.155601	0.951546
YBR138C		protein_coding	77.4291	-0.814763	-1.01239	0.575497	-1.41576	0.156847	0.951546
YDL085W	NDE2	protein_coding	254.085	-0.818061	-0.926424	0.579229	-1.41233	0.157854	0.951546
YDR366C		protein_coding	11.049	-0.877177	-1.00619	0.622485	-1.40915	0.15879	0.951546
YFL041W-A		protein_coding	4.96288	-1.09879	-1.48448	0.782324	-1.40452	0.160163	0.953237
YOR031W	CRS5	protein_coding	117.275	-0.480617	-0.497859	0.34235	-1.40388	0.160356	0.953343
YDR251W	PAM1	protein_coding	1230.37	-0.541544	-0.571788	0.385853	-1.4035	0.160468	0.953343
YDL129W		protein_coding	223.745	0.332989	0.339441	0.237518	1.40195	0.16093	0.955234
YCR010C	ADY2	protein_coding	152.619	0.518895	0.543075	0.370963	1.39878	0.16188	0.955981
YGR195W	SKI6	protein_coding	507.254	0.444142	0.459844	0.317081	1.40072	0.161298	0.955981
YOL111C	MDY2	protein_coding	608.767	0.302259	0.307082	0.216099	1.3987	0.161902	0.955981
YDR510W	SMT3	protein_coding	866.43	0.301426	0.306206	0.215495	1.39876	0.161885	0.955981
YOR020W-A		protein_coding	219.52	-0.4145	-0.427136	0.296358	-1.39865	0.161919	0.955981
YDR425W	SNX41	protein_coding	207.578	-0.618439	-0.666398	0.442145	-1.39872	0.161896	0.955981
YPL267W	ACM1	protein_coding	108.386	0.7886	0.914824	0.565375	1.39483	0.163068	0.956907
YBL005W	PDR3	protein_coding	559.551	-0.291232	-0.295542	0.208391	-1.39753	0.162255	0.956907
YEL006W	YEA6	protein_coding	501.29	-0.329402	-0.335614	0.236132	-1.39499	0.163018	0.956907
YPR089W		protein_coding	736.489	-0.337879	-0.344962	0.241982	-1.3963	0.162625	0.956907
YCR011C	ADP1	protein_coding	1051.33	-0.434736	-0.45047	0.31141	-1.39603	0.162707	0.956907
YJR091C	JSN1	protein_coding	1084.79	-0.557451	-0.591693	0.39967	-1.39478	0.163083	0.956907
YMR244C-A	COA6	protein_coding	127.652	-0.579475	-0.618197	0.41509	-1.39602	0.162708	0.956907
YMR310C		protein_coding	787.553	0.50789	0.53218	0.36448	1.39346	0.16348	0.957545
YBR106W	PHO88	protein_coding	3015.55	0.418327	0.431732	0.300132	1.39381	0.163375	0.957545
YDR401W		protein_coding	20.251	0.661112	0.713927	0.475825	1.3894	0.164711	0.958003
YKL011C	CCE1	protein_coding	139.622	0.412862	0.425708	0.296642	1.39179	0.163987	0.958003
YDR237W	MRPL7	protein_coding	438.968	0.380913	0.390896	0.27411	1.38964	0.16464	0.958003
YDR064W	RPS13	protein_coding	8135.17	0.35965	0.368098	0.258824	1.38955	0.164664	0.958003
YOL148C	SPT20	protein_coding	423.314	0.292063	0.296472	0.210205	1.38942	0.164705	0.958003
YDR443C	SSN2	protein_coding	550.9	-0.398674	-0.410236	0.286608	-1.39101	0.164224	0.958003
YKL210W	UBA1	protein_coding	2224.81	-0.469972	-0.490016	0.337797	-1.39129	0.164139	0.958003
YIL049W	DFG10	protein_coding	126.183	-0.583722	-0.642667	0.419358	-1.39194	0.16394	0.958003
YMR075W	RCO1	protein_coding	471.433	-0.379068	-0.388524	0.273069	-1.38817	0.165084	0.959333
YOR034C-A		protein_coding	10.7185	0.874051	1.0441	0.630886	1.38543	0.16592	0.959566
YNR026C	SEC12	protein_coding	496.777	0.428132	0.442663	0.309701	1.3824	0.166848	0.959566
YNL058C		protein_coding	347.055	0.403969	0.416266	0.291253	1.387	0.16544	0.959566
YDL061C	RPS29B	protein_coding	1275.33	0.377717	0.38762	0.273041	1.38337	0.166552	0.959566
YJR015W		protein_coding	1154.05	0.316974	0.322671	0.22866	1.38622	0.165679	0.959566
YDL053C	PBP4	protein_coding	647.053	0.277958	0.281798	0.201209	1.38144	0.167145	0.959566
YGL150C	INO80	protein_coding	1583.43	-0.293177	-0.297719	0.211849	-1.38389	0.166391	0.959566
YBR041W	FAT1	protein_coding	742.85	-0.345422	-0.354452	0.249705	-1.38332	0.166567	0.959566
YOR227W	HER1	protein_coding	1277.03	-0.374535	-0.384186	0.270588	-1.38415	0.166312	0.959566
YJR138W	IML1	protein_coding	548.801	-0.38264	-0.392934	0.276902	-1.38186	0.167014	0.959566
YJL103C	GSM1	protein_coding	389.057	-0.385179	-0.394944	0.277935	-1.38586	0.16579	0.959566
YER069W	ARG5,6	protein_coding	7762.66	-0.463627	-0.481381	0.33533	-1.3826	0.166788	0.959566
YLR081W	GAL2	protein_coding	17615.3	-0.514801	-0.536687	0.372572	-1.38175	0.167049	0.959566
YDR261C-D		protein_coding	1132.44	-0.517237	-0.545613	0.374126	-1.38252	0.166812	0.959566
YOR053W		protein_coding	5.35038	1.02962	1.31572	0.746875	1.37858	0.168025	0.959648
YJR156C	THI11	protein_coding	42.4606	0.564061	0.601412	0.408666	1.38025	0.16751	0.959648
YGR241C	YAP1802	protein_coding	609.849	-0.286439	-0.291941	0.207542	-1.38015	0.167539	0.959648
YJL003W	COX16	protein_coding	92.3336	-0.416097	-0.428134	0.301725	-1.37906	0.167877	0.959648
YNL070W	TOM7	protein_coding	93.9483	-0.493355	-0.519896	0.35787	-1.37859	0.168022	0.959648
YDR330W	UBX5	protein_coding	423.419	-0.59595	-0.640518	0.431927	-1.37975	0.167665	0.959648
YLR148W	PEP3	protein_coding	264.772	-0.387444	-0.399239	0.281486	-1.37642	0.168691	0.962625
YMR216C	SKY1	protein_coding	1325.84	0.346604	0.354179	0.252158	1.37455	0.169271	0.965104
YML076C	WAR1	protein_coding	697.036	-0.306512	-0.311437	0.223151	-1.37357	0.169577	0.965427
YOR121C		protein_coding	0.789313	-1.04081	-5.68723	0.75782	-1.37343	0.169618	0.965427
YLL029W	FRA1	protein_coding	3589.37	0.253904	0.256842	0.185128	1.37151	0.170217	0.965448
YDR304C	CPR5	protein_coding	1123.57	-0.259365	-0.262931	0.189025	-1.37212	0.170027	0.965448
YDR452W	PPN1	protein_coding	1152.84	-0.304153	-0.309446	0.221746	-1.37163	0.170179	0.965448
YMR313C	TGL3	protein_coding	667.991	-0.309668	-0.315029	0.225586	-1.37272	0.169838	0.965448
YLR201C	COQ9	protein_coding	318.9	-0.57987	-0.619978	0.422927	-1.37109	0.170348	0.965448
YBR034C	HMT1	protein_coding	1657.03	0.40767	0.420316	0.297471	1.37045	0.170546	0.965748
YCL009C	ILV6	protein_coding	6070.3	-0.38897	-0.399966	0.28397	-1.36975	0.170763	0.966158
YNL117W	MLS1	protein_coding	180.438	-0.776353	-0.868583	0.567039	-1.36913	0.170958	0.966434
YPL177C	CUP9	protein_coding	658.51	0.365664	0.374716	0.267183	1.36859	0.171128	0.966574
YDR374W-A	WIP1	protein_coding	156.059	0.538217	0.568058	0.393531	1.36766	0.171418	0.96703
YBL069W	AST1	protein_coding	688.582	0.472866	0.493019	0.346629	1.36419	0.172509	0.96703
YAL038W	CDC19	protein_coding	63675.3	0.427185	0.442329	0.313162	1.3641	0.172535	0.96703
YCR035C	RRP43	protein_coding	889.141	0.349466	0.357369	0.256264	1.3637	0.172663	0.96703
YOR003W	YSP3	protein_coding	225.743	0.334933	0.341885	0.245354	1.3651	0.172221	0.96703
YKL105C	SEG2	protein_coding	464.648	-0.326323	-0.333052	0.239119	-1.36469	0.17235	0.96703
YCR069W	CPR4	protein_coding	775.56	-0.372184	-0.382189	0.27252	-1.36571	0.172029	0.96703
YMR062C	ARG7	protein_coding	2680.31	-0.408238	-0.420866	0.299118	-1.36481	0.172314	0.96703
YIR031C	DAL7	protein_coding	273.944	-0.500599	-0.528101	0.366116	-1.36732	0.171524	0.96703
YLR120C	YPS1	protein_coding	1806.5	-0.547526	-0.582383	0.401329	-1.36428	0.172479	0.96703
YMR294W-A		protein_coding	14.1331	0.944468	1.1542	0.694148	1.36061	0.173635	0.971657
YHL013C	OTU2	protein_coding	331.791	0.606148	0.652133	0.445984	1.35912	0.174107	0.971793
YGR106C	VOA1	protein_coding	1462.18	-0.258344	-0.262108	0.190051	-1.35934	0.174039	0.971793
YBR274W	CHK1	protein_coding	411.458	-0.287103	-0.291667	0.211362	-1.35835	0.174353	0.971793
YDR168W	CDC37	protein_coding	969.67	-0.316856	-0.323007	0.233365	-1.35777	0.174537	0.971793
YNL334C	SNO2	protein_coding	124.126	-0.410142	-0.421277	0.302039	-1.35791	0.174493	0.971793
YOR356W	CIR2	protein_coding	637.25	-0.548812	-0.583789	0.403805	-1.3591	0.174114	0.971793
YBR299W	MAL32	protein_coding	331.176	0.681212	0.744218	0.50239	1.35594	0.175117	0.971834
YDL045W-A	MRP10	protein_coding	192.743	0.523651	0.552078	0.38675	1.35398	0.175744	0.971834
YLR237W	THI7	protein_coding	3425.35	0.518641	0.545079	0.382493	1.35595	0.175116	0.971834
YBR014C	GRX7	protein_coding	350.345	0.443867	0.460756	0.327032	1.35726	0.174698	0.971834
YER151C	UBP3	protein_coding	1388.57	0.359834	0.368636	0.265708	1.35424	0.175658	0.971834
YOR090C	PTC5	protein_coding	454.4	-0.348936	-0.358038	0.257781	-1.35361	0.17586	0.971834
YKL067W	YNK1	protein_coding	1018.97	-0.375342	-0.385491	0.277209	-1.354	0.175736	0.971834
YIR038C	GTT1	protein_coding	792.246	-0.480044	-0.502383	0.354331	-1.35479	0.175484	0.971834
YIL089W		protein_coding	25.2343	-0.823151	-1.01511	0.607312	-1.3554	0.17529	0.971834
YGR287C	IMA1	protein_coding	160.395	0.623094	0.673781	0.460622	1.35272	0.176144	0.972142
YML030W	RCF1	protein_coding	247.377	-0.433919	-0.450237	0.320822	-1.35252	0.176208	0.972142
YNL163C	RIA1	protein_coding	1520.96	0.444053	0.46095	0.328543	1.35158	0.176509	0.97272
YGR143W	SKN1	protein_coding	668.118	-0.474383	-0.495708	0.351062	-1.35128	0.176605	0.97272
YLR152C		protein_coding	481.396	-0.514642	-0.541547	0.381459	-1.34914	0.177291	0.975688
YER014W	HEM14	protein_coding	394.831	0.337046	0.344318	0.249916	1.34863	0.177454	0.975779
YDR087C	RRP1	protein_coding	471.2	-0.645821	-0.706366	0.479052	-1.34812	0.177619	0.975877
YKL219W	COS9	protein_coding	242.679	-0.354408	-0.366172	0.263193	-1.34657	0.178117	0.977807
YPR054W	SMK1	protein_coding	6.1144	1.07189	1.78452	0.80011	1.33968	0.180351	0.978164
YDR010C		protein_coding	5.21253	1.05051	1.3293	0.783904	1.3401	0.180214	0.978164
YEL039C	CYC7	protein_coding	293.547	0.944358	1.17025	0.710015	1.33005	0.183501	0.978164
YFR032C	RRT5	protein_coding	22.8218	0.912223	1.15289	0.68179	1.33798	0.180902	0.978164
YGL192W	IME4	protein_coding	288.959	0.731663	0.967557	0.547834	1.33555	0.181695	0.978164
YOR338W		protein_coding	2380.38	0.713416	0.787435	0.532907	1.33873	0.18066	0.978164
YPR065W	ROX1	protein_coding	4210.03	0.643454	0.697403	0.480066	1.34035	0.180133	0.978164
RDN58-1	RDN58-1	rRNA	87.1863	0.614525	0.664925	0.461779	1.33078	0.183263	0.978164
RDN58-2	RDN58-2	rRNA	87.1863	0.614525	0.664925	0.461779	1.33078	0.183263	0.978164
YIL127C	RRT14	protein_coding	834.551	0.598154	0.642722	0.446859	1.33857	0.180709	0.978164
YHR159W	TDA11	protein_coding	147.429	0.594979	0.640381	0.443725	1.34087	0.179962	0.978164
YGR159C	NSR1	protein_coding	5426.78	0.589709	0.63376	0.443382	1.33003	0.18351	0.978164
YOR021C	SFM1	protein_coding	877.697	0.520665	0.549631	0.388187	1.34127	0.179832	0.978164
YBR091C	TIM12	protein_coding	94.7096	0.486798	0.510214	0.36285	1.3416	0.179726	0.978164
YDL213C	NOP6	protein_coding	1104.53	0.456627	0.475405	0.340061	1.34278	0.179343	0.978164
YER076C		protein_coding	124.799	0.443066	0.460666	0.33292	1.33085	0.183239	0.978164
YGL091C	NBP35	protein_coding	768.76	0.425748	0.440912	0.318456	1.33692	0.18125	0.978164
YNR037C	RSM19	protein_coding	172.858	0.419225	0.433603	0.312309	1.34234	0.179486	0.978164
YLR179C		protein_coding	1145.16	0.370301	0.380512	0.278399	1.33011	0.183482	0.978164
YEL018W	EAF5	protein_coding	305.211	0.328734	0.335639	0.247005	1.33088	0.183228	0.978164
YMR227C	TAF7	protein_coding	634.364	0.298614	0.303751	0.224338	1.33109	0.18316	0.978164
YOR286W	RDL2	protein_coding	482.515	0.293827	0.298637	0.218852	1.34258	0.179407	0.978164
YPR133C	SPN1	protein_coding	947.424	0.239153	0.241761	0.179282	1.33395	0.182219	0.978164
YLR447C	VMA6	protein_coding	2038.29	-0.264679	-0.268551	0.198357	-1.33436	0.182087	0.978164
YGL106W	MLC1	protein_coding	621.06	-0.312074	-0.318009	0.232044	-1.34489	0.178661	0.978164
YPL028W	ERG10	protein_coding	3309.64	-0.326698	-0.334085	0.245004	-1.33344	0.182388	0.978164
YDR226W	ADK1	protein_coding	2195.72	-0.33418	-0.341796	0.251148	-1.33061	0.183318	0.978164
YGL126W	SCS3	protein_coding	355.969	-0.351651	-0.363521	0.2635	-1.33454	0.182027	0.978164
YNL258C	DSL1	protein_coding	760.897	-0.357491	-0.36622	0.266292	-1.34248	0.17944	0.978164
YCR061W		protein_coding	423.102	-0.378371	-0.390664	0.282582	-1.33898	0.180578	0.978164
YLR425W	TUS1	protein_coding	434.627	-0.37863	-0.389177	0.283502	-1.33555	0.181697	0.978164
YLR337C	VRP1	protein_coding	1126.62	-0.449835	-0.469229	0.338305	-1.32967	0.183626	0.978164
YGL210W	YPT32	protein_coding	251.122	-0.462521	-0.483109	0.344546	-1.34241	0.179464	0.978164
YGR161C-D		protein_coding	1982.73	-0.505238	-0.53315	0.378496	-1.33486	0.181923	0.978164
YJR118C	ILM1	protein_coding	164.19	-0.562948	-0.613831	0.422043	-1.33386	0.182248	0.978164
YBR128C	ATG14	protein_coding	34.7855	-0.76465	-0.884334	0.572668	-1.33524	0.181797	0.978164
YNL237W	YTP1	protein_coding	322.219	-0.850842	-1.00593	0.636925	-1.33586	0.181595	0.978164
YGL149W		protein_coding	1.19116	1.10606	2.75297	0.84825	1.30393	0.192256	0.978202
YDR522C	SPS2	protein_coding	5.64986	1.05167	1.53733	0.804003	1.30805	0.190857	0.978202
YLR308W	CDA2	protein_coding	6.76076	1.04304	1.68065	0.80301	1.29891	0.193974	0.978202
YDR365W-A		protein_coding	0.87118	0.7157	6.77667	0.549883	1.30155	0.19307	0.978202
YLR157C-A		protein_coding	0.87118	0.7157	6.77667	0.549883	1.30155	0.19307	0.978202
YPL257W-A		protein_coding	0.87118	0.7157	6.77667	0.549883	1.30155	0.19307	0.978202
YBR294W	SUL1	protein_coding	1827.99	0.694698	0.764003	0.526964	1.3183	0.187402	0.978202
YNL030W	HHF2	protein_coding	883.125	0.626055	0.686202	0.478135	1.30937	0.190409	0.978202
YOL014W		protein_coding	39.9938	0.625544	0.68855	0.479339	1.30501	0.191888	0.978202
YLL005C	SPO75	protein_coding	35.5093	0.587993	0.630138	0.451161	1.30329	0.192476	0.978202
YHR015W	MIP6	protein_coding	93.9233	0.571481	0.612901	0.435305	1.31283	0.189241	0.978202
YDL241W		protein_coding	65.6453	0.547412	0.584496	0.412624	1.32666	0.184621	0.978202
YER072W	VTC1	protein_coding	2030.47	0.519683	0.548951	0.392984	1.3224	0.186034	0.978202
YOL136C	PFK27	protein_coding	1787	0.457212	0.477091	0.348756	1.31098	0.189865	0.978202
YMR217W	GUA1	protein_coding	8022.88	0.44925	0.467883	0.340092	1.32097	0.186513	0.978202
YJL189W	RPL39	protein_coding	1025.21	0.448393	0.468144	0.34535	1.29837	0.194159	0.978202
YLR346C		protein_coding	97.1909	0.443473	0.46139	0.338212	1.31123	0.18978	0.978202
YDR386W	MUS81	protein_coding	226.909	0.419048	0.433825	0.316099	1.32569	0.184944	0.978202
YDL014W	NOP1	protein_coding	5893.33	0.405808	0.419785	0.311449	1.30297	0.192585	0.978202
YBL021C	HAP3	protein_coding	145.318	0.399176	0.412221	0.306528	1.30225	0.192831	0.978202
YOL109W	ZEO1	protein_coding	4668.33	0.393675	0.406019	0.301448	1.30595	0.19157	0.978202
YMR121C	RPL15B	protein_coding	302.994	0.322341	0.329076	0.246169	1.30943	0.19039	0.978202
YMR240C	CUS1	protein_coding	370.201	0.306122	0.3119	0.234351	1.30626	0.191465	0.978202
YLR243W	GPN3	protein_coding	535.441	0.303205	0.308878	0.233427	1.29893	0.193969	0.978202
YDL007W	RPT2	protein_coding	1973.61	0.295424	0.300462	0.223113	1.3241	0.18547	0.978202
YER068W	MOT2	protein_coding	966.8	0.27015	0.274105	0.207209	1.30376	0.192315	0.978202
YNL071W	LAT1	protein_coding	2383.49	-0.234475	-0.237196	0.180352	-1.3001	0.193567	0.978202
YDR457W	TOM1	protein_coding	1878.4	-0.257418	-0.260984	0.198014	-1.29999	0.193603	0.978202
YMR236W	TAF9	protein_coding	446.023	-0.25808	-0.261429	0.19563	-1.31923	0.187093	0.978202
YGL137W	SEC27	protein_coding	1886.75	-0.260374	-0.264061	0.199608	-1.30443	0.192088	0.978202
YIL062C	ARC15	protein_coding	727.353	-0.268738	-0.272984	0.206341	-1.3024	0.19278	0.978202
YDL019C	OSH2	protein_coding	839.713	-0.277192	-0.281767	0.212137	-1.30667	0.191326	0.978202
YKL098W	MTC2	protein_coding	346.289	-0.291052	-0.296203	0.223872	-1.30008	0.193573	0.978202
YHL017W		protein_coding	429.148	-0.30359	-0.309908	0.229423	-1.32327	0.185744	0.978202
YGL202W	ARO8	protein_coding	5364.26	-0.3073	-0.313102	0.234653	-1.30959	0.190335	0.978202
YOL075C		protein_coding	418.717	-0.310705	-0.316632	0.234775	-1.32342	0.185696	0.978202
YDR027C	VPS54	protein_coding	389.065	-0.332511	-0.34119	0.255376	-1.30205	0.1929	0.978202
YMR173W-A		protein_coding	2894.08	-0.348917	-0.357541	0.267641	-1.30368	0.192344	0.978202
YGR120C	COG2	protein_coding	191.354	-0.357354	-0.368254	0.2699	-1.32403	0.185494	0.978202
YIL115C	NUP159	protein_coding	1262.31	-0.366969	-0.376984	0.277432	-1.32274	0.185923	0.978202
YDR390C	UBA2	protein_coding	686.336	-0.371464	-0.382184	0.284661	-1.30493	0.191916	0.978202
YOL013C	HRD1	protein_coding	451.235	-0.37735	-0.389231	0.290395	-1.29944	0.193794	0.978202
YJR112W-A		protein_coding	114.02	-0.380286	-0.391267	0.290045	-1.31113	0.189815	0.978202
YDR131C		protein_coding	223.873	-0.381023	-0.392009	0.28686	-1.32825	0.184094	0.978202
YJL039C	NUP192	protein_coding	1183.26	-0.381118	-0.392399	0.28818	-1.3225	0.186002	0.978202
YGR212W	SLI1	protein_coding	87.3366	-0.395057	-0.408336	0.300374	-1.31522	0.188437	0.978202
YDR229W	IVY1	protein_coding	281.858	-0.409229	-0.424117	0.314977	-1.29923	0.193864	0.978202
YBR176W	ECM31	protein_coding	163.526	-0.412129	-0.426565	0.312656	-1.31816	0.187451	0.978202
YHR106W	TRR2	protein_coding	327.992	-0.415589	-0.431179	0.317507	-1.30891	0.190565	0.978202
YMR019W	STB4	protein_coding	604.551	-0.424466	-0.439806	0.322291	-1.31703	0.187829	0.978202
YIL129C	TAO3	protein_coding	1004.83	-0.431407	-0.448686	0.331191	-1.30259	0.192713	0.978202
YNR016C	ACC1	protein_coding	5788.88	-0.445329	-0.463904	0.338113	-1.3171	0.187805	0.978202
YGR027W-A		protein_coding	872.217	-0.447502	-0.470188	0.344717	-1.29817	0.194228	0.978202
YKL015W	PUT3	protein_coding	806.436	-0.460076	-0.480439	0.352979	-1.30341	0.192436	0.978202
YJL070C		protein_coding	233.738	-0.465319	-0.487583	0.352115	-1.3215	0.186336	0.978202
YDR414C	ERD1	protein_coding	156.815	-0.467471	-0.49752	0.358971	-1.30225	0.192831	0.978202
YJL082W	IML2	protein_coding	1321.89	-0.484007	-0.508436	0.36945	-1.31008	0.19017	0.978202
YJL207C	LAA1	protein_coding	821.173	-0.484422	-0.509588	0.371949	-1.30239	0.192783	0.978202
YOR288C	MPD1	protein_coding	221.731	-0.497533	-0.533198	0.37712	-1.3193	0.18707	0.978202
YPL279C	FEX2	protein_coding	88.0714	-0.54943	-0.592769	0.420084	-1.3079	0.190906	0.978202
YMR152W	YIM1	protein_coding	439.383	-0.554507	-0.592263	0.417874	-1.32697	0.184518	0.978202
YML064C	TEM1	protein_coding	132.023	-0.554657	-0.602205	0.423698	-1.30908	0.190506	0.978202
YBR012W-B		protein_coding	112.428	-0.57106	-0.612983	0.435277	-1.31195	0.189538	0.978202
YJL180C	ATP12	protein_coding	216.862	-0.574233	-0.618032	0.437718	-1.31188	0.189561	0.978202
YGR086C	PIL1	protein_coding	2514.06	-0.582276	-0.627276	0.443698	-1.31232	0.189411	0.978202
YPR193C	HPA2	protein_coding	75.1361	-0.602703	-0.645789	0.453517	-1.32895	0.183863	0.978202
YGR112W	SHY1	protein_coding	210.578	-0.651853	-0.718536	0.491692	-1.32573	0.184928	0.978202
YIL155C	GUT2	protein_coding	1706.66	-0.702843	-0.782931	0.539267	-1.30333	0.192462	0.978202
YMR196W		protein_coding	850.535	-0.72301	-0.819359	0.548845	-1.31733	0.187728	0.978202
YKR058W	GLG1	protein_coding	562.635	-0.8421	-0.993702	0.646088	-1.30338	0.192444	0.978202
YOL159C-A		protein_coding	10.3475	-0.854738	-1.02252	0.647182	-1.32071	0.186599	0.978202
YLR112W		protein_coding	12.9403	-0.938389	-1.37279	0.707573	-1.32621	0.184771	0.978202
YLL036C	PRP19	protein_coding	672.654	0.266008	0.269824	0.205111	1.2969	0.194666	0.979623
YCL008C	STP22	protein_coding	354.14	-0.541996	-0.579256	0.418047	-1.2965	0.194805	0.979623
YHR002W	LEU5	protein_coding	178.57	-0.56106	-0.599344	0.432923	-1.29598	0.194982	0.979773
YLR396C	VPS33	protein_coding	314.056	-0.300979	-0.306524	0.232613	-1.29391	0.195697	0.982623
YER002W	NOP16	protein_coding	1626.21	0.524142	0.555393	0.405694	1.29196	0.19637	0.983772
YER146W	LSM5	protein_coding	193.611	0.481225	0.505718	0.372406	1.2922	0.196286	0.983772
YLL066C		protein_coding	1082.09	-0.456254	-0.476799	0.35314	-1.29199	0.196361	0.983772
YKR061W	KTR2	protein_coding	1026.66	0.363763	0.373764	0.281818	1.29077	0.196783	0.984361
YGR019W	UGA1	protein_coding	790.002	-0.586551	-0.635474	0.454294	-1.29113	0.196659	0.984361
YOR112W	CEX1	protein_coding	509.147	-0.297272	-0.302786	0.23047	-1.28985	0.197103	0.985219
YPR006C	ICL2	protein_coding	375.505	-0.343826	-0.351939	0.266722	-1.28908	0.197371	0.985815
YDR352W	YPQ2	protein_coding	361.569	-0.318256	-0.325729	0.246991	-1.28853	0.19756	0.986021
YMR188C	MRPS17	protein_coding	412.713	0.386111	0.398296	0.299795	1.28792	0.197775	0.986023
YOR303W	CPA1	protein_coding	15349.9	0.280815	0.285294	0.218105	1.28752	0.197912	0.986023
YPR113W	PIS1	protein_coding	1434.48	0.263059	0.266796	0.204357	1.28725	0.198006	0.986023
YBR201C-A		protein_coding	75.1213	0.749589	0.849312	0.582641	1.28654	0.198256	0.986136
YDR258C	HSP78	protein_coding	2613.97	-0.796092	-0.937566	0.618882	-1.28634	0.198325	0.986136
YMR084W		protein_coding	38.2332	-0.768962	-0.902199	0.598487	-1.28484	0.198847	0.987995
YKR093W	PTR2	protein_coding	1431.14	0.463336	0.486813	0.361138	1.28299	0.199496	0.990475
YOR057W	SGT1	protein_coding	458.402	-0.295284	-0.300626	0.230331	-1.282	0.199843	0.990579
YLR386W	VAC14	protein_coding	408.941	-0.381717	-0.394428	0.297831	-1.28166	0.199963	0.990579
YPR001W	CIT3	protein_coding	118.519	-0.54203	-0.575856	0.42283	-1.28191	0.199874	0.990579
YAR019W-A		protein_coding	1.05137	0.995674	6.14968	0.777633	1.28039	0.200408	0.991241
YEL069C	HXT13	protein_coding	21.2278	0.768117	0.870976	0.600009	1.28017	0.200484	0.991241
YMR178W		protein_coding	332.76	-0.321999	-0.32956	0.251561	-1.28	0.200544	0.991241
YKL191W	DPH2	protein_coding	1176.37	0.401035	0.415075	0.313501	1.27921	0.200822	0.991877
YNL139C	THO2	protein_coding	915.318	-0.267141	-0.271068	0.208975	-1.27834	0.20113	0.991924
YDR158W	HOM2	protein_coding	8317.57	-0.307589	-0.313666	0.240587	-1.2785	0.201074	0.991924
YDR136C	VPS61	protein_coding	2.3818	-1.10666	-2.58661	0.866083	-1.27778	0.201327	0.99216
YGL261C	PAU11	protein_coding	5.62108	1.09302	1.54293	0.855693	1.27735	0.201478	0.992169
YER148W	SPT15	protein_coding	1339.21	0.388875	0.401575	0.305287	1.2738	0.202734	0.993198
YHR128W	FUR1	protein_coding	1479.43	0.382364	0.394668	0.300159	1.27387	0.202709	0.993198
YIL156W-B		protein_coding	223.6	0.371701	0.382727	0.29219	1.27212	0.203331	0.993198
YKL005C	BYE1	protein_coding	466.14	-0.249206	-0.252301	0.195886	-1.2722	0.203304	0.993198
YAL001C	TFC3	protein_coding	596.257	-0.317875	-0.324497	0.249331	-1.27491	0.202341	0.993198
YMR154C	RIM13	protein_coding	171.285	-0.338985	-0.34699	0.266307	-1.27291	0.20305	0.993198
YOR081C	TGL5	protein_coding	699.119	-0.360661	-0.370652	0.283059	-1.27415	0.202609	0.993198
YDR122W	KIN1	protein_coding	920.643	-0.376748	-0.388498	0.296111	-1.27232	0.20326	0.993198
YNL208W		protein_coding	5114.81	-0.523426	-0.556601	0.411357	-1.27244	0.203218	0.993198
YML104C	MDM1	protein_coding	384.687	-0.59787	-0.651674	0.468615	-1.27582	0.202018	0.993198
YOR374W	ALD4	protein_coding	4878.23	-0.714881	-0.804756	0.561949	-1.27215	0.203321	0.993198
YNL284C	MRPL10	protein_coding	623.177	0.319687	0.326677	0.251595	1.27064	0.203857	0.994991
YDR331W	GPI8	protein_coding	435.387	-0.407689	-0.423049	0.320953	-1.27025	0.203997	0.994991
YOR349W	CIN1	protein_coding	267.013	0.359563	0.369661	0.28322	1.26955	0.204244	0.995464
YLR442C	SIR3	protein_coding	435.335	-0.358733	-0.36889	0.282927	-1.26794	0.204821	0.997546
YDR464C-A		protein_coding	0.563215	0.843795	5.74744	0.667815	1.26352	0.206404	0.999962
YOL080C	REX4	protein_coding	321.349	0.680569	0.763968	0.537769	1.26554	0.205677	0.999962
YBL042C	FUI1	protein_coding	2346.03	0.488428	0.51467	0.386331	1.26427	0.206132	0.999962
YFL038C	YPT1	protein_coding	1950.54	0.303053	0.309046	0.23991	1.26319	0.20652	0.999962
YOL001W	PHO80	protein_coding	212.57	-0.345794	-0.355002	0.273726	-1.26329	0.206486	0.999962
YGL254W	FZF1	protein_coding	100.883	-0.408899	-0.428099	0.323668	-1.26333	0.206471	0.999962
YML055W	SPC2	protein_coding	272.018	-0.462175	-0.485605	0.365214	-1.26549	0.205696	0.999962
YMR305C	SCW10	protein_coding	7913.65	-0.513807	-0.546684	0.406405	-1.26427	0.206133	0.999962
YBL109W		protein_coding	2.78448	1.08541	5.72679	0.868095	1.25033	0.211179	1
YJL135W		protein_coding	1.47244	1.0061	2.68834	0.850168	1.18341	0.236645	1
YPR197C		protein_coding	4.45991	0.995937	1.48582	0.804871	1.23739	0.215943	1
YJR005C-A	LSO1	protein_coding	50.3661	0.993789	2.53205	0.832883	1.19319	0.232795	1
YOR255W	OSW1	protein_coding	4.94335	0.976478	1.36956	0.776132	1.25813	0.208343	1
YPR123C		protein_coding	7.05095	0.973254	1.41275	0.782729	1.24341	0.213716	1
YLR331C	JIP3	protein_coding	3.18485	0.971444	1.44331	0.852882	1.13901	0.254698	1
YKL031W		protein_coding	6.45272	0.963921	1.41817	0.784754	1.22831	0.219331	1
YDR445C		protein_coding	1.20643	0.960886	1.9816	0.846508	1.13512	0.256326	1
YJL223C	PAU1	protein_coding	29.047	0.92782	2.37903	0.780265	1.18911	0.234397	1
YIL176C	PAU14	protein_coding	29.047	0.92782	2.37903	0.780265	1.18911	0.234397	1
YNL174W		protein_coding	5.2873	0.924613	1.22095	0.758577	1.21888	0.22289	1
YLR444C		protein_coding	1.78956	0.916838	1.6203	0.868444	1.05572	0.291094	1
YER158W-A		protein_coding	2.2824	0.904003	1.61955	0.864435	1.04577	0.295665	1
YPL062W		protein_coding	5.71532	0.898011	1.15642	0.776808	1.15603	0.24767	1
YJL038C	LOH1	protein_coding	6.98145	0.895998	1.17374	0.744219	1.20394	0.228611	1
YGL214W		protein_coding	5.08326	0.889776	1.38097	0.815904	1.09054	0.275475	1
YJR108W	ABM1	protein_coding	4.27367	0.881369	1.39554	0.830339	1.06146	0.288482	1
YHL046C	PAU13	protein_coding	3.17284	0.87906	1.67067	0.861347	1.02056	0.307461	1
YKL162C-A		protein_coding	8.47522	0.866701	1.12303	0.748835	1.1574	0.247109	1
YHR165W-A		protein_coding	0.782891	0.861002	5.14941	0.80783	1.06582	0.286505	1
YGL259W	YPS5	protein_coding	10.8358	0.855377	1.24873	0.823491	1.03872	0.298934	1
YGL263W	COS12	protein_coding	4.09154	0.853564	1.15581	0.828237	1.03058	0.302738	1
YDL026W		protein_coding	2.75548	0.851038	1.72395	0.863664	0.985381	0.324437	1
YDL094C		protein_coding	6.61963	0.850247	1.03294	0.716651	1.18642	0.235458	1
YAR029W		protein_coding	13.0296	0.849418	1.08219	0.674102	1.26007	0.207643	1
YBR089W		protein_coding	5.95151	0.845279	5.13625	0.860657	0.982133	0.326035	1
YML057C-A		protein_coding	5.88175	0.842108	1.12162	0.754096	1.11671	0.264117	1
YCR104W	PAU3	protein_coding	4.21434	0.839507	1.19767	0.816083	1.0287	0.303619	1
YPL025C		protein_coding	8.04927	0.838497	1.03581	0.736527	1.13845	0.254934	1
YDR544C		protein_coding	0.554643	0.835206	5.7219	0.666085	1.2539	0.209878	1
YGL069C		protein_coding	4.05784	0.834804	1.2454	0.804632	1.0375	0.299504	1
YOR183W	FYV12	protein_coding	1.40107	0.834594	1.70081	0.866393	0.963297	0.335398	1
YJL077C	ICS3	protein_coding	1.93844	0.833907	1.61197	0.868125	0.960583	0.336762	1
YDR327W		protein_coding	1.26951	0.832046	2.32864	0.844559	0.985185	0.324533	1
YAL031W-A		protein_coding	0.810573	0.8312	5.72254	0.744604	1.1163	0.264295	1
YOR146W		protein_coding	10.7028	0.828235	1.0065	0.695234	1.19131	0.233534	1
YOR161W-B		protein_coding	4.59438	0.821459	2.36073	0.865498	0.949117	0.342561	1
YOR135C	IRC14	protein_coding	1.54245	0.817171	5.14927	0.851708	0.95945	0.337332	1
YOL079W		protein_coding	2.66225	0.811288	1.70192	0.865178	0.937712	0.348392	1
YPR038W	IRC16	protein_coding	2.13221	0.806698	1.96967	0.857796	0.940431	0.346997	1
YJR146W		protein_coding	9.32243	0.806335	0.975251	0.67288	1.19833	0.230787	1
YML027W	YOX1	protein_coding	187.008	0.804352	1.11184	0.679263	1.18415	0.236352	1
YAL047W-A		protein_coding	1.10013	0.798061	3.07649	0.702532	1.13598	0.255965	1
YBL012C		protein_coding	0.755642	0.795951	5.14954	0.770771	1.03267	0.301759	1
YGL015C		protein_coding	10.8912	0.795801	1.03781	0.731207	1.08834	0.276446	1
YKR040C		protein_coding	3.69209	0.793825	1.26912	0.837121	0.948279	0.342987	1
YMR030W-A		protein_coding	1.58394	0.789637	5.17419	0.841387	0.938494	0.347991	1
YPR076W		protein_coding	5.57239	0.789406	1.05471	0.806403	0.978922	0.327619	1
YNL266W		protein_coding	3.1674	0.785999	1.21191	0.834278	0.94213	0.346126	1
YOL085C		protein_coding	1.43724	0.785517	1.72667	0.86061	0.912745	0.361377	1
YJL153C	INO1	protein_coding	3208.55	0.784279	0.950534	0.688567	1.139	0.254702	1
YDL232W	OST4	protein_coding	7.01084	0.781584	1.03936	0.743947	1.05059	0.293447	1
YFL040W		protein_coding	6.71529	0.779202	1.02798	0.731637	1.06501	0.28687	1
YAL034C-B		protein_coding	0.91384	0.778849	5.72254	0.7524	1.03515	0.300597	1
YKR075C		protein_coding	806.37	0.77667	0.915343	0.646012	1.20225	0.229265	1
YHR213W		protein_coding	2.80082	0.774077	1.14755	0.83829	0.9234	0.355799	1
YAR062W		pseudogene	2.80082	0.774077	1.14755	0.83829	0.9234	0.355799	1
YOL160W		protein_coding	6.93591	0.770891	0.960462	0.696821	1.1063	0.268598	1
YGL123C-A		protein_coding	14.2832	0.76536	1.03703	0.691682	1.10652	0.268502	1
YNL318C	HXT14	protein_coding	5.28806	0.761122	1.03223	0.785629	0.968807	0.332642	1
YBR116C		protein_coding	64.9373	0.760636	0.968973	0.714256	1.06493	0.286906	1
YPR050C		protein_coding	3.45838	0.759582	1.39233	0.866465	0.876646	0.380679	1
snR45	SNR45	snoRNA	2.43682	0.755562	1.50696	0.866179	0.872293	0.383049	1
YGL165C		protein_coding	4.36994	0.754735	1.1138	0.81663	0.924207	0.355379	1
YDR098C-A		protein_coding	69.1657	0.753844	1.20552	0.82776	0.910704	0.362452	1
YGR296C-B		protein_coding	1.54175	0.753708	1.36618	0.868874	0.867454	0.385693	1
YPL283W-B		protein_coding	1.54175	0.753708	1.36618	0.868874	0.867454	0.385693	1
YPR204C-A		protein_coding	1.54175	0.753708	1.36618	0.868874	0.867454	0.385693	1
YER190C-B		protein_coding	1.54175	0.753708	1.36618	0.868874	0.867454	0.385693	1
YPR087W	VPS69	protein_coding	7.16379	0.752949	0.947983	0.711978	1.05755	0.290263	1
YER107W-A		protein_coding	1.56678	0.748857	1.37668	0.868569	0.862173	0.388592	1
YML083C		protein_coding	10.7939	0.745998	0.967118	0.694085	1.07479	0.282467	1
YER085C		protein_coding	12.3557	0.737364	0.836356	0.600177	1.22858	0.21923	1
YGR066C		protein_coding	62.7909	0.729289	0.845312	0.61056	1.19446	0.232298	1
YOR041C		protein_coding	4.13954	0.724713	1.67851	0.864436	0.838364	0.401826	1
YLR155C	ASP3-1	protein_coding	621.68	0.723398	5.14606	0.719266	1.00575	0.314538	1
YLR157C	ASP3-2	protein_coding	621.68	0.723398	5.14606	0.719266	1.00575	0.314538	1
YLR158C	ASP3-3	protein_coding	621.68	0.723398	5.14606	0.719266	1.00575	0.314538	1
YLR160C	ASP3-4	protein_coding	621.68	0.723398	5.14606	0.719266	1.00575	0.314538	1
YJL133C-A		protein_coding	2411.83	0.722479	0.816997	0.600018	1.20409	0.228553	1
YBL044W		protein_coding	1.16934	0.716554	5.14944	0.811519	0.882978	0.377248	1
YJR047C	ANB1	protein_coding	44.4306	0.71503	0.890035	0.58763	1.2168	0.223679	1
YLR140W		protein_coding	1.04138	0.700965	5.14946	0.800786	0.875347	0.381385	1
YHR063W-A		protein_coding	2.9436	0.697464	1.73798	0.867842	0.803676	0.421584	1
YPR124W	CTR1	protein_coding	856.903	0.694983	0.810482	0.56703	1.22565	0.220329	1
YHR032W-A		protein_coding	19.9751	0.687498	0.836953	0.67771	1.01444	0.310372	1
YOR199W		protein_coding	1.545	0.687193	5.14939	0.83075	0.827195	0.408127	1
YBL065W		protein_coding	7.41862	0.686092	1.39075	0.843692	0.813202	0.416103	1
YPL033C	SRL4	protein_coding	16.0294	0.683048	0.806847	0.653686	1.04492	0.296061	1
YMR245W		protein_coding	6.38666	0.680656	0.926187	0.775059	0.878199	0.379836	1
YOR050C		protein_coding	1.88269	0.68039	1.38559	0.867504	0.784307	0.43286	1
YDL228C		protein_coding	21.9793	0.678578	0.769592	0.554349	1.2241	0.220915	1
YGR138C	TPO2	protein_coding	1826.39	0.675683	0.761165	0.555633	1.21606	0.223962	1
YLR111W		protein_coding	3.79481	0.672835	1.08782	0.83569	0.805124	0.420748	1
YCL046W		protein_coding	1.30597	0.672101	5.72259	0.770731	0.87203	0.383192	1
YOL099C		protein_coding	2.60826	0.669355	1.19786	0.863814	0.774883	0.438409	1
YGR142W	BTN2	protein_coding	1302.31	0.664934	0.762132	0.560456	1.18642	0.235458	1
YOR169C		protein_coding	0.537752	0.664614	5.14962	0.693374	0.958522	0.3378	1
YGL102C		protein_coding	20.611	0.662138	0.760529	0.557307	1.1881	0.234793	1
YIL156W-A		protein_coding	1.92039	0.659145	1.37249	0.868373	0.759057	0.447819	1
YER137C-A		protein_coding	2.15081	0.657533	6.77528	0.708202	0.928454	0.353172	1
YJL052W	TDH1	protein_coding	15595.1	0.654699	0.734499	0.557356	1.17465	0.240134	1
YDL003W	MCD1	protein_coding	298.255	0.653461	0.814477	0.628584	1.03958	0.298537	1
YOR055W		protein_coding	6.06553	0.64921	0.872759	0.790682	0.821076	0.411603	1
YER145C-A		protein_coding	5.64179	0.648191	0.825299	0.744416	0.870738	0.383897	1
YDL062W		protein_coding	1.132	0.647587	2.00234	0.83513	0.775433	0.438084	1
YMR007W		protein_coding	2.92148	0.642456	1.918	0.869044	0.739268	0.459744	1
YDR203W		protein_coding	0.994767	0.641509	5.11796	0.774124	0.828691	0.407279	1
YGR176W		protein_coding	1.81143	0.635379	1.05712	0.869002	0.73116	0.464682	1
YOR313C	SPS4	protein_coding	25.038	0.634397	0.750252	0.608062	1.04331	0.296805	1
YDL245C	HXT15	protein_coding	19.1983	0.633009	0.700902	0.554258	1.14208	0.25342	1
YJL027C		protein_coding	3.56427	0.632364	1.10607	0.835953	0.756459	0.449374	1
snR17a	SNR17A	snoRNA	34.6265	0.629764	0.734803	0.618698	1.01789	0.308732	1
YNL300W	TOS6	protein_coding	165.653	0.622163	0.719607	0.556489	1.11801	0.263561	1
YLR154C-H		protein_coding	1.29136	0.622152	1.36961	0.860994	0.722598	0.469927	1
YLR156C-A		protein_coding	1.29136	0.622152	1.36961	0.860994	0.722598	0.469927	1
YLR157C-C		protein_coding	1.29136	0.622152	1.36961	0.860994	0.722598	0.469927	1
YLR159C-A		protein_coding	1.29136	0.622152	1.36961	0.860994	0.722598	0.469927	1
snR76	SNR76	snoRNA	0.691521	0.61995	5.77373	0.638526	0.970908	0.331594	1
YFL020C	PAU5	protein_coding	29.1018	0.617276	0.725051	0.650227	0.949323	0.342456	1
YML094C-A		protein_coding	1.16269	0.6148	1.91719	0.834731	0.736525	0.461411	1
YCL001W-A		protein_coding	5.8339	0.613292	0.753722	0.729713	0.840456	0.400653	1
YIL071W-A		protein_coding	4.39452	0.611303	0.89106	0.803855	0.760464	0.446977	1
YHL036W	MUP3	protein_coding	323.149	0.610751	0.679751	0.527228	1.15842	0.246693	1
YLR402W		protein_coding	12.2698	0.608154	0.70471	0.607276	1.00145	0.316612	1
YGR045C		protein_coding	5.42758	0.606509	0.769635	0.769719	0.787961	0.430719	1
YBR103C-A		protein_coding	0.401556	0.606069	5.14972	0.606213	0.999763	0.317425	1
YIL068W-A		protein_coding	0.401556	0.606069	5.14972	0.606213	0.999763	0.317425	1
YBL078C	ATG8	protein_coding	899.981	0.605467	0.669801	0.529941	1.14252	0.253239	1
YJL188C	BUD19	protein_coding	34.4176	0.603816	0.667664	0.493006	1.22476	0.220664	1
YER078W-A		protein_coding	2.38886	0.598961	1.08553	0.86892	0.689316	0.490624	1
YGL218W		protein_coding	1.00556	0.59854	5.11698	0.762013	0.785472	0.432177	1
YHR070C-A		protein_coding	1.4995	0.596101	1.13407	0.868595	0.686281	0.492536	1
YBL053W		protein_coding	2.42373	0.595589	1.11174	0.86202	0.690922	0.489614	1
YLR358C		protein_coding	1.53249	0.591865	1.32397	0.8451	0.700349	0.483709	1
YJL043W		protein_coding	10.6768	0.587383	0.781484	0.778402	0.754601	0.450488	1
YMR316C-A		protein_coding	4.01922	0.587329	0.835341	0.804678	0.729893	0.465456	1
YKL113C	RAD27	protein_coding	529.955	0.586738	0.641908	0.479419	1.22385	0.221009	1
YIR041W	PAU15	protein_coding	11.1442	0.583272	0.695739	0.674808	0.864352	0.387394	1
YOR024W		protein_coding	1.85455	0.581844	1.36964	0.864501	0.67304	0.500922	1
YDL244W	THI13	protein_coding	25.3341	0.581748	0.640493	0.503268	1.15594	0.247705	1
YDR215C		protein_coding	7.24079	0.58104	0.743073	0.747352	0.777465	0.436884	1
YOR231C-A		protein_coding	1.24165	0.580725	1.42604	0.845088	0.687177	0.491971	1
YER028C	MIG3	protein_coding	134.093	0.579253	0.652175	0.53948	1.07372	0.282946	1
YOL046C		protein_coding	2.78947	0.57608	0.902901	0.862603	0.667839	0.504237	1
YMR013C-A		protein_coding	0.290393	0.575059	5.18923	0.507417	1.13331	0.257085	1
YIL025C		protein_coding	0.290393	0.575059	5.18923	0.507417	1.13331	0.257085	1
YFR054C		protein_coding	2.18046	0.571752	1.0878	0.866614	0.659754	0.509412	1
YHR213W-B		protein_coding	0.281822	0.571569	5.14978	0.506208	1.12912	0.258847	1
YIL100C-A		protein_coding	0.281822	0.571569	5.14978	0.506208	1.12912	0.258847	1
YOL035C		protein_coding	1.17798	0.571417	1.4013	0.838896	0.681154	0.495774	1
YOL124C	TRM11	protein_coding	797.797	0.571406	0.62664	0.494188	1.15625	0.247577	1
YHL006W-A		protein_coding	4.84136	0.57013	0.756075	0.765857	0.744434	0.456614	1
YDR210W-A		protein_coding	14.2313	0.56985	0.677	0.641826	0.887857	0.374618	1
Q0105	COB	protein_coding	0.629894	0.569269	5.1135	0.675474	0.84277	0.399357	1
YKL083W		protein_coding	33.8633	0.569226	0.633233	0.541294	1.0516	0.292983	1
YDR269C		protein_coding	0.27325	0.56802	5.10943	0.50497	1.12486	0.260649	1
YGR064W		protein_coding	10.3779	0.556988	0.642713	0.609011	0.914579	0.360413	1
YBL071C		protein_coding	0.800736	0.555538	2.06545	0.74123	0.749481	0.453567	1
YCL075W		pseudogene	24.117	0.553973	4.14508	0.829175	0.668102	0.504068	1
YMR241W	YHM2	protein_coding	1259.46	0.553576	0.596065	0.443306	1.24874	0.211758	1
YNR024W	MPP6	protein_coding	535.364	0.551602	0.595709	0.464452	1.18764	0.234975	1
YGR296C-A		protein_coding	3.2607	0.550141	0.876725	0.835446	0.658499	0.510218	1
YPL283W-A		protein_coding	3.2607	0.550141	0.876725	0.835446	0.658499	0.510218	1
YML133W-A		protein_coding	3.2607	0.550141	0.876725	0.835446	0.658499	0.510218	1
YNL339W-A		protein_coding	3.2607	0.550141	0.876725	0.835446	0.658499	0.510218	1
YER190C-A		protein_coding	3.2607	0.550141	0.876725	0.835446	0.658499	0.510218	1
YEL009C-A		protein_coding	9.26977	0.548213	0.631522	0.619492	0.884939	0.376189	1
YJR159W	SOR1	protein_coding	111.299	0.546153	1.75236	0.866549	0.630263	0.528523	1
YAR073W	IMD1	protein_coding	24.9623	0.545072	0.660421	0.625452	0.871485	0.383489	1
YKL099C	UTP11	protein_coding	567.468	0.544042	0.616179	0.565001	0.962905	0.335595	1
YHR148W	IMP3	protein_coding	342.522	0.544024	0.587739	0.459502	1.18394	0.236436	1
YDL248W	COS7	protein_coding	163.983	0.542977	4.14971	0.766213	0.708651	0.478541	1
YLR261C	VPS63	protein_coding	52.6248	0.542773	0.624335	0.589575	0.920618	0.35725	1
YLR280C		protein_coding	12.9145	0.541643	0.617935	0.584607	0.926507	0.354182	1
YOR333C		protein_coding	5.71274	0.540581	0.745212	0.781309	0.691892	0.489005	1
YPR150W		protein_coding	9.21351	0.539136	0.642308	0.672333	0.801889	0.422617	1
YBR300C		protein_coding	1.18926	0.538613	5.18225	0.764033	0.70496	0.480835	1
YJL011C	RPC17	protein_coding	118.92	0.538007	0.590853	0.49218	1.09311	0.274346	1
YJL214W	HXT8	protein_coding	15.5003	0.537884	0.594134	0.53186	1.01133	0.31186	1
Q0140	VAR1	protein_coding	3.20554	0.535925	0.891464	0.847957	0.632019	0.527375	1
YOR315W	SFG1	protein_coding	281.712	0.534707	0.592336	0.496394	1.07718	0.281399	1
YAL018C	LDS1	protein_coding	10.7223	0.534521	0.614261	0.610124	0.876086	0.380984	1
YCL058C	FYV5	protein_coding	16.0619	0.53438	0.60746	0.582301	0.917704	0.358774	1
YLR286W-A		protein_coding	0.542229	0.534024	1.9157	0.667945	0.799503	0.423999	1
YLR462W		protein_coding	3.33712	0.530495	1.03082	0.869086	0.610405	0.541593	1
YGL074C		protein_coding	2.00824	0.52976	1.13481	0.867705	0.610529	0.541511	1
YEL034C-A		protein_coding	74.5473	0.528287	0.563455	0.425495	1.24158	0.214391	1
YBL015W	ACH1	protein_coding	925.931	0.527835	0.588218	0.536287	0.98424	0.324998	1
YFL034C-A	RPL22B	protein_coding	501.152	0.527533	0.58355	0.49972	1.05566	0.291124	1
YGR190C		protein_coding	2.54514	0.526152	1.14711	0.869082	0.605411	0.544906	1
YGR294W	PAU12	protein_coding	9.9604	0.525861	0.696099	0.734932	0.715523	0.474286	1
YJL152W		protein_coding	5.90459	0.525656	0.667402	0.733371	0.716767	0.473518	1
YIL113W	SDP1	protein_coding	70.9268	0.524182	0.596737	0.573771	0.913574	0.360941	1
YDR413C		protein_coding	7.61099	0.520942	0.69738	0.769509	0.676979	0.498419	1
YDR209C		protein_coding	3.92092	0.520323	0.854881	0.841196	0.618551	0.536212	1
YOL085W-A		protein_coding	1.90651	0.519856	1.44273	0.852595	0.609734	0.542038	1
RDN5-1	RDN5-1	rRNA	5.14747	0.519148	1.1701	0.866822	0.59891	0.549233	1
RDN5-6	RDN5-6	rRNA	5.14747	0.519148	1.1701	0.866822	0.59891	0.549233	1
YKL009W	MRT4	protein_coding	1560.36	0.518628	0.56966	0.494994	1.04775	0.294756	1
YNR025C		protein_coding	1.51956	0.518348	1.00381	0.860098	0.602661	0.546734	1
YER119C-A		protein_coding	2.35928	0.516681	0.877634	0.864181	0.597885	0.549917	1
snR7-L	SNR7-L	snRNA	3.75563	0.515368	0.798527	0.863453	0.596868	0.550595	1
YLR183C	TOS4	protein_coding	261.626	0.514564	0.660622	0.637676	0.806937	0.419703	1
YPR096C		protein_coding	2.56476	0.512711	0.853262	0.858473	0.597236	0.55035	1
YBL071W-A	KTI11	protein_coding	208.07	0.511716	0.546725	0.434003	1.17906	0.238374	1
YJR150C	DAN1	protein_coding	4.53692	0.511536	0.817037	0.846897	0.604013	0.545835	1
YCL058W-A	ADF1	protein_coding	366.254	0.511431	0.551013	0.45796	1.11676	0.264098	1
YHR116W	COX23	protein_coding	120.654	0.50934	0.556841	0.490574	1.03825	0.299153	1
YLR013W	GAT3	protein_coding	0.87678	0.509027	1.43682	0.767507	0.663221	0.507189	1
YMR172C-A		protein_coding	0.765618	0.508689	1.45922	0.730482	0.696375	0.486194	1
YOL097W-A		protein_coding	4.27834	0.504122	0.748158	0.842415	0.598424	0.549557	1
YAL016C-A		protein_coding	5.93858	0.503485	0.748635	0.80243	0.627451	0.530364	1
YEL076C		protein_coding	12.0928	0.503477	0.624005	0.653619	0.770291	0.441127	1
YBL112C		protein_coding	13.2749	0.503263	0.629201	0.683164	0.736665	0.461326	1
YHR218W-A		protein_coding	13.2749	0.503263	0.629201	0.683164	0.736665	0.461326	1
YJR063W	RPA12	protein_coding	351.433	0.502754	0.546334	0.465182	1.08077	0.2798	1
YPR059C		protein_coding	2.29455	0.502203	5.11953	0.821436	0.611372	0.540953	1
YDR502C	SAM2	protein_coding	2165.84	0.502087	0.534248	0.406787	1.23428	0.2171	1
snR9	SNR9	snoRNA	9.17006	0.502081	0.651098	0.741072	0.677507	0.498084	1
YCR050C		protein_coding	0.571786	0.502081	5.77533	0.540523	0.928879	0.352952	1
YEL038W	UTR4	protein_coding	620.033	0.50153	0.534072	0.418372	1.19876	0.230619	1
YDL186W		protein_coding	2.19006	0.500274	4.16387	0.853779	0.585952	0.557907	1
YDR412W	RRP17	protein_coding	798.142	0.500142	0.534358	0.428046	1.16843	0.242633	1
YLR411W	CTR3	protein_coding	48.2453	0.498492	0.579528	0.592276	0.841655	0.399981	1
YHR182C-A		protein_coding	12.7877	0.49677	0.591641	0.679209	0.731394	0.464538	1
YBR085C-A		protein_coding	972.007	0.496653	0.557253	0.548942	0.904745	0.3656	1
YML012C-A		protein_coding	3.32229	0.494781	0.755166	0.836334	0.591607	0.554114	1
YIL011W	TIR3	protein_coding	82.5788	0.494684	0.569248	0.561149	0.881555	0.378017	1
YER137C		protein_coding	121.485	0.494487	0.531679	0.452119	1.09371	0.274083	1
YHR028W-A		protein_coding	1.36623	0.493446	0.980787	0.849104	0.581137	0.561148	1
YKR012C		protein_coding	20.4578	0.493405	0.589612	0.649769	0.759354	0.447641	1
YHR143W-A	RPC10	protein_coding	120.799	0.493171	0.521659	0.398313	1.23815	0.215661	1
YNL203C		protein_coding	29.1604	0.492865	0.538938	0.479156	1.02861	0.303662	1
YCR013C		protein_coding	46.1423	0.49198	0.541348	0.481761	1.02121	0.307154	1
YLR449W	FPR4	protein_coding	2642.84	0.491565	0.524992	0.423115	1.16178	0.245326	1
YLR062C	BUD28	protein_coding	8.86461	0.491373	0.665957	0.749039	0.656004	0.511822	1
YGL096W	TOS8	protein_coding	295.314	0.491062	0.525395	0.443043	1.10838	0.267696	1
SCR1	SCR1	ncRNA	54.0165	0.489025	0.549727	0.534906	0.914227	0.360598	1
YPR018W	RLF2	protein_coding	573.042	0.488893	0.517256	0.396734	1.2323	0.217839	1
YIL086C		protein_coding	2.66458	0.487954	1.40994	0.869056	0.561476	0.574473	1
YNL065W	AQR1	protein_coding	833.191	0.487602	0.534857	0.497009	0.981071	0.326558	1
YIR026C	YVH1	protein_coding	943.391	0.486294	0.52004	0.431015	1.12825	0.259213	1
YNL301C	RPL18B	protein_coding	1576.35	0.485548	0.517017	0.407727	1.19086	0.233707	1
YNL204C	SPS18	protein_coding	56.6336	0.484723	0.522821	0.450256	1.07655	0.281682	1
YOR325W		protein_coding	1.77774	0.483847	0.860136	0.867674	0.557637	0.577092	1
YOR078W	BUD21	protein_coding	764.991	0.480466	0.519959	0.468237	1.02612	0.304836	1
YOR225W		protein_coding	1.44542	0.479833	0.956666	0.848969	0.565195	0.571941	1
YPL198W	RPL7B	protein_coding	2545.33	0.479458	0.508483	0.401335	1.19466	0.23222	1
YIL104C	SHQ1	protein_coding	370.101	0.479029	0.515247	0.446813	1.0721	0.283674	1
YKL053W		protein_coding	8.47715	0.478663	0.573167	0.663529	0.72139	0.47067	1
YLR068W	FYV7	protein_coding	474.081	0.478572	0.527024	0.509032	0.940161	0.347135	1
YOR287C	RRP36	protein_coding	435.641	0.477507	0.510072	0.432292	1.10459	0.269336	1
YNL075W	IMP4	protein_coding	914.962	0.475965	0.51089	0.444376	1.07109	0.28413	1
YGL058W	RAD6	protein_coding	458.479	0.474439	0.503046	0.403135	1.17687	0.239246	1
YDR113C	PDS1	protein_coding	176.459	0.474423	0.526795	0.518297	0.91535	0.360008	1
YOR192C	THI72	protein_coding	77.1341	0.473889	0.526809	0.523512	0.905211	0.365354	1
YLR217W		protein_coding	1.00257	0.472397	4.12954	0.807894	0.584726	0.558732	1
YER127W	LCP5	protein_coding	677.691	0.472221	0.515203	0.481468	0.980794	0.326695	1
YGR036C	CAX4	protein_coding	160.113	0.472214	0.518315	0.487365	0.968913	0.332589	1
YLR017W	MEU1	protein_coding	1402.78	0.472157	0.496966	0.380726	1.24015	0.214919	1
YBL035C	POL12	protein_coding	386.693	0.47132	0.53372	0.5556	0.848308	0.396266	1
YKL082C	RRP14	protein_coding	3016.99	0.470791	0.503361	0.434225	1.08421	0.278272	1
YPR163C	TIF3	protein_coding	4915.55	0.466789	0.491288	0.379144	1.23117	0.218261	1
YGR160W		protein_coding	12.626	0.465808	0.550898	0.62992	0.739471	0.459621	1
YPL093W	NOG1	protein_coding	4556.1	0.465494	0.521389	0.543603	0.856314	0.391824	1
YNL034W		protein_coding	18.4632	0.464754	0.551016	0.632848	0.734385	0.462714	1
YHR130C		protein_coding	8.09568	0.463965	0.583476	0.693878	0.668655	0.503716	1
YLR154W-A		protein_coding	15.0478	0.463949	0.549829	0.649286	0.714553	0.474885	1
YHR175W-A		protein_coding	2.72526	0.462408	1.41254	0.869081	0.532065	0.594681	1
YHR170W	NMD3	protein_coding	2557.18	0.462266	0.501579	0.470386	0.982737	0.325737	1
YPL018W	CTF19	protein_coding	275.971	0.462143	0.489682	0.40931	1.12908	0.258865	1
YJL221C	IMA4	protein_coding	126.924	0.461873	0.497832	0.459058	1.00613	0.314352	1
YIL172C	IMA3	protein_coding	126.924	0.461873	0.497832	0.459058	1.00613	0.314352	1
YNL120C		protein_coding	1.7056	0.461847	1.95262	0.812174	0.568655	0.56959	1
YNL244C	SUI1	protein_coding	2031.87	0.460959	0.485614	0.379845	1.21354	0.224922	1
snR70	SNR70	snoRNA	14.9629	0.460386	0.536261	0.621193	0.741131	0.458614	1
YIL002W-A		protein_coding	166.922	0.459024	0.488531	0.415994	1.10344	0.269836	1
YNL187W	SWT21	protein_coding	205.805	0.458351	0.480248	0.367438	1.24743	0.212242	1
YAR075W		protein_coding	23.1454	0.456662	0.598605	0.69407	0.657949	0.510571	1
YDL048C	STP4	protein_coding	987.406	0.456353	0.52831	0.591757	0.771182	0.440599	1
YCL059C	KRR1	protein_coding	1556.44	0.454261	0.494574	0.47975	0.94687	0.343705	1
YDR340W		protein_coding	0.145197	0.454068	4.18598	0.460298	0.986466	0.323905	1
YOR282W		protein_coding	0.145197	0.454068	4.18598	0.460298	0.986466	0.323905	1
YBR200W-A		protein_coding	0.145197	0.454068	4.18598	0.460298	0.986466	0.323905	1
YJR140W-A		protein_coding	0.145197	0.454068	4.18598	0.460298	0.986466	0.323905	1
snR64	SNR64	snoRNA	0.145197	0.454068	4.18598	0.460298	0.986466	0.323905	1
YER084W-A		protein_coding	0.145197	0.454068	4.18598	0.460298	0.986466	0.323905	1
YCR081C-A		protein_coding	0.145197	0.454068	4.18598	0.460298	0.986466	0.323905	1
YER037W	PHM8	protein_coding	813.128	0.451167	0.505901	0.543123	0.830689	0.406149	1
YNR053C	NOG2	protein_coding	2373.82	0.450825	0.492302	0.491057	0.918071	0.358582	1
YGL035C	MIG1	protein_coding	1350.28	0.449717	0.497099	0.529942	0.848615	0.396095	1
YMR194C-A		protein_coding	8.84143	0.448945	0.531277	0.636685	0.705128	0.48073	1
YMR114C		protein_coding	1172.99	0.448401	0.484225	0.472266	0.949467	0.342383	1
YCL041C		protein_coding	26.9829	0.448392	0.494613	0.50146	0.894173	0.37123	1
YGL170C	SPO74	protein_coding	26.5135	0.447565	0.484666	0.468632	0.955045	0.339555	1
YDR354C-A		protein_coding	0.136625	0.447484	4.11283	0.457562	0.977975	0.328087	1
YOR011W-A		protein_coding	0.136625	0.447484	4.11283	0.457562	0.977975	0.328087	1
YGR035W-A		protein_coding	0.136625	0.447484	4.11283	0.457562	0.977975	0.328087	1
YLR184W		protein_coding	0.136625	0.447484	4.11283	0.457562	0.977975	0.328087	1
YLR347W-A		protein_coding	0.136625	0.447484	4.11283	0.457562	0.977975	0.328087	1
YPR170W-A		protein_coding	0.136625	0.447484	4.11283	0.457562	0.977975	0.328087	1
YMR141W-A		protein_coding	0.136625	0.447484	4.11283	0.457562	0.977975	0.328087	1
RNA170	RNA170	ncRNA	0.136625	0.447484	4.11283	0.457562	0.977975	0.328087	1
YNL337W		protein_coding	0.136625	0.447484	4.11283	0.457562	0.977975	0.328087	1
snR40	SNR40	snoRNA	0.136625	0.447484	4.11283	0.457562	0.977975	0.328087	1
YJL220W		protein_coding	0.136625	0.447484	4.11283	0.457562	0.977975	0.328087	1
YHR212W-A		protein_coding	0.136625	0.447484	4.11283	0.457562	0.977975	0.328087	1
YIL171W-A		protein_coding	0.136625	0.447484	4.11283	0.457562	0.977975	0.328087	1
YAR061W		pseudogene	0.136625	0.447484	4.11283	0.457562	0.977975	0.328087	1
YPL044C		protein_coding	2.75354	0.447004	0.963819	0.863607	0.517601	0.604737	1
YDR399W	HPT1	protein_coding	1587.71	0.446968	0.507962	0.560713	0.797142	0.425368	1
YBR084W	MIS1	protein_coding	2829.02	0.446564	0.486907	0.474978	0.940178	0.347126	1
YPL266W	DIM1	protein_coding	1326.62	0.445564	0.482044	0.462566	0.963243	0.335426	1
YHR199C-A	NBL1	protein_coding	23.3526	0.443113	0.48866	0.515947	0.858835	0.390432	1
YNL110C	NOP15	protein_coding	1262.54	0.442303	0.481573	0.48008	0.921311	0.356888	1
YLR363W-A		protein_coding	136.746	0.441441	0.480316	0.474421	0.930484	0.352121	1
YGR290W		protein_coding	0.410128	0.440015	5.18916	0.528384	0.832756	0.404982	1
YBR226C		protein_coding	0.410128	0.440015	5.18916	0.528384	0.832756	0.404982	1
YML125C	PGA3	protein_coding	1143.56	0.439639	0.4719	0.431048	1.01993	0.307761	1
YLL053C		protein_coding	393.776	0.439237	0.466628	0.423015	1.03835	0.299108	1
YDL208W	NHP2	protein_coding	1671.25	0.438577	0.47085	0.439562	0.997758	0.318397	1
YEL070W	DSF1	protein_coding	410.33	0.437826	0.47072	0.459402	0.953033	0.340573	1
YOR247W	SRL1	protein_coding	1511.42	0.4361	0.459404	0.36911	1.18149	0.237407	1
YLR379W		protein_coding	1.5114	0.4347	1.02728	0.864954	0.502571	0.615266	1
YBR178W		protein_coding	2.01213	0.434071	1.00563	0.869064	0.49947	0.617449	1
YDR101C	ARX1	protein_coding	2204.91	0.432959	0.473387	0.487536	0.888055	0.374511	1
YOR267C	HRK1	protein_coding	1872.88	0.432175	0.451135	0.348864	1.23881	0.215417	1
YOR004W	UTP23	protein_coding	598.298	0.43143	0.472726	0.492905	0.875281	0.381421	1
YKL042W	SPC42	protein_coding	276.7	0.431044	0.455105	0.389913	1.10549	0.268947	1
YGL239C		protein_coding	0.42659	0.430881	5.18916	0.529698	0.813448	0.415961	1
YKR056W	TRM2	protein_coding	1099.33	0.430665	0.467164	0.468299	0.919637	0.357762	1
YKL156W	RPS27A	protein_coding	1089.03	0.430328	0.459217	0.420461	1.02347	0.306087	1
YMR086C-A		protein_coding	1.39164	0.429759	0.961588	0.866671	0.495874	0.619983	1
YJR010W	MET3	protein_coding	1303.61	0.429663	0.487878	0.552973	0.777006	0.437155	1
YNR046W	TRM112	protein_coding	511.237	0.429496	0.4492	0.35594	1.20665	0.227566	1
YHL043W	ECM34	protein_coding	14.5474	0.428679	0.537987	0.730328	0.586968	0.557225	1
YDL067C	COX9	protein_coding	364.767	0.428598	0.44735	0.35191	1.21792	0.223254	1
YDR182W-A		protein_coding	3.64154	0.427732	0.814501	0.852566	0.5017	0.615878	1
YFR035C		protein_coding	1.54686	0.427482	0.961558	0.86671	0.493223	0.621855	1
YFL062W	COS4	protein_coding	68.0643	0.426225	0.462034	0.470239	0.906401	0.364724	1
YHR088W	RPF1	protein_coding	1096.22	0.426115	0.462101	0.474221	0.898558	0.368888	1
YOR360C	PDE2	protein_coding	822.178	0.42603	0.444213	0.34306	1.24185	0.214291	1
YKL076C	PSY1	protein_coding	73.4859	0.425124	0.443094	0.34454	1.23389	0.217244	1
YFL051C		protein_coding	3.11114	0.424999	1.3404	0.869145	0.488985	0.624852	1
YOR218C		protein_coding	1.40362	0.424711	1.39822	0.847595	0.501078	0.616317	1
YLR223C	IFH1	protein_coding	2779.91	0.424666	0.446115	0.375761	1.13015	0.258413	1
YPR126C		protein_coding	3.40248	0.424236	0.665948	0.826655	0.513196	0.607814	1
YNL198C		protein_coding	7.84332	0.423887	0.532331	0.703726	0.602347	0.546943	1
YLR051C	FCF2	protein_coding	993.188	0.42269	0.443194	0.368634	1.14664	0.251531	1
YPL227C	ALG5	protein_coding	398.574	0.422586	0.457248	0.453918	0.930973	0.351868	1
YDL155W	CLB3	protein_coding	396.893	0.421999	0.44418	0.378464	1.11503	0.264836	1
YOL086C	ADH1	protein_coding	49152.4	0.421851	0.44036	0.346488	1.2175	0.223412	1
YDL166C	FAP7	protein_coding	422.817	0.421711	0.454854	0.453576	0.929748	0.352502	1
YOR145C	PNO1	protein_coding	2108.16	0.421632	0.459384	0.482806	0.873296	0.382502	1
YDR465C	RMT2	protein_coding	1870.72	0.420451	0.448926	0.428242	0.981808	0.326194	1
YMR131C	RRB1	protein_coding	2847.59	0.418091	0.452495	0.463908	0.901237	0.367462	1
YOL007C	CSI2	protein_coding	276.711	0.417397	0.563508	0.677997	0.615633	0.538137	1
YPL211W	NIP7	protein_coding	775.201	0.417113	0.457472	0.491937	0.8479	0.396494	1
YML054C	CYB2	protein_coding	1507.61	0.416776	0.466946	0.568532	0.733075	0.463513	1
YOR309C		protein_coding	488.717	0.416699	0.441815	0.402599	1.03502	0.30066	1
Q0060	AI3	protein_coding	1.00928	0.414253	1.42924	0.822511	0.503644	0.614511	1
YLR103C	CDC45	protein_coding	234.998	0.414244	0.482169	0.572954	0.722998	0.469681	1
YJL118W		protein_coding	85.4814	0.413385	0.458816	0.515548	0.801836	0.422648	1
YPR158W	CUR1	protein_coding	291.121	0.412451	0.431432	0.351633	1.17296	0.240812	1
YDR045C	RPC11	protein_coding	209.435	0.412417	0.45167	0.489364	0.84276	0.399362	1
YJR082C	EAF6	protein_coding	277.269	0.412077	0.428994	0.341734	1.20584	0.227878	1
YMR323W	ERR3	protein_coding	17.3534	0.411951	0.457342	0.560677	0.734738	0.462499	1
YCR046C	IMG1	protein_coding	399.77	0.411703	0.427919	0.333383	1.23492	0.216859	1
YJR070C	LIA1	protein_coding	2564.82	0.411515	0.451948	0.500569	0.822096	0.411023	1
YOR252W	TMA16	protein_coding	692.531	0.411397	0.445756	0.471165	0.87315	0.382582	1
YOL022C	TSR4	protein_coding	889.057	0.410962	0.43801	0.419743	0.979079	0.327541	1
YBL113W-A		protein_coding	5.73467	0.410367	0.741888	0.863068	0.475475	0.634448	1
YCR016W		protein_coding	778.21	0.410304	0.440656	0.441815	0.928679	0.353055	1
YNR040W		protein_coding	145.055	0.410241	0.432045	0.381227	1.07611	0.281879	1
YNR054C	ESF2	protein_coding	789.486	0.408536	0.436905	0.433073	0.943341	0.345506	1
YOR294W	RRS1	protein_coding	861.712	0.40847	0.449483	0.505192	0.808544	0.418778	1
YBL002W	HTB2	protein_coding	610.346	0.407304	0.461036	0.537923	0.757179	0.448943	1
YNR073C		protein_coding	176.453	0.406892	0.421632	0.334293	1.21717	0.223539	1
YER088W-B		protein_coding	1.89568	0.406873	0.712062	0.864426	0.470686	0.637865	1
YJR067C	YAE1	protein_coding	196.714	0.406656	0.431295	0.408522	0.995433	0.319526	1
YOR210W	RPB10	protein_coding	224.239	0.406435	0.438391	0.454897	0.893466	0.371608	1
YBR224W		protein_coding	0.914563	0.406116	1.34135	0.818597	0.496113	0.619815	1
YHR176W	FMO1	protein_coding	235.937	0.40611	0.429185	0.396265	1.02485	0.305436	1
YLR235C		protein_coding	1.4242	0.405708	1.37205	0.846824	0.479094	0.631872	1
YLR060W	FRS1	protein_coding	4107.64	0.405552	0.421372	0.329366	1.23131	0.218206	1
YBL086C		protein_coding	334.455	0.404313	0.44845	0.517651	0.781054	0.434771	1
YOR091W	TMA46	protein_coding	1150.61	0.404095	0.436334	0.456438	0.885322	0.375983	1
YML113W	DAT1	protein_coding	461.388	0.403946	0.430296	0.422518	0.956045	0.33905	1
YDL172C		protein_coding	6.64442	0.40301	0.51275	0.713395	0.564918	0.572129	1
YBL068W-A		protein_coding	24.755	0.402273	0.481392	0.660689	0.608869	0.542611	1
YKR075W-A		protein_coding	1.37625	0.402253	0.878093	0.859672	0.467915	0.639845	1
YKR047W		protein_coding	8.03067	0.400704	0.495254	0.704426	0.568838	0.569466	1
YKR106W	GEX2	protein_coding	61.3223	0.400404	0.434945	0.482707	0.829499	0.406822	1
YOR345C		protein_coding	1.60714	0.400194	0.859383	0.86581	0.462219	0.643924	1
YGR208W	SER2	protein_coding	340.962	0.400029	0.420899	0.374816	1.06727	0.285851	1
YFL011W	HXT10	protein_coding	40.2513	0.399592	0.422891	0.403975	0.989149	0.32259	1
YLR322W	VPS65	protein_coding	1.00961	0.399279	1.34192	0.823914	0.484613	0.627951	1
YJL012C	VTC4	protein_coding	3699.1	0.398673	0.432153	0.468473	0.851005	0.394767	1
YFR027W	ECO1	protein_coding	73.2899	0.398658	0.424807	0.414513	0.961752	0.336174	1
YAL064C-A	TDA8	protein_coding	1.28494	0.398487	1.01677	0.843154	0.472614	0.636488	1
YLL011W	SOF1	protein_coding	908.854	0.397614	0.42446	0.427107	0.930947	0.351881	1
snR46	SNR46	snoRNA	3.40712	0.396942	0.71193	0.852384	0.465685	0.641441	1
YDL153C	SAS10	protein_coding	3214.78	0.395962	0.430143	0.478793	0.826999	0.408237	1
YAL025C	MAK16	protein_coding	1445.12	0.395847	0.434571	0.501763	0.788912	0.430163	1
YOL134C		protein_coding	2.22867	0.395118	0.669523	0.862438	0.458141	0.646851	1
YOL164W-A		protein_coding	0.526532	0.394654	4.17823	0.684424	0.576622	0.564195	1
YKL030W		protein_coding	10.1866	0.394256	0.467205	0.64603	0.610276	0.541679	1
YML037C		protein_coding	50.2839	0.394132	0.411572	0.350778	1.12359	0.261186	1
YLR186W	EMG1	protein_coding	726.156	0.393907	0.416328	0.39055	1.0086	0.313169	1
YML080W	DUS1	protein_coding	515.083	0.393837	0.434626	0.509989	0.772246	0.439969	1
YDR118W-A		protein_coding	0.510069	0.392977	4.17842	0.680958	0.577094	0.563876	1
YBR247C	ENP1	protein_coding	1387.8	0.390989	0.425689	0.477201	0.819339	0.412593	1
YIL054W		protein_coding	1.6296	0.390741	0.818878	0.867411	0.450468	0.652373	1
YBR084C-A	RPL19A	protein_coding	7192.29	0.39072	0.406472	0.333719	1.17081	0.241677	1
YPL112C	PEX25	protein_coding	725.427	0.390594	0.417615	0.429977	0.908407	0.363663	1
YKR035C	OPI8	protein_coding	9.51952	0.390499	0.497754	0.694231	0.562492	0.573781	1
YCL069W	VBA3	protein_coding	1.83951	0.390495	1.03609	0.812474	0.480625	0.630783	1
YBR154C	RPB5	protein_coding	1014.31	0.388879	0.409128	0.377642	1.02976	0.303125	1
YHL005C		protein_coding	0.776443	0.38859	4.12315	0.735839	0.52809	0.597437	1
YOL125W	TRM13	protein_coding	742.549	0.388559	0.404011	0.334969	1.15998	0.246055	1
YKL138C-A	HSK3	protein_coding	57.9572	0.38847	0.410834	0.396853	0.978877	0.327641	1
YFL064C		protein_coding	14.6715	0.388305	0.556419	0.775399	0.500781	0.616525	1
YGL122C	NAB2	protein_coding	2279.27	0.388255	0.40648	0.36344	1.06828	0.285395	1
YJL122W	ALB1	protein_coding	850.58	0.387804	0.450311	0.610236	0.635498	0.525103	1
YDL122W	UBP1	protein_coding	1988.03	0.387445	0.405772	0.362196	1.06971	0.284749	1
YER035W	EDC2	protein_coding	481.803	0.387243	0.403233	0.342023	1.13221	0.257546	1
YHR056W-A		protein_coding	4.55063	0.386654	0.629006	0.829298	0.466242	0.641042	1
YNL175C	NOP13	protein_coding	1511.64	0.386182	0.424433	0.497299	0.77656	0.437418	1
YER132C	PMD1	protein_coding	1223.13	0.386151	0.399898	0.318967	1.21063	0.226038	1
YER156C		protein_coding	805.201	0.386137	0.413421	0.423951	0.910806	0.362398	1
snR3	SNR3	snoRNA	2.41337	0.385989	0.696773	0.866938	0.445232	0.656152	1
snR32	SNR32	snoRNA	4.06026	0.385861	0.677637	0.842722	0.457875	0.647042	1
YMR251W	GTO3	protein_coding	216.712	0.385693	0.44612	0.639476	0.603139	0.546416	1
YJR079W		protein_coding	0.874942	0.384549	4.17486	0.752709	0.510887	0.60943	1
YCL025C	AGP1	protein_coding	3999.51	0.384192	0.424387	0.525121	0.731627	0.464396	1
YKL112W	ABF1	protein_coding	1265.11	0.383723	0.436739	0.581377	0.660024	0.509238	1
YNL308C	KRI1	protein_coding	3727.83	0.382918	0.413349	0.458991	0.834261	0.404134	1
YOR214C	SPR2	protein_coding	5.18836	0.381936	0.569203	0.80265	0.475845	0.634185	1
YMR151W	YIM2	protein_coding	5.15354	0.381882	0.501561	0.75633	0.504915	0.613619	1
YDR190C	RVB1	protein_coding	1751.31	0.381151	0.398993	0.360289	1.0579	0.2901	1
YJR120W		protein_coding	0.509731	0.380966	4.12028	0.680558	0.559785	0.575626	1
YGL120C	PRP43	protein_coding	2550.55	0.380699	0.408482	0.440858	0.863541	0.38784	1
YDR347W	MRP1	protein_coding	767.116	0.380099	0.395008	0.330551	1.14989	0.250187	1
YNL111C	CYB5	protein_coding	380.383	0.38001	0.403405	0.401687	0.946035	0.344131	1
YNL128W	TEP1	protein_coding	57.3631	0.37935	0.400608	0.39258	0.966298	0.333895	1
YER126C	NSA2	protein_coding	1325.25	0.379206	0.412933	0.479217	0.791302	0.428768	1
YPR143W	RRP15	protein_coding	940.471	0.376933	0.395336	0.3683	1.02344	0.306101	1
YCR006C		protein_coding	35.4652	0.376469	0.402467	0.432179	0.871096	0.383702	1
YHR062C	RPP1	protein_coding	365.646	0.375693	0.396724	0.389712	0.964029	0.335031	1
YLR009W	RLP24	protein_coding	1714.55	0.375684	0.4073	0.471115	0.797435	0.425199	1
YKL198C	PTK1	protein_coding	821.066	0.375592	0.405911	0.462496	0.812097	0.416736	1
YOR009W	TIR4	protein_coding	201.923	0.375537	0.396986	0.392651	0.956414	0.338863	1
YPR144C	NOC4	protein_coding	1335.46	0.3753	0.399824	0.419099	0.895494	0.370523	1
YBR257W	POP4	protein_coding	355.517	0.374716	0.394764	0.385883	0.971062	0.331517	1
snR189	SNR189	snoRNA	4.63002	0.373472	0.571096	0.825616	0.452355	0.651013	1
YBR142W	MAK5	protein_coding	1786.46	0.371738	0.400303	0.450145	0.825818	0.408908	1
YLL008W	DRS1	protein_coding	2773.76	0.37166	0.409793	0.508704	0.730602	0.465022	1
YBL028C		protein_coding	349.224	0.371576	0.429146	0.593943	0.625609	0.531571	1
YEL017W	GTT3	protein_coding	279.536	0.371195	0.385487	0.325898	1.13899	0.254706	1
YBR155W	CNS1	protein_coding	700.493	0.37108	0.385423	0.32994	1.12469	0.26072	1
YOR234C	RPL33B	protein_coding	2563.77	0.370562	0.403955	0.474788	0.780478	0.43511	1
YDR299W	BFR2	protein_coding	1143.76	0.370107	0.4055	0.493994	0.749212	0.453729	1
Q0275	COX3	protein_coding	1.27295	0.369843	0.820875	0.852309	0.433931	0.664339	1
YCR072C	RSA4	protein_coding	654.122	0.369801	0.407503	0.505413	0.731681	0.464363	1
YPR061C	JID1	protein_coding	299.901	0.36952	0.417638	0.575787	0.641766	0.521025	1
YCR047W-A		protein_coding	0.529862	0.369225	5.18913	0.538232	0.685995	0.492716	1
YOR310C	NOP58	protein_coding	5119.39	0.369084	0.395023	0.431413	0.855524	0.392261	1
YGR258C	RAD2	protein_coding	949.257	0.36902	0.3874	0.372194	0.991474	0.321454	1
YNL299W	TRF5	protein_coding	402.98	0.368921	0.396767	0.446786	0.825721	0.408963	1
YML014W	TRM9	protein_coding	442.293	0.368485	0.384976	0.354019	1.04086	0.297939	1
YER180C-A	SLO1	protein_coding	47.7866	0.368471	0.391466	0.41744	0.882693	0.377402	1
YDR342C	HXT7	protein_coding	23138.2	0.368455	0.56025	0.859845	0.428514	0.668277	1
YLR327C	TMA10	protein_coding	2956.65	0.367829	0.433058	0.667367	0.551164	0.581521	1
YJL194W	CDC6	protein_coding	148.125	0.367763	0.386198	0.367923	0.999565	0.317521	1
YDR405W	MRP20	protein_coding	599.636	0.367669	0.380488	0.315408	1.16569	0.243738	1
YMR094W	CTF13	protein_coding	68.108	0.367405	0.398079	0.461925	0.795379	0.426393	1
YLR388W	RPS29A	protein_coding	357.563	0.367324	0.380772	0.318517	1.15323	0.248815	1
YIL158W	AIM20	protein_coding	141.289	0.366713	0.639735	0.753124	0.486923	0.626313	1
YPL126W	NAN1	protein_coding	2343.26	0.366665	0.402068	0.493862	0.742444	0.457818	1
YML007W	YAP1	protein_coding	2086.44	0.366372	0.379242	0.316282	1.15837	0.246712	1
YGR280C	PXR1	protein_coding	1498.49	0.365784	0.394534	0.458229	0.798257	0.424721	1
YLR437C-A		protein_coding	1.51914	0.365569	0.747354	0.860763	0.424703	0.671053	1
YLL042C	ATG10	protein_coding	51.799	0.365065	0.390477	0.4336	0.841939	0.399822	1
YKL106C-A		protein_coding	0.502543	0.364997	1.44772	0.693815	0.526073	0.598837	1
YHR070W	TRM5	protein_coding	648.739	0.364809	0.381577	0.35758	1.02022	0.307625	1
YDL024C	DIA3	protein_coding	148.485	0.364393	0.381979	0.367574	0.991345	0.321517	1
YER070W	RNR1	protein_coding	1745.66	0.364069	0.39543	0.449324	0.810259	0.417791	1
YBL081W		protein_coding	908.19	0.363835	0.380552	0.357605	1.01742	0.308953	1
YER050C	RSM18	protein_coding	490.677	0.363368	0.376548	0.321247	1.13112	0.258006	1
YPL088W		protein_coding	1045.07	0.363194	0.373944	0.288582	1.25855	0.208193	1
YGR123C	PPT1	protein_coding	1065.73	0.362831	0.383004	0.388244	0.934544	0.350023	1
YJR114W		protein_coding	6.0287	0.362685	0.474544	0.751146	0.482843	0.629207	1
YMR290C	HAS1	protein_coding	2263.55	0.362434	0.398582	0.501818	0.722241	0.470146	1
YMR046C		protein_coding	51.6211	0.362306	0.583711	0.805119	0.450003	0.652709	1
YIL029C		protein_coding	31.2497	0.36179	0.446244	0.655615	0.551832	0.581063	1
YPL086C	ELP3	protein_coding	1013.67	0.361784	0.387193	0.430954	0.839494	0.401192	1
YML093W	UTP14	protein_coding	2077.57	0.361773	0.399209	0.511392	0.707428	0.4793	1
YER006W	NUG1	protein_coding	2702.19	0.36177	0.392618	0.471882	0.766654	0.443287	1
YHL050W-A		protein_coding	1.72291	0.361514	1.45858	0.832448	0.434278	0.664087	1
YLL044W		protein_coding	33.4824	0.361334	0.407557	0.542011	0.666653	0.504994	1
YHL030W-A		protein_coding	3.16443	0.361121	0.541111	0.833652	0.43318	0.664884	1
YML009W-B		protein_coding	282.576	0.360653	0.374076	0.324133	1.11267	0.265851	1
YHR069C	RRP4	protein_coding	671.697	0.360278	0.378393	0.373227	0.965305	0.334392	1
YOR082C		protein_coding	1.63066	0.359894	0.799974	0.852304	0.42226	0.672835	1
YPL101W	ELP4	protein_coding	692.575	0.359839	0.380634	0.396201	0.908223	0.36376	1
YNL112W	DBP2	protein_coding	3867.99	0.359833	0.406424	0.55376	0.6498	0.515822	1
YLL039C	UBI4	protein_coding	6664.92	0.359773	0.37827	0.377299	0.953548	0.340313	1
YOR010C	TIR2	protein_coding	112.878	0.359713	0.383134	0.42196	0.852481	0.393947	1
YPL019C	VTC3	protein_coding	2587.71	0.359575	0.41854	0.6065	0.592868	0.553269	1
YPL057C	SUR1	protein_coding	1549.25	0.359517	0.387705	0.459149	0.783006	0.433624	1
YDR296W	MHR1	protein_coding	446.874	0.358337	0.382877	0.428996	0.835293	0.403553	1
YJL211C		protein_coding	8.01323	0.357741	0.476942	0.741574	0.482408	0.629516	1
YIR042C		protein_coding	148.386	0.357664	0.374291	0.35934	0.995336	0.319573	1
YMR194W	RPL36A	protein_coding	1542.4	0.357356	0.379615	0.406248	0.879649	0.379049	1
YGL070C	RPB9	protein_coding	254.098	0.357243	0.370195	0.320757	1.11375	0.265387	1
YJL062W-A	COA3	protein_coding	200.828	0.357234	0.381146	0.422807	0.844911	0.398161	1
YJR072C	NPA3	protein_coding	1253.25	0.357221	0.367662	0.289687	1.23313	0.217528	1
YBR251W	MRPS5	protein_coding	304.507	0.357177	0.372451	0.345819	1.03284	0.301677	1
YIL170W	HXT12	pseudogene	16.1153	0.356447	0.506933	0.767019	0.464717	0.642134	1
YLR458W		protein_coding	0.748025	0.35644	1.47709	0.7385	0.482654	0.629342	1
YDR245W	MNN10	protein_coding	1103.13	0.356387	0.380361	0.419456	0.849642	0.395524	1
YNL162W-A		protein_coding	35.7626	0.355547	0.413062	0.618645	0.574719	0.565481	1
YPL189C-A	COA2	protein_coding	68.4785	0.355229	0.375578	0.397161	0.89442	0.371097	1
YOR102W		protein_coding	0.644729	0.355108	1.32869	0.751091	0.472789	0.636364	1
YHR129C	ARP1	protein_coding	160.089	0.354995	0.365412	0.289036	1.2282	0.219371	1
YAL063C-A		protein_coding	0.73911	0.354658	1.4078	0.760901	0.466103	0.641141	1
YKL165C-A		protein_coding	0.75813	0.354644	1.40767	0.762669	0.465003	0.641929	1
YHR092C	HXT4	protein_coding	3563.53	0.354601	0.451138	0.729209	0.486283	0.626767	1
YNL022C	RCM1	protein_coding	876.65	0.35396	0.367563	0.329828	1.07317	0.283196	1
YGR074W	SMD1	protein_coding	215.597	0.353779	0.366183	0.314541	1.12474	0.260697	1
YJR160C	MPH3	protein_coding	123.017	0.353402	0.374248	0.399741	0.884078	0.376654	1
YKL004W	AUR1	protein_coding	1728.97	0.353292	0.371928	0.379117	0.93188	0.351399	1
YPR035W	GLN1	protein_coding	5613.03	0.352766	0.368832	0.357965	0.985477	0.32439	1
YHR052W	CIC1	protein_coding	1373.56	0.352052	0.389202	0.506296	0.695349	0.486837	1
YEL034W	HYP2	protein_coding	10000.6	0.351852	0.365085	0.321597	1.09408	0.27392	1
YHL033C	RPL8A	protein_coding	6171.77	0.351771	0.373051	0.403985	0.870753	0.383889	1
LSR1	LSR1	snRNA	2468.37	0.351621	0.375098	0.434869	0.808568	0.418764	1
YPL189W	GUP2	protein_coding	80.8261	0.351442	0.373336	0.410326	0.856494	0.391725	1
YMR269W	TMA23	protein_coding	476.887	0.351084	0.372639	0.411431	0.853322	0.393481	1
YEL072W	RMD6	protein_coding	97.937	0.350847	0.362658	0.308395	1.13766	0.255264	1
YDL229W	SSB1	protein_coding	33478.9	0.350605	0.361946	0.301525	1.16277	0.244921	1
YDR508C	GNP1	protein_coding	3182.41	0.349748	0.371905	0.409611	0.853855	0.393186	1
YBR267W	REI1	protein_coding	1339.34	0.349693	0.37642	0.450844	0.775642	0.437961	1
YDR050C	TPI1	protein_coding	18315.5	0.349107	0.361019	0.308536	1.13149	0.257847	1
YJL028W		protein_coding	0.545643	0.348688	5.10933	0.538834	0.647115	0.517557	1
YPR110C	RPC40	protein_coding	2450.91	0.348441	0.370147	0.409108	0.851708	0.394376	1
YDR515W	SLF1	protein_coding	364.192	0.348377	0.364696	0.360965	0.965128	0.334481	1
YLR034C	SMF3	protein_coding	1263.84	0.348197	0.368659	0.396372	0.878461	0.379694	1
YLR393W	ATP10	protein_coding	232.901	0.34769	0.359758	0.316037	1.10016	0.271264	1
YNL024C-A	KSH1	protein_coding	125.757	0.347666	0.360465	0.32203	1.07961	0.280316	1
YER158C		protein_coding	1166.44	0.347614	0.391327	0.564615	0.615665	0.538115	1
YLR255C		protein_coding	7.04149	0.347465	0.437923	0.734849	0.472838	0.636329	1
YDR423C	CAD1	protein_coding	898.137	0.346982	0.362654	0.357611	0.970278	0.331908	1
YBL059C-A	CMC2	protein_coding	176.162	0.346686	0.356133	0.279966	1.23832	0.215598	1
YGR131W	FHN1	protein_coding	59.8619	0.346093	0.421346	0.635923	0.544238	0.586278	1
YDR263C	DIN7	protein_coding	115.641	0.345991	0.381266	0.495737	0.697932	0.48522	1
YDL086C-A		protein_coding	8.19393	0.345907	0.449634	0.732735	0.472077	0.636872	1
YDR167W	TAF10	protein_coding	621.276	0.345614	0.358868	0.330104	1.04699	0.295106	1
YNL248C	RPA49	protein_coding	1616.99	0.34515	0.3795	0.496727	0.694849	0.48715	1
YER079C-A		protein_coding	0.400784	0.344908	4.11643	0.600968	0.573921	0.566021	1
YDR468C	TLG1	protein_coding	371.141	0.344767	0.356042	0.304407	1.13259	0.257388	1
YEL059C-A	SOM1	protein_coding	57.843	0.344662	0.361247	0.364673	0.945127	0.344594	1
YPR187W	RPO26	protein_coding	1139.13	0.344514	0.372795	0.457601	0.752871	0.451528	1
YPR041W	TIF5	protein_coding	2465.78	0.344239	0.354638	0.293029	1.17476	0.240091	1
YNL166C	BNI5	protein_coding	524.12	0.343205	0.36598	0.420827	0.81555	0.414758	1
YLR460C		protein_coding	155.658	0.342614	0.371155	0.464125	0.738193	0.460397	1
YPL183W-A	RTC6	protein_coding	187.83	0.342343	0.354869	0.322046	1.06303	0.28777	1
YGR076C	MRPL25	protein_coding	257.553	0.342322	0.356301	0.339504	1.0083	0.313311	1
YKR007W	MEH1	protein_coding	327.839	0.34132	0.351533	0.2934	1.16333	0.244697	1
YNL113W	RPC19	protein_coding	520.799	0.341305	0.381536	0.537099	0.635461	0.525128	1
YDR134C		pseudogene	1950.24	0.341123	0.38527	0.563458	0.60541	0.544906	1
YOL139C	CDC33	protein_coding	3058.29	0.340442	0.355923	0.353792	0.962265	0.335917	1
YIL103W	DPH1	protein_coding	552.34	0.340265	0.363574	0.427709	0.795552	0.426292	1
YGR085C	RPL11B	protein_coding	5248.98	0.340141	0.367339	0.4512	0.753857	0.450935	1
YDR528W	HLR1	protein_coding	149.692	0.339869	0.369962	0.470658	0.722114	0.470224	1
YDR442W		protein_coding	1.39386	0.339607	0.938128	0.843107	0.402804	0.687093	1
YCL037C	SRO9	protein_coding	679.16	0.339528	0.378481	0.531713	0.638555	0.523113	1
YOL077C	BRX1	protein_coding	1623.85	0.33891	0.369114	0.477775	0.70935	0.478107	1
YER082C	UTP7	protein_coding	1513.25	0.338463	0.363525	0.44408	0.762167	0.445961	1
YKL097C		protein_coding	1.03688	0.338405	1.47156	0.777772	0.435096	0.663493	1
YDR077W	SED1	protein_coding	42593.3	0.338146	0.354253	0.363255	0.930879	0.351916	1
YLR113W	HOG1	protein_coding	1284.27	0.338146	0.348577	0.295001	1.14625	0.25169	1
YMR291W	TDA1	protein_coding	1026.43	0.337331	0.367891	0.489208	0.689546	0.49048	1
YJL115W	ASF1	protein_coding	332.974	0.33647	0.350574	0.340452	0.988304	0.323004	1
YEL012W	UBC8	protein_coding	703.385	0.336404	0.351016	0.352084	0.955466	0.339342	1
YOR298C-A	MBF1	protein_coding	1822.15	0.335978	0.353624	0.374121	0.898047	0.36916	1
YCR025C		protein_coding	10.8517	0.335135	0.488502	0.789752	0.424355	0.671307	1
YDR346C	SVF1	protein_coding	2254.35	0.335127	0.349218	0.341624	0.980983	0.326601	1
YGL169W	SUA5	protein_coding	786.318	0.335085	0.356528	0.416086	0.805326	0.420632	1
YER067C-A		protein_coding	1.22218	0.334403	0.936391	0.82397	0.405844	0.684857	1
YGL103W	RPL28	protein_coding	11152.4	0.334348	0.346445	0.316234	1.05728	0.290384	1
YMR093W	UTP15	protein_coding	862.726	0.33432	0.356691	0.421518	0.793133	0.4277	1
YKL003C	MRP17	protein_coding	204.896	0.334202	0.350617	0.367744	0.90879	0.363461	1
YHR184W	SSP1	protein_coding	76.1451	0.333994	0.346754	0.327398	1.02015	0.307659	1
YAL042C-A		protein_coding	7.5722	0.333628	0.462399	0.791767	0.421371	0.673484	1
YKL172W	EBP2	protein_coding	3627.33	0.333209	0.367088	0.508282	0.655561	0.512107	1
YCR049C		protein_coding	1.09008	0.3331	1.40734	0.774281	0.430205	0.667046	1
YHR193C-A		protein_coding	4.85382	0.332793	0.700231	0.864804	0.384819	0.700371	1
YPR040W	TIP41	protein_coding	673.735	0.332727	0.359615	0.465172	0.715278	0.474438	1
YKR085C	MRPL20	protein_coding	319.839	0.332713	0.343924	0.308693	1.07781	0.281119	1
YKL111C		protein_coding	2.02436	0.332417	0.59664	0.868895	0.382574	0.702036	1
YDR464W	SPP41	protein_coding	2631.33	0.332227	0.356853	0.450116	0.738093	0.460458	1
YLR296W		protein_coding	3.77917	0.331933	0.458931	0.827032	0.401354	0.688159	1
YML094W	GIM5	protein_coding	460.466	0.331848	0.348723	0.372985	0.889709	0.373622	1
YBR078W	ECM33	protein_coding	13970.7	0.331826	0.344168	0.32267	1.02838	0.303772	1
YPL077C		protein_coding	61.3991	0.331424	0.350987	0.399108	0.830411	0.406307	1
YDL050C		protein_coding	2.00323	0.33114	0.763231	0.865353	0.382665	0.701968	1
YDR210W		protein_coding	203.227	0.330287	0.349051	0.3897	0.847543	0.396693	1
YOR224C	RPB8	protein_coding	1006.54	0.330271	0.343613	0.334675	0.986843	0.32372	1
YDR339C	FCF1	protein_coding	695.234	0.330186	0.342038	0.319248	1.03426	0.301015	1
YNL081C	SWS2	protein_coding	328.245	0.329913	0.340911	0.307105	1.07427	0.282702	1
YPL043W	NOP4	protein_coding	2409.09	0.329247	0.365556	0.524697	0.6275	0.530332	1
YOR272W	YTM1	protein_coding	1280.04	0.329197	0.360342	0.488534	0.673848	0.500408	1
YLR054C	OSW2	protein_coding	98.6694	0.328993	0.348643	0.40052	0.821415	0.41141	1
YIL020C	HIS6	protein_coding	346.444	0.327883	0.342323	0.349911	0.937045	0.348735	1
YPR037C	ERV2	protein_coding	379.483	0.327442	0.335712	0.269774	1.21376	0.224838	1
YJL117W	PHO86	protein_coding	1238.91	0.327428	0.339432	0.320816	1.02061	0.307439	1
YBR124W		protein_coding	0.881982	0.327191	1.36024	0.753796	0.434058	0.664246	1
YMR260C	TIF11	protein_coding	2344.06	0.3257	0.340359	0.352008	0.925264	0.354828	1
YPL221W	FLC1	protein_coding	2200.87	0.325048	0.341643	0.373962	0.869202	0.384737	1
YJL208C	NUC1	protein_coding	544.276	0.324601	0.348619	0.439472	0.738615	0.460141	1
YHR071C-A		protein_coding	12.5296	0.324553	0.378714	0.61073	0.531418	0.595129	1
YDR234W	LYS4	protein_coding	2424.59	0.324131	0.34362	0.406503	0.797364	0.42524	1
YKL208W	CBT1	protein_coding	238.074	0.323567	0.33587	0.32785	0.986936	0.323674	1
[truncated: 5,127 more rows]
