# Supplementary material for: Impact of DNA methylation on 3D genome structure
Source: Nat Commun. 2021 May 28;12:3243. doi: 10.1038/s41467-021-23142-8 (PMC8163762; doi:10.1038/s41467-021-23142-8)
Supplement: Supplementary file 6 — Supplementary Software 1 [file 41467_2021_23142_MOESM6_ESM.zip]

Archive with 12 entries (11 files):
- Supplementary_Software1/
- __MACOSX/._Supplementary_Software1
- Supplementary_Software1/meth_read_mixtures.c
- __MACOSX/Supplementary_Software1/._meth_read_mixtures.c
- Supplementary_Software1/control.counts
- __MACOSX/Supplementary_Software1/._control.counts
- Supplementary_Software1/test2.counts
- __MACOSX/Supplementary_Software1/._test2.counts
- Supplementary_Software1/README
- __MACOSX/Supplementary_Software1/._README
- Supplementary_Software1/test1.counts
- __MACOSX/Supplementary_Software1/._test1.counts
