# Supplementary material for: Impact of DNA methylation on 3D genome structure
Source: Nat Commun. 2021 May 28;12:3243. doi: 10.1038/s41467-021-23142-8 (PMC8163762; doi:10.1038/s41467-021-23142-8)
Supplement: Supplementary file 6 — Supplementary Software 1 [file 41467_2021_23142_MOESM6_ESM.zip › Supplementary_Software1/meth_read_mixtures.c]

/*
 ============================================================================
 Name        : meth_read_mixtures.c
 Author      : Simon Heath
 Version     :
 Copyright   : GPLv3
 Description : skeleton code to estimate mixture model for methylation along
               sequence reads based on counts of methylated and non-methylated
               CpGs in each read
 ============================================================================
 */

#include <stdio.h>
#include <stdlib.h>
#include <math.h>
#include <string.h>
#include <errno.h>
#include <stdbool.h>
#include <gsl/gsl_sf_psi.h>
#include <gsl/gsl_multimin.h>

#define MAX_ITER 5000

typedef struct {
	int a;
	int b;
} counts_t;

typedef struct {
	size_t n_samples;
	counts_t *counts;
	size_t array_size;
} sample_t;

void *chk_malloc(const size_t s) {
	void *p = malloc(s);
	if (p == NULL) {
		fprintf(stderr, "Could not allocate %zu bytes", s);
		exit(EXIT_FAILURE);
	}
	return p;
}

void *chk_realloc(void *p, const size_t s) {
	p = realloc(p, s);
	if (p == NULL) {
		fprintf(stderr, "Could not re-allocate %zu bytes", s);
		exit(EXIT_FAILURE);
	}
	return p;
}

sample_t *new_sample(size_t init_size) {
	if(!init_size) init_size = 256;
	sample_t *sample = chk_malloc(sizeof(sample_t));
	sample->n_samples = 0;
	sample->counts = chk_malloc(sizeof(counts_t) * init_size);
	sample->array_size = init_size;
	return sample;
}

void add_sample_data(sample_t * const sample, const int a, const int b) {
	if(a + b >= 0) {
		if(sample->n_samples == sample->array_size) {
			sample->array_size <<= 1;
			sample->counts = chk_realloc(sample->counts, sizeof(counts_t) * sample->array_size);
		}
		const int ns = sample->n_samples++;
		sample->counts[ns].a = a;
		sample->counts[ns].b = b;
	}
}

sample_t *read_data(const char * const name) {
	FILE *fptr = fopen(name, "r");
	if(fptr == NULL) {
		fprintf(stderr, "Could not open file %s for input: %s", name, strerror(errno));
		return NULL;
	}
	sample_t *sample = new_sample(256);
	char *buf = NULL;
	size_t buf_size = 0;
	bool err = false;
	int line = 0;
	while(!err) {
		line++;
		ssize_t l = getline(&buf, &buf_size, fptr);
		if(l < 0) break;
		int a, b;
		if(sscanf(buf, "%d\t%d", &a, &b) == 2) add_sample_data(sample, a, b);
		else {
			fprintf(stderr, "Error read data from line %d of file %s\n", line, name);
			err = true;
		}
		if(line < 5) printf("%s Line %d, %d %d\n", name, line, a, b);
	}
	if(err) return NULL;
	printf("Data on %zu reads processed from file %s\n", sample->n_samples, name);
	return sample;
}

double binom(int a, int b) {
	return lgamma((double)(a + b) + 1.0) - lgamma(1.0 + (double)a) - lgamma(1.0 + (double)b);
}

double f_single(const gsl_vector *v, void *params) {
	sample_t *sample = params;

	const double alpha = gsl_vector_get(v, 0);
	const double zeta = gsl_vector_get(v, 1);
	const double beta = zeta - alpha;
	double l = 0.0;
	int n = (int)sample->n_samples;
	for(int i = 0; i < n; i++) {
		double a = (double)sample->counts[i].a;
		double b = (double)sample->counts[i].b;
		double konst = binom(a, b);
		double A = lgamma(a + alpha) + lgamma(b + beta) + lgamma(alpha + beta);
		double B = lgamma(a + b + alpha + beta) + lgamma(alpha) + lgamma(beta);
		l += konst + A - B;
	}
	if(alpha <= 1.0 || beta <= 1.0) l -= 1e8;
	return -l;
}

typedef struct {
	sample_t *samples[3];
	double alpha[3];
	double beta[3];
	bool ctr_fix;
	bool test1_fix;
	bool test2_fix;
	double ctr_freq[3];
	double test1_freq[3];
	double test2_freq[3];
	double ctr_props[3];
	double test1_props[3];
	double test2_props[3];
	gsl_vector *v;
} params_t;

double calc_like(const sample_t * const sample, const gsl_vector * const v, const double * const freq, double * const props) {
	double alp[3], bet[3];
	for(int i = 0; i < 3; i++) {
		alp[i] = gsl_vector_get(v, i * 2);
		bet[i] = gsl_vector_get(v, i * 2 + 1) - alp[i];
	}
	double l = 0.0;
	for(int i = 0; i < 3; i++) props[i] = 0.0;
	for(int i = 0; i < (int)sample->n_samples; i++) {
		double a = (double)sample->counts[i].a;
		double b = (double)sample->counts[i].b;
		double konst = binom(a, b);
		double z[3];
		double zz = 0.0;
		for(int k = 0; k < 3; k++) {
			z[k] = freq[k] * exp(konst + lgamma(a + alp[k]) + lgamma(b + bet[k]) + lgamma(alp[k] + bet[k]) -
					lgamma(a + b + alp[k] + bet[k]) - lgamma(alp[k]) - lgamma(bet[k]));
			zz += z[k];
		}
		for(int k = 0; k < 3; k++) props[k] += z[k] / zz;
		l += log(zz);
	}
	for(int i = 0; i < 3; i++) {
		double alp = gsl_vector_get(v, i * 2);
		double bet = gsl_vector_get(v, i * 2 + 1) - alp;
		if( alp < 1.0 || bet < 1.0) l -= 1e8;
	}
	return l;
}

double f_full(const gsl_vector *v, void *par) {
	params_t *params = par;

	double l = 0.0;
	// Contributions from controls
	l += calc_like(params->samples[0], v, params->ctr_freq, params->ctr_props);
	// Contributions from test1
	l += calc_like(params->samples[1], v, params->test1_freq, params->test1_props);
	// Contributions from test2
	l += calc_like(params->samples[2], v, params->test2_freq, params->test2_props);
	return -l;
}

void estimate_single_comp_param(sample_t * const sample, double * const alpha, double * const beta) {
	const gsl_multimin_fminimizer_type *T;
	gsl_multimin_fminimizer *s;
	gsl_multimin_function single;

	single.n = 2;
	single.f = &f_single;
	single.params = sample;

	gsl_vector *x = gsl_vector_alloc (2);
	gsl_vector *ss = gsl_vector_alloc (2);
	gsl_vector_set (x, 0, 10);
	gsl_vector_set (x, 1, 20);
	for(int i = 0; i < 2; i++) gsl_vector_set(ss, i, 1.0);
	T = gsl_multimin_fminimizer_nmsimplex2;
	s = gsl_multimin_fminimizer_alloc (T, 2);
	gsl_multimin_fminimizer_set(s, &single, x, ss);
	size_t iter = 0;
	int status = 0;
	do {
		iter++;
	    status = gsl_multimin_fminimizer_iterate (s);
	    if (status) break;
	    double size = gsl_multimin_fminimizer_size (s);
	    status = gsl_multimin_test_size (size, 1e-2);
	    if (status == GSL_SUCCESS) printf ("Minimum found at:\n");
	    printf ("%5zu\t%.5f\t%.5f\t%10.5f\t%.8f\n", iter, gsl_vector_get (s->x, 0), gsl_vector_get (s->x, 1), s->fval, size);
	} while (status == GSL_CONTINUE && iter < MAX_ITER);
	printf("gsl status = %d %s\n", status, gsl_strerror(status));
	*alpha = gsl_vector_get(s->x, 0);
	*beta = gsl_vector_get(s->x, 1) - *alpha;
	printf("Control component - alpha = %.5f, beta = %.5f, meth = %.5f\n", *alpha, *beta, *alpha/ (*alpha + *beta));
	gsl_multimin_fminimizer_free(s);
	gsl_vector_free(x);
	gsl_vector_free(ss);
}

void update_freq(double *f, double *p) {
	double z = p[0] + p[1] + p[2];
	for(int i = 0; i < 3; i++) f[i] = p[i] / z;
//	printf("Updated freq: %g %g %g\n", f[0], f[1], f[2]);
}
double estimate_model(params_t * const params, bool iterate, double thresh) {
	gsl_vector *x = gsl_vector_alloc (6);
	for(int i = 0; i < 3; i++) {
		gsl_vector_set(x, i * 2 , params->alpha[i]);
		gsl_vector_set(x, i * 2 + 1, params->alpha[i] + params->beta[i]);
	}
	if(!iterate) {
		double l = f_full(x, params);
		printf ("END\t%.5f\t%.5f\t%.5f\t%.5f\t%.5f\t%.5f\t%10.5f\n", gsl_vector_get (x, 0), gsl_vector_get (x, 1)
				, gsl_vector_get (x, 2), gsl_vector_get (x, 3), gsl_vector_get (x, 4), gsl_vector_get (x, 5), l);
		return l;
	}
	const gsl_multimin_fminimizer_type *T;
	gsl_multimin_fminimizer *s;
	gsl_multimin_function full;
	full.n = 6;
	full.params = params;
	full.f = f_full;
	gsl_vector *ss = gsl_vector_alloc (6);
	T = gsl_multimin_fminimizer_nmsimplex2;
	s = gsl_multimin_fminimizer_alloc (T, 6);
	for(int i = 0; i < 6; i++) gsl_vector_set(ss, i, 0.25);
	double ofq[9];
	for(int i = 0; i < 3; i++) {
		ofq[i] = params->ctr_freq[i];
		ofq[i + 3] = params->test1_freq[i];
		ofq[i + 6] = params->test2_freq[i];
	}
	for(int it = 0; it < 100; it++) {
		f_full(x, params);
		if(!params->ctr_fix) update_freq(params->ctr_freq, params->ctr_props);
		if(!params->test1_fix) update_freq(params->test1_freq, params->test1_props);
		if(!params->test2_fix) update_freq(params->test2_freq, params->test2_props);
		double d = 0.0;
		for(int i = 0; i < 3; i++) {
			double z = ofq[i] - params->ctr_freq[i];
			d += z*z;
			ofq[i] = params->ctr_freq[i];
			z = ofq[i + 3] - params->test1_freq[i];
			d += z*z;
			ofq[i + 3] = params->test1_freq[i];
			z = ofq[i + 6] - params->test2_freq[i];
			d += z * z;
			ofq[i + 6] = params->test2_freq[i];
		}
		d = sqrt(d/3);
		if(d < 1.0e-3) break;
		printf("%d %g %g %g %g %g %g %g %g %g %g\n", it, d, ofq[0], ofq[1], ofq[2], ofq[3], ofq[4], ofq[5], ofq[6], ofq[7], ofq[8]);
	}
	gsl_multimin_fminimizer_set(s, &full, x, ss);
	size_t iter = 0;
	int status = 0;
	double prev = 0.0;
	do {
		iter++;
		status = gsl_multimin_fminimizer_iterate (s);
		if (status) break;
		double size = gsl_multimin_fminimizer_size (s);
		status = gsl_multimin_test_size (size, thresh);
		if (status == GSL_SUCCESS) printf ("Minimum found at:\n");
		printf ("%5zu\t%.5f\t%.5f\t%.5f\t%.5f\t%.5f\t%.5f\t%10.5f\t%.8f", iter, gsl_vector_get (s->x, 0), gsl_vector_get (s->x, 1)
				, gsl_vector_get (s->x, 2), gsl_vector_get (s->x, 3), gsl_vector_get (s->x, 4), gsl_vector_get (s->x, 5)
				, s->fval, size);
		if(s->fval < prev) {
			for(int it = 0; it < 100; it++) {
				f_full(x, params);
				if(!params->ctr_fix) update_freq(params->ctr_freq, params->ctr_props);
				if(!params->test1_fix) update_freq(params->test1_freq, params->test1_props);
				if(!params->test2_fix) update_freq(params->test2_freq, params->test2_props);
				double d = 0.0;
				for(int i = 0; i < 3; i++) {
					double z = ofq[i] - params->ctr_freq[i];
					d += z*z;
					ofq[i] = params->ctr_freq[i];
					z = ofq[i + 3] - params->test1_freq[i];
					d += z*z;
					ofq[i + 3] = params->test1_freq[i];
					z = ofq[i + 6] - params->test2_freq[i];
					d += z * z;
					ofq[i + 6] = params->test2_freq[i];
				}
				d = sqrt(d/3);
				if(d < 1.0e-3) break;
				printf("%d %g %g %g %g %g %g %g %g %g %g\n", it, d, ofq[0], ofq[1], ofq[2], ofq[3], ofq[4], ofq[5], ofq[6], ofq[7], ofq[8]);
			}
		}
		prev = s->fval;
		printf("\t%.4f\t%.4f\t%.4f", params->ctr_freq[0], params->ctr_freq[1], params->ctr_freq[2]);
		printf("\t%.4f\t%.4f\t%.4f", params->test1_freq[0], params->test1_freq[1], params->test1_freq[2]);
		printf("\t%.4f\t%.4f\t%.4f\n", params->test2_freq[0], params->test2_freq[1], params->test2_freq[2]);
	} while (status == GSL_CONTINUE && iter < MAX_ITER);
	double like = s->fval;
	printf("gsl status = %d %s\n", status, gsl_strerror(status));
	for(int i = 0; i < 3; i++) {
		params->alpha[i] = gsl_vector_get(s->x, i * 2);
		params->beta[i] = gsl_vector_get(s->x, i * 2 + 1) - params->alpha[i];
	}
	gsl_multimin_fminimizer_free(s);
	gsl_vector_free(x);
	gsl_vector_free(ss);
	return like;
}

int main(int argc, char *argv[]) {
	if(argc != 4) {
		fputs(
				"Usage: meth_read_mixtures CONTROL TEST1 TEST2\n\n"
				"Each input file should have 1 line per read with 3 tab separated columns with:\n\n"
				"   read id, methylated count, non-methylated count\n\n"
				"CONTROL has the counts for the non-methylation control while TEST1 and TEST2\n"
				"are the methylated sample (two different conditions)\n\n"
		, stderr);
		return EXIT_FAILURE;
	}
	FILE *fout = fopen("mixture.out", "w");
	if(fout == NULL) {
		fprintf(stderr, "Could not open output file\n");
		exit(EXIT_FAILURE);
	}
	params_t params;

	// Read in data files
	for(int i = 0; i < 3; i++) {
		params.samples[i] = read_data(argv[i + 1]);
		if(params.samples[i] == NULL) return EXIT_FAILURE;
	}

	// Estimate parameters for non-methylated component from control sample
	double ctr_alpha, ctr_beta;
	estimate_single_comp_param(params.samples[0], &ctr_alpha, &ctr_beta);
	fprintf(fout, "Initial estimates for control samples: %g, %g\n", ctr_alpha, ctr_beta);
	fflush(fout);
	double test1_alpha, test1_beta;
	estimate_single_comp_param(params.samples[1], &test1_alpha, &test1_beta);
	fprintf(fout, "Initial estimates for test1 samples: %g, %g\n", test1_alpha, test1_beta);
	fflush(fout);
	double test2_alpha, test2_beta;
	estimate_single_comp_param(params.samples[2], &test2_alpha, &test2_beta);
	fprintf(fout, "Initial estimates for test2 samples: %g, %g\n", test2_alpha, test2_beta);
	fflush(fout);
	// The control samples are fixed to 100% in the first component for all models.
	params.ctr_fix = true;
	params.ctr_freq[0] = 1.0;
	params.ctr_freq[1] = params.ctr_freq[2] = 0.0;

	params.v = gsl_vector_alloc(6);
	// Model 4 - Controls in component 1, test1 in component 2, test2 in component 3
	params.test1_fix = true;
	params.test1_freq[1] = 1.0;
	params.test1_freq[0] = params.test1_freq[2] = 0.0;

	params.test2_fix = true;
	params.test2_freq[2] = 1.0;
	params.test2_freq[0] = params.test2_freq[1] = 0.0;

	// Set up initial component parameters
	params.alpha[0] = ctr_alpha;
	params.beta[0] = ctr_beta;
	params.alpha[1] = test1_alpha;
	params.beta[1] = test1_beta;
	params.alpha[2] = test2_alpha;
	params.beta[2] = test2_beta;
	double l = estimate_model(&params, false, 1.0e-2);
	fprintf(fout, "Model 4: log like = %g\n", -l);
	for(int i = 0; i < 3; i++) {
		fprintf(fout,"\tControl_freq_comp_%d: [%g]", i + 1, params.ctr_freq[i]);
		fprintf(fout,"\tTest1_freq_comp_%d: [%g]", i + 1, params.test1_freq[i]);
		fprintf(fout,"\tTest2_freq_comp_%d: [%g]\n", i + 1, params.test2_freq[i]);
	}
	for(int i = 0; i < 3; i++) {
		fprintf(fout,"\talpha_comp_%d: %g\tbeta_comp_%d: %g\n", i + 1, params.alpha[i], i + 1, params.beta[i]);
	}
	fflush(fout);
	// Model 3 - fix let test1 frequencies vary
	params.test1_freq[0] = 0.33;
	params.test1_freq[1] = 0.34;
	params.test1_freq[2] = 0.33;
	params.test1_fix = false;
	l = estimate_model(&params, true, 1.0e-2);
	fprintf(fout, "Model 3: log like = %g\n", -l);
	for(int i = 0; i < 3; i++) {
		fprintf(fout,"\tControl_freq_comp_%d: [%g]", i + 1, params.ctr_freq[i]);
		fprintf(fout,"\tTest1_freq_comp_%d: %g", i + 1, params.test1_freq[i]);
		fprintf(fout,"\tTest2_freq_comp_%d: [%g]\n", i + 1, params.test2_freq[i]);
	}
	for(int i = 0; i < 3; i++) {
		fprintf(fout,"\talpha_comp_%d: %g\tbeta_comp_%d: %g\n", i + 1, params.alpha[i], i + 1, params.beta[i]);
	}
	fflush(fout);

	// Model 2 - fix let test2 frequencies vary
	params.test1_fix = true;
	params.test1_freq[1] = 1.0;
	params.test1_freq[0] = params.test1_freq[2] = 0.0;
	params.test2_freq[0] = 0.33;
	params.test2_freq[1] = 0.34;
	params.test2_freq[2] = 0.33;
	params.test2_fix = false;
	params.alpha[0] = ctr_alpha;
	params.beta[0] = ctr_beta;
	params.alpha[1] = test1_alpha;
	params.beta[1] = test1_beta;
	params.alpha[2] = test2_alpha;
	params.beta[2] = test2_beta;
	l = estimate_model(&params, true, 1.0e-2);
	fprintf(fout, "Model 2: log like = %g\n", -l);
	for(int i = 0; i < 3; i++) {
		fprintf(fout,"\tControl_freq_comp_%d: [%g]", i + 1, params.ctr_freq[i]);
		fprintf(fout,"\tTest1_freq_comp_%d: [%g]", i + 1, params.test1_freq[i]);
		fprintf(fout,"\tTest2_freq_comp_%d: %g\n", i + 1, params.test2_freq[i]);
	}
	for(int i = 0; i < 3; i++) {
		fprintf(fout,"\talpha_comp_%d: %g\tbeta_comp_%d: %g\n", i + 1, params.alpha[i], i + 1, params.beta[i]);
	}
	fflush(fout);

	// Model 1 - test samples can be in any of the three components

	// Set up initial frequency parameters
	params.test1_freq[0] = 0.33;
	params.test1_freq[1] = 0.34;
	params.test1_freq[2] = 0.33;
	params.test2_freq[0] = 0.33;
	params.test2_freq[1] = 0.34;
	params.test2_freq[2] = 0.33;
	params.test1_fix = params.test2_fix = false;

	// Set up initial component parameters
	params.alpha[0] = ctr_alpha;
	params.beta[0] = ctr_beta;
	params.alpha[1] = test1_alpha;
	params.beta[1] = test1_beta;
	params.alpha[2] = test2_alpha;
	params.beta[2] = test2_beta;
	l = estimate_model(&params, true, 1.0e-3);
	fprintf(fout, "Model 1: log like = %g\n", -l);
	for(int i = 0; i < 3; i++) {
		fprintf(fout,"\tControl_freq_comp_%d: [%g]", i + 1, params.ctr_freq[i]);
		fprintf(fout,"\tTest1_freq_comp_%d: %g", i + 1, params.test1_freq[i]);
		fprintf(fout,"\tTest2_freq_comp_%d: %g\n", i + 1, params.test2_freq[i]);
	}
	for(int i = 0; i < 3; i++) {
		fprintf(fout,"\talpha_comp_%d: %g\tbeta_comp_%d: %g\n", i + 1, params.alpha[i], i + 1, params.beta[i]);
	}
	fclose(fout);
	return EXIT_SUCCESS;
}
