# Supplementary material for: Impact of DNA methylation on 3D genome structure
Source: Nat Commun. 2021 May 28;12:3243. doi: 10.1038/s41467-021-23142-8 (PMC8163762; doi:10.1038/s41467-021-23142-8)
Supplement: Supplementary file 6 — Supplementary Software 1 [file 41467_2021_23142_MOESM6_ESM.zip › Supplementary_Software1/control.counts]

1	41
1	49
2	79
8	209
6	262
4	84
4	142
5	118
4	156
5	288
13	440
2	50
8	81
2	187
9	753
16	325
12	903
32	560
18	326
32	974
11	302
4	170
7	416
6	390
1	39
0	55
6	103
4	133
13	727
11	103
4	211
15	729
21	942
0	123
8	100
18	396
12	635
5	111
4	184
6	190
5	193
6	62
22	972
17	903
1	190
6	571
3	23
7	16
9	454
24	860
2	273
6	245
5	329
28	587
23	482
34	660
37	1911
15	356
13	612
20	709
10	404
18	908
0	85
7	99
26	173
6	384
24	776
8	410
10	381
13	470
2	63
5	118
9	207
8	295
12	492
15	653
8	503
3	93
10	923
25	1021
32	161
6	351
9	384
6	117
2	181
31	304
2	69
12	417
9	284
6	472
14	660
3	158
1	103
4	248
3	300
5	243
25	1104
38	863
36	479
33	1036
3	165
4	20
0	97
5	105
1	172
13	794
31	1185
2	57
14	392
15	519
21	931
55	959
25	623
33	1405
12	115
1	10
13	517
27	1784
3	138
5	180
2	245
7	451
29	1281
5	315
3	153
4	136
16	652
3	100
5	218
42	1087
11	179
5	193
33	1525
8	268
7	292
29	774
28	1490
1	63
19	1555
5	171
5	152
2	82
10	887
6	132
14	390
8	456
25	206
20	1091
10	453
1	69
3	118
4	110
6	231
24	1147
80	566
14	485
9	197
17	653
9	159
27	760
11	940
8	175
3	154
13	419
26	418
36	967
5	84
5	107
10	541
4	68
9	566
21	637
39	1585
69	869
6	129
0	59
3	90
6	156
7	633
1	125
29	1191
6	377
1	74
2	165
9	308
6	382
42	1518
8	424
4	589
11	575
31	506
2	81
30	1385
6	549
2	67
23	483
0	61
3	213
42	448
9	517
5	360
30	964
41	1025
5	304
30	685
16	471
17	569
19	902
17	844
0	18
18	1528
15	921
2	90
4	134
0	144
5	489
45	700
7	200
8	149
26	189
13	582
20	697
10	116
5	157
0	34
7	295
3	185
11	401
19	481
4	306
27	945
24	1309
23	1211
90	941
13	647
4	186
2	102
0	115
3	68
3	202
15	559
0	32
4	217
13	847
26	825
5	282
1	261
11	384
0	9
0	63
2	139
4	125
22	895
11	322
30	1521
11	62
21	130
10	776
7	70
4	268
22	321
1	171
33	171
18	671
53	1501
40	1432
20	502
2	140
6	158
0	168
5	216
27	999
47	218
3	250
4	432
0	34
8	219
6	201
3	87
4	61
24	987
7	130
15	465
19	142
12	405
1	122
4	202
26	871
21	1301
29	445
9	367
1	25
4	79
27	1002
16	768
32	733
46	1745
1	4
26	696
18	641
41	1280
1	190
25	552
9	120
7	242
14	471
2	69
4	308
1	157
35	1025
5	409
2	163
7	222
12	434
10	237
15	588
0	64
1	63
3	175
19	743
27	806
3	145
4	197
3	195
46	1198
7	284
8	187
8	407
12	401
6	324
13	545
2	94
29	771
1	45
4	109
1	151
0	43
10	423
3	336
7	288
10	493
2	108
2	72
9	695
13	629
0	158
4	71
2	93
11	431
28	142
10	596
15	767
2	57
14	410
8	307
0	40
25	841
13	571
12	605
6	214
35	1138
14	802
5	69
0	92
6	168
121	1098
0	42
54	303
0	315
2	102
11	347
3	267
53	875
10	319
1	31
12	589
3	77
15	459
3	1
23	952
3	38
0	73
5	38
7	112
4	201
9	148
44	1297
16	522
13	153
23	298
12	75
16	733
22	1199
7	412
1	34
1	68
38	645
3	94
4	312
8	311
10	261
4	259
20	231
10	336
12	675
22	840
22	572
25	933
19	784
2	171
4	226
4	57
3	144
2	167
23	548
12	147
10	245
6	346
13	323
16	199
9	480
16	365
27	616
5	123
3	285
38	664
5	67
23	713
22	1553
16	198
26	325
6	55
1	143
15	302
14	540
13	699
55	294
30	1329
7	157
5	118
12	346
16	406
12	404
35	299
4	61
0	120
6	194
47	635
6	236
16	539
8	205
38	1238
2	262
11	261
13	787
15	805
36	1039
0	18
18	807
9	111
17	871
9	355
7	269
7	212
10	113
16	500
4	37
20	650
4	176
12	261
15	377
22	924
18	764
42	1395
0	44
3	55
1	134
2	96
3	57
8	415
13	890
38	1227
14	353
10	199
26	762
10	606
29	1229
0	4
2	126
4	215
5	274
12	278
19	862
15	276
7	239
31	1223
13	716
45	681
69	1329
0	2
0	6
2	1
0	17
1	15
2	13
3	23
1	192
9	35
9	134
14	253
14	114
1	13
1	0
0	8
3	13
1	14
1	18
1	22
1	18
0	5
2	18
0	3
39	530
32	877
0	3
0	1
1	4
1	8
0	8
1	4
0	4
0	5
0	9
0	12
0	15
3	26
4	37
3	115
7	142
75	302
23	1002
0	2
1	2
0	6
0	3
0	6
0	8
1	18
0	1
0	4
0	5
1	6
7	215
0	3
0	2
0	4
0	1
0	2
0	1
0	3
0	7
1	20
0	19
1	18
2	133
2	135
1	0
2	259
8	246
32	742
0	8
1	6
0	2
0	5
0	8
1	7
0	5
1	9
1	24
6	114
1	7
4	11
0	1
0	9
1	6
0	9
0	6
0	8
0	4
1	5
0	17
0	19
0	7
5	261
17	959
20	1188
0	3
0	7
0	13
0	11
0	4
0	9
0	10
0	22
0	30
27	302
4	161
1	97
5	8
0	11
9	378
0	6
0	4
1	8
1	53
0	6
1	22
0	7
0	8
0	4
0	9
3	29
1	20
0	6
21	772
0	23
0	7
0	5
0	1
0	4
0	1
0	3
0	3
0	2
0	6
0	3
0	9
0	18
1	42
0	6
0	3
0	13
1	5
0	8
1	7
0	12
0	8
0	8
7	75
0	7
0	3
0	9
0	6
25	359
1	8
1	5
0	11
1	6
1	13
0	10
1	4
0	5
0	5
0	11
1	13
0	3
1	32
45	820
24	1158
3	18
0	1
0	6
2	17
2	44
1	2
0	8
1	9
0	5
0	7
16	267
1	3
1	2
0	6
0	1
0	7
1	6
0	4
0	7
1	10
0	16
0	35
1	2
0	44
0	2
0	1
1	6
1	2
0	5
1	2
0	2
0	10
0	4
2	4
0	21
2	8
8	15
0	2
17	186
44	1184
0	1
0	3
1	1
0	2
0	3
1	5
0	4
0	3
0	3
0	2
0	4
1	1
0	2
0	4
1	3
1	2
0	6
0	1
0	4
1	2
0	3
1	3
0	9
0	1
0	9
0	7
0	20
1	20
1	0
17	904
0	23
0	1
0	3
0	1
0	1
0	1
0	3
0	5
0	2
0	4
0	3
0	4
1	2
0	4
0	10
1	32
0	1
0	2
0	2
0	1
0	4
0	2
0	7
0	4
0	6
1	16
0	3
13	282
0	5
0	3
0	5
0	10
0	7
1	30
0	6
0	5
0	3
0	9
0	5
28	1707
0	3
0	5
0	5
0	5
0	46
0	2
0	5
0	5
0	13
1	2
23	1006
0	5
0	3
12	167
0	6
0	1
0	10
0	35
0	7
1	41
1	2
1	3
0	3
0	7
0	4
0	5
0	7
0	5
0	10
0	10
2	142
37	1815
0	6
5	372
10	6
0	5
0	9
0	4
1	3
0	6
1	8
1	20
3	70
1	56
1	53
0	2
0	7
0	9
7	75
20	497
0	2
0	1
0	3
0	12
0	2
0	32
0	3
0	4
0	5
2	89
28	825
8	383
0	2
0	2
0	3
0	2
0	5
0	8
1	105
0	5
0	18
2	103
0	23
0	10
0	2
0	20
2	9
0	4
0	6
0	5
0	9
0	8
0	9
0	11
8	168
0	3
1	44
1	22
0	8
7	338
0	8
2	4
0	8
0	4
0	7
0	10
2	9
1	6
0	10
0	5
1	2
0	10
0	24
1	16
1	68
0	11
0	4
0	4
0	4
0	5
0	5
0	7
1	4
0	8
0	6
0	7
0	8
1	20
0	75
3	128
1	4
0	13
0	5
0	9
0	12
3	4
1	9
0	25
1	47
1	64
0	9
0	5
0	12
0	7
1	14
1	11
4	239
0	5
0	9
0	9
0	5
0	10
0	8
2	5
2	10
1	11
0	10
0	8
0	11
0	14
0	10
1	23
0	4
0	4
0	1
0	2
0	4
0	7
1	5
0	11
1	10
4	22
3	86
0	2
0	2
18	909
0	3
0	13
0	3
0	9
0	9
1	13
0	46
7	301
0	11
0	3
0	6
0	8
0	3
0	7
0	8
0	8
1	23
4	42
9	178
30	698
12	384
0	1
0	1
0	5
0	9
0	1
0	2
0	1
3	58
0	7
28	455
24	471
0	3
0	3
0	1
0	3
0	7
0	3
2	6
0	8
0	16
34	2180
18	345
1	2
1	2
4	155
18	953
8	259
9	265
43	894
31	1794
0	2
1	1
0	5
1	6
0	6
0	2
0	12
0	12
1	5
2	14
2	36
8	208
0	2
0	4
0	5
0	7
0	5
0	7
0	4
0	6
0	6
0	12
0	11
0	16
3	31
5	115
1	118
0	11
11	366
0	3
0	3
0	7
0	4
1	7
0	5
1	3
0	5
0	4
0	10
1	8
0	11
1	50
0	7
1	9
4	73
0	1
1	1
1	3
0	5
1	2
0	6
1	31
3	155
1	5
0	41
2	48
4	310
0	3
0	3
0	4
0	2
0	4
0	6
0	9
0	32
1	35
0	3
0	2
0	3
0	6
0	6
0	10
0	8
0	7
0	7
0	12
1	9
2	47
6	400
23	660
0	6
0	5
0	6
0	6
0	4
0	5
3	8
0	9
0	9
0	6
0	7
0	8
0	29
17	1268
0	9
0	4
0	11
0	3
0	7
0	20
0	5
0	12
0	5
0	6
1	9
0	41
0	12
0	11
0	22
1	46
0	4
0	9
0	5
0	7
0	5
0	1
0	9
0	3
0	7
1	7
0	28
5	170
14	353
0	1
0	4
0	10
0	41
0	45
1	73
0	1
0	3
0	9
0	12
1	60
0	1
29	1171
1	8
1	3
0	4
0	3
0	3
0	4
0	2
0	5
1	53
0	30
32	1971
0	2
0	4
0	4
0	6
0	69
0	3
0	3
0	3
0	3
1	8
0	72
15	738
0	2
16	691
14	507
0	2
0	3
0	1
1	6
0	5
0	3
0	4
0	31
0	23
0	4
0	9
0	5
0	19
16	482
0	3
7	106
0	28
0	9
0	15
0	7
0	5
0	2
0	1
0	4
1	8
1	15
1	43
0	50
12	291
0	25
10	395
0	16
1	3
0	8
0	6
0	7
0	6
0	7
0	7
0	21
1	66
0	4
1	86
8	115
10	510
1	8
0	2
0	5
0	4
0	10
0	11
0	9
0	11
0	7
0	29
14	596
9	536
2	105
6	327
0	5
0	4
0	8
0	1
0	2
0	6
0	4
0	11
0	8
0	7
0	6
0	6
2	65
1	0
0	4
2	16
0	3
0	9
0	8
0	6
0	2
0	7
0	4
0	5
0	6
4	77
5	258
8	298
20	1101
0	2
0	3
0	3
0	3
1	2
0	3
0	3
0	1
0	3
0	2
0	10
0	3
0	6
0	2
0	1
0	1
0	2
0	2
0	1
0	5
0	9
0	45
5	72
0	1
2	175
3	217
23	366
0	1
0	3
0	1
0	13
0	43
3	101
0	2
2	108
0	116
0	18
0	1
0	1
0	3
0	1
0	3
0	1
0	1
0	1
0	3
0	25
0	66
1	9
31	572
0	8
0	3
0	2
0	4
1	21
0	1
0	2
0	13
0	14
7	6
28	1183
0	2
0	3
0	2
0	2
0	2
0	4
0	3
1	2
0	5
0	9
0	5
0	9
0	4
0	27
0	5
0	13
0	3
0	14
1	3
0	6
0	2
0	13
0	9
0	10
0	8
0	9
4	627
1	6
0	7
0	2
0	5
1	7
0	9
0	5
0	9
0	12
0	4
0	7
1	1
9	206
1	3
9	311
19	525
0	1
0	3
1	10
0	12
0	1
0	3
0	5
0	19
0	6
0	7
2	120
9	162
0	5
0	5
0	3
0	6
1	6
0	6
0	15
0	4
0	3
0	7
0	6
0	18
1	40
6	335
0	4
1	72
0	4
0	12
0	6
0	7
0	18
0	8
0	5
1	10
1	6
0	5
3	45
0	5
0	6
2	5
0	12
0	7
1	4
0	6
0	11
0	1
0	8
0	12
0	17
1	28
0	47
0	9
14	392
1	10
0	8
0	5
0	6
1	6
2	7
0	11
0	11
1	8
1	10
0	12
2	111
1	11
0	10
0	14
1	11
0	4
2	5
1	8
0	12
0	19
0	65
0	5
0	12
0	21
0	4
5	99
1	0
0	7
0	2
0	4
0	10
1	3
0	7
1	8
1	12
0	10
2	111
20	684
12	348
2	16
0	4
0	3
0	4
0	7
0	4
0	10
0	9
0	5
1	13
1	13
0	13
0	87
9	142
4	122
0	49
9	546
0	9
0	8
0	3
1	7
0	9
0	34
0	6
0	2
0	8
0	5
0	98
7	215
3	66
33	1218
0	6
1	2
0	5
0	5
0	5
0	6
0	29
0	4
17	550
0	4
0	3
0	5
0	5
0	2
0	2
1	8
1	20
0	5
1	6
0	7
0	9
0	37
0	5
5	122
0	7
0	3
1	5
0	3
0	5
0	6
1	51
0	1
0	8
0	6
0	9
1	13
1	24
0	5
28	186
0	2
1	14
0	1
0	2
0	5
0	5
0	13
0	7
0	8
1	15
1	21
0	24
0	85
1	89
0	7
0	1
0	5
0	3
0	4
0	3
0	8
0	5
0	5
0	15
0	14
8	330
1	25
4	83
35	1609
0	4
0	3
0	11
1	9
0	12
0	31
0	28
0	31
1	93
0	14
1	44
0	7
0	3
0	6
0	11
0	6
0	5
0	7
0	8
0	12
1	114
7	481
30	881
30	1462
0	23
0	3
0	10
0	1
0	3
1	6
0	8
0	9
0	8
1	11
1	20
0	20
1	17
6	264
2	1
0	1
1	12
1	81
0	3
0	6
2	53
1	4
0	3
5	166
4	65
2	127
14	366
4	194
0	10
29	1447
6	398
24	816
11	604
0	1
0	5
0	5
0	1
0	9
0	2
0	4
0	3
1	32
34	133
5	111
9	369
0	4
0	5
0	8
1	16
0	11
0	10
0	13
0	16
0	13
2	20
0	37
0	57
4	184
13	776
2	31
0	7
0	1
1	3
0	5
0	12
0	5
0	7
0	7
0	3
0	8
0	11
1	64
0	4
0	6
1	9
0	21
1	0
0	4
1	11
3	189
0	4
0	4
8	357
32	1111
0	1
0	6
0	4
0	7
0	3
0	9
2	6
1	27
2	42
0	3
24	585
4	12
17	680
0	1
30	333
5	142
0	10
0	9
0	2
0	2
0	7
0	10
0	3
0	5
1	3
0	2
0	5
0	1
0	6
3	28
1	69
0	7
0	6
0	9
0	4
0	7
0	14
3	73
0	3
1	9
0	1
0	7
0	11
2	48
0	54
18	744
0	1
0	4
1	4
0	7
0	5
0	4
0	7
0	7
0	4
0	12
0	12
0	31
0	26
2	117
0	8
1	4
0	7
0	3
0	5
0	6
0	12
0	4
2	92
0	6
4	247
6	56
6	363
0	6
0	6
0	5
0	7
0	4
1	8
1	4
1	12
2	18
5	150
0	4
0	6
0	48
16	911
32	1261
0	4
0	3
0	4
0	5
0	6
0	7
0	9
0	3
0	2
0	1
0	4
6	97
2	76
0	4
0	8
0	3
0	5
0	6
0	12
0	5
3	50
0	144
9	299
0	3
0	9
1	7
0	5
0	50
0	3
0	4
0	3
0	7
0	7
0	7
0	7
0	18
0	5
0	2
0	4
1	6
0	6
4	87
0	16
0	5
1	6
0	6
0	4
0	6
0	6
0	17
0	21
2	20
0	22
0	9
23	962
17	217
13	424
0	3
0	14
0	7
0	8
0	6
0	3
0	9
3	13
0	14
1	18
2	13
2	14
1	30
1	10
0	7
0	6
0	7
0	5
0	12
1	5
1	12
5	121
3	165
0	10
10	838
0	8
43	482
0	12
0	7
0	5
2	4
0	9
14	488
0	6
0	7
0	11
0	6
0	10
0	5
0	12
2	14
4	28
0	3
0	4
0	9
2	18
0	7
0	7
0	1
2	7
1	2
2	15
1	15
3	50
0	6
0	5
25	985
9	273
0	8
16	743
0	17
1	4
0	3
1	6
0	1
0	5
0	14
0	17
1	7
0	22
1	16
1	42
2	98
0	1
0	19
0	6
1	8
0	4
0	6
0	4
0	9
1	18
0	18
0	3
4	15
1	22
4	204
6	91
23	782
0	8
0	5
1	9
1	7
1	9
0	14
2	16
2	28
3	33
0	8
0	12
0	16
22	389
14	278
17	575
1	2
0	7
0	6
0	5
1	3
0	6
1	13
0	4
0	2
1	3
0	4
1	49
16	759
0	3
1	5
0	4
0	4
0	4
0	4
1	5
1	22
1	52
4	68
11	493
22	600
0	10
0	4
1	6
0	6
0	7
0	14
0	5
0	4
1	2
0	18
10	149
9	154
0	3
0	14
1	6
0	3
1	7
0	12
2	34
0	4
1	17
49	1110
0	48
1	0
0	12
0	8
1	4
0	6
1	7
0	6
0	7
0	10
0	16
1	9
0	12
6	142
0	9
26	1057
1	6
25	627
0	6
2	8
0	7
0	3
0	2
0	2
0	6
1	2
0	6
1	6
0	7
0	2
0	11
3	18
1	5
4	104
21	798
0	4
0	1
1	3
0	3
0	4
0	6
0	1
0	7
0	8
0	8
0	10
1	10
1	48
2	111
3	17
1	4
0	4
[truncated: 998,000+ more rows]
