# Supplementary material for: Impact of DNA methylation on 3D genome structure
Source: Nat Commun. 2021 May 28;12:3243. doi: 10.1038/s41467-021-23142-8 (PMC8163762; doi:10.1038/s41467-021-23142-8)
Supplement: Supplementary file 6 — Supplementary Software 1 [file 41467_2021_23142_MOESM6_ESM.zip › Supplementary_Software1/test2.counts]

13	13
40	86
78	69
2	25
51	81
49	103
64	59
83	48
69	203
99	190
90	260
120	210
11	48
32	39
157	296
231	374
10	39
28	262
230	441
46	96
140	142
91	230
98	911
57	276
211	321
277	560
196	736
82	78
121	793
42	54
354	532
26	25
179	227
229	532
91	331
68	216
250	487
66	506
278	625
30	721
33	64
53	93
168	162
17	104
32	57
217	245
73	148
440	693
50	59
245	256
49	272
107	190
54	295
275	311
206	398
73	106
128	154
85	57
70	72
154	271
14	78
11	122
78	59
71	129
16	84
54	66
85	170
27	128
212	315
19	48
61	66
309	546
155	347
77	696
57	712
115	896
67	148
109	304
95	266
27	23
45	45
55	425
166	267
152	227
87	500
7	59
30	49
34	39
44	45
79	144
107	156
122	200
122	993
166	417
46	387
59	107
42	44
70	152
312	297
70	111
93	99
178	617
133	71
176	231
229	438
23	43
144	138
2	45
189	1225
297	442
38	93
107	109
53	57
410	426
128	128
179	319
54	54
105	347
1	7
415	685
153	257
183	862
113	486
40	69
52	89
129	153
45	413
200	1271
45	351
72	75
160	152
150	267
37	80
47	601
480	437
128	527
283	407
128	182
3	30
263	315
257	217
321	473
380	858
386	452
33	152
139	150
142	153
90	187
17	68
180	215
44	160
4	52
142	181
127	572
60	84
126	229
88	320
228	431
75	106
27	29
65	846
166	516
200	523
124	62
181	194
158	186
32	31
8	66
23	55
268	290
6	48
62	173
188	372
39	103
43	229
199	227
38	136
2	41
261	298
28	118
33	204
32	419
161	150
395	617
98	202
175	337
464	415
26	12
432	510
364	751
210	466
10	18
1	50
120	227
60	110
39	36
50	432
140	186
79	120
747	875
115	90
35	100
406	857
99	912
12	130
116	277
20	326
249	460
214	242
221	344
25	103
89	202
0	7
5	155
341	475
442	456
205	121
479	447
43	425
377	472
60	56
160	226
417	590
205	718
402	397
176	208
67	100
102	110
0	4
240	758
258	341
236	668
19	28
66	94
39	81
57	138
34	51
21	21
156	565
23	246
17	22
368	485
55	348
170	202
44	484
80	99
22	33
143	352
6	11
89	196
324	512
33	27
548	955
41	45
132	825
171	362
128	139
118	275
78	132
85	89
13	28
14	14
67	260
76	55
11	17
239	394
63	94
3	35
69	152
18	20
127	305
203	324
44	58
296	357
412	664
22	31
12	22
236	507
233	423
56	260
3	40
7	111
81	186
483	601
161	242
115	135
86	99
111	327
25	30
161	239
55	30
46	518
149	194
50	312
23	26
28	210
41	72
66	117
107	96
7	43
227	610
18	26
48	236
7	17
143	357
34	40
345	1099
1	25
276	360
116	346
42	210
157	117
2	20
0	3
7	56
0	1
0	5
1	5
0	5
256	411
0	5
0	5
1	7
358	526
104	389
0	4
3	69
0	4
0	10
6	13
2	28
198	611
2	2
1	2
1	1
399	653
54	40
0	4
4	4
0	3
1	5
0	4
0	5
5	19
1	3
2	2
0	3
1	4
0	5
0	3
2	3
0	3
1	26
286	411
5	10
7	26
10	11
1	5
2	8
2	4
2	10
2	14
0	4
10	4
350	371
30	164
0	4
26	28
202	330
2	10
7	19
1	11
2	5
0	9
4	7
3	9
3	8
3	9
7	14
3	6
0	15
0	1
0	5
10	14
16	9
1	2
10	72
1	10
0	7
1	1
1	3
1	3
2	6
10	6
2	32
180	369
24	18
0	1
115	977
0	5
4	0
2	2
0	14
0	2
1	3
0	2
5	2
0	10
12	3
0	2
3	3
1	3
1	6
2	5
4	2
4	4
2	5
228	240
1	12
5	5
81	77
3	10
2	5
0	8
6	1
0	5
7	2
1	12
3	6
0	3
3	1
5	12
3	12
0	6
3	7
0	7
8	3
2	4
5	4
6	1
1	9
0	3
15	10
0	11
0	14
2	5
0	9
0	4
0	7
0	7
4	2
0	5
1	9
1	6
19	7
12	24
105	140
0	8
3	6
276	924
3	3
0	2
0	5
1	3
0	10
0	3
0	1
1	3
0	2
0	1
1	0
0	1
2	0
1	8
2	4
5	7
0	15
1	1
465	856
1	6
1	7
3	8
1	7
2	9
6	4
0	8
0	7
6	6
3	8
10	29
278	414
161	303
251	414
166	219
0	7
1	4
0	5
7	6
2	7
1	3
1	18
0	6
1	8
20	14
1	6
0	6
2	5
0	6
0	7
0	3
0	17
1	5
1	10
1	6
1	11
3	4
3	7
1	4
0	4
0	4
1	4
0	5
1	7
0	10
2	2
4	9
3	2
8	5
0	8
16	14
10	5
129	73
0	2
0	1
2	2
7	0
4	2
5	7
0	1
1	0
1	0
0	3
6	2
17	39
28	32
1	1
6	50
0	3
3	0
47	52
1	3
0	1
0	2
0	10
3	0
1	0
2	93
0	2
4	2
1	4
7	3
2	9
4	9
3	4
3	19
19	11
2	2
0	3
2	1
2	1
3	1
4	0
1	3
2	8
32	59
6	21
3	4
2	0
2	3
2	0
3	2
0	4
3	3
3	6
3	1
0	1
0	2
3	5
0	5
19	10
2	2
4	2
3	3
13	4
4	0
1	4
206	255
0	5
0	6
0	2
176	350
0	4
3	5
7	38
0	2
3	1
1	1
0	2
21	35
9	6
14	63
0	6
0	2
1	8
6	4
99	169
199	380
0	3
3	3
0	2
0	6
0	3
2	2
0	5
2	0
4	0
1	3
1	7
7	2
1	7
1	2
2	1
5	3
2	4
5	1
57	119
1	8
2	4
4	9
16	33
184	249
2	2
5	1
1	2
10	5
11	6
3	34
76	72
2	4
1	3
2	0
1	3
1	2
1	8
4	2
138	163
53	143
6	1
4	17
3	5
0	5
1	8
4	3
1	2
1	3
5	0
0	6
0	2
2	1
3	3
0	6
3	3
2	2
2	0
7	4
3	10
0	3
1	3
414	730
1	2
0	3
0	1
2	7
0	1
0	2
6	4
4	19
0	1
0	2
1	12
2	2
1	1
3	3
220	278
1	0
0	2
1	1
0	6
0	3
13	36
0	5
7	16
3	6
14	9
1	3
0	4
2	6
1	9
0	7
1	8
1	6
5	9
0	2
70	671
2	15
1	3
0	9
4	2
0	10
0	6
1	6
0	2
4	16
0	7
0	4
0	2
348	564
30	40
0	6
0	3
0	6
0	4
2	16
1	13
8	22
0	3
1	16
21	25
0	7
3	1
1	4
0	14
0	5
2	7
1	3
2	12
3	14
360	565
2	1
14	10
25	32
0	4
0	1
0	5
0	3
0	6
1	3
2	3
2	8
2	7
1	9
0	14
0	12
0	10
90	113
1	9
1	6
0	5
0	12
1	9
0	11
1	6
0	7
1	9
0	8
10	12
1	18
0	3
25	35
2	4
4	3
1	5
0	7
1	6
1	5
0	5
3	6
4	6
0	8
2	4
72	94
1	5
5	12
10	13
0	5
1	3
1	4
1	3
1	1
1	2
0	3
0	2
4	17
1	4
1	0
0	4
6	3
1	3
7	1
10	3
10	0
8	2
2	7
7	5
4	1
4	6
5	6
6	0
0	1
2	6
1	3
0	4
0	5
1	5
6	22
10	20
0	4
5	9
1	2
1	2
0	5
1	2
1	2
0	3
2	51
0	1
6	2
54	73
1	13
2	0
1	13
4	0
0	1
1	2
9	6
0	2
1	1
7	3
4	8
1	2
0	1
0	3
3	0
1	2
0	2
2	0
0	1
56	108
3	4
160	199
78	631
2	7
71	105
1	3
0	6
1	1
1	3
2	1
0	5
2	7
1	6
4	3
2	0
0	6
5	2
2	5
0	2
6	1
1	5
16	31
204	221
5	3
0	6
1	4
2	11
2	3
1	5
3	1
0	6
6	3
1	7
2	2
0	6
1	1
6	1
4	2
0	7
131	585
0	4
2	1
1	7
0	1
0	3
0	4
0	2
0	1
0	3
6	19
0	5
1	7
12	15
1	1
1	3
0	4
2	2
1	4
2	1
0	2
2	4
1	3
7	1
1	7
3	1
0	6
2	4
0	5
0	5
0	5
0	3
2	6
2	4
11	18
14	11
1	4
1	0
2	1
0	5
1	2
0	3
12	26
1	2
199	595
1	2
1	3
0	1
1	4
0	2
1	0
1	2
7	11
206	407
0	2
0	4
0	1
0	3
8	41
0	1
1	3
0	1
1	1
0	2
1	4
0	8
370	587
1	8
340	707
4	26
0	2
1	3
0	5
2	5
6	5
2	6
2	5
0	5
0	6
12	10
0	12
0	17
1	3
18	40
3	14
0	4
89	181
193	157
78	430
280	529
2	1
1	2
0	5
0	3
0	7
0	10
0	8
0	9
0	4
2	12
12	13
1	6
1	2
0	3
0	6
0	5
0	6
0	7
0	4
2	10
0	10
0	1
0	9
0	11
16	28
0	5
0	8
0	6
0	7
0	6
0	4
0	4
0	5
6	6
3	8
2	3
11	5
5	3
0	5
3	5
2	3
4	30
7	14
3	7
46	86
1	2
2	1
4	2
19	73
2	0
0	3
0	4
4	2
0	2
1	4
0	4
4	2
0	3
2	3
1	2
5	8
0	5
1	4
0	2
6	2
4	10
4	0
1	1
5	5
4	6
1	1
1	13
2	0
1	7
1	3
2	2
1	2
1	6
0	5
0	3
3	9
2	3
4	9
1	22
33	248
6	4
1	3
0	3
1	2
1	4
0	4
0	2
0	4
0	3
0	2
0	4
0	3
0	4
47	38
6	14
5	0
1	11
7	8
0	7
46	22
1	1
0	2
3	3
0	3
0	3
0	2
2	4
0	8
1	0
1	7
0	3
0	3
2	2
1	1
0	1
0	6
3	2
3	3
59	52
1	1
5	5
0	5
1	3
0	4
0	7
1	5
0	4
3	2
0	2
0	6
0	4
0	2
0	1
1	3
4	18
1	18
5	2
1	4
1	2
2	1
4	30
107	135
102	208
161	521
56	19
26	70
2	6
0	3
0	7
1	3
0	1
1	1
0	1
0	13
0	5
4	7
0	5
0	7
6	14
0	9
29	34
0	7
1	7
0	5
0	8
66	442
0	4
0	6
1	8
0	1
6	6
6	14
1	8
5	12
5	13
0	12
0	8
1	2
0	7
0	7
0	12
0	5
0	3
0	1
0	6
2	5
0	9
0	6
1	6
1	1
0	6
0	6
0	4
1	7
0	2
8	7
0	16
3	4
2	2
0	7
0	3
8	10
10	3
0	10
3	23
5	8
4	8
133	119
3	5
0	9
1	4
18	10
1	3
1	5
65	38
1	5
1	5
3	6
4	4
3	4
1	4
3	2
0	7
2	4
2	2
4	2
196	498
1	3
0	4
3	2
0	4
1	4
0	3
3	2
1	2
3	3
11	38
3	1
2	3
0	5
0	4
1	10
2	3
30	12
1	2
3	1
0	1
0	1
1	2
1	1
107	128
2	11
0	1
2	1
1	2
0	1
12	13
62	208
91	116
0	1
0	1
4	4
1	0
8	1
6	8
0	1
1	0
0	1
1	1
1	0
0	2
8	55
5	4
0	1
7	11
0	1
0	1
2	1
1	0
14	3
1	2
0	2
0	2
0	1
9	2
0	2
271	405
32	302
0	1
5	16
0	3
31	5
2	1
0	5
2	1
2	0
7	5
7	3
8	7
1	1
1	1
0	1
85	141
0	1
1	2
78	37
0	1
0	2
5	0
49	43
0	2
1	5
1	3
13	18
71	57
2	0
0	2
4	3
1	0
3	1
2	1
1	0
5	5
8	4
16	1
1	0
12	24
3	3
0	7
44	334
39	3
0	3
1	3
4	7
6	14
0	3
5	1
0	6
2	3
3	0
2	0
0	2
5	2
2	1
3	8
9	9
10	10
111	94
1	3
1	6
18	7
7	1
4	5
4	1
1	10
4	1
1	3
2	1
6	3
15	6
0	4
11	21
26	3
206	434
1	2
1	4
2	1
2	1
0	4
3	4
1	3
1	1
3	2
1	2
3	2
2	0
0	4
1	0
0	2
2	0
2	1
0	5
0	3
0	4
1	1
10	0
1	2
0	2
4	2
1	4
14	0
0	2
1	5
12	4
1	4
1	3
0	5
3	0
11	11
30	11
22	1
0	8
1	14
0	6
2	0
0	5
1	2
4	1
15	5
3	8
2	0
0	4
29	26
3	1
107	136
0	8
3	1
32	62
2	1
5	1
8	11
4	4
0	5
2	2
4	2
11	0
1	3
3	1
1	10
24	13
10	5
9	0
1	4
4	10
41	99
1	2
30	115
13	4
1	0
23	18
3	5
2	9
4	14
1	9
10	1
4	4
1	5
3	1
2	0
1	5
7	0
2	8
1	5
0	3
3	2
3	2
0	6
85	109
8	10
114	163
151	189
31	507
422	701
459	802
299	840
1	3
0	5
4	2
0	7
4	0
4	2
8	2
5	4
5	4
5	3
15	1
7	1
4	4
7	1
12	4
4	1
10	1
7	1
3	4
0	1
0	4
2	2
3	1
5	4
3	2
3	1
1	9
13	4
1	4
2	5
4	3
10	6
11	2
7	4
11	1
24	3
10	5
2	0
5	1
8	0
0	6
3	2
4	2
1	5
15	0
1	8
24	22
9	0
0	3
5	4
3	6
0	4
2	3
1	7
0	1
5	0
23	24
6	2
3	2
1	4
0	6
0	4
14	30
3	2
7	1
5	2
1	13
18	35
3	3
3	3
0	2
3	6
15	4
6	4
2	1
15	11
6	16
8	1
4	84
3	2
1	2
0	6
0	5
3	0
3	0
4	3
3	0
0	1
1	4
0	3
0	5
0	5
0	7
1	2
2	1
0	11
7	3
5	1
4	0
4	2
1	1
1	1
5	0
2	8
4	0
6	1
2	3
8	1
0	6
1	3
2	1
0	5
5	12
1	13
1	2
2	0
2	2
0	2
2	2
3	3
3	7
3	6
3	2
5	6
2	4
0	5
1	2
4	1
0	4
38	60
11	20
2	8
0	2
1	2
0	3
0	7
2	4
1	6
3	1
0	2
0	4
0	2
0	1
3	2
1	3
0	7
7	1
4	2
4	15
3	1
5	46
2	3
0	5
0	7
2	17
4	10
1	8
0	3
0	7
1	9
4	18
6	15
0	5
1	2
1	3
27	48
0	5
1	5
1	4
0	3
0	4
1	3
1	4
1	5
0	8
0	7
1	1
0	2
7	15
0	1
0	3
0	1
0	2
16	40
0	4
0	8
0	1
0	8
2	10
3	11
5	19
17	11
0	5
0	5
4	3
0	7
0	13
0	8
46	61
3	6
1	6
1	2
3	9
0	2
3	2
0	3
1	3
1	4
6	25
4	5
1	9
37	389
0	3
1	0
2	2
0	3
0	6
1	14
0	13
0	6
0	6
0	2
0	9
9	12
2	1
1	5
2	5
0	4
3	8
14	64
0	5
2	5
3	3
0	6
1	8
36	43
0	7
7	0
88	147
1	3
1	2
8	5
0	20
2	7
0	1
2	7
4	1
0	7
2	5
1	4
7	17
1	3
75	146
0	2
5	2
30	116
3	1
3	3
2	2
0	2
6	14
13	74
1	4
12	46
3	4
0	2
19	92
1	4
2	3
3	9
2	0
0	5
3	0
7	6
0	1
2	3
1	1
0	4
2	3
1	4
0	6
23	70
2	3
0	4
3	19
0	2
0	1
0	3
1	2
19	36
3	12
100	192
1	12
0	4
0	2
3	4
2	9
40	101
117	213
0	4
0	2
2	6
1	3
3	6
0	2
3	3
0	1
0	3
2	4
5	3
2	7
2	6
0	3
1	5
12	23
0	5
2	0
0	8
0	5
0	5
5	2
1	2
0	1
0	8
0	7
1	12
0	3
5	1
0	5
3	0
7	10
1	0
6	3
0	1
1	6
0	1
0	3
0	7
1	3
0	7
1	6
0	1
19	30
19	48
0	10
2	4
2	3
12	43
1	7
3	2
11	9
14	9
48	77
2	1
0	4
0	6
1	2
0	7
1	4
2	3
1	6
5	2
1	5
0	2
0	4
2	2
47	404
0	2
3	6
0	7
0	7
3	3
0	8
65	99
0	7
224	281
0	3
0	2
1	2
1	3
5	2
1	2
0	4
3	12
1	2
0	7
0	3
0	6
0	6
2	6
4	8
1	5
9	1
1	5
1	7
411	659
0	13
0	9
13	59
1	3
0	5
0	7
0	7
0	4
0	9
1	4
3	3
0	6
0	3
4	2
0	4
1	6
0	5
0	4
0	2
0	3
0	22
0	5
0	18
3	1
1	6
3	10
1	1
0	7
6	2
22	39
4	22
1	3
15	28
10	26
0	4
5	2
3	2
1	3
1	4
0	6
1	2
2	0
0	13
0	4
0	7
211	459
6	43
0	8
153	306
0	9
1	5
0	10
0	10
15	28
1	6
0	7
1	10
2	11
0	11
64	107
0	4
0	6
1	3
1	6
1	3
1	5
0	11
32	43
1	12
0	10
11	11
0	10
0	5
22	92
5	16
0	4
1	10
0	4
4	3
0	6
0	13
0	8
0	10
1	6
0	4
0	3
0	8
0	3
0	4
0	8
2	12
249	771
227	379
225	405
314	568
86	609
277	565
426	364
0	6
1	1
0	4
2	4
0	2
0	6
0	5
2	4
0	5
0	8
0	2
0	30
0	5
1	13
0	17
0	2
0	6
1	3
2	9
2	6
7	9
0	26
2	6
3	10
0	2
6	11
2	3
0	2
5	27
0	4
0	2
1	3
7	12
0	7
0	1
6	14
11	8
9	30
1	4
5	9
0	6
0	5
0	4
2	10
0	2
0	7
1	4
4	4
1	8
[truncated: 998,000+ more rows]
