# Supplementary material for: Impact of DNA methylation on 3D genome structure
Source: Nat Commun. 2021 May 28;12:3243. doi: 10.1038/s41467-021-23142-8 (PMC8163762; doi:10.1038/s41467-021-23142-8)
Supplement: Supplementary file 6 — Supplementary Software 1 [file 41467_2021_23142_MOESM6_ESM.zip › Supplementary_Software1/README]

Simple mixture model for methylation frequency in nanopore reads.

Inputs: three sample files for reads from a control sample and two
test samples.  Each file has 2 tab separated files of integers.  Each
line represent a single read and the two numbers are the numbers of
methylated and non-methylated CpGs respectively in the read.

Compilation:

You will need the Gnu Scientific Library (libgsl) installed and a recent
version of gcc.  To compile the utility type:

gcc -O2 meth_read_mixtures.c  -o meth_read_mixtures -lm -lgsl -lcblas

If your system does not have libgsl installed in a standard location,
you should use the -I and -L options to gcc to pass the locations of
the include and library files.  Compilation should take a fraction of
a second on a workstation.

Running test data:

To run the test data type:

./meth_read_mixtures control.counts test1.counts test2.counts

After running (which could take a day on a normal workstation) for the
different models should be written to the file mixture.out. 

An example of part of the output file is given below:

	Model 4: log like = -4571499.3409496723
	 	Control_freq_comp_1: [1]	Test1_freq_comp_1: [0]	Test2_freq_comp_1: [0]
		Control_freq_comp_2: [0]	Test1_freq_comp_2: [1]	Test2_freq_comp_2: [0]
		Control_freq_comp_3: [0]	Test1_freq_comp_3: [0]	Test2_freq_comp_3: [1]
		alpha_comp_1: 1.15896	beta_comp_1: 28.5342
		alpha_comp_2: 1.00001	beta_comp_2: 8.80813
		alpha_comp_3: 1.00009	beta_comp_3: 3.97732
	Model 3: log like = -4554090.8408076651
		Control_freq_comp_1: [1]	Test1_freq_comp_1: 0.447694	Test2_freq_comp_1: [0]
		Control_freq_comp_2: [0]	Test1_freq_comp_2: 0.30511	Test2_freq_comp_2: [0]
		Control_freq_comp_3: [0]	Test1_freq_comp_3: 0.247196	Test2_freq_comp_3: [1]
		alpha_comp_1: 1.25903	beta_comp_1: 30.744
		alpha_comp_2: 2.3485	beta_comp_2: 27.7835
		alpha_comp_3: 1	beta_comp_3: 3.79962

Output is given for each of the four models described in the paper.
For all models the control sample set is constrained to be in read
population 1.  This is allow this population to represent the reads
with no methylation.

In model 1 the mixture proportions for the two test sample sets are
allowed to vary so each sample can be in any of the three read
populations.  In model 2 the first sample set is constrained to be
in read population 2 only so the mixture proportions are set to 0, 1,
0, while the mixture proportions for the second sample set are allowed
to vary.  In model 3 the second sample set is constrained to be in
read population 3 (i.e., 0, 0, 1) while the proportions for the first sample set are
allowed to vary.  In model 4 all mixture proportions are constrained:
test sample set 1 is constrained to population 2 and test sample set 2
is constrained to population 3.

The output for each model gives the natural log likelihood of the
maximum likelihood solution found for the model.  Likelihood ratio
tests can be constructed from the likelihoods of two models.  Note
that model 1 has 10 free parameters (alpha & beta for the three
populations + mixture proportions for test sample set 1 and test
sample set 2 (2 free parameters per population).  Model 2 and model 3
therefore have 8 free parameters while model 4 has 6.  We can compare
all pairs of models using likelihood ratio tests apart from model 2 vs
model 3.  The output also gives the parameter estimate for each
component population (alpha, beta) and the mixture proportions for
each of the sample sets.  If the sample proportion is in square
brackets (i.e., [1]) this indicates that the parameter was fixed
during the optimization and so was not a free parameter.

Note that the multidimensional maximization used is long and not 100%
reliable as it can get stuck in local minima (this is a common problem
with multidimensional optimization problems).  It is a good idea to
explore multiple starting points and to let the process run for many
iterations to be confident in the results obtained.  The utility is
unfortunately very bare bones and to tweak these parameters requires
modifying the code (although the comments should make this
straightforward) and recompiling.
