# Supplementary material for: Impact of DNA methylation on 3D genome structure
Source: Nat Commun. 2021 May 28;12:3243. doi: 10.1038/s41467-021-23142-8 (PMC8163762; doi:10.1038/s41467-021-23142-8)
Supplement: Supplementary file 6 — Supplementary Software 1 [file 41467_2021_23142_MOESM6_ESM.zip › Supplementary_Software1/test1.counts]

6	69
26	70
5	123
29	78
10	22
11	156
158	157
21	346
32	83
10	75
15	257
20	328
42	509
28	83
44	737
12	133
40	180
77	84
26	1127
31	531
8	149
2	36
300	348
86	555
14	646
85	1143
10	155
28	516
112	570
36	224
19	770
12	384
2	113
3	172
0	58
24	52
1	46
47	125
99	1118
34	198
6	219
10	290
146	502
53	227
15	474
81	1205
241	463
108	704
21	198
14	117
2	148
28	160
14	185
16	191
13	436
11	269
45	276
40	471
62	367
10	70
32	594
11	55
11	126
73	79
35	114
5	125
26	239
11	158
21	24
29	223
17	305
6	127
41	36
8	52
78	614
5	128
107	605
46	766
250	729
32	677
38	923
14	56
12	122
46	90
75	290
323	905
5	31
7	53
102	297
11	130
30	962
12	284
12	479
16	110
190	250
279	554
127	631
35	336
109	883
119	475
33	641
155	1018
6	38
5	62
3	101
201	569
20	49
63	702
2	2
7	187
30	505
55	857
111	820
60	761
38	1026
45	516
97	252
34	589
23	8
17	16
42	47
12	152
227	665
29	257
29	1047
24	265
197	641
39	773
53	328
39	461
18	552
0	27
9	51
3	67
2	78
1	105
284	442
1	50
5	291
123	495
51	706
14	497
81	551
45	257
12	169
32	158
136	1132
203	539
12	326
0	10
78	1324
14	155
52	577
9	17
34	151
13	156
17	398
29	408
155	870
20	209
6	161
14	329
32	562
22	107
5	40
75	1026
7	242
15	150
54	908
27	27
183	1164
9	189
115	1113
7	131
28	156
9	458
59	1429
5	184
41	1050
97	857
126	1143
17	134
2	58
108	342
12	149
2	57
105	1158
72	1176
27	146
12	513
24	226
6	123
8	92
27	118
68	368
104	803
2	114
21	159
43	423
11	221
49	1297
47	287
5	95
150	144
45	857
2	14
3	57
32	846
116	735
6	157
77	78
14	106
81	496
254	684
194	618
38	451
10	392
22	473
15	526
30	591
83	1109
0	136
18	367
37	1044
10	113
42	115
2	47
33	99
25	612
34	532
29	514
12	257
50	409
6	106
21	657
22	197
30	268
12	120
10	548
43	533
174	674
97	458
22	1006
178	940
1	19
3	68
0	87
30	285
131	736
28	138
8	268
74	183
11	318
81	414
23	844
28	35
15	67
4	193
2	63
3	97
276	1095
5	258
13	361
52	1163
14	271
86	1520
19	396
16	552
6	22
2	52
202	121
88	203
4	231
109	873
20	207
46	821
60	696
2	48
5	111
135	341
38	280
47	661
12	365
25	48
59	830
5	107
19	445
2	60
105	1227
7	528
12	82
8	74
7	101
48	213
2	402
26	565
71	679
13	336
15	107
2	67
120	783
49	204
94	1272
12	366
59	1418
16	368
129	580
49	768
6	18
12	610
64	682
27	138
5	73
7	215
148	753
36	302
2	18
30	120
106	443
64	744
52	822
6	388
10	206
65	204
9	277
179	1241
13	549
12	432
14	157
2	64
212	554
22	65
31	187
18	103
6	28
2	55
107	117
16	415
18	157
57	87
79	948
18	299
61	132
24	629
36	1292
18	318
13	464
146	1265
5	28
0	45
12	34
87	100
226	672
130	144
1	7
251	741
39	236
152	1067
0	3
1	4
0	8
0	18
0	31
25	57
2	109
94	229
27	164
0	12
141	759
21	435
2	4
0	8
8	12
0	3
0	5
1	6
155	124
2	39
54	168
2	15
2	6
1	13
0	2
6	19
8	28
1	117
7	58
26	74
43	479
196	563
94	1315
0	5
0	6
3	6
1	6
0	11
6	21
5	103
6	37
58	698
79	199
36	61
1	3
1	10
53	200
85	786
0	17
49	446
1	22
0	4
3	36
2	10
3	17
0	13
13	33
10	57
2	5
188	179
3	1
47	27
1	12
5	4
3	11
2	26
6	128
28	639
35	167
47	411
15	228
5	188
0	4
1	5
1	24
11	46
3	31
2	28
20	159
64	554
11	290
69	941
41	301
10	234
2	4
1	3
0	1
0	5
0	9
6	31
5	29
32	37
38	788
20	319
8	101
21	566
49	983
1	12
0	3
2	4
7	12
0	23
11	19
1	37
1	109
17	456
1	39
6	3
0	4
0	7
3	25
4	48
5	52
47	58
11	335
0	7
37	66
121	815
7	8
23	300
0	2
0	4
5	2
2	11
16	10
11	30
36	16
31	70
52	157
2	41
49	923
57	70
10	293
0	86
65	228
1	2
0	13
3	22
2	8
14	57
63	538
48	30
1	32
2	8
4	5
2	18
2	28
4	34
21	115
9	77
2	5
1	22
9	26
75	34
118	303
1	6
1	12
0	2
2	7
0	14
2	18
10	12
1	11
18	75
2	115
4	120
0	6
0	7
2	1
0	25
0	3
0	11
1	27
2	46
4	55
2	47
63	571
0	8
80	1233
14	556
1	1
4	50
16	19
2	90
7	86
83	36
3	41
174	879
39	214
34	392
0	5
2	32
6	48
3	130
0	12
13	22
5	104
38	386
13	161
30	650
111	1368
0	6
0	11
3	46
0	4
1	7
0	15
1	10
3	28
11	549
4	8
90	32
22	231
51	740
71	469
2	6
0	1
1	5
0	4
3	1
7	30
17	68
0	1
0	1
0	2
0	9
1	27
2	23
45	52
2	27
3	143
30	748
16	429
34	234
57	684
30	1171
0	3
1	3
6	8
0	1
1	2
10	557
3	37
0	28
6	25
26	11
2	32
2	3
3	2
1	2
5	19
5	22
16	36
16	46
2	93
11	120
35	703
2	127
33	128
92	500
1	6
1	16
10	9
0	2
0	8
4	6
9	8
11	41
15	187
74	97
12	88
12	168
47	873
1	5
2	3
1	13
6	18
0	6
0	9
2	3
7	22
11	26
22	64
24	143
27	190
10	5
114	762
16	40
1	7
1	9
0	5
2	2
1	9
0	8
5	39
14	54
27	32
0	3
88	445
30	125
29	232
6	64
29	146
0	3
0	9
2	13
2	19
0	28
3	28
4	110
40	509
0	3
0	12
6	40
8	12
41	45
10	146
89	456
4	18
0	111
4	106
27	327
26	295
4	5
3	24
53	708
19	598
5	36
2	83
3	4
2	3
2	16
2	29
2	5
3	86
2	13
10	514
34	120
0	18
1	7
26	517
2	16
2	7
0	4
2	15
1	5
2	56
28	536
8	94
7	128
15	322
45	240
6	256
0	9
0	5
75	1068
3	3
1	4
0	19
1	86
0	4
17	93
0	4
0	6
2	7
1	1
0	4
0	9
1	18
17	421
20	359
6	100
31	580
2	5
4	44
1	1
0	2
0	8
42	453
4	97
33	477
6	108
6	148
5	28
47	1303
16	54
98	297
1	6
0	5
2	19
1	31
0	10
1	8
1	36
3	73
23	60
2	17
0	6
0	6
0	8
0	10
0	14
6	94
14	103
40	365
0	4
0	7
114	436
52	302
0	9
11	95
37	718
0	13
1	15
35	44
1	2
0	3
0	9
2	8
22	53
16	340
10	240
16	287
102	1068
1	4
1	32
1	64
5	36
30	414
24	267
0	2
14	27
12	297
0	3
0	2
4	2
11	9
0	7
5	43
7	151
38	130
146	1217
5	73
53	90
36	582
0	5
0	27
4	25
1	3
1	25
13	38
3	168
7	182
4	19
33	384
84	636
204	853
22	356
1	24
0	4
4	6
0	6
0	11
20	32
6	96
2	14
1	41
64	533
0	7
53	281
132	527
32	1082
23	38
0	9
1	4
1	10
1	10
5	66
9	308
16	156
0	1
2	15
0	4
0	3
0	4
1	5
3	12
26	444
39	751
36	142
1	3
0	6
0	6
0	4
47	310
1	1
1	6
1	83
6	103
30	376
1	3
0	6
0	5
0	8
7	44
4	71
6	36
6	222
7	265
2	20
10	208
23	361
38	22
10	174
191	251
41	516
1	1
32	20
4	4
3	9
1	4
12	56
12	145
23	635
1	101
8	149
21	88
4	9
45	289
3	381
12	109
18	75
0	29
1	4
5	3
4	11
3	113
4	16
6	44
13	464
73	192
95	351
15	354
1	5
3	2
4	26
9	45
48	32
20	159
0	2
2	0
136	353
17	813
93	559
4	96
6	34
35	137
1	6
0	1
3	7
4	15
1	19
17	83
2	9
5	191
42	619
21	49
19	102
27	371
14	662
47	147
1	0
0	3
6	6
2	0
4	9
12	17
2	5
3	1
7	214
6	74
8	4
0	3
22	164
0	2
1	7
4	12
2	51
22	771
11	202
19	47
2	188
31	181
22	100
2	10
56	253
83	289
390	1017
2	46
6	140
0	8
5	67
1	36
9	190
30	114
0	7
2	7
2	13
0	34
22	68
103	775
70	330
59	527
245	300
2	65
9	370
23	105
61	415
0	11
0	6
0	4
0	9
0	18
2	10
0	16
5	38
6	127
4	137
8	9
125	1316
51	355
43	273
55	884
6	154
4	236
34	367
86	376
20	580
21	813
0	3
0	5
1	8
1	6
7	1
0	10
0	5
9	36
8	39
4	105
3	179
26	264
30	544
0	7
0	3
4	6
1	14
0	8
0	21
4	10
63	136
22	188
12	220
19	334
24	71
97	82
14	293
344	714
1	13
0	69
22	316
17	24
1	72
1	0
3	8
0	18
4	131
8	53
19	240
57	888
0	2
0	5
0	8
0	8
1	8
1	11
0	5
0	9
94	464
28	624
2	49
2	24
74	409
1	9
1	17
0	5
3	11
1	23
0	33
4	33
8	143
4	26
14	46
21	55
16	317
18	1150
25	458
0	78
0	4
0	4
8	14
5	22
18	65
19	90
6	114
2	16
0	6
54	1230
5	67
90	110
1	10
2	18
0	3
0	11
0	12
5	50
0	4
0	2
0	4
8	11
4	27
3	86
10	475
8	119
80	292
65	1117
48	178
6	2
0	22
0	4
0	12
0	5
4	0
5	40
7	116
14	115
22	255
39	246
3	4
2	8
1	8
0	17
3	36
9	63
18	141
12	272
2	47
3	36
36	672
179	761
12	318
14	62
17	486
0	3
127	491
0	3
0	2
0	5
0	7
0	10
0	10
1	7
13	46
20	263
24	51
13	80
60	543
23	721
0	8
0	9
1	12
1	52
8	115
1	9
74	68
50	82
1	47
5	184
21	239
14	402
0	5
1	11
4	11
29	545
0	7
0	7
2	20
2	37
0	63
6	124
57	756
30	54
133	1214
0	7
1	11
0	7
1	20
2	4
1	16
8	129
37	56
31	140
29	20
13	54
1	27
1	7
0	10
0	18
2	51
6	51
15	22
3	115
2	22
92	536
112	909
43	116
0	6
24	882
7	20
0	6
0	3
1	10
12	31
1	72
12	173
6	53
10	225
38	271
13	213
6	78
0	11
94	635
45	31
1	27
12	12
18	47
6	0
9	3
4	8
10	109
0	8
3	6
3	51
18	61
1	3
7	155
108	402
0	3
1	8
1	4
2	12
1	10
1	13
1	50
3	132
2	144
12	51
2	32
19	151
10	295
6	50
37	697
1	4
2	3
0	2
12	146
4	192
31	669
3	117
53	316
9	465
1	1
1	12
2	9
2	6
16	73
1	8
4	5
1	9
8	12
35	545
4	83
18	682
0	6
30	364
4	34
0	6
7	2
5	25
1	50
0	6
23	55
0	8
55	148
38	599
0	4
60	162
9	62
3	8
5	13
12	96
0	1
3	11
6	21
6	20
6	211
3	104
6	121
0	6
2	8
0	7
3	7
5	34
22	203
57	649
1	8
7	465
1	63
1	9
53	513
13	882
0	7
1	7
3	15
8	18
3	113
1	111
23	450
16	281
1	2
41	805
39	329
13	63
0	4
4	3
3	6
0	5
1	2
4	2
4	7
3	10
3	183
8	162
4	1
1	5
1	7
5	2
0	7
1	19
0	26
3	53
4	22
4	112
2	67
112	527
0	10
136	1434
53	128
8	202
0	10
5	107
0	5
0	3
1	4
2	9
0	12
2	11
1	40
1	103
1	8
14	233
47	409
1	36
14	388
15	596
0	5
0	14
0	3
0	8
0	6
0	27
2	35
9	154
63	25
163	267
0	4
0	7
1	7
1	11
2	15
1	24
2	15
22	114
16	128
30	661
0	12
0	9
1	54
1	6
0	10
1	22
2	59
7	62
7	80
60	1205
20	519
172	537
1	17
0	21
1	5
0	22
1	49
15	180
34	610
42	139
6	78
17	136
0	9
9	261
75	334
6	18
0	7
11	29
2	65
25	72
48	60
18	72
7	157
35	760
12	421
14	250
0	3
1	6
98	1040
17	68
4	56
0	7
0	1
24	15
17	45
2	32
24	189
52	192
1	5
0	7
1	7
7	24
24	29
2	45
3	177
15	282
24	580
41	393
12	21
55	124
177	1279
0	1
0	4
4	18
1	15
8	57
1	121
47	685
6	239
23	187
61	191
0	13
2	33
0	1
47	84
12	231
36	28
20	502
16	39
130	1281
0	5
0	2
1	9
10	39
36	93
0	21
1	9
0	6
165	648
1	4
1	19
16	33
0	6
21	5
9	13
13	207
5	88
39	320
36	452
82	791
50	463
7	312
18	139
40	372
1	1
1	5
0	7
4	13
0	87
11	71
7	155
0	18
3	6
1	10
14	211
13	432
55	484
33	386
3	7
3	8
4	13
2	18
68	84
0	5
46	600
6	6
6	18
3	106
45	557
23	355
39	571
25	270
19	595
21	338
31	953
73	806
1	14
6	24
0	7
8	8
2	3
4	2
8	4
2	8
15	68
6	196
8	16
13	40
5	189
3	4
5	16
0	6
3	7
4	72
0	9
0	27
9	3
93	529
10	218
30	326
106	220
22	159
70	261
18	370
12	464
9	12
4	3
0	10
0	8
0	3
0	15
5	73
13	112
13	70
33	125
4	36
10	150
10	346
5	6
0	5
0	3
25	157
13	143
6	476
69	212
33	339
11	325
0	2
0	1
2	60
7	66
1	5
8	6
2	8
2	2
33	1071
67	548
14	201
7	108
5	32
21	420
14	320
0	4
1	3
2	2
2	14
0	5
0	20
19	683
43	171
4	49
13	366
5	40
0	7
1	6
1	4
4	2
1	26
1	72
3	128
9	229
9	392
64	793
193	529
4	172
40	784
25	429
1	21
0	7
0	5
0	7
0	7
4	33
2	33
0	8
27	120
4	166
33	285
6	291
17	242
0	4
1	49
8	51
0	5
0	4
0	21
3	237
18	56
182	261
147	694
38	815
39	1006
0	3
0	4
1	31
31	116
68	350
22	88
60	659
0	2
4	38
8	33
1	6
4	19
23	179
14	295
46	139
41	464
23	388
0	6
0	4
6	185
0	12
16	128
1	14
0	10
0	7
1	40
29	1325
0	2
36	614
12	49
15	163
160	557
18	549
64	204
18	460
53	586
38	666
2	7
0	2
0	25
2	109
1	21
4	151
25	126
252	1039
54	1016
0	8
0	11
0	14
0	9
0	12
0	10
62	388
34	154
4	48
8	179
3	103
146	465
0	6
0	6
0	21
3	6
4	65
0	6
0	10
0	1
12	400
10	347
10	30
15	575
0	4
15	25
6	81
2	14
28	577
70	579
51	776
25	147
15	373
1	31
22	361
24	294
1	3
0	11
3	17
42	54
5	129
3	87
47	399
1	5
0	3
2	4
1	5
6	1
0	7
5	52
9	81
2	88
19	82
0	3
60	648
16	174
58	84
24	533
115	292
0	5
0	22
2	22
6	28
9	47
2	75
3	83
1	125
1	132
13	84
0	3
19	503
5	142
0	2
3	89
2	56
4	105
12	90
252	367
137	547
37	71
33	584
1	11
0	5
1	2
1	50
4	339
2	4
4	98
9	141
67	373
35	553
20	703
7	49
152	1097
19	248
23	215
0	7
0	5
1	8
1	15
0	20
3	13
2	37
3	182
52	313
4	194
38	158
19	488
15	127
69	535
248	453
0	6
1	12
0	6
3	9
2	10
3	21
3	17
20	72
15	303
33	165
1	9
2	125
0	4
1	4
9	15
8	89
3	126
7	151
55	530
21	497
2	186
36	190
15	883
13	704
64	536
1	25
0	11
3	2
1	32
23	97
9	222
28	252
12	250
0	21
5	144
9	217
16	35
48	364
0	8
0	7
4	5
5	64
1	2
1	31
8	78
2	78
7	148
11	49
18	12
2	12
7	135
139	858
1	3
15	14
3	47
7	51
14	467
4	73
1	213
1	77
60	573
11	13
0	6
1	2
0	5
1	15
5	92
0	3
0	8
3	14
9	22
3	64
141	615
6	231
0	4
2	2
2	7
0	3
27	16
15	114
38	170
15	257
7	130
84	770
3	7
11	42
12	314
264	943
1	2
0	4
5	2
2	26
6	14
4	18
0	26
5	150
17	207
140	1018
41	167
7	264
375	396
0	1
2	4
1	2
1	1
2	9
0	6
10	11
4	144
3	69
22	352
15	184
1	0
0	9
3	23
10	129
29	327
23	621
92	249
109	799
3	90
1	75
105	151
60	475
3	11
36	1302
1	8
0	2
8	64
37	875
65	276
15	132
1	6
19	217
0	2
1	24
3	83
5	132
54	335
10	143
0	7
60	848
52	408
5	62
0	3
1	2
0	15
3	8
13	58
75	951
8	51
22	579
5	128
38	397
1	52
2	1
3	19
3	29
0	4
8	2
19	96
10	136
118	437
20	217
0	7
0	8
1	7
0	7
5	52
3	15
15	45
56	341
0	32
2	139
6	125
14	333
298	607
26	260
30	649
191	1414
0	6
0	9
3	32
9	39
4	98
0	10
2	12
3	92
7	34
0	6
0	7
0	9
3	133
16	601
2	28
18	231
6	107
2	22
315	705
0	6
3	71
0	3
32	211
29	690
1	117
7	216
24	368
29	494
25	917
1	51
0	2
0	3
2	3
1	6
0	9
2	20
9	53
9	123
2	61
8	162
233	490
14	338
210	981
181	330
45	539
2	25
0	5
0	6
0	35
[truncated: 366,311 more rows]
