# Supplementary material for: Impact of DNA methylation on 3D genome structure
Source: Nat Commun. 2021 May 28;12:3243. doi: 10.1038/s41467-021-23142-8 (PMC8163762; doi:10.1038/s41467-021-23142-8)
Supplement: Supplementary file 7 — Supplementary Software 2 [file 41467_2021_23142_MOESM7_ESM.zip]

Archive with 2,364 entries (2,332 files):
- Supplementary_Software2/
- __MACOSX/._Supplementary_Software2
- Supplementary_Software2/stif_bsc1_k_avg_miniabc.dat
- __MACOSX/Supplementary_Software2/._stif_bsc1_k_avg_miniabc.dat
- Supplementary_Software2/catdcd
- __MACOSX/Supplementary_Software2/._catdcd
- Supplementary_Software2/test/
- __MACOSX/Supplementary_Software2/._test
- Supplementary_Software2/conf_nucl_merge_3dna_curves.dat
- __MACOSX/Supplementary_Software2/._conf_nucl_merge_3dna_curves.dat
- Supplementary_Software2/MuG_chromatin_dist_multiple_files.R
- __MACOSX/Supplementary_Software2/._MuG_chromatin_dist_multiple_files.R
- Supplementary_Software2/conf_fiber.dat
- __MACOSX/Supplementary_Software2/._conf_fiber.dat
- Supplementary_Software2/conf.dat
- __MACOSX/Supplementary_Software2/._conf.dat
- Supplementary_Software2/README
- __MACOSX/Supplementary_Software2/._README
- Supplementary_Software2/run.sh
- __MACOSX/Supplementary_Software2/._run.sh
- Supplementary_Software2/seq_nucl_1kx5.dat
- __MACOSX/Supplementary_Software2/._seq_nucl_1kx5.dat
- Supplementary_Software2/babel
- __MACOSX/Supplementary_Software2/._babel
- Supplementary_Software2/nucl_pos_olap.dat
- __MACOSX/Supplementary_Software2/._nucl_pos_olap.dat
- Supplementary_Software2/MC_Chromatin_olap
- __MACOSX/Supplementary_Software2/._MC_Chromatin_olap
- Supplementary_Software2/link_seq.dat
- __MACOSX/Supplementary_Software2/._link_seq.dat
- Supplementary_Software2/MC_Chromatin
- __MACOSX/Supplementary_Software2/._MC_Chromatin
- Supplementary_Software2/nucl_pos.dat
- __MACOSX/Supplementary_Software2/._nucl_pos.dat
- Supplementary_Software2/stif_bsc1_di_k_avg_miniabc.dat
- __MACOSX/Supplementary_Software2/._stif_bsc1_di_k_avg_miniabc.dat
- Supplementary_Software2/src/
- __MACOSX/Supplementary_Software2/._src
- Supplementary_Software2/test/output_triad/
- __MACOSX/Supplementary_Software2/test/._output_triad
- Supplementary_Software2/test/output_cart/
- __MACOSX/Supplementary_Software2/test/._output_cart
- Supplementary_Software2/test/output_schnarp/
- __MACOSX/Supplementary_Software2/test/._output_schnarp
- Supplementary_Software2/test/output_nucl/
- __MACOSX/Supplementary_Software2/test/._output_nucl
- Supplementary_Software2/test/output_tables_helpar/
- __MACOSX/Supplementary_Software2/test/._output_tables_helpar
- Supplementary_Software2/test/output_pos/
- __MACOSX/Supplementary_Software2/test/._output_pos
- Supplementary_Software2/src/ini_str/
- __MACOSX/Supplementary_Software2/src/._ini_str
- Supplementary_Software2/src/sim/
- __MACOSX/Supplementary_Software2/src/._sim
- Supplementary_Software2/test/output_triad/triad_000000.dat
- __MACOSX/Supplementary_Software2/test/output_triad/._triad_000000.dat
- Supplementary_Software2/test/output_cart/cart_000000.xyz
- __MACOSX/Supplementary_Software2/test/output_cart/._cart_000000.xyz
- Supplementary_Software2/test/output_schnarp/vol_olap_000000.dat
- __MACOSX/Supplementary_Software2/test/output_schnarp/._vol_olap_000000.dat
- Supplementary_Software2/test/output_nucl/nucl_000000_000012.xyz
- __MACOSX/Supplementary_Software2/test/output_nucl/._nucl_000000_000012.xyz
- Supplementary_Software2/test/output_nucl/nucl_000000_000006.xyz
- __MACOSX/Supplementary_Software2/test/output_nucl/._nucl_000000_000006.xyz
- Supplementary_Software2/test/output_nucl/nucl_000000_000007.xyz
- __MACOSX/Supplementary_Software2/test/output_nucl/._nucl_000000_000007.xyz
- Supplementary_Software2/test/output_nucl/nucl_000000_000013.xyz
- __MACOSX/Supplementary_Software2/test/output_nucl/._nucl_000000_000013.xyz
- Supplementary_Software2/test/output_nucl/nucl_000000_000005.xyz
- __MACOSX/Supplementary_Software2/test/output_nucl/._nucl_000000_000005.xyz
- Supplementary_Software2/test/output_nucl/nucl_000000_000011.xyz
- __MACOSX/Supplementary_Software2/test/output_nucl/._nucl_000000_000011.xyz
- Supplementary_Software2/test/output_nucl/nucl_000000_000039.xyz
- __MACOSX/Supplementary_Software2/test/output_nucl/._nucl_000000_000039.xyz
- Supplementary_Software2/test/output_nucl/nucl_000000_000038.xyz
- __MACOSX/Supplementary_Software2/test/output_nucl/._nucl_000000_000038.xyz
- Supplementary_Software2/test/output_nucl/nucl_000000_000010.xyz
- __MACOSX/Supplementary_Software2/test/output_nucl/._nucl_000000_000010.xyz
- Supplementary_Software2/test/output_nucl/nucl_000000_000004.xyz
- __MACOSX/Supplementary_Software2/test/output_nucl/._nucl_000000_000004.xyz
- Supplementary_Software2/test/output_nucl/nucl_000000_000028.xyz
- __MACOSX/Supplementary_Software2/test/output_nucl/._nucl_000000_000028.xyz
- Supplementary_Software2/test/output_nucl/nucl_000000_000000.xyz
- __MACOSX/Supplementary_Software2/test/output_nucl/._nucl_000000_000000.xyz
- Supplementary_Software2/test/output_nucl/nucl_000000_000014.xyz
- __MACOSX/Supplementary_Software2/test/output_nucl/._nucl_000000_000014.xyz
- Supplementary_Software2/test/output_nucl/nucl_000000_000015.xyz
- __MACOSX/Supplementary_Software2/test/output_nucl/._nucl_000000_000015.xyz
- Supplementary_Software2/test/output_nucl/nucl_000000_000001.xyz
- __MACOSX/Supplementary_Software2/test/output_nucl/._nucl_000000_000001.xyz
- Supplementary_Software2/test/output_nucl/nucl_000000_000029.xyz
- __MACOSX/Supplementary_Software2/test/output_nucl/._nucl_000000_000029.xyz
- Supplementary_Software2/test/output_nucl/nucl_000000_000017.xyz
- __MACOSX/Supplementary_Software2/test/output_nucl/._nucl_000000_000017.xyz
- Supplementary_Software2/test/output_nucl/nucl_000000_000003.xyz
- __MACOSX/Supplementary_Software2/test/output_nucl/._nucl_000000_000003.xyz
- Supplementary_Software2/test/output_nucl/nucl_000000_000002.xyz
- __MACOSX/Supplementary_Software2/test/output_nucl/._nucl_000000_000002.xyz
- Supplementary_Software2/test/output_nucl/nucl_000000_000016.xyz
- __MACOSX/Supplementary_Software2/test/output_nucl/._nucl_000000_000016.xyz
- Supplementary_Software2/test/output_nucl/nucl_000000_000071.xyz
- __MACOSX/Supplementary_Software2/test/output_nucl/._nucl_000000_000071.xyz
- Supplementary_Software2/test/output_nucl/nucl_000000_000065.xyz
- __MACOSX/Supplementary_Software2/test/output_nucl/._nucl_000000_000065.xyz
- Supplementary_Software2/test/output_nucl/nucl_000000_000059.xyz
- __MACOSX/Supplementary_Software2/test/output_nucl/._nucl_000000_000059.xyz
- Supplementary_Software2/test/output_nucl/nucl_000000_000058.xyz
- __MACOSX/Supplementary_Software2/test/output_nucl/._nucl_000000_000058.xyz
- Supplementary_Software2/test/output_nucl/nucl_000000_000064.xyz
- __MACOSX/Supplementary_Software2/test/output_nucl/._nucl_000000_000064.xyz
- Supplementary_Software2/test/output_nucl/nucl_000000_000070.xyz
- __MACOSX/Supplementary_Software2/test/output_nucl/._nucl_000000_000070.xyz
- Supplementary_Software2/test/output_nucl/nucl_000000_000066.xyz
- __MACOSX/Supplementary_Software2/test/output_nucl/._nucl_000000_000066.xyz
- Supplementary_Software2/test/output_nucl/nucl_000000_000072.xyz
- __MACOSX/Supplementary_Software2/test/output_nucl/._nucl_000000_000072.xyz
- Supplementary_Software2/test/output_nucl/nucl_000000_000073.xyz
- __MACOSX/Supplementary_Software2/test/output_nucl/._nucl_000000_000073.xyz
- Supplementary_Software2/test/output_nucl/nucl_000000_000067.xyz
- __MACOSX/Supplementary_Software2/test/output_nucl/._nucl_000000_000067.xyz
- Supplementary_Software2/test/output_nucl/nucl_000000_000063.xyz
- __MACOSX/Supplementary_Software2/test/output_nucl/._nucl_000000_000063.xyz
- Supplementary_Software2/test/output_nucl/nucl_000000_000077.xyz
- __MACOSX/Supplementary_Software2/test/output_nucl/._nucl_000000_000077.xyz
- Supplementary_Software2/test/output_nucl/nucl_000000.xyz
- __MACOSX/Supplementary_Software2/test/output_nucl/._nucl_000000.xyz
- Supplementary_Software2/test/output_nucl/nucl_000000_000076.xyz
- __MACOSX/Supplementary_Software2/test/output_nucl/._nucl_000000_000076.xyz
- Supplementary_Software2/test/output_nucl/nucl_000000_000062.xyz
- __MACOSX/Supplementary_Software2/test/output_nucl/._nucl_000000_000062.xyz
- Supplementary_Software2/test/output_nucl/nucl_000000_000048.xyz
- __MACOSX/Supplementary_Software2/test/output_nucl/._nucl_000000_000048.xyz
- Supplementary_Software2/test/output_nucl/nucl_000000_000074.xyz
- __MACOSX/Supplementary_Software2/test/output_nucl/._nucl_000000_000074.xyz
- Supplementary_Software2/test/output_nucl/nucl_000000_000060.xyz
- __MACOSX/Supplementary_Software2/test/output_nucl/._nucl_000000_000060.xyz
- Supplementary_Software2/test/output_nucl/nucl_000000_000061.xyz
- __MACOSX/Supplementary_Software2/test/output_nucl/._nucl_000000_000061.xyz
- Supplementary_Software2/test/output_nucl/nucl_000000_000075.xyz
- __MACOSX/Supplementary_Software2/test/output_nucl/._nucl_000000_000075.xyz
- Supplementary_Software2/test/output_nucl/nucl_000000_000049.xyz
- __MACOSX/Supplementary_Software2/test/output_nucl/._nucl_000000_000049.xyz
- Supplementary_Software2/test/output_nucl/nucl_000000_000050.xyz
- __MACOSX/Supplementary_Software2/test/output_nucl/._nucl_000000_000050.xyz
- Supplementary_Software2/test/output_nucl/nucl_000000_000044.xyz
- __MACOSX/Supplementary_Software2/test/output_nucl/._nucl_000000_000044.xyz
- Supplementary_Software2/test/output_nucl/nucl_000000_000078.xyz
- __MACOSX/Supplementary_Software2/test/output_nucl/._nucl_000000_000078.xyz
- Supplementary_Software2/test/output_nucl/nucl_000000_000079.xyz
- __MACOSX/Supplementary_Software2/test/output_nucl/._nucl_000000_000079.xyz
- Supplementary_Software2/test/output_nucl/nucl_000000_000045.xyz
- __MACOSX/Supplementary_Software2/test/output_nucl/._nucl_000000_000045.xyz
- Supplementary_Software2/test/output_nucl/nucl_000000_000051.xyz
- __MACOSX/Supplementary_Software2/test/output_nucl/._nucl_000000_000051.xyz
- Supplementary_Software2/test/output_nucl/nucl_000000_000047.xyz
- __MACOSX/Supplementary_Software2/test/output_nucl/._nucl_000000_000047.xyz
- Supplementary_Software2/test/output_nucl/nucl_000000_000053.xyz
- __MACOSX/Supplementary_Software2/test/output_nucl/._nucl_000000_000053.xyz
- Supplementary_Software2/test/output_nucl/nucl_000000_000052.xyz
- __MACOSX/Supplementary_Software2/test/output_nucl/._nucl_000000_000052.xyz
- Supplementary_Software2/test/output_nucl/nucl_000000_000046.xyz
- __MACOSX/Supplementary_Software2/test/output_nucl/._nucl_000000_000046.xyz
- Supplementary_Software2/test/output_nucl/nucl_000000_000081.xyz
- __MACOSX/Supplementary_Software2/test/output_nucl/._nucl_000000_000081.xyz
- Supplementary_Software2/test/output_nucl/nucl_000000_000042.xyz
- __MACOSX/Supplementary_Software2/test/output_nucl/._nucl_000000_000042.xyz
- Supplementary_Software2/test/output_nucl/nucl_000000_000056.xyz
- __MACOSX/Supplementary_Software2/test/output_nucl/._nucl_000000_000056.xyz
- Supplementary_Software2/test/output_nucl/nucl_000000_000057.xyz
- __MACOSX/Supplementary_Software2/test/output_nucl/._nucl_000000_000057.xyz
- Supplementary_Software2/test/output_nucl/nucl_000000_000043.xyz
- __MACOSX/Supplementary_Software2/test/output_nucl/._nucl_000000_000043.xyz
- Supplementary_Software2/test/output_nucl/nucl_000000_000080.xyz
- __MACOSX/Supplementary_Software2/test/output_nucl/._nucl_000000_000080.xyz
- Supplementary_Software2/test/output_nucl/nucl_000000_000069.xyz
- __MACOSX/Supplementary_Software2/test/output_nucl/._nucl_000000_000069.xyz
- Supplementary_Software2/test/output_nucl/nucl_000000_000055.xyz
- __MACOSX/Supplementary_Software2/test/output_nucl/._nucl_000000_000055.xyz
- Supplementary_Software2/test/output_nucl/nucl_000000_000041.xyz
- __MACOSX/Supplementary_Software2/test/output_nucl/._nucl_000000_000041.xyz
- Supplementary_Software2/test/output_nucl/nucl_000000_000040.xyz
- __MACOSX/Supplementary_Software2/test/output_nucl/._nucl_000000_000040.xyz
- Supplementary_Software2/test/output_nucl/nucl_000000_000054.xyz
- __MACOSX/Supplementary_Software2/test/output_nucl/._nucl_000000_000054.xyz
- Supplementary_Software2/test/output_nucl/nucl_000000_000068.xyz
- __MACOSX/Supplementary_Software2/test/output_nucl/._nucl_000000_000068.xyz
- Supplementary_Software2/test/output_nucl/nucl_000000_000033.xyz
- __MACOSX/Supplementary_Software2/test/output_nucl/._nucl_000000_000033.xyz
- Supplementary_Software2/test/output_nucl/nucl_000000_000027.xyz
- __MACOSX/Supplementary_Software2/test/output_nucl/._nucl_000000_000027.xyz
- Supplementary_Software2/test/output_nucl/nucl_000000_000026.xyz
- __MACOSX/Supplementary_Software2/test/output_nucl/._nucl_000000_000026.xyz
- Supplementary_Software2/test/output_nucl/nucl_000000_000032.xyz
- __MACOSX/Supplementary_Software2/test/output_nucl/._nucl_000000_000032.xyz
- Supplementary_Software2/test/output_nucl/nucl_000000_000024.xyz
- __MACOSX/Supplementary_Software2/test/output_nucl/._nucl_000000_000024.xyz
- Supplementary_Software2/test/output_nucl/nucl_000000_000030.xyz
- __MACOSX/Supplementary_Software2/test/output_nucl/._nucl_000000_000030.xyz
- Supplementary_Software2/test/output_nucl/nucl_000000_000018.xyz
- __MACOSX/Supplementary_Software2/test/output_nucl/._nucl_000000_000018.xyz
- Supplementary_Software2/test/output_nucl/nucl_000000_000019.xyz
- __MACOSX/Supplementary_Software2/test/output_nucl/._nucl_000000_000019.xyz
- Supplementary_Software2/test/output_nucl/nucl_000000_000031.xyz
- __MACOSX/Supplementary_Software2/test/output_nucl/._nucl_000000_000031.xyz
- Supplementary_Software2/test/output_nucl/nucl_000000_000025.xyz
- __MACOSX/Supplementary_Software2/test/output_nucl/._nucl_000000_000025.xyz
- Supplementary_Software2/test/output_nucl/nucl_000000_000009.xyz
- __MACOSX/Supplementary_Software2/test/output_nucl/._nucl_000000_000009.xyz
- Supplementary_Software2/test/output_nucl/nucl_000000_000021.xyz
- __MACOSX/Supplementary_Software2/test/output_nucl/._nucl_000000_000021.xyz
- Supplementary_Software2/test/output_nucl/nucl_000000_000035.xyz
- __MACOSX/Supplementary_Software2/test/output_nucl/._nucl_000000_000035.xyz
- Supplementary_Software2/test/output_nucl/nucl_000000_000034.xyz
- __MACOSX/Supplementary_Software2/test/output_nucl/._nucl_000000_000034.xyz
- Supplementary_Software2/test/output_nucl/nucl_000000_000020.xyz
- __MACOSX/Supplementary_Software2/test/output_nucl/._nucl_000000_000020.xyz
- Supplementary_Software2/test/output_nucl/nucl_000000_000008.xyz
- __MACOSX/Supplementary_Software2/test/output_nucl/._nucl_000000_000008.xyz
- Supplementary_Software2/test/output_nucl/nucl_000000_000036.xyz
- __MACOSX/Supplementary_Software2/test/output_nucl/._nucl_000000_000036.xyz
- Supplementary_Software2/test/output_nucl/nucl_000000_000022.xyz
- __MACOSX/Supplementary_Software2/test/output_nucl/._nucl_000000_000022.xyz
- Supplementary_Software2/test/output_nucl/nucl_000000_000023.xyz
- __MACOSX/Supplementary_Software2/test/output_nucl/._nucl_000000_000023.xyz
- Supplementary_Software2/test/output_nucl/nucl_000000_000037.xyz
- __MACOSX/Supplementary_Software2/test/output_nucl/._nucl_000000_000037.xyz
- Supplementary_Software2/test/output_tables_helpar/table_all_roll.dat
- __MACOSX/Supplementary_Software2/test/output_tables_helpar/._table_all_roll.dat
- Supplementary_Software2/test/output_tables_helpar/table_all_twis.dat
- __MACOSX/Supplementary_Software2/test/output_tables_helpar/._table_all_twis.dat
- Supplementary_Software2/test/output_tables_helpar/table_all_shif.dat
- __MACOSX/Supplementary_Software2/test/output_tables_helpar/._table_all_shif.dat
- Supplementary_Software2/test/output_tables_helpar/table_all_tilt.dat
- __MACOSX/Supplementary_Software2/test/output_tables_helpar/._table_all_tilt.dat
- Supplementary_Software2/test/output_tables_helpar/table_all_slid.dat
- __MACOSX/Supplementary_Software2/test/output_tables_helpar/._table_all_slid.dat
- Supplementary_Software2/test/output_tables_helpar/table_all_rise.dat
- __MACOSX/Supplementary_Software2/test/output_tables_helpar/._table_all_rise.dat
- Supplementary_Software2/test/output_pos/cartnucl_000000_000023.xyz
- __MACOSX/Supplementary_Software2/test/output_pos/._cartnucl_000000_000023.xyz
- Supplementary_Software2/test/output_pos/cartnucl_000000_000037.xyz
- __MACOSX/Supplementary_Software2/test/output_pos/._cartnucl_000000_000037.xyz
- Supplementary_Software2/test/output_pos/cartnucl_000000_000036.xyz
- __MACOSX/Supplementary_Software2/test/output_pos/._cartnucl_000000_000036.xyz
- Supplementary_Software2/test/output_pos/cartnucl_000000_000022.xyz
- __MACOSX/Supplementary_Software2/test/output_pos/._cartnucl_000000_000022.xyz
- Supplementary_Software2/test/output_pos/cartnucl_000000_000034.xyz
- __MACOSX/Supplementary_Software2/test/output_pos/._cartnucl_000000_000034.xyz
- Supplementary_Software2/test/output_pos/cartnucl_000000_000020.xyz
- __MACOSX/Supplementary_Software2/test/output_pos/._cartnucl_000000_000020.xyz
- Supplementary_Software2/test/output_pos/cartnucl_000000_000008.xyz
- __MACOSX/Supplementary_Software2/test/output_pos/._cartnucl_000000_000008.xyz
- Supplementary_Software2/test/output_pos/cartnucl_000000_000009.xyz
- __MACOSX/Supplementary_Software2/test/output_pos/._cartnucl_000000_000009.xyz
- Supplementary_Software2/test/output_pos/cartnucl_000000_000021.xyz
- __MACOSX/Supplementary_Software2/test/output_pos/._cartnucl_000000_000021.xyz
- Supplementary_Software2/test/output_pos/cartnucl_000000_000035.xyz
- __MACOSX/Supplementary_Software2/test/output_pos/._cartnucl_000000_000035.xyz
- Supplementary_Software2/test/output_pos/cartnucl_000000_000019.xyz
- __MACOSX/Supplementary_Software2/test/output_pos/._cartnucl_000000_000019.xyz
- Supplementary_Software2/test/output_pos/cartnucl_000000_000031.xyz
- __MACOSX/Supplementary_Software2/test/output_pos/._cartnucl_000000_000031.xyz
- Supplementary_Software2/test/output_pos/cartnucl_000000_000025.xyz
- __MACOSX/Supplementary_Software2/test/output_pos/._cartnucl_000000_000025.xyz
- Supplementary_Software2/test/output_pos/cartnucl_000000_000024.xyz
- __MACOSX/Supplementary_Software2/test/output_pos/._cartnucl_000000_000024.xyz
- Supplementary_Software2/test/output_pos/cartnucl_000000_000030.xyz
- __MACOSX/Supplementary_Software2/test/output_pos/._cartnucl_000000_000030.xyz
- Supplementary_Software2/test/output_pos/cartnucl_000000_000018.xyz
- __MACOSX/Supplementary_Software2/test/output_pos/._cartnucl_000000_000018.xyz
- Supplementary_Software2/test/output_pos/cartnucl_000000_000026.xyz
- __MACOSX/Supplementary_Software2/test/output_pos/._cartnucl_000000_000026.xyz
- Supplementary_Software2/test/output_pos/cartnucl_000000_000032.xyz
- __MACOSX/Supplementary_Software2/test/output_pos/._cartnucl_000000_000032.xyz
- Supplementary_Software2/test/output_pos/cartnucl_000000_000033.xyz
- __MACOSX/Supplementary_Software2/test/output_pos/._cartnucl_000000_000033.xyz
- Supplementary_Software2/test/output_pos/cartnucl_000000_000027.xyz
- __MACOSX/Supplementary_Software2/test/output_pos/._cartnucl_000000_000027.xyz
- Supplementary_Software2/test/output_pos/cartnucl_000000_000040.xyz
- __MACOSX/Supplementary_Software2/test/output_pos/._cartnucl_000000_000040.xyz
- Supplementary_Software2/test/output_pos/cartnucl_000000_000054.xyz
- __MACOSX/Supplementary_Software2/test/output_pos/._cartnucl_000000_000054.xyz
- Supplementary_Software2/test/output_pos/cartnucl_000000_000068.xyz
- __MACOSX/Supplementary_Software2/test/output_pos/._cartnucl_000000_000068.xyz
- Supplementary_Software2/test/output_pos/cartnucl_000000_000069.xyz
- __MACOSX/Supplementary_Software2/test/output_pos/._cartnucl_000000_000069.xyz
- Supplementary_Software2/test/output_pos/cartnucl_000000_000055.xyz
- __MACOSX/Supplementary_Software2/test/output_pos/._cartnucl_000000_000055.xyz
- Supplementary_Software2/test/output_pos/cartnucl_000000_000041.xyz
- __MACOSX/Supplementary_Software2/test/output_pos/._cartnucl_000000_000041.xyz
- Supplementary_Software2/test/output_pos/cartnucl_000000_000057.xyz
- __MACOSX/Supplementary_Software2/test/output_pos/._cartnucl_000000_000057.xyz
- Supplementary_Software2/test/output_pos/cartnucl_000000_000043.xyz
- __MACOSX/Supplementary_Software2/test/output_pos/._cartnucl_000000_000043.xyz
- Supplementary_Software2/test/output_pos/cartnucl_000000_000080.xyz
- __MACOSX/Supplementary_Software2/test/output_pos/._cartnucl_000000_000080.xyz
- Supplementary_Software2/test/output_pos/cartnucl_000000_000081.xyz
- __MACOSX/Supplementary_Software2/test/output_pos/._cartnucl_000000_000081.xyz
- Supplementary_Software2/test/output_pos/cartnucl_000000_000042.xyz
- __MACOSX/Supplementary_Software2/test/output_pos/._cartnucl_000000_000042.xyz
[truncated: 2,064 more entries]
