# Supplementary material for: Impact of DNA methylation on 3D genome structure
Source: Nat Commun. 2021 May 28;12:3243. doi: 10.1038/s41467-021-23142-8 (PMC8163762; doi:10.1038/s41467-021-23142-8)
Supplement: Supplementary file 7 — Supplementary Software 2 [file 41467_2021_23142_MOESM7_ESM.zip › Supplementary_Software2/stif_bsc1_k_avg_miniabc.dat]

AAAA
2.117306   0.351699   0.68473   -0.053136   -0.001815   0.069369
0.351699   3.214728   1.206307   0.01537   -0.066304   -0.151065
0.68473   1.206307   9.578907   -0.273223   -0.05007   -0.182318
-0.053136   0.01537   -0.273223   0.047628   0.000226   0.006285
-0.001815   -0.066304   -0.05007   0.000226   0.02449   0.007631
0.069369   -0.151065   -0.182318   0.006285   0.007631   0.033341
-0.212685   -0.462379   3.376928   -1.37773   0.840683   35.18251
AAAC
2.358219   0.78457   0.953097   -0.054158   0.026144   0.042487
0.78457   3.448153   1.181099   0.034937   -0.036495   -0.197363
0.953097   1.181099   9.857861   -0.251787   -0.056521   -0.199705
-0.054158   0.034937   -0.251787   0.047319   0.001473   0.006837
0.026144   -0.036495   -0.056521   0.001473   0.022891   0.008372
0.042487   -0.197363   -0.199705   0.006837   0.008372   0.046265
-0.353034   -0.454481   3.339392   -2.927965   0.126094   37.199615
AAAG
1.513   0.391067   0.702359   -0.050174   0.008906   0.045811
0.391067   2.971861   1.239627   -0.037957   -0.061639   -0.114754
0.702359   1.239627   10.716124   -0.302196   -0.027654   -0.185078
-0.050174   -0.037957   -0.302196   0.049741   -0.001477   0.008632
0.008906   -0.061639   -0.027654   -0.001477   0.022675   0.010515
0.045811   -0.114754   -0.185078   0.008632   0.010515   0.032779
-0.07464   -0.341554   3.259422   -2.817979   -0.050423   35.511733
AAAT
2.734271   0.800158   1.052227   -0.069179   0.016369   0.048634
0.800158   4.350005   1.154519   0.042266   -0.033781   -0.275497
1.052227   1.154519   9.777669   -0.243035   -0.048757   -0.148436
-0.069179   0.042266   -0.243035   0.047745   0.000373   0.003948
0.016369   -0.033781   -0.048757   0.000373   0.026219   0.005687
0.048634   -0.275497   -0.148436   0.003948   0.005687   0.057698
-0.277929   -0.487194   3.378303   -2.428507   0.433765   37.514187
AACA
1.294559   -0.445389   0.400664   -0.036995   0.015921   0.04508
-0.445389   3.598884   2.804093   -0.025436   0.025031   -0.106099
0.400664   2.804093   11.15626   0.050223   0.09434   -0.169947
-0.036995   -0.025436   0.050223   0.044787   0.004993   0.006798
0.015921   0.025031   0.09434   0.004993   0.026282   0.010283
0.04508   -0.106099   -0.169947   0.006798   0.010283   0.043798
0.468191   -0.634724   3.349631   -0.142606   -1.328353   32.940664
AACG
2.144427   -0.185219   0.389237   -0.070343   -0.001202   0.069597
-0.185219   4.157579   3.242462   -0.048093   -0.001658   -0.118126
0.389237   3.242462   11.074676   0.041392   0.066198   -0.222423
-0.070343   -0.048093   0.041392   0.046773   0.005352   0.007627
-0.001202   -0.001658   0.066198   0.005352   0.030033   0.010388
0.069597   -0.118126   -0.222423   0.007627   0.010388   0.04496
0.32794   -0.77845   3.432803   -0.222217   -1.036417   32.852514
AACT
1.846074   0.377968   0.359176   -0.064775   0.002353   0.041038
0.377968   4.275875   2.932668   -0.004263   0.057325   -0.204788
0.359176   2.932668   10.620021   0.034324   0.085022   -0.194884
-0.064775   -0.004263   0.034324   0.047611   0.005138   0.004731
0.002353   0.057325   0.085022   0.005138   0.029067   0.00405
0.041038   -0.204788   -0.194884   0.004731   0.00405   0.057027
-0.015011   -0.871538   3.503615   -1.811248   -1.08812   34.715352
AAGA
1.590135   -0.28496   0.48973   -0.071044   0.057025   0.083866
-0.28496   2.252408   1.864713   -0.016103   -0.065313   -0.069586
0.48973   1.864713   9.292628   -0.256592   -0.078807   -0.209012
-0.071044   -0.016103   -0.256592   0.048081   0.003905   0.006238
0.057025   -0.065313   -0.078807   0.003905   0.02447   0.01069
0.083866   -0.069586   -0.209012   0.006238   0.01069   0.033866
0.107083   -0.526211   3.401396   -0.857868   4.127573   32.967491
AAGC
2.167082   0.509839   0.667739   -0.090681   0.041066   0.092274
0.509839   3.052219   1.596571   0.014688   -0.050282   -0.124544
0.667739   1.596571   8.998698   -0.200185   -0.056094   -0.168315
-0.090681   0.014688   -0.200185   0.048477   0.003729   0.006934
0.041066   -0.050282   -0.056094   0.003729   0.023438   0.006657
0.092274   -0.124544   -0.168315   0.006934   0.006657   0.040134
-0.359405   -0.692095   3.455736   -3.272998   2.951625   35.88483
AAGG
2.061769   0.306453   0.601633   -0.082243   0.046202   0.089248
0.306453   2.636436   1.633239   -0.006341   -0.052497   -0.126506
0.601633   1.633239   8.961782   -0.248267   -0.026862   -0.18737
-0.082243   -0.006341   -0.248267   0.048786   0.001468   0.007656
0.046202   -0.052497   -0.026862   0.001468   0.025885   0.006604
0.089248   -0.126506   -0.18737   0.007656   0.006604   0.040297
-0.122227   -0.791504   3.414036   -1.965103   2.328857   34.105071
AAGT
2.4707   0.398487   0.518372   -0.068695   0.028431   0.078724
0.398487   3.504577   1.416718   0.032114   -0.060807   -0.190038
0.518372   1.416718   7.809985   -0.148519   -0.055085   -0.112599
-0.068695   0.032114   -0.148519   0.04128   0.00363   0.00087
0.028431   -0.060807   -0.055085   0.00363   0.025373   0.006368
0.078724   -0.190038   -0.112599   0.00087   0.006368   0.049948
-0.258149   -0.976722   3.528048   -1.684135   2.220941   36.515524
AATA
1.448059   -0.180324   0.143419   0.013823   0.02502   0.005423
-0.180324   4.589252   2.827974   -0.028298   -0.024308   -0.099674
0.143419   2.827974   11.121301   -0.022396   0.057719   -0.157237
0.013823   -0.028298   -0.022396   0.044914   -0.000744   -0.000317
0.02502   -0.024308   0.057719   -0.000744   0.02739   0.007463
0.005423   -0.099674   -0.157237   -0.000317   0.007463   0.041611
0.175731   -0.826703   3.285238   0.443742   -2.236204   31.48205
AATG
2.369694   -0.180823   0.124886   -0.016622   0.000164   0.018623
-0.180823   5.098577   3.169091   -0.006047   -0.049629   -0.167831
0.124886   3.169091   10.809194   -0.012756   0.049007   -0.177978
-0.016622   -0.006047   -0.012756   0.047052   0.000372   0.001176
0.000164   -0.049629   0.049007   0.000372   0.033475   0.010592
0.018623   -0.167831   -0.177978   0.001176   0.010592   0.060603
0.121216   -0.90534   3.347233   0.714961   -2.346834   32.027969
AATT
2.926562   -0.035614   0.205866   -0.01952   0.007309   0.015453
-0.035614   5.932776   3.080797   0.012509   -0.000368   -0.212242
0.205866   3.080797   11.791101   0.000175   0.053212   -0.167044
-0.01952   0.012509   0.000175   0.050429   0.000933   -5e-06
0.007309   -0.000368   0.053212   0.000933   0.037283   0.002237
0.015453   -0.212242   -0.167044   -5e-06   0.002237   0.068375
-0.043978   -0.931828   3.332846   0.22527   -2.653122   32.387266
ACAC
0.909148   0.25774   0.123669   -0.087804   -0.005065   -0.031875
0.25774   2.538098   1.290903   -0.009857   0.022284   -0.097658
0.123669   1.290903   7.459541   0.007573   -0.084813   -0.233711
-0.087804   -0.009857   0.007573   0.03096   -0.000226   0.002444
-0.005065   0.022284   -0.084813   -0.000226   0.016501   0.007403
-0.031875   -0.097658   -0.233711   0.002444   0.007403   0.025294
-0.584779   -0.068056   3.356569   -1.22107   6.37444   36.287679
ACAG
0.742872   0.025117   0.309304   -0.073712   0.001482   -0.021129
0.025117   2.44006   0.920471   -0.012543   0.019486   -0.096118
0.309304   0.920471   8.09192   0.011972   -0.103137   -0.243074
-0.073712   -0.012543   0.011972   0.02872   -0.00023   0.002307
0.001482   0.019486   -0.103137   -0.00023   0.0186   0.008913
-0.021129   -0.096118   -0.243074   0.002307   0.008913   0.02211
-0.202307   -0.035597   3.171426   -0.287018   6.643208   33.370832
ACCA
1.351114   -0.546181   -0.46472   -0.101909   -0.031004   -0.017076
-0.546181   1.766443   1.588856   -0.028301   -0.007471   -0.095912
-0.46472   1.588856   9.886079   0.306139   -0.027885   -0.177514
-0.101909   -0.028301   0.306139   0.050905   0.002473   0.002161
-0.031004   -0.007471   -0.027885   0.002473   0.021025   0.008076
-0.017076   -0.095912   -0.177514   0.002161   0.008076   0.035534
0.434645   -0.401035   3.49963   1.400424   3.65907   36.736484
ACCG
1.442352   -0.50615   -0.474054   -0.123326   -0.015933   -0.017148
-0.50615   2.003677   1.600299   -0.028792   -0.01215   -0.112741
-0.474054   1.600299   10.450766   0.318727   -0.022225   -0.178347
-0.123326   -0.028792   0.318727   0.053403   0.002405   0.00221
-0.015933   -0.01215   -0.022225   0.002405   0.019829   0.00707
-0.017148   -0.112741   -0.178347   0.00221   0.00707   0.032733
0.486324   -0.32352   3.502538   1.289071   3.446488   36.262862
ACGA
1.141663   -0.374192   -0.07596   -0.118333   0.010309   0.018362
-0.374192   2.55934   1.222797   -0.008106   0.004425   -0.10729
-0.07596   1.222797   7.360676   -0.011097   -0.090472   -0.235062
-0.118333   -0.008106   -0.011097   0.030363   -0.000681   -0.000606
0.010309   0.004425   -0.090472   -0.000681   0.01681   0.006322
0.018362   -0.10729   -0.235062   -0.000606   0.006322   0.025889
0.432038   0.143491   3.303606   3.258075   6.717238   35.840869
ACGC
1.173676   0.109115   0.05699   -0.131574   -0.010444   -0.004446
0.109115   2.458163   1.17119   -0.005919   0.025802   -0.074507
0.05699   1.17119   7.745597   0.009322   -0.055448   -0.207637
-0.131574   -0.005919   0.009322   0.033816   0.001558   0.003257
-0.010444   0.025802   -0.055448   0.001558   0.016227   0.004726
-0.004446   -0.074507   -0.207637   0.003257   0.004726   0.023397
-0.328112   0.011871   3.333895   -2.302288   5.556622   38.398275
ACGG
1.137727   -0.359091   0.001518   -0.132101   0.005042   0.004127
-0.359091   3.326116   0.925911   -0.025849   0.000782   -0.125546
0.001518   0.925911   8.560669   -0.015853   -0.076588   -0.253891
-0.132101   -0.025849   -0.015853   0.033535   -0.000283   0.001937
0.005042   0.000782   -0.076588   -0.000283   0.018097   0.006422
0.004127   -0.125546   -0.253891   0.001937   0.006422   0.02415
0.297023   0.20009   3.198517   1.345356   5.731009   34.91149
ACGT
1.538892   -0.110967   -0.033469   -0.154812   0.017874   0.029224
-0.110967   2.800147   1.609059   0.008002   0.025611   -0.107749
-0.033469   1.609059   7.275272   0.005462   -0.074389   -0.187531
-0.154812   0.008002   0.005462   0.034996   -0.000238   5.7e-05
0.017874   0.025611   -0.074389   -0.000238   0.015988   0.002303
0.029224   -0.107749   -0.187531   5.7e-05   0.002303   0.02983
0.3329   0.013749   3.492335   1.302506   5.920507   40.758305
ACTA
1.744551   -0.868101   -0.373649   -0.053472   -0.037598   -0.078247
-0.868101   2.913186   1.959119   0.0156   -0.03494   -0.08894
-0.373649   1.959119   8.884658   0.188043   -0.063707   -0.209188
-0.053472   0.0156   0.188043   0.046123   -0.003883   -0.008371
-0.037598   -0.03494   -0.063707   -0.003883   0.020732   0.007528
-0.078247   -0.08894   -0.209188   -0.008371   0.007528   0.038705
0.868235   -0.305232   3.379119   4.212129   3.476714   36.153369
ACTC
1.828105   -0.58221   -0.499856   -0.078363   -0.019658   -0.075271
-0.58221   3.100277   1.910188   0.029773   -0.065936   -0.142008
-0.499856   1.910188   8.228424   0.192553   -0.047932   -0.180802
-0.078363   0.029773   0.192553   0.045679   -0.002816   -0.006122
-0.019658   -0.065936   -0.047932   -0.002816   0.025421   0.007535
-0.075271   -0.142008   -0.180802   -0.006122   0.007535   0.042255
0.210266   -0.821292   3.464848   2.604243   2.36701   35.103283
ACTG
1.691908   -0.777193   -0.497979   -0.052072   -0.016275   -0.076477
-0.777193   2.982049   1.734261   -0.0091   -0.037797   -0.125141
-0.497979   1.734261   9.92115   0.22121   -0.022868   -0.214472
-0.052072   -0.0091   0.22121   0.048325   -0.002398   -0.008506
-0.016275   -0.037797   -0.022868   -0.002398   0.02223   0.008849
-0.076477   -0.125141   -0.214472   -0.008506   0.008849   0.043657
0.667945   -0.347562   3.352958   3.541971   0.819766   36.881955
AGAA
1.419269   0.389139   0.981384   -0.11097   0.030972   0.009716
0.389139   2.238142   1.646529   -0.010972   -0.023858   -0.129837
0.981384   1.646529   10.334233   -0.358906   -0.013692   -0.180317
-0.11097   -0.010972   -0.358906   0.048094   -0.004448   0.001965
0.030972   -0.023858   -0.013692   -0.004448   0.022075   0.00902
0.009716   -0.129837   -0.180317   0.001965   0.00902   0.030096
-0.239254   -0.190192   3.465112   0.663753   1.481417   37.79342
AGAC
1.839274   0.805865   1.126469   -0.116285   0.027586   -0.023393
0.805865   2.653493   1.192417   0.013764   -0.01536   -0.155133
1.126469   1.192417   11.041976   -0.344289   -0.002043   -0.170785
-0.116285   0.013764   -0.344289   0.049986   -0.004677   0.000585
0.027586   -0.01536   -0.002043   -0.004677   0.024787   0.008254
-0.023393   -0.155133   -0.170785   0.000585   0.008254   0.0366
-0.359791   -0.168198   3.423416   -0.684681   0.632203   39.028878
AGAT
1.960108   0.835021   0.87218   -0.103211   0.027132   -0.04604
0.835021   2.6689   1.593898   0.006836   -0.003773   -0.192025
0.87218   1.593898   10.284992   -0.314487   -0.01758   -0.144886
-0.103211   0.006836   -0.314487   0.047166   -0.004288   -0.000764
0.027132   -0.003773   -0.01758   -0.004288   0.022668   0.008223
-0.04604   -0.192025   -0.144886   -0.000764   0.008223   0.045083
-0.359781   -0.329991   3.521816   -0.51355   0.881602   39.715854
AGCG
1.932505   -0.546279   0.037213   -0.109794   -0.002708   0.030958
-0.546279   2.824977   2.452018   0.019598   0.036551   -0.102661
0.037213   2.452018   12.057663   0.072754   0.126945   -0.20939
-0.109794   0.019598   0.072754   0.044188   0.001824   -6.4e-05
-0.002708   0.036551   0.126945   0.001824   0.027064   0.005856
0.030958   -0.102661   -0.20939   -6.4e-05   0.005856   0.045376
0.18852   -0.563447   3.503398   0.629737   -1.1861   36.815948
AGCT
2.218919   0.271787   -0.052569   -0.125606   0.007176   -0.01757
0.271787   2.973898   2.561021   -0.012075   0.060002   -0.143495
-0.052569   2.561021   11.904262   -0.016707   0.124712   -0.221094
-0.125606   -0.012075   -0.016707   0.047295   -0.001381   5e-05
0.007176   0.060002   0.124712   -0.001381   0.028902   0.003218
-0.01757   -0.143495   -0.221094   5e-05   0.003218   0.047939
-0.125139   -0.709049   3.564947   -0.10569   -0.473976   37.51246
AGGA
1.344128   -0.158818   0.804617   -0.151262   0.044526   0.070436
-0.158818   1.588829   1.933274   -0.009031   -0.003909   -0.078838
0.804617   1.933274   10.046132   -0.32296   -0.006009   -0.177763
-0.151262   -0.009031   -0.32296   0.050189   -0.003306   -0.001761
0.044526   -0.003909   -0.006009   -0.003306   0.019448   0.008024
0.070436   -0.078838   -0.177763   -0.001761   0.008024   0.031557
0.160134   -0.494381   3.517665   2.47216   3.718469   35.074774
AGGC
2.210901   0.236266   0.676332   -0.144478   0.016978   0.041386
0.236266   1.938623   1.753556   0.023743   -0.014222   -0.097089
0.676332   1.753556   9.519792   -0.254073   -0.017234   -0.151785
-0.144478   0.023743   -0.254073   0.049903   -0.001456   -0.002318
0.016978   -0.014222   -0.017234   -0.001456   0.023358   0.007498
0.041386   -0.097089   -0.151785   -0.002318   0.007498   0.035841
-0.1943   -0.921806   3.637811   1.04847   3.351914   37.612568
AGGG
1.289708   0.007668   0.808984   -0.156427   0.038813   0.043593
0.007668   1.749883   1.912547   -0.028318   0.002263   -0.09856
0.808984   1.912547   10.530465   -0.331461   0.002505   -0.22916
-0.156427   -0.028318   -0.331461   0.052628   -0.003497   0.002553
0.038813   0.002263   0.002505   -0.003497   0.020016   0.005152
0.043593   -0.09856   -0.22916   0.002553   0.005152   0.029579
0.08753   -0.415298   3.424936   1.009781   3.333998   34.724483
AGGT
2.140592   0.238687   0.763904   -0.134319   0.017708   0.008715
0.238687   2.397104   1.498956   0.026068   -0.001899   -0.167339
0.763904   1.498956   8.970344   -0.250613   -0.031538   -0.131949
-0.134319   0.026068   -0.250613   0.047995   -0.00166   -0.001639
0.017708   -0.001899   -0.031538   -0.00166   0.024625   0.004032
0.008715   -0.167339   -0.131949   -0.001639   0.004032   0.040675
-0.061679   -1.119702   3.677977   1.494597   4.784829   36.300831
AGTA
1.354019   -0.666852   -0.171482   -0.041426   0.006033   -0.039303
-0.666852   4.233007   2.997795   0.004136   0.033662   -0.126971
-0.171482   2.997795   11.324458   -0.032109   0.110039   -0.201766
-0.041426   0.004136   -0.032109   0.047703   -0.005541   -0.004267
0.006033   0.033662   0.110039   -0.005541   0.025667   0.006626
-0.039303   -0.126971   -0.201766   -0.004267   0.006626   0.04571
0.408452   -0.569571   3.371516   2.204757   -1.87246   34.251805
ATAA
0.574457   -0.230004   0.189435   -0.049559   0.010026   0.008721
-0.230004   2.253872   1.164265   -0.012204   0.013355   -0.121748
0.189435   1.164265   7.766123   -0.034023   -0.101536   -0.223801
-0.049559   -0.012204   -0.034023   0.026598   -0.000585   -0.001119
0.010026   0.013355   -0.101536   -0.000585   0.017765   0.011959
0.008721   -0.121748   -0.223801   -0.001119   0.011959   0.030458
0.622013   0.078709   3.272424   2.670721   6.299694   35.056956
ATAC
0.477293   -0.063154   -0.012767   -0.04849   0.001336   0.00916
-0.063154   2.275927   0.971856   -0.003037   0.030784   -0.104929
-0.012767   0.971856   7.647149   0.007612   -0.083815   -0.21807
-0.04849   -0.003037   0.007612   0.026083   0.000285   0.000679
0.001336   0.030784   -0.083815   0.000285   0.015873   0.010215
0.00916   -0.104929   -0.21807   0.000679   0.010215   0.029533
0.105986   0.043809   3.287419   -0.069076   4.000288   37.697614
ATAT
0.683355   0.032873   0.050759   -0.047348   0.002492   -0.008497
0.032873   2.129802   1.2789   0.000601   0.03266   -0.119933
0.050759   1.2789   6.552095   -0.012763   -0.059183   -0.192578
-0.047348   0.000601   -0.012763   0.026037   2.3e-05   3e-06
0.002492   0.03266   -0.059183   2.3e-05   0.014253   0.007631
-0.008497   -0.119933   -0.192578   3e-06   0.007631   0.030393
0.017949   -0.239683   3.531092   -0.338491   4.676058   39.939123
ATCG
1.506307   -0.764061   -0.526074   -0.093958   -0.01762   0.028714
-0.764061   2.788497   1.165633   -0.045688   -0.041248   -0.141586
-0.526074   1.165633   11.044041   0.352553   -0.01745   -0.129088
-0.093958   -0.045688   0.352553   0.05003   0.003767   0.004476
-0.01762   -0.041248   -0.01745   0.003767   0.021959   0.008971
0.028714   -0.141586   -0.129088   0.004476   0.008971   0.036682
0.563629   -0.04088   3.423156   1.746306   0.742649   38.716136
ATGA
0.777421   -0.205238   -0.10995   -0.079482   0.003257   0.039372
-0.205238   2.556767   0.982843   -0.006207   0.011373   -0.111159
-0.10995   0.982843   7.67298   -0.051093   -0.083305   -0.20519
-0.079482   -0.006207   -0.051093   0.028302   0.000711   -0.001234
0.003257   0.011373   -0.083305   0.000711   0.015806   0.007892
0.039372   -0.111159   -0.20519   -0.001234   0.007892   0.027249
0.620779   0.060229   3.256517   2.73685   6.740716   34.906689
ATGC
0.993224   -0.220116   -0.279107   -0.091593   0.015339   0.050487
-0.220116   2.36005   1.099886   -0.001735   0.020277   -0.079478
-0.279107   1.099886   7.05705   -0.032716   -0.066107   -0.206916
-0.091593   -0.001735   -0.032716   0.029369   0.002135   -0.000375
0.015339   0.020277   -0.066107   0.002135   0.017299   0.008852
0.050487   -0.079478   -0.206916   -0.000375   0.008852   0.026874
0.503934   -0.229231   3.356855   0.407099   7.119676   35.811125
ATGG
0.727238   -0.186305   -0.157479   -0.076027   -0.005195   0.044498
-0.186305   2.804963   0.881752   -0.012442   0.016528   -0.129081
-0.157479   0.881752   8.161792   -0.031521   -0.077217   -0.217906
-0.076027   -0.012442   -0.031521   0.028689   0.000654   -0.000661
-0.005195   0.016528   -0.077217   0.000654   0.016289   0.00756
0.044498   -0.129081   -0.217906   -0.000661   0.00756   0.029592
0.323332   0.103877   3.212748   1.505651   4.897859   36.567871
ATGT
1.285237   -0.413046   -0.049376   -0.094705   0.014591   0.079377
-0.413046   2.359159   1.295546   -0.003172   0.018042   -0.106114
-0.049376   1.295546   7.114868   -0.019743   -0.061007   -0.184645
-0.094705   -0.003172   -0.019743   0.030517   0.000618   -0.000483
0.014591   0.018042   -0.061007   0.000618   0.015893   0.00545
0.079377   -0.106114   -0.184645   -0.000483   0.00545   0.031762
0.761795   -0.15323   3.444183   1.402249   5.691852   38.36594
ATTA
1.196391   -0.84621   -0.008021   0.033559   0.036033   0.054618
-0.84621   3.363872   0.847512   -0.066434   -0.07379   -0.166542
-0.008021   0.847512   9.005129   0.150949   -0.023542   -0.184502
0.033559   -0.066434   0.150949   0.041888   -0.00328   -0.007888
0.036033   -0.07379   -0.023542   -0.00328   0.01964   0.004078
0.054618   -0.166542   -0.184502   -0.007888   0.004078   0.032583
0.970068   -0.065258   3.269281   3.325456   -0.458515   36.858066
ATTG
2.045611   -1.180065   -0.661074   -0.02348   0.001367   -0.022091
-1.180065   3.675041   1.282796   -0.015473   -0.05067   -0.169697
-0.661074   1.282796   10.889024   0.280478   -0.021484   -0.17277
-0.02348   -0.015473   0.280478   0.050889   -0.001654   -0.005916
0.001367   -0.05067   -0.021484   -0.001654   0.02252   0.009695
-0.022091   -0.169697   -0.17277   -0.005916   0.009695   0.049354
0.793569   -0.043154   3.332504   3.920297   -0.570178   38.36012
CAAA
1.474854   0.559944   0.555068   -0.027441   -0.001583   0.06328
0.559944   2.89414   1.199766   0.009926   -0.083343   -0.14921
0.555068   1.199766   10.993773   -0.29611   -0.031797   -0.211396
-0.027441   0.009926   -0.29611   0.048646   0.001213   0.008328
-0.001583   -0.083343   -0.031797   0.001213   0.022982   0.011563
0.06328   -0.14921   -0.211396   0.008328   0.011563   0.037067
-0.475229   -0.127939   3.241263   -2.348256   0.448032   34.815446
CAAG
1.685021   0.878277   0.669446   -0.039555   0.01747   0.058178
0.878277   3.684551   1.349339   -0.042233   -0.069644   -0.156024
0.669446   1.349339   11.140505   -0.277905   -0.017012   -0.201216
-0.039555   -0.042233   -0.277905   0.049743   0.000124   0.009336
0.01747   -0.069644   -0.017012   0.000124   0.022308   0.008624
0.058178   -0.156024   -0.201216   0.009336   0.008624   0.038444
-0.662778   0.025804   3.256919   -3.937753   0.979352   36.427569
CACT
1.744437   0.631761   0.275165   -0.058713   0.003   0.020283
0.631761   3.790566   3.243918   -0.015163   -0.002163   -0.113535
0.275165   3.243918   10.904786   0.061597   0.071355   -0.197217
-0.058713   -0.015163   0.061597   0.045281   0.006855   0.004996
0.003   -0.002163   0.071355   0.006855   0.027517   0.00932
0.020283   -0.113535   -0.197217   0.004996   0.00932   0.04313
-0.087284   -0.832035   3.444707   -2.292702   -1.281861   33.380637
CAGC
1.697807   0.548273   0.354325   -0.052434   0.024388   0.074925
0.548273   2.670302   1.857704   -0.002038   -0.050752   -0.101513
0.354325   1.857704   10.621761   -0.251755   -0.046983   -0.267889
-0.052434   -0.002038   -0.251755   0.049217   0.002055   0.010234
0.024388   -0.050752   -0.046983   0.002055   0.024128   0.008011
0.074925   -0.101513   -0.267889   0.010234   0.008011   0.030887
-0.406372   -0.39196   3.243138   -2.877217   2.012542   32.67704
CAGG
1.412233   0.585321   0.306653   -0.039511   0.024639   0.064212
0.585321   2.637916   1.799834   -0.016875   -0.051769   -0.117259
0.306653   1.799834   10.556923   -0.253254   -0.005227   -0.215041
-0.039511   -0.016875   -0.253254   0.046737   -0.000375   0.006873
0.024639   -0.051769   -0.005227   -0.000375   0.02152   0.005718
0.064212   -0.117259   -0.215041   0.006873   0.005718   0.027361
-0.321571   -0.358392   3.190677   -2.895062   1.234853   31.858564
CATG
1.399557   0.011689   0.033481   0.018253   0.006301   0.00102
0.011689   4.786544   3.364141   -0.003272   -0.074145   -0.058266
0.033481   3.364141   11.894176   -0.009105   0.063368   -0.154451
0.018253   -0.003272   -0.009105   0.044513   8.1e-05   0.000557
0.006301   -0.074145   0.063368   8.1e-05   0.029331   0.012694
0.00102   -0.058266   -0.154451   0.000557   0.012694   0.037082
-0.038727   -0.731092   3.182475   -0.172658   -0.422731   28.896541
CCAG
0.754489   -0.046601   0.321111   -0.074725   0.010599   -0.006957
-0.046601   2.92932   0.586661   0.00575   0.020293   -0.119012
0.321111   0.586661   8.835523   0.014345   -0.110611   -0.243232
-0.074725   0.00575   0.014345   0.029118   -0.000363   0.000465
0.010599   0.020293   -0.110611   -0.000363   0.019163   0.010187
-0.006957   -0.119012   -0.243232   0.000465   0.010187   0.025753
-0.102175   0.046182   3.089546   -0.344111   5.910221   32.301888
CCGA
1.025413   -0.065017   -0.085923   -0.101552   0.007443   0.005015
-0.065017   3.183311   0.439684   -0.002299   0.003474   -0.133591
-0.085923   0.439684   8.695131   -0.003909   -0.111144   -0.263459
-0.101552   -0.002299   -0.003909   0.029429   -0.000392   0.000482
0.007443   0.003474   -0.111144   -0.000392   0.019374   0.008195
0.005015   -0.133591   -0.263459   0.000482   0.008195   0.02438
0.004907   0.051806   3.019313   0.880674   6.886951   29.783231
CCGG
1.028958   -0.009432   -0.015975   -0.097619   0.000178   0.003977
-0.009432   3.672059   0.057661   -0.00427   0.00077   -0.160732
-0.015975   0.057661   9.864664   8.4e-05   -0.112142   -0.28632
-0.097619   -0.00427   8.4e-05   0.031235   -0.000411   0.000642
0.000178   0.00077   -0.112142   -0.000411   0.02225   0.009359
0.003977   -0.160732   -0.28632   0.000642   0.009359   0.026794
-0.074495   0.103897   2.880158   -0.225737   5.43374   28.414004
CGAA
1.239688   0.321521   0.730492   -0.101003   0.011168   0.012682
0.321521   2.31793   1.070979   0.041858   -0.041559   -0.120522
0.730492   1.070979   10.862401   -0.362396   -0.030708   -0.193689
-0.101003   0.041858   -0.362396   0.048909   -0.003835   0.000362
0.011168   -0.041559   -0.030708   -0.003835   0.024505   0.011552
0.012682   -0.120522   -0.193689   0.000362   0.011552   0.027729
-0.39167   -0.041082   3.383767   -0.370873   2.311452   35.722958
CGAC
1.953989   0.621697   0.719594   -0.109681   0.014107   -0.04282
0.621697   3.303599   1.172079   0.048226   -0.050833   -0.130697
0.719594   1.172079   11.932671   -0.352172   -0.00971   -0.173031
-0.109681   0.048226   -0.352172   0.0496   -0.00409   -0.002098
0.014107   -0.050833   -0.00971   -0.00409   0.024731   0.010549
-0.04282   -0.130697   -0.173031   -0.002098   0.010549   0.039002
-0.922677   0.321202   3.318211   -3.381176   1.312865   38.187035
CGAG
1.139681   0.436195   0.790286   -0.103851   0.01959   -0.000324
0.436195   2.809528   0.977757   0.029272   -0.03858   -0.145254
0.790286   0.977757   11.448381   -0.367302   -0.009962   -0.176526
-0.103851   0.029272   -0.367302   0.048725   -0.003862   -0.000592
0.01959   -0.03858   -0.009962   -0.003862   0.022694   0.009787
-0.000324   -0.145254   -0.176526   -0.000592   0.009787   0.03272
-0.604527   0.188333   3.31316   -2.368011   1.229277   37.156729
CGAT
1.77202   0.899342   0.563924   -0.092975   0.028225   -0.065615
0.899342   2.35598   1.299793   0.024748   -0.034262   -0.118877
0.563924   1.299793   10.185196   -0.306599   -0.028891   -0.157874
-0.092975   0.024748   -0.306599   0.045928   -0.002242   -6.7e-05
0.028225   -0.034262   -0.028891   -0.002242   0.02406   0.012452
-0.065615   -0.118877   -0.157874   -6.7e-05   0.012452   0.039991
-0.697961   0.020877   3.400846   -2.86519   1.883021   38.003182
CGCA
1.220702   0.101164   0.192037   -0.12183   0.010586   0.000637
0.101164   3.768827   2.6595   -0.003663   0.079654   -0.139505
0.192037   2.6595   11.649733   -0.030736   0.146395   -0.255516
-0.12183   -0.003663   -0.030736   0.044692   0.000308   -0.000745
0.010586   0.079654   0.146395   0.000308   0.024426   0.003621
0.000637   -0.139505   -0.255516   -0.000745   0.003621   0.033613
0.080236   -0.168642   3.402913   0.317017   -2.101165   35.439053
CGCG
1.269222   -0.100208   -0.095717   -0.133827   -0.00512   -0.02178
-0.100208   3.329438   2.734404   -0.012966   0.046582   -0.094359
-0.095717   2.734404   11.510222   0.017509   0.119282   -0.241007
-0.133827   -0.012966   0.017509   0.043427   -0.000227   0.00245
-0.00512   0.046582   0.119282   -0.000227   0.025659   0.00557
-0.02178   -0.094359   -0.241007   0.00245   0.00557   0.024773
-0.022561   -0.315769   3.373964   0.307403   -1.11642   32.433901
CGGA
1.234784   0.126032   0.619341   -0.152409   0.042249   0.042898
0.126032   1.935917   1.886878   -0.012506   0.007481   -0.095683
0.619341   1.886878   11.1149   -0.360161   -0.029632   -0.229484
-0.152409   -0.012506   -0.360161   0.054251   -0.003039   0.001832
0.042249   0.007481   -0.029632   -0.003039   0.021553   0.007276
0.042898   -0.095683   -0.229484   0.001832   0.007276   0.02845
-0.073877   -0.288244   3.445171   0.710567   4.097086   33.655445
CGGC
2.098754   0.812523   0.564063   -0.154946   0.045052   0.032196
0.812523   2.149669   1.938858   0.00444   -0.002493   -0.083966
0.564063   1.938858   11.33643   -0.358297   -0.007222   -0.225885
-0.154946   0.00444   -0.358297   0.059577   -0.005207   0.001155
0.045052   -0.002493   -0.007222   -0.005207   0.025095   0.007052
0.032196   -0.083966   -0.225885   0.001155   0.007052   0.032924
-0.578985   -0.283519   3.426968   -1.600956   3.747234   34.716225
CGGG
1.422124   0.359307   0.748418   -0.146   0.034742   0.034092
0.359307   2.124617   1.620504   0.00653   -0.002349   -0.110764
0.748418   1.620504   11.922451   -0.409075   0.009334   -0.188227
-0.146   0.00653   -0.409075   0.058975   -0.004349   0.000422
0.034742   -0.002349   0.009334   -0.004349   0.02332   0.006803
0.034092   -0.110764   -0.188227   0.000422   0.006803   0.03495
-0.303418   -0.247709   3.427237   -0.297356   2.751812   35.443181
CGTG
1.205347   -0.061271   -0.476858   -0.042574   0.000983   -0.014977
-0.061271   4.121799   3.078195   0.016851   0.017208   -0.093311
-0.476858   3.078195   11.842213   -0.052276   0.103448   -0.209195
-0.042574   0.016851   -0.052276   0.044306   -0.005067   -0.005253
0.000983   0.017208   0.103448   -0.005067   0.027584   0.01253
-0.014977   -0.093311   -0.209195   -0.005253   0.01253   0.034907
-0.384983   -0.465967   3.203383   -0.19474   0.182992   29.312649
CTAC
0.535305   0.26261   -0.314035   -0.041654   0.005643   0.001189
0.26261   2.82913   0.558753   0.012274   0.027625   -0.132982
-0.314035   0.558753   8.61453   0.048841   -0.109241   -0.218486
-0.041654   0.012274   0.048841   0.026318   0.000559   0.001687
0.005643   0.027625   -0.109241   0.000559   0.019379   0.012784
0.001189   -0.132982   -0.218486   0.001687   0.012784   0.031392
-0.84765   0.104237   3.159299   -2.094906   5.621663   34.367225
CTAG
0.383538   0.009062   -0.054472   -0.041932   0.006984   0.004351
0.009062   3.142951   0.373313   -0.00203   0.014743   -0.170803
-0.054472   0.373313   9.313234   0.002105   -0.133487   -0.240032
-0.041932   -0.00203   0.002105   0.02656   -0.000352   -8.4e-05
0.006984   0.014743   -0.133487   -0.000352   0.021179   0.014337
0.004351   -0.170803   -0.240032   -8.4e-05   0.014337   0.030973
-0.094124   0.135578   3.002579   -0.128879   5.616141   31.513569
CTAT
0.478104   0.137692   -0.305135   -0.051965   0.01115   -0.009884
0.137692   2.482549   1.014256   0.014126   0.022555   -0.128878
-0.305135   1.014256   8.015801   0.02186   -0.088825   -0.228401
-0.051965   0.014126   0.02186   0.027484   0.000388   -3.8e-05
0.01115   0.022555   -0.088825   0.000388   0.017158   0.011605
-0.009884   -0.128878   -0.228401   -3.8e-05   0.011605   0.031354
-0.123658   0.145858   3.281603   -0.913369   4.160121   36.922924
CTCA
1.243788   -0.506419   -0.73176   -0.096568   0.003849   -0.002276
-0.506419   2.861202   0.988196   -0.023271   -0.044913   -0.133355
-0.73176   0.988196   11.60835   0.36114   0.00632   -0.156089
-0.096568   -0.023271   0.36114   0.050137   0.004742   0.000279
0.003849   -0.044913   0.00632   0.004742   0.023246   0.009958
-0.002276   -0.133355   -0.156089   0.000279   0.009958   0.029549
0.600763   0.052628   3.293489   2.57918   1.011011   35.743752
CTCT
1.399296   -0.571201   -1.074402   -0.12392   -0.028805   -0.001544
-0.571201   2.371349   1.213326   0.019003   -0.032244   -0.122064
-1.074402   1.213326   11.07294   0.364504   -0.003739   -0.168878
-0.12392   0.019003   0.364504   0.050527   0.005413   -0.00198
-0.028805   -0.032244   -0.003739   0.005413   0.023533   0.010647
-0.001544   -0.122064   -0.168878   -0.00198   0.010647   0.03223
0.349708   -0.011471   3.386791   1.058302   1.102758   37.680062
CTGA
0.778249   -0.026525   -0.445864   -0.057578   0.007067   0.001616
-0.026525   2.933048   0.562675   -0.002784   0.018185   -0.121339
-0.445864   0.562675   9.098274   -0.012037   -0.145821   -0.258982
-0.057578   -0.002784   -0.012037   0.029285   0.001426   -0.000187
0.007067   0.018185   -0.145821   0.001426   0.022168   0.011964
0.001616   -0.121339   -0.258982   -0.000187   0.011964   0.026035
0.173849   0.037609   3.021369   1.499739   7.471786   28.958491
CTGC
0.751341   -0.085637   -0.467875   -0.073736   -0.011747   0.014493
-0.085637   2.600499   0.741165   0.024859   0.014155   -0.113255
-0.467875   0.741165   8.409339   -0.001493   -0.08345   -0.219493
-0.073736   0.024859   -0.001493   0.028851   0.002548   -0.000182
-0.011747   0.014155   -0.08345   0.002548   0.017852   0.008392
0.014493   -0.113255   -0.219493   -0.000182   0.008392   0.022862
0.099544   -0.013392   3.169861   0.165778   5.428023   34.372371
GAAA
2.033472   0.331943   0.510128   -0.044911   0.009057   0.043573
0.331943   2.850613   1.380709   -0.004704   -0.094266   -0.127724
0.510128   1.380709   9.569131   -0.286669   -0.074512   -0.226276
-0.044911   -0.004704   -0.286669   0.048507   0.001046   0.007672
0.009057   -0.094266   -0.074512   0.001046   0.02698   0.01129
0.043573   -0.127724   -0.226276   0.007672   0.01129   0.031447
-0.124716   -0.454884   3.328557   -1.340324   1.552269   33.705786
GAAC
1.909707   0.708744   0.520971   -0.042883   0.013506   0.049008
0.708744   3.299243   1.36381   -0.003453   -0.073371   -0.153736
0.520971   1.36381   10.36097   -0.296776   -0.058611   -0.202216
-0.042883   -0.003453   -0.296776   0.049602   0.000413   0.006446
0.013506   -0.073371   -0.058611   0.000413   0.025603   0.009677
0.049008   -0.153736   -0.202216   0.006446   0.009677   0.035155
-0.143226   -0.417683   3.285538   -2.489907   0.565438   35.052843
GAAG
1.752114   0.435656   0.601621   -0.054804   -0.005858   0.058388
0.435656   2.868561   1.267915   -0.024487   -0.09242   -0.117391
0.601621   1.267915   10.25339   -0.280652   -0.056992   -0.211036
-0.054804   -0.024487   -0.280652   0.048341   0.000254   0.007214
-0.005858   -0.09242   -0.056992   0.000254   0.024079   0.010836
0.058388   -0.117391   -0.211036   0.007214   0.010836   0.033268
-0.095923   -0.33578   3.269057   -2.23707   1.450537   34.136108
GAAT
2.038405   1.018729   0.676637   -0.045475   0.018994   0.019538
1.018729   3.708192   1.699137   -0.00707   -0.04372   -0.202045
0.676637   1.699137   9.52198   -0.258947   -0.04427   -0.181394
-0.045475   -0.00707   -0.258947   0.047042   0.000675   0.005532
0.018994   -0.04372   -0.04427   0.000675   0.024325   0.007675
0.019538   -0.202045   -0.181394   0.005532   0.007675   0.044953
-0.285438   -0.453966   3.377907   -2.659958   0.077602   37.006292
GACA
1.224739   -0.390602   0.229887   -0.042049   0.004596   0.001105
-0.390602   4.213727   3.14347   -0.03026   0.012432   -0.068838
0.229887   3.14347   11.109529   0.013341   0.087129   -0.207916
-0.042049   -0.03026   0.013341   0.043538   0.005406   0.004639
0.004596   0.012432   0.087129   0.005406   0.026763   0.010549
0.001105   -0.068838   -0.207916   0.004639   0.010549   0.0354
0.599736   -0.521797   3.246656   0.346652   -0.042915   30.346336
GACC
1.894196   0.183901   0.441292   -0.055936   0.008123   0.042179
0.183901   4.344584   3.321592   -0.027917   -0.013204   -0.099841
0.441292   3.321592   10.829723   0.015655   0.059036   -0.19387
-0.055936   -0.027917   0.015655   0.045577   0.005941   0.004896
0.008123   -0.013204   0.059036   0.005941   0.029321   0.010529
0.042179   -0.099841   -0.19387   0.004896   0.010529   0.042788
0.222659   -0.772535   3.408739   -0.949214   -0.684422   33.270221
GACG
1.446441   -0.487441   0.124327   -0.028454   0.02773   0.044964
-0.487441   4.168983   2.998545   -0.049969   -0.002261   -0.070855
0.124327   2.998545   10.989507   0.05506   0.069604   -0.200504
-0.028454   -0.049969   0.05506   0.044382   0.005485   0.006263
0.02773   -0.002261   0.069604   0.005485   0.027529   0.01246
0.044964   -0.070855   -0.200504   0.006263   0.01246   0.040244
0.43248   -0.620402   3.344016   -0.180197   -0.726696   32.212361
GACT
1.819876   0.17507   0.128992   -0.056172   0.015899   0.009897
0.17507   4.418144   3.338684   0.012286   0.007904   -0.140661
0.128992   3.338684   11.246501   0.040892   0.057902   -0.233009
-0.056172   0.012286   0.040892   0.047717   0.006471   0.003634
0.015899   0.007904   0.057902   0.006471   0.030667   0.007678
0.009897   -0.140661   -0.233009   0.003634   0.007678   0.045492
0.048765   -0.846547   3.436569   -2.033506   -1.34778   33.363475
GAGA
1.176413   -0.108312   0.352824   -0.057786   0.051161   0.058002
-0.108312   2.28244   1.905531   -0.034581   -0.067621   -0.075298
0.352824   1.905531   9.874028   -0.298506   -0.08242   -0.231701
-0.057786   -0.034581   -0.298506   0.050327   0.004293   0.007938
0.051161   -0.067621   -0.08242   0.004293   0.023212   0.011598
0.058002   -0.075298   -0.231701   0.007938   0.011598   0.031354
0.187855   -0.431647   3.290308   -1.119803   3.774055   31.24314
GAGG
1.191496   0.149825   0.187492   -0.045862   0.049689   0.048441
0.149825   2.176153   1.743917   -0.019838   -0.056372   -0.074026
0.187492   1.743917   9.518296   -0.221886   -0.060117   -0.244415
-0.045862   -0.019838   -0.221886   0.044924   0.002393   0.00848
0.049689   -0.056372   -0.060117   0.002393   0.023238   0.008647
0.048441   -0.074026   -0.244415   0.00848   0.008647   0.026545
-0.146312   -0.477969   3.243252   -2.299623   3.550786   31.690926
GATA
1.868481   -0.271926   -0.13379   -0.003446   -0.012842   -0.018894
-0.271926   4.836812   3.068669   -0.021079   -0.07816   -0.107904
-0.13379   3.068669   11.145916   -0.029973   0.042481   -0.156216
-0.003446   -0.021079   -0.029973   0.045716   0.000137   -0.001518
-0.012842   -0.07816   0.042481   0.000137   0.029092   0.008884
-0.018894   -0.107904   -0.156216   -0.001518   0.008884   0.038218
0.250343   -0.826579   3.256994   0.441226   -1.585221   30.394325
GATC
2.32982   -0.007615   0.041972   -0.020633   0.003591   -0.013556
-0.007615   5.592174   3.080103   0.014538   -0.083008   -0.130388
0.041972   3.080103   11.13483   -0.000281   0.039785   -0.173128
-0.020633   0.014538   -0.000281   0.047547   0.000528   3e-06
0.003591   -0.083008   0.039785   0.000528   0.033371   0.013506
-0.013556   -0.130388   -0.173128   3e-06   0.013506   0.053419
-0.053723   -0.814465   3.283662   -0.394762   -1.931474   31.312837
GATG
1.789557   -0.188962   -0.145092   -0.012161   0.000395   -0.03054
-0.188962   5.012421   3.090352   -0.004864   -0.055716   -0.089374
-0.145092   3.090352   11.076298   -0.027133   0.045374   -0.162786
-0.012161   -0.004864   -0.027133   0.046485   -7.2e-05   -0.000785
0.000395   -0.055716   0.045374   -7.2e-05   0.028953   0.011528
-0.03054   -0.089374   -0.162786   -0.000785   0.011528   0.04438
0.143513   -0.777086   3.283372   0.380148   -1.751328   30.792638
GATT
2.549788   0.037274   -0.013557   -0.018263   0.021323   -0.040176
0.037274   5.278576   3.037861   0.001747   -0.050176   -0.126121
-0.013557   3.037861   11.025892   -0.02335   0.038766   -0.165742
-0.018263   0.001747   -0.02335   0.046497   0.000196   0.001776
0.021323   -0.050176   0.038766   0.000196   0.034245   0.009316
-0.040176   -0.126121   -0.165742   0.001776   0.009316   0.055889
-0.041446   -0.895809   3.320069   -0.541043   -2.366203   31.979993
GCAA
0.974448   -0.261478   0.432447   -0.067588   0.005797   -0.02409
-0.261478   2.896162   0.680381   -0.015836   0.018062   -0.113011
0.432447   0.680381   8.569295   -0.026869   -0.124127   -0.238271
-0.067588   -0.015836   -0.026869   0.031191   -0.001525   6.6e-05
0.005797   0.018062   -0.124127   -0.001525   0.021289   0.011792
-0.02409   -0.113011   -0.238271   6.6e-05   0.011792   0.025284
0.089128   -0.114697   3.117503   2.13482   8.536494   30.105448
GCAT
0.880277   0.254563   0.16312   -0.098259   0.013605   -0.050319
0.254563   2.899214   1.236452   -0.008793   0.020181   -0.124301
0.16312   1.236452   7.31681   0.029842   -0.067089   -0.213096
-0.098259   -0.008793   0.029842   0.030886   -0.000897   0.002314
0.013605   0.020181   -0.067089   -0.000897   0.016635   0.00744
-0.050319   -0.124301   -0.213096   0.002314   0.00744   0.031132
-0.339188   -0.100431   3.360815   -1.426094   6.306173   36.415882
GCCG
1.464004   -0.388113   -0.726872   -0.142888   -0.039489   -0.030559
-0.388113   2.502418   1.383479   -0.021188   -0.019203   -0.101916
-0.726872   1.383479   12.223121   0.401957   0.005479   -0.209064
-0.142888   -0.021188   0.401957   0.059309   0.003848   -0.001741
-0.039489   -0.019203   0.005479   0.003848   0.021819   0.008017
-0.030559   -0.101916   -0.209064   -0.001741   0.008017   0.034119
0.555453   -0.072538   3.36252   1.443311   2.525105   35.831554
GCGA
1.346052   -0.237728   -0.068066   -0.108328   0.002476   -0.031855
-0.237728   3.504806   0.408162   -0.002463   0.003402   -0.139026
-0.068066   0.408162   9.169186   0.000911   -0.123914   -0.299208
-0.108328   -0.002463   0.000911   0.033449   0.000198   0.000564
0.002476   0.003402   -0.123914   0.000198   0.020665   0.008824
-0.031855   -0.139026   -0.299208   0.000564   0.008824   0.02778
0.399606   0.071053   3.031132   2.792024   6.902946   29.527766
GCGC
1.183116   0.163545   -0.071193   -0.11855   -0.00116   -4.4e-05
0.163545   3.360175   0.493213   0.017106   0.019836   -0.11557
-0.071193   0.493213   8.529474   0.009943   -0.079282   -0.266394
-0.11855   0.017106   0.009943   0.034074   0.00105   0.000648
-0.00116   0.019836   -0.079282   0.00105   0.019562   0.007003
-4.4e-05   -0.11557   -0.266394   0.000648   0.007003   0.023104
-0.146464   -0.074884   3.050344   -0.659327   6.457596   30.387666
GCGG
1.108307   0.004115   0.068674   -0.122151   0.005739   0.005767
0.004115   3.174743   0.320002   -0.030282   0.01614   -0.126801
0.068674   0.320002   9.18254   -0.018646   -0.092407   -0.250887
-0.122151   -0.030282   -0.018646   0.031061   -0.001206   0.001403
0.005739   0.01614   -0.092407   -0.001206   0.01917   0.00708
0.005767   -0.126801   -0.250887   0.001403   0.00708   0.023876
-0.019077   0.191296   3.10431   -0.193612   5.850676   33.850335
GCTA
1.473947   -0.652048   -0.295216   -0.043835   -0.014916   -0.094545
-0.652048   3.105609   1.790922   0.00452   -0.036271   -0.094621
-0.295216   1.790922   11.014848   0.276206   -0.041134   -0.23469
-0.043835   0.00452   0.276206   0.05342   -0.003381   -0.008805
-0.014916   -0.036271   -0.041134   -0.003381   0.021645   0.008547
-0.094545   -0.094621   -0.23469   -0.008805   0.008547   0.04004
0.618422   -0.219951   3.254768   3.257147   1.405894   34.59318
GCTC
1.909425   -0.384366   -0.359882   -0.076285   -0.032749   -0.062795
-0.384366   2.760512   1.854107   0.017806   -0.070444   -0.092775
-0.359882   1.854107   9.030554   0.233645   -0.074848   -0.226281
-0.076285   0.017806   0.233645   0.049406   -0.003486   -0.008224
-0.032749   -0.070444   -0.074848   -0.003486   0.027272   0.007268
-0.062795   -0.092775   -0.226281   -0.008224   0.007268   0.034322
0.13428   -0.728534   3.431236   2.199124   2.775102   34.04051
GGAA
1.251424   0.310629   0.958904   -0.115371   0.015164   0.012825
0.310629   2.393337   1.68791   -0.006788   -0.041866   -0.121721
0.958904   1.68791   10.596244   -0.321994   -0.027999   -0.1925
-0.115371   -0.006788   -0.321994   0.045506   -0.004071   0.001133
0.015164   -0.041866   -0.027999   -0.004071   0.023078   0.011243
0.012825   -0.121721   -0.1925   0.001133   0.011243   0.028309
-0.151993   -0.117864   3.365518   -0.000256   2.40262   36.310368
GGAC
1.663045   0.85956   0.923917   -0.094571   0.017395   -0.040738
0.85956   2.376811   1.385296   0.025516   -0.030893   -0.117605
0.923917   1.385296   10.565771   -0.271137   -0.023125   -0.17776
-0.094571   0.025516   -0.271137   0.043585   -0.002342   0.001505
0.017395   -0.030893   -0.023125   -0.002342   0.023568   0.010115
-0.040738   -0.117605   -0.17776   0.001505   0.010115   0.03389
-0.696106   -0.039858   3.280489   -3.718092   1.38294   37.447329
GGAG
1.061498   0.508849   0.818819   -0.118274   0.032382   -0.001342
0.508849   2.71054   1.378718   -0.023831   -0.030896   -0.125324
0.818819   1.378718   10.967565   -0.327028   -0.003304   -0.164845
-0.118274   -0.023831   -0.327028   0.04607   -0.004558   0.001318
0.032382   -0.030896   -0.003304   -0.004558   0.020982   0.009963
-0.001342   -0.125324   -0.164845   0.001318   0.009963   0.028116
-0.095889   -0.028441   3.294359   -1.41449   0.977623   36.550951
GGAT
1.771617   0.932282   0.773524   -0.10954   0.017282   -0.067366
0.932282   2.84012   1.712666   0.012704   -0.015925   -0.176516
0.773524   1.712666   10.100121   -0.29135   -0.033165   -0.165558
-0.10954   0.012704   -0.29135   0.046444   -0.003345   -9.2e-05
0.017282   -0.015925   -0.033165   -0.003345   0.023087   0.007703
-0.067366   -0.176516   -0.165558   -9.2e-05   0.007703   0.041858
-0.369086   -0.23663   3.457601   -1.409375   0.814462   39.186075
GGCA
1.91774   -0.699677   -0.062165   -0.130537   -0.011459   0.028916
-0.699677   3.430891   3.290375   -0.020536   0.026505   -0.075964
-0.062165   3.290375   11.619858   0.008443   0.10637   -0.220712
-0.130537   -0.020536   0.008443   0.043379   0.000159   0.001202
-0.011459   0.026505   0.10637   0.000159   0.027267   0.008245
0.028916   -0.075964   -0.220712   0.001202   0.008245   0.03722
0.484881   -0.530478   3.412785   1.777645   -0.075106   34.959625
GGCC
2.031567   0.11952   -0.00192   -0.137214   -0.010799   -0.016828
0.11952   3.408785   3.440823   0.026088   0.019397   -0.080357
-0.00192   3.440823   12.145439   0.021525   0.112238   -0.245101
-0.137214   0.026088   0.021525   0.044049   0.001922   -0.001114
-0.010799   0.019397   0.112238   0.001922   0.030102   0.007771
-0.016828   -0.080357   -0.245101   -0.001114   0.007771   0.036417
-0.11718   -0.696434   3.462836   -1.25669   -0.356599   36.171246
GGCG
2.050303   -0.533373   0.007404   -0.127583   -0.012418   0.024166
-0.533373   3.206353   2.887602   0.028455   0.050156   -0.070929
0.007404   2.887602   12.092702   0.067821   0.134969   -0.226259
-0.127583   0.028455   0.067821   0.044769   0.001981   0.001426
-0.012418   0.050156   0.134969   0.001981   0.028798   0.005943
0.024166   -0.070929   -0.226259   0.001426   0.005943   0.038318
0.340611   -0.372519   3.406834   -0.046884   -0.489994   35.975846
GGCT
2.602986   -0.218686   -0.088367   -0.131392   -0.006177   0.008893
-0.218686   3.505133   3.083566   0.021786   0.025548   -0.1241
-0.088367   3.083566   11.949108   0.013727   0.108321   -0.223139
-0.131392   0.021786   0.013727   0.04414   0.00108   -0.001934
-0.006177   0.025548   0.108321   0.00108   0.029934   0.007386
0.008893   -0.1241   -0.223139   -0.001934   0.007386   0.044539
0.077628   -0.801502   3.560538   -0.855706   -0.95298   37.590527
GGGA
1.370024   -0.16551   0.773686   -0.156651   0.035304   0.039367
-0.16551   1.740127   2.134956   -0.025807   0.002082   -0.096712
0.773686   2.134956   9.659147   -0.301273   -0.034789   -0.23066
-0.156651   -0.025807   -0.301273   0.052223   -0.001677   0.000579
0.035304   0.002082   -0.034789   -0.001677   0.019   0.007725
0.039367   -0.096712   -0.23066   0.000579   0.007725   0.030966
0.370517   -0.41627   3.433458   1.784186   4.661638   33.058048
GGGC
1.597172   0.376387   0.703829   -0.152695   0.027133   0.022305
0.376387   1.750774   1.941616   1.1e-05   0.003806   -0.087416
0.703829   1.941616   9.799669   -0.277468   -0.010559   -0.202578
-0.152695   1.1e-05   -0.277468   0.052617   -0.003606   0.000429
0.027133   0.003806   -0.010559   -0.003606   0.022901   0.006399
0.022305   -0.087416   -0.202578   0.000429   0.006399   0.033229
-0.253161   -0.593164   3.488568   -0.283493   3.809395   34.690744
GGGG
1.438154   0.283707   0.632073   -0.141363   0.034572   0.036141
0.283707   1.758235   2.084095   -0.030226   -0.006358   -0.094526
0.632073   2.084095   10.212325   -0.307334   -0.006436   -0.216028
-0.141363   -0.030226   -0.307334   0.050724   -0.004399   0.000444
0.034572   -0.006358   -0.006436   -0.004399   0.022471   0.007956
0.036141   -0.094526   -0.216028   0.000444   0.007956   0.032333
-0.127978   -0.589082   3.458181   0.062185   3.958429   34.928175
GGGT
1.734033   0.250051   0.598872   -0.142326   0.040124   0.024774
0.250051   2.044163   2.042628   -0.010869   0.007118   -0.116181
0.598872   2.042628   9.31484   -0.261132   -0.01029   -0.167825
-0.142326   -0.010869   -0.261132   0.049705   -0.002816   -0.001323
0.040124   0.007118   -0.01029   -0.002816   0.023031   0.006719
0.024774   -0.116181   -0.167825   -0.001323   0.006719   0.036463
0.011089   -0.924906   3.648918   0.340374   3.483523   36.964424
GGTG
1.41665   -0.34414   -0.452572   -0.044711   0.010928   -0.074003
-0.34414   4.07201   3.254099   0.005585   0.03152   -0.110504
-0.452572   3.254099   12.127714   -0.021031   0.143554   -0.172608
-0.044711   0.005585   -0.021031   0.046504   -0.005667   -0.00415
0.010928   0.03152   0.143554   -0.005667   0.026353   0.008805
-0.074003   -0.110504   -0.172608   -0.00415   0.008805   0.042046
0.058152   -0.524955   3.28359   0.443023   -2.008072   33.124637
GGTT
1.88859   -0.09917   -0.199477   -0.046552   0.001655   -0.085922
-0.09917   4.362877   3.356797   0.048868   0.025962   -0.10996
-0.199477   3.356797   11.795476   -0.014701   0.110461   -0.175302
-0.046552   0.048868   -0.014701   0.044968   -0.003301   -0.00498
0.001655   0.025962   0.110461   -0.003301   0.029324   0.005259
-0.085922   -0.10996   -0.175302   -0.00498   0.005259   0.042741
-0.211671   -0.770605   3.364032   -0.806053   -1.254569   33.250394
GTAA
0.645574   -0.339384   0.312879   -0.037655   -0.011354   -0.005345
-0.339384   2.710201   0.756581   -0.001445   0.027832   -0.13669
0.312879   0.756581   8.424495   -0.052612   -0.128701   -0.229365
-0.037655   -0.001445   -0.052612   0.026461   -0.000319   -0.0033
-0.011354   0.027832   -0.128701   -0.000319   0.019457   0.012363
-0.005345   -0.13669   -0.229365   -0.0033   0.012363   0.032408
0.821587   0.083415   3.204987   3.640264   6.80762   34.19331
GTAC
0.413047   0.067067   -0.077855   -0.041762   -0.001022   -0.002882
0.067067   2.854396   0.817225   0.008815   0.019768   -0.151523
-0.077855   0.817225   8.321041   0.016618   -0.104518   -0.225669
-0.041762   0.008815   0.016618   0.027174   5e-06   0.000388
-0.001022   0.019768   -0.104518   5e-06   0.019171   0.012839
-0.002882   -0.151523   -0.225669   0.000388   0.012839   0.031529
-0.221948   -0.047299   3.151816   -0.015322   5.892162   32.534829
GTGA
1.007281   -0.086265   -0.21158   -0.06977   -0.001098   -0.013582
-0.086265   3.111761   0.639692   -0.003503   0.02588   -0.127846
-0.21158   0.639692   8.650979   -0.053302   -0.119339   -0.232036
-0.06977   -0.003503   -0.053302   0.030621   0.000671   -0.003953
-0.001098   0.02588   -0.119339   0.000671   0.018218   0.009638
-0.013582   -0.127846   -0.232036   -0.003953   0.009638   0.032568
1.017116   0.102919   3.223445   4.173746   7.229064   33.553819
GTGC
0.860179   -0.214469   -0.213118   -0.08471   -0.006318   0.026826
-0.214469   3.036304   0.744883   0.003368   0.037393   -0.108515
-0.213118   0.744883   8.476777   -0.040771   -0.095664   -0.236475
-0.08471   0.003368   -0.040771   0.030914   0.001317   -0.002487
-0.006318   0.037393   -0.095664   0.001317   0.018574   0.008663
0.026826   -0.108515   -0.236475   -0.002487   0.008663   0.028309
0.681093   -0.066232   3.235902   2.173188   6.52855   34.320007
GTGG
0.821744   -0.134152   -0.192562   -0.060566   -0.005098   -0.011306
-0.134152   3.418488   0.432001   -0.015005   0.017013   -0.134263
-0.192562   0.432001   9.379875   -0.033343   -0.127299   -0.248838
-0.060566   -0.015005   -0.033343   0.030697   0.001154   -0.000859
-0.005098   0.017013   -0.127299   0.001154   0.021324   0.009999
-0.011306   -0.134263   -0.248838   -0.000859   0.009999   0.026082
0.549489   0.003254   3.010276   1.277835   6.749725   29.751192
GTTA
1.859662   -1.128491   -0.542991   -0.023109   0.000824   -0.019488
-1.128491   3.752382   1.200867   -0.011232   -0.05513   -0.122513
-0.542991   1.200867   11.092991   0.244269   -0.03985   -0.198385
-0.023109   -0.011232   0.244269   0.048078   -0.00261   -0.006843
0.000824   -0.05513   -0.03985   -0.00261   0.021582   0.010036
-0.019488   -0.122513   -0.198385   -0.006843   0.010036   0.045708
1.012915   0.170109   3.239214   4.066772   0.36356   36.94447
GTTG
1.620836   -0.960542   -0.590124   -0.032272   -0.012007   -0.038066
-0.960542   3.496414   1.021198   -0.005524   -0.083576   -0.164871
-0.590124   1.021198   11.554604   0.282745   -0.00367   -0.189937
-0.032272   -0.005524   0.282745   0.049975   0.000525   -0.006725
-0.012007   -0.083576   -0.00367   0.000525   0.0229   0.010931
-0.038066   -0.164871   -0.189937   -0.006725   0.010931   0.034883
0.539581   -0.096692   3.184695   3.287396   -0.013096   34.92234
TAAA
1.418548   0.503743   -0.170432   0.006288   -0.023363   0.069904
0.503743   2.901692   1.117356   0.010988   -0.09827   -0.142076
-0.170432   1.117356   4.508408   -0.007759   -0.148208   -0.19323
0.006288   0.010988   -0.007759   0.035033   0.006215   0.008189
-0.023363   -0.09827   -0.148208   0.006215   0.020451   0.009356
0.069904   -0.142076   -0.19323   0.008189   0.009356   0.035258
-0.404318   -0.14501   3.291655   -2.455042   1.748326   34.443807
TAAG
1.933933   0.987292   0.385347   -0.030765   0.002813   0.053739
0.987292   3.388801   0.92826   -0.009485   -0.085595   -0.156088
0.385347   0.92826   10.680981   -0.270416   -0.00917   -0.162121
-0.030765   -0.009485   -0.270416   0.048928   -0.000501   0.006073
0.002813   -0.085595   -0.00917   -0.000501   0.024068   0.006581
0.053739   -0.156088   -0.162121   0.006073   0.006581   0.032182
-0.427181   -0.215386   3.240583   -3.338627   -0.128431   33.827528
TAAT
2.061962   1.25864   0.471831   -0.024962   0.009714   0.03618
1.25864   3.817897   1.355516   -0.00021   -0.05018   -0.140203
0.471831   1.355516   10.060413   -0.253799   -0.045148   -0.177689
-0.024962   -0.00021   -0.253799   0.049257   0.002489   0.006681
0.009714   -0.05018   -0.045148   0.002489   0.022758   0.004712
0.03618   -0.140203   -0.177689   0.006681   0.004712   0.037924
-0.856197   -0.053912   3.33959   -3.929172   1.09419   37.222798
TACC
1.060985   0.447131   0.229832   -0.036276   -0.018731   0.02824
0.447131   3.949801   2.93967   0.00831   -0.004521   -0.113195
0.229832   2.93967   10.689898   0.065221   0.071417   -0.194211
-0.036276   0.00831   0.065221   0.04387   0.005659   0.004684
-0.018731   -0.004521   0.071417   0.005659   0.022831   0.008482
0.02824   -0.113195   -0.194211   0.004684   0.008482   0.036142
-0.268478   -0.535966   3.311843   -1.485234   -0.827623   32.993057
TACG
0.966053   0.257577   0.356317   -0.037041   0.008918   0.030856
0.257577   4.043463   3.053759   -0.007866   0.008247   -0.086248
0.356317   3.053759   10.888017   0.071578   0.077755   -0.216838
-0.037041   -0.007866   0.071578   0.041686   0.004224   0.005703
0.008918   0.008247   0.077755   0.004224   0.024145   0.009112
0.030856   -0.086248   -0.216838   0.005703   0.009112   0.031174
-0.053767   -0.496294   3.280629   -0.936988   -0.426465   30.563469
TAGA
1.062526   0.093752   0.133574   -0.036318   0.015296   0.085592
0.093752   2.41649   1.706543   -0.001686   -0.057758   -0.098469
0.133574   1.706543   10.315868   -0.276757   -0.078374   -0.225678
-0.036318   -0.001686   -0.276757   0.049319   0.004409   0.008296
0.015296   -0.057758   -0.078374   0.004409   0.021144   0.010402
0.085592   -0.098469   -0.225678   0.008296   0.010402   0.035922
-0.130175   -0.36203   3.275719   -1.659618   2.730397   32.183838
TAGG
1.097859   0.359832   0.226813   -0.03398   0.027709   0.077621
0.359832   2.639211   1.659732   -0.005958   -0.049799   -0.107135
0.226813   1.659732   10.988231   -0.270453   -0.023544   -0.214502
-0.03398   -0.005958   -0.270453   0.04918   0.002042   0.008137
0.027709   -0.049799   -0.023544   0.002042   0.021512   0.008994
0.077621   -0.107135   -0.214502   0.008137   0.008994   0.0348
-0.345471   -0.26012   3.182457   -2.742928   1.574027   33.150699
TATA
1.317711   -0.086255   0.107269   0.009796   0.011325   -0.006497
-0.086255   4.548483   2.84771   7e-06   -0.060001   -0.090733
0.107269   2.84771   10.920235   0.006907   0.04779   -0.174731
0.009796   7e-06   0.006907   0.044227   -5.1e-05   0.000916
0.011325   -0.060001   0.04779   -5.1e-05   0.027945   0.013315
-0.006497   -0.090733   -0.174731   0.000916   0.013315   0.0393
-0.108806   -0.741346   3.214486   -0.120287   -0.511749   29.625122
TATG
1.05977   0.102413   -0.031896   0.024785   -0.004636   0.004847
0.102413   4.897519   3.122486   0.011337   -0.067421   -0.076515
-0.031896   3.122486   11.692613   0.004775   0.053149   -0.176097
0.024785   0.011337   0.004775   0.043011   -0.00091   0.000879
-0.004636   -0.067421   0.053149   -0.00091   0.029275   0.014955
0.004847   -0.076515   -0.176097   0.000879   0.014955   0.037794
-0.052713   -0.647719   3.145263   -0.078672   0.389557   28.430397
TCAA
0.822126   -0.114676   0.391894   -0.065662   0.006616   8.2e-05
-0.114676   2.821435   0.592351   0.008552   0.011657   -0.114217
0.391894   0.592351   8.737329   -0.001961   -0.146596   -0.248084
-0.065662   0.008552   -0.001961   0.028821   -0.001397   0.000794
0.006616   0.011657   -0.146596   -0.001397   0.020582   0.011241
8.2e-05   -0.114217   -0.248084   0.000794   0.011241   0.023469
-0.295654   0.070491   3.067346   -0.226443   8.418389   29.104873
TCGA
1.049016   -0.053335   -0.068313   -0.109238   0.012283   0.001651
-0.053335   3.212121   0.408707   0.00273   0.001121   -0.139647
-0.068313   0.408707   8.703532   -0.009002   -0.129703   -0.26928
-0.109238   0.00273   -0.009002   0.031046   -0.000167   0.000111
0.012283   0.001121   -0.129703   -0.000167   0.020555   0.009687
0.001651   -0.139647   -0.26928   0.000111   0.009687   0.026168
0.050218   0.068835   3.060514   0.1643   7.70098   29.295159
TCTG
1.082378   -0.154446   -0.328754   -0.042621   -0.027992   -0.051258
-0.154446   2.373802   1.875169   0.030993   -0.057954   -0.091272
-0.328754   1.875169   10.767918   0.27351   -0.081497   -0.271322
-0.042621   0.030993   0.27351   0.046307   -0.004324   -0.011019
-0.027992   -0.057954   -0.081497   -0.004324   0.022247   0.009522
-0.051258   -0.091272   -0.271322   -0.011019   0.009522   0.02798
0.230133   -0.249219   3.204516   1.798062   3.442832   30.825371
TGAA
1.302256   0.459748   0.800588   -0.101955   0.022299   0.010753
0.459748   2.663842   1.361032   0.007588   -0.045993   -0.126513
0.800588   1.361032   10.719214   -0.342037   -0.022942   -0.180671
-0.101955   0.007588   -0.342037   0.047685   -0.003814   0.002121
0.022299   -0.045993   -0.022942   -0.003814   0.023096   0.01144
0.010753   -0.126513   -0.180671   0.002121   0.01144   0.02863
-0.683621   0.060352   3.33026   -1.715343   2.695614   34.847123
TGAC
1.706276   0.718069   0.628574   -0.09463   0.030728   -0.008154
0.718069   3.353359   1.256508   0.030395   -0.045116   -0.153054
0.628574   1.256508   11.339055   -0.31214   -0.011026   -0.142869
-0.09463   0.030395   -0.31214   0.047787   -0.003246   -0.000946
0.030728   -0.045116   -0.011026   -0.003246   0.024436   0.009956
-0.008154   -0.153054   -0.142869   -0.000946   0.009956   0.035988
-1.04313   0.238119   3.314235   -4.286875   1.732809   37.409252
TGAT
1.65064   0.781767   0.422729   -0.07642   0.014187   -0.066466
0.781767   2.644128   1.279871   0.03171   -0.036482   -0.126285
0.422729   1.279871   10.899123   -0.330539   -0.020762   -0.138755
-0.07642   0.03171   -0.330539   0.046831   -0.002534   -0.001744
0.014187   -0.036482   -0.020762   -0.002534   0.021578   0.009914
-0.066466   -0.126285   -0.138755   -0.001744   0.009914   0.038694
-0.70922   0.077615   3.356004   -2.980521   1.065075   38.23973
TGCA
1.270879   0.132252   0.029472   -0.125345   -0.004949   -0.026694
0.132252   3.521217   2.802306   0.001054   0.062394   -0.123448
0.029472   2.802306   11.51514   0.005633   0.133097   -0.238403
-0.125345   0.001054   0.005633   0.043591   0.000519   0.001083
-0.004949   0.062394   0.133097   0.000519   0.02465   0.004851
-0.026694   -0.123448   -0.238403   0.001083   0.004851   0.032719
-0.3422   -0.271476   3.362244   -1.19514   -1.012673   33.938742
TGCT
2.003397   0.757995   -0.188525   -0.120613   0.009958   -0.067807
0.757995   3.332027   2.748075   0.025296   0.050879   -0.105897
-0.188525   2.748075   11.557847   -0.016398   0.107027   -0.222572
-0.120613   0.025296   -0.016398   0.04595   -0.000123   -0.002756
0.009958   0.050879   0.107027   -0.000123   0.024987   0.005455
-0.067807   -0.105897   -0.222572   -0.002756   0.005455   0.042315
-0.588517   -0.386602   3.422307   -2.681344   -0.280447   35.277501
TGGA
1.159647   0.175691   0.503744   -0.138699   0.048981   0.048185
0.175691   2.035112   1.826257   -0.025303   -0.016462   -0.098673
0.503744   1.826257   10.985717   -0.347224   -0.033732   -0.218506
-0.138699   -0.025303   -0.347224   0.053095   -0.002967   0.001951
0.048981   -0.016462   -0.033732   -0.002967   0.020252   0.008985
0.048185   -0.098673   -0.218506   0.001951   0.008985   0.026916
-0.311653   -0.201463   3.341706   -0.484335   5.107701   32.548715
TGGC
1.605161   0.552388   0.45238   -0.127069   0.02795   0.024083
0.552388   2.109286   1.541047   0.029467   -0.010032   -0.080027
0.45238   1.541047   11.448267   -0.33362   -0.015917   -0.183754
-0.127069   0.029467   -0.33362   0.055093   -0.002083   0.00137
0.02795   -0.010032   -0.015917   -0.002083   0.021328   0.007212
0.024083   -0.080027   -0.183754   0.00137   0.007212   0.034096
-0.63081   -0.168916   3.3828   -2.013147   3.6417   36.082652
TGGG
1.111632   0.144876   0.517381   -0.130153   0.031397   0.025164
0.144876   2.271178   1.432526   0.009212   -0.00296   -0.114764
0.517381   1.432526   11.674838   -0.351703   -0.001461   -0.221735
-0.130153   0.009212   -0.351703   0.053651   -0.003247   0.002999
0.031397   -0.00296   -0.001461   -0.003247   0.019177   0.004982
0.025164   -0.114764   -0.221735   0.002999   0.004982   0.028877
-0.413743   -0.093225   3.311314   -1.159731   2.356667   34.742765
TGTA
1.057756   0.210439   -0.198363   -0.015505   0.007185   -0.014486
0.210439   4.561378   3.102974   0.011773   0.022527   -0.093734
-0.198363   3.102974   11.857423   -0.036619   0.117301   -0.183149
-0.015505   0.011773   -0.036619   0.043814   -0.005435   -0.004173
0.007185   0.022527   0.117301   -0.005435   0.026537   0.009753
-0.014486   -0.093734   -0.183149   -0.004173   0.009753   0.035395
-0.590299   -0.429675   3.169816   -0.104881   -0.080569   29.605144
TGTG
1.090929   0.049468   -0.428779   -0.029617   -0.005496   -0.025221
0.049468   3.88183   3.014739   0.052589   0.031168   -0.077638
-0.428779   3.014739   11.472005   -0.02376   0.120838   -0.1699
-0.029617   0.052589   -0.02376   0.04289   -0.005779   -0.007572
-0.005496   0.031168   0.120838   -0.005779   0.024908   0.008217
-0.025221   -0.077638   -0.1699   -0.007572   0.008217   0.035261
-0.487095   -0.524385   3.245318   0.284343   -1.367409   31.309355
TTAA
0.481169   0.120212   -0.363069   -0.021751   0.01761   0.020394
0.120212   2.449873   0.870199   -0.007179   0.006362   -0.137848
-0.363069   0.870199   6.791566   0.088141   -0.079846   -0.154892
-0.021751   -0.007179   0.088141   0.018549   -0.003793   -0.003059
0.01761   0.006362   -0.079846   -0.003793   0.017099   0.010373
0.020394   -0.137848   -0.154892   -0.003059   0.010373   0.024287
-0.420686   0.058854   3.144792   -0.116267   8.821739   30.766003
TTAG
0.515254   0.13404   -0.01786   -0.036725   -0.000481   0.016108
0.13404   2.953161   0.611776   -0.003706   0.013322   -0.162833
-0.01786   0.611776   9.033343   0.01257   -0.138481   -0.247579
-0.036725   -0.003706   0.01257   0.02695   -0.000186   0.001308
-0.000481   0.013322   -0.138481   -0.000186   0.020741   0.01459
0.016108   -0.162833   -0.247579   0.001308   0.01459   0.032966
-0.61966   0.214357   3.089808   -2.587192   5.816721   32.696298
TTGG
0.865535   0.104389   -0.416233   -0.061499   0.011806   0.020754
0.104389   2.940564   0.631939   -0.016251   0.023244   -0.119364
-0.416233   0.631939   8.748596   -0.00058   -0.134464   -0.246909
-0.061499   -0.016251   -0.00058   0.030162   0.000741   0.000126
0.011806   0.023244   -0.134464   0.000741   0.022145   0.011637
0.020754   -0.119364   -0.246909   0.000126   0.011637   0.025541
0.071149   -0.040006   3.052963   -1.286922   8.019848   28.802661
TTGT
0.849984   0.093286   -0.404308   -0.083184   0.009895   0.022464
0.093286   2.430818   1.195927   0.008815   0.00631   -0.116608
-0.404308   1.195927   7.392192   0.011595   -0.071583   -0.213604
-0.083184   0.008815   0.011595   0.029163   0.001308   -0.001493
0.009895   0.00631   -0.071583   0.001308   0.015954   0.007205
0.022464   -0.116608   -0.213604   -0.001493   0.007205   0.021358
0.283704   -0.061518   3.294863   -1.013317   7.013018   33.576718
TTTT
2.117306   -0.351699   -0.68473   -0.053136   0.001815   -0.069369
-0.351699   3.214728   1.206307   -0.01537   -0.066304   -0.151065
-0.68473   1.206307   9.578907   0.273223   -0.05007   -0.182318
-0.053136   -0.01537   0.273223   0.047628   -0.000226   -0.006285
0.001815   -0.066304   -0.05007   -0.000226   0.02449   0.007631
-0.069369   -0.151065   -0.182318   -0.006285   0.007631   0.033341
0.212685   -0.462379   3.376928   1.37773   0.840683   35.18251
GTTT
2.358219   -0.78457   -0.953097   -0.054158   -0.026144   -0.042487
-0.78457   3.448153   1.181099   -0.034937   -0.036495   -0.197363
-0.953097   1.181099   9.857861   0.251787   -0.056521   -0.199705
-0.054158   -0.034937   0.251787   0.047319   -0.001473   -0.006837
-0.026144   -0.036495   -0.056521   -0.001473   0.022891   0.008372
-0.042487   -0.197363   -0.199705   -0.006837   0.008372   0.046265
0.353034   -0.454481   3.339392   2.927965   0.126094   37.199615
CTTT
1.513   -0.391067   -0.702359   -0.050174   -0.008906   -0.045811
-0.391067   2.971861   1.239627   0.037957   -0.061639   -0.114754
-0.702359   1.239627   10.716124   0.302196   -0.027654   -0.185078
-0.050174   0.037957   0.302196   0.049741   0.001477   -0.008632
-0.008906   -0.061639   -0.027654   0.001477   0.022675   0.010515
-0.045811   -0.114754   -0.185078   -0.008632   0.010515   0.032779
0.07464   -0.341554   3.259422   2.817979   -0.050423   35.511733
ATTT
2.734271   -0.800158   -1.052227   -0.069179   -0.016369   -0.048634
-0.800158   4.350005   1.154519   -0.042266   -0.033781   -0.275497
-1.052227   1.154519   9.777669   0.243035   -0.048757   -0.148436
-0.069179   -0.042266   0.243035   0.047745   -0.000373   -0.003948
-0.016369   -0.033781   -0.048757   -0.000373   0.026219   0.005687
-0.048634   -0.275497   -0.148436   -0.003948   0.005687   0.057698
0.277929   -0.487194   3.378303   2.428507   0.433765   37.514187
TGTT
1.294559   0.445389   -0.400664   -0.036995   -0.015921   -0.04508
0.445389   3.598884   2.804093   0.025436   0.025031   -0.106099
-0.400664   2.804093   11.15626   -0.050223   0.09434   -0.169947
-0.036995   0.025436   -0.050223   0.044787   -0.004993   -0.006798
-0.015921   0.025031   0.09434   -0.004993   0.026282   0.010283
-0.04508   -0.106099   -0.169947   -0.006798   0.010283   0.043798
-0.468191   -0.634724   3.349631   0.142606   -1.328353   32.940664
CGTT
2.144427   0.185219   -0.389237   -0.070343   0.001202   -0.069597
0.185219   4.157579   3.242462   0.048093   -0.001658   -0.118126
-0.389237   3.242462   11.074676   -0.041392   0.066198   -0.222423
-0.070343   0.048093   -0.041392   0.046773   -0.005352   -0.007627
0.001202   -0.001658   0.066198   -0.005352   0.030033   0.010388
-0.069597   -0.118126   -0.222423   -0.007627   0.010388   0.04496
-0.32794   -0.77845   3.432803   0.222217   -1.036417   32.852514
AGTT
1.846074   -0.377968   -0.359176   -0.064775   -0.002353   -0.041038
-0.377968   4.275875   2.932668   0.004263   0.057325   -0.204788
-0.359176   2.932668   10.620021   -0.034324   0.085022   -0.194884
-0.064775   0.004263   -0.034324   0.047611   -0.005138   -0.004731
-0.002353   0.057325   0.085022   -0.005138   0.029067   0.00405
-0.041038   -0.204788   -0.194884   -0.004731   0.00405   0.057027
0.015011   -0.871538   3.503615   1.811248   -1.08812   34.715352
TCTT
1.590135   0.28496   -0.48973   -0.071044   -0.057025   -0.083866
0.28496   2.252408   1.864713   0.016103   -0.065313   -0.069586
-0.48973   1.864713   9.292628   0.256592   -0.078807   -0.209012
-0.071044   0.016103   0.256592   0.048081   -0.003905   -0.006238
-0.057025   -0.065313   -0.078807   -0.003905   0.02447   0.01069
-0.083866   -0.069586   -0.209012   -0.006238   0.01069   0.033866
-0.107083   -0.526211   3.401396   0.857868   4.127573   32.967491
GCTT
2.167082   -0.509839   -0.667739   -0.090681   -0.041066   -0.092274
-0.509839   3.052219   1.596571   -0.014688   -0.050282   -0.124544
-0.667739   1.596571   8.998698   0.200185   -0.056094   -0.168315
-0.090681   -0.014688   0.200185   0.048477   -0.003729   -0.006934
-0.041066   -0.050282   -0.056094   -0.003729   0.023438   0.006657
-0.092274   -0.124544   -0.168315   -0.006934   0.006657   0.040134
0.359405   -0.692095   3.455736   3.272998   2.951625   35.88483
CCTT
2.061769   -0.306453   -0.601633   -0.082243   -0.046202   -0.089248
-0.306453   2.636436   1.633239   0.006341   -0.052497   -0.126506
-0.601633   1.633239   8.961782   0.248267   -0.026862   -0.18737
-0.082243   0.006341   0.248267   0.048786   -0.001468   -0.007656
-0.046202   -0.052497   -0.026862   -0.001468   0.025885   0.006604
-0.089248   -0.126506   -0.18737   -0.007656   0.006604   0.040297
0.122227   -0.791504   3.414036   1.965103   2.328857   34.105071
ACTT
2.4707   -0.398487   -0.518372   -0.068695   -0.028431   -0.078724
-0.398487   3.504577   1.416718   -0.032114   -0.060807   -0.190038
-0.518372   1.416718   7.809985   0.148519   -0.055085   -0.112599
-0.068695   -0.032114   0.148519   0.04128   -0.00363   -0.00087
-0.028431   -0.060807   -0.055085   -0.00363   0.025373   0.006368
-0.078724   -0.190038   -0.112599   -0.00087   0.006368   0.049948
0.258149   -0.976722   3.528048   1.684135   2.220941   36.515524
TATT
1.448059   -0.180324   0.143419   0.013823   0.02502   0.005423
-0.180324   4.589252   2.827974   -0.028298   -0.024308   -0.099674
0.143419   2.827974   11.121301   -0.022396   0.057719   -0.157237
0.013823   -0.028298   -0.022396   0.044914   -0.000744   -0.000317
0.02502   -0.024308   0.057719   -0.000744   0.02739   0.007463
0.005423   -0.099674   -0.157237   -0.000317   0.007463   0.041611
0.175731   -0.826703   3.285238   0.443742   -2.236204   31.48205
CATT
2.369694   -0.180823   0.124886   -0.016622   0.000164   0.018623
-0.180823   5.098577   3.169091   -0.006047   -0.049629   -0.167831
0.124886   3.169091   10.809194   -0.012756   0.049007   -0.177978
-0.016622   -0.006047   -0.012756   0.047052   0.000372   0.001176
0.000164   -0.049629   0.049007   0.000372   0.033475   0.010592
0.018623   -0.167831   -0.177978   0.001176   0.010592   0.060603
0.121216   -0.90534   3.347233   0.714961   -2.346834   32.027969
GTGT
0.909148   -0.25774   -0.123669   -0.087804   0.005065   0.031875
-0.25774   2.538098   1.290903   0.009857   0.022284   -0.097658
-0.123669   1.290903   7.459541   -0.007573   -0.084813   -0.233711
-0.087804   0.009857   -0.007573   0.03096   0.000226   -0.002444
0.005065   0.022284   -0.084813   0.000226   0.016501   0.007403
0.031875   -0.097658   -0.233711   -0.002444   0.007403   0.025294
0.584779   -0.068056   3.356569   1.22107   6.37444   36.287679
CTGT
0.742872   -0.025117   -0.309304   -0.073712   -0.001482   0.021129
-0.025117   2.44006   0.920471   0.012543   0.019486   -0.096118
-0.309304   0.920471   8.09192   -0.011972   -0.103137   -0.243074
-0.073712   0.012543   -0.011972   0.02872   0.00023   -0.002307
-0.001482   0.019486   -0.103137   0.00023   0.0186   0.008913
0.021129   -0.096118   -0.243074   -0.002307   0.008913   0.02211
0.202307   -0.035597   3.171426   0.287018   6.643208   33.370832
TGGT
1.351114   0.546181   0.46472   -0.101909   0.031004   0.017076
0.546181   1.766443   1.588856   0.028301   -0.007471   -0.095912
0.46472   1.588856   9.886079   -0.306139   -0.027885   -0.177514
-0.101909   0.028301   -0.306139   0.050905   -0.002473   -0.002161
0.031004   -0.007471   -0.027885   -0.002473   0.021025   0.008076
0.017076   -0.095912   -0.177514   -0.002161   0.008076   0.035534
-0.434645   -0.401035   3.49963   -1.400424   3.65907   36.736484
CGGT
1.442352   0.50615   0.474054   -0.123326   0.015933   0.017148
0.50615   2.003677   1.600299   0.028792   -0.01215   -0.112741
0.474054   1.600299   10.450766   -0.318727   -0.022225   -0.178347
-0.123326   0.028792   -0.318727   0.053403   -0.002405   -0.00221
0.015933   -0.01215   -0.022225   -0.002405   0.019829   0.00707
0.017148   -0.112741   -0.178347   -0.00221   0.00707   0.032733
-0.486324   -0.32352   3.502538   -1.289071   3.446488   36.262862
TCGT
1.141663   -0.374192   -0.07596   -0.118333   0.010309   0.018362
-0.374192   2.55934   1.222797   -0.008106   0.004425   -0.10729
-0.07596   1.222797   7.360676   -0.011097   -0.090472   -0.235062
-0.118333   -0.008106   -0.011097   0.030363   -0.000681   -0.000606
0.010309   0.004425   -0.090472   -0.000681   0.01681   0.006322
0.018362   -0.10729   -0.235062   -0.000606   0.006322   0.025889
0.432038   0.143491   3.303606   3.258075   6.717238   35.840869
GCGT
1.173676   0.109115   0.05699   -0.131574   -0.010444   -0.004446
0.109115   2.458163   1.17119   -0.005919   0.025802   -0.074507
0.05699   1.17119   7.745597   0.009322   -0.055448   -0.207637
-0.131574   -0.005919   0.009322   0.033816   0.001558   0.003257
-0.010444   0.025802   -0.055448   0.001558   0.016227   0.004726
-0.004446   -0.074507   -0.207637   0.003257   0.004726   0.023397
-0.328112   0.011871   3.333895   -2.302288   5.556622   38.398275
CCGT
1.137727   -0.359091   0.001518   -0.132101   0.005042   0.004127
-0.359091   3.326116   0.925911   -0.025849   0.000782   -0.125546
0.001518   0.925911   8.560669   -0.015853   -0.076588   -0.253891
-0.132101   -0.025849   -0.015853   0.033535   -0.000283   0.001937
0.005042   0.000782   -0.076588   -0.000283   0.018097   0.006422
0.004127   -0.125546   -0.253891   0.001937   0.006422   0.02415
0.297023   0.20009   3.198517   1.345356   5.731009   34.91149
TAGT
1.744551   0.868101   0.373649   -0.053472   0.037598   0.078247
0.868101   2.913186   1.959119   -0.0156   -0.03494   -0.08894
0.373649   1.959119   8.884658   -0.188043   -0.063707   -0.209188
-0.053472   -0.0156   -0.188043   0.046123   0.003883   0.008371
0.037598   -0.03494   -0.063707   0.003883   0.020732   0.007528
0.078247   -0.08894   -0.209188   0.008371   0.007528   0.038705
-0.868235   -0.305232   3.379119   -4.212129   3.476714   36.153369
GAGT
1.828105   0.58221   0.499856   -0.078363   0.019658   0.075271
0.58221   3.100277   1.910188   -0.029773   -0.065936   -0.142008
0.499856   1.910188   8.228424   -0.192553   -0.047932   -0.180802
-0.078363   -0.029773   -0.192553   0.045679   0.002816   0.006122
0.019658   -0.065936   -0.047932   0.002816   0.025421   0.007535
0.075271   -0.142008   -0.180802   0.006122   0.007535   0.042255
-0.210266   -0.821292   3.464848   -2.604243   2.36701   35.103283
CAGT
1.691908   0.777193   0.497979   -0.052072   0.016275   0.076477
0.777193   2.982049   1.734261   0.0091   -0.037797   -0.125141
0.497979   1.734261   9.92115   -0.22121   -0.022868   -0.214472
-0.052072   0.0091   -0.22121   0.048325   0.002398   0.008506
0.016275   -0.037797   -0.022868   0.002398   0.02223   0.008849
0.076477   -0.125141   -0.214472   0.008506   0.008849   0.043657
-0.667945   -0.347562   3.352958   -3.541971   0.819766   36.881955
TTCT
1.419269   -0.389139   -0.981384   -0.11097   -0.030972   -0.009716
-0.389139   2.238142   1.646529   0.010972   -0.023858   -0.129837
-0.981384   1.646529   10.334233   0.358906   -0.013692   -0.180317
-0.11097   0.010972   0.358906   0.048094   0.004448   -0.001965
-0.030972   -0.023858   -0.013692   0.004448   0.022075   0.00902
-0.009716   -0.129837   -0.180317   -0.001965   0.00902   0.030096
0.239254   -0.190192   3.465112   -0.663753   1.481417   37.79342
GTCT
1.839274   -0.805865   -1.126469   -0.116285   -0.027586   0.023393
-0.805865   2.653493   1.192417   -0.013764   -0.01536   -0.155133
-1.126469   1.192417   11.041976   0.344289   -0.002043   -0.170785
-0.116285   -0.013764   0.344289   0.049986   0.004677   -0.000585
-0.027586   -0.01536   -0.002043   0.004677   0.024787   0.008254
0.023393   -0.155133   -0.170785   -0.000585   0.008254   0.0366
0.359791   -0.168198   3.423416   0.684681   0.632203   39.028878
ATCT
1.960108   -0.835021   -0.87218   -0.103211   -0.027132   0.04604
-0.835021   2.6689   1.593898   -0.006836   -0.003773   -0.192025
-0.87218   1.593898   10.284992   0.314487   -0.01758   -0.144886
-0.103211   -0.006836   0.314487   0.047166   0.004288   0.000764
-0.027132   -0.003773   -0.01758   0.004288   0.022668   0.008223
0.04604   -0.192025   -0.144886   0.000764   0.008223   0.045083
0.359781   -0.329991   3.521816   0.51355   0.881602   39.715854
CGCT
1.932505   -0.546279   0.037213   -0.109794   -0.002708   0.030958
-0.546279   2.824977   2.452018   0.019598   0.036551   -0.102661
0.037213   2.452018   12.057663   0.072754   0.126945   -0.20939
-0.109794   0.019598   0.072754   0.044188   0.001824   -6.4e-05
-0.002708   0.036551   0.126945   0.001824   0.027064   0.005856
0.030958   -0.102661   -0.20939   -6.4e-05   0.005856   0.045376
0.18852   -0.563447   3.503398   0.629737   -1.1861   36.815948
TCCT
1.344128   0.158818   -0.804617   -0.151262   -0.044526   -0.070436
0.158818   1.588829   1.933274   0.009031   -0.003909   -0.078838
-0.804617   1.933274   10.046132   0.32296   -0.006009   -0.177763
-0.151262   0.009031   0.32296   0.050189   0.003306   0.001761
-0.044526   -0.003909   -0.006009   0.003306   0.019448   0.008024
-0.070436   -0.078838   -0.177763   0.001761   0.008024   0.031557
-0.160134   -0.494381   3.517665   -2.47216   3.718469   35.074774
GCCT
2.210901   -0.236266   -0.676332   -0.144478   -0.016978   -0.041386
-0.236266   1.938623   1.753556   -0.023743   -0.014222   -0.097089
-0.676332   1.753556   9.519792   0.254073   -0.017234   -0.151785
-0.144478   -0.023743   0.254073   0.049903   0.001456   0.002318
-0.016978   -0.014222   -0.017234   0.001456   0.023358   0.007498
-0.041386   -0.097089   -0.151785   0.002318   0.007498   0.035841
0.1943   -0.921806   3.637811   -1.04847   3.351914   37.612568
CCCT
1.289708   -0.007668   -0.808984   -0.156427   -0.038813   -0.043593
-0.007668   1.749883   1.912547   0.028318   0.002263   -0.09856
-0.808984   1.912547   10.530465   0.331461   0.002505   -0.22916
-0.156427   0.028318   0.331461   0.052628   0.003497   -0.002553
-0.038813   0.002263   0.002505   0.003497   0.020016   0.005152
-0.043593   -0.09856   -0.22916   -0.002553   0.005152   0.029579
-0.08753   -0.415298   3.424936   -1.009781   3.333998   34.724483
ACCT
2.140592   -0.238687   -0.763904   -0.134319   -0.017708   -0.008715
-0.238687   2.397104   1.498956   -0.026068   -0.001899   -0.167339
-0.763904   1.498956   8.970344   0.250613   -0.031538   -0.131949
-0.134319   -0.026068   0.250613   0.047995   0.00166   0.001639
-0.017708   -0.001899   -0.031538   0.00166   0.024625   0.004032
-0.008715   -0.167339   -0.131949   0.001639   0.004032   0.040675
0.061679   -1.119702   3.677977   -1.494597   4.784829   36.300831
TACT
1.354019   0.666852   0.171482   -0.041426   -0.006033   0.039303
0.666852   4.233007   2.997795   -0.004136   0.033662   -0.126971
0.171482   2.997795   11.324458   0.032109   0.110039   -0.201766
-0.041426   -0.004136   0.032109   0.047703   0.005541   0.004267
-0.006033   0.033662   0.110039   0.005541   0.025667   0.006626
0.039303   -0.126971   -0.201766   0.004267   0.006626   0.04571
-0.408452   -0.569571   3.371516   -2.204757   -1.87246   34.251805
TTAT
0.574457   -0.230004   0.189435   -0.049559   0.010026   0.008721
-0.230004   2.253872   1.164265   -0.012204   0.013355   -0.121748
0.189435   1.164265   7.766123   -0.034023   -0.101536   -0.223801
-0.049559   -0.012204   -0.034023   0.026598   -0.000585   -0.001119
0.010026   0.013355   -0.101536   -0.000585   0.017765   0.011959
0.008721   -0.121748   -0.223801   -0.001119   0.011959   0.030458
0.622013   0.078709   3.272424   2.670721   6.299694   35.056956
GTAT
0.477293   -0.063154   -0.012767   -0.04849   0.001336   0.00916
-0.063154   2.275927   0.971856   -0.003037   0.030784   -0.104929
-0.012767   0.971856   7.647149   0.007612   -0.083815   -0.21807
-0.04849   -0.003037   0.007612   0.026083   0.000285   0.000679
0.001336   0.030784   -0.083815   0.000285   0.015873   0.010215
0.00916   -0.104929   -0.21807   0.000679   0.010215   0.029533
0.105986   0.043809   3.287419   -0.069076   4.000288   37.697614
TCAT
0.777421   0.205238   0.10995   -0.079482   -0.003257   -0.039372
0.205238   2.556767   0.982843   0.006207   0.011373   -0.111159
0.10995   0.982843   7.67298   0.051093   -0.083305   -0.20519
-0.079482   0.006207   0.051093   0.028302   -0.000711   0.001234
-0.003257   0.011373   -0.083305   -0.000711   0.015806   0.007892
-0.039372   -0.111159   -0.20519   0.001234   0.007892   0.027249
-0.620779   0.060229   3.256517   -2.73685   6.740716   34.906689
CCAT
0.727238   0.186305   0.157479   -0.076027   0.005195   -0.044498
0.186305   2.804963   0.881752   0.012442   0.016528   -0.129081
0.157479   0.881752   8.161792   0.031521   -0.077217   -0.217906
-0.076027   0.012442   0.031521   0.028689   -0.000654   0.000661
0.005195   0.016528   -0.077217   -0.000654   0.016289   0.00756
-0.044498   -0.129081   -0.217906   0.000661   0.00756   0.029592
-0.323332   0.103877   3.212748   -1.505651   4.897859   36.567871
ACAT
1.285237   0.413046   0.049376   -0.094705   -0.014591   -0.079377
0.413046   2.359159   1.295546   0.003172   0.018042   -0.106114
0.049376   1.295546   7.114868   0.019743   -0.061007   -0.184645
-0.094705   0.003172   0.019743   0.030517   -0.000618   0.000483
-0.014591   0.018042   -0.061007   -0.000618   0.015893   0.00545
-0.079377   -0.106114   -0.184645   0.000483   0.00545   0.031762
-0.761795   -0.15323   3.444183   -1.402249   5.691852   38.36594
CAAT
2.045611   1.180065   0.661074   -0.02348   -0.001367   0.022091
1.180065   3.675041   1.282796   0.015473   -0.05067   -0.169697
0.661074   1.282796   10.889024   -0.280478   -0.021484   -0.17277
-0.02348   0.015473   -0.280478   0.050889   0.001654   0.005916
-0.001367   -0.05067   -0.021484   0.001654   0.02252   0.009695
0.022091   -0.169697   -0.17277   0.005916   0.009695   0.049354
-0.793569   -0.043154   3.332504   -3.920297   -0.570178   38.36012
TTTG
1.474854   -0.559944   -0.555068   -0.027441   0.001583   -0.06328
-0.559944   2.89414   1.199766   -0.009926   -0.083343   -0.14921
-0.555068   1.199766   10.993773   0.29611   -0.031797   -0.211396
-0.027441   -0.009926   0.29611   0.048646   -0.001213   -0.008328
0.001583   -0.083343   -0.031797   -0.001213   0.022982   0.011563
-0.06328   -0.14921   -0.211396   -0.008328   0.011563   0.037067
0.475229   -0.127939   3.241263   2.348256   0.448032   34.815446
CTTG
1.685021   -0.878277   -0.669446   -0.039555   -0.01747   -0.058178
-0.878277   3.684551   1.349339   0.042233   -0.069644   -0.156024
-0.669446   1.349339   11.140505   0.277905   -0.017012   -0.201216
-0.039555   0.042233   0.277905   0.049743   -0.000124   -0.009336
-0.01747   -0.069644   -0.017012   -0.000124   0.022308   0.008624
-0.058178   -0.156024   -0.201216   -0.009336   0.008624   0.038444
0.662778   0.025804   3.256919   3.937753   0.979352   36.427569
AGTG
1.744437   -0.631761   -0.275165   -0.058713   -0.003   -0.020283
-0.631761   3.790566   3.243918   0.015163   -0.002163   -0.113535
-0.275165   3.243918   10.904786   -0.061597   0.071355   -0.197217
-0.058713   0.015163   -0.061597   0.045281   -0.006855   -0.004996
-0.003   -0.002163   0.071355   -0.006855   0.027517   0.00932
-0.020283   -0.113535   -0.197217   -0.004996   0.00932   0.04313
0.087284   -0.832035   3.444707   2.292702   -1.281861   33.380637
GCTG
1.697807   -0.548273   -0.354325   -0.052434   -0.024388   -0.074925
-0.548273   2.670302   1.857704   0.002038   -0.050752   -0.101513
-0.354325   1.857704   10.621761   0.251755   -0.046983   -0.267889
-0.052434   0.002038   0.251755   0.049217   -0.002055   -0.010234
-0.024388   -0.050752   -0.046983   -0.002055   0.024128   0.008011
-0.074925   -0.101513   -0.267889   -0.010234   0.008011   0.030887
0.406372   -0.39196   3.243138   2.877217   2.012542   32.67704
CCTG
1.412233   -0.585321   -0.306653   -0.039511   -0.024639   -0.064212
-0.585321   2.637916   1.799834   0.016875   -0.051769   -0.117259
-0.306653   1.799834   10.556923   0.253254   -0.005227   -0.215041
-0.039511   0.016875   0.253254   0.046737   0.000375   -0.006873
-0.024639   -0.051769   -0.005227   0.000375   0.02152   0.005718
-0.064212   -0.117259   -0.215041   -0.006873   0.005718   0.027361
0.321571   -0.358392   3.190677   2.895062   1.234853   31.858564
CTGG
0.754489   0.046601   -0.321111   -0.074725   -0.010599   0.006957
0.046601   2.92932   0.586661   -0.00575   0.020293   -0.119012
-0.321111   0.586661   8.835523   -0.014345   -0.110611   -0.243232
-0.074725   -0.00575   -0.014345   0.029118   0.000363   -0.000465
-0.010599   0.020293   -0.110611   0.000363   0.019163   0.010187
0.006957   -0.119012   -0.243232   -0.000465   0.010187   0.025753
0.102175   0.046182   3.089546   0.344111   5.910221   32.301888
TCGG
1.025413   -0.065017   -0.085923   -0.101552   0.007443   0.005015
-0.065017   3.183311   0.439684   -0.002299   0.003474   -0.133591
-0.085923   0.439684   8.695131   -0.003909   -0.111144   -0.263459
-0.101552   -0.002299   -0.003909   0.029429   -0.000392   0.000482
0.007443   0.003474   -0.111144   -0.000392   0.019374   0.008195
0.005015   -0.133591   -0.263459   0.000482   0.008195   0.02438
0.004907   0.051806   3.019313   0.880674   6.886951   29.783231
TTCG
1.239688   -0.321521   -0.730492   -0.101003   -0.011168   -0.012682
-0.321521   2.31793   1.070979   -0.041858   -0.041559   -0.120522
-0.730492   1.070979   10.862401   0.362396   -0.030708   -0.193689
-0.101003   -0.041858   0.362396   0.048909   0.003835   -0.000362
-0.011168   -0.041559   -0.030708   0.003835   0.024505   0.011552
-0.012682   -0.120522   -0.193689   -0.000362   0.011552   0.027729
0.39167   -0.041082   3.383767   0.370873   2.311452   35.722958
GTCG
1.953989   -0.621697   -0.719594   -0.109681   -0.014107   0.04282
-0.621697   3.303599   1.172079   -0.048226   -0.050833   -0.130697
-0.719594   1.172079   11.932671   0.352172   -0.00971   -0.173031
-0.109681   -0.048226   0.352172   0.0496   0.00409   0.002098
-0.014107   -0.050833   -0.00971   0.00409   0.024731   0.010549
0.04282   -0.130697   -0.173031   0.002098   0.010549   0.039002
0.922677   0.321202   3.318211   3.381176   1.312865   38.187035
CTCG
1.139681   -0.436195   -0.790286   -0.103851   -0.01959   0.000324
-0.436195   2.809528   0.977757   -0.029272   -0.03858   -0.145254
-0.790286   0.977757   11.448381   0.367302   -0.009962   -0.176526
-0.103851   -0.029272   0.367302   0.048725   0.003862   0.000592
-0.01959   -0.03858   -0.009962   0.003862   0.022694   0.009787
0.000324   -0.145254   -0.176526   0.000592   0.009787   0.03272
0.604527   0.188333   3.31316   2.368011   1.229277   37.156729
TGCG
1.220702   0.101164   0.192037   -0.12183   0.010586   0.000637
0.101164   3.768827   2.6595   -0.003663   0.079654   -0.139505
0.192037   2.6595   11.649733   -0.030736   0.146395   -0.255516
-0.12183   -0.003663   -0.030736   0.044692   0.000308   -0.000745
0.010586   0.079654   0.146395   0.000308   0.024426   0.003621
0.000637   -0.139505   -0.255516   -0.000745   0.003621   0.033613
0.080236   -0.168642   3.402913   0.317017   -2.101165   35.439053
TCCG
1.234784   -0.126032   -0.619341   -0.152409   -0.042249   -0.042898
-0.126032   1.935917   1.886878   0.012506   0.007481   -0.095683
-0.619341   1.886878   11.1149   0.360161   -0.029632   -0.229484
-0.152409   0.012506   0.360161   0.054251   0.003039   -0.001832
-0.042249   0.007481   -0.029632   0.003039   0.021553   0.007276
-0.042898   -0.095683   -0.229484   -0.001832   0.007276   0.02845
0.073877   -0.288244   3.445171   -0.710567   4.097086   33.655445
CCCG
1.422124   -0.359307   -0.748418   -0.146   -0.034742   -0.034092
-0.359307   2.124617   1.620504   -0.00653   -0.002349   -0.110764
-0.748418   1.620504   11.922451   0.409075   0.009334   -0.188227
-0.146   -0.00653   0.409075   0.058975   0.004349   -0.000422
-0.034742   -0.002349   0.009334   0.004349   0.02332   0.006803
-0.034092   -0.110764   -0.188227   -0.000422   0.006803   0.03495
0.303418   -0.247709   3.427237   0.297356   2.751812   35.443181
CACG
1.205347   0.061271   0.476858   -0.042574   -0.000983   0.014977
0.061271   4.121799   3.078195   -0.016851   0.017208   -0.093311
0.476858   3.078195   11.842213   0.052276   0.103448   -0.209195
-0.042574   -0.016851   0.052276   0.044306   0.005067   0.005253
-0.000983   0.017208   0.103448   0.005067   0.027584   0.01253
0.014977   -0.093311   -0.209195   0.005253   0.01253   0.034907
0.384983   -0.465967   3.203383   0.19474   0.182992   29.312649
GTAG
0.535305   0.26261   -0.314035   -0.041654   0.005643   0.001189
0.26261   2.82913   0.558753   0.012274   0.027625   -0.132982
-0.314035   0.558753   8.61453   0.048841   -0.109241   -0.218486
-0.041654   0.012274   0.048841   0.026318   0.000559   0.001687
0.005643   0.027625   -0.109241   0.000559   0.019379   0.012784
0.001189   -0.132982   -0.218486   0.001687   0.012784   0.031392
-0.84765   0.104237   3.159299   -2.094906   5.621663   34.367225
ATAG
0.478104   0.137692   -0.305135   -0.051965   0.01115   -0.009884
0.137692   2.482549   1.014256   0.014126   0.022555   -0.128878
-0.305135   1.014256   8.015801   0.02186   -0.088825   -0.228401
-0.051965   0.014126   0.02186   0.027484   0.000388   -3.8e-05
0.01115   0.022555   -0.088825   0.000388   0.017158   0.011605
-0.009884   -0.128878   -0.228401   -3.8e-05   0.011605   0.031354
-0.123658   0.145858   3.281603   -0.913369   4.160121   36.922924
TGAG
1.243788   0.506419   0.73176   -0.096568   -0.003849   0.002276
0.506419   2.861202   0.988196   0.023271   -0.044913   -0.133355
0.73176   0.988196   11.60835   -0.36114   0.00632   -0.156089
-0.096568   0.023271   -0.36114   0.050137   -0.004742   -0.000279
-0.003849   -0.044913   0.00632   -0.004742   0.023246   0.009958
0.002276   -0.133355   -0.156089   -0.000279   0.009958   0.029549
-0.600763   0.052628   3.293489   -2.57918   1.011011   35.743752
AGAG
1.399296   0.571201   1.074402   -0.12392   0.028805   0.001544
0.571201   2.371349   1.213326   -0.019003   -0.032244   -0.122064
1.074402   1.213326   11.07294   -0.364504   -0.003739   -0.168878
-0.12392   -0.019003   -0.364504   0.050527   -0.005413   0.00198
0.028805   -0.032244   -0.003739   -0.005413   0.023533   0.010647
0.001544   -0.122064   -0.168878   0.00198   0.010647   0.03223
-0.349708   -0.011471   3.386791   -1.058302   1.102758   37.680062
TCAG
0.778249   0.026525   0.445864   -0.057578   -0.007067   -0.001616
0.026525   2.933048   0.562675   0.002784   0.018185   -0.121339
0.445864   0.562675   9.098274   0.012037   -0.145821   -0.258982
-0.057578   0.002784   0.012037   0.029285   -0.001426   0.000187
-0.007067   0.018185   -0.145821   -0.001426   0.022168   0.011964
-0.001616   -0.121339   -0.258982   0.000187   0.011964   0.026035
-0.173849   0.037609   3.021369   -1.499739   7.471786   28.958491
GCAG
0.751341   0.085637   0.467875   -0.073736   0.011747   -0.014493
0.085637   2.600499   0.741165   -0.024859   0.014155   -0.113255
0.467875   0.741165   8.409339   0.001493   -0.08345   -0.219493
-0.073736   -0.024859   0.001493   0.028851   -0.002548   0.000182
0.011747   0.014155   -0.08345   -0.002548   0.017852   0.008392
-0.014493   -0.113255   -0.219493   0.000182   0.008392   0.022862
-0.099544   -0.013392   3.169861   -0.165778   5.428023   34.372371
TTTC
2.033472   -0.331943   -0.510128   -0.044911   -0.009057   -0.043573
-0.331943   2.850613   1.380709   0.004704   -0.094266   -0.127724
-0.510128   1.380709   9.569131   0.286669   -0.074512   -0.226276
-0.044911   0.004704   0.286669   0.048507   -0.001046   -0.007672
-0.009057   -0.094266   -0.074512   -0.001046   0.02698   0.01129
-0.043573   -0.127724   -0.226276   -0.007672   0.01129   0.031447
0.124716   -0.454884   3.328557   1.340324   1.552269   33.705786
GTTC
1.909707   -0.708744   -0.520971   -0.042883   -0.013506   -0.049008
-0.708744   3.299243   1.36381   0.003453   -0.073371   -0.153736
-0.520971   1.36381   10.36097   0.296776   -0.058611   -0.202216
-0.042883   0.003453   0.296776   0.049602   -0.000413   -0.006446
-0.013506   -0.073371   -0.058611   -0.000413   0.025603   0.009677
-0.049008   -0.153736   -0.202216   -0.006446   0.009677   0.035155
0.143226   -0.417683   3.285538   2.489907   0.565438   35.052843
CTTC
1.752114   -0.435656   -0.601621   -0.054804   0.005858   -0.058388
-0.435656   2.868561   1.267915   0.024487   -0.09242   -0.117391
-0.601621   1.267915   10.25339   0.280652   -0.056992   -0.211036
-0.054804   0.024487   0.280652   0.048341   -0.000254   -0.007214
0.005858   -0.09242   -0.056992   -0.000254   0.024079   0.010836
-0.058388   -0.117391   -0.211036   -0.007214   0.010836   0.033268
0.095923   -0.33578   3.269057   2.23707   1.450537   34.136108
ATTC
2.038405   -1.018729   -0.676637   -0.045475   -0.018994   -0.019538
-1.018729   3.708192   1.699137   0.00707   -0.04372   -0.202045
-0.676637   1.699137   9.52198   0.258947   -0.04427   -0.181394
-0.045475   0.00707   0.258947   0.047042   -0.000675   -0.005532
-0.018994   -0.04372   -0.04427   -0.000675   0.024325   0.007675
-0.019538   -0.202045   -0.181394   -0.005532   0.007675   0.044953
0.285438   -0.453966   3.377907   2.659958   0.077602   37.006292
TGTC
1.224739   0.390602   -0.229887   -0.042049   -0.004596   -0.001105
0.390602   4.213727   3.14347   0.03026   0.012432   -0.068838
-0.229887   3.14347   11.109529   -0.013341   0.087129   -0.207916
-0.042049   0.03026   -0.013341   0.043538   -0.005406   -0.004639
-0.004596   0.012432   0.087129   -0.005406   0.026763   0.010549
-0.001105   -0.068838   -0.207916   -0.004639   0.010549   0.0354
-0.599736   -0.521797   3.246656   -0.346652   -0.042915   30.346336
GGTC
1.894196   -0.183901   -0.441292   -0.055936   -0.008123   -0.042179
-0.183901   4.344584   3.321592   0.027917   -0.013204   -0.099841
-0.441292   3.321592   10.829723   -0.015655   0.059036   -0.19387
-0.055936   0.027917   -0.015655   0.045577   -0.005941   -0.004896
-0.008123   -0.013204   0.059036   -0.005941   0.029321   0.010529
-0.042179   -0.099841   -0.19387   -0.004896   0.010529   0.042788
-0.222659   -0.772535   3.408739   0.949214   -0.684422   33.270221
CGTC
1.446441   0.487441   -0.124327   -0.028454   -0.02773   -0.044964
0.487441   4.168983   2.998545   0.049969   -0.002261   -0.070855
-0.124327   2.998545   10.989507   -0.05506   0.069604   -0.200504
-0.028454   0.049969   -0.05506   0.044382   -0.005485   -0.006263
-0.02773   -0.002261   0.069604   -0.005485   0.027529   0.01246
-0.044964   -0.070855   -0.200504   -0.006263   0.01246   0.040244
-0.43248   -0.620402   3.344016   0.180197   -0.726696   32.212361
AGTC
1.819876   -0.17507   -0.128992   -0.056172   -0.015899   -0.009897
-0.17507   4.418144   3.338684   -0.012286   0.007904   -0.140661
-0.128992   3.338684   11.246501   -0.040892   0.057902   -0.233009
-0.056172   -0.012286   -0.040892   0.047717   -0.006471   -0.003634
-0.015899   0.007904   0.057902   -0.006471   0.030667   0.007678
-0.009897   -0.140661   -0.233009   -0.003634   0.007678   0.045492
-0.048765   -0.846547   3.436569   2.033506   -1.34778   33.363475
TCTC
1.176413   0.108312   -0.352824   -0.057786   -0.051161   -0.058002
0.108312   2.28244   1.905531   0.034581   -0.067621   -0.075298
-0.352824   1.905531   9.874028   0.298506   -0.08242   -0.231701
-0.057786   0.034581   0.298506   0.050327   -0.004293   -0.007938
-0.051161   -0.067621   -0.08242   -0.004293   0.023212   0.011598
-0.058002   -0.075298   -0.231701   -0.007938   0.011598   0.031354
-0.187855   -0.431647   3.290308   1.119803   3.774055   31.24314
CCTC
1.191496   -0.149825   -0.187492   -0.045862   -0.049689   -0.048441
-0.149825   2.176153   1.743917   0.019838   -0.056372   -0.074026
-0.187492   1.743917   9.518296   0.221886   -0.060117   -0.244415
-0.045862   0.019838   0.221886   0.044924   -0.002393   -0.00848
-0.049689   -0.056372   -0.060117   -0.002393   0.023238   0.008647
-0.048441   -0.074026   -0.244415   -0.00848   0.008647   0.026545
0.146312   -0.477969   3.243252   2.299623   3.550786   31.690926
TATC
1.868481   -0.271926   -0.13379   -0.003446   -0.012842   -0.018894
-0.271926   4.836812   3.068669   -0.021079   -0.07816   -0.107904
-0.13379   3.068669   11.145916   -0.029973   0.042481   -0.156216
-0.003446   -0.021079   -0.029973   0.045716   0.000137   -0.001518
-0.012842   -0.07816   0.042481   0.000137   0.029092   0.008884
-0.018894   -0.107904   -0.156216   -0.001518   0.008884   0.038218
0.250343   -0.826579   3.256994   0.441226   -1.585221   30.394325
CATC
1.789557   -0.188962   -0.145092   -0.012161   0.000395   -0.03054
-0.188962   5.012421   3.090352   -0.004864   -0.055716   -0.089374
-0.145092   3.090352   11.076298   -0.027133   0.045374   -0.162786
-0.012161   -0.004864   -0.027133   0.046485   -7.2e-05   -0.000785
0.000395   -0.055716   0.045374   -7.2e-05   0.028953   0.011528
-0.03054   -0.089374   -0.162786   -0.000785   0.011528   0.04438
0.143513   -0.777086   3.283372   0.380148   -1.751328   30.792638
AATC
2.549788   0.037274   -0.013557   -0.018263   0.021323   -0.040176
0.037274   5.278576   3.037861   0.001747   -0.050176   -0.126121
-0.013557   3.037861   11.025892   -0.02335   0.038766   -0.165742
-0.018263   0.001747   -0.02335   0.046497   0.000196   0.001776
0.021323   -0.050176   0.038766   0.000196   0.034245   0.009316
-0.040176   -0.126121   -0.165742   0.001776   0.009316   0.055889
-0.041446   -0.895809   3.320069   -0.541043   -2.366203   31.979993
TTGC
0.974448   0.261478   -0.432447   -0.067588   -0.005797   0.02409
0.261478   2.896162   0.680381   0.015836   0.018062   -0.113011
-0.432447   0.680381   8.569295   0.026869   -0.124127   -0.238271
-0.067588   0.015836   0.026869   0.031191   0.001525   -6.6e-05
-0.005797   0.018062   -0.124127   0.001525   0.021289   0.011792
0.02409   -0.113011   -0.238271   -6.6e-05   0.011792   0.025284
-0.089128   -0.114697   3.117503   -2.13482   8.536494   30.105448
TCGC
1.346052   -0.237728   -0.068066   -0.108328   0.002476   -0.031855
-0.237728   3.504806   0.408162   -0.002463   0.003402   -0.139026
-0.068066   0.408162   9.169186   0.000911   -0.123914   -0.299208
-0.108328   -0.002463   0.000911   0.033449   0.000198   0.000564
0.002476   0.003402   -0.123914   0.000198   0.020665   0.008824
-0.031855   -0.139026   -0.299208   0.000564   0.008824   0.02778
0.399606   0.071053   3.031132   2.792024   6.902946   29.527766
CCGC
1.108307   0.004115   0.068674   -0.122151   0.005739   0.005767
0.004115   3.174743   0.320002   -0.030282   0.01614   -0.126801
0.068674   0.320002   9.18254   -0.018646   -0.092407   -0.250887
-0.122151   -0.030282   -0.018646   0.031061   -0.001206   0.001403
0.005739   0.01614   -0.092407   -0.001206   0.01917   0.00708
0.005767   -0.126801   -0.250887   0.001403   0.00708   0.023876
-0.019077   0.191296   3.10431   -0.193612   5.850676   33.850335
TAGC
1.473947   0.652048   0.295216   -0.043835   0.014916   0.094545
0.652048   3.105609   1.790922   -0.00452   -0.036271   -0.094621
0.295216   1.790922   11.014848   -0.276206   -0.041134   -0.23469
-0.043835   -0.00452   -0.276206   0.05342   0.003381   0.008805
0.014916   -0.036271   -0.041134   0.003381   0.021645   0.008547
0.094545   -0.094621   -0.23469   0.008805   0.008547   0.04004
-0.618422   -0.219951   3.254768   -3.257147   1.405894   34.59318
GAGC
1.909425   0.384366   0.359882   -0.076285   0.032749   0.062795
0.384366   2.760512   1.854107   -0.017806   -0.070444   -0.092775
0.359882   1.854107   9.030554   -0.233645   -0.074848   -0.226281
-0.076285   -0.017806   -0.233645   0.049406   0.003486   0.008224
0.032749   -0.070444   -0.074848   0.003486   0.027272   0.007268
0.062795   -0.092775   -0.226281   0.008224   0.007268   0.034322
-0.13428   -0.728534   3.431236   -2.199124   2.775102   34.04051
TTCC
1.251424   -0.310629   -0.958904   -0.115371   -0.015164   -0.012825
-0.310629   2.393337   1.68791   0.006788   -0.041866   -0.121721
-0.958904   1.68791   10.596244   0.321994   -0.027999   -0.1925
-0.115371   0.006788   0.321994   0.045506   0.004071   -0.001133
-0.015164   -0.041866   -0.027999   0.004071   0.023078   0.011243
-0.012825   -0.121721   -0.1925   -0.001133   0.011243   0.028309
0.151993   -0.117864   3.365518   0.000256   2.40262   36.310368
GTCC
1.663045   -0.85956   -0.923917   -0.094571   -0.017395   0.040738
-0.85956   2.376811   1.385296   -0.025516   -0.030893   -0.117605
-0.923917   1.385296   10.565771   0.271137   -0.023125   -0.17776
-0.094571   -0.025516   0.271137   0.043585   0.002342   -0.001505
-0.017395   -0.030893   -0.023125   0.002342   0.023568   0.010115
0.040738   -0.117605   -0.17776   -0.001505   0.010115   0.03389
0.696106   -0.039858   3.280489   3.718092   1.38294   37.447329
CTCC
1.061498   -0.508849   -0.818819   -0.118274   -0.032382   0.001342
-0.508849   2.71054   1.378718   0.023831   -0.030896   -0.125324
-0.818819   1.378718   10.967565   0.327028   -0.003304   -0.164845
-0.118274   0.023831   0.327028   0.04607   0.004558   -0.001318
-0.032382   -0.030896   -0.003304   0.004558   0.020982   0.009963
0.001342   -0.125324   -0.164845   -0.001318   0.009963   0.028116
0.095889   -0.028441   3.294359   1.41449   0.977623   36.550951
ATCC
1.771617   -0.932282   -0.773524   -0.10954   -0.017282   0.067366
-0.932282   2.84012   1.712666   -0.012704   -0.015925   -0.176516
-0.773524   1.712666   10.100121   0.29135   -0.033165   -0.165558
-0.10954   -0.012704   0.29135   0.046444   0.003345   9.2e-05
-0.017282   -0.015925   -0.033165   0.003345   0.023087   0.007703
0.067366   -0.176516   -0.165558   9.2e-05   0.007703   0.041858
0.369086   -0.23663   3.457601   1.409375   0.814462   39.186075
TGCC
1.91774   -0.699677   -0.062165   -0.130537   -0.011459   0.028916
-0.699677   3.430891   3.290375   -0.020536   0.026505   -0.075964
-0.062165   3.290375   11.619858   0.008443   0.10637   -0.220712
-0.130537   -0.020536   0.008443   0.043379   0.000159   0.001202
-0.011459   0.026505   0.10637   0.000159   0.027267   0.008245
0.028916   -0.075964   -0.220712   0.001202   0.008245   0.03722
0.484881   -0.530478   3.412785   1.777645   -0.075106   34.959625
CGCC
2.050303   -0.533373   0.007404   -0.127583   -0.012418   0.024166
-0.533373   3.206353   2.887602   0.028455   0.050156   -0.070929
0.007404   2.887602   12.092702   0.067821   0.134969   -0.226259
-0.127583   0.028455   0.067821   0.044769   0.001981   0.001426
-0.012418   0.050156   0.134969   0.001981   0.028798   0.005943
0.024166   -0.070929   -0.226259   0.001426   0.005943   0.038318
0.340611   -0.372519   3.406834   -0.046884   -0.489994   35.975846
AGCC
2.602986   -0.218686   -0.088367   -0.131392   -0.006177   0.008893
-0.218686   3.505133   3.083566   0.021786   0.025548   -0.1241
-0.088367   3.083566   11.949108   0.013727   0.108321   -0.223139
-0.131392   0.021786   0.013727   0.04414   0.00108   -0.001934
-0.006177   0.025548   0.108321   0.00108   0.029934   0.007386
0.008893   -0.1241   -0.223139   -0.001934   0.007386   0.044539
0.077628   -0.801502   3.560538   -0.855706   -0.95298   37.590527
TCCC
1.370024   0.16551   -0.773686   -0.156651   -0.035304   -0.039367
0.16551   1.740127   2.134956   0.025807   0.002082   -0.096712
-0.773686   2.134956   9.659147   0.301273   -0.034789   -0.23066
-0.156651   0.025807   0.301273   0.052223   0.001677   -0.000579
-0.035304   0.002082   -0.034789   0.001677   0.019   0.007725
-0.039367   -0.096712   -0.23066   -0.000579   0.007725   0.030966
-0.370517   -0.41627   3.433458   -1.784186   4.661638   33.058048
GCCC
1.597172   -0.376387   -0.703829   -0.152695   -0.027133   -0.022305
-0.376387   1.750774   1.941616   -1.1e-05   0.003806   -0.087416
-0.703829   1.941616   9.799669   0.277468   -0.010559   -0.202578
-0.152695   -1.1e-05   0.277468   0.052617   0.003606   -0.000429
-0.027133   0.003806   -0.010559   0.003606   0.022901   0.006399
-0.022305   -0.087416   -0.202578   -0.000429   0.006399   0.033229
0.253161   -0.593164   3.488568   0.283493   3.809395   34.690744
CCCC
1.438154   -0.283707   -0.632073   -0.141363   -0.034572   -0.036141
-0.283707   1.758235   2.084095   0.030226   -0.006358   -0.094526
-0.632073   2.084095   10.212325   0.307334   -0.006436   -0.216028
-0.141363   0.030226   0.307334   0.050724   0.004399   -0.000444
-0.034572   -0.006358   -0.006436   0.004399   0.022471   0.007956
-0.036141   -0.094526   -0.216028   -0.000444   0.007956   0.032333
0.127978   -0.589082   3.458181   -0.062185   3.958429   34.928175
ACCC
1.734033   -0.250051   -0.598872   -0.142326   -0.040124   -0.024774
-0.250051   2.044163   2.042628   0.010869   0.007118   -0.116181
-0.598872   2.042628   9.31484   0.261132   -0.01029   -0.167825
-0.142326   0.010869   0.261132   0.049705   0.002816   0.001323
-0.040124   0.007118   -0.01029   0.002816   0.023031   0.006719
-0.024774   -0.116181   -0.167825   0.001323   0.006719   0.036463
-0.011089   -0.924906   3.648918   -0.340374   3.483523   36.964424
CACC
1.41665   0.34414   0.452572   -0.044711   -0.010928   0.074003
0.34414   4.07201   3.254099   -0.005585   0.03152   -0.110504
0.452572   3.254099   12.127714   0.021031   0.143554   -0.172608
-0.044711   -0.005585   0.021031   0.046504   0.005667   0.00415
-0.010928   0.03152   0.143554   0.005667   0.026353   0.008805
0.074003   -0.110504   -0.172608   0.00415   0.008805   0.042046
-0.058152   -0.524955   3.28359   -0.443023   -2.008072   33.124637
AACC
1.88859   0.09917   0.199477   -0.046552   -0.001655   0.085922
0.09917   4.362877   3.356797   -0.048868   0.025962   -0.10996
0.199477   3.356797   11.795476   0.014701   0.110461   -0.175302
-0.046552   -0.048868   0.014701   0.044968   0.003301   0.00498
-0.001655   0.025962   0.110461   0.003301   0.029324   0.005259
0.085922   -0.10996   -0.175302   0.00498   0.005259   0.042741
0.211671   -0.770605   3.364032   0.806053   -1.254569   33.250394
TTAC
0.645574   -0.339384   0.312879   -0.037655   -0.011354   -0.005345
-0.339384   2.710201   0.756581   -0.001445   0.027832   -0.13669
0.312879   0.756581   8.424495   -0.052612   -0.128701   -0.229365
-0.037655   -0.001445   -0.052612   0.026461   -0.000319   -0.0033
-0.011354   0.027832   -0.128701   -0.000319   0.019457   0.012363
-0.005345   -0.13669   -0.229365   -0.0033   0.012363   0.032408
0.821587   0.083415   3.204987   3.640264   6.80762   34.19331
TCAC
1.007281   0.086265   0.21158   -0.06977   0.001098   0.013582
0.086265   3.111761   0.639692   0.003503   0.02588   -0.127846
0.21158   0.639692   8.650979   0.053302   -0.119339   -0.232036
-0.06977   0.003503   0.053302   0.030621   -0.000671   0.003953
0.001098   0.02588   -0.119339   -0.000671   0.018218   0.009638
0.013582   -0.127846   -0.232036   0.003953   0.009638   0.032568
-1.017116   0.102919   3.223445   -4.173746   7.229064   33.553819
GCAC
0.860179   0.214469   0.213118   -0.08471   0.006318   -0.026826
0.214469   3.036304   0.744883   -0.003368   0.037393   -0.108515
0.213118   0.744883   8.476777   0.040771   -0.095664   -0.236475
-0.08471   -0.003368   0.040771   0.030914   -0.001317   0.002487
0.006318   0.037393   -0.095664   -0.001317   0.018574   0.008663
-0.026826   -0.108515   -0.236475   0.002487   0.008663   0.028309
-0.681093   -0.066232   3.235902   -2.173188   6.52855   34.320007
CCAC
0.821744   0.134152   0.192562   -0.060566   0.005098   0.011306
0.134152   3.418488   0.432001   0.015005   0.017013   -0.134263
0.192562   0.432001   9.379875   0.033343   -0.127299   -0.248838
-0.060566   0.015005   0.033343   0.030697   -0.001154   0.000859
0.005098   0.017013   -0.127299   -0.001154   0.021324   0.009999
0.011306   -0.134263   -0.248838   0.000859   0.009999   0.026082
-0.549489   0.003254   3.010276   -1.277835   6.749725   29.751192
TAAC
1.859662   1.128491   0.542991   -0.023109   -0.000824   0.019488
1.128491   3.752382   1.200867   0.011232   -0.05513   -0.122513
0.542991   1.200867   11.092991   -0.244269   -0.03985   -0.198385
-0.023109   0.011232   -0.244269   0.048078   0.00261   0.006843
-0.000824   -0.05513   -0.03985   0.00261   0.021582   0.010036
0.019488   -0.122513   -0.198385   0.006843   0.010036   0.045708
-1.012915   0.170109   3.239214   -4.066772   0.36356   36.94447
CAAC
1.620836   0.960542   0.590124   -0.032272   0.012007   0.038066
0.960542   3.496414   1.021198   0.005524   -0.083576   -0.164871
0.590124   1.021198   11.554604   -0.282745   -0.00367   -0.189937
-0.032272   0.005524   -0.282745   0.049975   -0.000525   0.006725
0.012007   -0.083576   -0.00367   -0.000525   0.0229   0.010931
0.038066   -0.164871   -0.189937   0.006725   0.010931   0.034883
-0.539581   -0.096692   3.184695   -3.287396   -0.013096   34.92234
TTTA
1.418548   -0.503743   0.170432   0.006288   0.023363   -0.069904
-0.503743   2.901692   1.117356   -0.010988   -0.09827   -0.142076
0.170432   1.117356   4.508408   0.007759   -0.148208   -0.19323
0.006288   -0.010988   0.007759   0.035033   -0.006215   -0.008189
0.023363   -0.09827   -0.148208   -0.006215   0.020451   0.009356
-0.069904   -0.142076   -0.19323   -0.008189   0.009356   0.035258
0.404318   -0.14501   3.291655   2.455042   1.748326   34.443807
CTTA
1.933933   -0.987292   -0.385347   -0.030765   -0.002813   -0.053739
-0.987292   3.388801   0.92826   0.009485   -0.085595   -0.156088
-0.385347   0.92826   10.680981   0.270416   -0.00917   -0.162121
-0.030765   0.009485   0.270416   0.048928   0.000501   -0.006073
-0.002813   -0.085595   -0.00917   0.000501   0.024068   0.006581
-0.053739   -0.156088   -0.162121   -0.006073   0.006581   0.032182
0.427181   -0.215386   3.240583   3.338627   -0.128431   33.827528
GGTA
1.060985   -0.447131   -0.229832   -0.036276   0.018731   -0.02824
-0.447131   3.949801   2.93967   -0.00831   -0.004521   -0.113195
-0.229832   2.93967   10.689898   -0.065221   0.071417   -0.194211
-0.036276   -0.00831   -0.065221   0.04387   -0.005659   -0.004684
0.018731   -0.004521   0.071417   -0.005659   0.022831   0.008482
-0.02824   -0.113195   -0.194211   -0.004684   0.008482   0.036142
0.268478   -0.535966   3.311843   1.485234   -0.827623   32.993057
CGTA
0.966053   -0.257577   -0.356317   -0.037041   -0.008918   -0.030856
-0.257577   4.043463   3.053759   0.007866   0.008247   -0.086248
-0.356317   3.053759   10.888017   -0.071578   0.077755   -0.216838
-0.037041   0.007866   -0.071578   0.041686   -0.004224   -0.005703
-0.008918   0.008247   0.077755   -0.004224   0.024145   0.009112
-0.030856   -0.086248   -0.216838   -0.005703   0.009112   0.031174
0.053767   -0.496294   3.280629   0.936988   -0.426465   30.563469
TCTA
1.062526   -0.093752   -0.133574   -0.036318   -0.015296   -0.085592
-0.093752   2.41649   1.706543   0.001686   -0.057758   -0.098469
-0.133574   1.706543   10.315868   0.276757   -0.078374   -0.225678
-0.036318   0.001686   0.276757   0.049319   -0.004409   -0.008296
-0.015296   -0.057758   -0.078374   -0.004409   0.021144   0.010402
-0.085592   -0.098469   -0.225678   -0.008296   0.010402   0.035922
0.130175   -0.36203   3.275719   1.659618   2.730397   32.183838
CCTA
1.097859   -0.359832   -0.226813   -0.03398   -0.027709   -0.077621
-0.359832   2.639211   1.659732   0.005958   -0.049799   -0.107135
-0.226813   1.659732   10.988231   0.270453   -0.023544   -0.214502
-0.03398   0.005958   0.270453   0.04918   -0.002042   -0.008137
-0.027709   -0.049799   -0.023544   -0.002042   0.021512   0.008994
-0.077621   -0.107135   -0.214502   -0.008137   0.008994   0.0348
0.345471   -0.26012   3.182457   2.742928   1.574027   33.150699
CATA
1.05977   0.102413   -0.031896   0.024785   -0.004636   0.004847
0.102413   4.897519   3.122486   0.011337   -0.067421   -0.076515
-0.031896   3.122486   11.692613   0.004775   0.053149   -0.176097
0.024785   0.011337   0.004775   0.043011   -0.00091   0.000879
-0.004636   -0.067421   0.053149   -0.00091   0.029275   0.014955
0.004847   -0.076515   -0.176097   0.000879   0.014955   0.037794
-0.052713   -0.647719   3.145263   -0.078672   0.389557   28.430397
TTGA
0.822126   0.114676   -0.391894   -0.065662   -0.006616   -8.2e-05
0.114676   2.821435   0.592351   -0.008552   0.011657   -0.114217
-0.391894   0.592351   8.737329   0.001961   -0.146596   -0.248084
-0.065662   -0.008552   0.001961   0.028821   0.001397   -0.000794
-0.006616   0.011657   -0.146596   0.001397   0.020582   0.011241
-8.2e-05   -0.114217   -0.248084   -0.000794   0.011241   0.023469
0.295654   0.070491   3.067346   0.226443   8.418389   29.104873
CAGA
1.082378   0.154446   0.328754   -0.042621   0.027992   0.051258
0.154446   2.373802   1.875169   -0.030993   -0.057954   -0.091272
0.328754   1.875169   10.767918   -0.27351   -0.081497   -0.271322
-0.042621   -0.030993   -0.27351   0.046307   0.004324   0.011019
0.027992   -0.057954   -0.081497   0.004324   0.022247   0.009522
0.051258   -0.091272   -0.271322   0.011019   0.009522   0.02798
-0.230133   -0.249219   3.204516   -1.798062   3.442832   30.825371
TTCA
1.302256   -0.459748   -0.800588   -0.101955   -0.022299   -0.010753
-0.459748   2.663842   1.361032   -0.007588   -0.045993   -0.126513
-0.800588   1.361032   10.719214   0.342037   -0.022942   -0.180671
-0.101955   -0.007588   0.342037   0.047685   0.003814   -0.002121
-0.022299   -0.045993   -0.022942   0.003814   0.023096   0.01144
-0.010753   -0.126513   -0.180671   -0.002121   0.01144   0.02863
0.683621   0.060352   3.33026   1.715343   2.695614   34.847123
GTCA
1.706276   -0.718069   -0.628574   -0.09463   -0.030728   0.008154
-0.718069   3.353359   1.256508   -0.030395   -0.045116   -0.153054
-0.628574   1.256508   11.339055   0.31214   -0.011026   -0.142869
-0.09463   -0.030395   0.31214   0.047787   0.003246   0.000946
-0.030728   -0.045116   -0.011026   0.003246   0.024436   0.009956
0.008154   -0.153054   -0.142869   0.000946   0.009956   0.035988
1.04313   0.238119   3.314235   4.286875   1.732809   37.409252
ATCA
1.65064   -0.781767   -0.422729   -0.07642   -0.014187   0.066466
-0.781767   2.644128   1.279871   -0.03171   -0.036482   -0.126285
-0.422729   1.279871   10.899123   0.330539   -0.020762   -0.138755
-0.07642   -0.03171   0.330539   0.046831   0.002534   0.001744
-0.014187   -0.036482   -0.020762   0.002534   0.021578   0.009914
0.066466   -0.126285   -0.138755   0.001744   0.009914   0.038694
0.70922   0.077615   3.356004   2.980521   1.065075   38.23973
AGCA
2.003397   0.757995   -0.188525   -0.120613   0.009958   -0.067807
0.757995   3.332027   2.748075   0.025296   0.050879   -0.105897
-0.188525   2.748075   11.557847   -0.016398   0.107027   -0.222572
-0.120613   0.025296   -0.016398   0.04595   -0.000123   -0.002756
0.009958   0.050879   0.107027   -0.000123   0.024987   0.005455
-0.067807   -0.105897   -0.222572   -0.002756   0.005455   0.042315
-0.588517   -0.386602   3.422307   -2.681344   -0.280447   35.277501
TCCA
1.159647   -0.175691   -0.503744   -0.138699   -0.048981   -0.048185
-0.175691   2.035112   1.826257   0.025303   -0.016462   -0.098673
-0.503744   1.826257   10.985717   0.347224   -0.033732   -0.218506
-0.138699   0.025303   0.347224   0.053095   0.002967   -0.001951
-0.048981   -0.016462   -0.033732   0.002967   0.020252   0.008985
-0.048185   -0.098673   -0.218506   -0.001951   0.008985   0.026916
0.311653   -0.201463   3.341706   0.484335   5.107701   32.548715
GCCA
1.605161   -0.552388   -0.45238   -0.127069   -0.02795   -0.024083
-0.552388   2.109286   1.541047   -0.029467   -0.010032   -0.080027
-0.45238   1.541047   11.448267   0.33362   -0.015917   -0.183754
-0.127069   -0.029467   0.33362   0.055093   0.002083   -0.00137
-0.02795   -0.010032   -0.015917   0.002083   0.021328   0.007212
-0.024083   -0.080027   -0.183754   -0.00137   0.007212   0.034096
0.63081   -0.168916   3.3828   2.013147   3.6417   36.082652
CCCA
1.111632   -0.144876   -0.517381   -0.130153   -0.031397   -0.025164
-0.144876   2.271178   1.432526   -0.009212   -0.00296   -0.114764
-0.517381   1.432526   11.674838   0.351703   -0.001461   -0.221735
-0.130153   -0.009212   0.351703   0.053651   0.003247   -0.002999
-0.031397   -0.00296   -0.001461   0.003247   0.019177   0.004982
-0.025164   -0.114764   -0.221735   -0.002999   0.004982   0.028877
0.413743   -0.093225   3.311314   1.159731   2.356667   34.742765
TACA
1.057756   -0.210439   0.198363   -0.015505   -0.007185   0.014486
-0.210439   4.561378   3.102974   -0.011773   0.022527   -0.093734
0.198363   3.102974   11.857423   0.036619   0.117301   -0.183149
-0.015505   -0.011773   0.036619   0.043814   0.005435   0.004173
-0.007185   0.022527   0.117301   0.005435   0.026537   0.009753
0.014486   -0.093734   -0.183149   0.004173   0.009753   0.035395
0.590299   -0.429675   3.169816   0.104881   -0.080569   29.605144
CACA
1.090929   -0.049468   0.428779   -0.029617   0.005496   0.025221
-0.049468   3.88183   3.014739   -0.052589   0.031168   -0.077638
0.428779   3.014739   11.472005   0.02376   0.120838   -0.1699
-0.029617   -0.052589   0.02376   0.04289   0.005779   0.007572
0.005496   0.031168   0.120838   0.005779   0.024908   0.008217
0.025221   -0.077638   -0.1699   0.007572   0.008217   0.035261
0.487095   -0.524385   3.245318   -0.284343   -1.367409   31.309355
CTAA
0.515254   0.13404   -0.01786   -0.036725   -0.000481   0.016108
0.13404   2.953161   0.611776   -0.003706   0.013322   -0.162833
-0.01786   0.611776   9.033343   0.01257   -0.138481   -0.247579
-0.036725   -0.003706   0.01257   0.02695   -0.000186   0.001308
-0.000481   0.013322   -0.138481   -0.000186   0.020741   0.01459
0.016108   -0.162833   -0.247579   0.001308   0.01459   0.032966
-0.61966   0.214357   3.089808   -2.587192   5.816721   32.696298
CCAA
0.865535   -0.104389   0.416233   -0.061499   -0.011806   -0.020754
-0.104389   2.940564   0.631939   0.016251   0.023244   -0.119364
0.416233   0.631939   8.748596   0.00058   -0.134464   -0.246909
-0.061499   0.016251   0.00058   0.030162   -0.000741   -0.000126
-0.011806   0.023244   -0.134464   -0.000741   0.022145   0.011637
-0.020754   -0.119364   -0.246909   -0.000126   0.011637   0.025541
-0.071149   -0.040006   3.052963   1.286922   8.019848   28.802661
ACAA
0.849984   -0.093286   0.404308   -0.083184   -0.009895   -0.022464
-0.093286   2.430818   1.195927   -0.008815   0.00631   -0.116608
0.404308   1.195927   7.392192   -0.011595   -0.071583   -0.213604
-0.083184   -0.008815   -0.011595   0.029163   -0.001308   0.001493
-0.009895   0.00631   -0.071583   -0.001308   0.015954   0.007205
-0.022464   -0.116608   -0.213604   0.001493   0.007205   0.021358
-0.283704   -0.061518   3.294863   1.013317   7.013018   33.576718
