# Supplementary material for: Impact of DNA methylation on 3D genome structure
Source: Nat Commun. 2021 May 28;12:3243. doi: 10.1038/s41467-021-23142-8 (PMC8163762; doi:10.1038/s41467-021-23142-8)
Supplement: Supplementary file 7 — Supplementary Software 2 [file 41467_2021_23142_MOESM7_ESM.zip › Supplementary_Software2/conf_nucl_merge_3dna_curves.dat]

-0.87	-0.61	3.07	2.35	0.78	32.52
0.78	0.02	3.46	-0.63	5.2	37.92
-0.17	0.13	3.35	1.73	6.59	30.95
-0.54	0.26	3.27	-5.56	2.17	35.66
0.59	-0.54	3.25	2.93	-2.17	33.5
0.06	-0.18	3.33	-1.97	-5.69	41.49
0.24	-0.8	3.35	0.52	-3.2	32.85
0.2	-0.31	3.24	2.48	-1.18	40.64
-0.19	-0.06	3.24	0.69	7.5	27.88
-0.48	0.31	3.25	-4.27	5.64	36.06
0.52	-0.78	3.38	0.42	4.46	28.31
0.38	-0.59	3.37	1.26	8.87	34.53
-0.63	0.27	3.47	0.93	9.81	29.83
0.22	1.41	3.21	-0.26	-6.25	43.67
-0.19	0.29	2.99	4.28	4.75	28.41
0.07	2.47	3.2	-2.79	-11.14	46.93
0.75	-0.13	3.52	0.76	-2.18	32.18
0.66	-0.35	3.53	2.35	-4.2	41.72
0.26	-0.44	3.15	3.87	-2.87	32.65
-0.17	-0.86	3.41	-2.53	10.91	28.31
-1.06	-0.49	3.02	-3.49	12.68	30.03
0.19	-0.48	3.57	-2.49	-2.25	35.52
-0.04	-1.05	3.13	3.26	17.84	29.57
-0.07	-0.37	3.07	0.16	1.05	29.75
0.1	0.18	3.42	6.64	7.83	29.68
0.29	2.46	3	-2.62	-8.45	43.36
-0.12	0.26	3.55	-2.51	-1.99	36.56
0.2	-0.31	3.59	5.06	-6.93	40.56
0.36	-0.23	3.25	-0.02	2.64	32.92
-0.31	-0.14	3.8	-0.18	7.54	34.43
-0.17	-0.51	2.75	-2.29	6.1	30.99
0.35	-0.47	3.23	-13.42	5.74	30.22
-0.58	-0.86	3.38	8.34	5.59	30.82
0.52	-0.36	3.62	3.03	5.24	36.03
-0.05	-0.53	2.92	-2.74	2.9	34.02
0.01	-0.28	3.66	1.58	-2.99	40.17
-0.18	-0.18	3.02	-0.3	-0.68	28.61
-0.43	2.58	3.25	-2.3	-18.43	50.04
0.95	0.86	3.47	2.04	7	28.54
-1.23	0.92	3.2	-4.8	-0.68	38.15
-0.02	-0.21	3.41	-0.87	4.49	34.18
0.33	0.19	3.01	1.39	8.81	33.24
0.24	-0.51	3.27	4.62	8.73	29.63
1.27	0.02	3.41	2.31	17.04	32.13
-1.67	0.82	3.25	-5.86	3.07	37.42
0.59	0.99	3.37	1.35	-2.34	42.3
-1.15	0.48	3.31	-4.67	-4.42	34.13
1.33	0.97	3.13	6.12	-1.24	43.25
-1.2	0.43	3.42	-5.77	-2.27	34.13
-0.23	0.14	3.56	0.45	4.14	36.42
0.73	-0.4	2.88	2.86	6.01	26.03
-0.34	-0.24	3.25	-4.02	8.83	33.39
0.19	0.25	3.9	7.22	12.45	33.05
0.78	1.05	3.35	3.35	23.8	25.92
-1	0.48	2.83	-9.83	-1.56	24.24
-0.34	-0.1	3.4	3.05	7.81	38.08
1.56	0.62	2.96	2.21	-12.38	32.24
-1.32	1.08	4.01	-1.6	-3.21	42.75
1.5	0.68	3.78	6.11	-12.52	39.01
-1.27	0.72	3.36	-6.13	7.92	34.87
-0.37	-0.52	3.12	-3.02	-0.3	30.19
0.16	0.51	3.6	0.84	10.3	36.55
-0.23	-0.42	2.96	-5.46	4.17	32.4
-0.27	0.03	3.47	-0.08	8.55	32.92
0.52	0.2	3.08	3.57	5.4	32.02
0.72	0.89	3.32	4.72	9.59	34.96
-0.98	1.56	3.39	-3.87	-4.14	40.99
1.02	1.3	3.42	1.52	-6.11	41.22
-0.81	0.51	3.31	-1.38	-2.69	33.84
0.87	1.76	3.4	3.78	-2.57	43.52
0.24	0.29	3.18	-3.52	6.91	27.25
-0.58	-0.05	3.39	-2.93	5.91	36.59
-0.16	-0.31	3.3	-2.8	4.59	36.51
-0.13	-1.06	3.16	3.16	7	28.86
-0.27	-0.2	3.35	0.71	6.22	32.33
0.19	0.09	3.28	2.36	6.74	30.21
-0.91	1.74	3.45	-2.55	-2.03	43.56
1.12	0.53	3.19	-0.48	-5.03	32.48
-1.27	1.29	3.46	-0.75	-6.46	41.51
1.28	1.57	3.36	4.06	-4.86	42.21
-0.64	0.78	3.21	-6.62	7.3	34.65
-0.49	0.09	3.44	1.25	7.33	33.65
0.38	0.13	3.27	1.67	9.69	31.98
-0.08	-0.4	3.41	-3.35	6.68	31.58
-0.47	0.57	3.42	-0.37	9.09	35.45
0.11	-0.45	3.2	0	0.68	28.67
0.93	0.44	3.56	2.18	4.68	34.54
-1.3	0.52	3.31	-3	-7.01	38.71
0.48	1.94	3.66	1.06	-8.32	45.87
-0.36	1.66	3.47	-2	-9.28	40.37
0.09	0.19	3.16	-3.2	3.71	32.37
0.52	-0.08	3.33	1.83	10.62	31.26
-0.04	0.46	3.27	1.49	11.25	30.07
0.03	-0.53	3.81	2.11	21.63	24.5
0.07	-0.55	3.04	-4.29	5.31	33.63
-0.44	-0.58	3	-0.56	4.76	24.04
-0.26	0.47	3.31	-3.58	0.75	40.94
1.25	0.25	3.56	9.78	2.03	32.4
-1.43	1.34	3.17	-6.65	-4.39	42.75
1.03	0.34	3.32	-2.71	-2.97	35.02
-0.81	0.5	3.2	-0.42	-3.19	38.03
1.48	0.69	3.53	6.79	1.56	37.71
-1.34	0.09	3.5	-6.7	12.67	31.93
-0.78	-0.34	3.02	-3.38	9.57	31.26
0.01	0	3.35	0.65	9.12	30.2
-0.19	-0.06	3.34	-0.2	5.4	40.48
1.21	0.66	3.23	5.24	-1.95	34.78
-1.04	0.89	3.17	0.37	6.49	29.91
0.8	2.32	3.3	2.18	-15.6	47.15
0.08	-0.12	2.93	-1.41	1.98	34.59
-0.24	-0.29	3.92	4.3	0.78	37.02
0.17	-0.4	2.96	-3.13	-2.98	33.06
0.04	-0.03	3.67	1.03	4.1	38.51
0.38	-0.74	3.13	-3.84	13.86	25.34
-0.05	0.08	3.18	2.15	7.27	33.38
0.35	-0.13	3.26	2.47	4.98	36.93
-0.29	-0.28	3.26	-1.63	1.23	30.64
-0.13	-0.54	3.58	-0.42	0.74	35.67
-0.06	-0.05	3.34	2.21	-5.65	39.48
-0.36	0.22	3.15	1.35	-3.01	35.15
-0.04	2.29	3.25	-2.76	-10.71	41.68
0.05	-0.05	3.36	-1.07	9.41	28.88
-0.11	-0.48	3.24	-3.19	2.45	30.97
0.31	-0.92	3.02	0.05	13.31	33.76
-0.31	-0.48	3.81	6.43	6.45	29.4
1.39	-0.13	2.8	0	10.6	24.5
0.43	-0.02	3.44	-7.9	7.1	35.2
-0.88	-0.84	3.15	4.07	-3.53	35.08
0.19	-0.6	3.8	-3.68	-3.18	39.33
-0.66	-0.44	3.21	-2.85	2.01	31.91
-0.3	2.54	3.18	3.12	-16.22	46.41
0.03	0.4	2.76	-0.49	7.57	31.42
-0.06	1.87	3.74	-0.94	-0.59	42.03
0.29	0.48	2.97	-5.22	6.32	28.19
-0.38	-0.39	3.42	-3.5	14.08	34.62
-0.6	-0.52	3.26	0.53	4.98	30.08
-0.18	-0.04	3.33	-0.8	9.81	35.31
0.89	0.12	3.29	-0.61	4.18	30.77
-0.12	-0.23	3.35	-1.59	1.53	35.3
-0.09	-0.59	3.17	-0.26	-0.76	31.92
-0.16	0.19	3.54	-2.12	-7.49	43.6
-0.29	-0.63	3.25	0.29	-0.53	32.21
0.28	-0.07	3.14	3.22	0.45	35.14
1.07	0.47	3.45	6.45	4.02	33.41
-0.82	-0.03	3.16	-5.56	5.34	33.87
0.89	-0.97	3.26	2.01	2.21	33.88
