# Supplementary material for: Impact of DNA methylation on 3D genome structure
Source: Nat Commun. 2021 May 28;12:3243. doi: 10.1038/s41467-021-23142-8 (PMC8163762; doi:10.1038/s41467-021-23142-8)
Supplement: Supplementary file 7 — Supplementary Software 2 [file 41467_2021_23142_MOESM7_ESM.zip › Supplementary_Software2/link_seq.dat]

AGAATTAATGTATAAAGGGCACATAATGAAGCACTAGTGGTTCATTTAAGAAAGAATAAAGAGGGAACAATCCAAATAGACAAAAATTCCGATTAATCAAGGTCCATGTTTTCATCATTGTTGTCATCGCTATCATCATCCTCATATTTAGCAATGTATTTTGCCTTGGTAGAATCGTCACCATCACCATATAACCAATTTTCAGTAGTGGCTAACATGTTTTTTAGCTTTTCTTTTTCTGCGTCAGACGCAAAATCGGAGTATTCATCATCGAGTTTGGCACGAAGGGCTTTCTTAATTGTTTTAGTAACTTCTTTATCTTTAGGAACCTTGACCCCAGTGAAGCTCCATTTTGCAATAGTGGTGGAAGTACCTTTTGGCAGTTTCGAAGGATGAGTGTACACCGCTTTCATGCTGAAATCTCCAGTACGATGTAAATGAATGACAGTTAATTTAGAAAGCACTTTTTTTAATTTTTCAGCAGCGATTAAAATTCTGTTATAAGCTTTCGGATTTTTCCTAATGTCAATCTTGTACTTGTCCTTAAAAATGATTCTTGGCTTTACTGCGAGGCAGACATCGGTAATTGATGACTTCGTTTCCTCTTGAACGGTGTGCTTCACCTTATCAATGAACATAGCAGTCAGTTGAGTAGCTGAAGTGTTGTTATTGTTACCTAAATTGGTTTATATCAAGAGTACCTTAATATATACCAATTTGTAAAAGCGACTCCCAGTTATTGTTCCTTAAAACTCCTCGTATGATGTGATTTTTGGTAAGGGGACGTTCTAGAAACGTCTACTATTTTGGATGATTTACATAGTTTTAAATCCCATTCATTTTTCACAGCAGATTCTATTAGTAACTTCCATTCGTCTGGAGAGAGTATCTGCAGAGAATTTATGTATAATAGTAAATGAAAGTTCGAGATTTTTTCATGCAAAAGATTGAAATCTCCACTTGA
