# Supplementary material for: Impact of DNA methylation on 3D genome structure
Source: Nat Commun. 2021 May 28;12:3243. doi: 10.1038/s41467-021-23142-8 (PMC8163762; doi:10.1038/s41467-021-23142-8)
Supplement: Supplementary file 7 — Supplementary Software 2 [file 41467_2021_23142_MOESM7_ESM.zip › Supplementary_Software2/stif_bsc1_di_k_avg_miniabc.dat]

AA
 1.90980756    0.76747250    0.58795119   -0.03812600    0.00626062    0.04610837
 0.76747250    3.39514213    1.24676381    0.00100731   -0.06740025   -0.15876606
 0.58795119    1.24676381   10.03479569   -0.25667288   -0.04585787   -0.19020019
-0.03812600    0.00100731   -0.25667288    0.04790462    0.00101637    0.00691606
 0.00626062   -0.06740025   -0.04585787    0.00101637    0.02355194    0.00894881
 0.04610837   -0.15876606   -0.19020019    0.00691606    0.00894881    0.03910788
-0.42120994   -0.24338131    3.29634544   -2.84767219    0.55735750   35.76707200
AC
 1.46594238    0.09226769    0.30390125   -0.04419619    0.00283244    0.03669694
 0.09226769    4.13715669    3.11396625   -0.02051081    0.01557369   -0.10839400
 0.30390125    3.11396625   11.24551294    0.03936119    0.09033744   -0.19642119
-0.04419619   -0.02051081    0.03936119    0.04508794    0.00539462    0.00527287
 0.00283244    0.01557369    0.09033744    0.00539462    0.02715800    0.00900256
 0.03669694   -0.10839400   -0.19642119    0.00527287    0.00900256    0.04101344
 0.18016719   -0.63721537    3.33730394   -0.72085681   -0.94942119   32.34325438
AG
 1.60364587    0.37355462    0.38715569   -0.05782512    0.03217462    0.07446862
 0.37355462    2.71897419    1.76926675   -0.00913813   -0.05414450   -0.10744569
 0.38715569    1.76926675    9.67410950   -0.23820881   -0.05284369   -0.21332981
-0.05782512   -0.00913813   -0.23820881    0.04784925    0.00298981    0.00766894
 0.03217462   -0.05414450   -0.05284369    0.00298981    0.02334169    0.00830862
 0.07446862   -0.10744569   -0.21332981    0.00766894    0.00830862    0.03612956
-0.28275156   -0.49627750    3.33201325   -2.43668944    2.54956088   33.74217444
AT
 1.88402e+00   -9.26557e-02    1.72830e-02   -2.24200e-03    5.46088e-03   -7.81338e-03
-9.26557e-02    5.01789e+00    3.06285e+00   -4.41413e-03   -5.42714e-02   -1.14154e-01
 1.72830e-02    3.06285e+00    1.12177e+01   -1.39981e-02    4.85717e-02   -1.66342e-01
-2.24200e-03   -4.41413e-03   -1.39981e-02    4.58791e-02   -3.44375e-05    2.43312e-04
 5.46088e-03   -5.42714e-02    4.85717e-02   -3.44375e-05    3.07994e-02    1.04517e-02
-7.81338e-03   -1.14154e-01   -1.66342e-01    2.43312e-04    1.04517e-02    4.71979e-02
 5.92534e-02   -8.11075e-01    3.26811e+00    1.41143e-01   -1.58197e+00    3.07773e+01
CA
 0.862973063    0.079289188    0.275618125   -0.075562937    0.000992125   -0.022425000
 0.079289188    2.794791250    0.838477625   -0.000650313    0.018755375   -0.115741313
 0.275618125    0.838477625    8.257255625    0.016699375   -0.102220125   -0.230221625
-0.075562937   -0.000650313    0.016699375    0.029806063   -0.000986625    0.001237688
 0.000992125    0.018755375   -0.102220125   -0.000986625    0.018562063    0.009086000
-0.022425000   -0.115741313   -0.230221625    0.001237688    0.009086000    0.026525000
-0.376051563   -0.014287375    3.192833250   -0.875294562    6.747460375   33.172647562
CC
 1.49472063   -0.24169850   -0.64182544   -0.14012337   -0.03293144   -0.03287013
-0.24169850    1.98227413    1.76134212   -0.00195325   -0.00464156   -0.10294631
-0.64182544    1.76134212   10.48492831    0.32093250   -0.01439931   -0.19464869
-0.14012337   -0.00195325    0.32093250    0.05279163    0.00292675   -0.00018175
-0.03293144   -0.00464156   -0.01439931    0.00292675    0.02144706    0.00699538
-0.03287013   -0.10294631   -0.19464869   -0.00018175    0.00699538    0.03289487
 0.20111069   -0.45445369    3.47252688   -0.03446575    3.66798900   35.29110656
CG
 1.166603625   -0.115986563   -0.024655250   -0.119268563    0.004394062    0.001796750
-0.115986563    3.091091250    0.721508250   -0.007891750    0.009711750   -0.121076250
-0.024655250    0.721508250    8.487533750   -0.004503562   -0.093466375   -0.251863312
-0.119268563   -0.007891750   -0.004503562    0.032166062   -0.000086125    0.000970750
 0.004394062    0.009711750   -0.093466375   -0.000086125    0.018690062    0.006968125
 0.001796750   -0.121076250   -0.251863312    0.000970750    0.006968125    0.025302500
 0.108433062    0.090675688    3.154056062    0.758887500    6.300231688   33.342441625
CT
 1.60364588   -0.37355463   -0.38715569   -0.05782512   -0.03217462   -0.07446862
-0.37355463    2.71897419    1.76926675    0.00913813   -0.05414450   -0.10744569
-0.38715569    1.76926675    9.67410950    0.23820881   -0.05284369   -0.21332981
-0.05782512    0.00913813    0.23820881    0.04784925   -0.00298981   -0.00766894
-0.03217462   -0.05414450   -0.05284369   -0.00298981    0.02334169    0.00830863
-0.07446862   -0.10744569   -0.21332981   -0.00766894    0.00830863    0.03612956
 0.28275156   -0.49627750    3.33201325    2.43668944    2.54956088   33.74217444
GA
 1.523366812    0.622331500    0.807346625   -0.104326562    0.020823312   -0.019528875
 0.622331500    2.660141250    1.326060937    0.014705875   -0.033284563   -0.137173875
 0.807346625    1.326060937   10.872389562   -0.333001250   -0.015770500   -0.167814563
-0.104326562    0.014705875   -0.333001250    0.047686250   -0.003844187    0.000274188
 0.020823312   -0.033284563   -0.015770500   -0.003844187    0.023257750    0.010048500
-0.019528875   -0.137173875   -0.167814563    0.000274188    0.010048500    0.034280313
-0.517198563   -0.012787562    3.369067125   -1.792635125    1.432296812   37.438918625
GC
 1.890365812   -0.115897562   -0.020346250   -0.125343125   -0.002383000   -0.001959125
-0.115897562    3.335609625    2.861301625    0.008998313    0.045435063   -0.104985687
-0.020346250    2.861301625   11.808055312    0.016198875    0.121836438   -0.228798813
-0.125343125    0.008998313    0.016198875    0.044537375    0.000705687   -0.000204563
-0.002383000    0.045435063    0.121836438    0.000705687    0.027141562    0.005901375
-0.001959125   -0.104985687   -0.228798813   -0.000204563    0.005901375    0.039038125
 0.034977375   -0.477444250    3.448846312   -0.248074188   -0.820703250   35.760834312
GG
 1.534392500    0.268224125    0.631649875   -0.140877000    0.033279125    0.032972438
 0.268224125    1.960227313    1.796053312    0.000906500   -0.003597188   -0.101824438
 0.631649875    1.796053312   10.429510125   -0.318203750   -0.015193125   -0.195700000
-0.140877000    0.000906500   -0.318203750    0.052808375   -0.003011688    0.000145125
 0.033279125   -0.003597188   -0.015193125   -0.003011688    0.021651812    0.006935063
 0.032972438   -0.101824438   -0.195700000    0.000145125    0.006935063    0.032820188
-0.202581438   -0.467640000    3.476554875    0.024612938    3.744372063   35.221398500
GT
 1.46594237   -0.09226769   -0.30390125   -0.04419619   -0.00283244   -0.03669694
-0.09226769    4.13715669    3.11396625    0.02051081    0.01557369   -0.10839400
-0.30390125    3.11396625   11.24551294   -0.03936119    0.09033744   -0.19642119
-0.04419619    0.02051081   -0.03936119    0.04508794   -0.00539463   -0.00527287
-0.00283244    0.01557369    0.09033744   -0.00539463    0.02715800    0.00900256
-0.03669694   -0.10839400   -0.19642119   -0.00527287    0.00900256    0.04101344
-0.18016719   -0.63721538    3.33730394    0.72085681   -0.94942119   32.34325438
TA
 0.525817688    0.002050875   -0.046225187   -0.042805563    0.003669000    0.003329000
 0.002050875    2.599168875    0.843413188    0.000763937    0.021529938   -0.134764187
-0.046225187    0.843413188    8.123801125    0.006412312   -0.104889500   -0.221535938
-0.042805563    0.000763937    0.006412312    0.026131750   -0.000239563   -0.000269875
 0.003669000    0.021529938   -0.104889500   -0.000239563    0.018278000    0.012013250
 0.003329000   -0.134764187   -0.221535938   -0.000269875    0.012013250    0.030837750
-0.050098313    0.078013750    3.213834937    0.043370313    5.651144625   34.788886125
TC
 1.506759750   -0.613876437   -0.804981000   -0.104388000   -0.020160500    0.017222562
-0.613876437    2.687173563    1.317675938   -0.016014625   -0.033721188   -0.138593188
-0.804981000    1.317675938   10.926067375    0.335873375   -0.015055437   -0.166015437
-0.104388000   -0.016014625    0.335873375    0.047942625    0.003939500    0.000001375
-0.020160500   -0.033721188   -0.015055437    0.003939500    0.023126437    0.009830938
 0.017222562   -0.138593188   -0.166015437    0.000001375    0.009830938    0.034073500
 0.508802813   -0.016647375    3.370461500    1.722704875    1.361023562   37.483478250
TG
 8.70032e-01   -7.71363e-02   -2.82867e-01   -7.51463e-02    8.16875e-04    2.24355e-02
-7.71363e-02    2.76109e+00    8.29942e-01   -7.68750e-06    1.87614e-02   -1.12940e-01
-2.82867e-01    8.29942e-01    8.24102e+00   -1.68790e-02   -1.02159e-01   -2.29835e-01
-7.51463e-02   -7.68750e-06   -1.68790e-02    2.97112e-02    1.06400e-03   -1.11650e-03
 8.16875e-04    1.87614e-02   -1.02159e-01    1.06400e-03    1.86036e-02    9.17425e-03
 2.24355e-02   -1.12940e-01   -2.29835e-01   -1.11650e-03    9.17425e-03    2.62589e-02
 3.86348e-01   -2.23374e-02    3.19259e+00    8.11607e-01    6.79830e+00    3.31349e+01
TT
 1.85570937   -0.74169562   -0.55896306   -0.03446844   -0.00340144   -0.04043350
-0.74169562    3.36676556    1.21501356   -0.00517256   -0.06887588   -0.16041225
-0.55896306    1.21501356    9.96884044    0.25024475   -0.04450750   -0.19062600
-0.03446844   -0.00517256    0.25024475    0.04744406   -0.00106581   -0.00699150
-0.00340144   -0.06887588   -0.04450750   -0.00106581    0.02335706    0.00890919
-0.04043350   -0.16041225   -0.19062600   -0.00699150    0.00890919    0.03877406
 0.42832688   -0.24409044    3.29195113    2.80993994    0.46031344   35.74427625
