# Supplementary material for: Impact of DNA methylation on 3D genome structure
Source: Nat Commun. 2021 May 28;12:3243. doi: 10.1038/s41467-021-23142-8 (PMC8163762; doi:10.1038/s41467-021-23142-8)
Supplement: Supplementary file 7 — Supplementary Software 2 [file 41467_2021_23142_MOESM7_ESM.zip › Supplementary_Software2/test/output_triad/triad_000000.dat]

1.000 0.000 0.000
0.000 1.000 0.000
0.000 0.000 1.000
0.809 -0.586 -0.050
0.586 0.810 -0.016
0.050 -0.016 0.999
0.308 -0.948 -0.081
0.948 0.313 -0.058
0.081 -0.058 0.995
-0.310 -0.947 -0.080
0.947 -0.301 -0.111
0.080 -0.111 0.991
-0.810 -0.584 -0.050
0.584 -0.797 -0.153
0.050 -0.153 0.987
-1.000 0.002 0.000
-0.002 -0.986 -0.169
-0.000 -0.169 0.986
-0.842 0.539 -0.024
-0.531 -0.837 -0.134
-0.092 -0.099 0.991
-0.329 0.942 -0.072
-0.918 -0.337 -0.210
-0.222 -0.003 0.975
0.211 0.971 -0.109
-0.933 0.167 -0.318
-0.291 0.169 0.942
0.742 0.671 -0.006
-0.640 0.705 -0.305
-0.200 0.230 0.952
0.987 0.149 -0.062
-0.161 0.929 -0.333
0.009 0.338 0.941
0.828 -0.535 -0.166
0.469 0.825 -0.317
0.306 0.184 0.934
0.396 -0.897 -0.195
0.822 0.441 -0.360
0.409 -0.018 0.912
-0.290 -0.945 -0.154
0.898 -0.214 -0.384
0.330 -0.249 0.910
-0.676 -0.707 -0.209
0.735 -0.623 -0.269
0.060 -0.335 0.940
-0.931 -0.163 -0.326
0.259 -0.925 -0.278
-0.256 -0.343 0.904
-0.870 0.289 -0.399
-0.190 -0.944 -0.268
-0.454 -0.158 0.877
-0.488 0.700 -0.521
-0.651 -0.690 -0.318
-0.582 0.184 0.793
0.013 0.818 -0.576
-0.846 -0.298 -0.442
-0.533 0.493 0.688
0.515 0.609 -0.603
-0.857 0.387 -0.342
0.025 0.693 0.721
0.780 0.235 -0.580
-0.545 0.711 -0.444
0.308 0.663 0.683
0.600 -0.329 -0.729
0.084 0.932 -0.351
0.796 0.150 0.587
0.303 -0.599 -0.741
0.553 0.744 -0.376
0.776 -0.296 0.557
-0.233 -0.658 -0.716
0.873 0.182 -0.452
0.428 -0.731 0.532
-0.597 -0.463 -0.655
0.802 -0.342 -0.490
0.003 -0.818 0.575
-0.604 -0.127 -0.787
0.629 -0.683 -0.373
-0.490 -0.720 0.492
-0.392 0.194 -0.899
0.282 -0.905 -0.318
-0.876 -0.378 0.300
-0.228 0.433 -0.872
-0.304 -0.883 -0.358
-0.925 0.184 0.333
0.270 0.370 -0.889
-0.583 -0.673 -0.456
-0.767 0.641 0.034
0.433 0.180 -0.883
-0.832 -0.298 -0.468
-0.348 0.937 0.021
0.552 -0.182 -0.813
-0.817 0.076 -0.572
0.166 0.980 -0.107
0.174 -0.429 -0.886
-0.603 0.665 -0.441
0.779 0.611 -0.143
-0.133 -0.401 -0.906
-0.096 0.915 -0.391
0.986 0.035 -0.160
-0.488 -0.254 -0.835
0.459 0.740 -0.493
0.743 -0.623 -0.244
-0.510 0.041 -0.859
0.808 0.366 -0.462
0.295 -0.930 -0.220
-0.285 0.290 -0.913
0.924 -0.170 -0.342
-0.255 -0.942 -0.220
0.009 0.405 -0.914
0.739 -0.618 -0.267
-0.673 -0.674 -0.305
0.346 0.516 -0.783
0.379 -0.841 -0.386
-0.858 -0.164 -0.487
0.605 0.135 -0.784
-0.088 -0.968 -0.235
-0.791 0.211 -0.574
0.622 -0.306 -0.721
-0.624 -0.749 -0.221
-0.472 0.587 -0.657
0.390 -0.579 -0.716
-0.921 -0.264 -0.287
-0.022 0.771 -0.636
-0.118 -0.700 -0.705
-0.889 0.390 -0.239
0.442 0.599 -0.668
-0.445 -0.552 -0.705
-0.596 0.770 -0.227
0.668 0.319 -0.672
-0.873 0.090 -0.479
0.161 0.981 -0.110
0.460 -0.173 -0.871
-0.666 0.462 -0.586
0.621 0.778 -0.093
0.413 -0.426 -0.805
-0.230 0.820 -0.524
0.970 0.235 -0.058
0.076 -0.521 -0.850
0.312 0.803 -0.507
0.936 -0.351 0.020
-0.163 -0.481 -0.861
0.768 0.469 -0.437
0.578 -0.801 0.156
-0.277 -0.372 -0.886
0.947 -0.016 -0.320
0.079 -0.956 0.281
-0.311 -0.292 -0.905
0.842 -0.539 -0.030
-0.516 -0.819 0.251
-0.159 -0.196 -0.968
0.346 -0.935 -0.076
-0.924 -0.353 0.147
-0.164 0.019 -0.986
-0.377 -0.925 -0.051
-0.913 0.362 0.187
-0.154 0.117 -0.981
-0.834 -0.548 -0.065
-0.541 0.788 0.294
-0.110 0.281 -0.953
-0.986 0.168 -0.022
0.160 0.967 0.198
0.055 0.192 -0.980
-0.721 0.690 0.058
0.677 0.685 0.268
0.145 0.233 -0.962
-0.173 0.985 0.017
0.932 0.158 0.326
0.318 0.073 -0.945
0.277 0.961 -0.027
0.873 -0.240 0.425
0.402 -0.141 -0.905
0.752 0.649 0.115
0.519 -0.691 0.503
0.406 -0.319 -0.857
0.952 0.167 0.255
-0.042 -0.756 0.653
0.302 -0.632 -0.713
0.755 -0.199 0.625
-0.608 -0.570 0.553
0.247 -0.797 -0.551
0.601 -0.592 0.537
-0.793 -0.361 0.490
-0.097 -0.721 -0.686
0.043 -0.782 0.622
-0.895 0.246 0.372
-0.444 -0.573 -0.689
-0.238 -0.699 0.674
-0.529 0.676 0.514
-0.815 -0.234 -0.531
-0.621 -0.383 0.684
0.093 0.830 0.550
-0.778 0.405 -0.480
-0.539 0.114 0.834
0.707 0.600 0.375
-0.457 0.792 -0.404
-0.510 0.353 0.784
0.849 0.060 0.525
0.138 0.934 -0.330
-0.271 0.520 0.810
0.760 -0.402 0.512
0.591 0.754 -0.286
-0.039 0.635 0.772
0.277 -0.735 0.619
0.960 0.238 -0.147
0.229 0.500 0.835
-0.216 -0.811 0.544
0.949 -0.305 -0.078
0.341 0.330 0.880
-0.695 -0.542 0.472
0.633 -0.773 0.045
0.398 0.176 0.900
-0.909 -0.053 0.413
0.120 -0.983 0.139
0.302 0.036 0.953
-0.820 0.520 0.240
-0.487 -0.853 0.186
0.293 -0.254 0.922
-0.265 0.905 0.334
-0.919 -0.342 0.197
0.152 -0.396 0.906
0.431 0.851 0.299
-0.889 0.345 0.300
-0.060 -0.446 0.893
0.843 0.456 0.284
-0.534 0.770 0.349
-0.291 -0.242 0.926
0.943 -0.238 0.234
0.164 0.941 0.297
-0.487 -0.110 0.866
0.693 -0.652 0.307
0.531 0.750 0.394
-0.553 0.188 0.812
0.133 -0.942 0.309
0.823 0.279 0.496
-0.405 0.463 0.788
-0.479 -0.842 0.248
0.779 -0.277 0.563
-0.210 0.665 0.717
-0.850 -0.487 0.202
0.484 -0.567 0.667
0.106 0.704 0.702
-0.994 0.049 0.101
0.037 -0.709 0.705
0.373 0.604 0.704
-0.838 0.545 -0.024
-0.398 -0.581 0.710
0.699 0.142 0.701
-0.232 0.972 0.033
-0.677 -0.186 0.712
0.721 -0.277 0.636
0.330 0.943 0.037
-0.610 0.183 0.771
0.417 -0.716 0.560
0.873 0.488 -0.025
-0.255 0.499 0.828
-0.112 -0.790 0.603
0.966 -0.228 -0.119
0.231 0.570 0.789
-0.625 -0.625 0.468
0.680 -0.730 -0.067
0.384 0.277 0.881
-0.915 -0.150 0.374
0.165 -0.986 0.009
0.368 0.070 0.927
-0.901 0.380 0.210
-0.385 -0.923 0.019
0.201 -0.064 0.977
-0.592 0.791 0.155
-0.806 -0.584 -0.099
0.012 -0.184 0.983
-0.044 0.993 0.108
-0.968 -0.016 -0.249
-0.246 -0.116 0.962
0.437 0.893 0.111
-0.854 0.450 -0.260
-0.282 0.019 0.959
0.858 0.495 0.139
-0.428 0.837 -0.341
-0.285 0.233 0.930
0.987 -0.157 0.028
0.159 0.949 -0.274
0.016 0.275 0.961
0.570 -0.817 -0.085
0.747 0.559 -0.361
0.342 0.142 0.929
-0.112 -0.981 -0.158
0.871 -0.020 -0.490
0.478 -0.193 0.857
-0.604 -0.762 -0.233
0.762 -0.467 -0.450
0.234 -0.449 0.862
-0.862 -0.362 -0.356
0.474 -0.825 -0.309
-0.182 -0.435 0.882
-0.846 0.085 -0.526
0.046 -0.972 -0.232
-0.531 -0.220 0.818
-0.493 0.351 -0.796
-0.275 -0.931 -0.240
-0.826 0.101 0.555
-0.128 0.600 -0.789
-0.712 -0.610 -0.348
-0.690 0.517 0.506
0.193 0.595 -0.781
-0.867 -0.270 -0.420
-0.460 0.757 0.463
0.561 0.364 -0.743
-0.817 0.387 -0.427
0.132 0.847 0.515
0.659 -0.123 -0.742
-0.489 0.680 -0.547
0.572 0.723 0.388
0.378 -0.431 -0.820
0.088 0.898 -0.432
0.922 0.091 0.377
0.033 -0.519 -0.854
0.572 0.710 -0.410
0.819 -0.476 0.320
-0.337 -0.407 -0.849
0.867 0.218 -0.448
0.368 -0.887 0.280
-0.526 -0.217 -0.822
0.814 -0.410 -0.412
-0.248 -0.886 0.393
-0.346 0.139 -0.928
0.564 -0.759 -0.324
-0.750 -0.636 0.184
-0.058 0.310 -0.949
0.145 -0.938 -0.315
-0.988 -0.156 0.009
0.248 0.247 -0.937
-0.299 -0.900 -0.317
-0.921 0.359 -0.150
0.432 -0.000 -0.902
-0.781 -0.501 -0.374
-0.452 0.866 -0.217
0.301 -0.316 -0.900
-0.948 0.007 -0.319
0.107 0.949 -0.297
0.198 -0.455 -0.868
-0.778 0.466 -0.422
0.596 0.759 -0.262
-0.423 -0.392 -0.817
-0.283 0.914 -0.292
0.861 0.107 -0.498
-0.538 -0.072 -0.840
0.297 0.916 -0.268
0.789 -0.394 -0.472
-0.482 0.203 -0.853
0.786 0.531 -0.318
0.388 -0.823 -0.415
-0.322 0.489 -0.811
0.937 0.038 -0.348
-0.139 -0.872 -0.470
0.103 0.549 -0.829
0.776 -0.566 -0.278
-0.622 -0.615 -0.485
0.523 0.462 -0.716
0.515 -0.841 -0.166
-0.679 -0.282 -0.678
0.766 0.049 -0.641
-0.018 -0.995 -0.097
-0.642 0.086 -0.762
0.683 -0.463 -0.565
-0.606 -0.791 -0.085
-0.407 0.400 -0.821
0.368 -0.734 -0.571
-0.922 -0.370 -0.119
-0.124 0.570 -0.812
-0.121 -0.809 -0.575
-0.962 0.237 -0.132
0.244 0.537 -0.807
-0.665 -0.550 -0.506
-0.603 0.795 -0.072
0.442 0.257 -0.860
-0.887 -0.070 -0.456
-0.039 0.996 -0.076
0.459 -0.050 -0.887
-0.767 0.579 -0.276
0.620 0.779 -0.088
0.164 -0.239 -0.957
-0.340 0.870 -0.357
0.922 0.383 0.054
0.183 -0.311 -0.933
0.175 0.935 -0.308
0.983 -0.150 0.103
0.050 -0.321 -0.946
0.722 0.663 -0.199
0.689 -0.657 0.307
0.073 -0.359 -0.931
0.968 0.199 -0.151
0.247 -0.858 0.450
-0.040 -0.473 -0.880
0.974 -0.223 0.033
-0.213 -0.866 0.453
-0.072 -0.448 -0.891
0.660 -0.748 0.069
-0.732 -0.619 0.284
-0.169 -0.238 -0.956
0.117 -0.987 0.109
-0.929 -0.070 0.363
-0.351 -0.144 -0.925
-0.533 -0.844 0.059
-0.751 0.503 0.427
-0.390 0.183 -0.902
-0.900 -0.436 -0.000
-0.392 0.808 0.440
-0.192 0.397 -0.898
-0.897 0.342 0.281
0.432 0.815 0.386
-0.097 0.467 -0.879
-0.617 0.766 0.182
0.738 0.482 0.472
0.274 0.425 -0.863
0.055 0.978 0.200
0.873 -0.145 0.466
0.485 0.149 -0.862
0.477 0.820 0.315
0.637 -0.570 0.518
0.605 -0.047 -0.795
0.754 0.410 0.514
0.063 -0.823 0.564
0.654 -0.393 -0.646
0.813 -0.006 0.583
-0.404 -0.726 0.556
0.420 -0.687 -0.593
0.552 -0.450 0.702
-0.833 -0.340 0.437
0.042 -0.826 -0.562
0.192 -0.662 0.724
-0.919 0.138 0.370
-0.345 -0.737 -0.582
-0.250 -0.665 0.704
-0.683 0.637 0.359
-0.687 -0.391 -0.613
-0.556 -0.438 0.707
-0.239 0.898 0.368
-0.797 0.036 -0.604
-0.624 0.004 0.782
0.487 0.784 0.385
-0.611 0.621 -0.491
-0.517 0.338 0.786
0.834 0.404 0.375
-0.191 0.850 -0.491
-0.221 0.617 0.755
0.918 -0.128 0.374
0.328 0.776 -0.539
0.130 0.729 0.672
0.681 -0.559 0.473
0.720 0.396 -0.569
0.430 0.485 0.761
0.200 -0.874 0.443
0.880 -0.038 -0.473
0.607 0.197 0.770
-0.333 -0.816 0.472
0.722 -0.543 -0.430
0.645 -0.208 0.735
-0.724 -0.474 0.501
0.244 -0.856 -0.456
0.436 -0.558 0.706
-0.839 0.032 0.544
-0.326 -0.829 -0.454
0.061 -0.719 0.692
-0.632 0.509 0.584
-0.772 -0.473 -0.424
-0.338 -0.630 0.700
-0.184 0.773 0.607
-0.923 0.076 -0.377
-0.607 -0.323 0.726
0.334 0.725 0.603
-0.721 0.609 -0.332
-0.645 0.082 0.760
0.725 0.381 0.574
-0.243 0.921 -0.306
-0.435 0.432 0.790
0.838 -0.125 0.531
0.328 0.893 -0.308
-0.060 0.593 0.803
0.631 -0.601 0.490
0.773 0.536 -0.338
0.339 0.502 0.796
0.183 -0.865 0.468
0.923 -0.013 -0.385
0.608 0.195 0.770
-0.336 -0.815 0.472
0.720 -0.545 -0.430
0.644 -0.211 0.735
-0.726 -0.471 0.501
0.241 -0.856 -0.457
0.434 -0.560 0.705
-0.838 0.035 0.544
-0.330 -0.828 -0.454
0.058 -0.720 0.692
-0.630 0.511 0.585
-0.774 -0.470 -0.424
-0.340 -0.628 0.700
-0.181 0.774 0.607
-0.923 0.080 -0.377
-0.608 -0.321 0.726
0.337 0.723 0.603
-0.718 0.611 -0.332
-0.644 0.085 0.760
0.726 0.379 0.573
-0.239 0.922 -0.305
-0.433 0.434 0.790
0.838 -0.128 0.530
0.331 0.892 -0.308
-0.057 0.593 0.803
0.629 -0.603 0.490
0.775 0.533 -0.338
0.341 0.501 0.796
0.180 -0.865 0.468
0.923 -0.017 -0.385
0.609 0.193 0.769
-0.339 -0.814 0.472
0.717 -0.548 -0.430
0.644 -0.213 0.735
-0.727 -0.469 0.501
0.238 -0.857 -0.457
0.433 -0.562 0.705
-0.838 0.038 0.544
-0.333 -0.827 -0.454
0.056 -0.720 0.692
-0.628 0.513 0.585
-0.776 -0.467 -0.424
-0.342 -0.627 0.700
-0.178 0.774 0.607
-0.923 0.083 -0.377
-0.609 -0.319 0.726
0.340 0.722 0.603
-0.716 0.614 -0.332
-0.644 0.087 0.760
0.728 0.376 0.573
-0.236 0.922 -0.305
-0.432 0.435 0.790
0.838 -0.131 0.530
0.334 0.891 -0.308
-0.055 0.593 0.803
0.627 -0.606 0.490
0.777 0.531 -0.339
0.343 0.499 0.795
0.177 -0.866 0.468
0.922 -0.020 -0.385
0.610 0.191 0.769
-0.341 -0.813 0.472
0.715 -0.550 -0.431
0.643 -0.215 0.735
-0.729 -0.466 0.502
0.234 -0.858 -0.457
0.431 -0.563 0.705
-0.838 0.041 0.545
-0.336 -0.825 -0.454
0.053 -0.720 0.692
-0.626 0.516 0.585
-0.778 -0.464 -0.423
-0.344 -0.626 0.700
-0.175 0.775 0.607
-0.922 0.086 -0.376
-0.610 -0.317 0.726
0.343 0.721 0.602
-0.714 0.617 -0.331
-0.643 0.089 0.761
0.730 0.373 0.573
-0.233 0.923 -0.305
-0.430 0.437 0.790
0.837 -0.134 0.530
0.338 0.889 -0.308
-0.052 0.593 0.803
0.625 -0.608 0.490
0.779 0.528 -0.339
0.345 0.498 0.795
0.174 -0.867 0.468
0.922 -0.023 -0.386
0.611 0.188 0.769
-0.344 -0.812 0.472
0.713 -0.553 -0.431
0.643 -0.218 0.735
-0.730 -0.463 0.502
0.231 -0.859 -0.457
0.429 -0.565 0.705
-0.837 0.044 0.545
-0.339 -0.824 -0.454
0.051 -0.720 0.692
-0.624 0.518 0.585
-0.780 -0.462 -0.423
-0.346 -0.625 0.700
-0.172 0.776 0.607
-0.922 0.090 -0.376
-0.611 -0.314 0.726
0.346 0.720 0.602
-0.712 0.619 -0.331
-0.642 0.092 0.761
0.731 0.371 0.573
-0.230 0.924 -0.305
-0.428 0.439 0.790
0.837 -0.137 0.530
0.341 0.888 -0.308
-0.050 0.593 0.803
0.623 -0.610 0.489
0.781 0.525 -0.339
0.347 0.497 0.795
0.171 -0.867 0.467
0.922 -0.027 -0.386
0.612 0.186 0.769
-0.347 -0.810 0.472
0.711 -0.556 -0.431
0.642 -0.220 0.734
-0.732 -0.461 0.502
0.228 -0.860 -0.457
0.427 -0.566 0.705
-0.837 0.048 0.545
-0.342 -0.823 -0.454
0.049 -0.720 0.692
-0.622 0.520 0.585
-0.782 -0.459 -0.423
-0.348 -0.623 0.700
-0.169 0.776 0.607
-0.922 0.093 -0.376
-0.612 -0.312 0.726
0.348 0.718 0.602
-0.710 0.622 -0.331
-0.642 0.094 0.761
0.733 0.368 0.572
-0.226 0.925 -0.305
-0.426 0.440 0.790
0.837 -0.140 0.529
0.344 0.887 -0.308
-0.047 0.593 0.803
0.621 -0.613 0.489
0.782 0.522 -0.339
0.349 0.496 0.795
0.168 -0.868 0.467
0.922 -0.030 -0.386
0.613 0.184 0.769
-0.350 -0.809 0.472
0.709 -0.558 -0.431
0.642 -0.222 0.734
-0.733 -0.458 0.502
0.225 -0.861 -0.457
0.425 -0.568 0.705
-0.837 0.051 0.545
-0.345 -0.822 -0.454
0.046 -0.721 0.692
-0.620 0.522 0.586
-0.783 -0.456 -0.423
-0.350 -0.622 0.700
-0.166 0.777 0.607
-0.922 0.096 -0.376
-0.613 -0.310 0.727
0.351 0.717 0.602
-0.708 0.624 -0.331
-0.641 0.096 0.761
0.734 0.365 0.572
-0.223 0.926 -0.305
-0.424 0.442 0.791
0.836 -0.143 0.529
0.347 0.886 -0.309
-0.045 0.594 0.803
0.619 -0.615 0.489
0.784 0.519 -0.340
0.351 0.494 0.795
0.165 -0.869 0.467
0.922 -0.033 -0.387
0.614 0.182 0.768
-0.353 -0.808 0.473
0.707 -0.561 -0.431
0.641 -0.225 0.734
-0.735 -0.455 0.502
0.221 -0.861 -0.457
0.423 -0.569 0.705
-0.836 0.054 0.546
-0.349 -0.820 -0.453
0.044 -0.721 0.692
-0.618 0.525 0.586
-0.785 -0.453 -0.422
-0.352 -0.621 0.700
-0.163 0.778 0.607
-0.922 0.100 -0.375
-0.614 -0.308 0.727
0.354 0.716 0.602
-0.705 0.627 -0.331
-0.641 0.099 0.761
0.736 0.363 0.572
-0.220 0.927 -0.305
-0.422 0.443 0.791
0.836 -0.146 0.529
0.350 0.884 -0.309
-0.043 0.594 0.803
0.617 -0.617 0.489
0.786 0.516 -0.340
0.354 0.493 0.795
0.162 -0.869 0.467
0.921 -0.037 -0.387
0.614 0.180 0.768
-0.355 -0.806 0.473
0.704 -0.563 -0.432
0.640 -0.227 0.734
-0.736 -0.453 0.503
0.218 -0.862 -0.457
0.421 -0.571 0.705
-0.836 0.057 0.546
-0.352 -0.819 -0.453
0.041 -0.721 0.692
-0.616 0.527 0.586
-0.787 -0.450 -0.422
-0.355 -0.619 0.700
-0.160 0.778 0.607
-0.921 0.103 -0.375
-0.615 -0.305 0.727
0.357 0.714 0.602
-0.703 0.630 -0.330
-0.640 0.101 0.762
0.737 0.360 0.572
-0.216 0.927 -0.305
-0.421 0.445 0.791
0.836 -0.150 0.528
0.353 0.883 -0.309
-0.040 0.594 0.803
0.615 -0.619 0.489
0.788 0.513 -0.340
0.356 0.492 0.795
0.159 -0.870 0.467
0.921 -0.040 -0.387
0.615 0.177 0.768
-0.358 -0.805 0.473
0.702 -0.566 -0.432
0.640 -0.229 0.734
-0.738 -0.450 0.503
0.215 -0.863 -0.457
0.420 -0.573 0.704
-0.835 0.060 0.546
-0.355 -0.818 -0.453
0.039 -0.721 0.692
-0.614 0.529 0.586
-0.789 -0.447 -0.422
-0.357 -0.618 0.700
-0.157 0.779 0.607
-0.921 0.107 -0.375
-0.616 -0.303 0.727
0.360 0.713 0.602
-0.701 0.632 -0.330
-0.639 0.103 0.762
0.739 0.357 0.572
-0.213 0.928 -0.305
-0.419 0.446 0.791
0.835 -0.153 0.528
0.356 0.882 -0.309
-0.038 0.594 0.803
0.612 -0.622 0.488
0.790 0.511 -0.340
0.358 0.490 0.795
0.155 -0.870 0.467
0.921 -0.044 -0.387
0.616 0.175 0.768
-0.361 -0.804 0.473
0.700 -0.569 -0.432
0.639 -0.232 0.733
-0.739 -0.447 0.503
0.211 -0.864 -0.457
0.418 -0.574 0.704
-0.835 0.063 0.547
-0.358 -0.816 -0.453
0.037 -0.721 0.692
-0.611 0.531 0.586
-0.790 -0.444 -0.422
-0.359 -0.617 0.701
-0.154 0.779 0.607
-0.921 0.110 -0.374
-0.617 -0.301 0.727
0.362 0.712 0.602
-0.699 0.635 -0.330
-0.639 0.106 0.762
0.740 0.355 0.571
-0.210 0.929 -0.305
-0.417 0.448 0.791
0.835 -0.156 0.528
0.360 0.881 -0.309
-0.035 0.594 0.804
0.610 -0.624 0.488
0.791 0.508 -0.341
0.360 0.489 0.795
0.152 -0.871 0.467
0.921 -0.047 -0.388
0.617 0.173 0.768
-0.364 -0.802 0.473
0.698 -0.571 -0.432
0.639 -0.234 0.733
-0.741 -0.445 0.503
0.208 -0.865 -0.457
0.416 -0.576 0.704
-0.835 0.066 0.547
-0.361 -0.815 -0.453
0.034 -0.721 0.692
-0.609 0.534 0.587
-0.792 -0.441 -0.421
-0.361 -0.616 0.701
-0.151 0.780 0.607
-0.920 0.113 -0.374
-0.618 -0.299 0.728
0.365 0.710 0.602
-0.697 0.637 -0.330
-0.638 0.108 0.762
0.742 0.352 0.571
-0.206 0.930 -0.305
-0.415 0.449 0.791
0.834 -0.159 0.528
0.363 0.879 -0.309
-0.033 0.594 0.804
0.608 -0.626 0.488
0.793 0.505 -0.341
0.362 0.488 0.794
0.149 -0.871 0.467
0.920 -0.050 -0.388
0.618 0.171 0.768
-0.367 -0.801 0.473
0.696 -0.574 -0.433
0.638 -0.236 0.733
-0.742 -0.442 0.504
0.205 -0.865 -0.457
0.414 -0.577 0.704
-0.834 0.069 0.547
-0.364 -0.814 -0.453
0.032 -0.721 0.692
-0.607 0.536 0.587
-0.794 -0.439 -0.421
-0.363 -0.614 0.701
-0.148 0.780 0.607
-0.920 0.117 -0.374
-0.618 -0.296 0.728
0.368 0.709 0.601
-0.694 0.640 -0.329
-0.638 0.110 0.762
0.743 0.349 0.571
-0.203 0.931 -0.305
-0.413 0.451 0.791
0.834 -0.162 0.527
0.366 0.878 -0.309
-0.030 0.594 0.804
0.606 -0.628 0.488
0.795 0.502 -0.341
0.364 0.487 0.794
0.146 -0.872 0.467
0.920 -0.054 -0.388
0.619 0.168 0.767
-0.369 -0.800 0.473
0.693 -0.576 -0.433
0.637 -0.239 0.733
-0.744 -0.439 0.504
0.202 -0.866 -0.457
0.412 -0.579 0.704
-0.834 0.072 0.547
-0.367 -0.812 -0.453
0.029 -0.722 0.692
-0.605 0.538 0.587
-0.796 -0.436 -0.421
-0.365 -0.613 0.701
-0.145 0.781 0.608
-0.920 0.120 -0.374
-0.638 -0.290 0.713
0.297 0.762 0.576
-0.710 0.579 -0.400
-0.743 0.176 0.646
0.649 0.430 0.628
-0.167 0.885 -0.434
-0.608 0.569 0.554
0.709 0.075 0.701
0.357 0.819 -0.449
-0.200 0.770 0.606
0.573 -0.409 0.710
0.794 0.490 -0.359
0.288 0.775 0.563
0.289 -0.631 0.720
0.913 -0.045 -0.405
0.773 0.353 0.527
-0.145 -0.711 0.688
0.618 -0.608 -0.498
0.869 -0.126 0.479
-0.468 -0.524 0.712
0.161 -0.842 -0.514
0.594 -0.646 0.480
-0.671 -0.069 0.738
-0.443 -0.761 -0.474
0.160 -0.826 0.540
-0.711 0.283 0.643
-0.684 -0.487 -0.543
-0.416 -0.782 0.464
-0.482 0.622 0.617
-0.771 0.033 -0.636
-0.770 -0.480 0.421
-0.174 0.792 0.585
-0.614 0.377 -0.693
-0.956 0.065 0.286
0.224 0.790 0.571
-0.189 0.610 -0.770
-0.830 0.544 0.122
0.491 0.609 0.623
0.265 0.577 -0.773
-0.209 0.960 0.187
0.834 0.076 0.547
0.510 0.270 -0.816
0.263 0.958 0.115
0.733 -0.276 0.621
0.627 -0.079 -0.775
0.891 0.453 0.030
0.386 -0.791 0.474
0.238 -0.411 -0.880
0.996 -0.091 -0.010
-0.075 -0.874 0.479
-0.052 -0.476 -0.878
0.680 -0.731 -0.058
-0.596 -0.596 0.538
-0.428 -0.331 -0.841
0.175 -0.984 -0.020
-0.785 -0.152 0.600
-0.594 -0.090 -0.800
-0.303 -0.950 -0.076
-0.865 0.241 0.440
-0.399 0.199 -0.895
-0.701 -0.671 -0.243
-0.712 0.641 0.286
-0.036 0.374 -0.927
-0.966 -0.126 -0.227
-0.200 0.919 0.340
0.166 0.374 -0.912
-0.794 0.316 -0.518
0.189 0.940 0.284
0.577 0.127 -0.807
-0.524 0.665 -0.532
0.626 0.724 0.289
0.578 -0.182 -0.796
-0.065 0.749 -0.659
0.871 0.365 0.330
0.487 -0.553 -0.676
0.389 0.653 -0.650
0.915 -0.358 0.188
-0.110 -0.668 -0.736
0.689 0.327 -0.647
0.525 -0.841 0.134
-0.501 -0.432 -0.750
0.636 -0.228 -0.738
-0.124 -0.973 0.193
-0.762 -0.031 -0.647
0.442 -0.546 -0.712
-0.641 -0.747 0.175
-0.627 0.379 -0.680
0.144 -0.725 -0.674
-0.966 -0.249 0.062
-0.213 0.642 -0.737
-0.172 -0.689 -0.704
-0.958 0.284 -0.044
0.230 0.667 -0.708
-0.371 -0.351 -0.860
-0.681 0.732 -0.005
0.631 0.583 -0.511
-0.451 -0.254 -0.855
-0.205 0.962 -0.178
0.869 0.095 -0.486
-0.453 -0.009 -0.892
0.415 0.883 -0.220
0.789 -0.469 -0.396
-0.324 0.274 -0.906
0.849 0.506 -0.151
0.416 -0.818 -0.396
-0.124 0.411 -0.903
0.965 -0.163 -0.207
-0.232 -0.897 -0.376
0.079 0.427 -0.901
0.767 -0.603 -0.219
-0.637 -0.673 -0.375
0.126 0.373 -0.919
-0.053 -0.923 -0.381
-0.991 0.097 -0.096
0.388 0.208 -0.898
-0.446 -0.810 -0.381
-0.806 0.548 -0.222
0.449 -0.002 -0.894
-0.844 -0.328 -0.423
-0.293 0.945 -0.149
0.440 -0.261 -0.859
-0.847 0.199 -0.494
0.300 0.945 -0.133
0.341 -0.515 -0.787
-0.521 0.593 -0.614
0.783 0.619 -0.066
0.136 -0.703 -0.698
-0.075 0.695 -0.715
0.988 0.150 0.042
-0.071 -0.750 -0.657
0.498 0.544 -0.675
0.864 -0.376 0.335
-0.454 -0.497 -0.740
0.780 0.180 -0.600
0.431 -0.849 0.306
-0.704 -0.067 -0.707
0.669 -0.396 -0.629
-0.238 -0.916 0.324
-0.654 0.407 -0.638
0.298 -0.636 -0.712
-0.695 -0.656 0.294
-0.237 0.684 -0.690
-0.258 -0.729 -0.634
-0.937 0.028 0.349
0.182 0.769 -0.612
-0.628 -0.388 -0.674
-0.756 0.508 0.413
0.643 0.493 -0.586
-0.690 0.040 -0.723
-0.333 0.869 0.366
0.844 0.121 -0.522
-0.533 0.284 -0.797
0.052 0.951 0.304
0.848 -0.353 -0.394
-0.153 0.549 -0.822
0.507 0.758 0.412
0.566 -0.809 -0.156
0.317 0.389 -0.865
0.761 0.440 0.477
0.175 -0.983 0.059
0.756 0.096 -0.648
0.631 0.158 0.760
-0.244 -0.963 -0.111
0.735 -0.109 -0.670
0.633 -0.245 0.734
-0.772 -0.620 -0.140
0.580 -0.597 -0.555
0.260 -0.510 0.820
-0.991 -0.111 0.074
0.046 -0.801 -0.597
0.126 -0.588 0.799
-0.799 0.586 0.135
-0.535 -0.591 -0.603
-0.274 -0.554 0.786
-0.216 0.962 0.165
-0.909 -0.136 -0.394
-0.357 -0.235 0.904
0.337 0.899 0.278
-0.750 0.435 -0.497
-0.569 -0.041 0.822
0.741 0.592 0.316
-0.426 0.779 -0.461
-0.519 0.207 0.829
0.883 0.062 0.465
0.201 0.845 -0.495
-0.424 0.531 0.734
0.732 -0.455 0.507
0.665 0.637 -0.389
-0.146 0.622 0.769
0.288 -0.758 0.586
0.952 0.160 -0.262
0.105 0.633 0.767
-0.202 -0.743 0.639
0.907 -0.387 -0.163
0.369 0.546 0.752
-0.676 -0.412 0.611
0.532 -0.847 0.017
0.511 0.336 0.791
-0.752 0.076 0.654
-0.155 -0.986 -0.064
0.640 -0.150 0.754
-0.441 0.544 0.714
-0.769 -0.639 0.012
0.462 -0.544 0.700
-0.036 0.671 0.741
-0.994 -0.103 0.046
0.107 -0.734 0.670
0.483 0.543 0.687
-0.788 0.612 0.071
-0.382 -0.575 0.724
0.582 0.238 0.778
-0.428 0.903 0.043
-0.692 -0.358 0.627
0.517 -0.168 0.839
0.188 0.979 0.081
-0.835 0.116 0.538
0.238 -0.461 0.855
0.722 0.673 0.162
-0.650 0.579 0.493
-0.105 -0.445 0.889
0.936 0.257 0.240
-0.336 0.858 0.390
-0.416 -0.283 0.864
0.899 -0.271 0.344
0.137 0.920 0.367
-0.588 0.024 0.809
0.600 -0.658 0.455
0.543 0.752 0.373
-0.396 0.377 0.837
-0.012 -0.914 0.406
0.918 0.151 0.367
-0.062 0.503 0.862
-0.467 -0.778 0.421
0.882 -0.376 0.283
0.374 0.373 0.849
-0.819 -0.297 0.491
0.435 -0.879 0.195
0.613 0.055 0.788
-0.751 0.349 0.560
-0.244 -0.935 0.255
0.408 -0.363 0.838
-0.505 0.674 0.538
-0.760 -0.643 0.092
0.039 -0.479 0.877
-0.106 0.871 0.480
-0.994 -0.112 -0.017
-0.355 -0.362 0.862
0.298 0.830 0.471
-0.886 0.424 -0.187
-0.598 -0.143 0.789
0.622 0.539 0.568
-0.506 0.830 -0.233
-0.682 0.261 0.683
0.723 0.105 0.683
0.107 0.960 -0.261
-0.481 0.559 0.675
0.677 -0.253 0.691
0.557 0.790 -0.257
-0.123 0.772 0.623
0.366 -0.548 0.752
0.923 0.320 -0.215
0.449 0.623 0.641
0.014 -0.722 0.692
0.893 -0.302 -0.333
0.843 0.088 0.531
-0.408 -0.541 0.736
0.352 -0.837 -0.420
0.763 -0.520 0.385
-0.553 -0.216 0.805
-0.335 -0.827 -0.452
0.337 -0.861 0.382
-0.643 0.086 0.761
-0.688 -0.501 -0.525
-0.227 -0.878 0.421
-0.624 0.463 0.629
-0.748 -0.120 -0.653
-0.707 -0.617 0.346
-0.412 0.757 0.507
-0.574 0.216 -0.790
-0.969 -0.246 0.035
-0.218 0.910 0.352
-0.118 0.333 -0.935
-0.942 0.333 -0.055
0.280 0.861 0.424
0.188 0.384 -0.904
-0.717 0.687 -0.120
0.569 0.676 0.468
0.402 0.267 -0.876
-0.089 0.994 -0.070
0.856 0.112 0.504
0.509 -0.015 -0.861
0.456 0.861 -0.228
0.790 -0.273 0.549
0.410 -0.430 -0.804
0.912 0.352 -0.209
0.409 -0.803 0.433
-0.015 -0.480 -0.877
0.941 -0.221 -0.256
-0.112 -0.918 0.382
-0.319 -0.331 -0.888
0.591 -0.747 -0.305
-0.634 -0.664 0.398
-0.499 -0.042 -0.866
0.008 -0.982 -0.188
-0.902 -0.088 0.423
-0.432 0.166 -0.887
-0.447 -0.824 -0.349
-0.893 0.385 0.233
-0.058 0.416 -0.908
-0.735 -0.467 -0.491
-0.596 0.791 0.140
0.323 0.396 -0.860
-0.787 -0.063 -0.614
-0.133 0.989 0.069
0.602 0.136 -0.786
-0.582 0.444 -0.682
0.533 0.841 0.093
0.615 -0.310 -0.726
-0.266 0.642 -0.719
0.921 0.391 0.008
0.286 -0.660 -0.695
0.167 0.664 -0.729
0.986 -0.118 0.119
-0.008 -0.739 -0.674
0.392 0.387 -0.835
0.587 -0.804 -0.097
-0.709 -0.451 -0.542
0.576 0.107 -0.811
0.031 -0.994 -0.109
-0.817 0.038 -0.575
0.515 -0.322 -0.794
-0.575 -0.817 -0.041
-0.636 0.478 -0.606
0.228 -0.496 -0.838
-0.929 -0.369 -0.034
-0.292 0.786 -0.545
-0.079 -0.564 -0.822
-0.952 0.287 -0.105
0.295 0.775 -0.560
-0.098 -0.465 -0.880
-0.690 0.669 -0.277
0.717 0.580 -0.387
-0.240 -0.398 -0.885
-0.172 0.915 -0.365
0.955 0.065 -0.288
-0.370 -0.235 -0.899
0.438 0.809 -0.392
0.819 -0.539 -0.196
-0.413 0.006 -0.911
0.800 0.481 -0.359
0.436 -0.877 -0.203
-0.318 0.248 -0.915
0.935 -0.074 -0.346
-0.154 -0.966 -0.208
-0.184 0.391 -0.902
0.634 -0.653 -0.413
-0.751 -0.648 -0.128
0.023 0.420 -0.907
0.119 -0.902 -0.415
-0.993 -0.098 -0.071
0.153 0.400 -0.904
-0.576 -0.707 -0.410
-0.803 0.584 0.122
0.471 0.256 -0.844
-0.768 -0.351 -0.535
-0.434 0.901 0.031
0.582 0.012 -0.813
-0.808 0.118 -0.577
0.089 0.993 0.078
0.655 -0.364 -0.662
-0.461 0.502 -0.732
0.599 0.785 0.161
0.440 -0.721 -0.535
-0.092 0.557 -0.826
0.893 0.413 0.179
0.194 -0.858 -0.475
0.295 0.513 -0.806
0.936 0.016 0.352
-0.251 -0.762 -0.596
0.656 0.319 -0.684
0.712 -0.563 0.420
-0.688 -0.507 -0.519
0.663 -0.151 -0.733
0.294 -0.849 0.440
-0.869 0.084 -0.487
0.394 -0.477 -0.785
-0.298 -0.875 0.382
-0.670 0.549 -0.499
0.120 -0.583 -0.804
-0.732 -0.599 0.325
-0.193 0.892 -0.408
-0.553 -0.442 -0.706
-0.810 0.090 0.579
0.352 0.851 -0.389
-0.606 -0.110 -0.788
-0.713 0.513 0.477
0.830 0.404 -0.385
-0.527 0.339 -0.780
-0.184 0.850 0.494
0.964 -0.016 -0.265
-0.203 0.595 -0.777
0.170 0.803 0.571
0.824 -0.564 -0.052
0.361 0.594 -0.719
0.436 0.574 0.694
0.433 -0.902 0.012
0.667 0.311 -0.677
0.606 0.301 0.736
-0.171 -0.985 0.022
0.827 -0.155 -0.541
0.536 -0.075 0.841
-0.651 -0.759 -0.019
0.669 -0.561 -0.488
0.360 -0.331 0.872
-0.968 -0.243 -0.056
0.238 -0.835 -0.496
0.073 -0.494 0.867
-0.951 0.307 -0.043
-0.245 -0.831 -0.500
-0.189 -0.465 0.865
-0.475 0.876 0.081
-0.802 -0.393 -0.450
-0.363 -0.279 0.889
0.066 0.995 0.078
-0.892 0.094 -0.441
-0.446 -0.041 0.894
0.627 0.779 0.029
-0.680 0.565 -0.467
-0.380 0.273 0.884
0.951 0.308 0.023
-0.238 0.779 -0.580
-0.196 0.546 0.814
0.953 -0.279 0.117
0.299 0.815 -0.496
0.043 0.508 0.860
0.632 -0.756 0.168
0.716 0.487 -0.500
0.296 0.436 0.850
0.076 -0.986 0.149
0.840 -0.017 -0.542
0.537 0.166 0.827
-0.509 -0.846 0.160
0.643 -0.497 -0.583
0.573 -0.194 0.796
-0.899 -0.390 0.199
0.199 -0.770 -0.606
0.390 -0.505 0.770
-0.946 0.208 0.250
-0.320 -0.731 -0.603
0.057 -0.650 0.758
-0.631 0.718 0.293
-0.717 -0.395 -0.575
-0.297 -0.573 0.764
-0.075 0.947 0.313
-0.840 0.110 -0.532
-0.538 -0.302 0.787
0.510 0.806 0.301
-0.642 0.589 -0.491
-0.573 0.057 0.818
0.900 0.349 0.262
-0.198 0.861 -0.468
-0.389 0.369 0.844
0.945 -0.249 0.211
0.321 0.821 -0.471
-0.056 0.513 0.856
0.629 -0.759 0.168
0.718 0.485 -0.500
0.298 0.435 0.850
0.073 -0.986 0.149
0.840 -0.020 -0.543
0.538 0.164 0.827
-0.512 -0.844 0.161
0.641 -0.499 -0.583
0.573 -0.196 0.796
-0.900 -0.387 0.199
0.196 -0.770 -0.606
0.388 -0.507 0.770
-0.945 0.211 0.250
-0.323 -0.730 -0.603
0.055 -0.650 0.757
-0.628 0.721 0.294
-0.719 -0.392 -0.574
-0.299 -0.572 0.764
-0.071 0.947 0.313
-0.840 0.113 -0.531
-0.539 -0.300 0.787
0.513 0.804 0.301
-0.640 0.592 -0.491
-0.572 0.060 0.818
0.901 0.346 0.262
-0.195 0.862 -0.468
-0.387 0.370 0.844
0.944 -0.252 0.211
0.324 0.820 -0.471
-0.054 0.513 0.856
0.627 -0.761 0.168
0.719 0.482 -0.500
0.300 0.434 0.850
0.069 -0.986 0.148
0.839 -0.023 -0.543
0.539 0.162 0.827
-0.515 -0.842 0.161
0.639 -0.502 -0.584
0.572 -0.198 0.796
-0.902 -0.383 0.200
0.193 -0.771 -0.607
0.386 -0.508 0.770
-0.944 0.215 0.251
-0.326 -0.728 -0.603
0.053 -0.651 0.757
-0.625 0.723 0.294
-0.720 -0.390 -0.574
-0.301 -0.570 0.764
-0.067 0.947 0.313
-0.839 0.116 -0.531
-0.539 -0.298 0.787
0.516 0.802 0.300
-0.638 0.594 -0.491
-0.572 0.062 0.818
0.902 0.342 0.261
-0.192 0.863 -0.468
-0.386 0.372 0.844
0.944 -0.256 0.211
0.327 0.819 -0.471
-0.052 0.514 0.856
0.624 -0.763 0.167
0.721 0.480 -0.500
0.302 0.433 0.850
0.066 -0.987 0.148
0.839 -0.026 -0.543
0.540 0.160 0.826
-0.518 -0.840 0.161
0.637 -0.504 -0.584
0.572 -0.200 0.796
-0.903 -0.380 0.200
0.190 -0.772 -0.607
0.385 -0.510 0.769
-0.943 0.218 0.251
-0.328 -0.727 -0.603
0.051 -0.651 0.757
-0.623 0.725 0.294
-0.722 -0.387 -0.574
-0.302 -0.569 0.764
-0.064 0.948 0.313
-0.839 0.119 -0.531
-0.540 -0.296 0.788
0.519 0.800 0.300
-0.636 0.596 -0.490
-0.571 0.064 0.818
0.904 0.339 0.261
-0.189 0.864 -0.468
-0.384 0.373 0.844
0.943 -0.259 0.210
0.330 0.818 -0.471
-0.050 0.514 0.856
0.621 -0.766 0.167
0.723 0.477 -0.500
0.303 0.432 0.849
0.062 -0.987 0.148
0.839 -0.029 -0.543
0.541 0.158 0.826
-0.521 -0.838 0.161
0.635 -0.506 -0.584
0.571 -0.202 0.796
-0.904 -0.377 0.200
0.187 -0.773 -0.607
0.383 -0.511 0.769
-0.942 0.222 0.251
-0.331 -0.726 -0.603
0.049 -0.651 0.757
-0.620 0.728 0.294
-0.723 -0.384 -0.574
-0.304 -0.568 0.764
-0.060 0.948 0.313
-0.839 0.122 -0.531
-0.541 -0.294 0.788
0.522 0.798 0.300
-0.633 0.599 -0.490
-0.571 0.066 0.818
0.905 0.336 0.261
-0.186 0.864 -0.468
-0.382 0.375 0.845
0.942 -0.262 0.210
0.333 0.817 -0.472
-0.048 0.514 0.856
0.618 -0.768 0.167
0.724 0.474 -0.501
0.305 0.431 0.849
0.058 -0.987 0.148
0.839 -0.032 -0.544
0.541 0.156 0.826
-0.524 -0.836 0.161
0.632 -0.509 -0.584
0.571 -0.204 0.795
-0.906 -0.373 0.201
0.184 -0.773 -0.607
0.382 -0.513 0.769
-0.941 0.225 0.251
-0.334 -0.725 -0.603
0.047 -0.651 0.757
-0.617 0.730 0.294
-0.725 -0.382 -0.573
-0.306 -0.567 0.765
-0.057 0.948 0.313
-0.839 0.125 -0.530
-0.542 -0.292 0.788
0.525 0.796 0.300
-0.631 0.601 -0.490
-0.570 0.068 0.819
0.906 0.333 0.261
-0.183 0.865 -0.467
-0.381 0.376 0.845
0.941 -0.266 0.210
0.336 0.815 -0.472
-0.046 0.514 0.856
0.616 -0.770 0.167
0.726 0.472 -0.501
0.307 0.429 0.849
0.055 -0.987 0.148
0.838 -0.035 -0.544
0.542 0.154 0.826
-0.527 -0.835 0.161
0.630 -0.511 -0.584
0.570 -0.206 0.795
-0.907 -0.370 0.201
0.181 -0.774 -0.607
0.380 -0.514 0.769
-0.940 0.228 0.252
-0.337 -0.724 -0.602
0.044 -0.651 0.757
-0.614 0.732 0.295
-0.727 -0.379 -0.573
-0.308 -0.566 0.765
-0.053 0.948 0.313
-0.838 0.128 -0.530
-0.543 -0.290 0.788
0.528 0.794 0.300
-0.629 0.603 -0.490
-0.570 0.070 0.819
0.908 0.329 0.260
-0.180 0.866 -0.467
-0.379 0.377 0.845
0.940 -0.269 0.209
0.338 0.814 -0.472
-0.043 0.514 0.856
0.613 -0.772 0.167
0.727 0.469 -0.501
0.309 0.428 0.849
0.051 -0.988 0.148
0.838 -0.038 -0.544
0.543 0.152 0.826
-0.530 -0.833 0.162
0.628 -0.513 -0.585
0.570 -0.208 0.795
-0.908 -0.367 0.201
0.178 -0.775 -0.607
0.378 -0.515 0.769
-0.940 0.232 0.252
-0.340 -0.722 -0.602
0.042 -0.652 0.757
-0.611 0.734 0.295
-0.728 -0.376 -0.573
-0.310 -0.565 0.765
-0.050 0.948 0.313
-0.838 0.131 -0.530
-0.544 -0.288 0.788
0.531 0.792 0.300
-0.627 0.606 -0.490
-0.569 0.072 0.819
0.909 0.326 0.260
-0.177 0.866 -0.467
-0.378 0.379 0.845
0.939 -0.273 0.209
0.341 0.813 -0.472
-0.041 0.515 0.856
0.610 -0.775 0.166
0.729 0.466 -0.501
0.311 0.427 0.849
0.048 -0.988 0.148
0.838 -0.041 -0.544
0.544 0.150 0.826
-0.533 -0.831 0.162
0.626 -0.516 -0.585
0.569 -0.210 0.795
-0.910 -0.363 0.201
0.175 -0.775 -0.607
0.377 -0.517 0.769
-0.939 0.235 0.252
-0.343 -0.721 -0.602
0.040 -0.652 0.757
-0.609 0.737 0.295
-0.730 -0.374 -0.573
-0.312 -0.564 0.765
-0.046 0.949 0.313
-0.838 0.134 -0.530
-0.544 -0.286 0.788
0.534 0.791 0.299
-0.625 0.608 -0.489
-0.569 0.074 0.819
0.910 0.323 0.260
-0.174 0.867 -0.467
-0.376 0.380 0.845
0.938 -0.276 0.209
0.344 0.812 -0.472
-0.039 0.515 0.857
0.607 -0.777 0.166
0.730 0.464 -0.502
0.313 0.426 0.849
0.044 -0.988 0.148
0.837 -0.044 -0.545
0.545 0.148 0.825
-0.536 -0.829 0.162
0.624 -0.518 -0.585
0.569 -0.212 0.795
-0.911 -0.360 0.202
0.172 -0.776 -0.607
0.375 -0.518 0.769
-0.938 0.239 0.253
-0.345 -0.720 -0.602
0.038 -0.652 0.757
-0.606 0.739 0.295
-0.731 -0.371 -0.573
-0.313 -0.563 0.765
-0.042 0.949 0.313
-0.837 0.137 -0.529
-0.545 -0.284 0.789
0.537 0.789 0.299
-0.623 0.610 -0.489
-0.568 0.076 0.819
0.911 0.319 0.259
-0.171 0.867 -0.467
-0.374 0.382 0.845
0.937 -0.280 0.209
0.347 0.810 -0.472
-0.037 0.515 0.857
0.605 -0.779 0.166
0.732 0.461 -0.502
0.314 0.425 0.849
0.041 -0.988 0.148
0.837 -0.047 -0.545
0.546 0.146 0.825
-0.539 -0.827 0.162
0.622 -0.520 -0.585
0.568 -0.214 0.795
-0.912 -0.357 0.202
0.169 -0.776 -0.607
0.373 -0.519 0.769
-0.937 0.242 0.253
-0.348 -0.719 -0.602
0.036 -0.652 0.757
-0.603 0.741 0.295
-0.733 -0.368 -0.572
-0.315 -0.561 0.765
-0.039 0.949 0.313
-0.837 0.140 -0.529
-0.546 -0.282 0.789
0.540 0.787 0.299
-0.621 0.613 -0.489
-0.568 0.078 0.819
0.913 0.316 0.259
-0.168 0.868 -0.467
-0.373 0.383 0.845
0.936 -0.283 0.208
0.350 0.809 -0.472
-0.035 0.515 0.857
0.602 -0.781 0.166
0.733 0.458 -0.502
0.316 0.424 0.849
0.037 -0.988 0.148
0.837 -0.050 -0.545
0.546 0.144 0.825
-0.542 -0.825 0.162
0.620 -0.522 -0.585
0.568 -0.216 0.794
-0.913 -0.353 0.202
0.166 -0.777 -0.607
0.372 -0.521 0.769
-0.936 0.246 0.253
-0.351 -0.717 -0.602
0.034 -0.652 0.757
-0.600 0.743 0.295
-0.734 -0.366 -0.572
-0.317 -0.560 0.765
-0.035 0.949 0.313
-0.837 0.143 -0.529
-0.547 -0.280 0.789
0.543 0.785 0.299
-0.619 0.615 -0.489
-0.567 0.080 0.820
0.914 0.313 0.259
-0.165 0.869 -0.467
-0.371 0.384 0.845
0.935 -0.286 0.208
0.352 0.808 -0.472
-0.033 0.515 0.857
0.599 -0.783 0.166
0.735 0.456 -0.502
0.318 0.423 0.849
0.034 -0.988 0.148
0.836 -0.053 -0.546
0.547 0.142 0.825
-0.545 -0.823 0.162
0.618 -0.525 -0.586
0.567 -0.219 0.794
-0.915 -0.350 0.203
0.163 -0.778 -0.607
0.370 -0.522 0.768
-0.935 0.249 0.253
-0.354 -0.716 -0.602
0.032 -0.652 0.757
-0.597 0.745 0.296
-0.736 -0.363 -0.572
-0.319 -0.559 0.765
-0.032 0.949 0.313
-0.836 0.146 -0.529
-0.547 -0.278 0.789
0.546 0.783 0.299
-0.617 0.617 -0.489
-0.567 0.082 0.820
0.915 0.309 0.259
-0.162 0.869 -0.467
-0.369 0.386 0.846
0.934 -0.290 0.208
0.355 0.807 -0.472
-0.031 0.515 0.857
0.596 -0.786 0.166
0.736 0.453 -0.502
0.320 0.421 0.849
0.030 -0.988 0.148
0.836 -0.057 -0.546
0.548 0.140 0.825
-0.548 -0.821 0.163
0.616 -0.527 -0.586
0.566 -0.221 0.794
-0.916 -0.347 0.203
0.160 -0.778 -0.607
0.368 -0.523 0.768
-0.934 0.252 0.254
-0.357 -0.715 -0.602
0.029 -0.652 0.757
-0.595 0.748 0.296
-0.737 -0.360 -0.572
-0.321 -0.558 0.765
-0.028 0.949 0.313
-0.836 0.149 -0.528
-0.548 -0.276 0.789
0.549 0.781 0.299
-0.615 0.619 -0.488
-0.566 0.085 0.820
0.916 0.306 0.258
-0.159 0.870 -0.467
-0.368 0.387 0.846
0.933 -0.293 0.207
0.358 0.805 -0.473
-0.028 0.515 0.857
0.593 -0.788 0.165
0.738 0.450 -0.503
0.322 0.420 0.848
0.026 -0.989 0.148
0.836 -0.060 -0.546
0.549 0.138 0.825
-0.551 -0.819 0.163
0.614 -0.529 -0.586
0.566 -0.223 0.794
-0.917 -0.343 0.203
0.157 -0.779 -0.607
0.367 -0.525 0.768
-0.933 0.256 0.254
-0.360 -0.713 -0.602
0.027 -0.652 0.757
-0.592 0.750 0.296
-0.739 -0.358 -0.571
-0.323 -0.557 0.765
-0.025 0.949 0.313
-0.835 0.152 -0.528
-0.549 -0.274 0.789
0.552 0.779 0.298
-0.613 0.622 -0.488
-0.566 0.087 0.820
0.918 0.303 0.258
-0.156 0.870 -0.467
-0.366 0.388 0.846
0.932 -0.297 0.207
0.361 0.804 -0.473
-0.026 0.515 0.857
0.590 -0.790 0.165
0.739 0.447 -0.503
0.323 0.419 0.848
0.023 -0.989 0.148
0.835 -0.063 -0.546
0.549 0.136 0.824
-0.553 -0.817 0.163
0.612 -0.531 -0.586
0.565 -0.225 0.794
-0.906 -0.384 0.178
0.231 -0.801 -0.552
0.355 -0.459 0.815
-0.963 0.257 0.088
-0.260 -0.785 -0.562
-0.075 -0.564 0.822
-0.697 0.717 -0.027
-0.568 -0.574 -0.590
-0.439 -0.396 0.807
-0.149 0.988 0.043
-0.755 -0.085 -0.650
-0.639 -0.130 0.758
0.422 0.906 -0.013
-0.709 0.321 -0.628
-0.565 0.274 0.778
0.914 0.402 -0.059
-0.366 0.750 -0.551
-0.177 0.525 0.832
0.981 -0.158 -0.116
0.069 0.832 -0.550
0.183 0.531 0.827
0.638 -0.762 -0.112
0.575 0.568 -0.589
0.513 0.311 0.800
0.217 -0.975 -0.044
0.841 0.210 -0.498
0.495 0.071 0.866
-0.389 -0.913 -0.127
0.857 -0.307 -0.414
0.339 -0.270 0.901
-0.764 -0.623 -0.167
0.637 -0.687 -0.350
0.103 -0.374 0.922
-0.950 -0.096 -0.298
0.179 -0.947 -0.265
-0.257 -0.305 0.917
-0.810 0.367 -0.457
-0.274 -0.927 -0.258
-0.518 -0.084 0.851
-0.375 0.844 -0.384
-0.860 -0.471 -0.195
-0.345 0.257 0.903
0.098 0.881 -0.462
-0.967 -0.026 -0.254
-0.236 0.472 0.850
0.634 0.589 -0.501
-0.704 0.708 -0.058
0.321 0.390 0.863
0.829 0.160 -0.535
-0.221 0.974 -0.051
0.513 0.161 0.843
0.679 -0.439 -0.588
0.477 0.873 -0.102
0.558 -0.211 0.802
0.296 -0.766 -0.571
0.863 0.471 -0.184
0.410 -0.439 0.800
0.010 -0.816 -0.577
1.000 0.005 0.010
-0.006 -0.577 0.816
-0.258 -0.711 -0.654
0.843 -0.496 0.207
-0.472 -0.498 0.727
-0.639 -0.393 -0.661
0.402 -0.903 0.149
-0.656 -0.171 0.735
-0.534 -0.128 -0.836
-0.153 -0.957 0.245
-0.832 0.258 0.491
-0.513 0.147 -0.846
-0.612 -0.754 0.240
-0.602 0.641 0.476
-0.282 0.251 -0.926
-0.927 -0.320 0.195
-0.247 0.914 0.323
-0.141 0.463 -0.875
-0.861 0.378 0.339
0.488 0.801 0.346
0.146 0.501 -0.853
-0.459 0.798 0.390
0.876 0.335 0.347
0.309 0.250 -0.918
0.221 0.920 0.325
0.925 -0.304 0.229
0.436 0.030 -0.900
0.671 0.656 0.346
0.600 -0.754 0.266
0.486 -0.253 -0.836
0.873 0.176 0.454
0.032 -0.951 0.307
0.379 -0.459 -0.803
0.783 -0.304 0.543
-0.493 -0.835 0.244
0.230 -0.418 -0.879
0.443 -0.759 0.478
-0.867 -0.499 0.010
0.030 -0.616 -0.787
-0.039 -0.788 0.615
-0.999 0.012 -0.047
-0.284 -0.577 -0.766
-0.539 -0.565 0.625
-0.793 0.590 -0.150
-0.509 -0.295 -0.809
-0.800 -0.186 0.571
-0.319 0.937 -0.142
-0.625 0.096 -0.774
-0.696 0.379 0.609
0.352 0.920 -0.170
-0.511 0.390 -0.766
-0.424 0.661 0.619
0.748 0.641 -0.172
-0.220 0.762 -0.610
0.410 0.639 0.650
0.885 -0.107 -0.453
0.239 0.734 -0.636
0.592 0.409 0.695
0.769 -0.543 -0.337
0.651 0.480 -0.588
0.707 -0.102 0.700
0.276 -0.871 -0.406
0.853 0.026 -0.522
0.470 -0.476 0.744
-0.229 -0.879 -0.418
0.791 -0.476 -0.384
0.024 -0.603 0.797
-0.611 -0.640 -0.466
0.491 -0.841 -0.228
-0.380 -0.442 0.813
-0.784 -0.313 -0.536
0.016 -0.994 -0.110
-0.759 -0.084 0.646
-0.651 0.073 -0.755
-0.577 -0.786 -0.222
-0.706 0.344 0.619
-0.410 0.514 -0.753
-0.965 -0.194 -0.176
-0.262 0.734 0.626
0.008 0.651 -0.759
-0.914 0.394 -0.091
0.228 0.688 0.689
0.335 0.609 -0.719
-0.403 0.903 -0.151
0.677 0.405 0.615
0.616 0.146 -0.774
0.172 0.984 -0.046
0.792 -0.110 0.600
0.585 -0.140 -0.799
0.725 0.689 -0.019
0.530 -0.540 0.653
0.439 -0.484 -0.757
0.952 0.302 0.046
0.177 -0.669 0.722
0.248 -0.680 -0.690
0.940 -0.275 0.199
-0.336 -0.671 0.660
-0.048 -0.688 -0.724
0.583 -0.685 0.436
-0.757 -0.264 0.597
-0.294 -0.679 -0.673
0.017 -0.791 0.611
-0.961 0.157 0.229
-0.277 -0.591 -0.758
-0.315 -0.823 0.473
-0.814 0.490 0.311
-0.488 -0.288 -0.824
-0.805 -0.411 0.427
-0.366 0.912 0.186
-0.466 -0.007 -0.885
-0.786 0.070 0.614
0.215 0.963 0.165
-0.579 0.262 -0.772
-0.503 0.556 0.662
0.818 0.553 0.157
-0.279 0.621 -0.733
0.116 0.766 0.632
0.993 -0.084 -0.081
-0.009 0.637 -0.771
0.420 0.520 0.743
0.773 -0.634 0.007
0.475 0.571 -0.669
0.619 0.199 0.760
0.349 -0.936 -0.039
0.704 0.289 -0.649
0.480 -0.151 0.864
-0.272 -0.962 -0.017
0.834 -0.227 -0.503
0.241 -0.446 0.862
-0.738 -0.661 -0.136
0.630 -0.603 -0.489
-0.164 -0.470 0.867
-0.950 -0.162 -0.268
0.266 -0.867 -0.420
-0.452 -0.237 0.860
-0.868 0.339 -0.363
-0.205 -0.910 -0.359
-0.617 0.170 0.769
-0.457 0.718 -0.525
-0.641 -0.675 -0.365
-0.319 0.462 0.827
0.105 0.885 -0.454
-0.942 -0.058 -0.331
0.155 0.547 0.823
0.609 0.603 -0.516
-0.778 0.580 -0.240
0.464 0.338 0.819
0.821 0.181 -0.541
-0.331 0.923 -0.194
0.623 -0.039 0.782
0.684 -0.459 -0.567
0.381 0.888 -0.259
0.429 -0.345 0.835
0.470 -0.704 -0.532
0.771 0.621 -0.140
0.044 -0.546 0.837
0.020 -0.837 -0.547
0.999 0.040 -0.026
-0.364 -0.482 0.797
-0.429 -0.672 -0.603
0.826 -0.562 0.038
-0.633 -0.182 0.752
-0.635 -0.433 -0.639
0.442 -0.883 0.159
-0.704 0.215 0.677
-0.700 -0.055 -0.712
-0.116 -0.975 0.189
-0.565 0.585 0.582
-0.555 0.252 -0.792
-0.610 -0.771 0.182
0.003 0.780 0.625
-0.242 0.608 -0.757
-0.970 -0.149 0.191
0.472 0.636 0.610
0.061 0.667 -0.743
-0.879 0.388 0.276
0.833 0.133 0.536
0.412 0.498 -0.763
-0.369 0.857 0.360
0.760 -0.443 0.476
0.556 0.064 -0.829
0.337 0.894 0.295
0.299 -0.831 0.469
0.618 -0.206 -0.759
0.727 0.517 0.452
-0.267 -0.830 0.490
0.484 -0.556 -0.676
0.833 0.057 0.550
-0.737 -0.528 0.423
0.215 -0.775 -0.594
0.641 -0.347 0.684
-0.951 -0.073 0.302
-0.144 -0.758 -0.637
0.275 -0.649 0.710
-0.852 0.501 0.153
-0.455 -0.562 -0.691
-0.261 -0.658 0.706
-0.508 0.849 0.145
-0.661 -0.277 -0.698
-0.553 -0.450 0.701
0.055 0.995 0.089
-0.653 0.103 -0.751
-0.756 -0.017 0.655
0.674 0.734 0.089
-0.514 0.552 -0.657
-0.531 0.396 0.749
0.998 0.027 -0.050
-0.052 0.779 -0.625
0.023 0.627 0.779
0.759 -0.615 -0.213
0.376 0.683 -0.626
0.531 0.395 0.750
0.329 -0.918 -0.221
0.730 0.396 -0.558
0.599 0.022 0.800
-0.161 -0.972 -0.174
0.911 -0.079 -0.404
0.379 -0.223 0.898
-0.590 -0.775 -0.227
0.806 -0.549 -0.221
0.047 -0.313 0.949
-0.732 -0.501 -0.461
0.534 -0.843 0.068
-0.422 -0.196 0.885
-0.831 0.011 -0.556
-0.027 -0.999 0.020
-0.555 0.032 0.831
-0.706 0.344 -0.619
-0.432 -0.902 -0.009
-0.561 0.261 0.785
-0.287 0.755 -0.590
-0.916 -0.396 -0.061
-0.280 0.522 0.805
0.153 0.677 -0.720
-0.987 0.145 -0.074
0.054 0.721 0.690
0.552 0.488 -0.676
-0.627 0.778 0.050
0.550 0.396 0.735
0.708 0.125 -0.695
-0.064 0.992 0.113
0.703 -0.035 0.710
0.599 -0.320 -0.734
0.566 0.818 0.105
0.567 -0.478 0.671
0.269 -0.704 -0.658
0.949 0.311 0.056
0.165 -0.639 0.751
0.024 -0.704 -0.710
0.929 -0.247 0.277
-0.370 -0.666 0.648
-0.214 -0.606 -0.766
0.608 -0.697 0.381
-0.765 -0.384 0.517
-0.371 -0.457 -0.808
0.112 -0.886 0.450
-0.922 0.076 0.379
-0.504 -0.132 -0.853
-0.529 -0.734 0.426
-0.682 0.667 0.300
-0.540 0.114 -0.834
-0.826 -0.265 0.498
-0.164 0.957 0.237
-0.318 0.338 -0.886
-0.896 0.198 0.397
0.310 0.920 0.240
-0.197 0.527 -0.827
-0.336 0.756 0.562
0.921 0.389 0.028
0.170 0.556 -0.813
0.129 0.806 0.578
0.977 -0.203 0.065
0.462 0.279 -0.842
0.594 0.607 0.527
0.659 -0.744 0.114
0.510 0.039 -0.859
0.847 0.150 0.510
0.149 -0.988 0.043
0.475 -0.321 -0.819
0.723 -0.388 0.572
-0.501 -0.864 0.047
0.487 -0.484 -0.727
0.331 -0.668 0.666
-0.808 -0.566 -0.165
0.217 -0.722 -0.657
-0.167 -0.690 0.704
-0.962 -0.043 -0.271
-0.216 -0.752 -0.623
-0.596 -0.404 0.694
-0.773 0.521 -0.361
-0.551 -0.523 -0.650
-0.738 -0.058 0.672
-0.389 0.850 -0.354
-0.743 -0.101 -0.662
-0.643 0.381 0.664
0.185 0.919 -0.348
-0.704 0.392 -0.592
-0.183 0.705 0.685
0.686 0.591 -0.425
-0.383 0.722 -0.575
0.295 0.686 0.665
0.875 0.085 -0.476
0.108 0.855 -0.507
0.775 0.247 0.582
0.622 -0.456 -0.636
0.585 0.686 -0.433
0.692 -0.144 0.707
0.423 -0.714 -0.559
0.877 0.304 -0.372
0.480 -0.509 0.714
0.027 -0.805 -0.593
0.956 -0.253 -0.149
-0.050 -0.639 0.767
-0.289 -0.726 -0.624
0.715 -0.699 0.004
-0.420 -0.425 0.802
-0.559 -0.575 -0.598
0.350 -0.931 0.105
-0.694 -0.183 0.696
-0.629 -0.317 -0.710
-0.256 -0.966 -0.026
-0.777 0.190 0.601
-0.575 0.174 -0.799
-0.764 -0.642 0.067
-0.478 0.632 0.611
-0.434 0.434 -0.789
-0.995 -0.019 0.096
0.050 0.741 0.670
-0.084 0.672 -0.736
-0.859 0.506 0.075
0.401 0.576 0.712
0.318 0.642 -0.698
-0.188 0.963 0.193
0.865 0.069 0.497
0.465 0.260 -0.846
0.316 0.925 0.210
0.703 -0.377 0.603
0.637 -0.043 -0.769
0.855 0.472 0.216
0.272 -0.762 0.588
0.442 -0.444 -0.780
0.940 -0.005 0.340
-0.192 -0.834 0.517
0.281 -0.552 -0.785
0.660 -0.532 0.530
-0.742 -0.571 0.351
0.116 -0.625 -0.772
0.259 -0.774 0.578
-0.954 -0.112 0.278
-0.150 -0.623 -0.767
-0.331 -0.759 0.560
-0.876 0.467 0.116
-0.350 -0.453 -0.820
-0.712 -0.478 0.514
-0.521 0.851 0.070
-0.471 -0.218 -0.855
-0.875 0.012 0.485
0.064 0.994 0.091
-0.481 0.110 -0.870
-0.730 0.469 0.497
0.581 0.809 0.090
-0.360 0.355 -0.863
-0.147 0.798 0.584
0.983 0.182 -0.000
-0.106 0.575 -0.812
0.307 0.755 0.579
0.929 -0.371 -0.009
0.208 0.541 -0.815
0.691 0.472 0.547
0.546 -0.837 0.033
0.474 0.276 -0.836
0.817 0.086 0.570
-0.008 -0.987 0.160
0.576 -0.135 -0.806
0.656 -0.424 0.624
-0.569 -0.822 0.040
0.496 -0.381 -0.780
0.291 -0.689 0.664
-0.931 -0.363 0.031
0.220 -0.627 -0.747
-0.135 -0.739 0.660
-0.964 0.251 0.084
-0.227 -0.625 -0.747
-0.509 -0.531 0.677
-0.629 0.767 0.127
-0.587 -0.361 -0.724
-0.689 -0.142 0.710
-0.053 0.988 0.146
-0.723 0.063 -0.688
-0.605 0.277 0.746
0.543 0.829 0.133
-0.582 0.486 -0.653
-0.290 0.567 0.771
0.932 0.351 0.092
-0.218 0.745 -0.631
0.136 0.617 0.775
0.964 -0.263 0.040
0.228 0.742 -0.631
0.510 0.408 0.757
0.628 -0.778 -0.004
0.588 0.477 -0.653
0.689 0.019 0.724
0.051 -0.998 -0.022
0.723 0.053 -0.689
0.605 -0.400 0.688
-0.545 -0.839 -0.009
0.581 -0.370 -0.725
0.289 -0.690 0.664
-0.932 -0.360 0.032
0.217 -0.628 -0.747
-0.137 -0.739 0.660
-0.964 0.254 0.084
-0.230 -0.624 -0.747
-0.511 -0.529 0.678
-0.626 0.769 0.128
-0.589 -0.359 -0.724
-0.690 -0.140 0.711
-0.049 0.988 0.146
-0.723 0.066 -0.688
-0.604 0.279 0.746
0.546 0.827 0.133
-0.580 0.488 -0.652
-0.288 0.568 0.771
0.933 0.348 0.092
-0.216 0.746 -0.630
0.139 0.617 0.775
0.963 -0.266 0.040
0.231 0.741 -0.631
0.512 0.406 0.757
0.625 -0.781 -0.004
0.589 0.475 -0.653
0.690 0.017 0.724
0.048 -0.999 -0.023
0.723 0.050 -0.690
0.604 -0.402 0.688
-0.548 -0.837 -0.009
0.579 -0.372 -0.725
0.287 -0.691 0.664
-0.934 -0.357 0.032
0.215 -0.629 -0.747
-0.140 -0.738 0.660
-0.963 0.258 0.084
-0.232 -0.623 -0.747
-0.513 -0.527 0.678
-0.623 0.771 0.128
-0.590 -0.357 -0.724
-0.690 -0.137 0.711
-0.046 0.988 0.146
-0.723 0.068 -0.688
-0.603 0.282 0.746
0.549 0.825 0.132
-0.579 0.490 -0.652
-0.286 0.569 0.771
0.934 0.344 0.092
-0.213 0.746 -0.630
0.141 0.616 0.775
0.962 -0.270 0.039
0.233 0.740 -0.631
0.514 0.404 0.757
0.622 -0.783 -0.004
0.591 0.473 -0.654
0.690 0.014 0.724
0.044 -0.999 -0.023
0.722 0.047 -0.690
0.602 -0.405 0.688
-0.551 -0.835 -0.009
0.578 -0.374 -0.726
0.289 -0.635 0.717
-0.913 -0.408 0.008
0.287 -0.657 -0.697
-0.226 -0.665 0.712
-0.967 0.239 -0.084
-0.114 -0.708 -0.697
-0.607 -0.412 0.679
-0.692 0.694 -0.197
-0.390 -0.590 -0.707
-0.777 -0.034 0.629
-0.147 0.981 -0.129
-0.612 -0.193 -0.767
-0.634 0.425 0.646
0.411 0.893 -0.184
-0.655 0.149 -0.740
-0.139 0.692 0.708
0.883 0.411 -0.229
-0.449 0.593 -0.668
0.298 0.652 0.697
0.950 -0.132 -0.283
-0.093 0.747 -0.659
0.674 0.323 0.664
0.625 -0.728 -0.281
0.393 0.605 -0.693
0.659 0.001 0.752
0.243 -0.947 -0.212
0.712 0.322 -0.624
0.443 -0.419 0.793
-0.332 -0.898 -0.289
0.833 -0.135 -0.537
0.132 -0.558 0.819
-0.695 -0.641 -0.324
0.706 -0.527 -0.473
-0.323 -0.480 0.816
-0.882 -0.160 -0.443
0.343 -0.863 -0.371
-0.644 -0.209 0.736
-0.761 0.269 -0.590
-0.075 -0.940 -0.332
-0.533 0.259 0.805
-0.420 0.745 -0.518
-0.734 -0.615 -0.289
-0.394 0.553 0.734
0.019 0.804 -0.595
-0.919 -0.220 -0.327
0.256 0.573 0.779
0.504 0.609 -0.613
-0.825 0.549 -0.133
0.552 0.350 0.757
0.725 0.245 -0.643
-0.411 0.904 -0.118
0.706 -0.097 0.702
0.649 -0.308 -0.696
0.284 0.946 -0.154
0.588 -0.428 0.686
0.334 -0.644 -0.688
0.736 0.634 -0.236
0.176 -0.653 0.737
0.122 -0.728 -0.674
0.977 0.208 -0.048
-0.338 -0.654 0.677
-0.099 -0.691 -0.717
0.936 -0.309 0.169
-0.639 -0.372 0.674
-0.499 -0.466 -0.731
0.586 -0.803 0.112
-0.899 0.066 0.433
-0.434 -0.267 -0.860
0.059 -0.961 0.269
-0.755 0.507 0.416
-0.495 -0.023 -0.869
-0.431 -0.862 0.268
-0.439 0.863 0.250
-0.349 0.092 -0.933
-0.828 -0.497 0.260
0.307 0.902 0.304
-0.299 0.394 -0.869
-0.904 0.176 0.390
0.790 0.526 0.316
-0.022 0.539 -0.842
-0.613 0.658 0.437
0.978 -0.104 0.182
0.209 0.388 -0.898
0.022 0.916 0.401
0.755 -0.616 0.224
0.426 0.201 -0.882
0.498 0.762 0.414
0.242 -0.926 0.290
0.572 -0.105 -0.813
0.784 0.363 0.504
-0.300 -0.921 0.249
0.526 -0.377 -0.763
0.796 -0.098 0.597
-0.742 -0.670 0.000
0.389 -0.432 -0.814
0.545 -0.604 0.581
-0.980 -0.197 -0.022
0.155 -0.697 -0.701
0.123 -0.690 0.713
-0.904 0.412 -0.118
-0.236 -0.708 -0.665
-0.358 -0.573 0.737
-0.511 0.851 -0.124
-0.549 -0.434 -0.715
-0.662 -0.297 0.688
0.151 0.979 -0.141
-0.740 0.017 -0.673
-0.656 0.205 0.726
0.599 0.788 -0.141
-0.648 0.374 -0.663
-0.470 0.489 0.735
0.915 0.093 -0.392
-0.286 0.836 -0.469
0.284 0.541 0.791
0.885 -0.377 -0.273
0.201 0.839 -0.505
0.420 0.392 0.819
0.468 -0.818 -0.335
0.685 0.575 -0.448
0.559 -0.020 0.829
-0.046 -0.942 -0.332
0.922 0.088 -0.377
0.384 -0.323 0.865
-0.507 -0.786 -0.354
0.862 -0.453 -0.229
0.020 -0.421 0.907
-0.781 -0.477 -0.403
0.544 -0.837 -0.064
-0.307 -0.269 0.913
-0.772 -0.052 -0.634
0.016 -0.998 0.062
-0.636 0.038 0.771
-0.591 0.479 -0.649
-0.594 -0.803 -0.051
-0.546 0.356 0.759
-0.145 0.747 -0.649
-0.981 -0.194 -0.004
-0.129 0.636 0.761
0.268 0.762 -0.589
-0.919 0.386 0.081
0.289 0.520 0.804
0.680 0.314 -0.662
-0.402 0.915 0.021
0.613 0.252 0.749
0.734 -0.049 -0.678
0.182 0.975 0.126
0.655 -0.215 0.725
0.604 -0.495 -0.624
0.716 0.681 0.153
0.350 -0.539 0.766
0.379 -0.752 -0.539
0.925 0.311 0.216
0.006 -0.581 0.814
-0.005 -0.824 -0.567
0.895 -0.256 0.365
-0.446 -0.506 0.738
-0.360 -0.786 -0.502
0.528 -0.616 0.585
-0.769 -0.055 0.637
-0.442 -0.636 -0.633
-0.055 -0.685 0.727
-0.895 0.356 0.268
-0.658 -0.283 -0.698
-0.337 -0.718 0.609
-0.673 0.636 0.377
-0.609 0.113 -0.785
-0.774 -0.302 0.557
-0.174 0.947 0.271
-0.613 0.437 -0.658
-0.675 0.142 0.724
0.410 0.888 0.208
-0.180 0.767 -0.616
-0.368 0.528 0.765
0.912 0.365 0.187
0.183 0.691 -0.699
0.226 0.662 0.714
0.957 -0.289 -0.035
0.650 0.501 -0.572
0.438 0.367 0.820
0.621 -0.783 0.019
0.819 0.136 -0.558
0.556 0.054 0.829
0.143 -0.989 -0.031
0.818 -0.412 -0.401
0.334 -0.227 0.915
-0.468 -0.883 -0.048
0.509 -0.758 -0.408
0.073 -0.435 0.898
-0.857 -0.487 -0.166
0.071 -0.929 -0.364
-0.303 -0.368 0.879
-0.950 0.048 -0.307
-0.407 -0.855 -0.323
-0.516 -0.077 0.853
-0.754 0.513 -0.409
-0.776 -0.512 -0.368
-0.575 0.335 0.746
-0.259 0.791 -0.555
-0.937 0.153 -0.315
-0.180 0.562 0.808
0.300 0.813 -0.499
-0.634 0.736 -0.238
0.322 0.531 0.784
0.703 0.421 -0.573
-0.125 0.972 -0.198
0.592 0.233 0.771
0.796 -0.020 -0.605
0.563 0.781 -0.270
0.640 -0.205 0.741
0.523 -0.590 -0.615
0.885 0.443 -0.142
0.375 -0.499 0.781
0.275 -0.745 -0.608
0.985 -0.171 -0.033
-0.085 -0.637 0.766
-0.152 -0.752 -0.642
0.691 -0.723 0.015
-0.515 -0.477 0.712
-0.508 -0.500 -0.702
0.249 -0.961 0.122
-0.752 -0.112 0.649
-0.610 -0.254 -0.751
-0.316 -0.940 0.131
-0.757 0.333 0.562
-0.572 0.079 -0.816
-0.758 -0.645 0.099
-0.539 0.705 0.461
-0.367 0.296 -0.882
-0.992 0.049 0.118
0.103 0.856 0.507
-0.076 0.515 -0.854
-0.797 0.569 0.203
0.587 0.650 0.482
0.142 0.503 -0.852
-0.196 0.942 0.273
0.915 0.075 0.396
0.353 0.328 -0.876
0.512 0.837 0.191
0.767 -0.546 0.338
0.387 -0.026 -0.922
0.855 0.378 0.356
0.269 -0.909 0.319
0.444 -0.177 -0.878
0.873 -0.135 0.469
-0.318 -0.887 0.336
0.371 -0.442 -0.817
0.585 -0.537 0.608
-0.785 -0.561 0.261
0.201 -0.630 -0.750
0.139 -0.779 0.612
-0.988 -0.072 0.134
-0.060 -0.623 -0.780
-0.430 -0.690 0.583
-0.856 0.517 -0.019
-0.289 -0.507 -0.812
-0.715 -0.397 0.576
-0.502 0.864 -0.027
-0.487 -0.308 -0.817
-0.850 0.111 0.514
0.080 0.993 -0.082
-0.520 -0.029 -0.854
-0.538 0.567 0.623
0.676 0.733 -0.083
-0.504 0.376 -0.777
0.122 0.756 0.643
0.975 0.031 -0.221
-0.187 0.654 -0.733
0.669 0.442 0.597
0.721 -0.581 -0.378
0.180 0.683 -0.708
0.753 -0.007 0.658
0.328 -0.863 -0.385
0.570 0.505 -0.648
0.517 -0.339 0.786
-0.107 -0.937 -0.333
0.849 0.089 -0.521
0.127 -0.489 0.863
-0.497 -0.784 -0.372
0.858 -0.382 -0.342
-0.397 -0.399 0.827
-0.607 -0.562 -0.562
0.689 -0.725 -0.019
-0.638 -0.148 0.755
-0.749 -0.105 -0.654
0.176 -0.983 -0.044
-0.704 0.131 0.698
-0.670 0.204 -0.714
-0.236 -0.970 -0.056
-0.470 0.522 0.712
-0.348 0.631 -0.693
-0.811 -0.574 -0.115
-0.108 0.805 0.583
0.034 0.589 -0.807
-0.994 -0.068 -0.091
0.485 0.581 0.654
0.402 0.516 -0.756
-0.777 0.630 0.017
0.753 0.158 0.639
0.599 0.238 -0.765
-0.273 0.958 0.085
0.722 -0.355 0.594
0.579 -0.162 -0.799
0.380 0.921 0.089
0.362 -0.645 0.673
0.349 -0.575 -0.740
0.864 0.503 0.018
-0.192 -0.772 0.606
0.176 -0.634 -0.753
0.966 -0.038 0.258
-0.662 -0.567 0.490
-0.043 -0.624 -0.780
0.748 -0.537 0.389
-0.922 -0.135 0.364
-0.232 -0.560 -0.796
0.311 -0.818 0.484
-0.817 0.505 0.277
-0.467 -0.299 -0.832
-0.338 -0.810 0.480
-0.368 0.901 0.231
-0.603 -0.042 -0.797
-0.708 -0.432 0.558
0.107 0.972 0.209
-0.454 0.235 -0.860
-0.885 -0.003 0.466
0.818 0.574 0.039
-0.352 0.553 -0.756
-0.455 0.605 0.654
0.997 0.007 0.079
0.054 0.665 -0.745
-0.058 0.747 0.662
0.801 -0.587 0.115
0.435 0.440 -0.786
0.411 0.679 0.608
0.354 -0.934 0.040
0.578 0.185 -0.795
0.736 0.305 0.605
-0.308 -0.950 0.060
0.615 -0.247 -0.749
0.726 -0.194 0.659
-0.677 -0.726 -0.121
0.622 -0.477 -0.620
0.393 -0.495 0.775
-0.946 -0.246 -0.209
0.321 -0.783 -0.533
-0.033 -0.572 0.820
-0.887 0.355 -0.296
-0.178 -0.854 -0.489
-0.426 -0.381 0.820
-0.574 0.764 -0.296
-0.574 -0.633 -0.519
-0.584 -0.128 0.802
-0.016 0.956 -0.293
-0.828 -0.177 -0.532
-0.561 0.234 0.794
0.561 0.747 -0.357
-0.804 0.388 -0.451
-0.199 0.539 0.818
0.867 0.286 -0.409
-0.459 0.777 -0.430
0.195 0.561 0.805
0.760 -0.308 -0.572
0.112 0.929 -0.352
0.640 0.203 0.741
0.602 -0.649 -0.466
0.598 0.753 -0.275
0.529 -0.113 0.841
0.209 -0.846 -0.491
0.914 0.348 -0.210
0.348 -0.405 0.845
-0.187 -0.853 -0.488
0.974 -0.225 0.021
-0.128 -0.471 0.873
-0.544 -0.715 -0.439
0.730 -0.661 0.172
-0.413 -0.227 0.882
-0.701 -0.444 -0.558
0.350 -0.896 0.274
-0.621 -0.003 0.784
-0.730 0.099 -0.676
-0.264 -0.953 0.146
-0.630 0.285 0.723
-0.594 0.468 -0.654
-0.749 -0.619 0.237
-0.294 0.631 0.718
-0.182 0.788 -0.588
-0.964 -0.024 0.265
0.195 0.615 0.764
0.289 0.787 -0.546
-0.843 0.479 0.244
0.454 0.389 0.802
0.590 0.372 -0.717
-0.149 0.922 0.356
0.794 -0.103 0.600
0.784 -0.008 -0.621
0.306 0.875 0.375
0.540 -0.484 0.689
0.574 -0.519 -0.633
0.815 0.438 0.380
0.079 -0.734 0.674
0.343 -0.690 -0.637
0.868 -0.026 0.496
-0.359 -0.723 0.590
0.052 -0.772 -0.633
0.552 -0.506 0.662
-0.832 -0.384 0.400
-0.290 -0.714 -0.637
0.169 -0.693 0.701
-0.942 0.096 0.322
-0.536 -0.441 -0.720
-0.378 -0.637 0.672
-0.755 0.632 0.174
-0.632 -0.112 -0.767
-0.698 -0.348 0.626
-0.337 0.931 0.142
-0.554 0.288 -0.781
-0.792 0.108 0.601
0.258 0.951 0.168
-0.327 0.544 -0.773
-0.608 0.506 0.612
0.724 0.670 0.165
0.057 0.681 -0.730
-0.021 0.731 0.682
0.998 -0.023 0.057
0.404 0.544 -0.735
0.379 0.632 0.676
0.833 -0.552 0.049
0.637 0.171 -0.752
0.680 0.336 0.652
0.364 -0.926 0.098
0.651 -0.301 -0.697
0.729 -0.008 0.684
-0.212 -0.954 0.214
0.454 -0.567 -0.687
0.518 -0.459 0.722
-0.725 -0.684 0.085
0.079 -0.754 -0.652
0.154 -0.637 0.755
-0.985 -0.160 0.066
-0.410 -0.647 -0.643
-0.211 -0.619 0.757
-0.887 0.446 0.118
-0.743 -0.273 -0.611
-0.495 -0.390 0.776
-0.450 0.879 0.154
-0.791 0.224 -0.569
-0.591 -0.038 0.806
0.159 0.974 0.162
-0.537 0.654 -0.533
-0.460 0.302 0.835
0.707 0.693 0.139
-0.077 0.853 -0.516
-0.153 0.501 0.852
0.985 0.145 0.092
0.412 0.745 -0.525
0.212 0.482 0.850
0.886 -0.461 0.041
0.743 0.371 -0.557
0.496 0.253 0.831
0.449 -0.894 0.004
0.791 -0.126 -0.599
0.591 -0.099 0.801
-0.161 -0.987 -0.004
0.536 -0.556 -0.635
0.459 -0.440 0.772
-0.709 -0.705 0.020
0.076 -0.754 -0.652
0.152 -0.638 0.755
-0.985 -0.157 0.066
-0.413 -0.645 -0.643
-0.213 -0.618 0.757
-0.885 0.449 0.118
-0.744 -0.270 -0.611
-0.497 -0.388 0.776
-0.447 0.881 0.155
-0.791 0.227 -0.569
-0.590 -0.036 0.806
0.162 0.973 0.162
-0.535 0.656 -0.532
-0.459 0.304 0.835
0.710 0.691 0.138
-0.074 0.854 -0.516
-0.151 0.501 0.852
0.986 0.141 0.092
0.414 0.744 -0.525
0.214 0.481 0.850
0.885 -0.465 0.040
0.745 0.368 -0.557
0.497 0.251 0.831
0.445 -0.895 0.004
0.790 -0.129 -0.599
0.590 -0.102 0.801
-0.164 -0.986 -0.004
0.534 -0.558 -0.636
0.458 -0.441 0.772
-0.711 -0.703 0.020
0.073 -0.755 -0.652
0.150 -0.638 0.755
-0.986 -0.153 0.067
-0.416 -0.644 -0.643
-0.215 -0.617 0.757
-0.884 0.453 0.118
-0.745 -0.267 -0.611
-0.498 -0.386 0.776
-0.444 0.883 0.155
-0.790 0.230 -0.569
-0.590 -0.034 0.806
0.166 0.973 0.162
-0.532 0.658 -0.532
-0.457 0.306 0.835
0.712 0.688 0.138
-0.071 0.854 -0.516
-0.149 0.502 0.852
0.986 0.138 0.091
0.417 0.742 -0.525
0.216 0.480 0.850
0.883 -0.468 0.040
0.746 0.365 -0.557
0.498 0.249 0.830
0.442 -0.897 0.004
0.790 -0.132 -0.599
0.590 -0.104 0.800
-0.168 -0.986 -0.004
0.531 -0.560 -0.636
0.456 -0.443 0.772
-0.714 -0.700 0.020
0.070 -0.755 -0.652
0.148 -0.639 0.755
-0.986 -0.149 0.067
-0.418 -0.642 -0.643
-0.217 -0.616 0.757
-0.882 0.456 0.118
-0.746 -0.265 -0.611
-0.499 -0.385 0.777
-0.440 0.884 0.155
-0.789 0.233 -0.568
-0.590 -0.032 0.807
0.170 0.972 0.162
-0.530 0.660 -0.532
-0.456 0.307 0.835
0.715 0.685 0.138
-0.069 0.854 -0.516
-0.147 0.502 0.852
0.987 0.134 0.091
0.419 0.740 -0.525
0.218 0.480 0.850
0.881 -0.471 0.040
0.747 0.363 -0.557
0.500 0.247 0.830
0.439 -0.899 0.003
0.789 -0.135 -0.600
0.590 -0.106 0.800
-0.171 -0.985 -0.004
0.529 -0.562 -0.636
0.455 -0.445 0.772
-0.716 -0.698 0.020
0.067 -0.755 -0.652
0.146 -0.639 0.755
-0.987 -0.146 0.067
-0.421 -0.640 -0.643
-0.219 -0.616 0.757
-0.880 0.459 0.119
-0.748 -0.262 -0.610
-0.500 -0.383 0.777
-0.437 0.886 0.155
-0.789 0.236 -0.568
-0.590 -0.030 0.807
0.173 0.971 0.162
-0.528 0.662 -0.532
-0.454 0.309 0.836
0.717 0.683 0.138
-0.066 0.854 -0.516
-0.145 0.503 0.852
0.987 0.131 0.091
0.422 0.739 -0.525
0.220 0.479 0.850
0.880 -0.474 0.039
0.748 0.360 -0.558
0.501 0.245 0.830
0.435 -0.900 0.003
0.788 -0.138 -0.600
0.590 -0.108 0.800
-0.175 -0.985 -0.004
0.527 -0.564 -0.636
0.454 -0.446 0.771
-0.719 -0.695 0.021
0.064 -0.755 -0.652
0.144 -0.640 0.755
-0.988 -0.142 0.068
-0.423 -0.639 -0.642
-0.221 -0.615 0.757
-0.879 0.462 0.119
-0.749 -0.259 -0.610
-0.501 -0.381 0.777
-0.434 0.888 0.155
-0.788 0.238 -0.568
-0.590 -0.027 0.807
0.177 0.971 0.162
-0.526 0.664 -0.532
-0.453 0.311 0.836
0.720 0.680 0.138
-0.063 0.855 -0.516
-0.143 0.504 0.852
0.988 0.127 0.091
0.424 0.737 -0.525
0.222 0.478 0.850
0.878 -0.477 0.039
0.749 0.357 -0.558
0.502 0.243 0.830
0.432 -0.902 0.003
0.787 -0.141 -0.600
0.590 -0.110 0.800
-0.179 -0.984 -0.004
0.525 -0.566 -0.636
0.452 -0.448 0.771
-0.721 -0.692 0.021
0.061 -0.755 -0.652
0.142 -0.640 0.755
-0.988 -0.139 0.068
-0.426 -0.637 -0.642
-0.223 -0.614 0.757
-0.877 0.466 0.119
-0.750 -0.257 -0.610
-0.502 -0.379 0.777
-0.431 0.889 0.155
-0.787 0.241 -0.568
-0.590 -0.025 0.807
0.180 0.970 0.162
-0.523 0.666 -0.532
-0.452 0.312 0.836
0.723 0.678 0.137
-0.060 0.855 -0.515
-0.141 0.504 0.852
0.988 0.123 0.090
0.427 0.736 -0.526
0.224 0.477 0.850
0.876 -0.481 0.039
0.750 0.354 -0.558
0.503 0.242 0.830
0.429 -0.903 0.003
0.787 -0.144 -0.600
0.590 -0.112 0.800
-0.182 -0.983 -0.004
0.522 -0.568 -0.636
0.451 -0.450 0.771
-0.724 -0.690 0.021
0.058 -0.756 -0.652
0.140 -0.641 0.755
-0.988 -0.135 0.068
-0.428 -0.636 -0.642
-0.225 -0.613 0.757
-0.875 0.469 0.120
-0.751 -0.254 -0.610
-0.504 -0.377 0.777
-0.427 0.891 0.155
-0.786 0.244 -0.567
-0.590 -0.023 0.807
0.184 0.969 0.162
-0.521 0.668 -0.531
-0.450 0.314 0.836
0.725 0.675 0.137
-0.057 0.855 -0.515
-0.139 0.505 0.852
0.989 0.120 0.090
0.430 0.734 -0.526
0.226 0.476 0.850
0.874 -0.484 0.039
0.751 0.352 -0.558
0.504 0.240 0.830
0.426 -0.905 0.003
0.786 -0.146 -0.601
0.590 -0.115 0.800
-0.186 -0.983 -0.004
0.520 -0.570 -0.637
0.449 -0.451 0.771
-0.726 -0.687 0.021
0.055 -0.756 -0.652
0.138 -0.641 0.755
-0.989 -0.131 0.069
-0.431 -0.634 -0.642
-0.227 -0.612 0.757
-0.873 0.472 0.120
-0.752 -0.251 -0.609
-0.505 -0.375 0.777
-0.424 0.892 0.156
-0.786 0.247 -0.567
-0.589 -0.021 0.808
0.188 0.969 0.162
-0.519 0.670 -0.531
-0.449 0.315 0.836
0.728 0.672 0.137
-0.054 0.855 -0.515
-0.137 0.505 0.852
0.989 0.116 0.090
0.432 0.733 -0.526
0.228 0.475 0.850
0.873 -0.487 0.038
0.753 0.349 -0.558
0.505 0.238 0.830
0.422 -0.906 0.003
0.785 -0.149 -0.601
0.589 -0.117 0.799
-0.189 -0.982 -0.004
0.518 -0.571 -0.637
0.448 -0.453 0.771
-0.729 -0.684 0.022
0.052 -0.756 -0.652
0.135 -0.642 0.755
-0.989 -0.128 0.069
-0.433 -0.633 -0.642
-0.229 -0.612 0.757
-0.872 0.475 0.120
-0.753 -0.248 -0.609
-0.506 -0.374 0.778
-0.421 0.894 0.156
-0.785 0.250 -0.567
-0.589 -0.019 0.808
0.191 0.968 0.162
-0.517 0.672 -0.531
-0.447 0.317 0.836
0.730 0.670 0.137
-0.051 0.855 -0.515
-0.134 0.506 0.852
0.990 0.113 0.089
0.435 0.731 -0.526
0.230 0.475 0.850
0.871 -0.490 0.038
0.754 0.346 -0.559
0.506 0.236 0.829
0.419 -0.908 0.003
0.785 -0.152 -0.601
0.589 -0.119 0.799
-0.193 -0.981 -0.004
0.515 -0.573 -0.637
0.447 -0.454 0.771
-0.731 -0.682 0.022
0.049 -0.756 -0.652
0.133 -0.642 0.755
-0.990 -0.124 0.069
-0.436 -0.631 -0.642
-0.231 -0.611 0.757
-0.870 0.478 0.120
-0.754 -0.246 -0.609
-0.507 -0.372 0.778
-0.417 0.895 0.156
-0.784 0.253 -0.567
-0.589 -0.017 0.808
0.195 0.967 0.162
-0.514 0.673 -0.531
-0.446 0.319 0.836
0.733 0.667 0.136
-0.048 0.856 -0.515
-0.132 0.506 0.852
0.990 0.109 0.089
0.437 0.729 -0.526
0.232 0.474 0.850
0.869 -0.493 0.038
0.755 0.343 -0.559
0.508 0.234 0.829
0.416 -0.910 0.002
0.784 -0.155 -0.601
0.589 -0.121 0.799
-0.197 -0.980 -0.004
0.513 -0.575 -0.637
0.445 -0.456 0.771
-0.734 -0.679 0.022
0.046 -0.756 -0.652
0.131 -0.643 0.755
-0.990 -0.121 0.070
-0.438 -0.629 -0.642
-0.233 -0.610 0.757
-0.868 0.481 0.121
-0.755 -0.243 -0.609
-0.508 -0.370 0.778
-0.414 0.897 0.156
-0.783 0.256 -0.566
-0.589 -0.014 0.808
0.198 0.967 0.162
-0.512 0.675 -0.531
-0.445 0.320 0.837
0.735 0.664 0.136
-0.045 0.856 -0.515
-0.130 0.507 0.852
0.990 0.105 0.089
0.440 0.728 -0.526
0.234 0.473 0.849
0.867 -0.497 0.038
0.756 0.341 -0.559
0.509 0.232 0.829
0.412 -0.911 0.002
0.783 -0.158 -0.602
0.589 -0.123 0.799
-0.200 -0.980 -0.004
0.511 -0.577 -0.637
0.444 -0.458 0.770
-0.736 -0.676 0.022
0.043 -0.757 -0.652
0.129 -0.643 0.755
-0.991 -0.117 0.070
-0.441 -0.628 -0.641
-0.235 -0.609 0.758
-0.866 0.485 0.121
-0.756 -0.240 -0.609
-0.509 -0.368 0.778
-0.411 0.898 0.156
-0.766 0.178 -0.618
-0.628 -0.003 0.778
0.136 0.984 0.114
-0.437 0.599 -0.671
-0.565 0.398 0.723
0.700 0.695 0.164
0.004 0.697 -0.717
-0.350 0.673 0.651
0.937 0.248 0.247
0.454 0.618 -0.641
0.063 0.696 0.716
0.889 -0.365 0.277
0.686 0.240 -0.687
0.472 0.572 0.671
0.554 -0.785 0.279
0.615 -0.227 -0.756
0.784 0.072 0.616
-0.085 -0.971 0.222
0.350 -0.518 -0.780
0.732 -0.369 0.573
-0.585 -0.772 0.250
-0.098 -0.647 -0.756
0.335 -0.737 0.587
-0.937 -0.196 0.289
-0.294 -0.559 -0.775
-0.123 -0.782 0.611
-0.948 0.275 0.161
-0.472 -0.246 -0.846
-0.626 -0.583 0.519
-0.621 0.775 0.121
-0.469 -0.015 -0.883
-0.863 -0.203 0.462
-0.187 0.979 0.082
-0.266 0.192 -0.945
-0.882 0.348 0.318
0.390 0.918 0.077
0.020 0.241 -0.970
-0.632 0.755 0.175
0.775 0.609 0.167
0.084 0.204 -0.975
0.084 0.974 0.211
0.993 -0.100 0.065
0.231 0.049 -0.972
0.525 0.834 0.168
0.819 -0.549 0.167
0.037 -0.015 -0.999
0.984 0.174 0.034
0.173 -0.985 0.021
-0.017 -0.034 -0.999
0.926 -0.377 -0.003
-0.377 -0.925 0.038
-0.118 -0.027 -0.993
0.439 -0.898 -0.028
-0.891 -0.439 0.118
-0.180 -0.009 -0.984
-0.115 -0.993 0.030
-0.977 0.118 0.178
0.031 0.074 -0.997
-0.567 -0.820 -0.079
-0.823 0.568 0.016
0.289 0.050 -0.956
-0.860 -0.426 -0.282
-0.421 0.904 -0.080
0.241 -0.076 -0.968
-0.953 0.167 -0.251
0.181 0.983 -0.032
0.434 -0.308 -0.846
-0.634 0.563 -0.530
0.640 0.767 0.049
0.238 -0.489 -0.839
-0.262 0.800 -0.541
0.935 0.348 0.062
0.046 -0.660 -0.750
0.229 0.738 -0.635
0.972 -0.142 0.185
-0.509 -0.439 -0.740
0.594 0.443 -0.672
0.623 -0.782 0.036
-0.685 -0.011 -0.729
0.728 0.037 -0.685
0.035 -0.999 -0.017
-0.628 0.408 -0.662
0.474 -0.474 -0.742
-0.617 -0.780 0.104
-0.275 0.676 -0.684
0.173 -0.665 -0.726
-0.946 -0.318 0.066
0.242 0.688 -0.684
-0.141 -0.672 -0.727
-0.960 0.272 -0.065
0.635 0.472 -0.611
-0.382 -0.496 -0.780
-0.671 0.729 -0.135
0.871 0.195 -0.452
-0.447 -0.068 -0.892
-0.205 0.978 0.028
0.870 -0.345 -0.352
-0.368 0.019 -0.929
0.328 0.938 -0.111
0.522 -0.815 -0.253
-0.220 0.157 -0.963
0.824 0.558 -0.097
-0.007 -0.959 -0.283
-0.034 0.283 -0.958
0.999 0.003 -0.035
-0.639 -0.731 -0.241
0.100 0.231 -0.968
0.763 -0.643 -0.074
-0.913 -0.334 -0.234
0.189 0.163 -0.968
0.361 -0.929 -0.086
-0.862 0.499 0.088
-0.025 0.130 -0.991
-0.506 -0.857 -0.100
-0.523 0.852 -0.025
0.148 0.063 -0.987
-0.839 -0.520 -0.159
0.115 0.992 0.060
0.171 0.039 -0.984
-0.978 0.123 -0.165
0.646 0.757 0.105
0.241 -0.072 -0.968
-0.725 0.650 -0.229
0.932 0.290 0.218
0.295 -0.256 -0.920
-0.211 0.922 -0.324
0.917 -0.175 0.360
0.242 -0.472 -0.848
0.318 0.864 -0.390
0.550 -0.577 0.604
0.176 -0.627 -0.759
0.816 0.524 -0.243
0.038 -0.838 0.544
-0.175 -0.542 -0.822
0.984 -0.064 -0.167
-0.510 -0.641 0.573
-0.532 -0.289 -0.796
0.676 -0.711 -0.194
-0.753 -0.303 0.584
-0.641 0.137 -0.755
0.149 -0.943 -0.297
-0.721 0.349 0.599
-0.419 0.469 -0.778
-0.552 -0.811 -0.192
-0.396 0.625 0.673
-0.090 0.703 -0.705
-0.914 -0.339 -0.222
0.009 0.758 0.653
0.392 0.598 -0.699
-0.920 0.262 -0.292
0.282 0.723 0.630
0.677 0.316 -0.665
-0.680 0.614 -0.400
0.519 0.433 0.737
0.840 -0.095 -0.535
-0.162 0.896 -0.413
0.536 0.223 0.814
0.725 -0.615 -0.310
0.432 0.757 -0.491
0.225 0.102 0.969
0.447 -0.894 -0.010
0.866 0.436 -0.247
0.238 -0.167 0.957
0.041 -0.982 -0.182
0.970 0.083 -0.227
-0.024 -0.186 0.982
-0.554 -0.815 -0.168
0.832 -0.548 -0.084
0.095 -0.167 0.981
-0.919 -0.393 0.022
0.382 -0.904 -0.191
-0.003 -0.233 0.972
-0.940 0.333 0.077
-0.342 -0.914 -0.220
0.089 -0.152 0.984
-0.489 0.854 0.176
-0.868 -0.497 0.001
-0.174 -0.235 0.956
0.052 0.968 0.247
-0.983 0.093 -0.156
-0.276 -0.165 0.947
0.529 0.796 0.294
-0.802 0.582 -0.133
-0.472 0.096 0.876
0.840 0.349 0.415
-0.266 0.932 -0.246
-0.431 0.272 0.860
0.853 -0.187 0.487
0.294 0.944 -0.152
-0.333 0.497 0.801
0.536 -0.599 0.595
0.775 0.628 -0.067
-0.076 0.665 0.743
0.091 -0.738 0.669
0.993 0.118 -0.004
0.221 0.681 0.698
-0.440 -0.569 0.695
0.870 -0.461 0.174
0.645 0.307 0.700
-0.674 -0.203 0.710
0.360 -0.930 0.077
0.759 -0.202 0.619
-0.559 0.283 0.779
-0.332 -0.938 0.102
0.541 -0.613 0.576
-0.277 0.517 0.810
-0.794 -0.598 0.110
0.010 -0.790 0.613
0.207 0.601 0.772
-0.978 0.120 0.170
-0.429 -0.725 0.539
0.353 0.414 0.839
-0.831 0.550 0.078
-0.833 -0.334 0.442
0.432 0.108 0.896
-0.347 0.936 0.054
-0.905 0.218 0.365
0.328 -0.190 0.925
0.271 0.957 0.100
-0.719 0.653 0.238
0.097 -0.245 0.965
0.688 0.717 0.113
-0.279 0.945 0.171
-0.147 -0.218 0.965
0.949 0.244 0.199
0.219 0.967 0.127
-0.335 -0.047 0.941
0.917 -0.249 0.313
0.828 0.543 0.143
-0.260 0.144 0.955
0.497 -0.827 0.260
0.998 0.010 0.062
-0.062 0.230 0.971
-0.005 -0.973 0.230
0.755 -0.654 -0.048
0.203 0.163 0.965
-0.624 -0.738 0.256
0.115 -0.993 -0.025
0.359 0.018 0.933
-0.926 -0.117 0.359
-0.455 -0.876 -0.162
0.158 -0.258 0.953
-0.876 0.408 0.256
-0.841 -0.488 -0.233
-0.122 -0.247 0.961
-0.527 0.837 0.148
-0.925 0.008 -0.381
-0.381 -0.074 0.922
-0.021 0.997 0.072
-0.729 0.502 -0.466
-0.478 0.114 0.871
0.490 0.858 0.157
-0.226 0.810 -0.541
-0.451 0.405 0.795
0.863 0.423 0.274
0.197 0.817 -0.541
-0.210 0.574 0.791
0.958 -0.042 0.285
0.662 0.529 -0.531
0.100 0.640 0.762
0.743 -0.558 0.370
0.791 0.051 -0.610
0.553 0.368 0.748
0.262 -0.928 0.263
0.494 -0.507 -0.706
0.747 -0.168 0.643
-0.444 -0.846 0.296
-0.055 -0.641 -0.766
0.542 -0.663 0.516
-0.839 -0.387 0.384
-0.328 -0.484 -0.811
0.063 -0.868 0.492
-0.943 0.110 0.315
-0.388 -0.311 -0.867
-0.479 -0.736 0.478
-0.787 0.601 0.137
-0.327 -0.144 -0.934
-0.860 -0.365 0.357
-0.392 0.920 -0.004
-0.004 -0.108 -0.994
-0.999 0.045 -0.001
0.045 0.993 -0.108
0.046 -0.043 -0.998
-0.803 0.593 -0.063
0.594 0.804 -0.007
0.108 -0.066 -0.992
-0.485 0.868 -0.110
0.868 0.493 0.061
0.072 -0.067 -0.995
0.205 0.977 -0.051
0.976 -0.200 0.084
0.012 -0.266 -0.964
0.695 0.695 -0.183
0.719 -0.668 0.193
-0.200 -0.071 -0.977
0.977 0.065 -0.205
0.078 -0.995 0.056
-0.239 0.116 -0.964
0.829 -0.493 -0.264
-0.506 -0.862 0.022
-0.165 0.262 -0.951
0.335 -0.892 -0.304
-0.928 -0.368 0.059
0.018 0.191 -0.981
-0.284 -0.940 -0.188
-0.959 0.282 0.037
0.350 0.202 -0.915
-0.666 -0.633 -0.394
-0.659 0.748 -0.087
0.558 0.002 -0.830
-0.814 -0.189 -0.548
-0.158 0.982 -0.104
0.601 -0.320 -0.732
-0.707 0.214 -0.674
0.373 0.923 -0.098
0.313 -0.655 -0.688
-0.336 0.601 -0.725
0.888 0.458 -0.032
-0.156 -0.767 -0.623
0.022 0.627 -0.778
0.988 -0.135 -0.081
-0.449 -0.610 -0.653
0.415 0.506 -0.757
0.792 -0.610 0.026
-0.898 -0.045 -0.438
0.433 0.102 -0.896
0.085 -0.994 -0.072
-0.746 0.478 -0.463
0.450 -0.150 -0.881
-0.491 -0.865 -0.103
-0.313 0.794 -0.521
0.259 -0.456 -0.851
-0.914 -0.402 -0.063
0.154 0.870 -0.469
-0.061 -0.465 -0.883
-0.986 0.164 -0.018
0.690 0.566 -0.451
-0.283 -0.362 -0.888
-0.666 0.741 -0.089
0.950 0.221 -0.219
-0.177 -0.194 -0.965
-0.255 0.956 -0.146
0.932 -0.350 -0.091
-0.147 -0.135 -0.980
0.331 0.927 -0.178
0.538 -0.843 0.003
-0.131 -0.087 -0.988
0.833 0.531 -0.157
0.033 -0.999 -0.018
-0.129 0.013 -0.992
0.991 0.035 -0.129
-0.555 -0.831 -0.028
-0.083 0.089 -0.993
0.828 -0.549 -0.118
-0.955 -0.289 0.074
-0.112 0.118 -0.987
0.276 -0.950 -0.145
-0.941 0.314 0.126
-0.080 0.155 -0.985
-0.329 -0.937 -0.121
-0.460 0.837 0.296
-0.110 0.277 -0.955
-0.881 -0.472 -0.036
-0.045 0.962 0.270
0.193 0.274 -0.942
-0.980 0.009 -0.198
0.439 0.835 0.331
0.359 0.175 -0.917
-0.824 0.521 -0.223
0.739 0.478 0.474
0.587 -0.113 -0.802
-0.330 0.871 -0.364
0.838 0.123 0.531
0.517 -0.490 -0.702
0.174 0.863 -0.474
0.704 -0.212 0.678
0.386 -0.686 -0.616
0.596 0.696 -0.401
0.344 -0.643 0.684
0.025 -0.722 -0.692
0.939 0.255 -0.232
-0.032 -0.690 0.724
-0.447 -0.638 -0.627
0.894 -0.344 -0.288
-0.440 -0.569 0.694
-0.769 -0.160 -0.619
0.464 -0.806 -0.367
-0.706 -0.276 0.652
-0.708 0.294 -0.642
-0.014 -0.915 -0.404
-0.476 0.275 0.835
-0.436 0.751 -0.496
-0.763 -0.600 -0.238
-0.368 0.505 0.781
0.085 0.854 -0.513
-0.926 -0.123 -0.357
0.068 0.607 0.792
0.633 0.587 -0.504
-0.771 0.536 -0.344
0.240 0.452 0.859
0.892 0.246 -0.378
-0.382 0.858 -0.344
0.225 0.249 0.942
0.940 -0.309 -0.143
0.255 0.918 -0.304
0.242 0.133 0.961
0.668 -0.742 -0.066
0.704 0.658 -0.268
0.110 0.006 0.994
0.122 -0.992 -0.007
0.986 0.122 -0.110
0.025 -0.042 0.999
-0.401 -0.915 -0.028
0.916 -0.400 -0.040
-0.038 -0.067 0.997
-0.855 -0.514 -0.067
0.517 -0.855 -0.038
-0.056 -0.045 0.997
-0.998 0.016 -0.055
-0.013 -0.999 -0.046
0.036 -0.077 0.996
-0.711 0.699 0.080
-0.703 -0.711 -0.029
-0.000 -0.082 0.997
-0.228 0.970 0.080
-0.974 -0.227 -0.019
-0.038 -0.011 0.999
0.373 0.928 0.024
-0.927 0.373 -0.031
-0.072 0.139 0.988
0.822 0.569 -0.020
-0.565 0.810 -0.155
-0.099 0.090 0.991
0.995 0.012 0.098
-0.003 0.996 -0.091
-0.058 0.174 0.983
0.830 -0.539 0.145
0.555 0.824 -0.113
0.104 0.160 0.982
0.362 -0.925 0.112
0.926 0.344 -0.154
0.227 0.052 0.973
-0.244 -0.964 0.109
0.943 -0.262 -0.206
0.262 -0.106 0.959
-0.756 -0.640 0.136
0.599 -0.761 -0.248
0.198 -0.255 0.946
-0.980 -0.077 0.184
0.026 -0.964 -0.265
0.058 -0.338 0.939
-0.829 0.509 0.234
-0.557 -0.792 -0.251
-0.105 -0.323 0.941
-0.361 0.894 0.267
-0.927 -0.311 -0.210
-0.263 -0.175 0.949
0.176 0.958 0.226
-0.949 0.226 -0.221
-0.399 0.041 0.916
0.705 0.653 0.277
-0.586 0.757 -0.289
-0.412 0.294 0.862
0.908 0.216 0.360
-0.081 0.931 -0.356
-0.221 0.408 0.886
0.839 -0.384 0.386
0.498 0.828 -0.258
0.086 0.496 0.864
0.507 -0.768 0.390
0.857 0.405 -0.317
0.462 0.257 0.849
-0.099 -0.936 0.337
0.881 -0.240 -0.407
0.574 -0.041 0.818
-0.572 -0.735 0.365
0.586 -0.677 -0.445
0.437 -0.377 0.816
-0.899 -0.173 0.402
-0.011 -0.910 -0.415
0.106 -0.502 0.858
-0.918 0.283 0.278
-0.382 -0.817 -0.431
-0.307 -0.502 0.809
-0.606 0.758 0.240
-0.734 -0.416 -0.537
-0.567 -0.275 0.777
-0.190 0.961 0.202
-0.802 -0.033 -0.597
-0.726 0.143 0.673
0.360 0.913 0.194
-0.586 0.383 -0.714
-0.657 0.522 0.545
0.728 0.627 0.278
-0.197 0.579 -0.791
-0.058 0.805 0.590
0.982 -0.060 0.179
0.179 0.590 -0.787
0.297 0.788 0.539
0.821 -0.499 0.277
0.487 0.360 -0.796
0.857 0.261 0.444
0.229 -0.965 0.127
0.462 -0.007 -0.887
0.882 -0.234 0.409
-0.315 -0.939 0.141
0.351 -0.254 -0.901
0.535 -0.757 0.376
-0.845 -0.489 0.218
0.018 -0.434 -0.901
0.069 -0.906 0.418
-0.958 0.057 0.281
-0.278 -0.420 -0.864
-0.443 -0.829 0.342
-0.855 0.505 0.115
-0.268 -0.241 -0.933
-0.855 -0.496 0.150
-0.501 0.865 0.002
-0.131 -0.074 -0.989
-0.980 0.085 0.179
0.095 0.994 0.053
-0.173 0.069 -0.982
-0.818 0.561 -0.132
0.551 0.828 0.104
0.168 0.012 -0.986
-0.429 0.891 -0.146
0.887 0.446 0.116
0.168 -0.080 -0.982
0.090 0.955 -0.281
0.975 -0.027 0.222
0.205 -0.294 -0.934
0.686 0.661 -0.303
0.708 -0.703 0.071
-0.166 -0.263 -0.950
0.939 0.138 -0.314
0.151 -0.988 0.016
-0.308 -0.062 -0.949
0.751 -0.520 -0.405
-0.518 -0.846 0.126
-0.409 0.115 -0.905
0.365 -0.850 -0.379
-0.899 -0.427 0.092
-0.240 0.307 -0.921
-0.132 -0.921 -0.366
-0.987 0.157 -0.039
0.093 0.356 -0.930
-0.542 -0.718 -0.437
-0.756 0.643 -0.119
0.366 0.266 -0.892
-0.746 -0.241 -0.621
-0.322 0.947 0.019
0.583 0.214 -0.783
-0.728 0.067 -0.683
0.212 0.968 -0.131
0.652 -0.240 -0.719
-0.498 0.425 -0.755
0.750 0.648 -0.130
0.434 -0.632 -0.642
-0.128 0.655 -0.745
0.991 0.121 -0.065
0.047 -0.746 -0.664
0.280 0.577 -0.767
0.830 -0.547 -0.109
-0.483 -0.606 -0.632
0.514 0.379 -0.770
0.465 -0.877 -0.121
-0.721 -0.296 -0.627
0.386 -0.004 -0.922
-0.414 -0.894 -0.170
-0.824 0.447 -0.347
0.436 -0.246 -0.866
-0.770 -0.601 -0.217
-0.467 0.761 -0.451
0.205 -0.389 -0.898
-0.973 0.022 -0.232
0.110 0.921 -0.374
0.022 -0.445 -0.895
-0.771 0.562 -0.298
0.636 0.697 -0.330
-0.099 -0.444 -0.890
-0.288 0.869 -0.402
0.953 0.216 -0.214
-0.194 -0.441 -0.877
0.236 0.846 -0.478
0.952 -0.299 -0.060
-0.151 -0.379 -0.913
0.764 0.541 -0.351
0.627 -0.751 0.208
-0.272 -0.135 -0.953
0.962 -0.010 -0.273
0.028 -0.991 0.132
-0.336 0.077 -0.939
0.691 -0.657 -0.301
-0.639 -0.750 0.168
-0.281 0.344 -0.896
0.186 -0.896 -0.403
-0.941 -0.280 0.188
-0.023 0.360 -0.933
-0.499 -0.813 -0.301
-0.866 0.459 0.199
0.175 0.410 -0.895
-0.872 -0.358 -0.334
-0.458 0.839 0.294
0.443 0.199 -0.874
-0.890 0.218 -0.401
0.111 0.955 0.274
0.562 -0.077 -0.823
-0.663 0.554 -0.504
0.495 0.829 0.261
0.560 -0.355 -0.749
-0.162 0.839 -0.520
0.813 0.412 0.412
0.389 -0.724 -0.569
0.418 0.690 -0.591
0.821 -0.008 0.571
0.224 -0.894 -0.387
0.864 0.366 -0.346
0.452 -0.257 0.854
-0.159 -0.827 -0.540
0.941 0.039 -0.336
0.299 -0.561 0.772
-0.574 -0.605 -0.552
0.794 -0.575 -0.196
-0.199 -0.551 0.810
-0.909 -0.195 -0.369
0.312 -0.905 -0.291
-0.277 -0.379 0.883
-0.814 0.490 -0.312
-0.398 -0.862 -0.314
-0.423 -0.132 0.896
-0.392 0.885 -0.250
-0.901 -0.425 -0.090
-0.186 0.190 0.964
0.218 0.963 -0.159
-0.955 0.176 -0.239
-0.202 0.204 0.958
0.674 0.730 -0.115
-0.735 0.644 -0.212
-0.081 0.227 0.971
0.983 0.183 0.035
-0.163 0.937 -0.309
-0.089 0.298 0.950
0.921 -0.377 0.098
0.389 0.897 -0.210
-0.009 0.231 0.973
0.546 -0.811 0.211
0.838 0.535 -0.113
-0.021 0.238 0.971
0.014 -0.955 0.296
0.999 0.003 -0.040
0.038 0.296 0.954
-0.577 -0.751 0.320
0.813 -0.564 0.144
0.073 0.343 0.936
-0.914 -0.218 0.343
0.248 -0.967 0.047
0.321 0.129 0.938
-0.788 0.433 0.437
-0.443 -0.892 0.085
0.427 -0.127 0.895
-0.396 0.782 0.481
-0.862 -0.498 0.099
0.317 -0.375 0.871
0.281 0.860 0.426
-0.959 0.238 0.153
0.030 -0.451 0.892
0.581 0.621 0.526
-0.759 0.647 0.074
-0.295 -0.442 0.847
0.771 0.143 0.620
-0.231 0.971 0.064
-0.593 -0.192 0.782
0.646 -0.358 0.675
0.384 0.916 0.119
-0.660 0.182 0.729
0.317 -0.565 0.762
0.764 0.628 0.147
-0.562 0.535 0.631
-0.112 -0.614 0.781
0.962 0.130 0.240
-0.249 0.778 0.577
-0.485 -0.420 0.767
0.866 -0.350 0.356
0.119 0.837 0.534
-0.629 -0.012 0.778
0.392 -0.869 0.303
0.672 0.495 0.551
-0.471 0.301 0.829
-0.112 -0.953 0.282
0.875 0.040 0.483
-0.068 0.493 0.867
-0.685 -0.655 0.319
0.725 -0.573 0.382
0.370 0.441 0.818
-0.909 -0.012 0.417
0.193 -0.898 0.396
0.420 0.090 0.903
-0.813 0.480 0.330
-0.404 -0.873 0.275
0.292 -0.104 0.951
-0.443 0.866 0.231
-0.848 -0.489 0.207
0.042 -0.170 0.984
0.052 0.984 0.168
-0.998 0.044 0.051
-0.178 -0.191 0.965
0.532 0.806 0.258
-0.828 0.560 -0.042
-0.400 -0.013 0.916
0.853 0.361 0.378
-0.336 0.932 -0.134
-0.368 0.184 0.912
0.917 -0.091 0.389
0.154 0.979 -0.135
-0.259 0.414 0.873
0.675 -0.569 0.470
0.691 0.711 -0.132
0.144 0.405 0.903
0.212 -0.904 0.371
0.966 0.138 -0.216
0.514 0.144 0.845
-0.446 -0.797 0.407
0.733 -0.586 -0.346
0.597 -0.294 0.747
-0.793 -0.359 0.492
0.123 -0.886 -0.447
0.288 -0.595 0.751
-0.898 0.105 0.428
-0.334 -0.797 -0.504
-0.193 -0.596 0.780
-0.771 0.584 0.256
-0.607 -0.552 -0.572
-0.602 -0.362 0.711
-0.409 0.905 0.115
-0.686 -0.221 -0.693
-0.906 -0.013 0.424
-0.017 1.000 -0.004
-0.424 -0.011 -0.906
-0.805 0.473 0.359
0.535 0.840 0.093
-0.257 0.267 -0.929
-0.570 0.762 0.307
0.820 0.550 0.157
-0.049 0.341 -0.939
0.058 0.931 0.360
0.974 -0.131 0.184
0.218 0.340 -0.915
0.552 0.806 0.216
0.755 -0.592 0.280
0.354 0.009 -0.935
0.958 0.188 0.216
0.159 -0.977 0.145
0.238 -0.104 -0.966
0.899 -0.408 0.160
-0.426 -0.899 0.105
0.101 -0.163 -0.981
0.464 -0.878 0.115
-0.883 -0.448 0.139
-0.070 -0.166 -0.984
-0.168 -0.958 0.234
-0.971 0.202 0.127
-0.169 -0.206 -0.964
-0.682 -0.731 0.033
-0.731 0.682 -0.015
-0.011 -0.034 -0.999
-0.953 -0.270 -0.140
-0.266 0.963 -0.052
0.149 -0.012 -0.989
-0.926 0.234 -0.295
0.263 0.963 -0.063
0.269 -0.136 -0.953
-0.523 0.770 -0.366
0.828 0.560 -0.005
0.201 -0.306 -0.931
-0.014 0.900 -0.437
0.998 -0.015 -0.064
-0.064 -0.437 -0.897
0.482 0.772 -0.415
0.858 -0.511 0.047
-0.176 -0.379 -0.909
0.756 0.210 -0.620
0.205 -0.975 -0.081
-0.622 -0.066 -0.780
0.766 -0.248 -0.593
-0.382 -0.918 -0.109
-0.518 0.310 -0.798
0.456 -0.702 -0.547
-0.858 -0.510 -0.061
-0.236 0.497 -0.835
-0.021 -0.799 -0.601
-0.999 0.044 -0.024
0.046 0.600 -0.799
-0.476 -0.637 -0.607
-0.750 0.654 -0.097
0.458 0.409 -0.789
-0.530 -0.363 -0.767
-0.363 0.914 -0.182
0.766 0.182 -0.616
-0.554 -0.069 -0.830
0.222 0.948 -0.228
0.803 -0.310 -0.509
-0.425 0.219 -0.878
0.763 0.609 -0.218
0.487 -0.762 -0.426
-0.230 0.424 -0.876
0.972 0.140 -0.187
0.043 -0.895 -0.444
0.073 0.481 -0.874
0.874 -0.453 -0.176
-0.480 -0.751 -0.454
0.268 0.322 -0.908
0.366 -0.906 -0.213
-0.891 -0.275 -0.361
0.352 0.103 -0.930
-0.234 -0.953 -0.194
-0.906 0.286 -0.311
0.180 -0.050 -0.982
-0.833 -0.538 -0.125
-0.522 0.841 -0.139
0.292 -0.153 -0.944
-0.956 -0.074 -0.283
-0.026 0.985 -0.168
0.224 -0.241 -0.944
-0.841 0.442 -0.313
0.492 0.864 -0.104
0.256 -0.388 -0.885
-0.368 0.808 -0.461
0.894 0.443 0.064
0.101 -0.580 -0.808
0.118 0.814 -0.569
0.988 -0.038 0.151
-0.003 -0.602 -0.799
0.542 0.670 -0.507
0.840 -0.435 0.324
-0.214 -0.410 -0.886
0.898 0.275 -0.344
0.385 -0.869 0.309
-0.480 -0.255 -0.839
0.863 -0.309 -0.400
-0.157 -0.916 0.369
-0.559 0.172 -0.811
0.458 -0.751 -0.475
-0.691 -0.637 0.341
-0.345 0.473 -0.811
0.015 -0.861 -0.508
-0.939 -0.187 0.290
-0.120 0.624 -0.772
-0.735 -0.578 -0.354
-0.667 0.525 0.528
0.322 0.574 -0.753
-0.876 -0.121 -0.467
-0.360 0.810 0.464
0.621 0.225 -0.751
-0.733 0.505 -0.455
0.277 0.833 0.479
0.745 -0.051 -0.665
-0.349 0.820 -0.455
0.568 0.571 0.593
0.731 -0.474 -0.491
0.288 0.866 -0.408
0.619 0.157 0.770
0.432 -0.791 -0.432
0.715 0.593 -0.370
0.549 -0.149 0.822
-0.034 -0.912 -0.409
0.975 0.059 -0.213
0.218 -0.406 0.887
-0.465 -0.770 -0.437
0.881 -0.450 -0.145
-0.085 -0.452 0.888
-0.809 -0.352 -0.471
0.464 -0.874 -0.145
-0.361 -0.336 0.870
-0.878 0.133 -0.460
-0.070 -0.986 -0.152
-0.474 -0.102 0.875
-0.587 0.735 -0.339
-0.745 -0.654 -0.128
-0.316 0.178 0.932
-0.108 0.934 -0.340
-0.981 -0.157 -0.117
-0.163 0.321 0.933
0.445 0.806 -0.390
-0.893 0.429 -0.133
0.061 0.408 0.911
0.829 0.376 -0.413
-0.502 0.825 -0.258
0.244 0.422 0.873
0.941 -0.126 -0.314
0.069 0.980 -0.187
0.331 0.155 0.931
0.719 -0.642 -0.267
0.609 0.766 -0.206
0.336 -0.014 0.942
0.191 -0.937 -0.292
0.931 0.267 -0.248
0.311 -0.224 0.924
-0.409 -0.867 -0.286
0.897 -0.325 -0.298
0.166 -0.378 0.911
-0.853 -0.458 -0.251
0.521 -0.784 -0.338
-0.042 -0.418 0.907
-0.971 0.133 -0.201
-0.055 -0.935 -0.350
-0.234 -0.329 0.915
-0.717 0.679 -0.154
-0.610 -0.719 -0.332
-0.337 -0.144 0.931
-0.190 0.973 -0.129
-0.932 -0.220 -0.290
-0.310 0.065 0.948
0.410 0.902 -0.135
-0.897 0.372 -0.239
-0.165 0.220 0.961
0.854 0.492 -0.170
-0.519 0.831 -0.200
0.043 0.259 0.965
0.970 -0.099 -0.220
0.057 0.981 -0.188
0.235 0.169 0.957
0.716 -0.645 -0.267
0.611 0.764 -0.206
0.337 -0.016 0.941
0.188 -0.938 -0.292
0.932 0.264 -0.248
0.310 -0.225 0.924
-0.412 -0.865 -0.285
0.896 -0.328 -0.299
0.165 -0.379 0.911
-0.855 -0.455 -0.251
0.518 -0.786 -0.338
-0.043 -0.418 0.907
-0.970 0.136 -0.200
-0.059 -0.935 -0.350
-0.235 -0.328 0.915
-0.715 0.682 -0.154
-0.613 -0.717 -0.332
-0.337 -0.143 0.931
-0.236 0.952 -0.196
-0.902 -0.289 -0.321
-0.362 0.101 0.927
0.416 0.892 -0.176
-0.857 0.319 -0.405
-0.305 0.319 0.897
0.831 0.543 -0.124
-0.524 0.687 -0.504
-0.188 0.484 0.855
0.997 -0.036 -0.062
0.006 0.901 -0.433
0.072 0.431 0.899
0.808 -0.583 -0.081
0.479 0.731 -0.486
0.343 0.354 0.870
0.209 -0.964 -0.164
0.802 0.265 -0.536
0.560 -0.019 0.828
-0.356 -0.922 -0.151
0.786 -0.208 -0.582
0.506 -0.326 0.799
-0.875 -0.472 -0.105
0.441 -0.689 -0.575
0.199 -0.550 0.811
-0.974 -0.015 -0.227
0.136 -0.839 -0.527
-0.182 -0.544 0.819
-0.766 0.571 -0.295
-0.319 -0.736 -0.598
-0.559 -0.364 0.745
-0.379 0.858 -0.346
-0.584 -0.513 -0.629
-0.718 -0.036 0.696
0.225 0.898 -0.379
-0.676 -0.137 -0.724
-0.702 0.419 0.576
0.697 0.646 -0.310
-0.529 0.171 -0.832
-0.484 0.744 0.461
0.915 0.002 -0.404
-0.344 0.525 -0.778
0.210 0.851 0.481
0.828 -0.467 -0.311
-0.003 0.551 -0.835
0.561 0.692 0.454
0.163 -0.877 -0.452
0.267 0.481 -0.835
0.950 0.016 0.312
-0.347 -0.830 -0.437
0.448 0.263 -0.855
0.824 -0.492 0.281
-0.844 -0.394 -0.363
0.436 -0.113 -0.893
0.311 -0.912 0.267
-0.946 0.107 -0.306
0.247 -0.376 -0.893
-0.211 -0.921 0.329
-0.707 0.541 -0.454
0.212 -0.451 -0.867
-0.674 -0.710 0.204
-0.229 0.823 -0.519
0.156 -0.495 -0.855
-0.961 -0.277 -0.015
0.280 0.830 -0.482
-0.182 -0.447 -0.876
-0.943 0.332 0.026
0.773 0.527 -0.352
-0.122 -0.420 -0.899
-0.622 0.739 -0.260
0.939 0.072 -0.336
-0.299 -0.311 -0.902
-0.169 0.948 -0.270
0.878 -0.441 -0.185
-0.321 -0.255 -0.912
0.355 0.860 -0.366
0.306 -0.899 -0.312
-0.514 0.120 -0.849
0.801 0.420 -0.426
-0.297 -0.887 -0.354
-0.358 0.447 -0.820
0.885 -0.117 -0.450
-0.843 -0.493 -0.215
-0.101 0.538 -0.837
0.528 -0.684 -0.503
-0.965 0.042 -0.259
0.245 0.496 -0.833
0.093 -0.867 -0.489
-0.732 0.569 -0.375
0.584 0.242 -0.775
-0.350 -0.786 -0.509
-0.291 0.869 -0.401
0.709 -0.086 -0.700
-0.643 -0.488 -0.591
0.232 0.956 -0.182
0.678 -0.293 -0.674
-0.697 0.033 -0.716
0.701 0.665 -0.257
0.466 -0.700 -0.541
-0.540 0.259 -0.801
0.974 0.108 -0.198
0.001 -0.880 -0.474
-0.225 0.462 -0.858
0.879 -0.450 -0.158
-0.461 -0.715 -0.526
0.124 0.535 -0.836
0.371 -0.912 -0.172
-0.842 -0.253 -0.476
0.391 0.322 -0.862
-0.113 -0.977 -0.179
-0.865 0.185 -0.466
0.488 0.103 -0.867
-0.852 -0.522 -0.040
-0.506 0.840 -0.197
0.137 -0.148 -0.980
-0.988 -0.058 -0.145
-0.018 0.965 -0.263
0.155 -0.258 -0.954
-0.810 0.575 -0.111
0.585 0.788 -0.189
-0.021 -0.218 -0.976
-0.337 0.930 -0.146
0.939 0.322 -0.118
-0.063 -0.177 -0.982
0.251 0.952 -0.177
0.968 -0.249 0.035
-0.011 -0.180 -0.984
0.710 0.683 -0.169
0.703 -0.681 0.205
0.025 -0.265 -0.964
0.978 0.195 0.075
0.154 -0.915 0.373
0.142 -0.353 -0.925
0.887 -0.447 0.114
-0.461 -0.846 0.269
-0.023 -0.291 -0.956
0.360 -0.927 0.104
-0.897 -0.313 0.313
-0.258 -0.207 -0.944
-0.219 -0.976 0.018
-0.901 0.209 0.381
-0.376 0.068 -0.924
-0.824 -0.555 0.118
-0.491 0.802 0.339
-0.283 0.222 -0.933
-0.992 -0.010 0.126
0.046 0.898 0.438
-0.117 0.441 -0.890
-0.810 0.584 0.055
0.541 0.708 0.454
0.226 0.397 -0.889
-0.472 0.880 -0.052
0.753 0.433 0.494
0.458 0.194 -0.868
0.096 0.995 -0.013
0.773 -0.066 0.631
0.627 -0.071 -0.776
0.628 0.776 -0.048
0.488 -0.345 0.802
0.606 -0.527 -0.596
0.867 0.438 0.238
-0.054 -0.393 0.918
0.496 -0.809 -0.317
0.968 0.001 0.251
-0.219 -0.489 0.844
0.124 -0.872 -0.473
0.727 -0.566 0.390
-0.566 -0.172 0.806
-0.389 -0.807 -0.445
0.388 -0.874 0.293
-0.382 0.137 0.914
-0.839 -0.466 -0.281
-0.297 -0.918 0.263
-0.149 0.317 0.937
-0.943 0.239 -0.230
-0.720 -0.516 0.463
0.304 0.365 0.880
-0.623 0.775 -0.106
-0.950 -0.035 0.311
0.308 0.070 0.949
-0.055 0.997 -0.055
-0.841 0.430 0.327
0.293 -0.144 0.945
0.454 0.891 -0.005
-0.463 0.865 0.193
-0.010 -0.223 0.975
0.886 0.449 0.112
0.050 0.962 0.268
-0.221 -0.251 0.943
0.974 -0.107 0.200
0.523 0.792 0.314
-0.453 -0.053 0.890
0.721 -0.608 0.331
0.840 0.422 0.341
-0.476 0.270 0.837
0.261 -0.865 0.427
0.875 -0.082 0.478
-0.341 0.595 0.728
-0.344 -0.800 0.492
0.626 -0.674 0.392
0.166 0.606 0.778
-0.762 -0.422 0.491
0.068 -0.924 0.375
0.606 0.337 0.721
-0.793 0.178 0.583
-0.444 -0.819 0.363
0.718 -0.083 0.691
-0.536 0.567 0.625
-0.860 -0.270 0.433
0.509 -0.524 0.683
0.042 0.808 0.588
-0.938 0.142 0.317
0.122 -0.720 0.683
0.325 0.679 0.658
-0.701 0.668 0.250
-0.406 -0.662 0.630
0.586 0.340 0.735
-0.189 0.949 0.254
-0.774 -0.303 0.556
0.604 -0.092 0.792
0.268 0.941 0.205
-0.877 0.151 0.456
0.398 -0.302 0.866
0.707 0.661 0.250
-0.702 0.614 0.361
0.086 -0.431 0.898
0.914 0.236 0.330
-0.330 0.906 0.266
-0.236 -0.352 0.906
0.830 -0.476 0.291
0.390 0.868 0.307
-0.398 -0.142 0.906
0.466 -0.855 0.225
0.818 0.514 0.258
-0.337 0.064 0.939
-0.197 -0.961 0.196
0.974 -0.168 0.152
-0.113 0.221 0.969
-0.765 -0.571 0.298
0.622 -0.774 0.116
0.165 0.274 0.947
-0.988 -0.050 0.143
0.059 -0.997 0.054
0.140 0.062 0.988
-0.860 0.510 0.015
-0.509 -0.859 0.045
0.035 0.031 0.999
-0.451 0.884 -0.122
-0.886 -0.460 -0.058
-0.108 0.082 0.991
0.092 0.992 -0.087
-0.980 0.075 -0.183
-0.175 0.102 0.979
0.659 0.752 -0.018
-0.716 0.619 -0.322
-0.231 0.225 0.946
0.939 0.344 -0.008
-0.327 0.886 -0.329
-0.106 0.311 0.944
0.966 -0.247 0.071
0.256 0.894 -0.367
0.027 0.373 0.927
0.600 -0.798 -0.060
0.722 0.572 -0.390
0.345 0.191 0.919
-0.164 -0.983 -0.076
0.849 -0.102 -0.519
0.502 -0.150 0.852
-0.769 -0.638 -0.026
0.499 -0.575 -0.648
0.399 -0.511 0.761
-0.986 -0.125 -0.107
0.164 -0.730 -0.664
0.005 -0.672 0.740
-0.874 0.389 -0.291
-0.128 -0.762 -0.635
-0.469 -0.518 0.715
-0.494 0.747 -0.446
-0.373 -0.645 -0.667
-0.786 -0.163 0.597
0.045 0.825 -0.564
-0.341 -0.518 -0.785
-0.939 0.227 0.258
0.551 0.685 -0.476
-0.480 -0.205 -0.853
-0.682 0.699 0.216
0.820 0.398 -0.412
-0.450 0.001 -0.893
-0.355 0.917 0.180
0.894 -0.215 -0.394
-0.308 0.344 -0.887
0.326 0.914 0.241
0.635 -0.719 -0.282
-0.089 0.295 -0.951
0.768 0.629 0.124
-0.032 -0.912 -0.409
0.108 0.404 -0.908
0.994 -0.073 0.086
-0.564 -0.703 -0.433
0.288 0.323 -0.901
0.773 -0.634 0.020
-0.898 -0.196 -0.393
0.381 0.100 -0.919
0.219 -0.976 -0.015
-0.836 0.345 -0.428
0.351 -0.264 -0.898
-0.423 -0.901 0.099
-0.412 0.759 -0.504
0.374 -0.364 -0.853
-0.831 -0.540 -0.134
0.129 0.868 -0.479
0.279 -0.495 -0.823
-0.952 -0.028 -0.306
0.617 0.662 -0.426
0.113 -0.611 -0.784
-0.779 0.435 -0.451
0.933 0.092 -0.347
-0.239 -0.561 -0.792
-0.268 0.823 -0.502
0.798 -0.484 -0.359
-0.562 -0.383 -0.733
0.217 0.787 -0.578
0.485 -0.829 -0.280
-0.596 -0.079 -0.799
0.640 0.554 -0.532
-0.350 -0.899 -0.264
-0.652 0.436 -0.620
0.672 -0.045 -0.739
-0.787 -0.537 -0.303
-0.264 0.737 -0.622
0.557 -0.409 -0.723
-0.955 0.023 -0.295
0.226 0.699 -0.679
0.191 -0.715 -0.673
-0.797 0.558 -0.231
0.547 0.508 -0.665
-0.254 -0.657 -0.710
-0.261 0.922 -0.285
0.784 0.030 -0.620
-0.563 -0.385 -0.731
0.223 0.948 -0.225
0.853 -0.302 -0.425
-0.471 -0.097 -0.877
0.731 0.654 -0.193
0.587 -0.748 -0.309
-0.347 0.113 -0.931
0.989 0.072 -0.131
0.039 -0.970 -0.241
-0.144 0.234 -0.962
0.891 -0.439 -0.115
-0.453 -0.849 -0.273
0.022 0.295 -0.955
0.469 -0.876 -0.111
-0.859 -0.424 -0.287
0.204 0.230 -0.952
-0.205 -0.975 -0.087
-0.958 0.218 -0.187
0.201 0.045 -0.978
-0.733 -0.679 -0.041
-0.667 0.729 -0.154
0.134 -0.086 -0.987
-0.993 -0.024 0.114
-0.029 0.999 -0.039
-0.113 -0.043 -0.993
-0.887 0.459 -0.041
0.459 0.888 0.015
0.044 -0.005 -0.999
-0.522 0.852 -0.035
0.848 0.523 0.085
0.091 0.015 -0.996
0.053 0.994 -0.093
0.952 -0.023 0.304
0.301 -0.105 -0.948
0.545 0.822 -0.163
0.789 -0.437 0.433
0.284 -0.365 -0.887
0.854 0.519 -0.031
0.448 -0.705 0.550
0.264 -0.484 -0.835
0.990 -0.073 0.122
-0.121 -0.882 0.456
0.074 -0.466 -0.882
0.777 -0.623 0.091
-0.566 -0.627 0.535
-0.276 -0.467 -0.840
0.207 -0.978 0.007
-0.819 -0.169 0.548
-0.535 -0.119 -0.836
-0.340 -0.939 -0.045
-0.810 0.269 0.521
-0.477 0.214 -0.852
-0.895 -0.405 0.187
-0.198 0.736 0.648
-0.400 0.542 -0.739
-0.991 0.124 0.056
0.130 0.749 0.649
0.039 0.651 -0.758
-0.653 0.754 0.073
0.601 0.457 0.656
0.462 0.472 -0.751
-0.230 0.968 0.103
0.654 0.075 0.753
0.720 0.241 -0.650
0.324 0.929 0.177
0.374 -0.297 0.878
0.869 -0.219 -0.444
0.731 0.648 0.216
0.102 -0.417 0.903
0.675 -0.638 -0.370
0.921 0.118 0.371
-0.307 -0.364 0.879
0.239 -0.924 -0.300
0.822 -0.367 0.435
-0.514 -0.148 0.845
-0.245 -0.919 -0.310
0.444 -0.782 0.436
-0.533 0.161 0.831
-0.720 -0.602 -0.346
-0.031 -0.902 0.430
-0.358 0.412 0.838
-0.933 -0.128 -0.336
-0.598 -0.668 0.443
0.117 0.474 0.873
-0.793 0.574 -0.205
-0.858 -0.245 0.452
0.360 0.341 0.868
-0.367 0.908 -0.204
-0.838 0.318 0.443
0.499 0.120 0.858
0.220 0.941 -0.259
-0.538 0.776 0.328
0.452 -0.063 0.890
0.712 0.627 -0.317
-0.056 0.921 0.385
0.235 -0.363 0.902
0.970 0.141 -0.196
0.457 0.813 0.362
-0.032 -0.391 0.920
0.889 -0.432 -0.153
0.864 0.385 0.325
-0.209 -0.313 0.926
0.458 -0.868 -0.190
0.940 -0.200 0.276
-0.307 -0.146 0.941
-0.147 -0.969 -0.199
0.657 -0.717 0.232
-0.287 0.046 0.957
-0.697 -0.695 -0.175
0.123 -0.970 0.210
-0.157 0.190 0.969
-0.980 -0.152 -0.129
-0.458 -0.861 0.219
0.032 0.231 0.973
-0.888 0.453 -0.078
-0.864 -0.433 0.256
0.210 0.152 0.966
-0.457 0.889 -0.041
-0.940 0.152 0.305
0.307 -0.015 0.952
0.149 0.988 -0.032
-0.656 0.669 0.349
0.287 -0.207 0.935
0.698 0.714 -0.056
-0.121 0.921 0.371
0.157 -0.351 0.923
0.980 0.170 -0.102
0.460 0.811 0.361
-0.033 -0.391 0.920
0.887 -0.435 -0.153
0.865 0.382 0.325
-0.210 -0.313 0.926
0.455 -0.870 -0.190
0.940 -0.203 0.275
-0.307 -0.145 0.941
-0.151 -0.968 -0.199
0.655 -0.720 0.231
-0.286 0.047 0.957
-0.699 -0.693 -0.175
0.119 -0.970 0.210
-0.156 0.191 0.969
-0.980 -0.149 -0.129
-0.461 -0.860 0.220
0.034 0.230 0.973
-0.887 0.456 -0.078
-0.866 -0.430 0.256
0.211 0.151 0.966
-0.454 0.890 -0.041
-0.939 0.155 0.306
0.307 -0.016 0.952
0.153 0.988 -0.032
-0.654 0.671 0.350
0.286 -0.208 0.935
0.701 0.711 -0.056
-0.118 0.921 0.371
0.156 -0.352 0.923
0.981 0.166 -0.102
0.463 0.809 0.361
-0.034 -0.391 0.920
0.886 -0.438 -0.154
0.867 0.379 0.325
-0.211 -0.312 0.926
0.452 -0.871 -0.190
0.939 -0.206 0.275
-0.307 -0.144 0.941
-0.155 -0.968 -0.199
0.652 -0.722 0.231
-0.286 0.048 0.957
-0.702 -0.690 -0.175
0.116 -0.971 0.210
-0.155 0.191 0.969
-0.981 -0.145 -0.129
-0.465 -0.858 0.220
0.035 0.230 0.973
-0.885 0.459 -0.077
-0.867 -0.426 0.256
0.211 0.151 0.966
-0.450 0.892 -0.040
-0.939 0.159 0.306
0.307 -0.017 0.951
0.156 0.987 -0.032
-0.651 0.674 0.350
0.286 -0.210 0.935
0.703 0.709 -0.056
-0.114 0.922 0.371
0.155 -0.352 0.923
0.981 0.163 -0.102
0.466 0.808 0.361
-0.035 -0.391 0.920
0.884 -0.441 -0.154
0.868 0.375 0.324
-0.212 -0.311 0.927
0.449 -0.873 -0.190
0.938 -0.210 0.275
-0.307 -0.143 0.941
-0.158 -0.967 -0.198
0.650 -0.724 0.231
-0.285 0.049 0.957
-0.705 -0.688 -0.175
0.113 -0.971 0.210
-0.154 0.192 0.969
-0.982 -0.141 -0.128
-0.468 -0.856 0.220
0.036 0.230 0.972
-0.883 0.463 -0.077
-0.869 -0.423 0.257
0.212 0.150 0.966
-0.447 0.894 -0.040
-0.938 0.162 0.306
0.308 -0.019 0.951
0.160 0.987 -0.032
-0.648 0.676 0.350
0.285 -0.211 0.935
0.706 0.706 -0.056
-0.111 0.922 0.371
0.154 -0.353 0.923
0.982 0.159 -0.103
0.469 0.806 0.361
-0.036 -0.391 0.920
0.882 -0.445 -0.154
0.870 0.372 0.324
-0.213 -0.310 0.927
0.445 -0.875 -0.191
0.938 -0.213 0.274
-0.308 -0.142 0.941
-0.162 -0.967 -0.198
0.647 -0.727 0.231
-0.285 0.050 0.957
-0.707 -0.685 -0.175
0.109 -0.972 0.210
-0.153 0.192 0.969
-0.982 -0.138 -0.128
-0.471 -0.854 0.220
0.037 0.230 0.972
-0.882 0.466 -0.077
-0.870 -0.420 0.257
0.213 0.149 0.966
-0.444 0.895 -0.040
-0.937 0.166 0.307
0.308 -0.020 0.951
0.164 0.986 -0.033
-0.646 0.678 0.350
0.285 -0.212 0.935
0.708 0.703 -0.057
-0.107 0.922 0.371
0.153 -0.353 0.923
0.982 0.156 -0.103
0.472 0.804 0.361
-0.038 -0.391 0.920
0.881 -0.448 -0.154
0.871 0.369 0.324
-0.213 -0.309 0.927
0.442 -0.876 -0.191
0.937 -0.217 0.274
-0.308 -0.141 0.941
-0.165 -0.966 -0.198
0.644 -0.729 0.231
-0.284 0.051 0.957
-0.710 -0.683 -0.174
0.106 -0.972 0.210
-0.152 0.193 0.969
-0.983 -0.134 -0.128
-0.474 -0.853 0.220
0.038 0.230 0.972
-0.880 0.469 -0.076
-0.872 -0.417 0.257
0.214 0.148 0.966
-0.441 0.897 -0.040
-0.937 0.169 0.307
0.308 -0.021 0.951
0.167 0.985 -0.033
-0.643 0.681 0.350
0.284 -0.213 0.935
0.711 0.701 -0.057
-0.104 0.923 0.371
0.152 -0.354 0.923
0.983 0.152 -0.103
0.475 0.802 0.361
-0.039 -0.391 0.920
0.879 -0.451 -0.155
0.873 0.366 0.324
-0.214 -0.309 0.927
0.439 -0.878 -0.191
0.936 -0.220 0.274
-0.308 -0.139 0.941
-0.169 -0.965 -0.198
0.642 -0.731 0.230
-0.284 0.052 0.957
-0.712 -0.680 -0.174
0.102 -0.972 0.210
-0.151 0.193 0.969
-0.983 -0.131 -0.127
-0.477 -0.851 0.220
0.039 0.230 0.972
-0.878 0.472 -0.076
-0.873 -0.414 0.257
0.215 0.147 0.965
-0.437 0.898 -0.040
-0.936 0.172 0.307
0.308 -0.022 0.951
0.171 0.985 -0.033
-0.641 0.683 0.351
0.284 -0.214 0.935
0.714 0.698 -0.057
-0.100 0.923 0.371
0.151 -0.354 0.923
0.983 0.149 -0.104
0.478 0.801 0.361
-0.040 -0.390 0.920
0.877 -0.454 -0.155
0.874 0.363 0.323
-0.215 -0.308 0.927
0.436 -0.880 -0.191
0.936 -0.224 0.274
-0.308 -0.138 0.941
-0.173 -0.965 -0.198
0.639 -0.734 0.230
-0.283 0.053 0.957
-0.715 -0.677 -0.174
0.099 -0.973 0.210
-0.150 0.194 0.969
-0.984 -0.127 -0.127
-0.480 -0.849 0.220
0.040 0.230 0.972
-0.876 0.475 -0.076
-0.875 -0.410 0.258
0.216 0.147 0.965
-0.434 0.900 -0.040
-0.935 0.176 0.308
0.308 -0.023 0.951
0.174 0.984 -0.033
-0.638 0.686 0.351
0.283 -0.215 0.935
0.716 0.696 -0.057
-0.097 0.924 0.371
0.150 -0.355 0.923
0.984 0.145 -0.104
0.481 0.799 0.360
-0.041 -0.390 0.920
0.876 -0.457 -0.155
0.875 0.359 0.323
-0.216 -0.307 0.927
0.432 -0.881 -0.191
0.935 -0.227 0.273
-0.308 -0.137 0.941
-0.176 -0.964 -0.198
0.637 -0.736 0.230
-0.283 0.054 0.958
-0.717 -0.675 -0.174
0.095 -0.973 0.210
-0.149 0.195 0.969
-0.984 -0.124 -0.127
-0.483 -0.847 0.221
0.041 0.229 0.972
-0.875 0.479 -0.076
-0.876 -0.407 0.258
0.216 0.146 0.965
-0.431 0.902 -0.040
-0.934 0.179 0.308
0.309 -0.024 0.951
0.178 0.983 -0.033
-0.635 0.688 0.351
0.283 -0.216 0.935
0.719 0.693 -0.057
-0.093 0.924 0.371
0.149 -0.356 0.923
0.984 0.141 -0.104
0.484 0.797 0.360
-0.042 -0.390 0.920
0.874 -0.461 -0.155
0.877 0.356 0.323
-0.217 -0.306 0.927
0.429 -0.883 -0.191
0.934 -0.230 0.273
-0.309 -0.136 0.941
-0.180 -0.964 -0.198
0.663 -0.684 0.304
-0.335 0.092 0.938
-0.669 -0.724 -0.168
0.075 -0.941 0.330
-0.290 0.296 0.910
-0.954 -0.164 -0.251
-0.454 -0.826 0.335
-0.188 0.456 0.870
-0.871 0.332 -0.363
-0.869 -0.429 0.244
0.054 0.409 0.911
-0.491 0.805 -0.332
-0.948 0.132 0.288
0.317 0.345 0.884
0.017 0.929 -0.369
-0.596 0.704 0.386
0.536 -0.010 0.844
0.599 0.710 -0.371
-0.096 0.912 0.398
0.491 -0.304 0.816
0.866 0.274 -0.419
0.534 0.768 0.355
0.203 -0.524 0.828
0.821 -0.370 -0.435
0.782 0.446 0.436
-0.169 -0.522 0.836
0.600 -0.727 -0.332
0.838 -0.119 0.533
-0.537 -0.355 0.765
0.098 -0.927 -0.361
0.639 -0.488 0.594
-0.696 -0.038 0.717
-0.327 -0.872 -0.363
0.161 -0.722 0.673
-0.688 0.407 0.601
-0.708 -0.560 -0.431
-0.328 -0.666 0.670
-0.482 0.728 0.487
-0.812 -0.163 -0.560
-0.628 -0.286 0.724
0.204 0.837 0.507
-0.751 0.466 -0.467
-0.732 0.112 0.673
0.547 0.686 0.481
-0.407 0.719 -0.563
-0.301 0.521 0.799
0.940 0.018 0.341
0.163 0.854 -0.495
0.055 0.602 0.796
0.818 -0.484 0.310
0.572 0.635 -0.519
0.506 0.423 0.752
0.314 -0.902 0.296
0.803 0.086 -0.589
0.703 0.120 0.701
-0.201 -0.912 0.357
0.682 -0.392 -0.617
0.526 -0.225 0.820
-0.667 -0.707 0.234
0.527 -0.670 -0.523
0.148 -0.460 0.876
-0.960 -0.278 0.016
0.236 -0.843 -0.483
-0.126 -0.506 0.853
-0.942 0.330 0.056
-0.310 -0.797 -0.519
-0.592 -0.269 0.759
-0.632 0.740 -0.231
-0.500 -0.617 -0.608
-0.660 0.066 0.748
-0.177 0.954 -0.241
-0.730 -0.292 -0.618
-0.611 0.486 0.625
0.348 0.874 -0.339
-0.711 0.010 -0.704
-0.031 0.708 0.705
0.809 0.432 -0.399
-0.587 0.558 -0.586
0.411 0.550 0.727
0.899 -0.113 -0.423
-0.150 0.828 -0.541
0.767 0.178 0.617
0.545 -0.689 -0.478
0.340 0.702 -0.625
0.712 -0.259 0.652
0.104 -0.880 -0.463
0.694 0.397 -0.600
0.354 -0.592 0.724
-0.352 -0.802 -0.483
0.866 -0.085 -0.492
-0.083 -0.697 0.713
-0.655 -0.501 -0.566
0.751 -0.514 -0.415
-0.519 -0.683 0.513
-0.718 0.024 -0.695
0.463 -0.730 -0.503
-0.825 -0.235 0.514
-0.563 0.266 -0.782
0.047 -0.935 -0.352
-0.839 0.332 0.431
-0.242 0.482 -0.842
-0.488 -0.811 -0.324
-0.536 0.731 0.422
0.121 0.561 -0.819
-0.835 -0.388 -0.389
0.087 0.908 0.410
0.406 0.344 -0.847
-0.910 0.240 -0.339
0.515 0.752 0.411
0.512 0.114 -0.851
-0.687 0.649 -0.326
0.986 0.039 0.160
0.164 -0.160 -0.973
-0.012 0.986 -0.165
0.861 -0.423 0.283
0.173 -0.281 -0.944
0.479 0.861 -0.169
0.412 -0.885 0.217
-0.022 -0.248 -0.968
0.911 0.394 -0.122
-0.174 -0.962 0.213
-0.081 -0.201 -0.976
0.981 -0.187 -0.043
-0.699 -0.696 0.163
-0.040 -0.190 -0.981
0.714 -0.692 0.105
-0.967 -0.246 0.071
-0.005 -0.259 -0.966
0.256 -0.934 0.249
-0.928 0.296 -0.225
0.121 -0.333 -0.935
-0.352 -0.895 0.273
-0.539 0.817 -0.207
-0.027 -0.262 -0.965
-0.842 -0.515 0.163
0.141 0.965 -0.220
-0.241 -0.183 -0.953
-0.960 0.187 0.207
0.648 0.740 -0.180
-0.349 0.079 -0.934
-0.677 0.668 0.309
0.967 0.075 -0.245
-0.256 0.211 -0.944
-0.020 0.975 0.223
0.840 -0.450 -0.302
-0.101 0.418 -0.903
0.533 0.789 0.305
0.427 -0.869 -0.249
0.226 0.369 -0.901
0.876 0.329 0.354
0.022 -0.984 -0.177
0.446 0.168 -0.879
0.895 -0.060 0.443
-0.485 -0.828 -0.281
0.605 -0.086 -0.791
0.631 -0.554 0.543
-0.804 -0.487 -0.341
0.582 -0.531 -0.615
0.118 -0.693 0.711
-0.738 -0.162 -0.655
0.482 -0.806 -0.344
-0.472 -0.570 0.673
-0.734 0.267 -0.625
0.113 -0.859 -0.499
-0.670 -0.437 0.600
-0.338 0.598 -0.727
-0.387 -0.792 -0.472
-0.858 0.122 0.499
-0.123 0.702 -0.701
-0.835 -0.455 -0.309
-0.536 0.548 0.643
0.357 0.631 -0.688
-0.934 0.246 -0.259
0.006 0.735 0.678
0.490 0.245 -0.837
-0.619 0.774 -0.136
0.614 0.584 0.531
0.672 -0.031 -0.740
-0.047 0.995 -0.085
0.740 0.092 0.667
0.571 -0.326 -0.753
0.461 0.887 -0.035
0.680 -0.327 0.657
0.382 -0.652 -0.655
0.894 0.440 0.084
0.234 -0.618 0.751
0.039 -0.706 -0.707
0.978 -0.117 0.171
-0.203 -0.698 0.686
-0.248 -0.644 -0.724
0.724 -0.620 0.303
-0.644 -0.449 0.620
-0.498 -0.476 -0.724
0.259 -0.879 0.400
-0.827 0.011 0.562
-0.579 -0.203 -0.790
-0.350 -0.813 0.465
-0.737 0.546 0.400
-0.604 0.294 -0.741
-0.777 -0.426 0.464
-0.179 0.856 0.486
-0.339 0.628 -0.700
-0.809 0.185 0.558
0.480 0.755 0.446
0.043 0.736 -0.676
-0.547 0.583 0.601
0.836 0.344 0.427
0.491 0.473 -0.732
0.044 0.825 0.563
0.870 -0.308 0.385
0.743 0.217 -0.633
0.338 0.695 0.635
0.578 -0.685 0.443
0.794 -0.259 -0.551
0.609 0.346 0.714
0.005 -0.902 0.432
0.533 -0.669 -0.519
0.627 -0.100 0.773
-0.569 -0.737 0.366
0.193 -0.883 -0.428
0.416 -0.322 0.851
-0.889 -0.342 0.305
-0.266 -0.867 -0.421
0.092 -0.458 0.884
-0.960 0.197 0.201
-0.622 -0.646 -0.443
-0.243 -0.379 0.893
-0.745 0.663 0.079
-0.903 -0.016 -0.430
-0.422 -0.156 0.893
-0.081 0.988 0.134
-0.802 0.484 -0.350
-0.365 0.066 0.929
0.472 0.873 0.124
-0.311 0.910 -0.273
-0.135 0.242 0.961
0.941 0.336 0.048
0.349 0.872 -0.342
0.162 0.304 0.939
0.923 -0.383 -0.035
0.824 0.538 -0.178
0.156 0.088 0.984
0.545 -0.838 -0.011
0.998 -0.015 -0.062
0.063 0.044 0.997
-0.013 -0.999 0.045
0.835 -0.540 0.108
-0.077 0.079 0.994
-0.545 -0.838 0.024
0.413 -0.900 0.139
-0.151 0.083 0.985
-0.898 -0.427 -0.102
-0.208 -0.966 0.150
-0.224 0.197 0.955
-0.952 0.165 -0.257
-0.648 -0.748 0.145
-0.113 0.283 0.953
-0.753 0.601 -0.268
-0.966 -0.241 0.096
0.004 0.354 0.935
-0.259 0.904 -0.341
-0.889 0.402 0.220
0.316 0.190 0.929
0.331 0.896 -0.296
-0.294 0.907 0.301
0.483 -0.130 0.866
0.825 0.400 -0.400
0.408 0.854 0.324
0.399 -0.485 0.778
0.821 -0.188 -0.539
0.773 0.490 0.403
0.017 -0.651 0.759
0.634 -0.580 -0.512
0.834 0.056 0.549
-0.450 -0.505 0.736
0.318 -0.861 -0.396
0.635 -0.322 0.702
-0.767 -0.160 0.621
-0.088 -0.933 -0.348
0.157 -0.464 0.872
-0.930 0.226 0.288
-0.331 -0.857 -0.396
-0.220 -0.511 0.831
-0.679 0.692 0.246
-0.700 -0.510 -0.499
-0.477 -0.371 0.797
-0.357 0.910 0.210
-0.803 -0.184 -0.567
-0.630 -0.010 0.776
0.318 0.909 0.270
-0.708 0.418 -0.569
-0.527 0.459 0.715
0.759 0.633 0.153
-0.383 0.623 -0.682
-0.053 0.592 0.804
0.991 -0.068 0.116
0.123 0.803 -0.583
0.324 0.466 0.823
0.775 -0.630 0.051
0.542 0.622 -0.565
0.583 0.147 0.799
0.225 -0.974 0.015
0.781 0.171 -0.601
0.561 -0.143 0.815
-0.417 -0.899 0.130
0.715 -0.413 -0.565
0.194 -0.462 0.866
-0.833 -0.543 -0.103
0.518 -0.701 -0.490
-0.224 -0.505 0.833
-0.961 -0.030 -0.277
0.165 -0.862 -0.479
-0.569 -0.282 0.772
-0.792 0.439 -0.424
-0.220 -0.853 -0.473
-0.683 0.177 0.709
-0.277 0.835 -0.475
-0.676 -0.521 -0.521
-0.418 0.589 0.692
0.218 0.804 -0.553
-0.882 -0.080 -0.464
-0.141 0.743 0.655
0.647 0.570 -0.507
-0.749 0.352 -0.561
0.610 0.563 0.557
0.695 -0.041 -0.718
-0.382 0.825 -0.416
0.799 0.110 0.592
0.577 -0.419 -0.701
0.171 0.901 -0.398
0.710 -0.348 0.612
0.201 -0.733 -0.650
0.674 0.585 -0.451
0.426 -0.718 0.551
-0.254 -0.679 -0.689
0.868 0.153 -0.472
-0.149 -0.804 0.576
-0.579 -0.401 -0.710
0.802 -0.439 -0.406
-0.605 -0.669 0.431
-0.497 -0.105 -0.862
0.622 -0.735 -0.269
-0.917 -0.198 0.347
-0.374 0.121 -0.920
0.140 -0.973 -0.185
-0.873 0.414 0.260
-0.162 0.257 -0.953
-0.461 -0.873 -0.157
-0.547 0.795 0.262
0.018 0.324 -0.946
-0.837 -0.513 -0.192
0.015 0.964 0.265
0.218 0.256 -0.942
-0.976 0.072 -0.206
0.649 0.735 0.195
0.229 0.056 -0.972
-0.725 0.675 -0.132
0.964 0.229 0.139
0.164 -0.093 -0.982
-0.212 0.969 -0.127
0.879 -0.475 -0.052
-0.095 -0.068 -0.993
0.468 0.877 -0.105
0.540 -0.840 0.056
0.047 -0.036 -0.998
0.841 0.541 0.020
0.028 -0.999 0.015
0.078 -0.013 -0.997
0.997 0.030 0.077
-0.528 -0.848 -0.045
0.275 -0.121 -0.954
0.803 -0.516 0.297
-0.873 -0.486 -0.049
0.255 -0.367 -0.895
0.416 -0.793 0.444
-0.971 -0.085 -0.224
0.237 -0.474 -0.848
-0.034 -0.876 0.481
-0.800 0.515 -0.308
0.060 -0.442 -0.895
-0.597 -0.734 0.323
-0.384 0.866 -0.322
-0.275 -0.440 -0.855
-0.882 -0.240 0.407
0.243 0.936 -0.256
-0.517 -0.098 -0.850
-0.821 0.339 0.460
0.711 0.675 -0.197
-0.451 0.223 -0.864
-0.539 0.704 0.462
0.885 -0.030 -0.464
-0.379 0.530 -0.758
0.268 0.847 0.458
0.793 -0.498 -0.351
0.052 0.629 -0.776
0.607 0.597 0.525
0.254 -0.894 -0.369
0.457 0.447 -0.769
0.852 0.027 0.522
-0.146 -0.883 -0.446
0.707 0.222 -0.671
0.692 -0.413 0.592
-0.491 -0.651 -0.578
0.853 -0.227 -0.469
0.174 -0.724 0.668
-0.703 -0.336 -0.627
0.660 -0.638 -0.397
-0.266 -0.693 0.670
-0.652 0.105 -0.751
0.231 -0.916 -0.328
-0.722 -0.387 0.573
-0.450 0.417 -0.790
-0.246 -0.908 -0.339
-0.858 0.042 0.511
-0.100 0.615 -0.782
-0.713 -0.592 -0.374
-0.694 0.521 0.498
0.231 0.581 -0.780
-0.923 -0.123 -0.365
-0.308 0.805 0.508
0.482 0.328 -0.813
-0.785 0.573 -0.235
0.388 0.752 0.533
0.574 0.018 -0.819
-0.362 0.903 -0.234
0.735 0.430 0.525
0.472 -0.361 -0.804
0.221 0.932 -0.288
0.853 -0.042 0.520
0.222 -0.659 -0.719
0.709 0.615 -0.345
0.670 -0.433 0.604
-0.095 -0.622 -0.777
0.965 0.135 -0.225
0.245 -0.772 0.587
-0.405 -0.498 -0.767
0.882 -0.435 -0.183
-0.243 -0.750 0.615
-0.657 -0.154 -0.738
0.449 -0.866 -0.219
-0.605 -0.475 0.638
-0.658 0.272 -0.702
-0.156 -0.961 -0.227
-0.736 -0.041 0.675
-0.408 0.618 -0.672
-0.700 -0.684 -0.204
-0.586 0.388 0.712
-0.001 0.750 -0.661
-0.977 -0.140 -0.158
-0.211 0.646 0.734
0.406 0.619 -0.672
-0.881 0.461 -0.106
0.244 0.635 0.733
0.658 0.275 -0.701
-0.447 0.892 -0.070
0.606 0.360 0.709
0.658 -0.151 -0.738
0.157 0.986 -0.062
0.736 -0.075 0.672
0.407 -0.496 -0.767
0.702 0.707 -0.086
0.585 -0.503 0.636
0.000 -0.628 -0.778
0.978 0.163 -0.132
0.210 -0.761 0.614
-0.407 -0.496 -0.767
0.880 -0.439 -0.183
-0.245 -0.749 0.615
-0.658 -0.151 -0.738
0.446 -0.868 -0.219
-0.607 -0.473 0.639
-0.658 0.275 -0.701
-0.159 -0.961 -0.227
-0.736 -0.038 0.676
-0.406 0.619 -0.672
-0.703 -0.681 -0.204
-0.584 0.390 0.712
0.001 0.750 -0.661
-0.978 -0.137 -0.157
-0.209 0.647 0.734
0.408 0.618 -0.672
-0.879 0.465 -0.106
0.247 0.634 0.733
0.658 0.272 -0.702
-0.444 0.893 -0.070
0.608 0.357 0.709
0.657 -0.154 -0.738
0.161 0.985 -0.062
0.736 -0.078 0.672
0.473 -0.514 -0.715
0.665 0.741 -0.093
0.578 -0.432 0.692
0.120 -0.710 -0.694
0.985 0.174 -0.008
0.127 -0.682 0.720
-0.192 -0.711 -0.676
0.929 -0.354 0.109
-0.317 -0.607 0.729
-0.524 -0.409 -0.748
0.542 -0.837 0.077
-0.657 -0.365 0.660
-0.699 -0.079 -0.710
-0.004 -0.993 0.115
-0.715 0.084 0.694
-0.631 0.449 -0.633
-0.652 -0.749 0.118
-0.421 0.487 0.765
-0.321 0.724 -0.611
-0.946 -0.277 0.170
-0.046 0.632 0.773
0.206 0.737 -0.643
-0.892 0.412 0.187
0.403 0.535 0.743
0.604 0.529 -0.596
-0.612 0.787 0.078
0.510 0.318 0.799
0.863 0.094 -0.496
-0.043 0.993 0.114
0.503 -0.077 0.861
0.839 -0.339 -0.427
0.424 0.897 0.122
0.341 -0.283 0.896
0.550 -0.779 -0.301
0.835 0.510 0.208
-0.009 -0.366 0.931
0.132 -0.965 -0.225
0.932 0.044 0.360
-0.338 -0.258 0.905
-0.592 -0.780 -0.203
0.735 -0.626 0.261
-0.330 0.005 0.944
-0.879 -0.424 -0.219
0.330 -0.871 0.364
-0.345 0.248 0.905
-0.930 0.368 -0.028
-0.357 -0.878 0.320
0.093 0.308 0.947
-0.592 0.806 -0.006
-0.756 -0.552 0.352
0.280 0.213 0.936
0.093 0.995 -0.026
-0.899 0.096 0.427
0.428 -0.016 0.904
0.611 0.784 -0.107
-0.676 0.588 0.444
0.412 -0.199 0.889
0.914 0.401 0.070
-0.396 0.840 0.371
0.090 -0.367 0.926
0.950 -0.111 0.293
-0.010 0.925 0.380
-0.313 -0.364 0.877
0.715 -0.656 0.242
0.539 0.737 0.407
-0.445 -0.161 0.881
0.200 -0.878 0.436
0.691 0.442 0.572
-0.694 0.186 0.695
-0.269 -0.858 0.437
0.809 0.045 0.586
-0.522 0.512 0.682
-0.704 -0.547 0.453
0.659 -0.267 0.703
-0.263 0.794 0.548
-0.826 0.037 0.562
0.374 -0.710 0.597
0.421 0.704 0.573
-0.631 0.491 0.601
-0.111 -0.823 0.557
0.768 0.284 0.574
-0.074 0.808 0.585
-0.532 -0.528 0.662
0.844 -0.262 0.469
0.351 0.726 0.592
-0.762 -0.146 0.631
0.544 -0.672 0.502
0.620 0.423 0.661
-0.785 0.331 0.524
0.003 -0.844 0.537
0.670 0.036 0.742
-0.559 0.683 0.471
-0.489 -0.730 0.477
0.478 -0.456 0.750
-0.225 0.763 0.606
-0.849 -0.459 0.263
0.133 -0.503 0.854
0.168 0.861 0.481
-0.977 0.079 0.199
-0.250 -0.417 0.874
0.608 0.635 0.476
-0.754 0.650 0.095
-0.493 -0.232 0.838
0.828 0.170 0.535
-0.267 0.958 0.108
-0.477 0.148 0.866
0.773 -0.400 0.494
0.419 0.905 0.077
-0.339 0.351 0.873
0.492 -0.725 0.483
0.802 0.593 0.073
0.296 0.332 0.896
-0.120 -0.917 0.379
0.948 -0.220 -0.232
0.319 0.209 0.925
-0.585 -0.724 0.365
0.746 -0.657 -0.109
0.365 -0.109 0.925
-0.913 -0.237 0.332
0.183 -0.965 -0.186
0.166 -0.287 0.943
-0.912 0.319 0.258
-0.375 -0.903 -0.209
-0.152 -0.268 0.951
-0.615 0.779 0.121
-0.774 -0.566 -0.283
-0.383 -0.048 0.922
-0.156 0.988 -0.014
-0.910 -0.149 -0.386
-0.584 0.266 0.767
0.398 0.917 -0.016
-0.708 0.295 -0.641
-0.366 0.505 0.782
0.870 0.484 0.095
-0.330 0.715 -0.616
0.105 0.625 0.773
0.973 -0.227 0.052
0.208 0.747 -0.632
0.477 0.380 0.793
0.678 -0.733 -0.056
0.560 0.564 -0.607
0.654 0.021 0.756
-0.010 -0.999 0.036
0.757 -0.031 -0.653
0.559 -0.429 0.710
-0.569 -0.821 -0.048
0.603 -0.377 -0.703
0.147 -0.655 0.741
-0.940 -0.325 -0.101
0.307 -0.682 -0.664
-0.224 -0.599 0.769
-0.974 0.109 -0.198
0.034 -0.794 -0.608
-0.637 -0.393 0.663
-0.711 0.633 -0.307
-0.299 -0.667 -0.683
-0.850 0.126 0.512
-0.180 0.844 -0.506
-0.495 -0.522 -0.695
-0.836 0.533 0.127
0.408 0.760 -0.505
-0.366 -0.371 -0.854
-0.546 0.796 0.263
0.689 0.605 -0.401
-0.478 -0.037 -0.878
0.037 0.984 0.176
0.954 0.018 -0.299
-0.298 0.179 -0.938
0.583 0.810 0.070
0.731 -0.485 -0.480
-0.355 0.331 -0.874
0.980 0.196 0.038
0.187 -0.829 -0.528
-0.072 0.524 -0.849
0.870 -0.466 -0.162
-0.489 -0.774 -0.401
0.061 0.428 -0.902
0.472 -0.870 -0.140
-0.766 -0.326 -0.554
0.437 0.369 -0.821
-0.028 -0.981 -0.191
-0.821 0.132 -0.555
0.570 0.142 -0.809
-0.571 -0.786 -0.235
-0.478 0.551 -0.684
0.667 -0.279 -0.691
-0.876 -0.337 -0.345
-0.044 0.769 -0.638
0.481 -0.544 -0.688
-0.859 0.176 -0.481
0.470 0.644 -0.604
0.203 -0.745 -0.636
-0.596 0.559 -0.576
0.783 0.246 -0.571
-0.178 -0.792 -0.585
-0.082 0.718 -0.691
0.850 -0.311 -0.425
-0.520 -0.623 -0.585
0.379 0.656 -0.653
0.417 -0.751 -0.512
-0.826 -0.078 -0.558
0.642 0.252 -0.724
-0.236 -0.833 -0.500
-0.729 0.492 -0.475
0.646 -0.121 -0.754
-0.679 -0.542 -0.495
-0.349 0.832 -0.432
0.335 -0.566 -0.753
-0.897 0.054 -0.439
0.289 0.823 -0.490
0.139 -0.633 -0.762
-0.709 0.474 -0.522
0.691 0.613 -0.383
-0.177 -0.578 -0.797
-0.227 0.812 -0.539
0.958 0.085 -0.275
-0.411 -0.342 -0.845
0.348 0.798 -0.492
0.843 -0.496 -0.209
-0.435 -0.174 -0.884
0.740 0.491 -0.460
0.514 -0.854 -0.085
-0.369 0.048 -0.928
0.929 0.002 -0.369
-0.016 -0.999 -0.045
-0.197 0.160 -0.967
0.836 -0.488 -0.251
-0.512 -0.858 -0.037
-0.048 0.304 -0.952
0.265 -0.915 -0.305
-0.963 -0.267 -0.036
0.044 0.313 -0.949
-0.293 -0.904 -0.312
-0.955 0.292 0.052
0.145 0.255 -0.956
-0.847 -0.468 -0.253
-0.512 0.846 0.148
0.177 0.057 -0.983
-0.963 0.215 -0.161
0.202 0.975 0.093
0.329 0.016 -0.944
-0.641 0.738 -0.210
0.693 0.675 0.253
0.389 -0.222 -0.894
-0.096 0.955 -0.279
0.916 0.195 0.351
0.346 -0.459 -0.819
0.467 0.841 -0.274
0.814 -0.288 0.505
0.159 -0.551 -0.819
0.866 0.477 -0.153
0.475 -0.684 0.553
-0.065 -0.576 -0.815
0.993 -0.117 0.003
-0.097 -0.809 0.580
-0.324 -0.477 -0.817
0.815 -0.579 0.015
-0.480 -0.662 0.576
-0.482 -0.259 -0.837
0.340 -0.936 0.094
-0.808 -0.239 0.539
-0.617 0.171 -0.768
-0.313 -0.949 0.040
-0.722 0.266 0.639
-0.410 0.591 -0.695
-0.886 -0.439 0.149
-0.217 0.676 0.704
-0.022 0.775 -0.632
-0.928 0.219 0.302
0.372 0.593 0.714
0.443 0.688 -0.575
-0.689 0.672 0.273
0.574 0.275 0.771
0.824 0.316 -0.469
-0.277 0.949 0.153
0.494 0.004 0.870
0.942 -0.169 -0.291
0.211 0.970 0.120
0.262 -0.175 0.949
0.828 -0.557 0.068
0.530 0.816 0.231
-0.185 -0.155 0.971
0.373 -0.925 0.069
0.861 0.373 0.345
-0.345 -0.070 0.936
-0.042 -0.996 0.073
0.907 -0.007 0.422
-0.420 0.084 0.904
-0.686 -0.727 0.010
0.666 -0.622 0.412
-0.293 0.290 0.911
-0.969 -0.240 0.066
0.235 -0.798 0.555
-0.080 0.553 0.829
-0.871 0.466 0.156
-0.354 -0.815 0.459
0.341 0.345 0.874
-0.439 0.870 0.225
-0.741 -0.492 0.457
0.508 0.034 0.861
0.202 0.950 0.239
-0.863 0.057 0.502
0.463 -0.307 0.831
0.743 0.652 0.152
-0.642 0.630 0.438
0.189 -0.423 0.886
0.908 0.146 0.392
-0.317 0.852 0.417
-0.273 -0.503 0.820
0.770 -0.352 0.531
0.094 0.887 0.451
-0.630 -0.298 0.717
0.401 -0.661 0.634
0.457 0.744 0.487
-0.794 0.094 0.600
-0.182 -0.744 0.642
0.784 0.284 0.552
-0.593 0.604 0.532
-0.534 -0.455 0.713
0.838 -0.172 0.517
-0.113 0.873 0.474
-0.762 -0.105 0.639
0.580 -0.547 0.603
0.286 0.830 0.478
-0.403 0.434 0.806
0.143 -0.840 0.524
0.904 0.327 0.276
-0.118 0.575 0.809
-0.379 -0.779 0.499
0.918 -0.248 0.310
0.261 0.590 0.764
-0.766 -0.355 0.535
0.587 -0.725 0.359
0.567 0.301 0.767
-0.817 0.084 0.571
0.107 -0.950 0.293
0.582 -0.086 0.809
-0.621 0.596 0.510
-0.526 -0.798 0.294
0.274 -0.337 0.901
-0.424 0.798 0.428
-0.863 -0.499 0.076
-0.058 -0.366 0.929
0.041 0.929 0.368
-0.997 0.060 -0.039
-0.330 -0.194 0.924
0.566 0.743 0.358
-0.755 0.641 -0.135
-0.409 -0.019 0.912
0.855 0.342 0.390
-0.320 0.939 -0.124
-0.356 0.221 0.908
0.888 -0.222 0.402
0.290 0.950 -0.117
-0.038 0.399 0.916
0.584 -0.735 0.345
0.811 0.548 -0.205
0.251 0.355 0.901
0.075 -0.935 0.347
0.965 -0.020 -0.261
0.560 0.001 0.829
-0.511 -0.787 0.346
0.652 -0.617 -0.440
0.349 -0.249 0.903
-0.874 -0.435 0.217
0.339 -0.865 -0.370
0.120 -0.431 0.894
-0.984 0.068 0.165
-0.132 -0.900 -0.416
-0.336 -0.365 0.868
-0.793 0.607 -0.052
-0.508 -0.706 -0.493
-0.541 -0.035 0.840
-0.382 0.900 -0.208
-0.749 -0.434 -0.501
-0.649 0.223 0.727
0.066 0.969 -0.238
-0.758 -0.106 -0.644
-0.516 0.489 0.703
0.637 0.768 -0.066
-0.572 0.414 -0.708
-0.086 0.731 0.677
0.954 0.257 -0.156
-0.288 0.632 -0.719
0.418 0.565 0.712
0.895 -0.391 -0.215
0.157 0.727 -0.669
0.619 0.231 0.751
0.563 -0.797 -0.219
0.548 0.559 -0.623
0.776 -0.329 0.538
-0.250 -0.944 -0.216
0.578 0.033 -0.815
0.416 -0.669 0.615
-0.673 -0.682 -0.286
0.611 -0.295 -0.735
-0.137 -0.788 0.601
-0.958 -0.050 -0.284
0.254 -0.614 -0.747
-0.563 -0.663 0.493
-0.826 0.428 -0.368
0.033 -0.614 -0.789
-0.937 -0.220 0.270
-0.329 0.815 -0.477
-0.115 -0.536 -0.836
-0.940 0.286 0.185
0.163 0.855 -0.492
-0.299 -0.433 -0.850
-0.622 0.782 0.052
0.703 0.586 -0.404
-0.346 -0.214 -0.913
-0.137 0.990 0.034
0.931 0.141 -0.338
-0.339 -0.015 -0.941
0.458 0.886 0.065
0.852 -0.417 -0.317
-0.254 0.201 -0.946
0.858 0.510 0.060
0.499 -0.802 -0.329
-0.120 0.312 -0.942
0.973 -0.223 -0.064
-0.230 -0.895 -0.382
0.028 0.386 -0.922
0.704 -0.707 -0.069
-0.676 -0.636 -0.374
0.220 0.310 -0.925
0.168 -0.986 -0.016
-0.922 -0.151 -0.357
0.350 0.075 -0.934
-0.404 -0.911 0.087
-0.839 0.331 -0.432
0.365 -0.248 -0.898
-0.845 -0.532 -0.047
-0.461 0.771 -0.440
0.271 -0.350 -0.897
-0.997 0.026 -0.075
0.059 0.876 -0.478
0.053 -0.481 -0.875
-0.771 0.637 -0.026
0.563 0.661 -0.495
-0.298 -0.396 -0.868
-0.252 0.968 0.002
0.818 0.214 -0.533
-0.517 -0.132 -0.846
0.364 0.931 -0.001
0.761 -0.298 -0.577
-0.538 0.209 -0.817
0.840 0.541 -0.034
0.412 -0.678 -0.609
-0.353 0.498 -0.792
0.995 -0.053 -0.085
-0.094 -0.781 -0.618
-0.033 0.623 -0.782
0.769 -0.625 -0.133
-0.564 -0.567 -0.600
0.299 0.537 -0.789
0.250 -0.955 -0.161
-0.819 -0.119 -0.562
0.517 0.272 -0.812
-0.366 -0.917 -0.158
-0.760 0.392 -0.518
0.537 -0.069 -0.841
-0.841 -0.526 -0.125
-0.411 0.771 -0.486
0.352 -0.357 -0.865
-0.995 0.068 -0.074
0.096 0.874 -0.477
0.032 -0.482 -0.876
-0.768 0.640 -0.026
0.565 0.659 -0.495
-0.300 -0.395 -0.868
-0.248 0.969 0.002
0.819 0.211 -0.534
-0.517 -0.131 -0.846
0.367 0.930 -0.001
0.759 -0.301 -0.577
-0.537 0.211 -0.817
0.842 0.538 -0.034
0.409 -0.679 -0.609
-0.351 0.499 -0.792
0.995 -0.057 -0.085
-0.097 -0.780 -0.618
-0.031 0.623 -0.782
0.767 -0.627 -0.134
-0.567 -0.565 -0.600
0.301 0.536 -0.789
0.246 -0.956 -0.161
-0.819 -0.116 -0.561
0.518 0.270 -0.812
-0.369 -0.916 -0.158
-0.759 0.395 -0.518
0.537 -0.071 -0.841
-0.843 -0.523 -0.125
-0.408 0.773 -0.486
0.351 -0.359 -0.865
-0.995 0.072 -0.074
0.099 0.873 -0.477
0.030 -0.482 -0.876
-0.766 0.642 -0.026
0.568 0.657 -0.496
-0.302 -0.394 -0.868
-0.244 0.970 0.002
0.820 0.208 -0.534
-0.518 -0.129 -0.846
0.371 0.929 -0.001
0.758 -0.303 -0.577
-0.537 0.213 -0.817
0.844 0.535 -0.035
0.407 -0.681 -0.609
-0.350 0.500 -0.792
0.995 -0.060 -0.085
-0.100 -0.780 -0.618
-0.029 0.623 -0.782
0.765 -0.630 -0.134
-0.569 -0.563 -0.599
0.302 0.534 -0.789
0.243 -0.957 -0.161
-0.820 -0.113 -0.561
0.518 0.269 -0.812
-0.372 -0.915 -0.158
-0.757 0.398 -0.518
0.536 -0.073 -0.841
-0.845 -0.520 -0.124
-0.405 0.774 -0.486
0.349 -0.360 -0.865
-0.994 0.076 -0.074
0.102 0.873 -0.477
0.028 -0.482 -0.876
-0.764 0.645 -0.025
0.570 0.655 -0.496
-0.303 -0.393 -0.868
-0.241 0.971 0.002
0.820 0.205 -0.534
-0.519 -0.127 -0.845
0.374 0.927 -0.001
0.757 -0.306 -0.577
-0.536 0.215 -0.816
0.846 0.532 -0.035
0.404 -0.682 -0.609
-0.348 0.501 -0.792
0.994 -0.064 -0.086
-0.103 -0.780 -0.618
-0.027 0.623 -0.782
0.762 -0.633 -0.134
-0.571 -0.561 -0.599
0.304 0.533 -0.789
0.239 -0.957 -0.162
-0.821 -0.110 -0.561
0.519 0.267 -0.812
-0.376 -0.913 -0.158
-0.756 0.401 -0.517
0.536 -0.075 -0.841
-0.847 -0.517 -0.124
-0.403 0.776 -0.486
0.347 -0.361 -0.865
-0.994 0.079 -0.073
0.105 0.872 -0.477
0.026 -0.482 -0.876
-0.761 0.648 -0.025
0.572 0.653 -0.496
-0.305 -0.392 -0.868
-0.237 0.971 0.002
0.821 0.202 -0.534
-0.520 -0.125 -0.845
0.377 0.926 -0.002
0.756 -0.309 -0.578
-0.535 0.217 -0.816
0.848 0.529 -0.035
0.401 -0.684 -0.610
-0.347 0.503 -0.792
0.994 -0.068 -0.086
-0.106 -0.779 -0.618
-0.025 0.623 -0.782
0.760 -0.636 -0.134
-0.573 -0.559 -0.599
0.306 0.532 -0.789
0.236 -0.958 -0.162
-0.821 -0.107 -0.561
0.520 0.265 -0.812
-0.379 -0.912 -0.158
-0.755 0.403 -0.517
0.535 -0.077 -0.841
-0.849 -0.514 -0.124
-0.400 0.777 -0.485
0.346 -0.362 -0.865
-0.994 0.083 -0.073
0.108 0.872 -0.477
0.024 -0.482 -0.876
-0.759 0.651 -0.025
0.574 0.651 -0.496
-0.307 -0.391 -0.868
-0.234 0.972 0.002
0.821 0.199 -0.535
-0.520 -0.123 -0.845
0.381 0.925 -0.002
0.754 -0.312 -0.578
-0.535 0.219 -0.816
0.850 0.526 -0.036
0.399 -0.685 -0.610
-0.345 0.504 -0.792
0.994 -0.071 -0.086
-0.109 -0.779 -0.618
-0.023 0.623 -0.782
0.758 -0.639 -0.134
-0.576 -0.557 -0.599
0.307 0.531 -0.790
0.232 -0.959 -0.162
-0.822 -0.104 -0.560
0.521 0.263 -0.812
-0.382 -0.910 -0.158
-0.754 0.406 -0.517
0.535 -0.079 -0.841
-0.851 -0.511 -0.124
-0.397 0.779 -0.485
0.344 -0.364 -0.866
-0.994 0.086 -0.073
0.111 0.872 -0.477
0.022 -0.482 -0.876
-0.757 0.653 -0.025
0.577 0.649 -0.496
-0.308 -0.390 -0.868
-0.230 0.973 0.002
0.822 0.196 -0.535
-0.521 -0.121 -0.845
0.384 0.923 -0.002
0.753 -0.314 -0.578
-0.534 0.221 -0.816
0.852 0.523 -0.036
0.396 -0.687 -0.610
-0.343 0.505 -0.792
0.993 -0.075 -0.087
-0.112 -0.778 -0.618
-0.021 0.623 -0.782
0.755 -0.641 -0.135
-0.578 -0.555 -0.599
0.309 0.530 -0.790
0.228 -0.960 -0.162
-0.822 -0.101 -0.560
0.521 0.261 -0.812
-0.386 -0.909 -0.157
-0.752 0.409 -0.517
0.534 -0.081 -0.842
-0.853 -0.508 -0.123
-0.395 0.780 -0.485
0.343 -0.365 -0.866
-0.993 0.090 -0.073
0.114 0.871 -0.477
0.020 -0.483 -0.876
-0.754 0.656 -0.024
0.579 0.647 -0.497
-0.310 -0.389 -0.868
-0.227 0.974 0.003
0.822 0.193 -0.535
-0.522 -0.119 -0.845
0.388 0.922 -0.002
0.752 -0.317 -0.578
-0.534 0.223 -0.816
0.854 0.520 -0.036
0.393 -0.688 -0.610
-0.342 0.506 -0.792
0.993 -0.078 -0.087
-0.115 -0.778 -0.618
-0.019 0.623 -0.782
0.753 -0.644 -0.135
-0.580 -0.553 -0.598
0.311 0.529 -0.790
0.225 -0.961 -0.162
-0.823 -0.098 -0.560
0.522 0.259 -0.813
-0.389 -0.908 -0.157
-0.751 0.412 -0.517
0.534 -0.083 -0.842
-0.854 -0.505 -0.123
-0.392 0.782 -0.485
0.341 -0.366 -0.866
-0.993 0.094 -0.072
0.117 0.871 -0.477
0.018 -0.483 -0.876
-0.752 0.659 -0.024
0.581 0.645 -0.497
-0.312 -0.387 -0.868
-0.223 0.975 0.003
0.823 0.190 -0.535
-0.522 -0.117 -0.845
0.391 0.920 -0.002
0.750 -0.320 -0.579
-0.533 0.225 -0.816
0.855 0.517 -0.036
0.391 -0.689 -0.610
-0.340 0.508 -0.792
0.993 -0.082 -0.087
-0.118 -0.778 -0.618
-0.017 0.623 -0.782
0.751 -0.647 -0.135
-0.582 -0.551 -0.598
0.313 0.528 -0.790
0.221 -0.962 -0.162
-0.823 -0.095 -0.560
0.523 0.257 -0.813
-0.393 -0.906 -0.157
-0.750 0.414 -0.516
0.533 -0.085 -0.842
-0.856 -0.502 -0.123
-0.389 0.783 -0.485
0.339 -0.367 -0.866
-0.993 0.097 -0.072
0.120 0.870 -0.478
0.016 -0.483 -0.876
-0.749 0.662 -0.024
0.583 0.643 -0.497
-0.313 -0.386 -0.867
-0.220 0.976 0.003
0.824 0.187 -0.536
-0.523 -0.115 -0.844
0.394 0.919 -0.002
0.749 -0.323 -0.579
-0.533 0.227 -0.815
0.857 0.514 -0.037
0.388 -0.691 -0.610
-0.339 0.509 -0.791
0.992 -0.086 -0.087
-0.122 -0.777 -0.618
-0.015 0.623 -0.782
0.748 -0.650 -0.135
-0.584 -0.548 -0.598
0.314 0.527 -0.790
0.282 -0.955 -0.094
-0.787 -0.174 -0.592
0.549 0.241 -0.800
-0.355 -0.928 -0.108
-0.671 0.334 -0.661
0.650 -0.162 -0.742
-0.769 -0.621 -0.151
-0.332 0.590 -0.736
0.546 -0.516 -0.660
-0.975 -0.041 -0.220
0.121 0.730 -0.673
0.188 -0.682 -0.706
-0.846 0.496 -0.196
0.468 0.516 -0.718
-0.255 -0.699 -0.668
-0.318 0.942 -0.107
0.632 0.126 -0.764
-0.706 -0.311 -0.636
0.238 0.965 -0.114
0.556 -0.231 -0.798
-0.797 0.126 -0.591
0.804 0.573 -0.161
0.244 -0.564 -0.789
-0.543 0.595 -0.593
0.991 0.126 -0.044
0.048 -0.646 -0.762
-0.124 0.753 -0.646
0.876 -0.482 0.039
-0.249 -0.519 -0.818
0.414 0.706 -0.574
0.537 -0.837 0.100
-0.404 -0.360 -0.841
0.740 0.411 -0.532
-0.051 -0.986 0.161
-0.414 -0.126 -0.902
0.909 -0.112 -0.402
-0.557 -0.821 0.122
-0.271 0.041 -0.962
0.785 -0.569 -0.245
-0.954 -0.217 0.208
-0.262 0.259 -0.930
0.148 -0.941 -0.304
-0.952 0.278 0.124
-0.048 0.265 -0.963
-0.301 -0.923 -0.239
-0.413 0.860 0.300
0.008 0.333 -0.943
-0.911 -0.387 -0.145
0.120 0.948 0.293
0.146 0.275 -0.950
-0.982 0.157 -0.106
0.742 0.631 0.225
0.212 0.096 -0.972
-0.635 0.770 -0.063
0.978 0.140 0.153
0.165 -0.083 -0.983
-0.125 0.987 -0.104
0.880 -0.339 0.331
0.295 -0.155 -0.943
0.371 0.928 -0.037
0.502 -0.735 0.456
0.388 -0.281 -0.878
0.773 0.617 0.144
-0.008 -0.913 0.408
0.131 -0.406 -0.904
0.991 0.046 0.123
-0.569 -0.737 0.364
0.164 -0.535 -0.829
0.806 -0.412 0.426
-0.866 -0.355 0.352
-0.109 -0.552 -0.827
0.488 -0.754 0.439
-0.958 0.164 0.234
-0.285 -0.545 -0.789
-0.002 -0.823 0.569
-0.548 0.747 0.376
-0.673 -0.126 -0.729
-0.497 -0.652 0.572
0.013 0.906 0.424
-0.629 0.337 -0.700
-0.777 -0.258 0.574
0.651 0.695 0.306
-0.359 0.637 -0.682
-0.669 0.335 0.664
0.910 0.233 0.343
0.075 0.721 -0.689
-0.408 0.653 0.638
0.831 -0.307 0.463
0.554 0.528 -0.644
-0.047 0.792 0.609
0.499 -0.696 0.516
0.815 0.174 -0.553
0.296 0.696 0.654
0.012 -0.939 0.343
0.872 -0.158 -0.463
0.489 0.305 0.817
-0.493 -0.747 0.446
0.690 -0.648 -0.323
0.531 0.149 0.834
-0.868 -0.281 0.409
0.197 -0.952 -0.236
0.456 -0.124 0.881
-0.901 0.241 0.362
-0.353 -0.891 -0.286
0.253 -0.385 0.887
-0.511 0.768 0.386
-0.860 -0.455 -0.233
-0.003 -0.451 0.893
-0.077 0.916 0.394
-0.975 0.014 -0.223
-0.210 -0.401 0.892
0.750 0.586 0.307
-0.635 0.768 0.083
-0.187 -0.257 0.948
0.900 0.179 0.397
-0.195 0.981 -0.002
-0.390 -0.076 0.918
0.812 -0.447 0.375
0.452 0.888 0.080
-0.369 0.105 0.924
0.390 -0.823 0.414
0.864 0.482 0.145
-0.318 0.301 0.899
-0.186 -0.873 0.452
0.957 -0.056 0.286
-0.224 0.485 0.845
-0.650 -0.614 0.448
0.758 -0.479 0.443
-0.058 0.628 0.776
-0.968 -0.134 0.211
0.239 -0.743 0.625
0.074 0.655 0.752
-0.866 0.467 0.177
-0.311 -0.782 0.540
0.391 0.413 0.823
-0.318 0.930 0.186
-0.730 -0.365 0.577
0.605 0.048 0.795
0.269 0.925 0.267
-0.779 0.047 0.625
0.566 -0.376 0.734
0.843 0.509 0.171
-0.499 0.624 0.601
0.199 -0.592 0.781
0.985 -0.069 0.157
-0.058 0.727 0.684
-0.161 -0.683 0.713
0.739 -0.635 0.225
0.340 0.640 0.689
-0.581 -0.433 0.689
0.361 -0.875 0.323
0.523 0.476 0.707
-0.772 -0.086 0.629
-0.230 -0.936 0.267
0.571 0.093 0.816
-0.788 0.340 0.513
-0.749 -0.611 0.258
0.378 -0.074 0.923
-0.545 0.788 0.286
-0.974 -0.209 -0.090
-0.073 -0.086 0.994
-0.216 0.974 0.068
-0.973 0.222 -0.061
-0.111 -0.219 0.969
0.202 0.950 0.238
-0.614 0.762 -0.204
-0.329 -0.013 0.944
0.717 0.647 0.259
-0.152 0.977 -0.152
-0.074 0.143 0.987
0.986 0.161 0.050
0.545 0.827 -0.137
0.084 0.109 0.990
0.834 -0.552 -0.010
0.883 0.292 -0.367
0.367 0.058 0.928
0.293 -0.955 -0.056
0.941 -0.247 -0.232
0.179 -0.219 0.959
-0.288 -0.944 -0.162
0.691 -0.674 -0.262
0.036 -0.329 0.943
-0.722 -0.662 -0.203
0.190 -0.968 -0.165
-0.322 -0.221 0.921
-0.927 -0.121 -0.354
-0.338 -0.903 -0.264
-0.477 -0.078 0.875
-0.811 0.422 -0.405
-0.730 -0.588 -0.348
-0.563 0.228 0.795
-0.387 0.776 -0.497
-0.903 -0.143 -0.405
-0.412 0.557 0.721
0.122 0.818 -0.562
-0.757 0.338 -0.559
-0.109 0.779 0.618
0.644 0.528 -0.553
-0.373 0.797 -0.475
0.457 0.603 0.654
0.808 0.027 -0.589
0.193 0.851 -0.488
0.808 0.145 0.571
0.557 -0.504 -0.660
0.616 0.618 -0.489
0.772 -0.350 0.530
0.156 -0.704 -0.693
0.838 0.001 -0.546
0.355 -0.762 0.542
-0.416 -0.648 -0.638
0.811 -0.367 -0.455
-0.103 -0.856 0.507
-0.576 -0.364 -0.732
0.482 -0.771 -0.416
-0.646 -0.634 0.426
-0.592 0.063 -0.804
-0.032 -0.898 -0.440
-0.931 -0.133 0.339
-0.363 0.420 -0.831
-0.416 -0.807 -0.419
-0.909 0.356 0.217
-0.026 0.472 -0.881
-0.738 -0.478 -0.476
-0.595 0.794 0.124
0.319 0.375 -0.870
-0.825 -0.078 -0.560
-0.123 0.992 0.042
0.552 0.104 -0.827
-0.661 0.541 -0.520
0.595 0.800 0.076
0.458 -0.259 -0.850
-0.307 0.827 -0.470
0.935 0.354 0.011
0.176 -0.436 -0.882
0.271 0.847 -0.456
0.930 -0.353 -0.101
-0.247 -0.397 -0.884
0.718 0.427 -0.550
0.441 -0.890 -0.116
-0.539 -0.159 -0.827
0.909 -0.021 -0.416
-0.118 -0.971 -0.208
-0.400 0.238 -0.885
0.786 -0.542 -0.296
-0.610 -0.756 -0.237
-0.096 0.367 -0.925
0.416 -0.894 -0.169
-0.873 -0.340 -0.351
0.256 0.293 -0.921
-0.090 -0.974 -0.206
-0.869 0.178 -0.461
0.486 0.137 -0.863
-0.602 -0.752 -0.269
-0.526 0.627 -0.575
0.601 -0.205 -0.772
-0.886 -0.372 -0.278
-0.154 0.801 -0.579
0.438 -0.470 -0.766
-0.919 0.177 -0.352
0.367 0.711 -0.600
0.144 -0.681 -0.718
-0.635 0.739 -0.225
0.670 0.381 -0.637
-0.385 -0.556 -0.737
0.058 0.979 -0.197
0.643 -0.188 -0.743
-0.764 -0.083 -0.640
0.649 0.727 -0.227
0.257 -0.489 -0.833
-0.716 0.482 -0.504
0.951 0.273 -0.143
0.021 -0.521 -0.853
-0.308 0.809 -0.501
0.964 -0.264 0.041
-0.108 -0.525 -0.844
0.245 0.809 -0.534
0.677 -0.702 0.222
-0.200 -0.465 -0.862
0.708 0.540 -0.455
0.207 -0.881 0.425
-0.054 -0.444 -0.895
0.977 0.163 -0.139
-0.358 -0.866 0.349
-0.189 -0.299 -0.935
0.914 -0.401 -0.057
-0.707 -0.642 0.296
-0.216 -0.203 -0.955
0.674 -0.739 0.005
-0.964 -0.037 0.262
-0.263 0.040 -0.964
0.025 -0.999 -0.048
-0.831 0.524 0.185
-0.214 0.006 -0.977
-0.513 -0.851 0.107
-0.247 0.915 0.319
-0.181 0.280 -0.943
-0.952 -0.291 0.097
0.335 0.870 0.361
-0.020 0.390 -0.921
-0.942 0.301 0.148
0.817 0.471 0.333
0.178 0.343 -0.922
-0.548 0.813 0.197
0.939 -0.087 0.334
0.339 0.050 -0.940
0.065 0.995 0.076
0.651 -0.591 0.476
0.533 -0.091 -0.841
0.541 0.801 0.256
0.163 -0.849 0.503
0.550 -0.345 -0.760
0.819 0.400 0.411
-0.362 -0.789 0.496
0.411 -0.612 -0.675
0.837 -0.041 0.546
-0.829 -0.352 0.434
-0.025 -0.752 -0.659
0.558 -0.557 0.615
-0.855 0.219 0.470
-0.487 -0.651 -0.582
0.179 -0.727 0.663
-0.678 0.631 0.377
-0.680 -0.343 -0.647
-0.279 -0.695 0.662
0.110 0.896 0.431
-0.856 0.305 -0.417
-0.505 -0.323 0.801
0.581 0.669 0.463
-0.515 0.743 -0.428
-0.631 0.010 0.776
0.872 0.219 0.438
0.031 0.868 -0.495
-0.489 0.445 0.750
0.864 -0.320 0.388
0.483 0.743 -0.463
-0.140 0.588 0.796
0.451 -0.771 0.449
0.868 0.262 -0.422
0.208 0.580 0.788
-0.035 -0.896 0.443
0.974 -0.131 -0.188
0.226 0.425 0.877
-0.571 -0.697 0.434
0.755 -0.654 -0.058
0.324 0.295 0.899
-0.903 -0.186 0.387
0.212 -0.977 0.024
0.373 0.103 0.922
-0.883 0.292 0.368
-0.316 -0.949 -0.006
0.348 -0.122 0.930
-0.552 0.751 0.363
-0.810 -0.586 -0.019
0.198 -0.304 0.932
0.089 0.932 0.352
-0.994 0.062 0.086
0.058 -0.358 0.932
0.628 0.713 0.312
-0.771 0.624 0.126
-0.105 -0.320 0.942
0.981 0.088 0.172
-0.131 0.957 0.257
-0.142 -0.275 0.951
0.861 -0.391 0.325
0.303 0.908 0.290
-0.409 -0.151 0.900
0.519 -0.792 0.322
0.709 0.609 0.356
-0.478 0.043 0.877
-0.087 -0.923 0.375
0.827 0.143 0.543
-0.555 0.357 0.751
-0.561 -0.706 0.432
0.743 -0.200 0.638
-0.364 0.679 0.637
-0.869 -0.395 0.296
0.467 -0.463 0.753
-0.161 0.793 0.587
-0.975 0.157 0.159
-0.002 -0.716 0.698
0.223 0.680 0.698
-0.694 0.697 0.181
-0.355 -0.549 0.757
0.627 0.461 0.628
-0.088 0.961 0.260
-0.599 -0.260 0.757
0.796 -0.089 0.599
0.420 0.852 0.313
-0.681 0.067 0.729
0.600 -0.519 0.609
0.960 0.272 0.066
-0.197 0.491 0.848
0.198 -0.828 0.525
0.944 -0.265 0.197
-0.022 0.545 0.838
-0.329 -0.795 0.509
0.524 -0.832 0.179
0.352 0.404 0.845
-0.775 -0.380 0.505
0.049 -0.991 0.126
0.387 0.135 0.912
-0.921 0.004 0.390
-0.539 -0.842 0.004
0.155 -0.095 0.983
-0.828 0.530 0.181
-0.886 -0.460 -0.054
0.006 -0.128 0.992
-0.463 0.879 0.116
-0.966 0.132 -0.224
-0.234 -0.070 0.970
0.112 0.989 0.099
-0.744 0.605 -0.284
-0.307 0.068 0.949
0.594 0.793 0.135
-0.248 0.929 -0.276
-0.243 0.216 0.946
0.938 0.302 0.173
0.277 0.922 -0.272
-0.082 0.304 0.949
0.957 -0.241 0.160
0.805 0.501 -0.319
0.253 0.198 0.947
0.537 -0.843 0.033
0.944 -0.006 -0.329
0.329 0.035 0.944
0.006 -0.999 0.035
0.766 -0.566 -0.305
0.298 -0.108 0.948
-0.570 -0.817 0.086
0.336 -0.925 -0.177
0.156 -0.131 0.979
-0.929 -0.356 0.100
-0.211 -0.941 -0.266
-0.058 -0.259 0.964
-0.976 0.219 0.000
-0.692 -0.675 -0.254
-0.218 -0.140 0.966
-0.688 0.724 -0.051
-0.968 -0.137 -0.209
-0.210 -0.001 0.978
-0.134 0.991 -0.028
-0.874 0.460 -0.158
-0.122 0.107 0.987
0.470 0.882 -0.037
-0.445 0.887 -0.122
0.013 0.142 0.990
0.895 0.439 -0.075
0.154 0.982 -0.114
0.143 0.092 0.985
0.978 -0.168 -0.126
0.694 0.707 -0.137
0.218 -0.025 0.976
0.686 -0.707 -0.172
0.969 0.169 -0.183
0.210 -0.164 0.964
0.132 -0.972 -0.195
0.873 -0.428 -0.233
0.122 -0.272 0.955
-0.472 -0.862 -0.185
0.506 -0.840 -0.196
-0.045 -0.253 0.966
-0.861 -0.481 -0.166
-0.099 -0.977 -0.187
-0.277 -0.154 0.949
-0.956 0.146 -0.255
-0.568 -0.799 -0.199
-0.412 0.066 0.909
-0.713 0.598 -0.367
-0.911 -0.298 -0.285
-0.356 0.220 0.908
-0.208 0.929 -0.307
-0.938 0.244 -0.247
-0.129 0.415 0.901
0.322 0.877 -0.358
-0.557 0.817 -0.148
0.251 0.335 0.908
0.792 0.468 -0.392
-0.032 0.990 -0.139
0.443 0.139 0.886
0.896 -0.033 -0.443
0.614 0.767 -0.186
0.457 -0.154 0.876
0.643 -0.623 -0.445
0.919 0.384 -0.090
0.220 -0.311 0.925
0.328 -0.869 -0.370
0.973 -0.228 0.014
-0.111 -0.418 0.902
-0.200 -0.879 -0.432
0.745 -0.661 0.087
-0.362 -0.292 0.885
-0.560 -0.691 -0.457
0.220 -0.958 0.184
-0.584 0.022 0.812
-0.782 -0.286 -0.554
-0.316 -0.929 0.191
-0.618 0.355 0.702
-0.720 0.104 -0.686
-0.848 -0.464 0.256
-0.130 0.651 0.748
-0.514 0.601 -0.612
-0.981 0.017 0.195
0.151 0.701 0.697
-0.125 0.713 -0.690
-0.611 0.692 0.383
0.721 0.287 0.631
0.326 0.662 -0.675
-0.133 0.912 0.387
0.788 -0.139 0.600
0.601 0.385 -0.700
0.538 0.774 0.334
0.544 -0.621 0.564
0.644 -0.122 -0.755
0.890 0.377 0.256
0.162 -0.787 0.595
0.426 -0.489 -0.762
0.894 -0.089 0.439
-0.342 -0.767 0.542
0.288 -0.635 -0.717
0.611 -0.526 0.592
-0.786 -0.494 0.372
0.097 -0.693 -0.715
0.205 -0.813 0.545
-0.917 0.034 0.397
-0.341 -0.581 -0.739
-0.382 -0.733 0.562
-0.852 0.516 0.093
-0.358 -0.443 -0.822
-0.705 -0.443 0.553
-0.485 0.871 0.079
-0.517 -0.213 -0.829
-0.884 0.040 0.465
0.009 0.998 -0.067
-0.467 -0.055 -0.883
-0.552 0.585 0.595
0.683 0.726 -0.080
-0.479 0.362 -0.800
-0.083 0.766 0.637
0.979 0.181 -0.089
-0.184 0.617 -0.765
0.520 0.660 0.542
0.841 -0.505 -0.192
0.147 0.556 -0.818
0.771 0.279 0.573
0.440 -0.884 -0.161
0.461 0.376 -0.803
0.714 -0.183 0.676
-0.118 -0.983 -0.142
0.690 0.022 -0.723
0.438 -0.532 0.725
-0.587 -0.780 -0.218
0.681 -0.330 -0.654
0.007 -0.812 0.584
-0.848 -0.314 -0.426
0.529 -0.492 -0.691
-0.444 -0.597 0.668
-0.864 0.088 -0.496
0.237 -0.798 -0.555
-0.756 -0.170 0.632
-0.609 0.537 -0.584
-0.240 -0.826 -0.510
-0.760 0.263 0.594
-0.168 0.804 -0.571
-0.628 -0.534 -0.567
-0.376 0.696 0.612
0.356 0.718 -0.599
-0.856 -0.007 -0.517
0.010 0.786 0.618
0.650 0.465 -0.602
-0.760 0.407 -0.506
0.764 0.400 0.506
0.578 -0.077 -0.813
-0.286 0.913 -0.290
0.802 0.022 0.597
0.556 -0.393 -0.732
0.219 0.919 -0.327
0.635 -0.527 0.565
0.206 -0.590 -0.781
0.745 0.612 -0.266
0.183 -0.787 0.589
-0.098 -0.610 -0.786
0.978 0.086 -0.189
-0.361 -0.719 0.593
-0.305 -0.510 -0.804
0.881 -0.472 -0.035
-0.743 -0.379 0.552
-0.414 -0.388 -0.823
0.527 -0.840 0.131
-0.948 0.125 0.294
-0.315 -0.215 -0.924
-0.053 -0.969 0.243
-0.701 0.652 0.289
-0.303 0.095 -0.948
-0.646 -0.752 0.130
-0.066 0.956 0.286
-0.204 0.267 -0.942
-0.977 -0.121 0.177
0.497 0.797 0.343
-0.064 0.428 -0.901
-0.865 0.426 0.264
0.926 0.268 0.265
0.192 0.272 -0.943
-0.324 0.924 0.201
0.919 -0.325 0.224
0.303 0.219 -0.927
0.252 0.920 0.299
0.530 -0.799 0.284
0.434 -0.032 -0.900
0.728 0.600 0.330
0.096 -0.927 0.362
0.456 -0.282 -0.844
0.885 0.246 0.396
-0.483 -0.834 0.266
0.364 -0.467 -0.806
0.796 -0.292 0.529
-0.899 -0.394 0.190
0.178 -0.725 -0.665
0.400 -0.564 0.722
-0.978 0.037 -0.206
0.086 -0.823 -0.561
-0.190 -0.566 0.802
-0.875 0.465 -0.136
-0.253 -0.677 -0.691
-0.413 -0.570 0.711
-0.379 0.887 -0.264
-0.539 -0.444 -0.716
-0.752 -0.129 0.646
0.094 0.958 -0.269
-0.831 -0.073 -0.551
-0.548 0.275 0.790
0.708 0.653 -0.269
-0.682 0.535 -0.499
-0.181 0.537 0.824
0.869 0.051 -0.493
-0.310 0.832 -0.461
0.387 0.553 0.738
0.814 -0.428 -0.392
0.289 0.885 -0.366
0.503 0.185 0.844
0.492 -0.758 -0.428
0.698 0.637 -0.327
0.520 -0.138 0.843
0.010 -0.930 -0.367
0.982 0.079 -0.173
0.190 -0.359 0.914
-0.450 -0.761 -0.468
0.885 -0.449 -0.120
-0.118 -0.468 0.876
-0.717 -0.416 -0.559
0.509 -0.861 -0.013
-0.476 -0.294 0.829
-0.785 -0.023 -0.619
-0.027 -0.997 0.071
-0.619 0.073 0.782
-0.564 0.343 -0.752
-0.605 -0.791 0.093
-0.563 0.507 0.653
-0.232 0.692 -0.683
-0.971 -0.210 0.118
-0.062 0.691 0.720
0.205 0.682 -0.701
-0.850 0.480 0.218
0.485 0.551 0.679
0.524 0.478 -0.705
-0.430 0.863 0.266
0.735 0.163 0.658
0.661 -0.047 -0.749
0.298 0.932 0.205
0.688 -0.359 0.630
0.661 -0.322 -0.678
0.658 0.684 0.316
0.362 -0.655 0.663
0.414 -0.641 -0.646
0.893 0.151 0.423
-0.174 -0.752 0.636
0.011 -0.748 -0.664
0.767 -0.420 0.486
-0.642 -0.514 0.569
-0.283 -0.715 -0.639
0.412 -0.692 0.592
-0.866 -0.096 0.491
-0.555 -0.481 -0.679
-0.083 -0.780 0.620
-0.828 0.401 0.393
-0.649 -0.186 -0.738
-0.528 -0.589 0.612
-0.548 0.787 0.284
-0.610 0.352 -0.710
-0.778 -0.097 0.621
0.150 0.931 0.333
-0.382 0.647 -0.660
-0.655 0.315 0.687
0.652 0.695 0.303
0.077 0.771 -0.632
-0.209 0.632 0.746
0.975 0.074 0.210
0.505 0.495 -0.707
0.345 0.634 0.692
0.791 -0.593 0.150
0.798 0.167 -0.579
0.528 0.271 0.805
0.291 -0.948 0.129
0.818 -0.334 -0.469
0.492 -0.018 0.870
-0.299 -0.943 0.150
0.579 -0.746 -0.330
0.268 -0.208 0.941
-0.770 -0.633 0.079
0.145 -0.930 -0.337
-0.002 -0.340 0.940
-0.989 -0.136 -0.051
-0.368 -0.857 -0.361
-0.341 -0.237 0.910
-0.865 0.458 -0.205
-0.730 -0.576 -0.368
-0.423 -0.042 0.905
-0.537 0.816 -0.213
-0.901 -0.085 -0.425
-0.432 0.259 0.864
0.036 0.962 -0.270
-0.792 0.530 -0.302
-0.087 0.392 0.916
0.604 0.752 -0.264
-0.209 0.948 -0.238
0.348 0.300 0.888
0.914 0.103 -0.392
0.422 0.879 -0.222
0.578 -0.072 0.813
0.698 -0.472 -0.539
0.841 0.522 -0.139
0.386 -0.400 0.831
0.379 -0.753 -0.538
1.000 0.006 0.030
-0.024 -0.473 0.881
0.019 -0.881 -0.473
0.844 -0.486 0.224
-0.416 -0.331 0.847
-0.338 -0.808 -0.482
0.435 -0.750 0.498
-0.784 -0.043 0.619
-0.443 -0.660 -0.607
-0.106 -0.887 0.450
-0.742 0.372 0.558
-0.662 -0.274 -0.697
-0.494 -0.763 0.416
-0.570 0.646 0.508
-0.656 0.014 -0.754
-0.887 -0.274 0.372
-0.026 0.833 0.553
-0.461 0.481 -0.746
-0.891 0.305 0.336
0.431 0.801 0.415
-0.143 0.515 -0.846
-0.435 0.775 0.458
0.873 0.238 0.426
0.221 0.585 -0.780
0.105 0.855 0.508
0.866 -0.330 0.376
0.489 0.400 -0.775
0.635 0.596 0.492
0.496 -0.802 0.332
0.592 0.033 -0.805
0.873 0.141 0.467
-0.093 -0.891 0.444
0.479 -0.431 -0.765
0.680 -0.370 0.633
-0.637 -0.725 0.261
0.362 -0.580 -0.729
0.273 -0.677 0.683
-0.952 -0.292 0.091
0.137 -0.675 -0.724
-0.209 -0.686 0.697
-0.971 0.228 -0.067
-0.112 -0.691 -0.714
-0.665 -0.367 0.651
-0.582 0.801 -0.143
-0.468 -0.474 -0.746
-0.715 0.130 0.687
-0.032 0.975 -0.218
-0.698 -0.178 -0.694
-0.625 0.492 0.606
0.481 0.854 -0.197
-0.615 0.168 -0.771
0.104 0.746 0.658
0.871 0.251 -0.423
-0.480 0.617 -0.623
0.482 0.546 0.685
0.876 -0.282 -0.391
-0.020 0.789 -0.614
0.721 0.197 0.664
0.525 -0.780 -0.339
0.452 0.594 -0.666
0.734 -0.272 0.623
0.002 -0.916 -0.402
0.680 0.296 -0.671
0.365 -0.643 0.673
-0.544 -0.734 -0.407
0.756 -0.218 -0.618
-0.113 -0.746 0.657
-0.679 -0.425 -0.599
0.726 -0.513 -0.458
-0.576 -0.514 0.636
-0.729 -0.028 -0.684
0.369 -0.858 -0.359
-0.811 -0.023 0.584
-0.550 0.367 -0.750
-0.197 -0.930 -0.310
-0.726 0.381 0.572
-0.265 0.612 -0.745
-0.635 -0.692 -0.343
-0.376 0.731 0.569
0.152 0.654 -0.741
-0.914 -0.191 -0.357
0.234 0.805 0.545
0.453 0.406 -0.794
-0.860 0.433 -0.269
0.685 0.527 0.503
0.557 0.066 -0.828
-0.469 0.847 -0.248
0.929 -0.110 0.352
0.322 -0.224 -0.920
0.180 0.968 -0.172
0.692 -0.536 0.484
0.321 -0.372 -0.871
0.646 0.758 -0.085
0.291 -0.835 0.466
0.133 -0.447 -0.885
0.947 0.320 -0.019
-0.326 -0.825 0.462
0.057 -0.505 -0.861
0.944 -0.254 0.212
-0.726 -0.494 0.478
-0.131 -0.583 -0.802
0.675 -0.645 0.358
-0.938 -0.133 0.320
-0.213 -0.508 -0.835
0.273 -0.851 0.448
-0.886 0.407 0.221
-0.326 -0.210 -0.922
-0.329 -0.889 0.318
-0.474 0.853 0.218
-0.460 -0.029 -0.888
-0.751 -0.521 0.406
0.182 0.940 0.288
-0.400 0.338 -0.852
-0.898 0.040 0.438
0.637 0.690 0.345
-0.121 0.531 -0.839
-0.762 0.492 0.422
0.998 0.002 0.071
0.060 0.506 -0.860
-0.037 0.862 0.505
0.835 -0.515 0.194
0.424 0.378 -0.823
0.350 0.770 0.534
0.276 -0.945 0.175
0.565 0.012 -0.825
0.777 0.327 0.537
-0.220 -0.972 0.088
0.607 -0.207 -0.767
0.764 -0.115 0.635
-0.733 -0.675 -0.088
0.560 -0.526 -0.640
0.386 -0.518 0.763
-0.962 -0.220 -0.160
0.272 -0.755 -0.596
0.011 -0.617 0.787
-0.872 0.367 -0.324
-0.115 -0.797 -0.594
-0.476 -0.480 0.737
-0.536 0.758 -0.371
-0.462 -0.631 -0.623
-0.707 -0.163 0.688
0.013 0.935 -0.354
-0.720 -0.237 -0.653
-0.694 0.263 0.670
0.502 0.790 -0.353
-0.744 0.185 -0.643
-0.442 0.585 0.680
0.866 0.258 -0.429
-0.475 0.696 -0.539
0.159 0.670 0.725
0.866 -0.244 -0.437
-0.036 0.840 -0.541
0.499 0.484 0.719
0.564 -0.721 -0.403
0.449 0.677 -0.584
0.693 0.148 0.705
0.085 -0.956 -0.280
0.768 0.242 -0.593
0.635 -0.164 0.755
-0.423 -0.820 -0.387
0.838 -0.190 -0.512
0.346 -0.541 0.767
-0.797 -0.462 -0.388
0.602 -0.647 -0.468
-0.035 -0.607 0.794
-0.935 0.099 -0.340
0.085 -0.869 -0.487
-0.344 -0.484 0.805
-0.715 0.634 -0.295
-0.465 -0.746 -0.476
-0.522 -0.203 0.828
-0.222 0.937 -0.269
-0.837 -0.324 -0.440
-0.500 0.128 0.857
0.356 0.894 -0.273
-0.889 0.235 -0.393
-0.287 0.383 0.878
0.798 0.519 -0.305
-0.601 0.718 -0.352
0.036 0.464 0.885
0.935 -0.042 -0.352
-0.083 0.939 -0.333
0.345 0.341 0.875
0.714 -0.576 -0.398
0.466 0.815 -0.344
0.522 0.060 0.851
0.220 -0.879 -0.423
0.838 0.393 -0.380
0.500 -0.271 0.823
-0.358 -0.834 -0.420
0.889 -0.167 -0.427
0.286 -0.526 0.801
-0.799 -0.459 -0.388
0.600 -0.649 -0.468
-0.037 -0.607 0.794
-0.935 0.103 -0.340
0.082 -0.870 -0.487
-0.346 -0.483 0.805
-0.713 0.636 -0.295
-0.468 -0.745 -0.476
-0.522 -0.202 0.829
-0.218 0.938 -0.269
-0.838 -0.321 -0.440
-0.499 0.129 0.857
0.360 0.892 -0.273
-0.888 0.238 -0.393
-0.285 0.384 0.878
0.800 0.517 -0.305
-0.599 0.720 -0.352
0.038 0.464 0.885
0.935 -0.045 -0.353
-0.080 0.940 -0.333
0.346 0.339 0.875
0.712 -0.579 -0.398
0.469 0.813 -0.344
0.523 0.058 0.851
0.290 -0.887 -0.359
0.834 0.418 -0.361
0.470 -0.195 0.861
-0.284 -0.885 -0.370
0.943 -0.188 -0.274
0.173 -0.426 0.888
-0.659 -0.636 -0.402
0.734 -0.660 -0.161
-0.163 -0.401 0.901
-0.877 -0.097 -0.470
0.225 -0.948 -0.224
-0.424 -0.302 0.854
-0.809 0.386 -0.444
-0.346 -0.922 -0.171
-0.476 0.015 0.879
-0.382 0.852 -0.358
-0.883 -0.452 -0.131
-0.274 0.266 0.924
0.121 0.925 -0.359
-0.992 0.100 -0.075
-0.033 0.365 0.930
0.681 0.611 -0.403
-0.690 0.720 -0.075
0.244 0.330 0.912
0.932 0.206 -0.300
-0.260 0.954 -0.150
0.255 0.217 0.942
0.904 -0.371 -0.211
0.365 0.928 -0.071
0.222 -0.013 0.975
0.633 -0.760 -0.145
0.765 0.643 -0.031
0.117 -0.091 0.989
0.106 -0.992 -0.065
0.990 0.099 0.103
-0.096 -0.075 0.993
-0.391 -0.917 -0.074
0.877 -0.396 0.271
-0.278 0.041 0.960
-0.920 -0.392 0.000
0.385 -0.903 0.194
-0.076 0.178 0.981
-0.994 0.090 -0.070
-0.106 -0.955 0.277
-0.042 0.283 0.958
-0.609 0.784 0.123
-0.722 -0.612 0.324
0.329 0.108 0.938
-0.093 0.988 0.125
-0.923 -0.133 0.361
0.373 -0.082 0.924
0.596 0.800 0.066
-0.745 0.520 0.418
0.300 -0.298 0.906
0.935 0.354 -0.015
-0.319 0.860 0.397
0.153 -0.367 0.918
0.975 -0.132 0.179
0.048 0.910 0.411
-0.217 -0.392 0.894
0.717 -0.603 0.350
0.390 0.764 0.515
-0.577 -0.232 0.783
0.241 -0.924 0.296
0.774 0.367 0.516
-0.586 0.104 0.804
-0.337 -0.880 0.334
0.673 0.023 0.740
-0.659 0.474 0.585
-0.735 -0.595 0.326
0.583 -0.309 0.752
-0.347 0.742 0.573
-0.963 -0.110 0.248
0.271 -0.438 0.857
0.014 0.892 0.451
-0.737 0.549 0.394
-0.003 -0.585 0.811
0.676 0.596 0.433
-0.257 0.858 0.444
-0.336 -0.510 0.792
0.906 0.054 0.419
0.421 0.835 0.354
-0.467 -0.135 0.874
0.778 -0.533 0.333
0.791 0.477 0.383
-0.503 0.151 0.851
0.348 -0.866 0.360
0.866 -0.038 0.498
-0.433 0.439 0.787
-0.248 -0.898 0.364
0.663 -0.484 0.572
-0.234 0.592 0.772
-0.712 -0.645 0.279
0.248 -0.855 0.456
-0.036 0.462 0.886
-0.968 -0.236 0.084
-0.254 -0.775 0.579
0.159 0.557 0.815
-0.954 0.299 -0.019
-0.702 -0.432 0.567
0.399 0.421 0.815
-0.591 0.797 -0.123
-0.857 0.018 0.515
0.514 0.100 0.852
-0.037 0.995 -0.095
-0.612 0.571 0.547
0.507 -0.248 0.826
0.607 0.783 -0.137
-0.259 0.790 0.556
0.334 -0.467 0.819
0.906 0.398 -0.143
0.589 0.611 0.528
0.070 -0.690 0.720
0.805 -0.388 -0.449
0.748 0.292 0.596
-0.348 -0.593 0.726
0.565 -0.751 -0.342
0.759 -0.282 0.587
-0.651 -0.310 0.693
-0.013 -0.908 -0.419
0.421 -0.654 0.628
-0.766 0.115 0.633
-0.486 -0.747 -0.453
-0.098 -0.734 0.672
-0.658 0.554 0.510
-0.747 -0.392 -0.537
-0.534 -0.511 0.674
-0.354 0.859 0.371
-0.768 -0.040 -0.639
-0.881 -0.080 0.466
0.066 0.955 0.288
-0.468 0.284 -0.837
-0.786 0.436 0.438
0.604 0.691 0.396
-0.130 0.576 -0.807
-0.267 0.855 0.445
0.930 0.107 0.352
0.253 0.507 -0.824
0.282 0.809 0.515
0.845 -0.464 0.265
0.454 0.360 -0.815
0.788 0.439 0.431
0.316 -0.890 0.330
0.528 -0.124 -0.840
0.903 -0.124 0.412
-0.236 -0.944 0.231
0.360 -0.306 -0.881
0.623 -0.623 0.473
-0.764 -0.613 0.200
0.166 -0.486 -0.858
0.240 -0.796 0.556
-0.971 -0.204 0.127
0.012 -0.570 -0.821
-0.326 -0.808 0.490
-0.932 0.363 -0.020
-0.161 -0.464 -0.871
-0.795 -0.414 0.444
-0.558 0.786 -0.266
-0.238 -0.459 -0.856
-0.998 0.014 0.068
-0.018 0.897 -0.442
-0.067 -0.442 -0.894
-0.905 0.405 0.131
0.355 0.889 -0.290
-0.234 -0.215 -0.948
-0.470 0.883 -0.004
0.857 0.455 -0.240
-0.210 -0.116 -0.971
0.073 0.997 0.003
0.893 -0.065 -0.445
-0.444 0.035 -0.895
0.731 0.682 0.004
0.592 -0.632 -0.500
-0.339 0.368 -0.866
0.969 0.067 -0.237
-0.056 -0.877 -0.477
-0.240 0.476 -0.846
0.863 -0.488 -0.128
-0.459 -0.655 -0.601
0.210 0.577 -0.789
0.502 -0.848 -0.168
-0.721 -0.303 -0.624
0.478 0.434 -0.764
-0.079 -0.990 -0.113
-0.645 0.137 -0.752
0.760 0.014 -0.649
-0.581 -0.782 -0.226
-0.398 0.515 -0.759
0.710 -0.351 -0.610
-0.872 -0.353 -0.340
0.057 0.617 -0.785
0.487 -0.704 -0.518
-0.898 0.131 -0.420
0.433 0.425 -0.795
0.075 -0.896 -0.438
-0.593 0.557 -0.581
0.701 0.003 -0.713
-0.396 -0.831 -0.392
-0.107 0.858 -0.503
0.498 -0.392 -0.774
-0.861 -0.333 -0.385
0.428 0.722 -0.544
0.031 -0.613 -0.790
-0.903 0.321 -0.285
0.737 0.382 -0.558
-0.346 -0.497 -0.796
-0.581 0.779 -0.234
0.759 -0.256 -0.599
-0.644 -0.157 -0.749
0.098 0.954 -0.284
0.632 -0.557 -0.538
-0.541 0.180 -0.822
0.555 0.811 -0.188
0.236 -0.816 -0.528
-0.232 0.480 -0.846
0.944 0.322 -0.076
-0.245 -0.784 -0.570
0.176 0.542 -0.822
0.953 -0.302 0.005
-0.533 -0.617 -0.579
0.501 0.322 -0.804
0.682 -0.718 0.137
-0.719 -0.262 -0.644
0.673 -0.028 -0.739
0.175 -0.965 0.197
-0.682 0.087 -0.726
0.639 -0.412 -0.650
-0.356 -0.907 0.226
-0.446 0.572 -0.689
0.168 -0.702 -0.692
-0.879 -0.424 0.217
-0.124 0.744 -0.657
-0.292 -0.660 -0.692
-0.948 0.106 0.299
0.334 0.674 -0.659
-0.723 -0.266 -0.637
-0.605 0.689 0.399
0.627 0.250 -0.738
-0.777 0.268 -0.569
0.055 0.930 0.362
0.765 -0.101 -0.636
-0.397 0.704 -0.589
0.507 0.703 0.499
0.649 -0.542 -0.534
0.130 0.771 -0.623
0.749 0.335 0.571
0.338 -0.839 -0.426
0.612 0.540 -0.578
0.715 -0.065 0.696
-0.094 -0.881 -0.464
0.871 0.152 -0.467
0.482 -0.448 0.753
-0.512 -0.684 -0.520
0.859 -0.398 -0.323
0.014 -0.612 0.791
-0.772 -0.356 -0.527
0.566 -0.762 -0.315
-0.290 -0.541 0.789
-0.800 0.111 -0.590
0.053 -0.966 -0.254
-0.598 -0.234 0.767
-0.607 0.635 -0.478
-0.588 -0.764 -0.267
-0.534 0.119 0.837
-0.032 0.896 -0.443
-0.986 -0.102 -0.134
-0.165 0.432 0.887
0.493 0.743 -0.452
-0.824 0.566 0.031
0.279 0.357 0.892
0.847 0.379 -0.374
-0.396 0.918 0.033
0.356 0.120 0.927
0.969 -0.139 -0.203
0.137 0.990 -0.024
0.204 -0.005 0.979
0.789 -0.614 -0.013
0.614 0.789 0.029
-0.007 -0.031 0.999
0.420 -0.872 0.251
0.828 0.481 0.287
-0.371 0.088 0.924
-0.158 -0.969 0.192
0.919 -0.073 0.388
-0.361 0.238 0.902
-0.553 -0.819 0.153
0.774 -0.438 0.457
-0.307 0.371 0.876
-0.959 -0.263 0.106
0.283 -0.862 0.421
-0.019 0.434 0.901
-0.949 0.307 0.067
-0.216 -0.793 0.570
0.228 0.526 0.819
-0.485 0.852 0.198
-0.681 -0.510 0.525
0.549 0.120 0.827
0.100 0.962 0.254
-0.832 -0.060 0.552
0.547 -0.266 0.794
0.683 0.690 0.237
-0.663 0.451 0.598
0.306 -0.566 0.766
0.966 0.155 0.208
-0.242 0.829 0.505
-0.094 -0.538 0.838
0.827 -0.395 0.401
0.099 0.803 0.588
-0.554 -0.446 0.703
0.424 -0.772 0.474
0.389 0.628 0.674
-0.818 -0.102 0.567
-0.096 -0.855 0.510
0.545 0.384 0.745
-0.833 0.350 0.429
-0.672 -0.573 0.469
0.594 -0.039 0.803
-0.442 0.818 0.367
-0.849 -0.050 0.526
0.514 -0.309 0.800
0.123 0.950 0.288
-0.812 0.397 0.427
0.202 -0.495 0.845
0.547 0.773 0.322
-0.132 0.829 0.543
-0.001 -0.548 0.837
0.991 0.110 0.073
0.340 0.750 0.567
-0.345 -0.461 0.817
0.875 -0.474 0.102
0.729 0.436 0.528
-0.544 -0.098 0.833
0.415 -0.895 0.166
0.866 -0.067 0.495
-0.481 0.158 0.863
-0.136 -0.985 0.104
0.604 -0.571 0.557
-0.330 0.457 0.826
-0.726 -0.682 0.088
0.155 -0.781 0.605
-0.305 0.544 0.781
-0.940 -0.306 -0.154
-0.368 -0.693 0.619
-0.039 0.677 0.735
-0.929 0.246 -0.277
-0.753 -0.292 0.590
0.325 0.615 0.718
-0.572 0.733 -0.368
-0.813 0.120 0.570
0.573 0.347 0.743
-0.109 0.930 -0.351
-0.598 0.570 0.564
0.657 -0.054 0.752
0.459 0.820 -0.342
-0.040 0.822 0.568
0.549 -0.457 0.699
0.835 0.340 -0.433
0.472 0.698 0.538
0.226 -0.686 0.692
0.852 -0.205 -0.482
0.893 0.154 0.423
-0.181 -0.737 0.651
0.412 -0.658 -0.631
0.775 -0.285 0.563
-0.615 -0.544 0.571
0.144 -0.789 -0.597
0.486 -0.667 0.564
-0.838 -0.173 0.518
-0.248 -0.724 -0.643
-0.098 -0.785 0.612
-0.885 0.350 0.308
-0.456 -0.511 -0.729
-0.521 -0.549 0.653
-0.618 0.771 0.155
-0.589 -0.323 -0.741
-0.809 -0.260 0.527
-0.263 0.962 0.071
-0.526 -0.081 -0.847
-0.886 0.210 0.413
0.317 0.924 0.212
-0.337 0.319 -0.886
-0.571 0.702 0.426
0.804 0.582 0.119
-0.164 0.411 -0.897
0.017 0.868 0.496
0.994 -0.067 0.084
0.106 0.492 -0.864
0.449 0.708 0.545
0.804 -0.586 0.100
0.390 0.394 -0.832
0.943 0.137 0.304
0.144 -0.990 -0.000
0.301 0.044 -0.953
0.829 -0.364 0.425
-0.391 -0.920 -0.026
0.400 -0.145 -0.905
0.373 -0.833 0.408
-0.907 -0.421 -0.030
0.197 -0.358 -0.913
-0.113 -0.934 0.339
-0.986 0.063 -0.155
0.123 -0.352 -0.928
-0.690 -0.700 0.183
-0.711 0.608 -0.353
0.136 -0.374 -0.918
-0.960 -0.255 0.113
-0.279 0.871 -0.405
0.005 -0.420 -0.907
-0.936 0.348 -0.057
0.342 0.857 -0.386
-0.086 -0.381 -0.921
-0.620 0.777 -0.110
0.758 0.558 -0.337
-0.201 -0.292 -0.935
-0.054 0.994 -0.093
0.952 0.023 -0.305
-0.301 -0.105 -0.948
0.479 0.873 -0.092
0.817 -0.481 -0.318
-0.322 0.077 -0.944
0.935 0.313 -0.168
0.220 -0.881 -0.418
-0.279 0.354 -0.893
0.956 -0.234 -0.177
-0.288 -0.864 -0.413
-0.056 0.446 -0.893
0.646 -0.751 -0.141
-0.736 -0.563 -0.375
0.202 0.346 -0.916
0.128 -0.992 -0.011
-0.911 -0.114 -0.396
0.391 0.060 -0.918
-0.438 -0.891 -0.121
-0.770 0.442 -0.461
0.464 -0.109 -0.879
-0.857 -0.500 -0.122
-0.380 0.774 -0.507
0.348 -0.388 -0.853
-0.993 0.099 -0.071
0.121 0.858 -0.500
0.011 -0.505 -0.863
-0.748 0.663 -0.023
0.576 0.632 -0.519
-0.329 -0.402 -0.855
-0.218 0.976 0.004
0.810 0.183 -0.557
-0.544 -0.119 -0.831
0.396 0.918 -0.001
0.735 -0.317 -0.599
-0.551 0.236 -0.800
0.858 0.512 -0.036
0.378 -0.678 -0.630
-0.347 0.527 -0.776
0.992 -0.087 -0.087
-0.123 -0.761 -0.637
-0.010 0.643 -0.766
0.747 -0.651 -0.135
-0.577 -0.534 -0.618
0.330 0.539 -0.775
0.216 -0.963 -0.161
-0.810 -0.085 -0.580
0.545 0.256 -0.799
-0.397 -0.904 -0.156
-0.734 0.415 -0.537
0.551 -0.099 -0.829
-0.859 -0.497 -0.122
-0.377 0.775 -0.507
0.346 -0.389 -0.854
-0.992 0.102 -0.071
0.124 0.857 -0.500
0.009 -0.505 -0.863
-0.746 0.666 -0.023
0.578 0.630 -0.519
-0.331 -0.400 -0.854
-0.214 0.977 0.004
0.811 0.180 -0.557
-0.545 -0.117 -0.830
0.399 0.917 -0.001
0.733 -0.320 -0.600
-0.550 0.238 -0.800
0.860 0.509 -0.036
0.376 -0.679 -0.630
-0.345 0.528 -0.776
0.992 -0.091 -0.087
-0.126 -0.760 -0.637
-0.008 0.643 -0.766
0.745 -0.654 -0.135
-0.579 -0.532 -0.618
0.332 0.538 -0.775
0.213 -0.964 -0.161
-0.811 -0.082 -0.579
0.545 0.254 -0.799
-0.401 -0.903 -0.156
-0.733 0.418 -0.537
0.550 -0.101 -0.829
-0.861 -0.494 -0.121
-0.374 0.777 -0.507
0.345 -0.391 -0.854
-0.992 0.106 -0.070
0.127 0.857 -0.500
0.007 -0.505 -0.863
-0.744 0.668 -0.023
0.580 0.628 -0.519
-0.333 -0.399 -0.854
-0.211 0.978 0.004
0.811 0.177 -0.557
-0.546 -0.115 -0.830
0.402 0.915 -0.002
0.732 -0.323 -0.600
-0.550 0.240 -0.800
0.862 0.506 -0.036
0.373 -0.681 -0.630
-0.344 0.530 -0.775
0.992 -0.095 -0.087
-0.129 -0.760 -0.637
-0.006 0.643 -0.766
0.742 -0.656 -0.135
-0.581 -0.530 -0.618
0.334 0.537 -0.775
0.209 -0.964 -0.161
-0.811 -0.079 -0.579
0.546 0.252 -0.799
-0.404 -0.901 -0.156
-0.731 0.421 -0.537
0.549 -0.103 -0.829
-0.863 -0.491 -0.121
-0.372 0.778 -0.506
0.343 -0.392 -0.854
-0.991 0.110 -0.070
0.130 0.856 -0.500
0.005 -0.505 -0.863
-0.741 0.671 -0.022
0.582 0.626 -0.519
-0.335 -0.398 -0.854
-0.207 0.978 0.004
0.812 0.174 -0.558
-0.546 -0.113 -0.830
0.406 0.914 -0.002
0.731 -0.325 -0.600
-0.549 0.242 -0.800
0.864 0.503 -0.037
0.370 -0.682 -0.630
-0.342 0.531 -0.775
0.991 -0.098 -0.088
-0.132 -0.760 -0.637
-0.004 0.643 -0.766
0.740 -0.659 -0.135
-0.583 -0.528 -0.617
0.335 0.536 -0.775
0.206 -0.965 -0.161
-0.812 -0.076 -0.579
0.547 0.250 -0.799
-0.407 -0.900 -0.156
-0.730 0.423 -0.537
0.549 -0.105 -0.829
-0.865 -0.488 -0.121
-0.369 0.779 -0.506
0.341 -0.393 -0.854
-0.991 0.113 -0.070
0.133 0.856 -0.500
0.003 -0.505 -0.863
-0.739 0.674 -0.022
0.584 0.623 -0.520
-0.336 -0.397 -0.854
-0.204 0.979 0.004
0.812 0.171 -0.558
-0.547 -0.111 -0.830
0.409 0.912 -0.002
0.729 -0.328 -0.600
-0.548 0.244 -0.800
0.865 0.500 -0.037
0.368 -0.683 -0.631
-0.340 0.532 -0.775
0.991 -0.102 -0.088
-0.135 -0.759 -0.637
-0.002 0.643 -0.766
0.737 -0.662 -0.136
-0.585 -0.526 -0.617
0.337 0.534 -0.775
0.202 -0.966 -0.161
-0.812 -0.073 -0.579
0.547 0.248 -0.799
-0.411 -0.898 -0.156
-0.729 0.426 -0.536
0.548 -0.107 -0.830
-0.866 -0.485 -0.121
-0.366 0.781 -0.506
0.339 -0.394 -0.854
-0.991 0.117 -0.069
0.136 0.855 -0.500
0.001 -0.505 -0.863
-0.736 0.676 -0.022
0.586 0.621 -0.520
-0.338 -0.395 -0.854
-0.200 0.980 0.004
0.812 0.168 -0.558
-0.548 -0.109 -0.830
0.412 0.911 -0.002
0.728 -0.331 -0.601
-0.548 0.246 -0.800
0.867 0.496 -0.037
0.365 -0.685 -0.631
-0.339 0.533 -0.775
0.991 -0.105 -0.088
-0.138 -0.759 -0.637
0.000 0.643 -0.766
0.735 -0.664 -0.136
-0.587 -0.524 -0.617
0.339 0.533 -0.775
0.198 -0.967 -0.161
-0.813 -0.070 -0.578
0.548 0.246 -0.800
-0.414 -0.897 -0.156
-0.727 0.429 -0.536
0.547 -0.109 -0.830
-0.868 -0.481 -0.120
-0.364 0.782 -0.506
0.338 -0.396 -0.854
-0.990 0.121 -0.069
0.139 0.855 -0.500
-0.001 -0.505 -0.863
-0.734 0.679 -0.022
0.588 0.619 -0.520
-0.340 -0.394 -0.854
-0.197 0.980 0.004
0.813 0.165 -0.558
-0.548 -0.107 -0.830
0.416 0.909 -0.002
0.726 -0.333 -0.601
-0.547 0.248 -0.799
0.869 0.493 -0.037
0.362 -0.686 -0.631
-0.337 0.535 -0.775
0.990 -0.109 -0.089
-0.140 -0.758 -0.637
0.002 0.643 -0.766
0.732 -0.667 -0.136
-0.590 -0.522 -0.617
0.341 0.532 -0.775
0.195 -0.967 -0.162
-0.813 -0.067 -0.578
0.549 0.244 -0.800
-0.417 -0.895 -0.155
-0.726 0.431 -0.536
0.547 -0.111 -0.830
-0.870 -0.478 -0.120
-0.361 0.783 -0.506
0.336 -0.397 -0.854
-0.990 0.124 -0.069
0.142 0.854 -0.500
-0.003 -0.505 -0.863
-0.731 0.682 -0.021
0.591 0.617 -0.520
-0.341 -0.393 -0.854
-0.193 0.981 0.004
0.813 0.162 -0.559
-0.549 -0.105 -0.829
0.419 0.908 -0.002
0.725 -0.336 -0.601
-0.546 0.250 -0.799
0.871 0.490 -0.038
0.360 -0.687 -0.631
-0.335 0.536 -0.775
0.990 -0.113 -0.089
-0.143 -0.757 -0.637
0.004 0.643 -0.766
0.730 -0.670 -0.136
-0.592 -0.519 -0.617
0.342 0.531 -0.775
0.191 -0.968 -0.162
-0.814 -0.064 -0.578
0.549 0.242 -0.800
-0.421 -0.894 -0.155
-0.724 0.434 -0.536
0.546 -0.113 -0.830
-0.872 -0.475 -0.120
-0.358 0.785 -0.506
0.334 -0.398 -0.854
-0.989 0.128 -0.068
0.145 0.854 -0.500
-0.005 -0.505 -0.863
-0.729 0.684 -0.021
0.593 0.615 -0.520
-0.343 -0.392 -0.854
-0.189 0.982 0.004
0.814 0.159 -0.559
-0.550 -0.103 -0.829
0.422 0.906 -0.002
0.724 -0.339 -0.601
-0.546 0.252 -0.799
0.873 0.487 -0.038
0.357 -0.689 -0.631
-0.333 0.537 -0.775
0.989 -0.116 -0.089
-0.146 -0.757 -0.637
0.006 0.643 -0.766
0.728 -0.672 -0.136
-0.594 -0.517 -0.616
0.344 0.530 -0.775
0.188 -0.969 -0.162
-0.814 -0.061 -0.578
0.550 0.240 -0.800
-0.424 -0.892 -0.155
-0.723 0.437 -0.535
0.545 -0.115 -0.830
-0.874 -0.472 -0.119
-0.355 0.786 -0.506
0.333 -0.399 -0.854
-0.989 0.131 -0.068
0.148 0.853 -0.500
-0.008 -0.505 -0.863
-0.726 0.687 -0.021
0.595 0.613 -0.520
-0.345 -0.390 -0.854
-0.186 0.983 0.004
0.814 0.156 -0.559
-0.550 -0.101 -0.829
0.426 0.905 -0.002
0.722 -0.341 -0.602
-0.545 0.254 -0.799
0.874 0.484 -0.038
0.354 -0.690 -0.631
-0.332 0.538 -0.775
0.989 -0.120 -0.090
-0.149 -0.756 -0.637
0.009 0.643 -0.766
0.725 -0.675 -0.137
-0.596 -0.515 -0.616
0.346 0.528 -0.776
0.184 -0.970 -0.162
-0.814 -0.058 -0.577
0.550 0.238 -0.800
-0.427 -0.891 -0.155
-0.722 0.439 -0.535
0.545 -0.117 -0.830
-0.875 -0.469 -0.119
-0.353 0.787 -0.506
0.331 -0.401 -0.854
-0.989 0.135 -0.068
0.151 0.853 -0.500
-0.010 -0.505 -0.863
-0.724 0.690 -0.021
0.597 0.611 -0.521
-0.346 -0.389 -0.854
-0.182 0.983 0.004
0.815 0.153 -0.559
-0.551 -0.099 -0.829
0.429 0.903 -0.003
0.721 -0.344 -0.602
-0.544 0.256 -0.799
0.876 0.481 -0.039
0.351 -0.691 -0.631
-0.330 0.540 -0.775
0.988 -0.123 -0.090
-0.152 -0.756 -0.637
0.011 0.643 -0.766
0.722 -0.678 -0.137
-0.598 -0.513 -0.616
0.347 0.527 -0.776
0.180 -0.970 -0.162
-0.815 -0.055 -0.577
0.551 0.236 -0.800
-0.431 -0.889 -0.155
-0.720 0.442 -0.535
0.544 -0.119 -0.831
-0.877 -0.466 -0.119
-0.350 0.789 -0.506
0.329 -0.402 -0.855
-0.988 0.139 -0.068
0.154 0.852 -0.500
-0.012 -0.505 -0.863
-0.721 0.692 -0.021
0.599 0.608 -0.521
-0.348 -0.388 -0.853
-0.179 0.984 0.004
0.815 0.150 -0.560
-0.551 -0.097 -0.829
0.432 0.902 -0.003
0.719 -0.347 -0.602
-0.544 0.258 -0.799
0.878 0.477 -0.039
0.349 -0.693 -0.631
-0.328 0.541 -0.775
0.988 -0.127 -0.090
-0.155 -0.755 -0.637
0.013 0.643 -0.766
0.720 -0.680 -0.137
-0.600 -0.511 -0.616
0.349 0.526 -0.776
0.177 -0.971 -0.162
-0.815 -0.052 -0.577
0.552 0.234 -0.801
-0.434 -0.888 -0.155
-0.719 0.445 -0.535
0.543 -0.121 -0.831
-0.879 -0.462 -0.119
-0.347 0.790 -0.505
0.327 -0.403 -0.855
-0.988 0.142 -0.067
0.157 0.852 -0.500
-0.014 -0.504 -0.863
-0.719 0.695 -0.020
0.601 0.606 -0.521
-0.350 -0.387 -0.853
-0.175 0.985 0.004
0.815 0.147 -0.560
-0.552 -0.095 -0.828
0.436 0.900 -0.003
0.718 -0.349 -0.602
-0.543 0.260 -0.798
0.880 0.474 -0.039
0.346 -0.694 -0.631
-0.326 0.542 -0.774
0.987 -0.131 -0.090
-0.158 -0.755 -0.637
0.015 0.643 -0.766
0.717 -0.683 -0.137
-0.602 -0.508 -0.616
0.351 0.524 -0.776
0.173 -0.971 -0.162
-0.815 -0.049 -0.577
0.552 0.232 -0.801
-0.437 -0.886 -0.155
-0.717 0.447 -0.535
0.543 -0.123 -0.831
-0.880 -0.459 -0.118
-0.345 0.791 -0.505
0.326 -0.404 -0.855
-0.987 0.146 -0.067
0.160 0.851 -0.500
-0.016 -0.504 -0.863
-0.716 0.698 -0.020
0.603 0.604 -0.521
-0.351 -0.385 -0.853
-0.171 0.985 0.004
0.816 0.144 -0.560
-0.553 -0.092 -0.828
0.439 0.899 -0.003
0.716 -0.352 -0.602
-0.542 0.262 -0.798
0.881 0.471 -0.039
0.343 -0.695 -0.632
-0.325 0.543 -0.774
0.987 -0.134 -0.091
-0.161 -0.754 -0.637
0.017 0.643 -0.766
0.715 -0.686 -0.138
-0.604 -0.506 -0.616
0.352 0.523 -0.776
0.170 -0.972 -0.162
-0.816 -0.046 -0.576
0.553 0.230 -0.801
-0.440 -0.884 -0.154
-0.716 0.450 -0.534
0.542 -0.125 -0.831
-0.882 -0.456 -0.118
-0.342 0.792 -0.505
0.324 -0.405 -0.855
-0.987 0.149 -0.067
0.163 0.850 -0.500
-0.018 -0.504 -0.863
-0.714 0.700 -0.020
0.605 0.602 -0.521
-0.353 -0.384 -0.853
-0.168 0.986 0.004
0.816 0.141 -0.561
-0.553 -0.090 -0.828
0.442 0.897 -0.003
0.715 -0.355 -0.603
-0.542 0.264 -0.798
0.883 0.468 -0.040
0.340 -0.696 -0.632
-0.323 0.544 -0.774
0.986 -0.138 -0.091
-0.164 -0.754 -0.637
0.019 0.643 -0.766
0.712 -0.688 -0.138
-0.606 -0.504 -0.615
0.354 0.522 -0.776
0.166 -0.973 -0.162
-0.816 -0.043 -0.576
0.553 0.228 -0.801
-0.444 -0.883 -0.154
-0.714 0.452 -0.534
0.541 -0.127 -0.831
-0.884 -0.453 -0.118
-0.339 0.794 -0.505
0.322 -0.406 -0.855
-0.988 0.088 -0.123
0.142 0.829 -0.541
0.054 -0.552 -0.832
-0.711 0.674 -0.200
0.667 0.557 -0.494
-0.221 -0.485 -0.846
-0.238 0.929 -0.282
0.905 0.107 -0.411
-0.351 -0.353 -0.867
0.364 0.913 -0.186
0.825 -0.408 -0.392
-0.433 -0.011 -0.901
0.796 0.552 -0.248
0.443 -0.810 -0.384
-0.413 0.196 -0.889
0.939 -0.094 -0.332
-0.238 -0.873 -0.426
-0.249 0.479 -0.842
0.718 -0.586 -0.377
-0.696 -0.601 -0.392
0.003 0.544 -0.839
0.151 -0.924 -0.351
-0.933 -0.015 -0.360
0.327 0.382 -0.864
-0.256 -0.902 -0.347
-0.780 0.405 -0.478
0.572 0.149 -0.807
-0.691 -0.563 -0.454
-0.336 0.806 -0.488
0.640 -0.185 -0.746
-0.840 -0.180 -0.512
0.123 0.856 -0.503
0.529 -0.485 -0.696
-0.712 0.289 -0.640
0.654 0.603 -0.457
0.254 -0.744 -0.618
-0.363 0.563 -0.742
0.930 0.174 -0.322
-0.052 -0.808 -0.587
0.054 0.691 -0.721
0.756 -0.500 -0.422
-0.652 -0.523 -0.549
0.421 0.514 -0.747
0.450 -0.834 -0.319
-0.787 -0.202 -0.583
0.537 0.140 -0.832
-0.357 -0.856 -0.374
-0.764 0.498 -0.410
0.495 -0.170 -0.852
-0.772 -0.535 -0.342
-0.398 0.827 -0.396
0.185 -0.467 -0.865
-0.958 0.111 -0.265
0.219 0.877 -0.427
-0.153 -0.536 -0.830
-0.764 0.597 -0.245
0.627 0.597 -0.501
-0.220 -0.403 -0.888
-0.334 0.887 -0.319
0.916 0.226 -0.330
-0.180 -0.237 -0.955
0.223 0.935 -0.274
0.958 -0.262 -0.115
-0.307 -0.038 -0.951
0.719 0.646 -0.258
0.624 -0.762 -0.171
-0.004 -0.014 -1.000
0.982 0.189 -0.006
0.189 -0.982 0.013
0.007 -0.017 -1.000
0.946 -0.323 0.012
-0.323 -0.946 0.014
0.099 -0.164 -0.981
0.652 -0.734 0.189
-0.752 -0.659 0.034
-0.159 -0.092 -0.983
-0.013 -0.995 0.095
-0.987 0.028 0.157
-0.202 0.072 -0.977
-0.602 -0.796 0.065
-0.773 0.601 0.204
-0.246 0.146 -0.958
-0.955 -0.208 0.213
-0.168 0.967 0.191
-0.084 0.244 -0.966
-0.923 0.347 0.168
0.376 0.906 0.196
0.191 0.214 -0.958
-0.580 0.812 0.066
0.792 0.543 0.279
0.380 0.095 -0.920
-0.087 0.994 0.067
0.921 0.054 0.386
0.517 0.069 -0.853
0.396 0.865 0.310
0.759 -0.498 0.420
0.525 -0.342 -0.780
0.767 0.587 0.259
0.369 -0.734 0.570
0.276 -0.644 -0.714
0.945 0.047 0.324
-0.175 -0.764 0.621
-0.086 -0.666 -0.741
0.788 -0.501 0.358
-0.610 -0.554 0.567
-0.537 -0.459 -0.708
0.300 -0.888 0.348
-0.788 -0.025 0.615
-0.699 -0.140 -0.702
-0.158 -0.926 0.343
-0.698 0.350 0.625
-0.714 0.545 -0.440
-0.700 -0.543 0.463
0.014 0.639 0.769
-0.314 0.788 -0.529
-0.920 -0.116 0.373
0.233 0.604 0.762
0.248 0.855 -0.456
-0.802 0.445 0.399
0.544 0.266 0.796
0.720 0.564 -0.405
-0.443 0.822 0.358
0.535 -0.078 0.842
0.959 0.054 -0.278
0.034 0.953 0.302
0.281 -0.299 0.912
0.886 -0.450 -0.115
0.464 0.845 0.267
-0.022 -0.290 0.957
0.509 -0.851 0.129
0.746 0.511 0.427
-0.429 -0.120 0.895
-0.120 -0.992 0.041
0.865 -0.085 0.495
-0.488 0.095 0.868
-0.754 -0.652 0.081
0.605 -0.641 0.472
-0.256 0.405 0.878
-0.985 -0.127 0.118
0.162 -0.913 0.375
0.060 0.388 0.920
-0.798 0.593 0.112
-0.482 -0.737 0.474
0.363 0.324 0.874
-0.326 0.921 0.215
-0.809 -0.389 0.441
0.490 -0.030 0.871
0.270 0.941 0.205
-0.909 0.179 0.376
0.317 -0.288 0.904
0.637 0.742 0.211
-0.767 0.583 0.267
0.075 -0.331 0.941
0.891 0.262 0.371
-0.362 0.903 0.230
-0.275 -0.339 0.900
0.809 -0.181 0.559
0.162 0.983 0.083
-0.565 0.024 0.825
0.372 -0.410 0.833
0.525 0.833 0.176
-0.766 0.371 0.525
0.164 -0.663 0.731
0.818 0.505 0.275
-0.551 0.553 0.625
-0.363 -0.552 0.751
0.918 -0.076 0.388
-0.158 0.830 0.535
-0.425 -0.292 0.857
0.802 -0.561 0.207
0.420 0.775 0.473
-0.474 0.034 0.880
0.216 -0.964 0.153
0.854 0.262 0.450
-0.128 0.350 0.928
-0.387 -0.879 0.278
0.913 -0.324 0.248
-0.059 0.303 0.951
-0.852 -0.512 0.110
0.520 -0.804 0.288
0.093 0.241 0.966
-0.995 -0.019 0.100
0.043 -0.970 0.238
0.057 0.207 0.977
-0.813 0.578 -0.075
-0.580 -0.790 0.201
0.063 0.074 0.995
-0.371 0.928 -0.046
-0.927 -0.366 0.086
-0.050 0.069 0.996
0.200 0.978 -0.057
-0.978 0.197 -0.062
-0.078 0.170 0.982
0.693 0.718 -0.069
-0.717 0.675 -0.174
-0.097 0.308 0.946
0.981 0.189 0.039
-0.167 0.932 -0.321
0.171 0.212 0.962
0.865 -0.501 -0.043
0.473 0.839 -0.269
0.372 0.035 0.928
0.313 -0.945 -0.090
0.874 0.324 -0.362
0.363 -0.211 0.908
-0.270 -0.956 -0.115
0.892 -0.204 -0.404
0.178 -0.363 0.915
-0.859 -0.510 -0.035
0.480 -0.780 -0.402
-0.127 -0.432 0.893
-0.984 -0.057 -0.168
0.124 -0.900 -0.418
-0.459 -0.285 0.842
-0.800 0.544 -0.252
-0.386 -0.789 -0.478
-0.613 0.026 0.790
-0.296 0.919 -0.260
-0.733 -0.394 -0.555
-0.602 0.381 0.701
0.214 0.923 -0.318
-0.769 -0.041 -0.638
-0.372 0.673 0.639
0.705 0.653 -0.276
-0.603 0.348 -0.717
-0.046 0.812 0.582
0.962 0.193 -0.193
-0.269 0.551 -0.790
0.536 0.588 0.606
0.827 -0.511 -0.234
0.172 0.627 -0.760
0.815 0.189 0.548
0.401 -0.867 -0.297
0.419 0.461 -0.782
0.786 -0.424 0.450
-0.305 -0.899 -0.315
0.538 0.110 -0.836
0.344 -0.826 0.446
-0.857 -0.470 -0.210
0.383 -0.310 -0.870
-0.249 -0.904 0.347
-0.929 0.121 -0.350
0.275 -0.410 -0.870
-0.746 -0.596 0.298
-0.659 0.592 -0.465
0.101 -0.543 -0.834
-0.983 -0.094 0.156
-0.166 0.812 -0.559
-0.074 -0.575 -0.814
-0.900 0.433 0.052
0.352 0.792 -0.499
-0.257 -0.431 -0.865
-0.482 0.874 -0.059
0.815 0.422 -0.397
-0.323 -0.240 -0.916
-0.003 0.998 -0.062
0.922 -0.022 -0.387
-0.387 -0.058 -0.920
0.568 0.820 -0.074
0.770 -0.561 -0.303
-0.290 0.115 -0.950
0.945 0.294 -0.141
0.215 -0.888 -0.407
-0.245 0.354 -0.902
0.839 -0.466 -0.281
-0.542 -0.757 -0.365
-0.043 0.458 -0.888
0.290 -0.868 -0.403
-0.947 -0.198 -0.254
0.140 0.455 -0.879
-0.187 -0.873 -0.450
-0.884 0.349 -0.311
0.429 0.340 -0.837
-0.532 -0.688 -0.494
-0.508 0.726 -0.463
0.677 0.004 -0.736
-0.704 -0.370 -0.605
0.015 0.845 -0.535
0.710 -0.386 -0.589
-0.531 -0.130 -0.837
0.545 0.704 -0.455
0.649 -0.698 -0.303
-0.419 0.225 -0.880
0.888 0.302 -0.346
0.188 -0.926 -0.326
-0.217 0.369 -0.904
0.960 -0.088 -0.266
-0.178 -0.925 -0.335
0.108 0.469 -0.877
0.677 -0.681 -0.280
-0.728 -0.563 -0.391
0.330 0.181 -0.926
0.204 -0.972 -0.117
-0.922 -0.150 -0.358
0.338 0.036 -0.940
-0.515 -0.829 -0.217
-0.788 0.557 -0.262
0.264 -0.107 -0.959
-0.905 -0.371 -0.208
-0.333 0.922 -0.195
0.093 -0.223 -0.970
-0.951 0.270 -0.153
0.296 0.937 -0.187
-0.074 -0.349 -0.934
-0.589 0.771 -0.241
0.804 0.533 -0.263
-0.012 -0.207 -0.978
-0.037 0.978 -0.206
0.999 0.034 -0.020
0.056 -0.159 -0.986
0.503 0.857 -0.110
0.862 -0.490 0.128
0.116 -0.217 -0.969
0.875 0.485 -0.004
0.470 -0.847 0.246
0.034 -0.269 -0.963
0.976 -0.198 0.090
-0.215 -0.943 0.256
-0.182 -0.313 -0.932
0.694 -0.712 0.104
-0.696 -0.628 0.347
-0.212 -0.214 -0.953
0.233 -0.959 0.164
-0.949 -0.187 0.253
-0.540 0.077 -0.838
-0.491 -0.838 0.240
-0.683 0.541 0.490
-0.367 0.381 -0.849
-0.888 -0.414 0.199
-0.275 0.827 0.490
-0.073 0.460 -0.885
-0.956 0.219 0.193
0.283 0.860 0.424
0.159 0.484 -0.860
-0.674 0.690 0.263
0.721 0.538 0.436
0.479 0.245 -0.843
-0.112 0.970 0.218
0.871 -0.009 0.492
0.730 0.026 -0.683
0.248 0.921 0.300
0.637 -0.388 0.666
0.694 -0.426 -0.581
0.679 0.655 0.331
0.240 -0.624 0.744
0.336 -0.794 -0.506
0.912 0.141 0.385
-0.235 -0.591 0.772
-0.101 -0.843 -0.528
0.845 -0.352 0.402
-0.525 -0.405 0.748
-0.566 -0.625 -0.538
0.475 -0.780 0.406
-0.674 -0.025 0.739
-0.886 -0.124 -0.446
-0.086 -0.903 0.421
-0.455 0.411 0.790
-0.820 0.406 -0.403
-0.565 -0.686 0.458
-0.090 0.603 0.792
-0.394 0.885 -0.248
-0.797 -0.195 0.572
0.458 0.423 0.782
0.124 0.960 -0.253
-0.874 0.226 0.430
0.470 0.168 0.867
0.612 0.768 -0.186
-0.657 0.625 0.421
0.440 -0.135 0.888
0.956 0.292 0.004
-0.280 0.910 0.306
0.085 -0.294 0.952
0.972 -0.207 0.112
0.183 0.964 0.191
-0.147 -0.166 0.975
0.764 -0.584 0.277
0.526 0.810 0.259
-0.375 -0.052 0.926
0.247 -0.941 0.232
0.841 0.327 0.430
-0.481 0.089 0.872
-0.317 -0.899 0.303
0.908 -0.197 0.369
-0.272 0.392 0.879
-0.806 -0.517 0.288
0.588 -0.754 0.292
0.066 0.405 0.912
-0.970 -0.023 0.241
0.088 -0.962 0.260
0.226 0.274 0.935
-0.586 0.665 0.463
-0.545 -0.746 0.382
0.600 -0.029 0.800
-0.210 0.885 0.415
-0.897 -0.344 0.278
0.389 -0.314 0.866
0.438 0.790 0.429
-0.895 0.340 0.288
0.082 -0.510 0.856
0.696 0.459 0.552
-0.663 0.706 0.248
-0.276 -0.539 0.796
0.669 -0.008 0.743
-0.201 0.961 0.190
-0.716 -0.276 0.641
0.512 -0.317 0.798
0.293 0.938 0.185
-0.807 0.139 0.573
0.096 -0.523 0.847
0.741 0.605 0.290
-0.664 0.600 0.446
-0.246 -0.491 0.835
0.923 0.144 0.357
-0.296 0.859 0.418
-0.513 -0.274 0.814
0.824 -0.423 0.377
0.241 0.864 0.442
-0.571 0.032 0.821
0.480 -0.797 0.365
0.666 0.603 0.439
-0.299 0.346 0.889
-0.166 -0.937 0.309
0.940 -0.055 0.337
-0.059 0.454 0.889
-0.636 -0.703 0.317
0.769 -0.547 0.331
0.221 0.454 0.863
-0.922 -0.191 0.337
0.318 -0.870 0.377
0.405 0.366 0.838
-0.885 0.387 0.259
-0.229 -0.846 0.481
0.439 0.021 0.898
-0.549 0.798 0.249
-0.711 -0.603 0.362
0.352 -0.186 0.917
-0.017 0.979 0.205
-0.936 -0.088 0.341
0.221 -0.372 0.902
0.570 0.800 0.190
-0.792 0.472 0.389
0.006 -0.445 0.895
0.939 0.311 0.148
-0.345 0.840 0.420
-0.211 -0.379 0.901
0.949 -0.300 0.096
0.234 0.875 0.423
-0.348 -0.197 0.916
0.596 -0.801 0.054
0.723 0.565 0.397
-0.352 0.029 0.936
0.016 -0.999 0.037
0.936 0.028 0.351
-0.221 0.215 0.951
-0.571 -0.819 0.052
0.791 -0.532 0.303
-0.005 0.288 0.958
-0.939 -0.330 0.094
0.343 -0.899 0.272
0.212 0.221 0.952
-0.948 0.282 0.146
-0.236 -0.934 0.269
0.348 0.039 0.937
-0.595 0.782 0.188
-0.725 -0.623 0.296
0.351 -0.187 0.917
-0.014 0.979 0.205
-0.936 -0.085 0.341
0.220 -0.372 0.902
0.573 0.798 0.190
-0.790 0.474 0.389
0.005 -0.445 0.895
0.940 0.308 0.148
-0.341 0.841 0.420
-0.213 -0.378 0.901
0.948 -0.304 0.096
0.238 0.875 0.423
-0.335 -0.221 0.916
0.647 -0.761 0.053
0.685 0.610 0.398
-0.355 0.003 0.935
0.080 -0.996 0.033
0.931 0.087 0.354
-0.239 0.195 0.951
-0.517 -0.855 0.045
0.822 -0.481 0.305
-0.032 0.283 0.959
-0.917 -0.390 0.085
0.398 -0.876 0.272
0.188 0.232 0.954
-0.966 0.220 0.137
-0.178 -0.947 0.266
0.336 0.063 0.940
-0.645 0.742 0.181
-0.686 -0.667 0.290
0.355 -0.161 0.921
-0.078 0.976 0.201
-0.932 -0.143 0.334
0.239 -0.353 0.905
0.519 0.834 0.189
-0.821 0.424 0.382
0.031 -0.441 0.897
0.918 0.368 0.149
-0.396 0.819 0.416
-0.189 -0.390 0.901
0.965 -0.242 0.097
0.180 0.889 0.422
-0.336 -0.220 0.916
0.644 -0.763 0.053
0.687 0.608 0.398
-0.355 0.004 0.935
0.076 -0.997 0.033
0.932 0.083 0.353
-0.238 0.196 0.951
-0.520 -0.853 0.046
0.820 -0.484 0.305
-0.030 0.283 0.959
-0.918 -0.387 0.085
0.395 -0.878 0.272
0.189 0.232 0.954
-0.965 0.224 0.137
-0.182 -0.947 0.266
0.336 0.061 0.940
-0.643 0.744 0.181
-0.688 -0.665 0.290
0.355 -0.162 0.921
-0.075 0.977 0.201
-0.932 -0.140 0.334
0.238 -0.354 0.904
0.522 0.832 0.189
-0.819 0.427 0.383
0.030 -0.441 0.897
0.919 0.365 0.149
-0.393 0.820 0.416
-0.190 -0.389 0.902
0.965 -0.245 0.097
0.183 0.888 0.422
-0.336 -0.218 0.916
0.641 -0.765 0.053
0.690 0.605 0.398
-0.355 0.005 0.935
0.073 -0.997 0.033
0.932 0.080 0.353
-0.237 0.197 0.951
-0.524 -0.851 0.046
0.818 -0.487 0.305
-0.029 0.283 0.959
-0.920 -0.383 0.085
0.392 -0.879 0.272
0.190 0.231 0.954
-0.964 0.227 0.137
-0.185 -0.946 0.266
0.337 0.060 0.940
-0.640 0.747 0.181
-0.691 -0.662 0.290
0.354 -0.164 0.921
-0.071 0.977 0.201
-0.932 -0.137 0.335
0.237 -0.355 0.904
0.525 0.830 0.189
-0.817 0.430 0.383
0.028 -0.441 0.897
0.920 0.362 0.149
-0.390 0.821 0.416
-0.191 -0.388 0.902
0.964 -0.249 0.097
0.187 0.887 0.422
-0.337 -0.217 0.916
0.638 -0.768 0.053
0.692 0.603 0.397
-0.354 0.007 0.935
0.069 -0.997 0.033
0.933 0.076 0.353
-0.236 0.198 0.951
-0.527 -0.849 0.046
0.817 -0.490 0.305
-0.028 0.283 0.959
-0.921 -0.380 0.086
0.388 -0.881 0.271
0.191 0.230 0.954
-0.963 0.231 0.138
-0.188 -0.945 0.266
0.337 0.059 0.940
-0.637 0.749 0.182
-0.693 -0.660 0.290
0.354 -0.165 0.921
-0.067 0.977 0.201
-0.933 -0.133 0.335
0.236 -0.356 0.904
0.528 0.828 0.188
-0.816 0.433 0.383
0.027 -0.441 0.897
0.922 0.358 0.148
-0.387 0.823 0.416
-0.192 -0.388 0.902
0.963 -0.252 0.097
0.190 0.887 0.422
-0.337 -0.216 0.916
0.636 -0.770 0.053
0.694 0.600 0.397
-0.354 0.008 0.935
0.065 -0.997 0.033
0.933 0.073 0.352
-0.235 0.199 0.951
-0.530 -0.847 0.046
0.815 -0.493 0.304
-0.026 0.283 0.959
-0.922 -0.376 0.086
0.385 -0.882 0.271
0.193 0.229 0.954
-0.962 0.234 0.138
-0.192 -0.945 0.266
0.338 0.058 0.939
-0.634 0.751 0.182
-0.695 -0.657 0.290
0.354 -0.166 0.920
-0.064 0.978 0.201
-0.933 -0.130 0.335
0.234 -0.357 0.904
0.531 0.826 0.188
-0.814 0.436 0.383
0.026 -0.441 0.897
0.923 0.355 0.148
-0.384 0.824 0.416
-0.193 -0.387 0.902
0.962 -0.256 0.096
0.193 0.886 0.421
-0.338 -0.215 0.916
0.633 -0.772 0.052
0.697 0.598 0.397
-0.354 0.009 0.935
0.062 -0.998 0.033
0.933 0.070 0.352
-0.234 0.200 0.952
-0.533 -0.845 0.046
0.813 -0.496 0.304
-0.025 0.283 0.959
-0.924 -0.373 0.086
0.382 -0.883 0.271
0.194 0.229 0.954
-0.961 0.238 0.138
-0.195 -0.944 0.266
0.338 0.056 0.939
-0.631 0.754 0.182
-0.698 -0.655 0.291
0.353 -0.168 0.920
-0.060 0.978 0.201
-0.934 -0.126 0.335
0.233 -0.358 0.904
0.534 0.824 0.188
-0.812 0.439 0.384
0.024 -0.441 0.897
0.924 0.351 0.148
-0.381 0.826 0.416
-0.194 -0.386 0.902
0.961 -0.259 0.096
0.197 0.885 0.421
-0.338 -0.214 0.916
0.630 -0.775 0.052
0.699 0.595 0.397
-0.353 0.011 0.935
0.058 -0.998 0.033
0.934 0.066 0.352
-0.233 0.200 0.952
-0.536 -0.843 0.046
0.811 -0.499 0.304
-0.024 0.284 0.959
-0.925 -0.370 0.087
0.379 -0.885 0.271
0.195 0.228 0.954
-0.961 0.241 0.139
-0.198 -0.943 0.266
0.339 0.055 0.939
-0.629 0.756 0.182
-0.700 -0.652 0.291
0.353 -0.169 0.920
-0.056 0.978 0.201
-0.934 -0.123 0.336
0.232 -0.359 0.904
0.537 0.822 0.188
-0.811 0.442 0.384
0.023 -0.441 0.897
0.926 0.348 0.148
-0.377 0.827 0.416
-0.195 -0.385 0.902
0.960 -0.263 0.096
0.200 0.885 0.421
-0.339 -0.212 0.917
0.627 -0.777 0.052
0.701 0.593 0.397
-0.353 0.012 0.936
0.055 -0.998 0.033
0.934 0.063 0.352
-0.232 0.201 0.952
-0.539 -0.841 0.047
0.810 -0.502 0.304
-0.022 0.284 0.959
-0.926 -0.366 0.087
0.376 -0.886 0.271
0.196 0.227 0.954
-0.960 0.245 0.139
-0.202 -0.943 0.266
0.339 0.054 0.939
-0.626 0.758 0.182
-0.702 -0.650 0.291
0.353 -0.170 0.920
-0.053 0.978 0.201
-0.934 -0.119 0.336
0.231 -0.359 0.904
0.541 0.820 0.188
-0.809 0.445 0.384
0.022 -0.441 0.897
0.927 0.345 0.147
-0.374 0.828 0.417
-0.197 -0.385 0.902
0.959 -0.266 0.095
0.204 0.884 0.421
-0.339 -0.211 0.917
0.624 -0.779 0.052
0.703 0.590 0.396
-0.353 0.013 0.936
0.051 -0.998 0.033
0.934 0.059 0.351
-0.231 0.202 0.952
-0.542 -0.839 0.047
0.808 -0.505 0.303
-0.021 0.284 0.959
-0.928 -0.363 0.087
0.373 -0.888 0.271
0.197 0.227 0.954
-0.959 0.248 0.139
-0.205 -0.942 0.266
0.340 0.053 0.939
-0.623 0.761 0.183
-0.705 -0.647 0.291
0.352 -0.171 0.920
-0.049 0.978 0.201
-0.935 -0.116 0.336
0.230 -0.360 0.904
0.544 0.818 0.188
-0.807 0.448 0.384
0.020 -0.441 0.897
0.928 0.341 0.147
-0.371 0.830 0.417
-0.198 -0.384 0.902
0.958 -0.270 0.095
0.207 0.883 0.421
-0.340 -0.210 0.917
0.622 -0.782 0.052
0.706 0.587 0.396
-0.352 0.014 0.936
0.047 -0.998 0.033
0.935 0.056 0.351
-0.230 0.203 0.952
-0.545 -0.837 0.047
0.806 -0.508 0.303
-0.020 0.284 0.959
-0.929 -0.360 0.087
0.369 -0.889 0.271
0.198 0.226 0.954
-0.958 0.252 0.139
-0.209 -0.941 0.266
0.340 0.052 0.939
-0.620 0.763 0.183
-0.707 -0.645 0.291
0.352 -0.173 0.920
-0.045 0.979 0.201
-0.935 -0.113 0.337
0.229 -0.361 0.904
0.547 0.816 0.187
-0.805 0.451 0.385
0.019 -0.442 0.897
0.930 0.338 0.147
-0.368 0.831 0.417
-0.199 -0.383 0.902
0.957 -0.273 0.095
0.210 0.882 0.421
-0.340 -0.209 0.917
0.619 -0.784 0.051
0.708 0.585 0.396
-0.352 0.016 0.936
0.044 -0.998 0.033
0.935 0.053 0.351
-0.229 0.204 0.952
-0.548 -0.835 0.047
0.804 -0.511 0.303
-0.018 0.284 0.959
-0.930 -0.356 0.088
0.366 -0.890 0.271
0.199 0.225 0.954
-0.957 0.255 0.140
-0.212 -0.940 0.266
0.341 0.050 0.939
-0.617 0.765 0.183
-0.709 -0.642 0.292
0.352 -0.174 0.920
-0.042 0.979 0.201
-0.935 -0.109 0.337
0.228 -0.362 0.904
0.550 0.814 0.187
-0.804 0.454 0.385
0.018 -0.442 0.897
0.931 0.335 0.146
-0.365 0.833 0.417
-0.200 -0.383 0.902
0.956 -0.277 0.094
0.214 0.881 0.421
-0.341 -0.207 0.917
0.616 -0.786 0.051
0.710 0.582 0.396
-0.352 0.017 0.936
0.040 -0.999 0.033
0.935 0.049 0.350
-0.228 0.205 0.952
-0.551 -0.833 0.047
0.803 -0.514 0.303
-0.017 0.284 0.959
-0.932 -0.353 0.088
0.363 -0.892 0.270
0.200 0.224 0.954
-0.956 0.259 0.140
-0.215 -0.940 0.266
0.341 0.049 0.939
-0.614 0.767 0.183
-0.711 -0.639 0.292
0.351 -0.175 0.920
-0.038 0.979 0.201
-0.935 -0.106 0.337
0.227 -0.363 0.904
0.553 0.812 0.187
-0.802 0.457 0.385
0.016 -0.442 0.897
0.932 0.331 0.146
-0.362 0.834 0.417
-0.201 -0.382 0.902
0.955 -0.280 0.094
0.217 0.881 0.421
-0.341 -0.206 0.917
0.613 -0.788 0.051
0.713 0.580 0.395
