# Supplementary material for: Impact of DNA methylation on 3D genome structure
Source: Nat Commun. 2021 May 28;12:3243. doi: 10.1038/s41467-021-23142-8 (PMC8163762; doi:10.1038/s41467-021-23142-8)
Supplement: Supplementary file 7 — Supplementary Software 2 [file 41467_2021_23142_MOESM7_ESM.zip › Supplementary_Software2/test/output_cart/cart_000000.xyz]

2875
generated by Juergen Walther
C 0.000 0.000 0.000
C -0.022 -0.217 3.369
C -0.081 -0.461 6.735
C -0.153 -0.747 10.099
C -0.211 -1.075 13.458
C -0.233 -1.429 16.815
C 0.393 -1.073 19.983
C -0.243 -2.279 23.258
C -0.407 -3.012 26.529
C -0.641 -3.463 29.815
C -0.452 -5.205 32.667
C -0.737 -6.445 35.750
C -0.590 -7.943 38.857
C -0.838 -9.002 41.931
C -1.280 -10.198 44.917
C -1.884 -11.588 47.848
C -3.646 -11.744 50.876
C -5.783 -12.401 53.494
C -7.321 -13.371 56.528
C -8.088 -14.778 59.654
C -9.860 -15.653 61.924
C -12.111 -14.778 65.167
C -14.282 -15.922 67.802
C -16.589 -17.049 70.338
C -18.601 -18.268 72.494
C -20.717 -19.427 75.058
C -22.751 -20.577 77.300
C -26.133 -21.336 78.299
C -29.399 -21.783 78.474
C -32.252 -22.966 78.297
C -35.110 -24.855 78.319
C -38.428 -25.655 80.186
C -41.728 -26.872 79.624
C -44.811 -28.694 79.179
C -47.728 -30.141 78.806
C -51.001 -31.970 78.099
C -53.684 -32.750 77.884
C -56.624 -33.260 76.516
C -59.879 -33.601 75.178
C -62.239 -34.296 72.449
C -64.122 -34.719 70.193
C -66.529 -35.710 67.606
C -68.489 -36.383 65.394
C -70.890 -34.369 62.640
C -73.243 -33.555 59.904
C -73.804 -34.337 56.488
C -75.744 -34.409 53.676
C -76.855 -33.997 50.883
C -78.005 -32.732 48.040
C -77.417 -32.125 44.500
C -79.271 -30.724 41.564
C -80.483 -30.739 38.215
C -80.318 -28.778 35.276
C -81.955 -27.368 32.476
C -80.629 -26.727 29.137
C -80.262 -25.803 25.708
C -80.638 -24.027 23.322
C -80.879 -22.644 20.362
C -79.878 -20.520 17.232
C -77.716 -19.467 14.558
C -76.963 -17.507 12.360
C -75.027 -15.725 10.178
C -73.728 -15.267 7.066
C -71.020 -11.949 6.265
C -69.159 -9.029 4.027
C -65.584 -8.315 3.665
C -63.183 -6.915 2.109
C -60.053 -5.099 1.728
C -57.940 -3.043 1.181
C -55.023 -1.168 0.884
C -52.030 -0.302 1.188
C -48.608 0.340 0.730
C -45.913 3.072 1.122
C -42.972 5.473 0.995
C -40.258 6.248 2.971
C -37.977 8.174 5.521
C -35.272 9.105 6.961
C -32.111 9.939 8.028
C -29.491 11.180 9.643
C -27.671 12.714 11.980
C -25.415 13.529 14.343
C -22.998 13.503 16.570
C -20.396 15.466 18.836
C -17.465 16.165 20.459
C -16.838 16.355 24.308
C -15.935 17.594 27.919
C -14.554 16.354 30.726
C -12.744 15.957 33.667
C -12.131 15.830 36.901
C -11.685 16.056 40.299
C -10.544 15.721 43.589
C -10.608 14.700 46.657
C -9.215 13.304 49.794
C -10.119 12.963 53.255
C -10.843 13.605 57.311
C -12.952 12.268 60.260
C -13.776 10.811 62.948
C -15.112 9.932 65.916
C -16.586 8.608 68.558
C -19.306 8.201 71.247
C -22.024 7.710 72.635
C -24.753 7.172 73.973
C -27.137 6.034 76.039
C -28.942 3.598 78.299
C -32.610 3.497 78.948
C -35.347 2.738 80.981
C -38.191 0.992 81.074
C -42.020 0.728 81.699
C -44.477 -1.580 83.340
C -47.238 -2.537 84.480
C -50.406 -3.599 84.234
C -53.558 -4.600 83.721
C -56.104 -6.982 83.304
C -59.523 -7.006 82.827
C -63.613 -6.965 83.252
C -66.053 -7.901 81.919
C -69.267 -9.410 80.216
C -71.945 -10.363 79.282
C -74.978 -11.469 77.536
C -77.694 -11.390 75.774
C -79.868 -11.899 73.508
C -81.539 -12.189 70.699
C -83.375 -12.123 67.976
C -85.006 -12.408 64.753
C -86.752 -12.727 61.923
C -88.047 -12.632 59.022
C -88.610 -10.744 55.569
C -89.744 -10.792 52.405
C -91.262 -10.704 49.502
C -92.664 -9.414 46.966
C -93.821 -7.736 43.697
C -92.597 -6.327 41.185
C -92.040 -5.250 37.938
C -91.352 -3.158 35.377
C -90.491 -1.964 31.818
C -89.613 -0.480 28.997
C -88.979 3.150 27.242
C -88.134 4.621 25.029
C -85.654 6.663 22.352
C -84.361 8.177 20.077
C -83.426 10.194 17.422
C -82.229 12.549 15.354
C -80.201 14.349 13.412
C -77.578 14.856 11.292
C -75.021 16.083 9.490
C -72.410 16.807 7.741
C -69.708 18.295 5.986
C -67.101 18.940 4.029
C -64.826 20.363 2.373
C -62.096 22.544 1.344
C -60.094 23.635 -0.993
C -57.460 25.923 -1.425
C -54.923 27.698 -2.772
C -52.415 29.504 -4.129
C -49.926 31.349 -5.472
C -47.440 33.221 -6.780
C -44.939 35.101 -8.047
C -42.411 36.967 -9.282
C -39.854 38.800 -10.506
C -37.278 40.596 -11.745
C -34.699 42.364 -13.019
C -32.135 44.123 -14.333
C -29.599 45.898 -15.680
C -27.091 47.705 -17.037
C -24.602 49.549 -18.379
C -22.116 51.421 -19.687
C -19.615 53.302 -20.954
C -17.087 55.167 -22.189
C -14.530 57.000 -23.413
C -11.953 58.796 -24.652
C -9.374 60.563 -25.926
C -6.811 62.323 -27.241
C -4.274 64.098 -28.587
C -1.767 65.905 -29.945
C 0.722 67.749 -31.287
C 3.208 69.622 -32.595
C 5.709 71.502 -33.861
C 8.238 73.367 -35.096
C 10.795 75.200 -36.320
C 13.371 76.996 -37.560
C 15.950 78.763 -38.833
C 18.514 80.523 -40.148
C 21.050 82.298 -41.495
C 23.558 84.105 -42.852
C 26.046 85.950 -44.195
C 28.532 87.822 -45.502
C 31.034 89.703 -46.769
C 33.562 91.568 -48.003
C 36.120 93.400 -49.227
C 38.696 95.196 -50.467
C 41.275 96.963 -51.741
C 43.838 98.723 -53.056
C 46.374 100.498 -54.403
C 48.882 102.305 -55.760
C 51.370 104.150 -57.102
C 53.856 106.023 -58.409
C 56.358 107.903 -59.676
C 58.887 109.768 -60.910
C 61.444 111.601 -62.134
C 64.021 113.396 -63.374
C 66.599 115.163 -64.648
C 69.163 116.923 -65.964
C 71.699 118.698 -67.311
C 74.206 120.506 -68.668
C 76.694 122.351 -70.010
C 79.180 124.223 -71.317
C 81.682 126.104 -72.583
C 84.211 127.969 -73.817
C 86.769 129.801 -75.041
C 89.345 131.596 -76.281
C 91.924 133.363 -77.556
C 94.487 135.123 -78.871
C 97.023 136.898 -80.218
C 99.530 138.706 -81.575
C 102.018 140.551 -82.917
C 104.505 142.424 -84.224
C 107.006 144.304 -85.490
C 109.536 146.169 -86.724
C 112.093 148.001 -87.948
C 114.670 149.796 -89.188
C 117.249 151.563 -90.463
C 119.812 153.322 -91.779
C 122.347 155.098 -93.126
C 124.854 156.906 -94.483
C 127.342 158.752 -95.825
C 129.829 160.625 -97.131
C 132.331 162.505 -98.397
C 134.860 164.369 -99.631
C 137.418 166.201 -100.855
C 139.995 167.996 -102.095
C 142.573 169.762 -103.370
C 145.136 171.522 -104.686
C 147.671 173.298 -106.034
C 150.178 175.106 -107.391
C 152.667 176.952 -108.732
C 155.153 178.825 -110.039
C 157.655 180.705 -111.304
C 160.184 182.570 -112.538
C 162.742 184.401 -113.762
C 165.319 186.195 -115.002
C 167.898 187.962 -116.278
C 170.461 189.722 -117.594
C 172.996 191.498 -118.941
C 175.503 193.307 -120.299
C 177.991 195.152 -121.640
C 180.477 197.026 -122.946
C 182.979 198.906 -124.211
C 185.509 200.770 -125.445
C 188.067 202.601 -126.669
C 190.644 204.395 -127.910
C 193.222 206.162 -129.185
C 195.785 207.922 -130.502
C 198.320 209.698 -131.849
C 200.827 211.507 -133.206
C 203.315 213.353 -134.547
C 205.801 215.226 -135.853
C 208.303 217.106 -137.118
C 210.833 218.970 -138.352
C 213.392 220.801 -139.576
C 215.969 222.595 -140.817
C 218.547 224.362 -142.092
C 221.109 226.122 -143.409
C 223.644 227.898 -144.757
C 226.151 229.707 -146.114
C 228.639 231.553 -147.455
C 231.125 233.427 -148.761
C 233.628 235.307 -150.025
C 236.158 237.171 -151.259
C 238.716 239.002 -152.483
C 241.293 240.795 -153.724
C 243.872 242.562 -155.000
C 246.434 244.322 -156.317
C 248.969 246.098 -157.665
C 251.475 247.907 -159.022
C 253.963 249.754 -160.363
C 256.449 251.627 -161.668
C 258.952 253.507 -162.932
C 261.482 255.371 -164.166
C 264.041 257.202 -165.390
C 266.618 258.995 -166.631
C 269.196 260.762 -167.907
C 271.758 262.522 -169.224
C 274.293 264.298 -170.572
C 276.799 266.107 -171.929
C 279.287 267.954 -173.270
C 281.774 269.828 -174.575
C 284.691 271.089 -175.249
C 286.474 273.577 -177.040
C 288.656 275.721 -178.423
C 290.962 277.614 -179.890
C 292.449 280.492 -180.730
C 294.191 282.972 -182.123
C 295.984 285.751 -183.114
C 297.820 288.075 -184.480
C 299.449 290.447 -185.982
C 300.881 292.940 -187.601
C 302.570 294.233 -190.390
C 303.553 295.716 -193.337
C 304.931 297.753 -195.878
C 306.451 300.328 -197.722
C 307.185 301.892 -200.187
C 309.368 302.315 -203.564
C 310.115 304.225 -206.524
C 310.741 306.055 -209.570
C 311.129 307.830 -212.193
C 311.833 309.729 -215.074
C 312.314 311.481 -217.754
C 311.509 312.115 -221.212
C 310.242 312.108 -224.261
C 308.489 312.639 -226.753
C 306.547 313.878 -229.290
C 306.435 314.963 -233.024
C 304.196 315.279 -235.776
C 301.835 316.208 -238.342
C 299.773 316.869 -240.803
C 297.131 317.655 -243.441
C 295.605 317.842 -245.784
C 293.201 317.218 -247.930
C 290.789 316.413 -250.387
C 287.424 315.400 -251.461
C 284.742 314.439 -252.294
C 281.329 313.742 -253.451
C 278.532 313.009 -254.358
C 276.450 309.615 -255.606
C 273.818 307.283 -256.752
C 270.519 306.287 -255.899
C 267.545 304.753 -256.589
C 265.123 302.927 -256.547
C 263.061 300.327 -256.570
C 260.759 298.231 -254.686
C 258.433 295.366 -255.327
C 255.325 293.637 -255.140
C 254.005 290.579 -253.952
C 251.872 287.801 -254.447
C 250.013 285.877 -251.964
C 247.872 283.524 -250.345
C 246.705 280.805 -249.859
C 244.938 278.181 -249.006
C 243.850 275.014 -246.983
C 243.024 273.163 -244.012
C 242.505 270.538 -242.571
C 242.343 268.248 -240.038
C 240.566 266.585 -237.659
C 242.530 263.713 -235.034
C 242.849 260.394 -232.610
C 244.209 260.126 -229.218
C 244.527 258.530 -226.481
C 246.247 257.226 -223.550
C 247.581 255.487 -221.504
C 249.318 254.140 -218.806
C 251.070 253.965 -216.218
C 252.263 253.692 -212.926
C 254.884 251.887 -210.745
C 257.021 250.164 -208.119
C 259.954 250.809 -206.431
C 263.747 250.654 -205.426
C 266.327 250.912 -203.547
C 268.731 251.146 -201.098
C 271.570 251.200 -199.382
C 274.835 251.220 -198.697
C 277.928 251.944 -197.583
C 280.564 253.361 -196.223
C 284.266 253.088 -194.815
C 286.960 253.666 -192.787
C 290.339 255.390 -193.714
C 294.139 256.128 -194.353
C 296.267 258.723 -194.106
C 299.068 260.707 -193.561
C 301.799 262.418 -194.246
C 304.770 263.874 -195.169
C 307.636 265.870 -195.378
C 309.553 268.183 -196.574
C 311.871 271.070 -196.436
C 314.127 272.852 -198.593
C 317.398 274.080 -200.869
C 318.323 276.315 -203.882
C 319.449 278.721 -205.607
C 320.893 280.678 -207.941
C 321.812 282.850 -210.252
C 322.761 284.064 -213.777
C 322.636 284.742 -216.790
C 322.445 285.437 -219.791
C 322.665 287.045 -222.726
C 322.618 289.961 -225.133
C 321.750 289.815 -228.754
C 322.001 291.026 -232.021
C 320.191 292.176 -234.579
C 319.166 292.138 -238.331
C 318.454 294.557 -241.104
C 317.889 295.521 -244.037
C 316.025 295.868 -246.798
C 313.984 296.040 -249.444
C 311.568 297.550 -251.497
C 309.933 296.847 -254.456
C 308.804 296.411 -258.386
C 306.402 296.248 -260.062
C 303.146 296.298 -262.277
C 300.966 296.300 -264.326
C 297.938 296.006 -266.379
C 295.590 294.716 -268.199
C 292.751 293.783 -269.291
C 289.771 292.479 -269.722
C 286.972 290.882 -270.356
C 283.680 289.386 -270.590
C 280.642 288.087 -271.081
C 277.913 286.459 -271.150
C 275.883 283.117 -270.429
C 272.935 281.516 -270.240
C 270.119 279.861 -270.514
C 268.223 277.346 -270.888
C 266.021 274.187 -270.772
C 265.156 271.964 -268.747
C 263.303 269.589 -267.031
C 262.538 266.670 -265.516
C 260.604 264.092 -263.406
C 259.405 261.609 -261.582
C 260.008 257.717 -260.512
C 259.272 255.524 -258.954
C 259.042 252.856 -255.742
C 258.441 250.662 -253.751
C 257.653 247.800 -251.968
C 257.592 244.955 -250.189
C 257.663 242.776 -247.666
C 257.179 241.727 -244.457
C 257.275 240.190 -241.471
C 257.188 239.124 -238.428
C 257.500 237.402 -235.341
C 257.207 236.307 -232.217
C 257.411 234.625 -229.557
C 258.648 232.643 -226.763
C 258.051 230.893 -224.072
C 259.779 229.081 -221.604
C 260.495 227.276 -218.842
C 261.208 225.434 -216.105
C 261.944 223.563 -213.393
C 262.720 221.683 -210.698
C 263.538 219.817 -208.006
C 264.384 217.983 -205.301
C 265.233 216.187 -202.571
C 266.060 214.420 -199.816
C 266.846 212.661 -197.044
C 267.591 210.888 -194.270
C 268.307 209.083 -191.508
C 269.020 207.240 -188.771
C 269.756 205.369 -186.059
C 270.532 203.489 -183.364
C 271.350 201.624 -180.672
C 272.196 199.790 -177.967
C 273.046 197.994 -175.237
C 273.872 196.227 -172.482
C 274.658 194.468 -169.710
C 275.403 192.694 -166.936
C 276.119 190.889 -164.174
C 276.832 189.046 -161.437
C 277.568 187.175 -158.725
C 278.345 185.295 -156.031
C 279.163 183.430 -153.339
C 280.009 181.597 -150.633
C 280.858 179.801 -147.904
C 281.685 178.034 -145.148
C 282.471 176.275 -142.376
C 283.215 174.501 -139.602
C 283.931 172.696 -136.840
C 284.644 170.853 -134.103
C 285.380 168.981 -131.392
C 286.157 167.102 -128.697
C 286.976 165.236 -126.005
C 287.822 163.403 -123.299
C 288.671 161.608 -120.570
C 289.497 159.841 -117.814
C 290.283 158.082 -115.042
C 291.027 156.308 -112.268
C 291.743 154.502 -109.506
C 292.456 152.659 -106.770
C 293.193 150.788 -104.058
C 293.969 148.908 -101.364
C 294.788 147.043 -98.671
C 295.635 145.210 -95.966
C 296.484 143.415 -93.236
C 297.310 141.648 -90.480
C 298.095 139.889 -87.708
C 298.839 138.115 -84.933
C 299.555 136.309 -82.173
C 300.268 134.466 -79.436
C 301.005 132.594 -76.724
C 301.782 130.714 -74.030
C 302.601 128.849 -71.338
C 303.448 127.017 -68.632
C 304.297 125.222 -65.902
C 305.122 123.454 -63.146
C 305.908 121.696 -60.374
C 306.651 119.922 -57.599
C 307.367 118.116 -54.839
C 308.080 116.272 -52.102
C 308.817 114.400 -49.391
C 309.594 112.521 -46.696
C 310.414 110.656 -44.004
C 311.260 108.823 -41.298
C 312.109 107.028 -38.568
C 312.935 105.261 -35.812
C 313.720 103.503 -33.040
C 314.463 101.729 -30.265
C 315.179 99.922 -27.505
C 315.892 98.078 -24.768
C 316.629 96.207 -22.057
C 317.407 94.327 -19.363
C 318.226 92.462 -16.671
C 319.073 90.630 -13.964
C 319.922 88.835 -11.234
C 320.747 87.068 -8.478
C 321.532 85.310 -5.706
C 322.275 83.535 -2.931
C 322.991 81.729 -0.171
C 323.704 79.885 2.566
C 324.442 78.013 5.277
C 325.219 76.133 7.971
C 326.039 74.269 10.663
C 326.886 72.437 13.369
C 327.735 70.642 16.100
C 328.560 68.875 18.856
C 329.344 67.116 21.628
C 330.087 65.342 24.403
C 330.803 63.535 27.163
C 331.516 61.691 29.899
C 332.254 59.819 32.610
C 333.032 57.939 35.304
C 333.852 56.075 37.997
C 334.699 54.243 40.703
C 335.548 52.449 43.434
C 336.372 50.682 46.190
C 337.157 48.923 48.962
C 337.899 47.149 51.737
C 338.615 45.342 54.497
C 339.328 43.497 57.233
C 340.066 41.625 59.944
C 340.844 39.746 62.638
C 341.665 37.882 65.330
C 342.512 36.050 68.037
C 343.360 34.256 70.768
C 344.185 32.489 73.524
C 344.969 30.730 76.297
C 345.711 28.956 79.071
C 346.427 27.148 81.831
C 347.140 25.304 84.567
C 347.878 23.432 87.277
C 348.657 21.552 89.971
C 349.477 19.688 92.664
C 350.324 17.857 95.371
C 351.173 16.063 98.102
C 351.997 14.296 100.858
C 352.781 12.537 103.631
C 353.523 10.763 106.405
C 354.239 8.955 109.165
C 354.952 7.110 111.901
C 355.690 5.238 114.611
C 356.469 3.358 117.305
C 357.290 1.494 119.998
C 358.137 -0.337 122.704
C 358.986 -2.130 125.435
C 359.810 -3.897 128.192
C 360.593 -5.656 130.965
C 361.335 -7.431 133.739
C 362.050 -9.238 136.499
C 362.764 -11.083 139.234
C 363.503 -12.956 141.945
C 364.282 -14.835 144.639
C 365.103 -16.699 147.331
C 365.950 -18.530 150.038
C 366.798 -20.323 152.769
C 367.622 -22.090 155.526
C 368.406 -23.849 158.299
C 369.147 -25.624 161.073
C 369.862 -27.432 163.833
C 370.576 -29.277 166.568
C 371.315 -31.150 169.278
C 372.094 -33.029 171.972
C 372.915 -34.893 174.665
C 373.763 -36.723 177.372
C 374.611 -38.517 180.103
C 375.435 -40.283 182.860
C 376.218 -42.042 185.633
C 376.959 -43.817 188.407
C 377.674 -45.625 191.167
C 378.388 -47.471 193.902
C 379.956 -49.179 196.177
C 379.644 -51.138 199.117
C 379.959 -53.090 201.830
C 380.459 -54.831 204.618
C 380.059 -57.422 206.699
C 379.856 -59.523 209.281
C 379.699 -62.061 211.617
C 379.654 -64.068 214.187
C 379.370 -65.997 216.782
C 378.829 -67.923 219.406
C 378.639 -68.418 222.874
C 377.729 -68.795 226.172
C 377.030 -69.936 229.446
C 376.444 -71.867 232.322
C 375.463 -72.433 235.110
C 375.869 -72.094 239.118
C 374.566 -72.761 242.409
C 373.172 -73.286 245.695
C 371.756 -73.863 248.496
C 370.451 -74.539 251.696
C 369.101 -75.102 254.584
C 366.942 -73.989 257.251
C 364.843 -72.351 259.204
C 362.295 -71.252 260.569
C 359.253 -70.685 262.040
C 357.356 -70.061 265.379
C 354.419 -68.521 266.679
C 351.166 -67.547 267.900
C 348.317 -66.478 269.118
C 344.875 -65.264 270.231
C 342.723 -64.000 271.504
C 340.295 -61.848 272.001
C 337.834 -59.412 272.715
C 335.174 -57.066 271.752
C 333.133 -55.074 270.930
C 330.260 -52.952 270.084
C 327.995 -51.090 269.319
C 327.415 -47.023 268.593
C 325.934 -43.739 267.751
C 323.995 -42.213 265.199
C 322.029 -39.697 263.984
C 320.903 -37.397 262.357
C 320.404 -34.518 260.786
C 320.145 -32.774 257.603
C 319.336 -29.333 256.365
C 317.656 -26.965 254.302
C 318.396 -24.412 251.968
C 317.755 -21.166 250.720
C 317.990 -19.950 247.287
C 317.888 -17.927 244.347
C 318.352 -15.428 242.757
C 318.412 -12.976 240.586
C 319.684 -10.741 237.636
C 320.899 -10.106 234.312
C 322.185 -8.276 232.253
C 323.989 -7.289 229.523
C 324.134 -6.281 226.276
C 327.974 -5.488 224.374
C 330.607 -3.720 221.739
C 333.028 -5.291 219.482
C 334.979 -5.132 216.970
C 338.007 -5.735 215.043
C 340.611 -5.484 213.578
C 343.593 -5.961 211.847
C 346.009 -7.405 210.479
C 348.262 -8.879 208.223
C 351.994 -9.024 207.257
C 355.449 -9.272 205.698
C 358.140 -11.417 205.850
C 361.660 -12.863 206.818
C 364.307 -14.645 206.550
C 367.020 -16.585 205.710
C 369.915 -18.206 205.660
C 372.811 -19.509 206.679
C 375.396 -21.538 207.412
C 377.375 -24.122 207.869
C 381.016 -25.602 208.427
C 383.662 -27.756 208.160
C 385.305 -29.902 210.979
C 387.846 -31.448 213.537
C 388.481 -34.434 214.951
C 390.048 -37.226 216.304
C 391.254 -39.259 218.599
C 392.689 -41.051 221.153
C 394.040 -43.565 223.177
C 394.126 -45.657 225.641
C 394.744 -48.910 227.305
C 395.013 -50.258 230.625
C 396.324 -51.395 234.417
C 394.999 -52.373 237.912
C 394.211 -54.086 240.457
C 393.675 -55.263 243.570
C 392.619 -56.472 246.456
C 391.603 -56.371 250.165
C 390.135 -55.689 252.797
C 388.609 -55.004 255.392
C 387.024 -55.259 258.336
C 384.805 -56.771 260.999
C 382.895 -54.903 263.598
C 381.401 -54.690 266.747
C 378.499 -54.078 268.280
C 376.366 -52.201 270.936
C 373.703 -52.932 273.472
C 371.773 -52.391 275.886
C 369.124 -50.990 277.383
C 366.453 -49.431 278.658
C 363.068 -49.148 279.550
C 361.019 -46.835 281.091
C 358.920 -44.511 283.756
C 356.447 -42.947 283.961
C 352.989 -41.085 284.252
C 350.491 -39.580 284.918
C 347.434 -37.557 285.106
C 345.470 -34.983 285.204
C 343.198 -32.861 284.531
C 341.211 -30.646 283.147
C 339.436 -28.152 281.958
C 337.352 -25.756 280.213
C 335.296 -23.502 278.852
C 333.789 -21.234 277.213
C 333.917 -18.030 274.863
C 332.310 -15.821 272.905
C 330.674 -13.419 271.391
C 330.148 -10.520 270.216
C 329.839 -7.172 268.333
C 330.862 -5.820 265.704
C 331.040 -3.906 262.819
C 332.284 -1.778 260.511
C 332.626 0.174 257.208
C 333.425 1.936 254.527
C 336.077 4.659 253.043
C 337.028 6.137 250.877
C 339.189 7.193 247.456
C 340.402 8.453 244.991
C 341.696 10.430 242.459
C 343.573 12.169 240.290
C 345.515 12.994 237.706
C 346.724 12.737 234.528
C 348.554 12.812 231.710
C 350.037 12.516 228.861
C 352.163 12.643 226.023
C 353.520 12.402 222.999
C 355.390 12.700 220.477
C 358.287 12.885 218.278
C 359.545 13.477 215.324
C 362.651 13.497 213.678
C 365.031 13.703 211.292
C 367.417 13.951 208.917
C 369.826 14.228 206.568
C 372.266 14.507 204.251
C 374.732 14.762 201.960
C 377.212 14.976 199.679
C 379.685 15.146 197.388
C 382.136 15.289 195.070
C 384.556 15.429 192.721
C 386.948 15.593 190.345
C 389.329 15.799 187.960
C 391.715 16.048 185.585
C 394.124 16.325 183.236
C 396.563 16.604 180.919
C 399.030 16.859 178.628
C 401.509 17.072 176.347
C 403.983 17.242 174.056
C 406.433 17.385 171.738
C 408.853 17.525 169.388
C 411.246 17.690 167.012
C 413.626 17.896 164.627
C 416.012 18.145 162.252
C 418.421 18.422 159.903
C 420.861 18.701 157.587
C 423.328 18.956 155.296
C 425.807 19.169 153.015
C 428.281 19.339 150.723
C 430.731 19.481 148.405
C 433.150 19.621 146.055
C 435.238 20.678 143.801
C 437.725 19.768 141.443
C 440.060 19.506 139.045
C 442.527 19.440 136.817
C 444.051 18.486 133.994
C 446.175 17.714 131.541
C 447.984 16.970 128.696
C 450.129 16.367 126.316
C 452.288 15.533 124.039
C 454.448 14.442 121.795
C 457.727 13.747 120.763
C 460.785 12.378 119.971
C 463.703 11.134 118.407
C 466.103 9.966 116.123
C 468.620 8.572 115.239
C 472.643 8.487 114.854
C 475.598 6.699 113.832
C 478.564 4.838 112.960
C 481.043 3.013 112.122
C 483.907 1.234 111.106
C 486.482 -0.536 110.257
C 489.054 -2.887 111.190
C 491.028 -5.027 112.747
C 492.283 -7.593 113.934
C 493.491 -10.718 114.648
C 496.660 -12.954 114.957
C 497.887 -15.845 116.637
C 498.901 -19.100 117.818
C 499.974 -21.947 119.040
C 500.904 -25.347 120.499
C 502.142 -27.492 121.809
C 502.750 -29.709 124.153
C 503.618 -31.955 126.741
C 502.808 -34.187 129.546
C 502.141 -35.869 131.899
C 501.382 -38.352 134.494
C 500.723 -40.276 136.741
C 500.682 -40.298 140.912
C 500.288 -41.281 144.457
C 497.856 -42.687 146.627
C 496.907 -44.185 149.547
C 495.608 -44.825 152.213
C 494.536 -44.790 155.353
C 491.710 -44.435 157.618
C 491.031 -44.686 161.292
C 489.258 -45.808 164.170
C 487.517 -44.489 166.952
C 486.811 -44.595 170.416
C 483.699 -43.780 172.140
C 481.179 -43.271 174.617
C 480.125 -42.327 177.260
C 478.450 -41.711 180.008
C 476.109 -39.823 182.510
C 473.105 -38.121 183.519
C 471.563 -36.381 185.477
C 469.268 -34.137 186.653
C 466.292 -33.458 188.155
C 464.995 -29.338 188.736
C 463.025 -26.203 190.550
C 460.800 -23.698 189.067
C 458.585 -21.431 189.379
C 456.924 -18.263 188.706
C 455.821 -15.479 188.847
C 454.369 -12.368 188.272
C 453.035 -9.970 186.766
C 450.811 -7.621 185.400
C 450.248 -3.834 184.923
C 449.056 -0.255 184.481
C 449.112 2.137 182.001
C 450.183 5.316 179.962
C 449.889 7.760 177.914
C 449.014 10.327 175.797
C 448.990 13.004 173.837
C 450.068 15.579 172.011
C 450.700 17.803 169.564
C 450.899 19.404 166.700
C 451.574 22.753 164.679
C 451.215 25.154 162.267
C 453.763 26.166 159.487
C 456.263 28.162 157.216
C 457.176 28.269 153.980
C 458.168 29.326 150.820
C 460.177 29.987 148.294
C 462.508 30.867 145.931
C 464.181 31.653 142.960
C 466.223 31.183 140.497
C 467.330 31.211 136.961
C 470.363 30.892 135.060
C 474.009 31.561 133.148
C 477.104 29.690 131.790
C 479.197 28.391 129.800
C 481.970 27.325 128.207
C 484.459 25.773 126.688
C 487.992 24.299 126.309
C 490.528 22.585 126.735
C 493.021 20.820 127.178
C 495.680 18.845 126.653
C 497.769 16.143 125.030
C 500.437 14.130 126.679
C 503.391 12.271 126.565
C 504.683 9.280 127.294
C 507.384 7.041 128.973
C 509.441 4.005 128.193
C 511.687 1.849 128.578
C 513.114 -0.800 130.051
C 514.350 -3.424 131.719
C 514.903 -6.843 132.297
C 516.602 -8.804 134.575
C 519.397 -10.961 136.684
C 519.609 -13.250 138.507
C 519.851 -16.486 140.737
C 520.500 -18.866 142.429
C 520.714 -21.677 144.781
C 521.060 -23.337 147.540
C 520.536 -25.251 150.026
C 519.365 -26.780 152.683
C 518.457 -28.095 155.553
C 516.955 -29.653 158.459
C 515.806 -31.250 161.159
C 514.449 -32.267 163.846
C 512.742 -31.476 167.349
C 511.051 -32.557 170.044
C 509.824 -33.703 172.859
C 509.140 -33.744 175.956
C 507.869 -33.429 179.580
C 505.654 -31.927 181.200
C 503.197 -31.162 183.523
C 501.460 -29.397 185.819
C 498.620 -28.411 188.228
C 496.403 -27.077 190.286
C 495.733 -23.967 192.842
C 493.986 -22.582 194.517
C 491.067 -19.889 195.829
C 489.016 -18.232 197.306
C 487.039 -16.405 199.485
C 485.436 -14.079 201.294
C 483.271 -11.737 202.269
C 480.250 -10.159 202.383
C 477.709 -7.980 202.680
C 475.033 -6.180 202.664
C 472.513 -3.701 202.975
C 469.661 -1.996 203.059
C 467.454 0.209 203.520
C 465.654 3.371 203.679
C 463.010 5.062 204.579
C 461.743 8.339 204.458
C 459.708 11.018 204.738
C 457.692 13.707 205.057
C 455.708 16.417 205.396
C 453.760 19.154 205.728
C 451.836 21.912 206.029
C 449.915 24.676 206.286
C 447.976 27.431 206.503
C 446.003 30.164 206.700
C 443.996 32.870 206.904
C 441.964 35.556 207.140
C 439.929 38.235 207.420
C 437.913 40.924 207.739
C 435.930 43.635 208.079
C 433.982 46.372 208.411
C 432.057 49.129 208.711
C 430.136 51.894 208.967
C 428.197 54.648 209.184
C 426.224 57.381 209.381
C 424.217 60.087 209.586
C 422.185 62.773 209.822
C 420.150 65.452 210.102
C 418.134 68.141 210.422
C 416.151 70.852 210.761
C 414.203 73.589 211.093
C 412.279 76.347 211.393
C 410.358 79.111 211.649
C 408.418 81.866 211.866
C 406.446 84.598 212.063
C 404.438 87.304 212.267
C 402.406 89.990 212.504
C 400.371 92.669 212.784
C 398.355 95.358 213.104
C 396.372 98.069 213.443
C 394.425 100.807 213.775
C 392.500 103.564 214.075
C 390.579 106.329 214.331
C 388.640 109.083 214.547
C 386.667 111.815 214.744
C 384.659 114.521 214.949
C 382.627 117.207 215.186
C 380.592 119.886 215.466
C 378.576 122.575 215.786
C 376.594 125.286 216.125
C 374.646 128.024 216.457
C 372.722 130.782 216.757
C 370.801 133.546 217.012
C 368.861 136.301 217.229
C 366.888 139.033 217.426
C 364.880 141.738 217.630
C 362.848 144.424 217.867
C 360.813 147.103 218.148
C 358.797 149.792 218.468
C 356.815 152.504 218.808
C 354.868 155.241 219.139
C 352.944 157.999 219.438
C 351.023 160.764 219.694
C 349.083 163.518 219.910
C 347.109 166.250 220.107
C 345.101 168.956 220.312
C 343.069 171.641 220.549
C 341.034 174.320 220.830
C 339.018 177.009 221.150
C 337.036 179.721 221.490
C 335.089 182.459 221.821
C 333.165 185.217 222.120
C 331.244 187.981 222.375
C 329.304 190.735 222.591
C 327.330 193.467 222.788
C 325.322 196.173 222.993
C 323.290 198.858 223.231
C 321.255 201.537 223.512
C 319.240 204.227 223.833
C 317.258 206.938 224.172
C 315.311 209.676 224.503
C 313.387 212.434 224.802
C 311.466 215.199 225.057
C 309.525 217.953 225.273
C 307.551 220.684 225.470
C 305.543 223.390 225.675
C 303.510 226.075 225.913
C 301.476 228.754 226.194
C 299.461 231.444 226.515
C 297.479 234.156 226.854
C 295.532 236.894 227.185
C 293.608 239.652 227.484
C 291.687 242.416 227.739
C 289.747 245.170 227.954
C 287.773 247.902 228.151
C 285.764 250.607 228.357
C 283.731 253.292 228.594
C 281.697 255.971 228.876
C 279.682 258.661 229.197
C 277.700 261.373 229.537
C 275.754 264.111 229.868
C 273.830 266.869 230.166
C 271.909 269.634 230.420
C 269.968 272.387 230.636
C 267.994 275.119 230.833
C 265.984 277.824 231.038
C 263.952 280.509 231.276
C 261.918 283.188 231.558
C 259.903 285.878 231.879
C 257.921 288.590 232.219
C 255.975 291.329 232.550
C 254.052 294.087 232.848
C 252.130 296.851 233.102
C 250.189 299.605 233.317
C 248.215 302.336 233.514
C 246.205 305.041 233.720
C 244.173 307.726 233.958
C 242.139 310.405 234.240
C 240.124 313.095 234.561
C 238.143 315.807 234.901
C 236.197 318.546 235.232
C 234.273 321.304 235.530
C 232.352 324.068 235.784
C 230.411 326.822 235.999
C 228.436 329.553 236.195
C 226.426 332.258 236.401
C 224.394 334.943 236.640
C 222.360 337.622 236.922
C 220.345 340.312 237.244
C 219.168 343.339 237.185
C 216.446 345.451 238.029
C 214.242 347.909 238.637
C 212.074 350.409 238.959
C 210.030 352.466 240.630
C 207.668 354.589 241.650
C 205.531 356.891 243.082
C 203.264 359.067 243.952
C 200.853 361.040 244.866
C 198.284 362.840 245.891
C 195.205 364.418 245.313
C 191.903 365.349 245.037
C 188.713 366.856 245.293
C 185.906 368.731 246.266
C 182.999 369.508 246.338
C 179.783 371.255 244.621
C 176.278 372.070 244.774
C 172.733 372.737 244.856
C 169.591 373.217 245.141
C 166.164 373.998 245.330
C 162.981 374.554 245.545
C 159.607 373.487 244.844
C 156.888 371.867 243.905
C 154.429 369.994 243.806
C 151.613 368.119 244.348
C 147.788 367.794 243.713
C 145.194 365.367 243.460
C 142.491 363.007 243.848
C 140.002 360.877 243.963
C 137.301 358.201 244.278
C 135.128 356.477 243.882
C 133.497 353.729 243.131
C 131.669 350.886 242.096
C 131.174 347.261 241.750
C 130.868 344.335 241.354
C 130.158 340.735 241.258
C 129.685 337.748 241.058
C 130.096 334.712 238.227
C 130.124 331.436 236.509
C 131.344 328.136 236.981
C 131.425 324.802 236.241
C 132.288 322.017 235.401
C 133.439 319.369 233.767
C 136.070 316.874 233.449
C 136.787 313.822 231.401
C 137.739 310.426 230.907
C 140.175 308.529 229.182
C 140.984 305.703 227.215
C 144.072 303.758 227.171
C 146.581 301.316 226.472
C 148.236 299.561 224.694
C 150.180 297.304 223.327
C 153.411 295.712 221.798
C 156.899 294.840 221.724
C 159.364 293.856 220.244
C 162.655 293.445 219.413
C 165.533 291.632 219.524
C 169.158 293.117 217.616
C 172.811 292.887 215.718
C 175.959 294.570 216.541
C 179.120 294.827 216.252
C 182.318 296.525 215.887
C 184.921 297.624 214.884
C 187.931 299.297 214.377
C 190.317 301.273 214.823
C 193.379 302.782 215.648
C 196.128 305.114 214.271
C 199.239 307.062 213.296
C 200.450 310.260 213.714
C 201.404 313.982 212.906
C 202.960 316.768 213.177
C 205.037 319.455 213.723
C 206.537 322.414 213.676
C 207.129 325.634 213.034
C 207.790 328.929 213.228
C 208.362 331.999 214.253
C 209.730 335.657 213.542
C 211.276 338.655 214.118
C 209.663 342.210 214.213
C 208.748 345.951 213.465
C 207.800 348.692 215.170
C 207.389 351.959 216.285
C 206.000 354.923 216.661
C 204.514 358.019 216.647
C 203.423 361.249 217.431
C 201.311 363.522 218.341
C 200.134 366.507 220.195
C 197.399 368.838 220.141
C 194.802 371.982 219.266
C 191.105 373.043 219.622
C 188.482 374.513 220.616
C 185.513 376.090 220.874
C 182.470 377.223 221.477
C 178.772 377.975 220.733
C 175.775 377.629 220.063
C 172.781 377.226 219.431
C 169.436 377.461 219.489
C 165.978 377.851 220.970
C 162.808 376.499 219.551
C 159.344 376.617 219.119
C 156.548 374.841 219.538
C 153.214 373.350 218.200
C 149.654 372.926 219.294
C 146.603 372.244 219.030
C 143.984 370.182 218.691
C 141.548 367.921 218.302
C 139.046 365.727 219.421
C 136.720 363.586 218.032
C 133.404 361.868 216.309
C 131.987 359.304 216.153
C 129.996 355.907 216.199
C 128.170 353.549 215.960
C 126.477 350.302 215.713
C 125.436 347.478 214.517
C 124.886 344.376 214.079
C 125.096 341.129 213.648
C 125.253 337.953 212.825
C 125.725 334.386 212.404
C 125.879 331.077 211.968
C 126.555 328.036 211.340
C 128.704 325.325 209.380
C 129.599 322.115 208.949
C 130.105 318.956 208.237
C 130.903 316.440 206.477
C 132.429 313.531 204.464
C 135.238 312.399 203.679
C 137.842 310.240 202.920
C 140.506 308.953 201.292
C 143.554 306.717 200.551
C 146.301 305.171 199.554
C 148.998 304.882 196.505
C 151.375 303.818 195.507
C 155.442 303.335 194.663
C 158.207 302.458 193.812
C 161.085 301.201 192.354
C 163.949 300.642 190.697
C 167.181 300.482 189.888
C 170.521 300.176 190.503
C 173.879 300.268 190.435
C 177.078 300.315 190.849
C 180.608 300.579 190.603
C 183.893 300.433 191.085
C 187.023 300.548 190.723
C 190.405 301.590 189.860
C 193.597 300.924 189.686
C 196.609 302.437 188.686
C 199.883 303.023 188.113
C 203.153 303.594 187.498
C 206.413 304.175 186.841
C 209.662 304.790 186.157
C 212.901 305.448 185.472
C 216.138 306.143 184.812
C 219.370 306.396 185.025
C 222.326 307.648 183.517
C 225.404 308.633 182.608
C 228.533 309.333 181.729
C 231.074 311.332 180.866
C 233.873 312.722 179.700
C 236.700 314.509 178.842
C 239.523 315.743 177.773
C 242.217 317.023 176.492
C 244.809 318.419 175.002
C 247.574 318.264 172.850
C 249.816 318.391 170.241
C 252.479 319.070 168.014
C 255.244 320.445 166.338
C 257.148 320.866 164.046
C 260.237 319.604 161.762
C 262.415 320.171 158.951
C 264.484 320.662 156.036
C 266.196 321.302 153.420
C 268.308 321.894 150.666
C 270.113 322.473 148.040
C 270.621 322.062 144.493
C 270.381 321.311 141.287
C 269.721 321.352 138.265
C 269.143 322.067 134.965
C 270.503 321.814 131.328
C 269.414 321.682 127.940
C 268.365 322.200 124.526
C 267.463 322.441 121.384
C 266.137 322.869 117.833
C 265.522 322.594 115.113
C 263.791 321.848 112.425
C 262.084 320.834 109.499
C 259.048 320.317 107.495
C 256.571 319.773 105.953
C 253.621 319.528 103.782
C 251.138 319.193 102.077
C 248.506 316.152 100.970
C 245.705 314.240 99.493
C 242.168 314.377 99.231
C 239.195 313.426 97.842
C 236.403 312.331 97.386
C 233.693 310.424 97.194
C 230.377 309.680 98.494
C 227.524 307.383 97.711
C 224.108 306.583 97.100
C 221.553 304.499 98.380
C 218.859 302.288 97.781
C 215.822 301.801 99.745
C 212.641 300.696 100.931
C 210.544 298.649 101.563
C 207.833 296.950 102.271
C 205.204 294.998 104.412
C 202.972 294.508 107.189
C 201.205 292.721 108.900
C 199.549 291.529 111.642
C 196.702 291.227 113.483
C 196.728 289.049 117.256
C 195.191 286.770 120.330
C 195.321 287.365 123.942
C 194.268 286.765 126.887
C 194.509 286.176 130.471
C 194.520 284.978 133.219
C 194.832 284.267 136.612
C 195.581 284.584 139.634
C 195.590 285.178 143.096
C 196.692 283.671 146.472
C 197.256 282.501 150.041
C 199.602 282.988 152.517
C 202.651 282.318 154.899
C 204.494 282.598 157.502
C 206.005 283.091 160.552
C 208.061 283.072 163.157
C 210.789 282.574 165.010
C 213.474 282.902 167.016
C 215.908 284.051 168.902
C 218.717 283.431 171.637
C 220.726 284.028 174.342
C 224.601 284.511 174.395
C 228.438 284.095 175.101
C 231.139 286.057 175.520
C 234.151 287.410 176.607
C 237.370 288.111 176.632
C 240.788 288.444 176.598
C 244.084 289.536 177.033
C 246.925 290.800 176.149
C 249.927 292.948 176.475
C 253.177 293.324 174.987
C 257.186 292.921 173.912
C 259.647 293.724 171.044
C 261.967 295.075 169.364
C 264.601 295.737 167.367
C 266.830 296.723 165.139
C 269.122 296.415 162.065
C 270.123 296.040 159.165
C 271.067 295.699 156.246
C 272.664 296.119 153.328
C 274.306 297.972 150.470
C 274.545 296.809 146.937
C 276.135 296.747 143.828
C 275.651 297.343 140.579
C 275.823 296.270 136.844
C 276.811 297.699 133.522
C 277.489 297.712 130.459
C 276.748 297.519 127.198
C 275.757 297.246 124.014
C 274.702 298.481 120.900
C 273.873 297.210 117.798
C 273.871 295.738 113.959
C 272.159 295.571 111.583
C 269.911 295.613 108.349
C 268.563 295.419 105.685
C 266.357 295.148 102.765
C 264.357 293.894 100.547
C 261.825 293.323 98.708
C 258.847 292.672 97.494
C 255.993 291.641 96.236
C 252.614 290.953 95.125
C 249.603 290.298 93.834
C 246.635 289.416 93.115
C 243.488 287.079 93.775
C 240.256 286.359 93.197
C 237.262 285.403 92.268
C 234.833 283.417 91.805
C 231.770 281.079 91.815
C 229.657 279.938 93.820
C 226.699 278.779 95.208
C 224.591 276.806 96.959
C 221.377 275.615 98.716
C 218.936 274.244 100.476
C 217.859 270.919 102.582
C 216.008 269.616 104.212
C 213.965 268.325 107.625
C 212.108 267.138 109.693
C 209.921 265.313 111.663
C 208.391 263.336 113.901
C 206.983 262.188 116.698
C 205.256 262.432 119.628
C 203.950 262.022 122.697
C 202.620 262.102 125.634
C 201.416 261.507 128.919
C 199.869 261.636 131.857
C 198.708 260.958 134.710
C 198.330 259.815 138.147
C 196.419 259.269 140.737
C 196.634 258.058 144.031
C 195.859 257.184 147.199
C 195.076 256.269 150.352
C 194.312 255.314 153.499
C 193.585 254.336 156.647
C 192.902 253.361 159.806
C 192.251 252.412 162.980
C 191.608 251.505 166.168
C 190.946 250.638 169.363
C 190.247 249.795 172.556
C 189.505 248.948 175.738
C 188.730 248.075 178.906
C 187.948 247.159 182.060
C 187.183 246.204 185.206
C 186.457 245.226 188.355
C 185.774 244.251 191.514
C 185.147 244.252 194.701
C 184.597 242.268 197.589
C 184.079 240.934 200.626
C 183.325 239.769 203.647
C 183.824 237.968 206.423
C 183.597 236.211 209.249
C 183.839 234.516 212.248
C 183.525 232.921 215.075
C 183.183 231.123 217.755
C 182.866 229.088 220.334
C 180.896 227.268 222.594
C 179.092 224.920 224.350
C 177.806 222.613 226.703
C 177.331 220.426 229.410
C 176.020 218.206 230.965
C 172.979 216.831 233.246
C 171.459 214.086 235.014
C 169.858 211.292 236.643
C 168.628 208.686 238.014
C 167.176 205.979 239.734
C 165.864 203.395 241.177
C 163.665 200.542 240.992
C 161.567 198.167 240.064
C 160.334 195.556 238.955
C 159.500 192.360 238.043
C 157.142 189.336 238.697
C 155.714 186.504 237.076
C 154.800 183.319 235.647
C 153.744 180.506 234.336
C 152.769 177.253 232.597
C 151.408 175.061 231.504
C 149.997 173.156 229.234
C 148.242 171.181 226.884
C 147.729 169.768 223.531
C 147.255 168.759 220.780
C 146.861 167.063 217.548
C 146.481 165.806 214.817
C 144.198 166.444 211.384
C 142.717 166.190 208.004
C 143.731 165.954 204.610
C 143.138 165.291 201.311
C 142.823 165.502 198.301
C 141.941 166.351 195.217
C 142.915 167.903 192.073
C 141.467 168.444 188.663
C 141.502 168.382 185.102
C 141.140 170.586 182.359
C 139.804 171.240 179.151
C 141.232 173.228 176.443
C 141.813 174.864 173.324
C 141.035 176.483 170.924
C 140.760 178.002 168.033
C 140.942 180.881 165.391
C 142.525 183.558 163.585
C 142.386 185.969 161.738
C 143.205 188.963 160.307
C 144.670 190.748 157.808
C 144.683 195.105 157.914
C 144.729 198.935 156.387
C 146.926 201.740 157.239
C 148.156 204.598 156.560
C 149.329 207.978 157.227
C 149.661 210.954 157.391
C 150.620 214.231 158.064
C 152.124 216.660 159.345
C 154.282 219.337 160.055
C 154.345 222.992 161.290
C 154.937 226.650 162.122
C 155.853 228.495 164.884
C 155.564 230.836 168.023
C 156.517 232.904 170.275
C 157.958 235.254 172.331
C 158.602 237.472 174.714
C 158.293 239.276 177.503
C 158.753 240.791 180.474
C 159.906 241.790 183.385
C 159.898 244.414 186.364
C 161.114 246.406 188.867
C 160.414 246.142 192.700
C 159.297 246.897 196.385
C 160.337 246.216 199.511
C 161.105 246.414 202.896
C 160.763 246.026 206.149
C 160.030 245.770 209.495
C 160.186 245.535 212.982
C 159.980 244.084 215.864
C 161.041 243.222 219.309
C 159.690 241.697 222.269
C 157.675 240.909 225.834
C 156.241 237.991 227.921
C 155.874 235.820 230.196
C 154.693 233.720 232.555
C 153.786 231.263 234.567
C 151.383 228.735 236.190
C 149.383 226.413 236.589
C 147.419 224.057 236.938
C 145.895 221.305 238.098
C 145.570 217.875 239.656
C 142.836 215.421 239.034
C 140.823 212.749 240.039
C 139.888 209.657 239.196
C 137.149 206.985 238.499
C 136.441 203.382 239.254
C 134.777 200.727 239.412
C 133.259 198.029 238.131
C 131.784 195.444 236.602
C 131.609 192.153 235.390
C 129.303 190.142 233.789
C 126.234 187.585 232.812
C 125.447 185.653 230.750
C 124.573 182.885 228.088
C 123.519 180.713 226.322
C 122.526 178.372 223.675
C 120.999 177.134 221.101
C 120.376 175.883 218.243
C 120.115 175.219 215.040
C 119.485 174.707 211.857
C 119.361 174.156 208.279
C 119.070 173.428 205.031
C 118.856 173.306 201.862
C 118.156 175.115 198.392
C 118.219 175.037 195.033
C 117.850 174.774 191.787
C 116.690 175.425 188.907
C 115.652 176.673 185.413
C 116.289 179.015 183.439
C 116.860 180.847 180.552
C 116.686 183.393 178.340
C 117.482 185.565 175.260
C 117.906 187.817 172.877
C 116.487 191.339 171.382
C 116.734 193.436 169.559
C 117.907 197.064 167.842
C 118.463 199.479 166.111
C 118.540 202.139 163.895
C 118.430 205.096 162.314
C 119.239 208.111 161.141
C 121.356 210.539 160.019
C 122.876 213.411 159.165
C 124.746 215.921 158.386
C 126.189 219.072 157.620
C 128.162 221.561 156.645
C 129.315 224.381 155.829
C 130.138 227.928 155.746
C 131.492 230.467 154.203
C 132.017 233.915 154.647
C 133.048 237.099 154.205
C 134.041 240.293 153.744
C 134.992 243.500 153.289
C 135.914 246.720 152.865
C 136.830 249.946 152.484
C 137.767 253.172 152.143
C 138.742 256.388 151.823
C 139.759 259.590 151.496
C 140.805 262.780 151.138
C 141.857 265.963 150.736
C 142.888 269.147 150.294
C 143.880 272.340 149.833
C 144.831 275.548 149.378
C 145.753 278.768 148.954
C 146.669 281.995 148.574
C 147.605 285.220 148.233
C 148.581 288.436 147.913
C 149.598 291.638 147.585
C 150.644 294.828 147.227
C 151.696 298.011 146.825
C 152.727 301.195 146.383
C 153.719 304.388 145.922
C 154.670 307.596 145.467
C 155.591 310.816 145.043
C 156.507 314.043 144.663
C 157.444 317.268 144.323
C 158.420 320.484 144.002
C 159.437 323.686 143.675
C 160.484 326.876 143.316
C 161.535 330.058 142.914
C 162.566 333.243 142.472
C 163.558 336.436 142.010
C 164.509 339.644 141.556
C 165.430 342.864 141.132
C 166.346 346.091 140.753
C 167.283 349.316 140.412
C 168.259 352.532 140.092
C 169.277 355.734 139.765
C 170.323 358.924 139.406
C 171.375 362.106 139.003
C 172.405 365.290 138.561
C 173.397 368.484 138.099
C 174.347 371.692 137.645
C 175.269 374.912 137.222
C 176.185 378.139 136.842
C 177.122 381.364 136.502
C 178.098 384.580 136.182
C 179.116 387.782 135.854
C 180.163 390.971 135.495
C 181.214 394.154 135.092
C 182.245 397.338 134.650
C 183.236 400.532 134.188
C 184.186 403.740 133.734
C 185.107 406.960 133.311
C 186.024 410.187 132.932
C 186.961 413.412 132.592
C 187.937 416.628 132.272
C 188.956 419.830 131.944
C 190.002 423.019 131.585
C 191.054 426.202 131.181
C 192.084 429.386 130.739
C 193.075 432.580 130.277
C 194.025 435.788 129.823
C 194.946 439.008 129.400
C 195.862 442.235 129.021
C 196.800 445.460 128.682
C 197.777 448.676 128.361
C 198.795 451.878 128.034
C 199.842 455.067 127.674
C 200.893 458.250 127.271
C 201.923 461.434 126.828
C 202.914 464.628 126.366
C 203.864 467.836 125.912
C 204.785 471.056 125.489
C 205.701 474.283 125.111
C 206.639 477.508 124.771
C 207.616 480.724 124.451
C 208.634 483.926 124.123
C 209.681 487.115 123.763
C 210.733 490.297 123.360
C 211.762 493.482 122.917
C 212.753 496.676 122.455
C 213.702 499.884 122.001
C 214.623 503.104 121.579
C 215.540 506.331 121.200
C 216.478 509.556 120.861
C 217.455 512.772 120.541
C 218.474 515.973 120.213
C 219.521 519.163 119.853
C 220.572 522.345 119.449
C 221.602 525.530 119.006
C 222.592 528.724 118.544
C 223.047 531.921 118.901
C 224.432 534.868 117.495
C 225.461 537.946 116.638
C 226.610 541.008 116.045
C 226.999 543.821 114.273
C 227.991 546.695 112.902
C 228.542 549.731 111.353
C 229.530 552.603 110.166
C 230.648 555.334 108.814
C 231.865 557.969 107.243
C 234.416 560.309 106.677
C 237.100 562.154 105.565
C 239.298 564.588 104.238
C 240.724 567.358 102.616
C 242.922 568.991 101.366
C 246.180 571.359 101.720
C 248.815 573.222 100.122
C 251.548 574.949 98.520
C 253.874 576.407 96.892
C 256.433 578.221 95.292
C 258.817 579.752 93.726
C 262.148 579.678 92.345
C 265.174 578.847 91.318
C 267.573 577.827 89.653
C 269.912 577.011 87.286
C 273.444 577.782 85.848
C 276.136 576.259 84.082
C 278.553 574.929 81.756
C 280.904 573.708 79.825
C 283.416 572.070 77.467
C 285.717 571.057 76.230
C 287.952 568.861 75.250
C 290.521 566.593 74.380
C 291.762 563.286 73.365
C 292.751 560.571 72.688
C 294.026 557.391 71.370
C 295.055 554.700 70.432
C 296.812 551.291 72.075
C 298.315 547.944 72.546
C 297.648 544.541 71.789
C 298.582 541.271 71.465
C 298.834 538.262 71.764
C 299.261 535.173 72.896
C 297.731 531.974 73.714
C 298.811 528.576 74.857
C 298.909 525.017 74.737
C 298.202 522.226 76.791
C 299.123 519.025 77.978
C 296.971 516.243 78.954
C 295.739 513.074 80.040
C 295.673 510.647 81.798
C 295.236 507.723 83.212
C 293.718 505.005 85.582
C 291.063 503.104 87.089
C 290.035 501.199 89.223
C 287.874 499.678 91.391
C 285.784 497.109 92.175
C 283.602 497.102 95.946
C 281.698 495.478 99.223
C 278.374 496.219 100.572
C 275.903 495.447 102.427
C 273.186 496.006 104.783
C 271.412 496.088 107.199
C 268.931 496.661 109.572
C 266.384 497.853 110.946
C 263.160 498.458 112.202
C 261.252 499.596 115.356
C 258.896 500.325 118.244
C 257.107 503.022 119.425
C 256.106 506.104 121.642
C 254.189 508.286 122.991
C 251.712 510.256 124.339
C 249.985 512.570 125.973
C 249.278 515.316 127.730
C 248.043 518.240 128.855
C 246.466 521.104 129.186
C 245.084 524.014 131.506
C 242.970 526.445 132.662
C 243.603 530.294 132.834
C 244.093 533.977 134.096
C 243.444 537.102 133.030
C 242.587 540.466 132.865
C 242.987 543.734 132.744
C 243.657 547.097 132.934
C 243.542 550.586 132.700
C 244.364 553.508 131.584
C 243.777 556.954 130.356
C 245.626 559.975 129.747
C 247.667 563.593 130.117
C 250.305 565.778 128.330
C 251.641 568.115 126.662
C 253.645 570.546 125.463
C 255.599 572.636 123.812
C 258.895 574.364 122.840
C 261.773 574.857 121.828
C 264.639 575.300 120.770
C 267.299 576.556 119.159
C 269.244 578.207 116.368
C 272.853 577.694 115.594
C 275.900 578.802 114.295
C 278.273 578.055 112.068
C 281.996 577.474 111.106
C 284.383 578.333 108.346
C 287.143 578.587 106.876
C 289.836 577.401 105.275
C 292.444 575.965 103.747
C 294.267 574.841 100.965
C 297.312 573.332 100.349
C 301.272 572.474 99.647
C 302.973 570.475 98.336
C 305.181 567.901 96.335
C 307.225 566.209 94.953
C 309.323 563.640 93.382
C 311.334 561.125 93.034
C 312.576 558.311 92.221
C 313.221 555.132 91.730
C 314.110 551.974 91.557
C 314.591 548.413 91.092
C 315.294 545.191 90.561
C 315.629 542.031 90.519
C 315.430 538.527 92.388
C 315.507 535.171 92.243
C 316.048 531.940 92.154
C 316.809 529.064 93.257
C 317.184 525.558 94.807
C 315.520 523.513 96.493
C 314.193 520.571 97.758
C 313.137 518.298 100.022
C 311.452 515.150 101.465
C 310.029 512.703 103.174
C 309.547 511.142 106.914
C 308.340 509.262 108.584
C 305.565 507.433 111.121
C 303.928 505.632 112.914
C 302.599 503.347 115.151
C 301.266 501.693 117.748
C 299.096 500.429 119.943
C 296.084 499.210 120.977
C 293.360 498.256 122.698
C 290.511 497.381 123.932
C 287.713 496.510 125.934
C 284.791 495.438 127.096
C 282.410 494.531 128.955
C 279.933 494.342 131.619
C 277.539 492.711 133.125
C 275.355 493.058 135.858
C 272.888 492.517 138.099
C 270.451 491.957 140.366
C 268.043 491.403 142.667
C 265.653 490.881 144.993
C 263.263 490.403 147.329
C 260.855 489.963 149.654
C 258.418 489.544 151.952
C 255.951 489.117 154.217
C 253.467 488.660 156.457
C 250.982 488.158 158.686
C 248.516 487.618 160.927
C 246.078 487.057 163.195
C 243.670 486.504 165.496
C 241.281 485.982 167.822
C 238.891 485.504 170.158
C 236.483 485.064 172.483
C 234.045 484.645 174.781
C 231.510 483.484 176.447
C 229.299 483.999 179.173
C 226.911 483.986 181.532
C 224.637 483.709 183.941
C 222.033 484.704 185.794
C 219.718 485.240 188.134
C 217.030 485.949 190.182
C 214.746 486.308 192.481
C 212.615 486.848 194.869
C 210.573 487.614 197.346
C 209.565 487.356 200.696
C 208.954 487.732 204.063
C 207.572 488.219 207.282
C 205.497 488.982 210.012
C 204.829 489.589 212.883
C 204.275 488.369 216.698
C 203.541 489.215 220.121
C 202.970 490.088 223.575
C 202.446 491.089 226.559
C 201.720 491.956 229.894
C 201.170 492.876 232.949
C 202.484 493.916 236.143
C 204.387 494.825 238.684
C 206.063 496.455 240.709
C 207.408 498.720 242.900
C 208.060 499.592 246.635
C 210.290 501.414 248.731
C 212.129 503.756 250.770
C 213.912 505.696 252.720
C 216.057 508.135 254.721
C 217.758 509.359 256.581
C 220.511 510.628 257.841
C 223.496 511.777 259.347
C 226.772 513.441 259.267
C 229.476 514.659 259.146
C 232.602 516.583 259.208
C 235.257 518.044 259.182
C 239.321 517.117 259.013
C 243.011 517.331 258.866
C 245.561 518.948 257.001
C 248.789 519.965 256.533
C 251.592 520.382 255.448
C 254.691 519.995 254.326
C 256.953 520.123 251.479
C 260.617 519.740 250.807
C 263.759 520.708 249.438
C 266.251 519.466 247.256
C 269.679 519.008 246.517
C 271.324 518.940 243.260
C 273.742 518.774 240.639
C 276.150 517.669 239.236
C 278.766 517.052 237.361
C 280.886 515.563 234.429
C 281.629 514.816 230.991
C 283.214 513.313 228.877
C 283.962 511.789 225.910
C 285.416 511.849 222.834
C 285.108 508.412 220.173
C 286.257 505.819 217.180
C 284.355 504.648 214.276
C 284.253 503.274 211.404
C 282.960 501.118 208.772
C 282.520 498.931 206.769
C 281.325 496.732 204.350
C 279.381 495.356 202.319
C 277.628 494.298 199.466
C 276.331 491.155 197.642
C 275.147 488.410 195.300
C 272.189 486.784 194.607
C 269.429 483.991 194.578
C 266.896 482.340 193.524
C 264.298 480.793 191.885
C 261.784 478.816 191.001
C 259.369 476.521 191.180
C 256.452 474.843 191.085
C 253.293 473.977 190.811
C 250.533 471.162 190.352
C 247.659 469.656 189.264
C 244.599 468.498 191.395
C 241.812 466.343 193.123
C 238.595 466.677 194.049
C 235.233 466.102 194.718
C 232.526 465.390 196.457
C 229.912 464.330 198.416
C 226.761 463.723 199.811
C 224.372 464.016 201.969
C 220.872 464.424 203.116
C 218.945 464.108 206.133
C 216.753 462.684 209.382
C 215.704 463.634 212.977
C 213.961 464.554 215.456
C 212.516 464.937 218.477
C 211.269 465.842 221.398
C 211.059 466.055 225.233
C 211.738 466.643 228.190
C 212.447 467.290 231.124
C 212.253 468.293 234.318
C 211.186 470.407 237.266
C 213.115 470.940 240.410
C 213.280 471.643 243.827
C 214.606 473.752 246.050
C 216.613 474.473 249.302
C 216.443 476.708 252.307
C 217.197 477.808 255.147
C 219.161 479.388 257.353
C 221.318 480.967 259.365
C 222.631 483.756 261.048
C 225.208 484.431 263.244
C 227.611 484.946 266.542
C 229.893 486.537 267.473
C 232.786 488.885 268.746
C 234.941 490.438 270.123
C 237.856 492.381 271.218
C 240.900 493.137 272.026
C 243.779 494.487 272.114
C 246.769 495.670 271.458
C 249.904 496.519 270.967
C 253.158 497.784 270.002
C 256.204 499.011 269.388
C 259.117 499.785 268.378
C 262.428 498.846 266.388
C 265.379 499.792 265.087
C 268.438 500.609 264.241
C 271.493 500.169 263.511
C 275.008 499.484 262.090
C 276.352 498.507 259.439
C 278.560 498.121 256.794
C 280.478 496.584 254.478
C 282.736 496.109 251.394
C 284.545 495.184 248.786
C 286.356 491.995 246.996
C 287.758 490.951 244.822
C 288.565 489.203 241.110
C 289.727 488.060 238.565
C 291.529 486.577 236.006
C 292.839 484.594 233.638
C 293.362 482.983 230.765
C 293.264 482.561 227.382
C 293.183 481.384 224.236
C 292.891 480.671 221.103
C 292.754 479.210 217.872
C 292.590 478.621 214.606
C 292.646 477.268 211.758
C 292.171 474.973 208.970
C 292.793 474.137 205.875
C 291.993 471.618 203.557
C 291.744 469.795 200.725
C 291.535 467.970 197.892
C 291.337 466.109 195.083
C 291.122 464.214 192.297
C 290.871 462.300 189.528
C 290.575 460.390 186.759
C 290.244 458.506 183.978
C 289.903 456.658 181.173
C 289.578 454.844 178.345
C 289.290 453.049 175.500
C 289.047 451.249 172.655
C 288.838 449.424 169.822
C 288.640 447.562 167.013
C 288.425 445.667 164.228
C 288.173 443.753 161.458
C 287.877 441.844 158.690
C 287.547 439.959 155.908
C 287.205 438.112 153.103
C 286.880 436.298 150.275
C 286.593 434.502 147.430
C 286.350 432.702 144.585
C 286.141 430.877 141.752
C 285.943 429.015 138.943
C 285.728 427.120 136.158
C 285.476 425.206 133.388
C 285.179 423.297 130.620
C 284.849 421.413 127.838
C 284.507 419.565 125.033
C 284.182 417.752 122.205
C 283.895 415.956 119.360
C 283.652 414.156 116.515
C 283.444 412.331 113.682
C 283.246 410.469 110.873
C 283.031 408.573 108.088
C 282.778 406.659 105.319
C 282.482 404.750 102.550
C 282.151 402.866 99.768
C 281.809 401.019 96.963
C 281.485 399.206 94.134
C 281.198 397.410 91.290
C 280.955 395.610 88.444
C 280.747 393.784 85.612
C 280.549 391.922 82.804
C 280.334 390.026 80.019
C 280.081 388.112 77.249
C 279.784 386.203 74.481
C 279.453 384.319 71.699
C 279.112 382.473 68.893
C 278.787 380.659 66.064
C 278.501 378.864 63.220
C 278.258 377.063 60.374
C 278.050 375.238 57.542
C 277.852 373.375 54.734
C 277.636 371.479 51.949
C 277.383 369.565 49.179
C 277.086 367.656 46.411
C 276.755 365.773 43.629
C 276.414 363.926 40.823
C 276.090 362.113 37.994
C 275.803 360.318 35.150
C 275.561 358.517 32.304
C 275.353 356.691 29.472
C 275.154 354.828 26.664
C 274.939 352.932 23.879
C 274.686 351.018 21.110
C 274.389 349.109 18.341
C 274.057 347.226 15.559
C 273.716 345.380 12.754
C 273.392 343.567 9.924
C 273.106 341.771 7.080
C 272.864 339.971 4.234
C 272.656 338.145 1.403
C 272.457 336.282 -1.406
C 272.242 334.385 -4.191
C 271.989 332.471 -6.960
C 271.691 330.562 -9.728
C 271.360 328.680 -12.511
C 271.018 326.833 -15.316
C 270.694 325.020 -18.146
C 270.408 323.225 -20.990
C 270.167 321.425 -23.836
C 269.959 319.598 -26.667
C 269.760 317.735 -29.476
C 269.545 315.838 -32.260
C 269.291 313.924 -35.030
C 268.993 312.016 -37.798
C 268.662 310.133 -40.581
C 268.320 308.287 -43.386
C 267.997 306.474 -46.216
C 267.711 304.679 -49.061
C 267.470 302.878 -51.906
C 267.262 301.052 -54.737
C 267.063 299.188 -57.546
C 266.848 297.291 -60.330
C 266.594 295.377 -63.099
C 266.295 293.469 -65.868
C 265.986 292.488 -68.949
C 265.585 289.716 -71.125
C 265.145 287.523 -73.629
C 264.944 285.464 -76.231
C 263.581 283.039 -78.092
C 262.900 280.544 -80.198
C 261.724 278.123 -82.361
C 261.135 275.770 -84.540
C 260.604 273.260 -86.529
C 260.065 270.559 -88.346
C 261.210 267.926 -90.361
C 262.314 264.956 -91.708
C 262.752 261.928 -93.483
C 262.321 259.024 -95.411
C 263.015 256.300 -96.487
C 265.203 253.938 -98.933
C 266.010 250.627 -100.096
C 266.932 247.297 -101.137
C 267.582 244.269 -101.906
C 268.339 241.016 -103.020
C 269.048 237.977 -103.882
C 271.056 235.019 -103.397
C 273.204 232.740 -102.352
C 274.564 230.405 -100.847
C 275.455 227.513 -99.241
C 277.367 224.135 -99.512
C 279.048 221.708 -97.520
C 280.163 218.960 -95.464
C 281.400 216.514 -93.666
C 282.659 213.781 -91.321
C 284.159 211.822 -89.993
C 286.058 210.459 -87.687
C 288.304 209.006 -85.375
C 289.677 208.538 -81.999
C 290.863 208.289 -79.289
C 292.073 207.534 -75.907
C 293.149 207.058 -73.114
C 296.347 208.320 -70.751
C 298.715 208.829 -67.955
C 298.700 209.697 -64.513
C 300.173 209.916 -61.438
C 301.345 210.921 -58.826
C 303.113 212.476 -56.488
C 303.158 214.967 -53.836
C 305.545 216.245 -51.249
C 306.524 217.193 -47.958
C 307.768 220.009 -46.218
C 309.996 221.352 -43.821
C 309.506 224.196 -41.588
C 309.924 226.707 -39.085
C 311.438 228.816 -37.584
C 312.606 231.034 -35.475
C 313.336 234.538 -33.894
C 312.476 237.804 -32.659
C 313.262 240.595 -31.745
C 313.043 243.953 -31.147
C 312.447 246.552 -29.032
C 312.632 250.662 -30.468
C 313.224 254.736 -30.237
C 311.026 257.459 -31.319
C 310.191 260.532 -31.263
C 309.055 263.715 -32.615
C 308.846 266.540 -33.597
C 307.908 269.594 -34.978
C 306.231 271.745 -36.514
C 304.103 274.381 -37.437
C 303.881 277.514 -39.678
C 303.269 280.835 -41.417
C 301.701 281.935 -44.281
C 301.205 283.235 -47.952
C 299.759 284.695 -50.408
C 297.916 286.545 -52.647
C 296.736 288.068 -55.349
C 296.331 288.955 -58.538
C 295.123 289.620 -61.610
C 293.241 289.906 -64.290
C 292.537 291.559 -67.829
C 290.764 292.912 -70.425
C 290.327 291.487 -74.034
C 290.383 291.016 -77.929
C 288.461 289.630 -80.317
C 286.771 288.969 -83.282
C 286.150 287.639 -86.231
C 285.884 286.355 -89.406
C 284.728 285.170 -92.488
C 284.028 282.953 -94.735
C 281.984 281.309 -97.353
C 282.353 278.843 -99.941
C 283.224 276.818 -103.481
C 283.848 273.264 -104.861
C 283.437 270.511 -106.371
C 283.785 267.692 -108.188
C 283.951 264.669 -109.507
C 285.655 261.484 -110.830
C 287.333 258.895 -110.992
C 288.991 256.292 -111.090
C 289.975 253.144 -111.695
C 289.661 249.403 -112.149
C 292.327 246.876 -111.523
C 293.827 243.781 -112.137
C 294.800 240.955 -110.651
C 297.481 238.240 -109.891
C 297.755 234.509 -109.654
C 299.163 231.717 -109.407
C 300.840 229.309 -107.790
C 302.552 227.083 -105.971
C 302.894 224.274 -103.891
C 305.452 222.501 -102.396
C 308.534 219.930 -101.499
C 309.774 218.569 -99.216
C 311.225 216.570 -96.149
C 312.624 214.861 -94.131
C 314.207 213.248 -91.239
C 316.337 212.589 -88.890
C 317.683 212.120 -86.046
C 318.811 212.355 -82.974
C 320.295 212.680 -80.061
C 321.406 213.147 -76.645
C 322.572 213.330 -73.519
C 323.675 214.077 -70.634
C 325.429 216.677 -68.191
C 326.323 217.557 -65.073
C 327.588 218.170 -62.112
C 329.553 219.442 -59.972
C 331.608 221.470 -57.421
C 331.684 224.337 -56.170
C 332.058 226.968 -53.944
C 332.988 229.985 -52.746
C 333.218 233.023 -50.390
C 333.610 235.891 -48.791
C 335.578 239.465 -48.870
C 335.972 242.003 -47.783
C 335.529 246.092 -47.027
C 335.617 248.948 -46.044
C 336.314 252.109 -44.813
C 337.025 255.349 -44.304
C 336.743 258.653 -43.950
C 335.164 261.562 -43.128
C 334.103 264.737 -42.841
C 332.667 267.595 -42.422
C 331.670 270.999 -42.321
C 330.190 273.907 -41.689
C 329.466 276.971 -41.516
C 328.887 280.476 -42.321
C 328.165 283.506 -41.343
C 327.716 286.727 -42.677
C 327.022 290.016 -42.990
C 326.370 293.314 -43.296
C 325.758 296.618 -43.624
C 325.165 299.921 -43.992
C 324.566 303.218 -44.403
C 323.935 306.505 -44.844
C 323.262 309.783 -45.292
C 322.378 312.870 -44.802
C 321.862 316.050 -46.286
C 321.152 319.220 -47.131
C 320.631 322.443 -47.761
C 319.214 325.048 -49.313
C 318.406 327.992 -50.656
C 317.099 330.880 -52.023
C 316.343 333.831 -53.188
C 315.709 336.703 -54.561
C 315.134 339.520 -56.180
C 316.124 342.708 -57.259
C 317.276 345.481 -58.941
C 317.696 348.559 -60.633
C 317.226 351.587 -62.351
C 318.014 353.950 -64.040
C 319.870 357.518 -64.448
C 320.826 360.262 -66.576
C 321.923 362.925 -68.750
C 322.782 365.168 -70.851
C 323.693 367.833 -72.964
C 324.588 370.170 -75.018
C 327.037 371.489 -77.316
C 329.659 372.013 -79.253
C 331.636 372.060 -81.631
C 333.262 372.228 -84.642
C 335.499 374.391 -86.977
C 337.912 374.109 -89.582
C 339.840 373.852 -92.622
C 341.782 373.685 -95.257
C 343.913 373.192 -98.383
C 345.934 373.224 -100.324
C 348.485 372.179 -102.106
C 351.384 371.220 -103.888
C 353.558 368.741 -105.510
C 355.365 366.700 -106.684
C 357.422 364.334 -108.594
C 359.175 362.319 -110.027
C 362.633 360.110 -109.279
C 365.496 357.785 -109.566
C 366.167 354.399 -110.392
C 368.273 351.854 -111.264
C 369.874 349.277 -111.320
C 371.910 346.747 -110.639
C 372.234 343.248 -109.696
C 374.962 340.726 -109.224
C 376.543 337.568 -109.682
C 377.765 334.857 -107.767
C 380.286 332.445 -107.189
C 379.949 329.057 -105.876
C 380.594 325.727 -104.762
C 382.115 323.609 -103.283
C 383.430 320.865 -102.067
C 384.025 317.881 -99.607
C 383.042 315.091 -97.562
C 383.632 313.039 -95.398
C 383.104 310.840 -92.836
C 382.671 307.660 -91.705
C 381.956 306.893 -87.475
C 382.025 304.769 -83.942
C 379.286 304.051 -81.617
C 378.077 302.373 -79.196
C 376.236 301.808 -76.108
C 375.421 301.230 -73.281
C 373.781 300.781 -70.244
C 371.515 300.808 -68.084
C 368.892 300.007 -65.891
C 367.730 300.357 -62.229
C 366.284 300.128 -58.724
C 363.956 301.829 -56.837
C 362.445 304.273 -54.161
C 360.282 305.463 -52.122
C 357.734 306.219 -49.939
C 355.760 307.626 -47.672
C 354.505 309.872 -45.550
C 352.535 312.016 -43.859
C 350.059 313.916 -42.828
C 348.330 316.044 -39.957
C 345.834 317.361 -38.023
C 344.765 321.104 -37.703
C 343.975 324.689 -36.320
C 341.755 327.158 -36.869
C 339.526 329.796 -36.476
C 338.421 332.899 -36.420
C 337.599 336.222 -36.138
C 335.928 339.293 -36.019
C 335.031 342.219 -37.063
C 332.676 344.995 -37.756
C 332.762 348.485 -38.610
C 333.050 352.644 -38.535
C 333.813 355.668 -40.816
C 333.439 358.265 -42.589
C 333.733 361.263 -44.103
C 333.996 363.909 -46.062
C 335.762 366.852 -47.800
C 337.692 368.500 -49.563
C 339.618 370.097 -51.371
C 340.853 372.304 -53.573
C 340.953 374.494 -56.654
C 344.010 375.572 -58.493
C 345.732 377.832 -60.525
C 347.400 378.084 -63.406
C 350.527 379.140 -65.463
C 351.353 380.813 -68.715
C 353.147 382.173 -70.901
C 355.466 382.203 -73.318
C 357.841 381.975 -75.663
C 359.037 381.620 -78.946
C 362.090 381.564 -80.558
C 365.616 382.488 -82.462
C 367.529 381.370 -84.385
C 369.912 379.921 -87.165
C 371.963 379.224 -89.229
C 374.380 377.754 -91.567
C 377.069 376.356 -92.709
C 379.093 374.331 -94.096
C 380.863 371.732 -95.033
C 382.928 369.276 -95.738
C 384.731 366.265 -96.636
C 386.558 363.652 -97.633
C 388.191 360.958 -98.051
C 390.097 357.820 -96.523
C 391.565 354.832 -96.981
C 393.390 352.162 -97.510
C 395.609 349.969 -96.937
C 397.907 347.063 -95.881
C 397.883 344.586 -93.969
C 398.404 341.428 -92.636
C 399.168 339.041 -90.373
C 399.527 335.551 -88.783
C 399.887 332.819 -86.956
C 401.278 331.398 -83.393
C 401.566 329.268 -81.616
C 400.760 326.542 -78.549
C 400.685 324.301 -76.522
C 401.215 321.782 -74.205
C 401.577 319.847 -71.488
C 400.939 317.875 -68.875
C 399.215 315.517 -67.115
C 397.829 313.558 -64.763
C 396.155 311.591 -62.831
C 394.756 309.688 -60.183
C 393.083 307.507 -58.315
C 392.010 305.747 -55.928
C 390.789 304.631 -52.683
C 389.909 302.198 -50.692
C 388.728 301.694 -47.420
C 387.539 300.245 -44.612
C 386.392 298.792 -41.789
C 385.277 297.360 -38.942
C 384.171 295.966 -36.073
C 383.050 294.611 -33.191
C 381.893 293.283 -30.311
C 380.695 291.958 -27.447
C 379.464 290.613 -24.605
C 378.224 289.231 -21.786
C 377.000 287.809 -18.980
C 375.811 286.360 -16.172
C 374.664 284.907 -13.348
C 373.549 283.475 -10.502
C 372.444 282.081 -7.633
C 371.322 280.726 -4.751
C 370.165 279.398 -1.871
C 368.967 278.074 0.993
C 367.813 276.008 3.220
C 366.534 275.644 6.508
C 365.220 274.709 9.452
C 364.133 273.590 12.388
C 362.049 273.440 15.002
C 360.554 273.029 17.956
C 358.581 272.596 20.755
C 357.178 272.038 23.646
C 355.853 271.713 26.591
C 354.534 271.635 29.615
C 354.799 271.133 33.077
C 355.133 271.376 36.494
C 354.719 271.374 40.007
C 353.449 271.292 43.281
C 353.487 271.691 46.264
C 354.692 270.549 49.950
C 354.736 271.162 53.499
C 354.916 271.873 57.032
C 354.940 272.696 60.115
C 354.955 273.327 63.579
C 355.013 274.068 66.730
C 356.646 275.739 69.478
C 358.639 277.517 71.420
C 359.972 279.816 73.001
C 360.801 282.550 74.893
C 362.107 283.809 78.335
C 363.851 286.526 79.838
C 365.020 289.537 81.448
C 366.289 292.158 82.954
C 367.666 295.388 84.446
C 369.146 297.325 85.827
C 371.321 299.732 86.332
C 373.819 302.145 86.993
C 375.863 305.067 86.105
C 377.601 307.336 85.305
C 379.449 310.433 84.618
C 381.069 312.904 83.944
C 384.874 313.839 82.511
C 387.875 315.636 81.310
C 388.785 318.108 78.930
C 390.950 320.408 77.629
C 392.827 321.951 75.811
C 395.290 322.901 73.801
C 396.300 323.859 70.439
C 399.378 325.082 68.693
C 401.220 327.254 66.554
C 403.216 327.116 63.637
C 406.106 328.165 61.889
C 406.552 328.657 58.300
C 407.889 329.431 55.081
C 409.989 329.419 52.942
C 411.914 329.912 50.337
C 413.474 329.352 46.793
C 413.390 328.830 43.235
C 414.749 328.065 40.626
C 415.146 326.872 37.447
C 415.428 327.404 34.098
C 415.845 324.048 31.351
C 417.036 322.068 27.936
C 415.048 320.037 25.624
C 414.686 318.612 22.799
C 413.722 315.977 20.481
C 413.686 313.718 18.510
C 412.887 311.098 16.362
C 411.215 308.909 14.877
C 409.319 307.048 12.580
C 409.020 303.565 10.946
C 408.489 300.463 8.821
C 406.465 297.675 8.883
C 405.313 293.959 9.417
C 403.553 291.316 9.009
C 401.515 288.707 8.074
C 399.962 285.788 7.793
C 398.952 282.682 8.469
C 397.166 279.895 9.084
C 394.770 277.723 9.672
C 393.497 273.965 9.795
C 391.374 271.301 9.467
C 389.913 269.033 12.291
C 388.994 265.969 14.561
C 386.393 264.910 16.416
C 383.984 262.958 17.986
C 382.513 261.225 20.371
C 381.338 259.231 22.909
C 379.341 257.380 25.106
C 377.834 256.710 27.887
C 375.028 255.604 30.040
C 374.435 254.632 33.449
C 374.166 252.562 37.058
C 373.949 253.140 40.872
C 372.817 253.331 43.824
C 372.335 253.198 47.158
C 371.766 253.615 50.384
C 372.653 253.910 54.115
C 373.869 254.886 56.783
C 375.078 255.926 59.426
C 375.445 256.905 62.612
C 374.516 258.488 65.919
C 376.875 259.970 68.393
C 377.744 260.847 71.660
C 378.633 263.434 73.575
C 381.011 265.125 76.146
C 380.810 267.211 79.255
C 381.834 268.673 81.835
C 383.489 271.063 83.500
C 385.250 273.527 84.923
C 385.672 276.690 86.387
C 388.235 278.535 87.783
C 391.052 280.216 90.264
C 392.588 282.689 90.622
C 394.421 286.127 91.194
C 395.999 288.534 92.011
C 397.972 291.608 92.372
C 400.478 293.659 92.316
C 402.371 296.134 91.677
C 404.206 298.469 90.280
C 406.358 300.576 88.970
C 408.289 303.085 87.209
C 410.166 305.487 85.841
C 412.004 307.403 84.095
C 414.624 307.905 81.147
C 416.334 309.978 79.128
C 418.327 312.005 77.498
C 420.895 312.907 75.869
C 423.751 313.756 73.426
C 424.515 313.330 70.422
C 425.761 313.814 67.223
C 427.356 313.153 64.321
C 428.551 313.556 60.681
C 429.700 313.383 57.586
C 432.075 311.219 55.069
C 433.061 310.783 52.497
C 433.381 309.376 48.572
C 434.093 308.728 45.707
C 435.493 308.053 42.612
C 436.747 306.723 39.798
C 437.019 305.359 36.767
C 436.097 304.764 33.538
C 435.586 303.512 30.463
C 434.700 302.583 27.503
C 434.238 301.047 24.338
C 433.367 300.279 21.224
C 433.138 298.944 18.377
C 432.883 296.533 15.658
C 432.838 295.896 12.457
C 432.544 293.166 10.261
C 432.261 291.299 7.463
C 432.023 289.427 4.664
C 431.818 287.529 1.879
C 431.623 285.594 -0.881
C 431.410 283.627 -3.616
C 431.158 281.644 -6.336
C 430.863 279.665 -9.056
C 430.534 277.713 -11.790
C 430.196 275.796 -14.548
C 429.875 273.912 -17.331
C 429.593 272.045 -20.130
C 429.355 270.173 -22.929
C 429.150 268.275 -25.713
C 428.954 266.340 -28.473
C 428.741 264.373 -31.208
C 428.490 262.389 -33.928
C 428.194 260.411 -36.647
C 427.865 258.458 -39.382
C 427.527 256.542 -42.140
C 427.206 254.659 -44.924
C 426.924 252.792 -47.722
C 426.686 250.919 -50.521
C 426.481 249.020 -53.305
C 426.286 247.086 -56.065
C 426.073 245.119 -58.800
C 425.821 243.135 -61.520
C 425.525 241.157 -64.239
C 425.196 239.204 -66.974
C 424.857 237.288 -69.733
C 424.537 235.405 -72.516
C 424.255 233.538 -75.315
C 424.018 231.665 -78.113
C 423.813 229.766 -80.897
C 423.617 227.832 -83.657
C 423.404 225.864 -86.392
C 423.152 223.880 -89.112
C 422.856 221.902 -91.831
C 422.527 219.950 -94.566
C 422.188 218.034 -97.325
C 421.868 216.151 -100.108
C 421.587 214.284 -102.907
C 421.349 212.411 -105.706
C 421.145 210.512 -108.490
C 420.949 208.577 -111.249
C 420.735 206.610 -113.984
C 420.483 204.626 -116.704
C 420.187 202.648 -119.423
C 419.857 200.696 -122.158
C 419.519 198.780 -124.917
C 419.199 196.897 -127.701
C 418.918 195.030 -130.499
C 418.681 193.157 -133.298
C 418.476 191.258 -136.082
C 418.281 189.323 -138.841
C 418.067 187.355 -141.576
C 417.814 185.371 -144.296
C 417.518 183.393 -147.015
C 417.188 181.442 -149.750
C 416.850 179.526 -152.509
C 416.530 177.643 -155.293
C 416.249 175.776 -158.092
C 416.012 173.903 -160.890
C 415.808 172.004 -163.674
C 415.612 170.069 -166.433
C 415.398 168.101 -169.168
C 415.145 166.117 -171.888
C 414.849 164.139 -174.607
C 414.519 162.188 -177.342
C 414.181 160.272 -180.102
C 413.861 158.390 -182.885
C 413.580 156.523 -185.684
C 413.344 154.650 -188.483
C 413.139 152.750 -191.266
C 412.944 150.814 -194.025
C 412.730 148.846 -196.760
C 412.477 146.862 -199.479
C 412.180 144.885 -202.199
C 411.850 142.933 -204.934
C 411.512 141.018 -207.694
C 411.192 139.136 -210.478
C 410.912 137.269 -213.277
C 410.675 135.396 -216.075
C 410.471 133.496 -218.858
C 410.276 131.560 -221.617
C 410.061 129.592 -224.352
C 409.808 127.608 -227.071
C 409.510 125.630 -229.791
C 409.181 123.679 -232.526
C 408.842 121.765 -235.286
C 408.523 119.882 -238.070
C 408.243 118.015 -240.869
C 408.007 116.142 -243.668
C 407.803 114.242 -246.451
C 407.607 112.306 -249.209
C 407.393 110.338 -251.944
C 407.139 108.354 -254.663
C 406.841 106.376 -257.383
C 406.511 104.425 -260.119
C 406.173 102.511 -262.878
C 405.854 100.628 -265.663
C 405.574 98.761 -268.461
C 405.338 96.888 -271.260
C 405.134 94.988 -274.043
C 404.939 93.052 -276.801
C 404.724 91.083 -279.536
C 404.470 89.099 -282.255
C 404.172 87.122 -284.975
C 403.842 85.171 -287.711
C 403.504 83.257 -290.471
C 403.185 81.374 -293.255
C 402.905 79.508 -296.054
C 402.670 77.634 -298.852
C 402.466 75.734 -301.635
C 402.270 73.797 -304.394
C 402.055 71.829 -307.128
C 401.801 69.845 -309.847
C 401.503 67.867 -312.567
C 401.173 65.917 -315.303
C 400.835 64.003 -318.063
C 400.516 62.121 -320.847
C 400.237 60.254 -323.646
C 400.001 58.380 -326.445
C 399.798 56.480 -329.227
C 399.602 54.543 -331.986
C 399.387 52.574 -334.720
C 399.132 50.590 -337.439
C 398.834 48.613 -340.159
C 398.504 46.663 -342.895
C 398.166 44.749 -345.655
C 397.847 42.867 -348.440
C 397.568 41.000 -351.239
C 397.333 39.126 -354.037
C 397.129 37.226 -356.820
C 396.934 35.289 -359.578
C 396.718 33.320 -362.312
C 396.464 31.336 -365.031
C 396.165 29.359 -367.751
C 395.835 27.409 -370.487
C 395.497 25.495 -373.247
C 395.178 23.613 -376.032
C 394.899 21.746 -378.831
C 394.664 19.873 -381.629
C 394.461 17.972 -384.412
C 394.265 16.035 -387.170
C 394.050 14.065 -389.904
C 393.795 12.081 -392.623
C 393.496 10.104 -395.343
C 393.165 8.154 -398.079
C 392.827 6.241 -400.840
C 392.509 4.359 -403.624
C 393.102 2.323 -406.086
C 391.848 0.878 -409.072
C 391.230 -0.734 -411.951
C 390.682 -2.575 -414.664
C 389.923 -3.099 -417.881
C 388.969 -4.280 -420.851
C 388.275 -5.150 -424.120
C 387.438 -6.438 -426.996
C 386.370 -7.642 -429.815
C 385.071 -8.731 -432.647
C 383.322 -11.135 -434.507
C 381.025 -13.059 -436.201
C 379.092 -14.824 -438.581
C 377.633 -16.079 -441.519
C 375.569 -17.508 -443.181
C 373.863 -20.932 -444.488
C 371.306 -22.539 -446.450
C 368.641 -24.141 -448.281
C 366.209 -25.339 -449.964
C 363.697 -26.873 -451.896
C 361.274 -28.180 -453.601
C 357.894 -29.434 -453.696
C 354.793 -30.346 -453.019
C 351.728 -30.382 -452.604
C 348.320 -30.053 -452.726
C 344.942 -31.805 -453.536
C 341.482 -31.726 -452.697
C 337.925 -31.226 -452.348
C 334.687 -30.975 -451.905
C 330.969 -30.369 -451.296
C 328.244 -30.604 -450.688
C 325.464 -30.385 -448.956
C 322.483 -30.412 -447.055
C 320.182 -29.007 -444.558
C 318.411 -27.929 -442.434
C 315.924 -26.423 -440.192
C 313.967 -25.225 -438.213
C 312.898 -25.705 -434.209
C 311.309 -25.345 -430.888
C 310.583 -22.834 -428.487
C 308.947 -21.668 -425.723
C 308.270 -20.568 -422.978
C 307.958 -20.045 -419.716
C 308.902 -18.031 -416.836
C 308.036 -17.784 -413.201
C 307.092 -16.070 -410.225
C 308.271 -15.523 -406.935
C 307.596 -15.295 -403.471
C 309.199 -13.180 -400.966
C 310.090 -11.532 -397.927
C 310.685 -11.390 -394.992
C 311.235 -10.566 -391.869
C 313.236 -9.727 -388.613
C 315.744 -8.035 -386.668
C 317.412 -7.755 -384.143
C 320.041 -6.958 -382.108
C 321.526 -4.869 -379.869
C 325.501 -5.752 -378.318
C 328.599 -5.738 -375.597
C 332.104 -4.789 -376.083
C 334.940 -3.964 -374.892
C 338.569 -3.922 -374.619
C 341.417 -4.289 -373.759
C 344.882 -4.414 -373.450
C 347.917 -4.190 -374.182
C 351.257 -3.183 -374.583
C 354.900 -4.416 -374.270
C 358.624 -5.006 -373.814
C 361.305 -5.870 -375.799
C 364.119 -8.046 -377.462
C 366.885 -8.682 -378.944
C 370.025 -8.861 -380.337
C 372.855 -9.854 -381.758
C 375.087 -11.778 -383.320
C 377.366 -13.070 -385.435
C 379.400 -13.636 -387.954
C 382.525 -15.549 -389.480
C 385.376 -16.063 -391.302
C 385.866 -18.413 -394.382
C 387.100 -21.250 -396.795
C 387.628 -21.689 -400.089
C 388.925 -22.654 -403.166
C 389.279 -24.400 -405.938
C 389.643 -26.552 -408.589
C 390.364 -28.008 -411.688
C 389.708 -29.257 -414.597
C 390.161 -29.792 -418.236
C 389.067 -32.049 -420.810
C 388.567 -35.305 -423.366
C 385.963 -36.954 -425.696
C 384.446 -37.918 -428.304
C 382.738 -39.635 -430.649
C 380.713 -40.885 -432.938
C 378.014 -43.226 -434.364
C 375.330 -44.686 -434.827
C 372.615 -46.086 -435.275
C 369.896 -47.410 -436.723
C 367.074 -47.756 -439.216
C 363.761 -49.345 -438.588
C 360.910 -51.032 -439.692
C 357.578 -50.843 -439.795
C 354.048 -52.358 -439.186
C 350.735 -52.624 -440.920
C 347.803 -53.618 -441.431
C 344.519 -53.801 -440.796
C 341.289 -53.853 -439.925
C 337.943 -52.797 -440.076
C 334.931 -53.644 -438.615
C 331.322 -55.334 -437.601
C 328.783 -54.670 -436.290
C 325.306 -53.637 -434.755
C 322.533 -53.296 -433.686
C 319.407 -52.455 -431.957
C 317.115 -52.323 -429.672
C 315.047 -51.277 -427.493
C 313.547 -49.869 -424.936
C 312.065 -48.819 -422.199
C 310.619 -47.141 -419.332
C 309.040 -45.726 -416.750
C 308.056 -44.401 -414.035
C 308.578 -43.726 -410.151
C 307.680 -42.080 -407.362
C 306.496 -40.824 -404.577
C 305.962 -40.598 -401.458
C 305.855 -40.095 -397.640
C 307.693 -39.073 -395.324
C 308.818 -37.582 -392.403
C 310.505 -37.187 -389.505
C 311.964 -35.477 -386.377
C 313.546 -34.430 -383.669
C 315.873 -35.634 -380.540
C 317.395 -34.972 -378.298
C 320.646 -33.859 -375.915
C 322.585 -33.036 -373.747
C 324.459 -32.445 -370.896
C 326.700 -32.371 -368.399
C 329.409 -31.708 -366.571
C 332.046 -29.828 -365.501
C 334.949 -28.675 -364.264
C 337.663 -27.185 -363.360
C 340.814 -26.192 -362.063
C 343.495 -24.517 -361.039
C 346.235 -23.688 -359.717
C 349.707 -23.627 -358.616
C 352.078 -22.229 -356.859
C 355.491 -22.653 -356.130
C 358.614 -22.174 -354.941
C 361.727 -21.721 -353.717
C 364.840 -21.310 -352.477
C 367.963 -20.941 -351.248
C 371.101 -20.598 -350.052
C 374.255 -20.257 -348.897
C 377.418 -19.889 -347.777
C 380.582 -19.480 -346.672
C 383.737 -19.029 -345.557
C 386.875 -18.551 -344.410
C 389.999 -18.073 -343.221
C 393.112 -17.620 -341.997
C 396.225 -17.209 -340.757
C 399.333 -16.875 -339.488
C 402.473 -16.544 -338.295
C 405.630 -16.217 -337.144
C 408.797 -15.867 -336.029
C 411.966 -15.476 -334.932
C 415.126 -15.041 -333.826
C 418.271 -14.578 -332.691
C 421.401 -14.112 -331.513
C 424.519 -13.668 -330.300
C 427.637 -13.266 -329.068
C 430.763 -12.906 -327.845
C 433.903 -12.576 -326.652
C 437.060 -12.248 -325.500
C 440.227 -11.898 -324.386
C 443.396 -11.506 -323.289
C 446.556 -11.072 -322.183
C 449.701 -10.609 -321.047
C 452.830 -10.142 -319.870
C 455.949 -9.699 -318.656
C 459.067 -9.297 -317.424
C 462.193 -8.938 -316.201
C 465.334 -8.607 -315.008
C 468.490 -8.279 -313.857
C 471.657 -7.929 -312.743
C 474.826 -7.537 -311.646
C 477.986 -7.102 -310.540
C 481.131 -6.639 -309.404
C 484.260 -6.173 -308.226
C 487.379 -5.730 -307.012
C 490.497 -5.328 -305.780
C 493.623 -4.969 -304.557
C 496.764 -4.638 -303.365
C 499.920 -4.311 -302.214
C 503.088 -3.960 -301.100
C 506.256 -3.568 -300.002
C 509.416 -3.133 -298.897
C 512.561 -2.670 -297.761
C 515.690 -2.203 -296.583
C 518.809 -1.760 -295.368
C 521.927 -1.359 -294.137
C 525.053 -1.000 -292.914
C 528.194 -0.669 -291.721
C 531.351 -0.342 -290.571
C 534.518 0.009 -289.457
C 537.686 0.401 -288.359
C 540.846 0.837 -287.254
C 543.991 1.300 -286.117
C 547.120 1.766 -284.939
C 550.239 2.209 -283.724
C 553.356 2.610 -282.493
C 556.483 2.969 -281.270
C 559.624 3.299 -280.078
C 562.781 3.627 -278.928
C 565.948 3.978 -277.814
C 569.117 4.371 -276.716
C 572.276 4.806 -275.611
C 575.421 5.270 -274.474
C 578.550 5.736 -273.295
C 581.669 6.178 -272.081
C 584.786 6.579 -270.849
C 587.913 6.938 -269.626
C 591.054 7.268 -268.434
C 594.211 7.596 -267.284
C 597.378 7.947 -266.170
C 600.547 8.340 -265.073
C 603.706 8.776 -263.968
C 606.851 9.239 -262.830
C 609.980 9.705 -261.652
C 613.099 10.148 -260.437
C 616.216 10.548 -259.205
C 619.342 10.907 -257.983
C 622.484 11.237 -256.791
C 625.641 11.564 -255.641
C 628.808 11.916 -254.527
C 631.977 12.309 -253.430
C 635.137 12.745 -252.324
C 638.281 13.209 -251.187
C 641.410 13.675 -250.008
C 644.529 14.117 -248.793
C 647.646 14.517 -247.561
C 650.772 14.875 -246.339
C 653.914 15.205 -245.148
C 657.071 15.533 -243.998
C 660.239 15.885 -242.884
C 663.407 16.279 -241.787
C 666.567 16.715 -240.681
C 669.711 17.178 -239.544
C 672.840 17.644 -238.365
C 675.958 18.086 -237.149
C 679.076 18.487 -235.918
C 682.202 18.844 -234.695
C 685.344 19.174 -233.504
C 688.501 19.502 -232.355
C 691.669 19.854 -231.241
C 694.837 20.248 -230.144
C 697.997 20.684 -229.038
C 701.141 21.148 -227.900
C 704.270 21.614 -226.721
C 707.388 22.055 -225.506
C 710.506 22.456 -224.274
C 713.632 22.813 -223.051
C 716.774 23.143 -221.861
C 719.931 23.471 -220.712
C 723.099 23.823 -219.598
C 726.267 24.217 -218.501
C 729.427 24.654 -217.395
C 732.571 25.118 -216.257
C 735.700 25.583 -215.077
C 738.818 26.025 -213.862
C 741.936 26.425 -212.630
C 745.062 26.782 -211.408
C 748.204 27.112 -210.217
C 751.362 27.440 -209.068
C 754.529 27.792 -207.955
C 757.698 28.186 -206.858
C 760.857 28.623 -205.752
C 764.001 29.087 -204.614
C 767.130 29.553 -203.434
C 770.248 29.994 -202.218
C 773.366 30.394 -200.986
C 776.492 30.751 -199.764
