# Supplementary material for: Impact of DNA methylation on 3D genome structure
Source: Nat Commun. 2021 May 28;12:3243. doi: 10.1038/s41467-021-23142-8 (PMC8163762; doi:10.1038/s41467-021-23142-8)
Supplement: Supplementary file 7 — Supplementary Software 2 [file 41467_2021_23142_MOESM7_ESM.zip › Supplementary_Software2/test/output_nucl/nucl_000000_000012.xyz]

13
generated by Juergen Walther
N1 -56.245 -3.150 35.409
N2 191.875 117.886 227.808
N3 167.528 -309.558 143.805
N4 259.430 -269.301 87.186
N5 268.144 -235.537 485.006
N6 163.907 -224.529 483.078
N7 244.430 -332.910 487.278
N8 211.580 -44.070 314.762
N9 230.212 -45.366 427.630
N10 544.258 -240.103 356.895
N11 527.664 -135.680 359.446
N12 585.707 -213.232 479.278
N13 666.205 119.499 282.115
