# Supplementary material for: Impact of DNA methylation on 3D genome structure
Source: Nat Commun. 2021 May 28;12:3243. doi: 10.1038/s41467-021-23142-8 (PMC8163762; doi:10.1038/s41467-021-23142-8)
Supplement: Supplementary file 7 — Supplementary Software 2 [file 41467_2021_23142_MOESM7_ESM.zip › Supplementary_Software2/test/output_nucl/nucl_000000_000006.xyz]

13
generated by Juergen Walther
N1 -47.497 -17.623 44.783
N2 218.452 271.361 125.325
N3 376.997 -211.721 249.682
N4 430.503 -134.268 142.650
N5 647.829 -217.490 448.795
N6 546.952 -209.511 498.280
N7 579.477 -298.096 402.356
N8 673.279 14.338 501.918
N9 717.014 -90.251 543.691
N10 594.859 -115.936 167.041
N11 598.284 -43.276 245.698
N12 719.036 -89.946 262.157
N13 851.168 136.075 -185.798
