# Supplementary material for: Impact of DNA methylation on 3D genome structure
Source: Nat Commun. 2021 May 28;12:3243. doi: 10.1038/s41467-021-23142-8 (PMC8163762; doi:10.1038/s41467-021-23142-8)
Supplement: Supplementary file 7 — Supplementary Software 2 [file 41467_2021_23142_MOESM7_ESM.zip › Supplementary_Software2/test/output_nucl/nucl_000000_000007.xyz]

13
generated by Juergen Walther
N1 -37.720 -17.920 54.582
N2 202.453 214.739 161.160
N3 316.063 -284.811 114.910
N4 370.455 -157.196 60.137
N5 588.875 -209.122 306.977
N6 517.404 -243.748 382.280
N7 553.173 -304.944 267.937
N8 511.918 7.902 371.428
N9 605.492 -64.092 402.247
N10 515.876 -156.524 36.673
N11 511.272 -80.273 114.631
N12 631.298 -133.932 127.676
N13 836.811 111.509 -275.528
