# Supplementary material for: Impact of DNA methylation on 3D genome structure
Source: Nat Commun. 2021 May 28;12:3243. doi: 10.1038/s41467-021-23142-8 (PMC8163762; doi:10.1038/s41467-021-23142-8)
Supplement: Supplementary file 7 — Supplementary Software 2 [file 41467_2021_23142_MOESM7_ESM.zip › Supplementary_Software2/test/output_nucl/nucl_000000_000013.xyz]

13
generated by Juergen Walther
N1 -55.141 -4.117 37.342
N2 243.650 198.686 185.964
N3 484.083 -3.983 -37.517
N4 457.404 65.700 -118.175
N5 702.893 118.182 173.572
N6 617.313 106.503 231.014
N7 708.254 25.274 174.958
N8 569.293 256.792 12.713
N9 629.976 285.264 106.105
N10 945.702 115.460 32.654
N11 910.909 204.134 -19.823
N12 1028.346 190.546 77.362
N13 989.221 383.077 -258.018
