# Supplementary material for: Impact of DNA methylation on 3D genome structure
Source: Nat Commun. 2021 May 28;12:3243. doi: 10.1038/s41467-021-23142-8 (PMC8163762; doi:10.1038/s41467-021-23142-8)
Supplement: Supplementary file 7 — Supplementary Software 2 [file 41467_2021_23142_MOESM7_ESM.zip › Supplementary_Software2/test/output_nucl/nucl_000000_000005.xyz]

13
generated by Juergen Walther
N1 -48.366 -11.821 45.245
N2 139.844 366.701 -16.137
N3 498.355 -46.608 57.886
N4 436.996 25.283 -68.086
N5 732.973 160.504 240.108
N6 635.174 113.564 282.439
N7 717.911 36.380 201.628
N8 706.046 363.467 321.744
N9 791.433 282.651 349.220
N10 701.887 202.109 -33.784
N11 661.977 277.672 26.203
N12 786.388 294.027 79.104
N13 964.276 539.428 -339.048
