# Supplementary material for: Impact of DNA methylation on 3D genome structure
Source: Nat Commun. 2021 May 28;12:3243. doi: 10.1038/s41467-021-23142-8 (PMC8163762; doi:10.1038/s41467-021-23142-8)
Supplement: Supplementary file 7 — Supplementary Software 2 [file 41467_2021_23142_MOESM7_ESM.zip › Supplementary_Software2/test/output_nucl/nucl_000000_000011.xyz]

13
generated by Juergen Walther
N1 -54.994 -3.908 37.677
N2 250.343 75.421 155.571
N3 193.837 -337.564 -3.637
N4 299.638 -372.221 -3.391
N5 111.786 -281.940 363.830
N6 77.746 -202.436 302.590
N7 16.386 -316.895 335.641
N8 214.678 -117.766 167.636
N9 232.629 -83.670 272.192
N10 272.081 -441.862 379.174
N11 338.316 -370.630 330.458
N12 346.461 -379.737 484.501
N13 654.777 -327.757 248.392
