# Supplementary material for: Impact of DNA methylation on 3D genome structure
Source: Nat Commun. 2021 May 28;12:3243. doi: 10.1038/s41467-021-23142-8 (PMC8163762; doi:10.1038/s41467-021-23142-8)
Supplement: Supplementary file 7 — Supplementary Software 2 [file 41467_2021_23142_MOESM7_ESM.zip › Supplementary_Software2/test/output_nucl/nucl_000000_000039.xyz]

13
generated by Juergen Walther
N1 -42.646 -22.917 45.958
N2 -26.213 402.000 145.169
N3 189.092 268.043 468.506
N4 194.260 410.763 453.467
N5 0.892 221.860 271.764
N6 -56.361 267.285 186.143
N7 63.813 231.326 179.413
N8 -60.442 213.625 382.034
N9 -153.812 271.867 283.154
N10 -82.768 112.524 434.693
N11 -2.467 35.262 408.201
N12 65.542 140.083 481.704
N13 78.047 -177.654 511.244
