# Supplementary material for: Impact of DNA methylation on 3D genome structure
Source: Nat Commun. 2021 May 28;12:3243. doi: 10.1038/s41467-021-23142-8 (PMC8163762; doi:10.1038/s41467-021-23142-8)
Supplement: Supplementary file 7 — Supplementary Software 2 [file 41467_2021_23142_MOESM7_ESM.zip › Supplementary_Software2/test/output_nucl/nucl_000000_000038.xyz]

13
generated by Juergen Walther
N1 -32.361 -20.172 55.614
N2 96.006 392.051 -39.923
N3 411.210 522.318 186.887
N4 327.995 528.460 73.539
N5 305.653 293.484 344.145
N6 211.990 267.860 403.897
N7 264.939 197.699 322.281
N8 346.659 403.111 398.015
N9 203.398 426.815 369.151
N10 394.224 388.088 480.145
N11 443.651 291.720 522.313
N12 487.020 296.880 385.027
N13 620.861 213.101 633.457
