# Supplementary material for: Impact of DNA methylation on 3D genome structure
Source: Nat Commun. 2021 May 28;12:3243. doi: 10.1038/s41467-021-23142-8 (PMC8163762; doi:10.1038/s41467-021-23142-8)
Supplement: Supplementary file 7 — Supplementary Software 2 [file 41467_2021_23142_MOESM7_ESM.zip › Supplementary_Software2/test/output_nucl/nucl_000000_000010.xyz]

13
generated by Juergen Walther
N1 -54.135 -10.671 38.257
N2 226.170 83.597 176.540
N3 216.961 -362.719 139.630
N4 345.359 -351.550 195.593
N5 90.888 -454.663 466.217
N6 33.572 -473.536 374.352
N7 128.194 -545.615 432.582
N8 51.900 -233.761 368.132
N9 -2.283 -270.353 452.533
N10 292.150 -523.387 468.662
N11 278.565 -414.701 479.552
N12 307.891 -496.547 600.750
N13 610.836 -141.264 509.681
