# Supplementary material for: Impact of DNA methylation on 3D genome structure
Source: Nat Commun. 2021 May 28;12:3243. doi: 10.1038/s41467-021-23142-8 (PMC8163762; doi:10.1038/s41467-021-23142-8)
Supplement: Supplementary file 7 — Supplementary Software 2 [file 41467_2021_23142_MOESM7_ESM.zip › Supplementary_Software2/test/output_nucl/nucl_000000_000004.xyz]

13
generated by Juergen Walther
N1 -50.670 -8.267 41.856
N2 99.666 384.436 20.668
N3 604.395 148.718 51.943
N4 535.124 271.370 -23.528
N5 583.561 23.201 375.383
N6 497.076 7.522 301.912
N7 623.559 -40.507 265.530
N8 528.518 185.731 504.476
N9 587.089 72.238 491.289
N10 610.707 349.673 217.564
N11 564.264 338.562 313.337
N12 680.835 277.593 358.552
N13 913.432 696.944 133.193
