# Supplementary material for: Impact of DNA methylation on 3D genome structure
Source: Nat Commun. 2021 May 28;12:3243. doi: 10.1038/s41467-021-23142-8 (PMC8163762; doi:10.1038/s41467-021-23142-8)
Supplement: Supplementary file 7 — Supplementary Software 2 [file 41467_2021_23142_MOESM7_ESM.zip › Supplementary_Software2/test/output_nucl/nucl_000000_000028.xyz]

13
generated by Juergen Walther
N1 -47.663 -12.150 42.633
N2 161.604 376.055 -57.769
N3 537.987 400.883 -247.292
N4 421.293 390.332 -242.429
N5 576.737 175.185 -56.803
N6 522.103 116.264 4.847
N7 538.405 115.792 -109.151
N8 665.077 185.734 -85.622
N9 632.122 310.540 -108.353
N10 936.606 101.959 -102.848
N11 985.625 209.231 -123.587
N12 1060.093 114.281 -25.906
N13 1131.215 361.877 -83.586
