# Supplementary material for: Impact of DNA methylation on 3D genome structure
Source: Nat Commun. 2021 May 28;12:3243. doi: 10.1038/s41467-021-23142-8 (PMC8163762; doi:10.1038/s41467-021-23142-8)
Supplement: Supplementary file 7 — Supplementary Software 2 [file 41467_2021_23142_MOESM7_ESM.zip › Supplementary_Software2/test/output_nucl/nucl_000000_000000.xyz]

13
generated by Juergen Walther
N1 -49.074 -6.182 44.117
N2 283.385 279.577 -229.855
N3 355.875 -33.828 243.505
N4 481.640 -7.512 154.179
N5 166.543 337.000 221.499
N6 237.093 295.901 133.729
N7 146.581 205.133 200.849
N8 275.781 539.728 104.285
N9 245.712 490.777 229.368
N10 301.403 249.196 -73.010
N11 358.551 344.988 -74.991
N12 395.806 295.215 47.814
N13 351.193 -23.089 -413.609
