# Supplementary material for: Impact of DNA methylation on 3D genome structure
Source: Nat Commun. 2021 May 28;12:3243. doi: 10.1038/s41467-021-23142-8 (PMC8163762; doi:10.1038/s41467-021-23142-8)
Supplement: Supplementary file 7 — Supplementary Software 2 [file 41467_2021_23142_MOESM7_ESM.zip › Supplementary_Software2/test/output_nucl/nucl_000000_000014.xyz]

13
generated by Juergen Walther
N1 -57.446 -3.963 31.894
N2 125.776 149.209 255.728
N3 429.782 -99.707 146.076
N4 463.745 -5.416 110.619
N5 418.650 -123.801 484.276
N6 317.898 -137.662 465.847
N7 433.611 -196.903 428.880
N8 441.266 98.893 409.957
N9 399.881 83.986 512.780
N10 699.456 -67.243 662.823
N11 710.550 41.887 670.533
N12 633.825 -46.591 767.211
N13 953.400 191.820 797.876
