# Supplementary material for: Impact of DNA methylation on 3D genome structure
Source: Nat Commun. 2021 May 28;12:3243. doi: 10.1038/s41467-021-23142-8 (PMC8163762; doi:10.1038/s41467-021-23142-8)
Supplement: Supplementary file 7 — Supplementary Software 2 [file 41467_2021_23142_MOESM7_ESM.zip › Supplementary_Software2/test/output_nucl/nucl_000000_000015.xyz]

13
generated by Juergen Walther
N1 -57.030 -1.693 32.061
N2 157.686 233.808 207.244
N3 337.300 -63.780 124.384
N4 393.289 17.648 57.845
N5 353.787 68.723 475.325
N6 255.139 73.466 453.787
N7 343.536 -24.831 466.216
N8 415.481 181.786 274.244
N9 350.430 233.668 371.619
N10 609.327 196.968 620.887
N11 619.449 301.435 588.180
N12 514.665 253.464 685.732
N13 942.067 412.389 658.282
