# Supplementary material for: Impact of DNA methylation on 3D genome structure
Source: Nat Commun. 2021 May 28;12:3243. doi: 10.1038/s41467-021-23142-8 (PMC8163762; doi:10.1038/s41467-021-23142-8)
Supplement: Supplementary file 7 — Supplementary Software 2 [file 41467_2021_23142_MOESM7_ESM.zip › Supplementary_Software2/test/output_nucl/nucl_000000_000001.xyz]

13
generated by Juergen Walther
N1 -49.733 -6.275 43.815
N2 209.404 378.661 -58.480
N3 593.921 -41.082 7.492
N4 618.527 99.614 -59.242
N5 316.676 -114.650 186.243
N6 309.089 -6.347 136.148
N7 363.876 -116.398 59.729
N8 229.565 82.895 334.032
N9 272.651 -44.377 318.572
N10 252.115 188.550 17.597
N11 289.958 225.277 118.081
N12 358.513 111.786 107.113
N13 206.469 402.206 -294.671
