# Supplementary material for: Impact of DNA methylation on 3D genome structure
Source: Nat Commun. 2021 May 28;12:3243. doi: 10.1038/s41467-021-23142-8 (PMC8163762; doi:10.1038/s41467-021-23142-8)
Supplement: Supplementary file 7 — Supplementary Software 2 [file 41467_2021_23142_MOESM7_ESM.zip › Supplementary_Software2/test/output_nucl/nucl_000000_000029.xyz]

13
generated by Juergen Walther
N1 -45.787 -14.216 44.729
N2 176.185 382.346 -53.213
N3 465.638 275.049 -246.032
N4 346.301 274.667 -274.617
N5 335.033 264.961 65.372
N6 243.447 230.078 94.712
N7 325.760 173.127 35.669
N8 429.171 284.914 92.711
N9 419.844 404.736 40.644
N10 630.962 201.393 226.229
N11 700.290 294.813 202.860
N12 729.446 230.890 339.078
N13 764.575 435.977 298.613
