# Supplementary material for: Impact of DNA methylation on 3D genome structure
Source: Nat Commun. 2021 May 28;12:3243. doi: 10.1038/s41467-021-23142-8 (PMC8163762; doi:10.1038/s41467-021-23142-8)
Supplement: Supplementary file 7 — Supplementary Software 2 [file 41467_2021_23142_MOESM7_ESM.zip › Supplementary_Software2/test/output_nucl/nucl_000000_000017.xyz]

13
generated by Juergen Walther
N1 -56.199 -15.230 27.998
N2 171.256 232.641 201.968
N3 198.707 -38.596 84.308
N4 277.038 -47.052 18.401
N5 384.794 99.538 373.135
N6 400.684 196.105 347.480
N7 296.711 121.515 373.056
N8 458.282 10.615 162.857
N9 525.445 87.929 241.068
N10 757.569 -162.973 302.443
N11 760.551 -50.108 291.403
N12 807.260 -128.930 418.127
N13 933.268 178.511 239.409
