# Supplementary material for: Impact of DNA methylation on 3D genome structure
Source: Nat Commun. 2021 May 28;12:3243. doi: 10.1038/s41467-021-23142-8 (PMC8163762; doi:10.1038/s41467-021-23142-8)
Supplement: Supplementary file 7 — Supplementary Software 2 [file 41467_2021_23142_MOESM7_ESM.zip › Supplementary_Software2/test/output_nucl/nucl_000000_000003.xyz]

13
generated by Juergen Walther
N1 -49.179 -9.006 43.712
N2 141.228 397.137 54.376
N3 611.400 133.827 147.803
N4 582.342 236.456 31.078
N5 329.393 106.991 402.958
N6 341.165 82.377 290.491
N7 446.263 45.566 377.291
N8 184.032 229.723 450.180
N9 250.522 131.390 484.114
N10 304.049 340.377 156.054
N11 274.804 343.996 265.776
N12 414.129 315.330 276.812
N13 287.853 499.940 -191.213
