# Supplementary material for: Impact of DNA methylation on 3D genome structure
Source: Nat Commun. 2021 May 28;12:3243. doi: 10.1038/s41467-021-23142-8 (PMC8163762; doi:10.1038/s41467-021-23142-8)
Supplement: Supplementary file 7 — Supplementary Software 2 [file 41467_2021_23142_MOESM7_ESM.zip › Supplementary_Software2/test/output_nucl/nucl_000000_000002.xyz]

13
generated by Juergen Walther
N1 -51.449 -9.028 39.887
N2 299.773 324.443 -44.352
N3 505.081 -154.314 97.630
N4 560.608 -87.475 -43.552
N5 302.989 23.695 296.133
N6 300.443 7.653 179.777
N7 376.243 -76.759 270.895
N8 197.208 201.025 231.225
N9 185.998 95.159 303.788
N10 381.961 189.922 -15.800
N11 348.937 247.323 75.009
N12 432.840 144.857 129.716
N13 426.510 344.800 -356.488
