# Supplementary material for: Impact of DNA methylation on 3D genome structure
Source: Nat Commun. 2021 May 28;12:3243. doi: 10.1038/s41467-021-23142-8 (PMC8163762; doi:10.1038/s41467-021-23142-8)
Supplement: Supplementary file 7 — Supplementary Software 2 [file 41467_2021_23142_MOESM7_ESM.zip › Supplementary_Software2/test/output_nucl/nucl_000000_000016.xyz]

13
generated by Juergen Walther
N1 -56.958 -10.856 30.010
N2 104.672 355.211 135.740
N3 261.507 16.328 60.035
N4 295.038 95.571 -0.694
N5 307.058 172.650 417.701
N6 207.248 180.261 399.848
N7 292.862 83.141 402.857
N8 358.628 332.730 246.681
N9 303.550 375.802 356.402
N10 567.062 345.248 577.359
N11 551.460 430.875 510.174
N12 465.823 417.938 635.967
N13 712.161 707.994 566.537
