# Supplementary material for: Impact of DNA methylation on 3D genome structure
Source: Nat Commun. 2021 May 28;12:3243. doi: 10.1038/s41467-021-23142-8 (PMC8163762; doi:10.1038/s41467-021-23142-8)
Supplement: Supplementary file 7 — Supplementary Software 2 [file 41467_2021_23142_MOESM7_ESM.zip › Supplementary_Software2/test/output_nucl/nucl_000000_000071.xyz]

13
generated by Juergen Walther
N1 -36.422 -21.182 46.319
N2 119.319 174.685 -12.278
N3 117.696 263.522 65.312
N4 151.381 172.613 150.674
N5 211.935 148.207 -184.849
N6 258.263 257.199 -192.340
N7 371.694 169.692 -145.075
N8 254.124 299.599 -357.709
N9 343.453 303.295 -286.193
N10 185.782 121.250 -321.881
N11 206.886 28.735 -267.319
N12 80.275 39.989 -194.784
N13 117.778 -98.153 -352.331
