# Supplementary material for: Impact of DNA methylation on 3D genome structure
Source: Nat Commun. 2021 May 28;12:3243. doi: 10.1038/s41467-021-23142-8 (PMC8163762; doi:10.1038/s41467-021-23142-8)
Supplement: Supplementary file 7 — Supplementary Software 2 [file 41467_2021_23142_MOESM7_ESM.zip › Supplementary_Software2/test/output_nucl/nucl_000000_000065.xyz]

13
generated by Juergen Walther
N1 -29.834 -8.349 56.286
N2 76.920 123.683 -17.906
N3 134.122 289.368 125.188
N4 234.220 210.169 107.874
N5 149.226 302.330 -193.461
N6 206.336 403.823 -159.950
N7 304.726 298.081 -123.494
N8 286.391 433.335 -351.350
N9 283.019 494.536 -246.614
N10 238.688 274.042 -254.400
N11 297.766 209.410 -174.438
N12 147.895 190.345 -137.772
N13 263.169 133.658 -6.929
