# Supplementary material for: Impact of DNA methylation on 3D genome structure
Source: Nat Commun. 2021 May 28;12:3243. doi: 10.1038/s41467-021-23142-8 (PMC8163762; doi:10.1038/s41467-021-23142-8)
Supplement: Supplementary file 7 — Supplementary Software 2 [file 41467_2021_23142_MOESM7_ESM.zip › Supplementary_Software2/test/output_nucl/nucl_000000_000059.xyz]

13
generated by Juergen Walther
N1 -24.653 7.985 58.098
N2 116.182 133.020 -16.915
N3 185.288 179.797 -101.393
N4 281.057 268.054 -170.534
N5 374.811 101.735 -339.494
N6 330.099 213.509 -335.081
N7 247.004 111.679 -281.890
N8 531.627 100.132 -222.634
N9 538.720 204.279 -259.766
N10 487.457 97.959 -76.341
N11 415.630 111.268 21.064
N12 488.454 -15.796 27.258
N13 615.241 261.201 185.001
