# Supplementary material for: Impact of DNA methylation on 3D genome structure
Source: Nat Commun. 2021 May 28;12:3243. doi: 10.1038/s41467-021-23142-8 (PMC8163762; doi:10.1038/s41467-021-23142-8)
Supplement: Supplementary file 7 — Supplementary Software 2 [file 41467_2021_23142_MOESM7_ESM.zip › Supplementary_Software2/test/output_nucl/nucl_000000_000058.xyz]

13
generated by Juergen Walther
N1 -15.197 5.063 64.098
N2 103.241 186.894 -5.228
N3 206.685 372.872 -18.947
N4 303.227 452.714 -81.434
N5 405.033 306.109 -248.660
N6 335.931 403.627 -251.242
N7 265.649 284.496 -220.550
N8 505.686 274.564 -77.089
N9 544.468 373.370 -149.943
N10 442.852 286.079 15.842
N11 375.575 340.080 101.688
N12 419.870 220.123 165.066
N13 474.459 481.381 370.341
