# Supplementary material for: Impact of DNA methylation on 3D genome structure
Source: Nat Commun. 2021 May 28;12:3243. doi: 10.1038/s41467-021-23142-8 (PMC8163762; doi:10.1038/s41467-021-23142-8)
Supplement: Supplementary file 7 — Supplementary Software 2 [file 41467_2021_23142_MOESM7_ESM.zip › Supplementary_Software2/test/output_nucl/nucl_000000_000064.xyz]

13
generated by Juergen Walther
N1 -26.792 -2.113 57.902
N2 75.200 159.883 7.539
N3 51.068 292.045 55.520
N4 170.897 230.923 93.250
N5 250.536 428.476 -181.926
N6 239.894 502.026 -88.019
N7 310.276 401.513 -22.313
N8 344.070 589.883 -224.674
N9 251.512 600.098 -158.562
N10 371.365 440.695 -137.016
N11 399.062 396.481 -30.875
N12 330.962 277.533 -79.024
N13 392.407 353.297 63.526
