# Supplementary material for: Impact of DNA methylation on 3D genome structure
Source: Nat Commun. 2021 May 28;12:3243. doi: 10.1038/s41467-021-23142-8 (PMC8163762; doi:10.1038/s41467-021-23142-8)
Supplement: Supplementary file 7 — Supplementary Software 2 [file 41467_2021_23142_MOESM7_ESM.zip › Supplementary_Software2/test/output_nucl/nucl_000000_000070.xyz]

13
generated by Juergen Walther
N1 -37.128 -26.873 46.973
N2 126.852 206.220 41.072
N3 137.734 326.261 68.653
N4 136.237 246.698 167.148
N5 240.172 116.031 -109.081
N6 284.858 219.561 -151.939
N7 388.053 156.730 -62.553
N8 357.598 196.243 -314.066
N9 407.364 236.675 -232.224
N10 286.982 -14.310 -186.786
N11 359.747 -36.835 -110.916
N12 270.809 -105.627 -17.712
N13 399.307 -154.426 -143.338
