# Supplementary material for: Impact of DNA methylation on 3D genome structure
Source: Nat Commun. 2021 May 28;12:3243. doi: 10.1038/s41467-021-23142-8 (PMC8163762; doi:10.1038/s41467-021-23142-8)
Supplement: Supplementary file 7 — Supplementary Software 2 [file 41467_2021_23142_MOESM7_ESM.zip › Supplementary_Software2/test/output_nucl/nucl_000000_000066.xyz]

13
generated by Juergen Walther
N1 -29.481 -13.350 55.858
N2 36.873 127.668 -71.825
N3 0.945 267.731 -39.752
N4 90.982 262.173 41.679
N5 210.814 88.177 -201.267
N6 225.136 202.831 -244.312
N7 279.472 179.052 -104.894
N8 378.086 179.892 -347.907
N9 354.916 297.513 -308.684
N10 313.919 110.668 -152.755
N11 370.763 142.909 -53.605
N12 225.230 146.320 -5.379
N13 332.870 111.958 94.804
