# Supplementary material for: Impact of DNA methylation on 3D genome structure
Source: Nat Commun. 2021 May 28;12:3243. doi: 10.1038/s41467-021-23142-8 (PMC8163762; doi:10.1038/s41467-021-23142-8)
Supplement: Supplementary file 7 — Supplementary Software 2 [file 41467_2021_23142_MOESM7_ESM.zip › Supplementary_Software2/test/output_nucl/nucl_000000_000072.xyz]

13
generated by Juergen Walther
N1 -35.747 -31.516 38.388
N2 53.133 217.454 -46.245
N3 67.095 322.135 22.921
N4 93.950 242.837 132.746
N5 180.439 167.680 -192.637
N6 270.168 246.118 -191.391
N7 302.381 126.625 -107.277
N8 358.384 192.625 -381.564
N9 370.890 226.383 -266.305
N10 165.136 58.735 -315.741
N11 147.235 52.260 -207.298
N12 18.288 110.928 -229.996
N13 73.127 -65.654 -147.035
