# Supplementary material for: Impact of DNA methylation on 3D genome structure
Source: Nat Commun. 2021 May 28;12:3243. doi: 10.1038/s41467-021-23142-8 (PMC8163762; doi:10.1038/s41467-021-23142-8)
Supplement: Supplementary file 7 — Supplementary Software 2 [file 41467_2021_23142_MOESM7_ESM.zip › Supplementary_Software2/test/output_nucl/nucl_000000_000073.xyz]

13
generated by Juergen Walther
N1 -39.679 -26.594 37.080
N2 17.033 230.615 37.584
N3 67.767 333.071 211.925
N4 171.630 253.655 258.795
N5 217.387 500.073 -34.460
N6 250.258 571.725 56.970
N7 342.224 456.648 40.724
N8 296.072 732.462 -43.892
N9 318.059 647.039 40.939
N10 259.252 473.316 -114.865
N11 350.638 410.875 -88.700
N12 252.258 307.227 -75.776
N13 336.795 217.624 -288.062
