# Supplementary material for: Impact of DNA methylation on 3D genome structure
Source: Nat Commun. 2021 May 28;12:3243. doi: 10.1038/s41467-021-23142-8 (PMC8163762; doi:10.1038/s41467-021-23142-8)
Supplement: Supplementary file 7 — Supplementary Software 2 [file 41467_2021_23142_MOESM7_ESM.zip › Supplementary_Software2/test/output_nucl/nucl_000000_000067.xyz]

13
generated by Juergen Walther
N1 -33.597 -18.019 52.183
N2 68.454 162.762 -19.353
N3 132.406 289.029 88.321
N4 178.375 190.260 145.813
N5 140.311 156.609 -151.011
N6 227.188 238.553 -177.970
N7 281.902 125.827 -98.328
N8 217.714 179.901 -357.617
N9 310.220 245.414 -323.638
N10 254.805 46.029 -150.182
N11 366.126 28.045 -139.056
N12 344.139 55.543 7.733
N13 404.856 -6.004 -1.907
