# Supplementary material for: Impact of DNA methylation on 3D genome structure
Source: Nat Commun. 2021 May 28;12:3243. doi: 10.1038/s41467-021-23142-8 (PMC8163762; doi:10.1038/s41467-021-23142-8)
Supplement: Supplementary file 7 — Supplementary Software 2 [file 41467_2021_23142_MOESM7_ESM.zip › Supplementary_Software2/test/output_nucl/nucl_000000_000063.xyz]

13
generated by Juergen Walther
N1 -32.149 -5.043 52.699
N2 119.678 117.247 3.729
N3 73.009 205.355 29.922
N4 163.096 108.356 87.879
N5 316.628 334.870 -121.213
N6 327.546 399.319 -21.620
N7 353.928 268.442 26.638
N8 436.156 418.111 -198.084
N9 414.291 483.642 -117.349
N10 383.992 269.706 -80.604
N11 417.892 222.956 28.436
N12 285.723 156.426 18.372
N13 377.270 142.696 129.677
