# Supplementary material for: Impact of DNA methylation on 3D genome structure
Source: Nat Commun. 2021 May 28;12:3243. doi: 10.1038/s41467-021-23142-8 (PMC8163762; doi:10.1038/s41467-021-23142-8)
Supplement: Supplementary file 7 — Supplementary Software 2 [file 41467_2021_23142_MOESM7_ESM.zip › Supplementary_Software2/test/output_nucl/nucl_000000_000077.xyz]

13
generated by Juergen Walther
N1 -39.291 -35.774 34.882
N2 -96.716 256.546 -29.351
N3 -102.599 416.607 146.862
N4 -4.418 374.710 254.255
N5 278.926 415.659 17.868
N6 216.243 509.460 -15.363
N7 254.078 479.502 123.148
N8 336.070 585.822 -143.606
N9 347.570 602.857 -51.544
N10 474.475 390.080 131.789
N11 540.349 437.467 56.587
N12 645.430 438.853 142.964
N13 884.371 488.230 120.771
