# Supplementary material for: Impact of DNA methylation on 3D genome structure
Source: Nat Commun. 2021 May 28;12:3243. doi: 10.1038/s41467-021-23142-8 (PMC8163762; doi:10.1038/s41467-021-23142-8)
Supplement: Supplementary file 7 — Supplementary Software 2 [file 41467_2021_23142_MOESM7_ESM.zip › Supplementary_Software2/test/output_nucl/nucl_000000.xyz]

13
generated by Juergen Walther
N1 -40.882 -34.652 33.224
N2 -200.559 255.806 -4.803
N3 -228.772 182.181 215.973
N4 -168.137 263.532 323.671
N5 -152.628 525.588 239.841
N6 -247.590 579.560 292.076
N7 -225.342 437.204 329.198
N8 -90.502 730.119 335.466
N9 -97.453 684.114 416.548
N10 -25.479 454.974 567.865
N11 24.122 489.578 482.587
N12 144.442 454.304 547.592
N13 307.965 386.419 465.917
