# Supplementary material for: Impact of DNA methylation on 3D genome structure
Source: Nat Commun. 2021 May 28;12:3243. doi: 10.1038/s41467-021-23142-8 (PMC8163762; doi:10.1038/s41467-021-23142-8)
Supplement: Supplementary file 7 — Supplementary Software 2 [file 41467_2021_23142_MOESM7_ESM.zip › Supplementary_Software2/test/output_nucl/nucl_000000_000076.xyz]

13
generated by Juergen Walther
N1 -36.516 -36.885 37.289
N2 -64.903 256.784 21.954
N3 -8.643 326.653 125.577
N4 80.847 244.696 212.569
N5 218.765 323.135 -133.971
N6 209.906 431.575 -82.104
N7 300.556 326.900 -25.826
N8 285.707 547.585 -178.732
N9 340.277 471.402 -144.806
N10 358.634 233.671 -303.111
N11 453.871 291.570 -301.855
N12 512.922 167.634 -271.239
N13 674.694 216.268 -143.565
