# Supplementary material for: Impact of DNA methylation on 3D genome structure
Source: Nat Commun. 2021 May 28;12:3243. doi: 10.1038/s41467-021-23142-8 (PMC8163762; doi:10.1038/s41467-021-23142-8)
Supplement: Supplementary file 7 — Supplementary Software 2 [file 41467_2021_23142_MOESM7_ESM.zip › Supplementary_Software2/test/output_nucl/nucl_000000_000062.xyz]

13
generated by Juergen Walther
N1 -25.958 1.647 57.290
N2 100.227 107.792 -9.328
N3 37.834 256.282 18.680
N4 168.151 226.386 95.943
N5 258.310 198.422 -247.670
N6 333.514 271.025 -189.235
N7 273.274 176.167 -97.973
N8 386.791 106.831 -369.836
N9 420.871 198.482 -336.585
N10 338.694 40.267 -180.329
N11 383.513 59.975 -68.528
N12 235.649 47.361 -44.943
N13 281.198 32.714 103.048
