# Supplementary material for: Impact of DNA methylation on 3D genome structure
Source: Nat Commun. 2021 May 28;12:3243. doi: 10.1038/s41467-021-23142-8 (PMC8163762; doi:10.1038/s41467-021-23142-8)
Supplement: Supplementary file 7 — Supplementary Software 2 [file 41467_2021_23142_MOESM7_ESM.zip › Supplementary_Software2/test/output_nucl/nucl_000000_000048.xyz]

13
generated by Juergen Walther
N1 -22.465 -16.819 61.279
N2 166.872 347.937 -71.679
N3 431.677 5.435 49.510
N4 457.363 20.924 -69.639
N5 449.745 379.346 1.636
N6 524.820 339.828 -78.452
N7 439.830 236.223 -34.832
N8 373.773 486.885 -117.093
N9 517.760 430.028 -97.486
N10 448.116 591.685 -256.485
N11 364.204 600.806 -330.013
N12 386.918 733.321 -322.792
N13 539.750 599.642 -494.957
