# Supplementary material for: Impact of DNA methylation on 3D genome structure
Source: Nat Commun. 2021 May 28;12:3243. doi: 10.1038/s41467-021-23142-8 (PMC8163762; doi:10.1038/s41467-021-23142-8)
Supplement: Supplementary file 7 — Supplementary Software 2 [file 41467_2021_23142_MOESM7_ESM.zip › Supplementary_Software2/test/output_nucl/nucl_000000_000074.xyz]

13
generated by Juergen Walther
N1 -40.106 -27.272 37.153
N2 -42.403 191.816 91.599
N3 -10.721 288.436 219.041
N4 115.056 251.963 158.376
N5 -96.875 557.856 -4.554
N6 17.843 584.762 20.147
N7 -0.030 497.990 -99.701
N8 -16.243 757.993 36.133
N9 38.638 674.588 -28.500
N10 -201.608 572.346 -134.504
N11 -152.009 612.501 -225.171
N12 -182.119 484.239 -278.368
N13 -300.750 542.935 -467.550
