# Supplementary material for: Impact of DNA methylation on 3D genome structure
Source: Nat Commun. 2021 May 28;12:3243. doi: 10.1038/s41467-021-23142-8 (PMC8163762; doi:10.1038/s41467-021-23142-8)
Supplement: Supplementary file 7 — Supplementary Software 2 [file 41467_2021_23142_MOESM7_ESM.zip › Supplementary_Software2/test/output_nucl/nucl_000000_000060.xyz]

13
generated by Juergen Walther
N1 -31.301 2.379 54.271
N2 173.056 119.841 -3.542
N3 212.817 153.665 -78.543
N4 314.216 174.057 -194.182
N5 117.932 159.682 -444.665
N6 202.404 238.761 -414.206
N7 189.876 142.313 -315.503
N8 233.582 91.354 -599.568
N9 294.312 187.186 -579.961
N10 258.158 -9.533 -538.974
N11 330.344 -95.530 -493.085
N12 235.306 -156.465 -591.827
N13 390.458 -171.018 -772.033
