# Supplementary material for: Impact of DNA methylation on 3D genome structure
Source: Nat Commun. 2021 May 28;12:3243. doi: 10.1038/s41467-021-23142-8 (PMC8163762; doi:10.1038/s41467-021-23142-8)
Supplement: Supplementary file 7 — Supplementary Software 2 [file 41467_2021_23142_MOESM7_ESM.zip › Supplementary_Software2/test/output_nucl/nucl_000000_000061.xyz]

13
generated by Juergen Walther
N1 -24.636 8.126 58.100
N2 160.392 102.589 21.502
N3 175.307 203.278 25.915
N4 318.140 221.628 -44.099
N5 66.052 286.245 -299.501
N6 159.716 358.890 -314.796
N7 203.521 243.209 -242.489
N8 92.920 234.928 -514.225
N9 134.415 331.817 -489.881
N10 170.882 128.163 -378.677
N11 275.061 97.980 -323.213
N12 162.032 29.581 -247.327
N13 174.570 -132.949 -244.534
