# Supplementary material for: Impact of DNA methylation on 3D genome structure
Source: Nat Commun. 2021 May 28;12:3243. doi: 10.1038/s41467-021-23142-8 (PMC8163762; doi:10.1038/s41467-021-23142-8)
Supplement: Supplementary file 7 — Supplementary Software 2 [file 41467_2021_23142_MOESM7_ESM.zip › Supplementary_Software2/test/output_nucl/nucl_000000_000075.xyz]

13
generated by Juergen Walther
N1 -40.328 -27.370 38.851
N2 -67.197 217.529 35.454
N3 -53.898 335.738 189.874
N4 95.878 370.406 213.338
N5 -110.698 527.607 -76.693
N6 -122.814 605.317 13.721
N7 18.173 584.720 -24.923
N8 -245.790 661.570 -124.747
N9 -151.685 688.499 -87.218
N10 76.734 610.332 -219.112
N11 54.090 714.284 -257.523
N12 183.501 735.841 -202.498
N13 228.204 929.689 -270.867
