# Supplementary material for: Impact of DNA methylation on 3D genome structure
Source: Nat Commun. 2021 May 28;12:3243. doi: 10.1038/s41467-021-23142-8 (PMC8163762; doi:10.1038/s41467-021-23142-8)
Supplement: Supplementary file 7 — Supplementary Software 2 [file 41467_2021_23142_MOESM7_ESM.zip › Supplementary_Software2/test/output_nucl/nucl_000000_000049.xyz]

13
generated by Juergen Walther
N1 -21.592 -13.887 62.641
N2 176.778 380.615 -6.533
N3 446.555 101.509 -36.379
N4 437.943 118.888 -167.325
N5 231.621 384.557 -132.216
N6 308.869 369.459 -220.405
N7 328.902 289.219 -105.391
N8 126.059 322.799 -304.319
N9 251.457 400.412 -265.749
N10 124.856 324.927 -459.720
N11 105.016 220.060 -496.911
N12 -4.662 283.560 -545.750
N13 220.091 200.871 -712.339
