# Supplementary material for: Impact of DNA methylation on 3D genome structure
Source: Nat Commun. 2021 May 28;12:3243. doi: 10.1038/s41467-021-23142-8 (PMC8163762; doi:10.1038/s41467-021-23142-8)
Supplement: Supplementary file 7 — Supplementary Software 2 [file 41467_2021_23142_MOESM7_ESM.zip › Supplementary_Software2/test/output_nucl/nucl_000000_000050.xyz]

13
generated by Juergen Walther
N1 -14.839 -12.582 64.072
N2 211.289 351.471 52.939
N3 366.677 31.770 70.952
N4 415.615 38.064 -55.012
N5 300.668 352.633 -159.384
N6 394.925 300.458 -205.257
N7 325.783 238.122 -96.162
N8 283.679 333.718 -376.519
N9 396.355 337.701 -281.350
N10 347.046 288.187 -485.679
N11 269.416 237.325 -556.692
N12 302.191 336.621 -639.831
N13 322.106 28.227 -656.483
