# Supplementary material for: Impact of DNA methylation on 3D genome structure
Source: Nat Commun. 2021 May 28;12:3243. doi: 10.1038/s41467-021-23142-8 (PMC8163762; doi:10.1038/s41467-021-23142-8)
Supplement: Supplementary file 7 — Supplementary Software 2 [file 41467_2021_23142_MOESM7_ESM.zip › Supplementary_Software2/test/output_nucl/nucl_000000_000044.xyz]

13
generated by Juergen Walther
N1 -36.183 -5.766 54.867
N2 119.799 293.160 -195.557
N3 435.221 230.223 140.299
N4 437.410 297.415 16.417
N5 159.797 440.552 157.417
N6 102.946 472.662 56.985
N7 146.549 342.042 67.982
N8 -15.240 535.503 214.917
N9 -7.705 529.350 65.097
N10 -125.591 555.885 177.523
N11 -88.220 608.326 267.334
N12 -56.552 708.501 186.358
N13 -288.897 548.144 356.521
