# Supplementary material for: Impact of DNA methylation on 3D genome structure
Source: Nat Commun. 2021 May 28;12:3243. doi: 10.1038/s41467-021-23142-8 (PMC8163762; doi:10.1038/s41467-021-23142-8)
Supplement: Supplementary file 7 — Supplementary Software 2 [file 41467_2021_23142_MOESM7_ESM.zip › Supplementary_Software2/test/output_nucl/nucl_000000_000078.xyz]

13
generated by Juergen Walther
N1 -38.315 -37.478 34.196
N2 -99.733 227.121 20.689
N3 -136.697 363.776 202.638
N4 -30.292 283.834 264.565
N5 281.261 407.087 151.139
N6 245.652 510.922 197.645
N7 227.465 378.815 263.869
N8 422.966 604.909 293.845
N9 389.275 548.384 343.210
N10 274.206 304.627 306.208
N11 384.680 293.201 320.634
N12 373.381 174.081 379.258
N13 579.610 89.664 384.525
