# Supplementary material for: Impact of DNA methylation on 3D genome structure
Source: Nat Commun. 2021 May 28;12:3243. doi: 10.1038/s41467-021-23142-8 (PMC8163762; doi:10.1038/s41467-021-23142-8)
Supplement: Supplementary file 7 — Supplementary Software 2 [file 41467_2021_23142_MOESM7_ESM.zip › Supplementary_Software2/test/output_nucl/nucl_000000_000079.xyz]

13
generated by Juergen Walther
N1 -37.275 -39.032 33.927
N2 -116.557 185.703 48.810
N3 -188.524 94.232 124.957
N4 -99.384 109.631 239.056
N5 -280.520 440.584 306.907
N6 -372.756 361.061 299.837
N7 -260.408 340.271 396.642
N8 -545.534 474.197 364.669
N9 -541.621 408.782 411.662
N10 -363.665 230.953 509.805
N11 -363.267 326.735 562.108
N12 -296.574 290.874 672.818
N13 -67.636 397.066 793.839
