# Supplementary material for: Impact of DNA methylation on 3D genome structure
Source: Nat Commun. 2021 May 28;12:3243. doi: 10.1038/s41467-021-23142-8 (PMC8163762; doi:10.1038/s41467-021-23142-8)
Supplement: Supplementary file 7 — Supplementary Software 2 [file 41467_2021_23142_MOESM7_ESM.zip › Supplementary_Software2/test/output_nucl/nucl_000000_000045.xyz]

13
generated by Juergen Walther
N1 -32.649 -6.584 57.720
N2 207.635 132.063 -234.359
N3 351.861 210.539 145.428
N4 423.016 163.041 30.711
N5 122.346 297.326 -14.369
N6 105.305 274.095 -130.551
N7 168.231 172.476 -62.103
N8 -60.917 273.292 34.810
N9 -56.212 297.788 -110.973
N10 -150.140 233.700 -1.669
N11 -160.898 278.308 99.418
N12 -195.931 387.870 43.862
N13 -372.556 122.040 64.990
