# Supplementary material for: Impact of DNA methylation on 3D genome structure
Source: Nat Commun. 2021 May 28;12:3243. doi: 10.1038/s41467-021-23142-8 (PMC8163762; doi:10.1038/s41467-021-23142-8)
Supplement: Supplementary file 7 — Supplementary Software 2 [file 41467_2021_23142_MOESM7_ESM.zip › Supplementary_Software2/test/output_nucl/nucl_000000_000051.xyz]

13
generated by Juergen Walther
N1 -13.022 -13.133 65.025
N2 243.833 310.367 72.283
N3 396.562 151.899 183.924
N4 479.077 67.434 125.388
N5 476.813 69.112 -190.952
N6 566.469 114.945 -130.330
N7 445.011 97.671 -57.164
N8 600.143 -22.173 -251.726
N9 551.768 110.520 -260.622
N10 731.333 68.646 -191.417
N11 807.600 40.881 -106.642
N12 879.302 139.678 -168.692
N13 742.277 163.444 111.567
