# Supplementary material for: Impact of DNA methylation on 3D genome structure
Source: Nat Commun. 2021 May 28;12:3243. doi: 10.1038/s41467-021-23142-8 (PMC8163762; doi:10.1038/s41467-021-23142-8)
Supplement: Supplementary file 7 — Supplementary Software 2 [file 41467_2021_23142_MOESM7_ESM.zip › Supplementary_Software2/test/output_nucl/nucl_000000_000047.xyz]

13
generated by Juergen Walther
N1 -27.223 -16.737 59.382
N2 213.152 291.605 -29.728
N3 239.144 237.147 419.327
N4 343.494 182.378 349.538
N5 272.211 524.270 423.806
N6 384.453 552.472 408.987
N7 367.609 426.823 345.237
N8 227.624 662.078 291.581
N9 344.866 625.081 385.498
N10 308.558 777.524 289.265
N11 251.143 847.219 224.831
N12 229.619 916.961 332.302
N13 487.939 895.212 226.278
