# Supplementary material for: Impact of DNA methylation on 3D genome structure
Source: Nat Commun. 2021 May 28;12:3243. doi: 10.1038/s41467-021-23142-8 (PMC8163762; doi:10.1038/s41467-021-23142-8)
Supplement: Supplementary file 7 — Supplementary Software 2 [file 41467_2021_23142_MOESM7_ESM.zip › Supplementary_Software2/test/output_nucl/nucl_000000_000053.xyz]

13
generated by Juergen Walther
N1 -15.465 -12.537 64.417
N2 123.532 336.697 36.876
N3 237.682 322.787 137.964
N4 383.098 341.074 165.862
N5 532.564 389.672 -74.903
N6 514.908 421.173 38.399
N7 421.586 343.663 -26.332
N8 714.094 358.603 -46.182
N9 658.659 455.136 -120.790
N10 788.636 466.763 9.172
N11 891.833 460.287 63.423
N12 922.092 576.115 -5.460
N13 789.896 484.659 330.985
