# Supplementary material for: Impact of DNA methylation on 3D genome structure
Source: Nat Commun. 2021 May 28;12:3243. doi: 10.1038/s41467-021-23142-8 (PMC8163762; doi:10.1038/s41467-021-23142-8)
Supplement: Supplementary file 7 — Supplementary Software 2 [file 41467_2021_23142_MOESM7_ESM.zip › Supplementary_Software2/test/output_nucl/nucl_000000_000052.xyz]

13
generated by Juergen Walther
N1 -16.366 -14.360 63.117
N2 252.897 264.066 96.854
N3 322.553 190.285 181.212
N4 468.161 152.995 176.669
N5 555.221 355.688 -100.445
N6 610.073 341.677 3.883
N7 494.987 266.063 -21.879
N8 733.302 364.208 -145.066
N9 674.155 472.097 -80.011
N10 842.832 405.577 -23.490
N11 932.082 340.146 6.766
N12 984.994 449.772 69.252
N13 700.855 248.972 193.751
