# Supplementary material for: Impact of DNA methylation on 3D genome structure
Source: Nat Commun. 2021 May 28;12:3243. doi: 10.1038/s41467-021-23142-8 (PMC8163762; doi:10.1038/s41467-021-23142-8)
Supplement: Supplementary file 7 — Supplementary Software 2 [file 41467_2021_23142_MOESM7_ESM.zip › Supplementary_Software2/test/output_nucl/nucl_000000_000046.xyz]

13
generated by Juergen Walther
N1 -32.233 -11.168 57.657
N2 271.179 177.764 -139.468
N3 235.699 161.763 316.635
N4 341.601 151.293 218.330
N5 166.313 396.674 292.140
N6 205.116 495.051 241.814
N7 271.274 385.802 180.844
N8 -1.452 353.484 185.582
N9 70.880 475.723 233.126
N10 -63.001 417.364 156.809
N11 -142.205 351.904 119.012
N12 -208.572 370.334 227.081
N13 -201.869 605.081 49.818
