# Supplementary material for: Impact of DNA methylation on 3D genome structure
Source: Nat Commun. 2021 May 28;12:3243. doi: 10.1038/s41467-021-23142-8 (PMC8163762; doi:10.1038/s41467-021-23142-8)
Supplement: Supplementary file 7 — Supplementary Software 2 [file 41467_2021_23142_MOESM7_ESM.zip › Supplementary_Software2/test/output_nucl/nucl_000000_000081.xyz]

13
generated by Juergen Walther
N1 -38.283 -38.035 32.866
N2 -196.561 239.969 -3.346
N3 -236.007 180.889 232.914
N4 -216.950 282.173 337.431
N5 -212.451 538.263 167.941
N6 -316.637 597.800 185.672
N7 -283.795 496.588 289.096
N8 -213.318 792.903 200.121
N9 -222.370 771.614 282.019
N10 -90.330 637.563 507.274
N11 -53.598 648.171 408.257
N12 76.375 665.908 458.288
N13 300.753 613.067 406.349
