# Supplementary material for: Impact of DNA methylation on 3D genome structure
Source: Nat Commun. 2021 May 28;12:3243. doi: 10.1038/s41467-021-23142-8 (PMC8163762; doi:10.1038/s41467-021-23142-8)
Supplement: Supplementary file 7 — Supplementary Software 2 [file 41467_2021_23142_MOESM7_ESM.zip › Supplementary_Software2/test/output_nucl/nucl_000000_000042.xyz]

13
generated by Juergen Walther
N1 -41.889 -12.940 48.863
N2 114.379 354.770 6.984
N3 388.310 202.738 350.560
N4 335.033 324.352 314.072
N5 5.313 161.874 330.510
N6 -40.648 251.687 277.621
N7 33.463 159.707 220.976
N8 -159.752 180.096 400.425
N9 -119.848 308.585 337.910
N10 -231.691 221.617 467.547
N11 -180.096 124.083 487.009
N12 -85.405 223.786 522.437
N13 -288.289 60.610 731.503
