# Supplementary material for: Impact of DNA methylation on 3D genome structure
Source: Nat Commun. 2021 May 28;12:3243. doi: 10.1038/s41467-021-23142-8 (PMC8163762; doi:10.1038/s41467-021-23142-8)
Supplement: Supplementary file 7 — Supplementary Software 2 [file 41467_2021_23142_MOESM7_ESM.zip › Supplementary_Software2/test/output_nucl/nucl_000000_000056.xyz]

13
generated by Juergen Walther
N1 -17.553 -7.635 64.778
N2 33.547 236.649 84.181
N3 222.712 273.254 173.086
N4 336.902 343.608 161.088
N5 306.373 573.841 -7.241
N6 310.716 569.236 110.270
N7 291.603 459.965 29.650
N8 463.538 676.353 -77.813
N9 344.223 700.053 -105.367
N10 554.804 791.064 -30.599
N11 596.583 859.732 56.910
N12 703.609 849.843 -42.953
N13 630.609 1184.728 80.319
