# Supplementary material for: Impact of DNA methylation on 3D genome structure
Source: Nat Commun. 2021 May 28;12:3243. doi: 10.1038/s41467-021-23142-8 (PMC8163762; doi:10.1038/s41467-021-23142-8)
Supplement: Supplementary file 7 — Supplementary Software 2 [file 41467_2021_23142_MOESM7_ESM.zip › Supplementary_Software2/test/output_nucl/nucl_000000_000057.xyz]

13
generated by Juergen Walther
N1 -18.440 -2.188 63.323
N2 79.871 200.962 35.953
N3 179.897 372.382 124.776
N4 261.605 465.652 85.013
N5 325.019 458.076 -175.814
N6 277.389 548.207 -113.857
N7 236.801 417.944 -83.278
N8 500.469 386.456 -107.953
N9 467.861 465.377 -215.773
N10 586.080 440.809 0.188
N11 615.911 545.633 52.036
N12 695.588 440.458 116.011
N13 820.362 719.009 152.467
