# Supplementary material for: Impact of DNA methylation on 3D genome structure
Source: Nat Commun. 2021 May 28;12:3243. doi: 10.1038/s41467-021-23142-8 (PMC8163762; doi:10.1038/s41467-021-23142-8)
Supplement: Supplementary file 7 — Supplementary Software 2 [file 41467_2021_23142_MOESM7_ESM.zip › Supplementary_Software2/test/output_nucl/nucl_000000_000043.xyz]

13
generated by Juergen Walther
N1 -40.807 -14.474 49.524
N2 57.998 376.697 -75.340
N3 382.465 366.095 257.798
N4 320.581 461.671 181.621
N5 53.511 290.004 283.982
N6 -36.814 349.952 241.714
N7 36.190 278.669 156.736
N8 -48.810 238.711 416.831
N9 -114.099 352.650 344.520
N10 -124.255 264.190 495.569
N11 -23.597 220.969 518.035
N12 13.244 352.584 532.217
N13 -106.023 84.090 683.198
