# Supplementary material for: Impact of DNA methylation on 3D genome structure
Source: Nat Commun. 2021 May 28;12:3243. doi: 10.1038/s41467-021-23142-8 (PMC8163762; doi:10.1038/s41467-021-23142-8)
Supplement: Supplementary file 7 — Supplementary Software 2 [file 41467_2021_23142_MOESM7_ESM.zip › Supplementary_Software2/test/output_nucl/nucl_000000_000080.xyz]

13
generated by Juergen Walther
N1 -35.461 -40.213 34.688
N2 -176.233 222.068 41.771
N3 -295.765 164.935 157.965
N4 -240.989 208.447 290.646
N5 -224.585 548.854 217.815
N6 -344.627 564.845 229.457
N7 -265.872 474.532 317.456
N8 -319.911 786.364 297.663
N9 -334.422 751.090 373.048
N10 -251.198 660.570 597.868
N11 -170.874 673.546 527.114
N12 -78.944 701.559 623.921
N13 135.120 647.198 546.107
