# Supplementary material for: Impact of DNA methylation on 3D genome structure
Source: Nat Commun. 2021 May 28;12:3243. doi: 10.1038/s41467-021-23142-8 (PMC8163762; doi:10.1038/s41467-021-23142-8)
Supplement: Supplementary file 7 — Supplementary Software 2 [file 41467_2021_23142_MOESM7_ESM.zip › Supplementary_Software2/test/output_nucl/nucl_000000_000069.xyz]

13
generated by Juergen Walther
N1 -31.742 -23.019 53.679
N2 71.202 171.279 32.538
N3 105.417 251.210 127.781
N4 126.600 136.254 129.289
N5 133.074 179.053 -163.376
N6 172.497 286.629 -196.776
N7 294.533 211.245 -163.701
N8 101.320 219.777 -342.396
N9 189.559 299.098 -342.867
N10 247.109 60.796 -198.996
N11 339.643 102.313 -233.037
N12 413.310 76.080 -104.408
N13 454.494 32.349 -284.064
