# Supplementary material for: Impact of DNA methylation on 3D genome structure
Source: Nat Commun. 2021 May 28;12:3243. doi: 10.1038/s41467-021-23142-8 (PMC8163762; doi:10.1038/s41467-021-23142-8)
Supplement: Supplementary file 7 — Supplementary Software 2 [file 41467_2021_23142_MOESM7_ESM.zip › Supplementary_Software2/test/output_nucl/nucl_000000_000055.xyz]

13
generated by Juergen Walther
N1 -13.318 -9.445 66.991
N2 69.874 285.307 107.715
N3 221.683 259.290 185.545
N4 360.819 261.393 171.191
N5 375.643 449.684 -31.587
N6 455.129 419.657 50.049
N7 318.845 395.706 48.279
N8 476.219 386.974 -197.492
N9 508.442 503.658 -175.170
N10 636.468 331.825 -208.517
N11 716.067 256.727 -162.007
N12 767.292 280.867 -295.610
N13 976.624 422.603 -54.859
