# Supplementary material for: Impact of DNA methylation on 3D genome structure
Source: Nat Commun. 2021 May 28;12:3243. doi: 10.1038/s41467-021-23142-8 (PMC8163762; doi:10.1038/s41467-021-23142-8)
Supplement: Supplementary file 7 — Supplementary Software 2 [file 41467_2021_23142_MOESM7_ESM.zip › Supplementary_Software2/test/output_nucl/nucl_000000_000041.xyz]

13
generated by Juergen Walther
N1 -43.656 -19.759 43.558
N2 19.888 349.173 71.331
N3 345.183 232.363 316.806
N4 337.954 341.256 218.321
N5 6.419 346.099 426.047
N6 -29.438 434.589 362.905
N7 -51.717 309.402 337.595
N8 25.692 471.247 541.027
N9 -42.636 535.737 428.528
N10 52.856 532.597 616.881
N11 86.379 430.684 648.407
N12 182.811 458.523 551.571
N13 180.474 412.950 887.275
