# Supplementary material for: Impact of DNA methylation on 3D genome structure
Source: Nat Commun. 2021 May 28;12:3243. doi: 10.1038/s41467-021-23142-8 (PMC8163762; doi:10.1038/s41467-021-23142-8)
Supplement: Supplementary file 7 — Supplementary Software 2 [file 41467_2021_23142_MOESM7_ESM.zip › Supplementary_Software2/test/output_nucl/nucl_000000_000040.xyz]

13
generated by Juergen Walther
N1 -44.227 -22.007 42.832
N2 70.553 374.774 137.113
N3 341.580 186.600 431.612
N4 350.009 321.468 378.705
N5 67.981 231.323 407.007
N6 16.647 309.714 341.656
N7 101.902 222.245 300.647
N8 -48.637 263.204 518.517
N9 -89.277 338.641 397.183
N10 -112.168 205.828 574.334
N11 -42.159 115.258 562.189
N12 45.024 208.123 622.390
N13 -61.995 -107.679 647.131
