# Supplementary material for: Impact of DNA methylation on 3D genome structure
Source: Nat Commun. 2021 May 28;12:3243. doi: 10.1038/s41467-021-23142-8 (PMC8163762; doi:10.1038/s41467-021-23142-8)
Supplement: Supplementary file 7 — Supplementary Software 2 [file 41467_2021_23142_MOESM7_ESM.zip › Supplementary_Software2/test/output_nucl/nucl_000000_000054.xyz]

13
generated by Juergen Walther
N1 -13.739 -12.503 65.796
N2 119.693 282.500 44.776
N3 254.374 210.999 55.550
N4 390.497 181.807 -2.767
N5 364.770 336.101 -203.332
N6 462.076 300.587 -153.501
N7 335.550 305.236 -98.231
N8 392.234 235.984 -361.860
N9 471.945 346.153 -373.923
N10 531.435 182.472 -422.179
N11 523.852 86.164 -490.116
N12 580.066 170.737 -588.314
N13 653.952 -147.852 -365.211
