# Supplementary material for: Impact of DNA methylation on 3D genome structure
Source: Nat Commun. 2021 May 28;12:3243. doi: 10.1038/s41467-021-23142-8 (PMC8163762; doi:10.1038/s41467-021-23142-8)
Supplement: Supplementary file 7 — Supplementary Software 2 [file 41467_2021_23142_MOESM7_ESM.zip › Supplementary_Software2/test/output_nucl/nucl_000000_000068.xyz]

13
generated by Juergen Walther
N1 -33.227 -22.325 51.418
N2 81.901 163.931 -26.979
N3 198.638 255.633 26.947
N4 235.072 149.644 65.717
N5 206.340 124.404 -270.332
N6 277.001 220.389 -292.798
N7 352.425 101.746 -241.301
N8 244.786 229.053 -459.778
N9 330.845 278.340 -392.522
N10 309.019 0.119 -340.252
N11 393.631 43.723 -284.012
N12 319.986 -13.889 -164.442
N13 459.321 -25.650 -175.804
