# Supplementary material for: Impact of DNA methylation on 3D genome structure
Source: Nat Commun. 2021 May 28;12:3243. doi: 10.1038/s41467-021-23142-8 (PMC8163762; doi:10.1038/s41467-021-23142-8)
Supplement: Supplementary file 7 — Supplementary Software 2 [file 41467_2021_23142_MOESM7_ESM.zip › Supplementary_Software2/test/output_nucl/nucl_000000_000033.xyz]

13
generated by Juergen Walther
N1 -39.940 -20.221 48.165
N2 237.615 266.387 -130.158
N3 298.063 36.019 -467.676
N4 179.744 90.190 -445.897
N5 393.717 270.743 -223.437
N6 343.209 338.141 -161.657
N7 351.014 224.559 -149.590
N8 482.720 298.378 -286.627
N9 397.954 308.872 -401.897
N10 571.473 378.396 -227.462
N11 661.680 454.432 -248.612
N12 645.263 466.434 -106.580
N13 714.002 556.464 30.796
