# Supplementary material for: Impact of DNA methylation on 3D genome structure
Source: Nat Commun. 2021 May 28;12:3243. doi: 10.1038/s41467-021-23142-8 (PMC8163762; doi:10.1038/s41467-021-23142-8)
Supplement: Supplementary file 7 — Supplementary Software 2 [file 41467_2021_23142_MOESM7_ESM.zip › Supplementary_Software2/test/output_nucl/nucl_000000_000027.xyz]

13
generated by Juergen Walther
N1 -51.837 -12.093 36.950
N2 201.769 364.495 15.274
N3 561.229 354.997 -157.308
N4 457.878 341.212 -210.796
N5 499.495 263.276 128.584
N6 407.318 247.953 172.960
N7 472.831 175.129 116.807
N8 584.115 274.286 149.160
N9 580.449 377.855 71.297
N10 838.694 223.910 254.040
N11 910.985 313.121 233.258
N12 927.944 234.668 370.806
N13 1150.437 366.369 269.702
