# Supplementary material for: Impact of DNA methylation on 3D genome structure
Source: Nat Commun. 2021 May 28;12:3243. doi: 10.1038/s41467-021-23142-8 (PMC8163762; doi:10.1038/s41467-021-23142-8)
Supplement: Supplementary file 7 — Supplementary Software 2 [file 41467_2021_23142_MOESM7_ESM.zip › Supplementary_Software2/test/output_nucl/nucl_000000_000026.xyz]

13
generated by Juergen Walther
N1 -52.645 -14.623 34.288
N2 107.240 410.155 -70.506
N3 496.919 355.485 -162.496
N4 405.579 372.011 -231.889
N5 430.183 275.448 44.149
N6 353.744 257.181 111.771
N7 370.152 202.172 14.405
N8 495.295 222.662 18.145
N9 516.917 335.653 -54.495
N10 651.349 26.134 9.337
N11 744.603 75.312 59.229
N12 717.947 -77.456 101.186
N13 955.616 152.081 -30.472
