# Supplementary material for: Impact of DNA methylation on 3D genome structure
Source: Nat Commun. 2021 May 28;12:3243. doi: 10.1038/s41467-021-23142-8 (PMC8163762; doi:10.1038/s41467-021-23142-8)
Supplement: Supplementary file 7 — Supplementary Software 2 [file 41467_2021_23142_MOESM7_ESM.zip › Supplementary_Software2/test/output_nucl/nucl_000000_000032.xyz]

13
generated by Juergen Walther
N1 -38.639 -13.574 52.024
N2 260.535 317.145 -35.952
N3 395.041 230.734 -422.218
N4 267.034 227.609 -379.825
N5 424.061 265.068 -98.100
N6 379.311 243.699 -4.448
N7 393.947 169.628 -90.433
N8 511.832 324.127 -98.100
N9 432.584 426.255 -166.257
N10 577.652 277.652 -3.256
N11 692.601 303.901 13.014
N12 652.678 247.713 141.253
N13 682.549 228.376 293.797
