# Supplementary material for: Impact of DNA methylation on 3D genome structure
Source: Nat Commun. 2021 May 28;12:3243. doi: 10.1038/s41467-021-23142-8 (PMC8163762; doi:10.1038/s41467-021-23142-8)
Supplement: Supplementary file 7 — Supplementary Software 2 [file 41467_2021_23142_MOESM7_ESM.zip › Supplementary_Software2/test/output_nucl/nucl_000000_000024.xyz]

13
generated by Juergen Walther
N1 -51.048 -16.007 34.311
N2 216.143 338.362 -137.422
N3 461.585 194.750 -169.133
N4 397.694 209.481 -263.907
N5 313.953 141.426 17.404
N6 215.710 134.505 56.127
N7 282.554 59.226 -11.091
N8 369.092 92.507 -4.714
N9 407.560 196.321 -81.974
N10 526.350 -41.265 157.734
N11 549.893 74.777 174.126
N12 486.652 -25.446 287.232
N13 562.965 301.794 113.227
