# Supplementary material for: Impact of DNA methylation on 3D genome structure
Source: Nat Commun. 2021 May 28;12:3243. doi: 10.1038/s41467-021-23142-8 (PMC8163762; doi:10.1038/s41467-021-23142-8)
Supplement: Supplementary file 7 — Supplementary Software 2 [file 41467_2021_23142_MOESM7_ESM.zip › Supplementary_Software2/test/output_nucl/nucl_000000_000030.xyz]

13
generated by Juergen Walther
N1 -43.774 -15.941 45.205
N2 204.401 352.335 -40.073
N3 407.841 228.052 -370.185
N4 289.197 236.612 -324.578
N5 509.647 256.625 -64.046
N6 496.459 212.144 28.925
N7 517.231 168.001 -75.164
N8 561.616 334.973 -76.311
N9 450.670 413.227 -131.587
N10 782.770 415.078 -55.431
N11 791.890 518.208 -111.328
N12 895.316 509.261 -4.237
N13 929.546 661.581 -23.500
