# Supplementary material for: Impact of DNA methylation on 3D genome structure
Source: Nat Commun. 2021 May 28;12:3243. doi: 10.1038/s41467-021-23142-8 (PMC8163762; doi:10.1038/s41467-021-23142-8)
Supplement: Supplementary file 7 — Supplementary Software 2 [file 41467_2021_23142_MOESM7_ESM.zip › Supplementary_Software2/test/output_nucl/nucl_000000_000018.xyz]

13
generated by Juergen Walther
N1 -55.530 -21.929 23.442
N2 184.884 345.607 118.730
N3 445.105 119.694 99.823
N4 465.964 162.640 -7.897
N5 403.812 435.893 263.455
N6 359.284 502.099 201.390
N7 327.272 387.355 255.148
N8 586.861 369.534 159.370
N9 590.504 492.685 199.973
N10 820.033 323.603 412.011
N11 793.638 436.013 420.577
N12 833.462 326.669 527.982
N13 884.516 729.596 589.430
