# Supplementary material for: Impact of DNA methylation on 3D genome structure
Source: Nat Commun. 2021 May 28;12:3243. doi: 10.1038/s41467-021-23142-8 (PMC8163762; doi:10.1038/s41467-021-23142-8)
Supplement: Supplementary file 7 — Supplementary Software 2 [file 41467_2021_23142_MOESM7_ESM.zip › Supplementary_Software2/test/output_nucl/nucl_000000_000019.xyz]

13
generated by Juergen Walther
N1 -53.426 -26.718 23.030
N2 181.071 375.558 27.678
N3 469.071 131.223 -46.479
N4 427.502 158.016 -139.121
N5 402.949 446.048 114.505
N6 354.391 498.278 44.313
N7 316.332 420.219 136.387
N8 519.616 290.646 24.785
N9 544.884 412.686 -16.040
N10 869.379 273.190 85.225
N11 843.950 381.272 81.681
N12 935.610 335.633 203.642
N13 816.176 631.745 -56.126
