# Supplementary material for: Impact of DNA methylation on 3D genome structure
Source: Nat Commun. 2021 May 28;12:3243. doi: 10.1038/s41467-021-23142-8 (PMC8163762; doi:10.1038/s41467-021-23142-8)
Supplement: Supplementary file 7 — Supplementary Software 2 [file 41467_2021_23142_MOESM7_ESM.zip › Supplementary_Software2/test/output_nucl/nucl_000000_000031.xyz]

13
generated by Juergen Walther
N1 -42.074 -9.713 48.950
N2 229.517 328.376 9.777
N3 573.399 188.350 -146.477
N4 464.670 192.278 -206.685
N5 400.708 106.992 103.542
N6 310.226 85.249 152.415
N7 364.083 25.255 72.017
N8 476.673 150.677 152.969
N9 450.863 292.625 130.019
N10 600.540 68.719 206.251
N11 687.333 97.747 279.688
N12 685.468 -50.137 269.226
N13 723.618 -119.101 398.573
