# Supplementary material for: Impact of DNA methylation on 3D genome structure
Source: Nat Commun. 2021 May 28;12:3243. doi: 10.1038/s41467-021-23142-8 (PMC8163762; doi:10.1038/s41467-021-23142-8)
Supplement: Supplementary file 7 — Supplementary Software 2 [file 41467_2021_23142_MOESM7_ESM.zip › Supplementary_Software2/test/output_nucl/nucl_000000_000025.xyz]

13
generated by Juergen Walther
N1 -52.405 -14.900 34.171
N2 275.617 311.409 -34.461
N3 538.129 128.042 -6.435
N4 477.493 169.409 -100.157
N5 427.101 59.478 181.937
N6 332.778 27.374 218.270
N7 410.265 -32.152 151.740
N8 498.472 9.071 191.073
N9 523.135 123.277 119.332
N10 702.094 -114.961 337.961
N11 706.478 1.081 366.344
N12 737.892 -97.415 489.718
N13 890.672 238.089 304.528
