# Supplementary material for: Impact of DNA methylation on 3D genome structure
Source: Nat Commun. 2021 May 28;12:3243. doi: 10.1038/s41467-021-23142-8 (PMC8163762; doi:10.1038/s41467-021-23142-8)
Supplement: Supplementary file 7 — Supplementary Software 2 [file 41467_2021_23142_MOESM7_ESM.zip › Supplementary_Software2/test/output_nucl/nucl_000000_000009.xyz]

13
generated by Juergen Walther
N1 -45.390 -16.997 47.920
N2 262.998 129.594 82.508
N3 84.473 -340.254 148.401
N4 204.369 -290.330 215.447
N5 11.147 -207.984 499.573
N6 -65.975 -250.140 444.777
N7 28.180 -307.246 520.476
N8 81.734 -89.059 284.377
N9 41.971 -74.814 400.880
N10 299.920 -338.337 325.990
N11 266.396 -235.729 337.757
N12 346.864 -298.331 439.393
N13 575.994 -40.093 47.004
