# Supplementary material for: Impact of DNA methylation on 3D genome structure
Source: Nat Commun. 2021 May 28;12:3243. doi: 10.1038/s41467-021-23142-8 (PMC8163762; doi:10.1038/s41467-021-23142-8)
Supplement: Supplementary file 7 — Supplementary Software 2 [file 41467_2021_23142_MOESM7_ESM.zip › Supplementary_Software2/test/output_nucl/nucl_000000_000021.xyz]

13
generated by Juergen Walther
N1 -55.060 -17.000 31.315
N2 213.840 311.854 -156.604
N3 515.339 179.678 -123.146
N4 471.165 116.726 -190.424
N5 333.513 410.130 -146.472
N6 265.038 463.028 -197.144
N7 259.975 371.893 -111.860
N8 357.640 267.848 -163.573
N9 417.222 329.173 -269.337
N10 676.387 228.430 -50.709
N11 627.214 309.262 -114.878
N12 686.541 335.615 33.737
N13 701.338 549.677 -319.195
