# Supplementary material for: Impact of DNA methylation on 3D genome structure
Source: Nat Commun. 2021 May 28;12:3243. doi: 10.1038/s41467-021-23142-8 (PMC8163762; doi:10.1038/s41467-021-23142-8)
Supplement: Supplementary file 7 — Supplementary Software 2 [file 41467_2021_23142_MOESM7_ESM.zip › Supplementary_Software2/test/output_nucl/nucl_000000_000035.xyz]

13
generated by Juergen Walther
N1 -40.185 -18.963 48.503
N2 272.613 190.804 -115.934
N3 442.489 -105.733 -141.769
N4 355.756 -17.182 -219.218
N5 231.980 65.609 127.323
N6 145.250 131.372 124.487
N7 148.535 19.864 157.807
N8 356.939 88.153 99.743
N9 299.882 154.742 -15.028
N10 430.820 76.846 135.164
N11 475.158 80.491 245.760
N12 434.952 -57.236 221.141
N13 688.603 -4.222 367.793
