# Supplementary material for: Impact of DNA methylation on 3D genome structure
Source: Nat Commun. 2021 May 28;12:3243. doi: 10.1038/s41467-021-23142-8 (PMC8163762; doi:10.1038/s41467-021-23142-8)
Supplement: Supplementary file 7 — Supplementary Software 2 [file 41467_2021_23142_MOESM7_ESM.zip › Supplementary_Software2/test/output_nucl/nucl_000000_000034.xyz]

13
generated by Juergen Walther
N1 -40.188 -19.850 48.396
N2 262.017 150.885 -146.869
N3 231.458 -188.563 -387.396
N4 215.066 -51.772 -363.783
N5 291.325 -160.207 -16.154
N6 281.419 -77.898 49.911
N7 197.708 -148.647 7.561
N8 398.930 -240.370 -20.129
N9 484.774 -124.190 -14.517
N10 375.232 -321.920 29.787
N11 353.591 -395.849 120.466
N12 233.199 -424.857 55.422
N13 234.994 -637.745 154.457
