# Supplementary material for: Impact of DNA methylation on 3D genome structure
Source: Nat Commun. 2021 May 28;12:3243. doi: 10.1038/s41467-021-23142-8 (PMC8163762; doi:10.1038/s41467-021-23142-8)
Supplement: Supplementary file 7 — Supplementary Software 2 [file 41467_2021_23142_MOESM7_ESM.zip › Supplementary_Software2/test/output_nucl/nucl_000000_000020.xyz]

13
generated by Juergen Walther
N1 -55.880 -14.993 28.726
N2 257.331 318.529 -104.701
N3 454.279 11.521 -64.773
N4 422.753 28.520 -157.848
N5 374.140 338.315 55.480
N6 342.819 399.415 -18.272
N7 281.595 321.483 57.150
N8 420.604 194.484 48.320
N9 511.840 266.415 -20.766
N10 706.886 79.921 231.601
N11 692.039 186.215 202.929
N12 674.605 167.024 358.509
N13 714.278 468.940 115.302
