# Supplementary material for: Impact of DNA methylation on 3D genome structure
Source: Nat Commun. 2021 May 28;12:3243. doi: 10.1038/s41467-021-23142-8 (PMC8163762; doi:10.1038/s41467-021-23142-8)
Supplement: Supplementary file 7 — Supplementary Software 2 [file 41467_2021_23142_MOESM7_ESM.zip › Supplementary_Software2/test/output_nucl/nucl_000000_000008.xyz]

13
generated by Juergen Walther
N1 -39.530 -19.719 52.996
N2 249.852 183.773 72.106
N3 70.894 -308.760 68.773
N4 195.461 -231.913 84.407
N5 88.482 -253.314 436.424
N6 -2.464 -267.470 386.525
N7 98.646 -356.860 395.450
N8 49.524 -50.346 295.091
N9 63.008 -82.049 424.168
N10 331.443 -74.258 173.009
N11 256.141 -29.373 241.072
N12 370.572 -51.294 320.864
N13 385.255 348.988 -30.100
