# Supplementary material for: Impact of DNA methylation on 3D genome structure
Source: Nat Commun. 2021 May 28;12:3243. doi: 10.1038/s41467-021-23142-8 (PMC8163762; doi:10.1038/s41467-021-23142-8)
Supplement: Supplementary file 7 — Supplementary Software 2 [file 41467_2021_23142_MOESM7_ESM.zip › Supplementary_Software2/test/output_nucl/nucl_000000_000036.xyz]

13
generated by Juergen Walther
N1 -34.694 -17.224 54.360
N2 246.860 275.625 -84.608
N3 585.230 246.855 40.753
N4 521.486 275.205 -84.856
N5 322.075 192.785 134.379
N6 215.580 210.840 148.692
N7 267.715 124.630 90.473
N8 405.916 285.681 153.057
N9 306.485 386.158 131.269
N10 474.881 257.238 197.113
N11 512.274 168.666 256.636
N12 518.519 132.993 115.911
N13 695.827 86.092 303.537
