# Supplementary material for: Impact of DNA methylation on 3D genome structure
Source: Nat Commun. 2021 May 28;12:3243. doi: 10.1038/s41467-021-23142-8 (PMC8163762; doi:10.1038/s41467-021-23142-8)
Supplement: Supplementary file 7 — Supplementary Software 2 [file 41467_2021_23142_MOESM7_ESM.zip › Supplementary_Software2/test/output_nucl/nucl_000000_000022.xyz]

13
generated by Juergen Walther
N1 -49.833 -11.509 41.804
N2 268.461 262.418 -149.585
N3 472.334 19.706 -15.649
N4 449.796 -7.928 -115.852
N5 433.887 251.916 2.992
N6 372.676 335.922 -4.697
N7 354.518 219.522 28.907
N8 440.383 129.848 12.030
N9 501.807 169.068 -94.826
N10 623.325 7.895 214.441
N11 646.477 105.462 157.780
N12 591.713 89.681 310.247
N13 678.799 321.998 20.032
