# Supplementary material for: Impact of DNA methylation on 3D genome structure
Source: Nat Commun. 2021 May 28;12:3243. doi: 10.1038/s41467-021-23142-8 (PMC8163762; doi:10.1038/s41467-021-23142-8)
Supplement: Supplementary file 7 — Supplementary Software 2 [file 41467_2021_23142_MOESM7_ESM.zip › Supplementary_Software2/test/output_nucl/nucl_000000_000023.xyz]

13
generated by Juergen Walther
N1 -50.673 -15.501 38.307
N2 247.737 329.541 -57.629
N3 507.004 122.993 -106.220
N4 481.915 150.598 -203.714
N5 353.331 299.128 34.502
N6 263.158 350.209 42.182
N7 294.066 232.608 50.116
N8 382.596 195.680 20.858
N9 440.564 252.491 -83.621
N10 574.817 79.791 203.749
N11 565.703 194.270 188.425
N12 540.841 101.423 319.158
N13 566.530 399.513 75.950
