# Supplementary material for: Impact of DNA methylation on 3D genome structure
Source: Nat Commun. 2021 May 28;12:3243. doi: 10.1038/s41467-021-23142-8 (PMC8163762; doi:10.1038/s41467-021-23142-8)
Supplement: Supplementary file 7 — Supplementary Software 2 [file 41467_2021_23142_MOESM7_ESM.zip › Supplementary_Software2/test/output_nucl/nucl_000000_000037.xyz]

13
generated by Juergen Walther
N1 -34.683 -16.749 54.534
N2 183.036 298.551 -167.799
N3 623.982 293.030 -82.906
N4 576.327 318.378 -208.333
N5 392.971 263.201 59.913
N6 316.420 308.083 124.148
N7 300.443 230.718 29.898
N8 509.322 304.450 58.153
N9 433.019 422.709 107.387
N10 616.771 262.530 151.459
N11 621.909 159.291 194.970
N12 655.786 161.526 47.417
N13 728.998 42.280 348.881
