# Supplementary material for: Impact of DNA methylation on 3D genome structure
Source: Nat Commun. 2021 May 28;12:3243. doi: 10.1038/s41467-021-23142-8 (PMC8163762; doi:10.1038/s41467-021-23142-8)
Supplement: Supplementary file 7 — Supplementary Software 2 [file 41467_2021_23142_MOESM7_ESM.zip › Supplementary_Software2/test/output_tables_helpar/table_all_roll.dat]

0.723280 -8.324036 -7.305072 -25.280097 8.630414 -15.917468 -21.867809 -4.189303 3.742689 30.627510 2.427766 -6.524902 2.785647 -12.741962 -4.482061 0.795220 1.330280 27.617939 0.803190 -5.883322 0.069958 1.253243 -12.648413 -4.077889 23.092481 5.125661 -2.111704 14.947567 13.830024 -16.001725 3.915074 5.998267 -14.068763 -25.620529 25.427967 -19.639510 -7.818371 9.797804 5.749155 13.129888 8.824219 -2.032850 -0.243536 19.413684 13.147930 -20.126874 -2.921587 -7.216495 -15.028905 12.891776 3.232935 -8.780575 -9.057361 25.396144 -12.066399 -25.938013 22.126484 2.382226 5.766970 -5.309382 -41.574079 8.213770 2.776567 2.697554 -13.448768 2.982608 10.318072 -6.999978 15.960524 15.366818 12.367562 1.877117 -8.503967 -14.574445 7.779041 -2.916045 -22.660333 -0.634629 -6.152125 -17.666744 16.528457 -11.533087 14.444044 -24.346210 13.960617 13.730806 -3.026825 -12.523236 -29.405471 5.304811 23.341290 -13.933277 -4.218209 -3.521951 22.624935 -13.930978 -0.299762 -22.316606 8.704831 11.162225 18.946145 5.365935 -8.879586 -4.331032 -17.298791 -10.844161 11.461333 9.772260 11.083547 -19.335458 7.709027 -9.955738 -10.193808 -9.452801 15.699344 -16.736148 -0.138651 0.858766 0.571766 -4.089473 -4.993026 18.644148 18.460741 15.831687 19.397013 -0.318654 18.042657 -6.390415 -2.560065 9.454443 21.288757 -1.068368 -5.289884 13.902332 -27.758517 -12.740402 4.143644 4.907084 1.098759 -36.545223 -8.076643 -19.438379 18.349949 0.722424 3.282349 3.943784 -7.202991 -17.055007 20.033592 0.470127 -15.210550 -14.415263 -14.141575 -11.736751 5.840819 12.311600 -2.766142 1.710091 32.787587 -11.593527 -12.820773 0.459619 15.465484 28.036323 0.156044 6.701786 6.863840 4.833159 8.093506 -24.470757 17.456048 2.937836 18.965950 -10.381500 -2.418750 1.015728 -3.942876 -14.988437 -13.391123 -5.448903 27.969746 10.601403 -8.511383 22.387341 -8.544113 -5.347726 -21.906466 -34.516258 13.223598 -11.624718 9.285758 -5.449959 -3.852735 -1.533950 -1.249428 -0.996361 2.798404 -4.223562 4.028288 -3.684966 -12.651076 3.827694 4.053827 -2.956722 -29.909171 -26.766096 -14.492449 -6.219087 7.143905 -7.301334 3.133790 14.889801 24.945330 19.865484 -13.848077 -0.198492 13.774288 6.978493 1.852971 -9.587605 -14.894591 -6.636698 2.644237 -3.474244 3.552461 -17.399290 -17.185630 -25.440676 -8.860816 3.970739 -3.149619 -3.954960 18.535640 7.281017 -8.140373 12.334285 26.963054 7.332996 -3.347689 -12.897537 -1.146864 -21.504027 -23.351751 -9.320053 5.766344 -15.789036 19.063053 15.082622 4.672124 -8.441287 -13.750893 2.809405 11.908494 2.964784 7.943298 -21.829165 -1.419575 -1.476865 4.963168 -14.061061 0.862263 5.084241 -13.664062 18.037297 -26.546834 -12.737939 -12.936255 9.609864 3.122312 1.758934 19.274336 -25.166205 -3.451200 3.479202 9.451789 -15.520996 9.339664 -17.332119 2.024119 18.223209 -24.141626 1.030729 -1.343779 17.412215 -21.594136 7.438826 -9.777103 -21.920018 6.910890 -23.621962 2.920035 -13.751373 10.559058 -9.979931 -5.286823 18.886071 -13.009758 -16.125586 32.434347 -19.230198 -13.387858 9.125704 8.635192 6.330955 8.459552 20.960998 -14.154707 2.291734 -0.230554 -20.790481 11.331359 29.372497 12.711807 -14.819095 7.587988 0.077165 -3.358336 -11.503767 1.181924 -7.020907 -1.528395 6.996666 11.741853 9.710777 6.705147 8.127655 -8.143682 13.843465 35.114957 5.687074 6.322283 9.014801 10.773279 -0.397162 5.634891 -21.867531 -3.532491 19.682680 4.282695 -2.367401 14.277812 -18.514360 0.282810 7.098202 16.163429 7.790171 0.631270 21.748062 -17.368858 26.711761 -27.101987 9.979657 4.011828 2.918480 2.239844 12.599023 -17.402836 15.448831 -3.676399 6.036880 -2.696380 -16.548789 8.626399 21.622429 -15.220211 -6.215727 2.420434 7.083611 -3.362643 -16.504334 -12.073159 22.757075 6.188276 11.867447 -7.932735 -12.648656 -2.373268 8.333877 11.806059 10.350600 26.492987 10.591235 -3.087159 -3.137590 -19.594344 10.834982 -3.892601 -12.344605 24.991768 -14.164582 -4.544428 25.583487 -3.779732 -4.127211 -4.726016 11.747576 -5.862422 12.855112 16.024697 0.265433 -2.738676 37.239481 -10.237243 1.751012 7.357071 17.499882 2.291744 14.201104 9.562688 1.169277 3.875949 -0.423081 24.827840 23.134460 -14.382496 -25.182303 6.420676 11.699021 -2.094822 -6.440316 -5.767654 -15.547650 6.487096 -17.048887 9.515613 5.354824 5.529187 -19.967403 -4.025590 5.691672 -18.269292 7.290938 -7.518666 -22.116262 7.089342 1.283361 -9.871121 -8.466190 -3.537899 -19.407168 18.289370 -2.967013 -2.696574 15.485534 -12.319816 -1.462447 16.631333 -12.538665 -10.964088 5.280824 -3.813998 -0.919936 -15.232835 -4.287431 7.671409 -5.095559 1.827425 -11.816086 -6.004766 27.205768 -9.501352 -6.503362 -0.327562 -5.373491 18.640378 -0.803630 -2.033932 14.974948 -1.406803 -8.512784 1.021117 -9.065876 -4.141979 6.171811 -13.817741 1.813434 2.361008 -4.117360 10.053321 -4.194705 -7.471013 6.065632 18.765561 -7.423436 3.586488 2.393848 14.401608 7.144510 -12.511571 5.681945 28.299652 -20.179560 -17.812372 10.646174 -8.517643 -3.755223 2.977698 5.780664 6.612618 -0.705721 -11.007803 11.433825 -13.242894 37.360081 19.054430 -11.759161 -9.008108 -4.158766 27.771078 -17.226656 2.363845 9.599645 -1.076380 3.455035 8.163274 8.275573 9.004770 -19.513274 17.082688 20.153728 18.155369 3.681270 -10.650812 -13.042344 1.201465 -6.506864 4.923613 -3.191075 4.824626 5.238434 -35.773865 -18.731626 5.924703 2.006506 8.200296 -7.549861 0.774954 -6.481087 -25.387894 -21.780974 4.102224 8.588973 18.465793 9.185409 5.316324 -23.362029 13.030927 -0.831996 22.350002 23.009560 -0.154035 -12.293622 -6.522105 9.184723 8.716178 -16.415119 23.957481 -10.558517 2.434495 -3.430765 1.364504 -10.385315 8.330150 11.478045 -6.827007 -0.384695 -20.209197 7.578524 0.868039 1.425933 -10.356236 9.455014 23.560040 5.775226 -14.691570 3.463578 -7.440315 30.650037 -1.797843 6.113835 15.989937 -1.067836 -17.012841 6.368242 -6.802331 7.357542 -26.053315 -15.506715 -22.517055 12.888978 -4.360317 1.873261 -33.042511 -13.621392 13.026247 17.430574 -2.091979 -10.780556 -31.706031 36.635514 -7.635238 -0.482871 -2.982006 -25.379903 -1.503808 -0.642177 -11.062945 7.267564 6.475970 8.408057 -2.329733 23.575439 10.662795 -13.422953 15.281108 -16.230950 -0.033604 -3.035801 -3.323637 5.031358 16.006655 -12.540031 -25.331949 -5.492075 18.874186 -9.070499 -32.790532 -14.443212 -0.669146 -9.531621 -5.774881 -20.606687 -23.879768 -4.882407 -15.749807 0.800610 9.421765 -20.453752 -5.691355 -0.976198 0.290956 -11.154193 -17.317515 18.797400 6.380832 -9.440123 -6.222732 6.848203 1.595111 23.912290 -21.827245 9.908016 -22.854197 3.932339 5.327113 -8.767318 16.578849 -13.986407 -8.440473 10.724373 -5.046690 10.789630 13.829416 -7.860803 -7.003242 34.476602 -15.683523 -25.848993 7.115809 -7.925453 11.579179 5.829375 1.316999 -11.821315 12.546038 19.651797 -0.080756 -15.010218 -7.157634 -4.441930 -12.031967 28.131781 0.750687 9.126465 25.805460 -6.089851 13.046681 -7.491474 34.836432 0.181488 0.186341 9.398738 14.366107 -23.490308 17.175027 -19.520267 -7.096282 7.762354 20.476443 -11.066648 -19.399294 -4.316994 6.948778 4.860551 17.189516 -10.778043 7.804527 1.212965 -0.817159 -10.777607 20.696199 -15.091800 -34.021336 -16.249733 -29.286024 -10.274782 14.008477 5.467450 4.768001 7.113730 -11.969543 -15.778400 -37.149971 -22.445839 -20.058568 22.319592 -11.324781 -19.283520 5.078215 0.692402 -6.445566 14.678352 -11.927270 2.119295 16.747122 34.274130 13.829697 -0.311358 3.888395 -3.976442 -4.126224 14.115425 25.457192 -4.214722 7.070871 4.143306 3.072633 -21.884916 11.000762 10.853977 16.426228 -17.178843 -11.002051 4.575162 6.498700 -9.351417 26.654209 3.061147 -13.856192 -6.967711 5.476447 16.992244 0.543353 10.600593 -5.388828 -6.744595 -2.164024 -18.021103 -9.352019 7.085510 -20.408402 -9.675049 -1.225924 -13.929250 8.994646 -1.448898 -2.514270 -11.925882 13.485482 8.911911 -8.918706 9.846853 -13.125381 24.554177 10.292419 19.440703 -4.756709 -10.589654 -4.883222 10.129098 18.283013 -0.815599 8.209089 42.242460 -10.206393 -22.818115 -13.300393 3.276053 1.164962 9.249253 -8.185694 -3.322873 -9.989924 -8.442462 -18.080605 -24.876959 -3.494084 17.113135 6.221829 -5.635096 -3.731247 9.384969 16.289431 -0.520072 10.928942 -5.777056 -7.859875 -4.483393 -21.670148 25.329349 20.378708 -17.932341 -7.383623 9.043631 29.440305 -13.237179 14.690275 29.675092 -8.627517 -7.071094 -9.118346 10.582892 -1.611322 10.080895 -11.602651 25.286183 8.117229 13.369145 -19.143202 -5.490508 -1.024729 -7.963389 14.968883 -5.610939 -9.308441 6.252109 8.784868 11.264413 8.074534 4.202014 -16.821651 -4.156745 -10.537217 14.205365 5.877386 -1.770391 8.721339 14.578378 -21.399667 4.336181 -22.229114 3.276630 2.513500 -6.612763 19.288582 -13.687086 -15.037907 5.487657 3.581400 6.999902 -25.728572 -5.798475 -3.352388 0.418476 0.009150 -9.861531 18.220890 10.412015 16.002984 3.788226 -4.528003 -16.920624 -0.790659 -6.661452 6.712308 22.685268 22.613607 3.753273 3.438820 -10.793604 -25.823546 7.386276 24.293318 23.070570 -1.894208 10.192453 -1.153844 12.304326 4.328996 2.098141 -5.439354 0.891465 16.868925 -4.312344 -3.852422 -19.889916 34.027032 -1.999115 11.769567 38.128032 14.434706 18.150331 -6.630899 -33.262272 45.567925 17.669552 1.642944 -18.228217 5.838391 1.407593 -0.137223 -1.251240 -12.240492 13.438692 -10.113080 -0.129962 0.382837 6.973652 0.467961 -15.380941 12.988929 -6.455730 -21.491335 -19.784815 14.380070 -13.380568 9.248627 6.752890 -8.479970 -15.947714 -0.268346 6.691504 -7.744200 -24.777480 -2.444689 -2.677143 8.322630 -18.952423 4.349321 -24.398759 -1.503503 13.250909 4.553928 12.767017 0.943400 25.656219 2.733196 -0.417338 10.994254 -2.358130 12.304273 57.484771 9.383462 7.109536 
