# Supplementary material for: Impact of DNA methylation on 3D genome structure
Source: Nat Commun. 2021 May 28;12:3243. doi: 10.1038/s41467-021-23142-8 (PMC8163762; doi:10.1038/s41467-021-23142-8)
Supplement: Supplementary file 7 — Supplementary Software 2 [file 41467_2021_23142_MOESM7_ESM.zip › Supplementary_Software2/test/output_tables_helpar/table_all_twis.dat]

17.003890 42.269362 55.941817 29.697668 38.226591 43.166398 43.882861 42.487216 40.268427 5.143138 6.823928 45.858713 22.921815 46.703870 27.881504 44.812031 43.545746 25.791078 37.905190 26.277299 39.532135 40.794111 37.413819 47.998247 54.171266 34.824277 36.205356 44.509039 40.547104 39.989631 19.784466 34.041928 68.236154 41.918310 28.751880 29.059725 19.809391 38.785958 43.446787 48.945409 32.014355 40.669258 30.099394 29.309479 32.064918 47.191567 34.459784 12.672637 30.914911 32.684407 42.309987 49.084829 48.505875 17.542325 57.891208 63.146230 27.078577 36.385009 22.894711 48.052584 37.918858 29.941586 22.301151 27.311228 54.622512 37.919338 33.480572 37.579562 44.784978 32.299233 26.717526 32.435933 32.056845 41.468708 20.409057 38.870034 34.458277 21.066419 21.690345 57.250849 35.747191 36.254552 22.639676 25.222720 50.275865 41.142707 42.526591 44.639198 35.245944 39.497493 33.628323 56.366901 40.156395 38.390995 3.990755 44.522164 37.758466 39.528891 23.624286 20.939855 36.807252 36.617440 60.590717 43.229849 44.690721 48.540755 31.147808 50.932979 29.865775 44.053898 23.363556 26.844905 42.200256 41.364431 30.428750 45.138496 31.383524 31.359063 30.426220 44.334865 34.948139 23.313565 49.067325 20.232977 37.830024 35.209683 39.130760 25.565652 32.121923 33.333360 26.317019 50.224681 18.319849 26.302345 9.338639 45.145823 40.613761 42.166874 48.500838 33.216097 35.584046 1.930377 19.727450 37.408348 44.886478 45.751442 34.817870 43.903503 37.265001 18.070156 43.342323 37.699635 30.822675 45.607664 45.942934 29.827690 38.684342 40.726564 43.360945 36.026332 43.324230 34.816022 14.911018 21.887888 30.755309 51.202997 14.625478 37.421486 43.624573 27.999139 26.398130 35.927935 42.278733 47.934539 63.895878 50.749324 38.947484 48.392751 35.793422 51.996689 29.872624 27.360942 17.779815 28.365782 43.548444 33.043170 49.304729 21.256454 12.383577 48.516208 20.022567 44.230603 60.050398 39.696477 31.091909 43.120739 40.548377 56.280785 30.098876 39.801549 32.901637 45.440703 22.592785 44.205774 32.161984 38.159379 49.540587 72.000307 30.952782 42.108193 33.805374 22.221171 49.153140 31.177881 25.762144 42.119073 41.280012 52.632092 39.841455 23.413364 25.072938 55.302849 54.345034 28.365321 47.122164 34.897060 57.335095 50.405821 22.274155 29.359725 31.789280 21.439816 13.067120 19.805622 63.005156 15.648712 20.370263 32.636512 32.352598 31.322015 11.189510 61.025128 38.597038 48.249060 42.045762 47.616569 33.406856 7.090406 40.238379 31.677374 53.783142 37.344480 25.460365 17.906415 44.995436 27.425063 29.351567 29.478759 27.045102 56.525151 30.290237 37.411697 40.569555 35.827434 33.660772 45.689440 58.114478 33.731868 48.220360 47.078648 56.241652 22.409344 38.674352 22.316076 20.332209 36.918990 32.188899 32.566136 25.017699 27.701898 46.301050 26.890001 29.789933 40.953183 25.808415 45.537595 47.146780 38.613229 35.760324 46.754122 50.230962 69.630190 21.832117 41.651785 45.776029 38.524970 36.291443 38.826414 27.818491 36.313782 37.050753 27.274968 18.273769 46.753477 41.079165 46.483280 35.942094 47.474261 36.709870 27.997851 23.143068 28.905219 29.396394 29.459771 43.012967 30.564794 32.126569 35.766009 31.309067 31.473153 37.150612 13.095324 27.963058 43.387452 34.608907 34.526724 22.321736 19.825663 47.234210 39.546022 9.575122 47.938645 39.104724 33.488034 47.492010 32.676320 33.468405 18.429708 56.609495 40.898036 53.967848 40.392055 35.986930 32.422600 41.483595 21.167527 48.826033 27.115761 46.874555 33.663076 67.275418 22.664420 26.733304 28.100206 49.555356 49.239624 31.431660 42.872818 30.301730 25.144576 55.315566 44.780951 48.234441 48.832863 37.873818 36.903183 24.580664 44.161674 35.779088 8.245444 34.610620 31.128750 40.070477 14.790392 59.197891 33.510244 25.452326 46.127044 52.017916 34.886314 39.510489 43.395852 32.928821 40.586889 31.161883 21.166800 30.278835 54.765895 12.460852 35.009086 39.791848 18.130924 42.617115 44.446623 35.621967 26.674731 28.663781 27.721167 35.135389 44.563660 55.089169 16.745286 29.828807 25.010705 43.730114 32.495812 23.565835 36.769174 32.213944 25.395958 51.513612 41.679045 25.797084 27.970923 21.349184 42.622415 27.592647 45.916596 24.622612 24.159583 33.659438 27.940383 25.517040 50.296949 19.989651 42.635069 33.164049 31.724029 12.788630 28.388215 27.867473 53.834761 43.711664 39.497090 37.901044 35.440774 29.884757 31.424346 29.108639 41.209571 24.776474 15.928455 36.477688 44.763645 44.707565 22.871452 26.593178 36.744680 23.404927 27.177509 39.015595 53.611648 44.007895 48.750298 38.780775 38.310078 43.300062 47.887455 31.020865 34.932449 42.243578 15.183370 32.909356 33.107898 55.376194 71.514662 21.807237 23.334163 18.594094 33.346439 33.697364 39.702271 38.749237 28.185050 30.395415 32.681163 41.915921 45.182227 33.149446 39.706259 26.708123 35.502689 37.796211 31.976440 55.042501 48.102821 17.622838 44.904786 36.351551 29.867535 35.413878 5.065099 44.990381 40.512580 32.511686 45.117684 40.844518 23.866535 48.827504 29.346403 42.915544 50.959654 38.687788 13.284902 25.430734 37.828685 45.171761 43.330373 39.589895 22.126811 19.402276 42.360101 27.441829 10.790708 42.275451 12.526586 27.357980 31.194075 16.987752 38.410745 25.736225 43.116595 33.116673 40.417898 45.693445 53.213094 20.391836 33.869775 21.457275 36.222684 26.091903 33.045551 31.027072 30.488105 35.269545 25.786581 36.348991 33.401496 46.372789 59.428720 27.096392 31.402614 34.591748 42.422861 40.034088 41.823137 14.286315 41.987237 40.351102 41.597399 39.479088 34.130206 31.641113 29.013896 46.392504 57.313549 32.625156 33.068288 33.736579 32.057209 44.443816 52.921672 39.260179 37.939005 23.908824 61.340603 29.581588 27.944787 32.774511 41.654244 34.825823 71.144639 39.833724 52.010612 50.262370 52.968638 28.024722 25.080690 41.856898 27.475857 41.441061 41.239990 45.860762 29.494633 36.766070 40.507081 39.024544 13.317850 52.615965 41.972838 33.949341 20.742434 49.537308 27.117809 38.186935 25.736369 26.342673 31.963153 41.821457 44.096285 32.591915 22.861893 35.854195 24.861563 14.444586 10.389143 37.332497 31.477976 24.188231 29.402462 30.403691 39.245355 43.385743 33.078990 24.635178 34.238580 53.204465 39.018766 19.512417 50.278974 36.708841 35.963188 41.746449 49.540724 9.973601 21.948876 52.047324 27.443921 45.609675 32.584226 30.521585 21.037207 29.864337 52.429113 37.532741 33.483612 46.267621 64.893588 30.391175 40.912899 59.528293 28.867800 35.788226 30.514905 44.840631 33.177610 40.525064 34.624972 31.447168 23.706982 35.655045 36.605302 63.739088 40.494023 37.570999 30.766126 50.833748 49.246227 35.222852 24.512451 46.953979 29.337919 31.762229 54.081436 52.600116 48.348963 47.672406 27.592449 50.750683 34.568648 44.714209 48.280984 51.051971 30.308475 37.073634 24.447905 27.063966 37.014261 34.398589 29.830788 40.245562 4.245401 16.704379 35.401848 44.260683 18.725290 50.928985 30.304819 15.954836 53.801372 41.879766 36.746306 24.155110 37.104142 43.851626 42.113282 31.134480 28.556277 44.197446 43.812610 38.642620 30.117121 30.704954 26.389079 7.072128 46.214431 30.301014 41.605840 46.220735 52.685060 49.796981 40.766811 34.661174 36.492766 53.152231 25.477053 33.888378 22.345273 38.447651 46.893500 25.302578 31.411215 38.528880 44.647250 16.715234 34.150728 30.094581 29.398137 26.506984 51.054878 30.373183 25.524778 21.780482 25.482895 11.565145 10.416216 40.977053 39.158579 22.483442 27.827757 48.252629 59.297297 46.764250 26.992179 14.776599 30.727489 32.291613 36.935286 38.949750 45.932824 37.695864 49.927492 53.203651 27.500168 18.784691 46.322214 34.634324 30.650851 31.608464 4.952931 31.592044 27.453664 39.516954 32.860320 38.794061 50.880256 10.235673 43.036481 19.859748 29.695337 35.491690 45.693117 29.849154 50.031558 40.678017 29.063065 34.586412 36.521021 29.532275 47.596908 38.965045 48.478181 35.555228 34.922160 34.311703 26.323517 37.962071 35.654657 30.482945 28.633945 36.881960 47.226200 37.431126 36.562517 48.548638 46.002606 45.819200 26.221403 31.465680 41.228398 37.702600 28.570410 46.745026 31.870788 30.184090 21.158456 43.824465 27.721811 47.856209 40.652681 24.059016 39.508904 32.930255 55.030803 57.504694 29.114453 34.016866 27.312486 30.468314 33.200707 34.457842 43.357019 33.850096 45.107406 39.721733 33.246160 29.187848 25.650890 46.377811 19.013603 58.180671 40.832747 38.642515 31.252348 31.630720 28.841462 43.584832 46.221575 26.403148 51.005569 30.528085 46.824218 46.717458 44.168298 33.218651 31.013151 32.792376 30.747048 32.433692 50.330904 27.106577 25.750787 44.814424 33.313809 18.650554 33.289767 23.900429 48.554432 13.655699 39.941841 32.346646 18.709257 31.406339 43.649539 36.692461 29.993363 43.556008 27.330464 54.275997 38.235037 37.108837 55.374183 28.890656 51.801153 41.077484 41.338715 33.520688 50.327752 40.644039 28.118739 36.623906 67.068197 39.703010 18.357984 14.287626 42.136522 11.113547 20.394115 32.421286 73.922517 58.837359 26.135475 25.728225 33.842917 19.695986 27.813415 49.505938 33.343654 29.035992 34.547973 25.756604 37.512831 48.740030 32.644157 20.544912 35.419633 26.465909 49.299215 43.578889 23.049563 33.981230 45.371699 34.727498 -2.828180 12.416964 29.829824 40.616034 13.712078 27.152655 34.365848 43.692128 34.193535 29.557784 35.955844 16.647254 33.383717 53.559596 40.137467 20.527218 39.981240 19.431481 39.669175 48.046786 39.631699 32.024548 30.744824 54.303462 44.056036 62.993775 46.112230 28.198811 41.706951 17.724921 26.259112 26.190077 38.849216 22.916238 50.637315 49.313821 31.187621 37.610932 59.511710 37.656547 38.021859 72.509325 33.542938 27.102145 28.387933 25.566202 40.577627 26.989149 6.590236 7.121925 23.733405 
