# Supplementary material for: Impact of DNA methylation on 3D genome structure
Source: Nat Commun. 2021 May 28;12:3243. doi: 10.1038/s41467-021-23142-8 (PMC8163762; doi:10.1038/s41467-021-23142-8)
Supplement: Supplementary file 7 — Supplementary Software 2 [file 41467_2021_23142_MOESM7_ESM.zip › Supplementary_Software2/test/output_tables_helpar/table_all_shif.dat]

1.684720 -0.576017 0.872652 -0.397150 -1.720555 0.319710 -2.840024 -1.420906 1.796691 -1.669925 1.455631 0.964381 2.864423 -0.457346 -1.360317 0.632425 -0.661824 -3.159504 -1.600127 -0.123600 -1.433695 -0.046525 -0.120895 -0.332711 4.812865 -0.649315 -0.301835 -2.202378 1.027779 0.231116 -0.320067 0.602952 2.688415 0.732543 0.809715 9.257192 0.940949 -1.905840 2.085019 -0.747734 -2.098537 -0.575237 -0.904047 1.292961 0.190594 1.134028 2.431697 4.940469 -1.246659 1.415678 0.970361 -2.927583 1.100148 -0.506317 -2.140275 0.381327 -0.451261 -1.562357 -0.965065 2.637687 0.543833 -0.272453 1.518456 1.853759 2.919119 -0.523102 -0.946860 3.236840 6.098800 -2.645579 -3.158937 1.961043 -0.183503 2.287695 1.922561 -0.414414 1.422269 -1.522490 3.270452 -1.731719 -1.591037 0.162508 0.137286 -0.189440 -2.610848 -1.888100 -0.504582 0.679785 -0.385631 -1.032988 -0.468710 2.538011 0.753174 1.552546 -2.227192 0.462200 -1.212448 0.772528 0.015206 1.161338 0.051918 1.348138 2.261411 -0.502507 1.990769 1.827490 1.282058 -0.905765 -0.070610 0.246127 0.191140 -1.129089 1.242396 2.712067 -0.496074 0.224949 1.233079 -0.766647 -1.118874 -3.895000 1.022380 -0.300567 1.636873 -1.121675 -0.059612 0.282958 0.319469 -1.276641 1.762638 -0.400860 -0.796169 -0.135728 -0.372150 0.668330 1.308031 2.140627 0.881179 -4.945764 -0.611898 -2.372205 0.341228 -3.447565 -0.286592 1.131946 1.700112 -0.046874 3.063616 1.579865 0.047957 -0.208905 -2.021730 -1.949301 -0.930615 -1.325720 -2.210635 1.305346 0.949285 1.031995 -6.402447 -2.523071 -0.419280 1.310057 -1.130254 0.629271 1.805341 -1.079792 -2.654524 -0.464348 -1.207325 0.790228 3.038962 -0.145094 0.642434 0.568018 -1.375239 -0.500413 1.902260 4.085818 0.406039 2.180333 -3.152441 1.996185 1.223852 -0.889625 -0.726637 4.048743 2.831795 -0.909535 0.192263 2.325637 0.392302 3.002276 -0.223620 2.242623 -3.063399 -1.127080 2.033768 -2.125097 -0.478849 -1.749171 0.743909 -0.068338 1.663482 1.307806 -2.041933 1.702308 -0.696367 -7.944593 0.327990 -1.288135 0.009619 -1.170771 -0.067483 -0.384898 1.725144 2.300183 -0.654301 -0.106085 0.397153 2.754058 -1.357825 1.495537 1.927502 -0.587154 1.567608 -3.101524 -2.876602 -1.099299 -3.159360 -0.724612 0.159690 -1.436700 -1.284059 -0.461892 1.446568 1.823416 -0.266139 -0.752335 -1.590034 -2.434645 0.336920 -2.642694 -0.830512 -2.385228 -1.728636 -0.893457 -3.184022 -1.672870 1.750599 1.796868 0.616986 2.534765 0.811549 -0.462810 -0.519491 0.050121 1.807018 -1.530995 1.877983 1.746508 -1.138426 0.094453 -2.177828 -0.164592 1.913708 -0.113997 1.457508 0.613066 2.142798 0.564686 2.754393 -1.893723 0.651139 -0.336547 0.906402 2.968507 0.456371 -1.453034 -1.151804 -0.859551 0.759779 3.041946 4.311933 2.578258 1.394880 -0.058614 -2.114814 0.623283 0.905579 -0.506310 -0.791534 2.565584 -0.302614 -1.287923 -0.427973 0.415827 -0.203641 -0.669912 1.542878 0.125099 0.882099 1.060691 -0.965501 0.650451 0.441145 0.843544 0.630093 6.830858 -0.371306 2.143645 0.862643 -4.034479 1.050484 -0.146643 -1.249017 1.656361 0.751590 -1.837697 1.578459 1.977998 2.369203 1.965830 -0.306976 2.423903 2.856291 -0.348310 5.123763 1.292831 -2.125249 1.728441 2.192982 1.020929 1.406452 1.252548 0.346557 -1.574951 0.443341 -0.126413 -1.546648 0.583540 -0.892547 1.985036 -0.913003 -2.437746 -1.693356 -2.219051 -1.744673 -1.422876 0.773269 -0.104977 1.714095 1.677236 -5.045444 -1.733243 0.722813 0.892046 -3.649374 -0.339308 3.233911 2.260515 1.608279 1.092379 0.501542 -1.160489 0.245892 -1.159082 -0.296379 0.970357 6.064744 0.982356 -0.148393 -0.994060 -1.412647 0.055663 -1.637420 -1.978483 1.906639 2.413345 1.492631 -0.499300 -1.477005 2.294398 2.054449 -0.183200 -0.174568 0.138359 -1.178154 2.294009 -3.873985 2.320795 2.004568 0.267928 0.583514 -1.802139 0.568184 -0.006009 -1.565184 -1.725762 -3.486608 -0.598629 0.927622 3.627411 -1.553615 5.089566 2.352110 -1.740845 0.600732 1.352984 -0.224028 1.120068 1.211524 0.117915 1.432593 1.497214 -2.444801 2.304949 -2.868020 -1.942390 0.621706 1.956266 -0.292971 -0.592520 -2.542552 -0.303953 1.588765 4.411925 3.789645 0.985397 0.074856 -0.560536 -0.586572 7.101642 -2.612181 0.825264 -2.231846 0.564722 2.073916 0.659563 4.020581 0.057241 0.488332 0.048127 -0.847580 -0.224089 -1.949219 0.197004 0.378096 1.252597 -0.767967 -1.276146 0.539812 1.454969 -2.215294 1.099355 1.639884 -0.163520 -2.265553 -0.508203 2.597859 1.830241 -0.055747 2.833766 -1.703411 1.268535 -1.111751 0.574541 0.839949 -0.188473 1.069108 -1.807071 -0.588513 -2.429927 -1.622064 -0.628157 2.011189 1.700068 0.559394 3.518880 -2.185954 0.373498 -0.211817 1.559952 -0.257562 1.554322 3.010409 -2.347616 -1.072625 -1.335016 2.614324 -0.625875 -0.571734 -4.489483 1.029866 -0.256572 0.209201 -2.163790 0.357393 -0.162314 -2.368123 -1.036395 1.483534 -2.223397 2.798487 0.545940 -0.989020 0.613125 -0.809769 0.914870 0.595802 -0.766306 -0.506541 -0.741126 -0.928528 -0.241296 0.881978 0.735151 -2.654489 2.000371 -1.774344 -1.498650 0.673154 -3.556734 2.386525 0.684993 0.792987 -0.562731 -1.403040 -2.886592 -0.399862 -0.634483 2.071962 3.883622 -0.605352 2.033127 -1.115439 -1.824865 -1.386824 -0.875062 3.064457 0.909618 1.475284 -1.117939 1.065678 1.441725 -3.643245 5.600872 2.442254 2.285323 1.470062 0.526999 -0.896329 -2.136109 2.837168 -1.588381 -1.587299 -1.996865 -1.889582 -0.302141 3.057292 -0.921205 -0.761811 1.119431 -0.177348 1.986767 1.654734 1.006561 -1.390628 -0.886826 -0.445047 1.245236 -2.057090 -3.181438 2.976072 0.268033 4.029314 -2.171995 2.340122 2.926604 0.244538 1.739451 -1.881936 0.962612 4.096887 3.307553 1.244630 2.063342 -0.694105 0.385757 -1.615960 1.994785 -0.548399 0.859199 -1.494861 -0.643094 -0.752752 2.206004 -0.979118 -0.749007 -0.810252 -0.534185 -2.325215 0.815294 -0.534192 -0.272757 -0.059736 -2.216905 0.517363 -2.310544 -1.082177 -2.325172 -0.498123 3.079850 -1.226071 0.152742 0.953023 1.530610 0.154034 1.159790 -0.670804 -0.278842 1.238810 -2.246865 1.030943 -1.303995 0.272674 -1.548671 1.460087 0.040348 2.687735 2.023190 -0.702406 2.295526 0.712120 1.258293 5.525603 -0.398321 -0.837957 1.177787 -1.397581 -1.106837 -1.295861 -0.956163 3.647638 0.247016 0.555551 2.404969 2.726355 -1.644755 0.227117 -1.648419 0.276139 1.231854 -1.369928 -0.705427 0.464271 -0.538975 1.546198 0.866635 -0.080414 0.489286 -0.949396 -4.375600 -0.220910 -0.934684 -0.900816 1.586765 -3.434234 0.081143 0.258151 -1.274777 0.913719 1.204214 0.693790 2.005895 -1.793826 0.905419 -2.680768 0.519763 -1.496218 1.520851 -0.711226 3.940675 -1.264215 0.545075 1.794013 -0.026886 -0.192270 -2.811027 -0.419055 -3.194381 -1.260875 -1.217827 -3.851392 -1.142203 -2.003753 -0.180999 -0.355256 1.483762 0.066012 0.420495 1.687919 -0.978479 -1.341865 -0.280826 1.105283 -1.550595 -1.308371 0.140752 -1.552493 1.904463 -1.299541 1.849411 -3.585260 1.784958 2.315603 3.012008 -0.461215 1.678322 0.011046 -2.447284 4.471769 -1.978852 -3.359337 0.222768 -0.798079 -0.651851 -1.822094 2.942447 -2.052213 2.674054 4.114305 -3.804525 -2.366101 -0.685359 -0.832836 0.947772 -0.547313 -1.028101 -2.709122 3.192547 1.360917 -0.294844 1.948647 -0.275983 -2.067495 1.927182 -0.934601 2.323078 -1.794263 0.124774 -0.059957 4.671842 0.131961 0.646864 -0.596016 -1.057493 1.185559 -0.455686 1.625714 2.381229 2.200985 1.182215 0.308881 -0.862366 -2.340404 -0.717756 -3.186956 -1.471264 1.364419 -1.427763 -1.281824 0.124749 1.702937 4.085158 0.655869 -0.179100 1.553209 -1.416924 -1.767941 -4.166835 0.274256 -0.954093 1.789780 -1.054655 -2.140754 0.379123 2.164067 0.639689 -1.208774 -2.291261 -0.481647 2.544424 1.189640 -1.138115 0.683056 -2.226043 1.030516 -2.047317 -0.137322 2.061987 1.732865 -5.483713 -0.950810 -1.202310 -0.234223 -0.428776 0.173774 -0.220124 0.014930 1.750672 -0.270618 -0.845259 2.147725 1.251968 4.395860 1.640412 -0.252014 0.375720 1.376011 0.083995 2.535985 0.228533 -0.755756 4.319847 0.401734 -1.505658 -0.623154 1.467914 2.109037 -0.693562 2.841915 3.603371 -2.944608 -1.691921 0.973030 -0.646727 0.252820 -0.233364 -1.981393 -1.448152 2.310432 -1.667896 -2.307257 -1.979711 -1.606267 1.054698 2.873469 -0.108124 0.115658 -0.573792 0.586350 0.199027 1.449512 0.253992 -0.424994 0.026331 1.336277 -0.086495 2.477052 0.135614 0.440456 -3.575847 -0.178627 -0.770792 1.765015 0.518135 -0.814530 2.324565 2.365046 0.593658 2.476344 3.158841 1.479104 -4.651848 3.052473 5.952322 -1.123786 1.464555 -0.184981 -0.224110 2.189545 -4.633580 -0.635508 -0.237743 0.512483 2.338458 -5.347291 -0.882284 0.363857 0.393588 -1.336596 -1.053169 -4.426907 0.936987 -2.154524 0.203122 1.295396 0.929652 2.023493 0.043154 -2.677702 -0.738306 3.432615 -1.236910 1.271816 1.472346 -1.593437 2.670636 1.356396 -0.533312 0.506843 -0.409264 -0.667652 -1.858420 -1.948093 1.252569 -0.403277 -3.636337 0.925014 -0.934628 0.620055 -0.717355 -0.700270 0.772597 -1.618601 1.639989 1.381862 -0.149047 2.349331 -0.690100 4.420341 -3.589105 0.495421 -0.804561 -1.569145 -2.402761 3.086920 3.165135 -1.931449 -1.130680 -0.244418 -3.649289 0.009020 0.006747 0.510027 0.869052 1.517049 -0.902778 1.716950 -1.892297 1.178707 -1.512635 -0.268560 -0.660856 -2.928931 0.491634 -0.191102 0.671655 1.721736 2.051979 -1.037549 0.347388 -1.068226 2.040233 
