# Supplementary material for: Impact of DNA methylation on 3D genome structure
Source: Nat Commun. 2021 May 28;12:3243. doi: 10.1038/s41467-021-23142-8 (PMC8163762; doi:10.1038/s41467-021-23142-8)
Supplement: Supplementary file 7 — Supplementary Software 2 [file 41467_2021_23142_MOESM7_ESM.zip › Supplementary_Software2/test/output_tables_helpar/table_all_tilt.dat]

10.418065 8.294516 3.907731 -1.805592 -8.807580 22.534519 -21.434567 -8.696902 4.198958 -6.127098 -20.256622 -5.826494 12.797195 15.309487 -10.024360 -4.556694 1.161384 -1.491031 7.499630 -4.398536 -5.811913 -10.855529 17.449569 -14.117791 2.067324 -10.589696 1.622419 -3.406659 -10.748845 6.561983 -2.322141 -8.011296 -18.164820 7.492722 -1.509303 11.504081 12.691479 7.964875 2.595199 13.349213 9.967082 -8.503749 -3.249589 9.598258 -10.496799 11.375550 2.092666 -17.049714 2.476833 4.440465 6.498967 -6.655674 -8.189451 -7.173648 -0.280544 -20.229701 5.121661 -30.557957 3.523235 -14.475611 -4.793649 -1.673941 7.395801 6.030446 10.674354 0.514205 -10.852447 3.102879 20.309375 -10.308004 -0.551175 -5.312273 2.387627 15.891481 -3.946923 4.175298 3.167513 11.740006 6.305972 -8.848377 -6.590961 -8.862356 10.457322 13.365126 -6.367431 -1.601381 0.650934 15.045560 -14.512706 -6.957963 16.583637 9.211157 5.701534 0.475202 4.482904 13.568282 0.248382 11.066730 22.258358 -6.635674 -19.925292 -2.289533 -5.699304 -8.183625 11.191014 -14.200659 -8.051076 -7.643308 9.983803 6.802829 16.313607 1.219009 18.168281 4.622536 -4.775553 7.071467 17.065210 1.036589 -2.944392 5.368574 -4.641472 10.650345 -18.797096 -12.802781 21.484743 -8.439387 -13.741009 -7.257356 -9.256727 -7.705505 -17.780911 -2.342688 4.614313 1.098249 -11.911564 2.259466 1.885515 -36.374219 -4.848622 16.732947 -2.586230 -8.533192 -5.731215 -3.639968 -0.378493 -13.162544 -0.466192 2.166366 -3.181225 -19.136238 -19.948027 -3.760201 12.426664 -24.613403 -9.413312 8.339028 31.369750 7.037807 -14.808194 -2.282129 12.906676 1.441435 -4.851270 1.902810 19.433095 -6.675324 -0.857394 -1.964558 -11.052903 -2.037576 3.011828 -6.935070 -17.377133 -14.653016 6.123153 13.972578 29.734573 13.509394 -7.963680 13.799787 -27.276180 10.640702 8.001676 -10.456157 3.274124 7.703158 -7.667705 -5.339738 13.050521 -12.115293 -2.214824 -10.420958 -0.263761 12.282777 -17.395780 14.792180 8.001561 -34.100182 3.433663 -11.037714 20.496155 -3.220269 -7.203859 4.468361 -15.838323 19.094600 -1.867103 -10.493874 -3.560298 -16.810518 -6.131930 -7.321001 0.150805 12.388458 -2.401553 -14.422596 6.036374 -5.160762 -8.099814 -2.232818 7.323947 -6.287643 4.245488 -7.619468 -9.805337 17.450500 -9.506177 2.739381 -0.430383 7.408186 -0.189981 -8.838076 17.295712 -7.325009 0.559623 -6.310127 -6.155228 17.670879 4.921845 -3.332208 3.701510 -2.494992 -7.622740 -16.379034 9.227099 7.110005 -6.658321 -12.466620 10.316167 -6.585072 10.586801 3.338177 -5.657749 6.133393 9.970821 -1.306359 14.982448 4.128563 1.981990 8.753310 1.809214 4.042661 -15.907038 7.898966 -8.221112 6.248355 9.253791 19.837076 0.817602 -3.364433 2.537486 -2.576663 9.097539 -0.669699 7.448201 21.209116 2.414082 -4.108520 -10.686380 -17.647858 -1.337490 19.752231 7.226262 -8.666499 7.925745 2.560505 -10.872391 1.244930 0.268717 3.236605 -15.516965 10.215512 -0.917635 4.545477 13.470112 -7.377939 -8.073365 1.715422 3.423614 -4.953088 -3.380388 -12.859815 -9.186036 -2.656724 7.524545 4.409415 -4.311048 18.795979 -4.850525 4.551091 0.844157 -8.306051 -0.684574 18.432626 -1.144234 6.510948 8.597074 -11.547625 -8.964065 -11.060849 4.075775 13.703580 8.096958 7.757048 4.224820 5.032298 9.734755 -5.389782 8.996058 5.081542 -6.126787 0.258882 -6.939687 9.410413 13.159088 2.569563 0.116703 -3.291195 -10.135974 10.878365 -9.660428 2.863762 -12.995050 -11.025446 -6.109757 -9.486354 12.954238 -0.469804 0.807914 -1.270813 10.558424 7.068491 -34.000660 -6.517676 6.752596 -8.082228 -1.997319 -8.927064 18.715935 -19.610391 -9.803035 9.807965 1.655472 -2.729797 11.190478 -9.402800 9.926178 -2.766139 47.456620 -4.285388 5.541155 1.763980 0.546268 6.665021 4.915878 13.793677 10.723974 9.953431 -0.209911 3.277362 20.797362 11.482696 2.451607 -8.558443 9.713890 -15.446564 2.542030 8.052406 -2.623737 3.454667 -6.791854 -6.801631 -9.375116 9.701672 7.053955 -27.596108 -18.522228 4.287827 -10.751197 0.153045 5.966527 -2.785743 -0.008089 8.341155 7.154324 3.916389 -2.321151 -7.855603 13.253434 8.691307 22.807734 -10.695121 13.513630 9.758262 -3.262505 -21.654060 -19.131150 -0.636078 -4.324358 -18.840326 13.487187 7.673857 -12.289685 9.897020 -1.063462 21.750986 3.460782 -4.047849 -5.645560 -7.717526 6.720492 -12.340853 -1.441470 -13.979729 -6.869566 -3.486889 1.589836 4.657671 11.420584 0.238160 10.201316 -6.421934 12.442883 -3.150501 -2.001762 -18.752896 0.388033 1.880590 -0.919429 4.152942 -2.480826 -13.844638 -5.978217 6.220957 12.132828 -17.535474 6.968192 8.449184 -7.593680 7.349553 1.885141 -5.836295 1.321874 4.000464 2.163005 -11.169912 11.053330 -21.434743 7.277369 -8.126915 -11.524486 -2.975877 6.845114 1.599461 2.374541 -0.243898 8.875897 13.363223 -8.539588 11.735617 6.983420 15.351131 3.814243 3.968638 -2.224804 -0.609721 10.439711 -5.856741 7.448000 12.791247 12.636448 -4.969312 -5.295667 9.909899 11.614166 -4.323537 10.893633 -6.405008 -0.671677 -4.316198 2.344103 -4.892559 15.789983 -7.503817 -0.442063 7.332732 -1.582180 -5.126351 1.409886 -11.500126 -7.739970 -5.990770 1.203869 -0.182448 1.178119 22.451032 -11.237185 10.020806 3.804404 -13.451231 -4.139997 15.792497 28.036962 5.816020 12.112269 -16.982917 -11.467298 -10.293143 -10.278800 -2.201281 8.286945 9.388583 7.764888 -1.457218 -4.192334 -2.697902 -1.383754 -0.087910 -0.473818 -8.665075 -3.822153 6.283935 -1.292666 13.644671 -6.866123 16.354530 9.391540 12.190236 1.770448 18.689125 -3.464919 1.984582 -11.375332 -11.976632 -10.893965 -4.839930 -8.774487 12.388661 12.766121 -19.680251 6.163101 -8.706320 -5.726619 -5.158735 -4.194535 -2.471355 -9.255644 -6.233078 12.171152 0.742744 -6.196673 -3.066455 7.726895 5.682227 4.274032 -3.028009 6.478104 14.916386 4.152341 -5.087378 -7.593139 9.914232 9.208233 -14.104337 2.635511 -11.714649 13.948405 7.022828 -1.008858 14.476897 -9.462208 -3.229648 17.596537 17.304533 -17.406960 18.069892 -12.755051 6.977201 -12.482750 -14.209392 -14.851655 5.286733 5.367077 8.873631 7.573936 -13.679576 1.198064 11.161397 4.327418 9.748858 1.986356 -4.446211 4.796536 -8.470752 -7.630773 26.215701 -11.398204 -3.257235 9.895338 -8.154314 6.130870 -13.621997 0.911009 15.669083 1.684916 -2.257118 22.221878 12.177910 0.146353 -15.269786 -3.119505 -6.420049 7.174958 15.924094 28.689938 -0.451551 1.324194 11.273031 4.860944 8.146816 3.632488 -19.289759 6.301576 -11.832847 -7.158412 -5.172348 8.802520 -20.488190 -0.230772 -2.825800 -1.262961 0.848200 -7.458788 9.961491 3.676588 10.162679 13.010852 -3.834428 -1.849186 -1.417564 17.065564 -2.209379 7.472040 5.543736 9.745649 5.082491 12.458086 4.120218 -7.626553 -1.400144 14.290487 9.011438 13.883733 10.294469 0.813946 -16.523749 -5.313021 -4.610042 2.218177 -4.218991 -2.255638 2.939965 -5.444487 -10.337715 20.760559 12.341618 -1.139239 10.373990 1.595430 -1.509830 7.423086 1.343755 18.113830 11.770333 -20.385101 -0.706224 2.472046 -5.596053 5.208145 -12.204283 2.277828 22.023513 11.364241 -14.792488 -1.833966 -1.724531 -15.057772 -17.834561 11.776971 2.142344 -4.020836 -5.189761 -3.167768 -4.740292 9.905184 13.639933 7.837423 -10.993567 -5.612138 7.960793 12.224223 4.392784 2.944680 -0.862223 0.978512 6.312917 1.910249 13.769970 -5.581795 10.466299 -2.703024 -5.069256 17.954612 -13.729521 5.515985 -8.330394 6.598268 -0.855592 -7.335108 1.795064 -9.897116 -10.312684 14.173160 -0.814918 -2.528673 3.593925 -6.785284 2.665019 13.148967 -11.834760 6.367763 -5.158193 -4.505855 5.990044 4.864088 -5.752939 -0.393657 6.253732 12.218205 0.301996 -13.034795 -5.288386 -14.661042 11.809099 16.641628 2.647041 -6.530048 -11.328491 10.966344 4.580248 5.848370 4.382729 -5.226868 15.293057 0.502029 -1.104377 -3.097541 -10.814865 -0.186725 -17.106146 -6.393028 6.658727 8.433825 -0.166695 -7.059748 11.370707 5.552023 4.286604 8.407721 19.400441 -5.483391 27.766690 7.720405 4.124588 11.654927 -16.516839 -8.576872 -14.289567 2.817494 3.327408 -6.682666 -24.983872 -12.525676 1.676577 2.467967 3.964194 0.269086 -17.159219 -10.264327 1.919360 -5.182314 6.398894 -4.540741 1.091581 7.931096 -0.112714 -14.735531 -0.070372 18.847349 4.053175 27.747285 11.147589 1.839487 12.699072 7.707529 5.550583 1.046794 24.221836 34.768336 0.231797 7.955648 -3.048394 -13.458578 6.071661 4.635979 7.571858 -6.309041 -9.942042 2.086471 7.593244 -2.490328 0.040085 14.476294 -0.659284 1.510607 2.656736 6.951114 -0.677680 7.583630 10.259639 8.590475 -2.852083 21.587107 9.930374 -3.807589 0.305259 18.203480 -1.879185 11.195605 -8.076993 11.680782 -2.552049 4.324061 0.438668 7.281391 4.313596 10.988229 5.410994 21.988311 4.099748 -1.448518 4.504948 -0.480630 -11.744570 12.612343 -15.178406 -7.691153 7.204484 -1.087113 6.188376 -6.136073 -6.389848 0.485905 5.208300 -10.061182 10.876831 -0.208527 -5.743776 -13.822830 -2.915125 -1.009184 -1.172836 12.896226 1.642550 -0.538541 8.820619 -8.265037 -0.781738 2.864428 5.322416 -19.626717 6.556014 -2.330434 -12.156962 1.858926 -1.545206 6.021924 22.030213 7.752702 -1.415605 -13.998173 7.078653 2.014092 -12.082652 -25.270453 -20.398528 13.623935 -6.256171 9.113560 4.424764 -11.959462 1.986521 -6.480680 9.241836 3.628286 -0.436324 4.459768 -1.301352 8.335265 -4.284825 8.851826 -0.331831 -19.162322 -8.621783 -21.497824 0.681043 17.731289 2.527897 -2.510301 7.862923 5.772261 3.573503 -7.362982 6.629102 6.410434 18.196260 -11.811585 16.510468 -11.067131 -4.878369 -0.742360 -8.529937 0.309984 12.852876 -8.382543 -7.751573 -8.894128 -5.963802 3.633122 -3.440168 7.704897 -15.780653 2.160883 4.058682 
