# Supplementary material for: Impact of DNA methylation on 3D genome structure
Source: Nat Commun. 2021 May 28;12:3243. doi: 10.1038/s41467-021-23142-8 (PMC8163762; doi:10.1038/s41467-021-23142-8)
Supplement: Supplementary file 7 — Supplementary Software 2 [file 41467_2021_23142_MOESM7_ESM.zip › Supplementary_Software2/test/output_tables_helpar/table_all_slid.dat]

-1.596251 0.550628 0.034312 0.579946 -0.021365 0.720068 -0.421011 -0.409115 0.594437 -2.021518 -0.095386 1.865635 -1.150181 1.418828 0.484270 -3.291821 -0.470005 -1.907773 -4.078565 -0.009674 -0.594141 0.811724 0.256132 -1.158699 -0.578844 -0.187558 -1.326492 1.245651 -0.763304 -2.004362 -0.974803 -1.566984 -0.834776 -0.297089 0.097058 -0.419386 -0.206949 0.388499 0.301514 -1.929136 -0.558941 0.071082 -0.162317 -1.416762 -0.733535 -1.096693 -1.041402 -1.133192 -0.492119 1.514797 -1.054725 -1.877892 0.102389 0.046758 1.552808 1.631522 -0.596850 -0.121967 -0.992211 -3.713624 -3.465666 -2.434475 -0.268080 -0.202346 -0.243447 1.562500 0.547154 -0.844539 -0.485745 -0.054172 -1.227140 0.523841 1.286718 0.890905 -0.922800 -1.281327 -0.981377 1.181174 -0.195606 2.134182 -0.214929 -1.069621 -0.668654 -2.468590 -0.099527 -1.870645 1.149988 1.191671 -1.339456 0.303710 -0.949404 -0.925966 -0.638091 0.151886 -2.917975 -1.196504 -0.746924 0.330652 -0.170867 -1.406831 2.712212 -1.411791 -0.674624 -2.033362 -0.457164 -1.173563 -1.039707 -0.586605 0.526111 -0.559878 -1.211605 -1.675557 1.195356 -0.087103 -1.074908 -1.179858 -1.419775 -0.006498 -1.116974 -0.418771 0.579416 -0.085146 0.176473 0.922168 0.089200 -2.270027 -0.593917 -1.607947 -0.276191 -0.218611 -0.253831 -1.346044 -1.158139 1.061882 0.262910 0.485278 -1.892062 0.523345 0.291994 -1.006970 0.470721 -2.832627 2.238698 0.909785 2.226959 -0.057667 -1.593702 0.838971 -1.161361 -1.048703 1.621038 -0.068570 0.385666 -1.405623 0.740349 -0.520158 3.460825 -0.588221 -1.989211 -1.461235 -0.419530 -1.348171 -0.760285 -0.389869 -1.120165 2.673547 -1.691760 1.240684 1.119082 -2.124739 0.120947 0.254345 0.258104 1.775658 0.562015 -1.907694 0.998973 1.209698 0.562148 0.316459 -2.072407 -2.181213 -2.772505 -1.270865 -0.048766 1.433541 0.737319 -1.497157 -2.090698 2.233500 0.681355 -3.609325 -0.220300 -0.998943 0.813991 -0.831982 0.295735 0.828041 -0.458576 -0.684452 -1.704194 0.167383 0.539728 0.237355 0.150165 -1.074890 1.695100 1.763173 -1.478779 1.705790 -1.040898 -1.962484 -2.420340 -1.488837 -1.070191 -0.728062 -0.427389 0.325340 -1.087371 -2.618349 -0.591300 -0.375738 -0.765777 -2.031788 -1.885690 -1.428850 1.105619 -1.503341 0.413795 -0.856377 -2.546373 -0.705187 1.186335 -0.162574 -0.065902 -0.330195 -0.298420 0.021128 -0.658675 -0.454919 -0.586828 2.392855 -0.175098 0.830020 1.538023 0.117596 -1.323405 -1.238002 -1.602996 0.994141 1.473018 0.388818 -0.129534 -0.422321 -0.940868 -0.942836 -1.228043 1.272746 -0.348737 -1.161168 -2.659226 -1.303283 0.384455 -2.102370 -2.271173 1.297719 0.847619 -1.388181 0.231461 0.009797 -1.106872 -0.206297 -2.211277 1.326677 -0.269107 -1.221755 -0.307493 -1.574081 -1.262263 -1.108336 -0.341256 0.276050 -1.912387 -0.591612 1.329523 -0.092349 -1.481678 -0.388739 -0.615678 -1.275223 -1.555969 -1.288346 -2.019057 -1.546660 -1.151181 1.344659 0.731929 -1.678633 0.146182 0.618570 -0.469582 -0.932194 -0.491946 -0.670905 0.709060 -0.415526 1.677373 -0.081877 -1.720856 -1.369162 0.059784 1.240554 -1.359006 0.128356 -1.097623 -2.587899 -1.040973 0.140671 -0.041242 0.377175 0.702666 -0.056764 1.449743 0.284121 0.796838 -1.441037 -0.468192 1.090781 -1.192754 -0.203761 -2.446465 -0.039033 0.103474 0.342374 -0.567456 0.786013 0.835331 -2.092316 0.494877 -2.153246 -0.989702 0.433816 0.079004 0.337240 -0.500902 0.903767 -0.586692 -3.508947 0.124848 0.617662 -1.160915 -1.148821 0.500991 -0.266442 -0.528188 -0.218546 0.018487 0.728460 -2.873188 0.848270 -0.319939 0.669936 1.515669 0.488666 -1.811316 0.005251 -1.839363 -0.085605 1.179083 0.974583 0.212171 1.064089 -0.990268 -0.646583 2.187098 -0.571320 0.318928 -0.024269 3.397378 -0.944926 -0.095523 0.739385 1.039563 -3.473704 2.775056 -1.419508 -2.084068 0.766859 0.929120 -2.593973 0.309294 -1.116877 -0.728542 0.397590 -3.552486 -2.934688 0.163348 -3.171668 -0.211603 -0.415501 -0.447191 -2.548981 -0.252262 1.582096 -1.091062 0.677806 -0.293552 -0.129701 -0.186588 -1.775354 0.324540 -0.351521 0.395204 2.097528 2.474832 -1.561780 -0.952343 -1.088774 0.578153 0.304003 0.343683 1.559954 -0.349816 -0.357891 -1.150334 0.016715 -0.069800 -3.833032 -0.457784 0.293179 -0.330341 -0.923119 1.868322 0.032999 3.079093 -0.691721 -0.511882 -1.653809 -3.514813 -0.047523 -1.856711 -0.421594 -2.242611 -0.612683 -0.593518 0.833496 -1.279292 -2.112897 -1.134599 0.925488 -1.569813 -0.198839 1.053812 0.822935 0.324878 0.181071 1.124798 0.363513 -0.566947 2.114425 0.009386 1.979906 0.078574 1.610472 0.027965 0.615373 -0.770506 1.173303 0.414612 0.207476 0.109406 0.420443 -1.508153 -1.364685 -1.803271 -2.315320 -0.288527 0.924255 -0.266892 -0.126063 -1.094753 -1.478183 0.061340 -2.909319 2.237214 0.665978 0.188716 -1.236339 1.492819 -1.431679 -1.116375 -0.957307 -0.368507 -1.113358 -2.011299 0.159163 -0.542706 0.523178 0.496069 -0.454382 -1.316586 -0.966868 1.662082 -2.611169 -1.249251 0.034966 1.608265 -0.015437 -0.356646 -1.213729 -0.924995 -1.685440 -0.950998 0.595014 -1.817849 -2.244700 -0.827278 -1.747385 -1.689961 -1.042836 -0.154256 -1.430546 -0.017169 -1.255269 0.216883 0.677934 -0.458560 -1.527588 -1.645146 -1.300113 1.145213 -1.095280 -1.307059 -1.629227 -2.023441 -0.835547 -1.829174 -0.020772 0.235567 0.042768 0.417017 1.575201 -1.165398 1.234072 -0.540815 0.327817 -1.998143 -1.240980 -2.219064 1.762257 -0.035248 0.951731 0.908611 0.154770 -0.322203 2.526485 0.185856 0.354283 0.857895 -0.683879 0.404901 0.641942 0.847709 -1.436697 0.299150 0.692261 -1.197221 -1.520918 0.480929 -0.094151 -0.641362 -0.055994 1.049991 -0.580596 3.006851 2.494237 1.161223 -0.592779 0.749541 -1.580732 -1.088923 0.115343 0.788623 -0.341868 -1.912890 0.766280 -1.798166 -0.381517 -1.476864 0.749951 -0.387682 0.774901 0.229159 -0.669843 -0.488914 -1.041029 -0.896542 -1.692321 -1.325895 -1.090741 -0.530269 -0.514670 -0.009269 0.311182 0.133765 -2.704678 -2.094663 -0.562892 -1.581726 0.251330 -2.406209 -1.148244 -0.066306 -1.558079 -0.587796 -1.517414 2.044822 -1.701994 -0.382512 3.183992 -0.410836 0.353274 1.408311 1.940860 -2.420308 -0.638465 1.634845 -0.415961 1.096135 -0.478592 -1.376398 -2.116708 -0.962036 -1.678144 1.775685 0.068307 0.204266 -0.358514 0.800155 0.846727 0.803150 1.506330 -3.090933 -1.996631 -1.848104 -0.046353 -1.057540 0.097038 -1.447415 -0.278950 -1.450593 -1.422757 0.833689 -0.080508 -1.701853 -1.202326 -0.751705 0.965514 -0.717033 -1.148556 -0.622649 0.543320 -1.574301 0.347630 0.882629 0.898510 -0.488328 -1.128337 1.449292 0.257821 -0.438755 1.814147 1.262882 -1.838416 -2.535182 0.095978 -0.144592 0.094295 -0.319387 -2.000995 -0.937316 -0.946438 -3.102255 -0.151967 0.379750 -0.312570 0.185253 -2.328496 -0.177135 1.870946 -0.535888 0.125122 0.659127 -1.243818 1.709206 -1.637677 -2.690306 1.036637 1.788127 0.298630 -0.692028 0.292631 -0.265913 -0.331143 -1.228476 1.060321 -2.010972 -1.066799 2.778791 0.046365 -0.083144 0.462768 -0.150748 -0.952638 0.366711 1.723906 -0.582005 -1.856925 1.360639 -0.899930 1.194208 -0.983633 0.006051 0.274817 -0.965914 0.518842 0.816884 0.590768 -2.248765 1.178448 -1.353423 -1.199000 -0.736128 -0.335937 -0.898790 -2.344054 -0.075939 -2.314343 0.029627 -2.569335 0.266592 1.431547 1.506963 0.219708 -0.268522 0.074136 -1.783304 -2.209117 0.771123 -1.654322 0.012896 1.197143 -2.098221 -0.639867 -2.009724 0.944684 -1.130423 -1.243860 -0.773448 0.459431 -1.506291 0.704295 -1.392149 0.653010 -0.966142 -0.542146 -2.010250 -0.805073 0.909812 0.072291 -0.552268 1.526021 -1.612666 0.691320 -0.222001 -0.493140 0.783184 -0.231568 -0.903049 1.550359 0.038638 0.577275 -1.006855 -0.344759 -2.545657 -1.140264 -1.416802 -1.717650 -1.124280 1.139317 0.157593 -0.065099 1.106299 -1.903086 -0.337416 -2.526319 0.253074 -2.051207 -0.649317 -0.329645 -1.399283 -0.030100 -2.019930 -2.019912 -1.205716 -2.489965 -1.218483 0.204856 -1.200519 -1.248406 -0.523897 0.154581 -1.919422 0.266656 1.812933 0.444588 -0.502253 -0.200644 0.608636 -0.932339 -0.942471 1.608846 -0.954703 2.211553 1.227311 0.097867 -2.370363 -0.185270 0.724477 -0.724867 0.971451 1.348674 -0.566971 0.982965 -1.150515 1.784985 -1.296850 -1.482998 -0.533472 -1.112589 -0.108227 -0.431087 -0.073818 -1.262267 -2.217272 -1.066943 -1.502844 -2.956772 -1.019295 0.707219 -1.060324 1.326029 -0.638778 -2.297459 -0.368545 -1.832780 -1.839252 0.289767 -0.345466 -0.990791 0.726841 -0.014798 0.971700 -1.468899 -0.800896 -0.164327 -0.995207 1.091214 0.699032 1.080719 0.427418 1.530657 0.472285 -2.077755 -1.177917 2.682231 -0.050596 0.796483 -1.111840 1.045041 0.491207 -0.001286 -1.020966 0.152447 -0.656900 2.050059 -2.156365 -1.159371 -0.881184 2.552989 2.462277 0.735457 -0.809707 -2.297541 -1.081599 2.003048 1.229421 -1.360767 -1.036796 -2.699188 -0.134211 0.285504 -0.488701 -0.590979 -2.194094 -1.304810 0.965873 -0.327504 1.438698 0.971828 0.128216 0.448372 -1.518905 -2.368348 -2.402983 -0.622602 0.556495 -0.887632 -1.633248 -1.131952 0.486616 0.761624 0.999137 -0.934917 0.719589 -0.619549 0.675830 2.235321 -1.458721 -0.543548 -1.976445 0.377528 -1.887931 0.800838 -0.522763 -0.918223 -0.730147 -2.842823 0.256935 -1.695839 0.888323 0.940437 -0.527894 -2.009701 -0.439081 -1.402247 -1.871660 1.293531 0.088176 -1.258094 -0.544081 -0.189024 1.465425 1.191829 2.284325 1.181133 -0.193231 -0.794710 -3.138421 -0.221183 -0.506299 -0.796732 -3.925655 0.163805 
