# Supplementary material for: Impact of DNA methylation on 3D genome structure
Source: Nat Commun. 2021 May 28;12:3243. doi: 10.1038/s41467-021-23142-8 (PMC8163762; doi:10.1038/s41467-021-23142-8)
Supplement: Supplementary file 7 — Supplementary Software 2 [file 41467_2021_23142_MOESM7_ESM.zip › Supplementary_Software2/test/output_tables_helpar/table_all_rise.dat]

3.288957 2.332465 3.394318 3.697628 3.308235 2.632880 3.412278 1.887958 3.601750 2.196984 2.755126 3.567787 2.976539 4.482275 1.940974 3.319190 2.616904 4.229259 4.230375 3.966222 3.993164 3.173502 2.900664 3.658904 4.271819 2.709739 3.134696 3.830414 2.792146 3.374860 3.369645 3.025743 4.876769 4.475485 2.734109 3.993272 2.846723 2.386579 1.895714 4.101595 1.805471 3.044884 2.801186 4.180109 3.390490 1.968812 3.093951 3.877441 3.629718 3.523071 3.272516 3.895041 2.715547 3.547077 3.287781 3.799860 3.366241 3.103877 1.090994 2.882880 4.115846 3.433367 4.301697 2.804956 4.090127 2.644062 3.581674 3.289362 3.679555 3.510130 3.653153 3.405381 3.446448 3.834563 3.372138 3.833506 3.422263 2.705868 2.646641 3.497382 3.260481 3.693710 3.623261 3.283054 4.100987 4.536368 3.523321 3.434082 4.379402 3.885821 3.678491 4.479697 3.280303 2.991301 3.805704 4.191302 3.620018 3.831809 2.730447 3.625682 1.845808 3.660220 4.339434 3.618277 3.166718 4.483572 3.983151 5.358136 3.063371 3.499302 3.340903 3.378300 2.862396 3.829371 3.183963 3.411839 3.375692 1.993387 3.892647 2.301352 3.511857 3.025049 3.892158 2.324821 2.760457 2.582004 3.478163 4.278147 3.771670 3.410366 2.748012 3.706401 3.392952 2.708916 2.140955 3.500312 3.680018 3.787876 3.750190 3.734129 3.511978 2.598921 2.385165 4.012276 3.494783 2.518297 2.887944 3.310960 2.724377 1.755873 3.679240 3.440284 3.048117 4.427965 2.372301 1.898966 3.108559 2.328105 4.067937 4.754403 3.810779 1.881616 3.454773 4.148542 4.318734 2.697857 3.873826 3.647057 3.658148 3.522723 3.468375 4.273659 2.994779 3.272611 3.604757 3.329874 2.042463 2.665184 3.196303 3.305701 3.820528 2.795437 3.687975 1.600675 3.427795 3.707225 3.070681 3.709213 2.849359 4.142600 2.628146 4.242053 3.139564 2.702223 2.856198 3.877800 3.639783 3.615997 4.979026 3.872279 3.735975 4.252783 2.222376 3.902479 1.950316 4.332251 2.546553 3.894259 3.362673 2.718493 3.621443 2.789971 3.441664 3.173956 3.402054 3.795196 2.719827 3.771412 3.431835 3.162060 4.105439 3.237154 3.669652 3.833069 4.715590 3.866999 3.146339 3.315218 2.891482 3.298832 3.699027 2.801669 1.354516 2.402263 3.668991 3.314973 2.940104 2.700347 3.571023 2.710073 3.998124 2.535529 3.468915 3.435069 3.567597 3.679874 3.050803 2.250878 3.404958 3.165790 3.204921 3.787594 2.219337 3.172872 3.910079 2.964390 2.841298 2.777159 4.731101 2.932054 3.593475 3.163724 2.965006 3.632609 4.608213 2.242016 3.682868 4.436903 3.392647 3.314801 4.945765 3.298159 2.899168 2.199607 2.959093 3.125370 2.840145 2.673747 3.397196 3.890604 2.728310 2.973822 2.090032 3.367345 2.431967 3.250331 2.342137 2.804515 2.180704 5.099329 3.916934 4.125415 4.105844 3.573585 3.627612 2.345827 3.476871 3.059074 2.807463 2.801999 3.949928 3.645488 2.879338 3.177209 3.405548 2.363082 2.572661 3.182353 3.121656 2.637085 2.888949 3.718204 4.517996 2.488966 3.349852 3.032973 3.180083 3.219227 2.446649 2.915235 3.317867 3.069738 2.775003 2.979006 3.800347 3.235476 3.620066 2.639582 3.466158 4.126550 3.216834 4.315530 3.293307 3.176897 3.384835 3.047277 2.825687 3.331898 4.887665 4.012813 3.196182 2.127655 2.192132 2.736785 1.687927 3.893025 3.057732 3.985088 4.210085 3.545168 3.513657 3.301304 3.647438 3.851343 3.903190 4.419546 3.221452 3.306693 3.745022 3.873838 3.133909 3.567163 4.513145 3.980791 4.023759 3.508630 3.620577 2.831647 2.957793 2.182661 3.812925 3.756525 4.030498 3.882600 3.193158 3.099149 2.288703 4.309160 3.268366 3.655058 2.506383 3.908514 2.649827 3.226107 2.793551 3.459596 4.091637 4.320335 2.544080 4.539936 3.476886 3.534241 3.615032 3.828820 4.763682 2.344655 3.644754 3.373152 3.120422 2.429044 4.371864 3.920648 3.489615 4.127237 3.765547 1.347951 2.831179 2.878565 2.645901 3.133906 2.558192 2.778907 2.746183 2.023578 3.747397 2.702079 3.260934 3.854810 3.194338 2.592028 3.900036 2.201810 4.123535 3.374419 3.565610 4.174957 3.977146 4.222636 3.242812 2.382184 1.986650 4.822464 3.302088 2.607291 4.334427 2.804001 1.254486 3.031083 2.049026 3.708687 2.049574 2.817716 3.357639 4.137701 3.416101 2.926159 3.338753 3.367390 3.201055 3.617827 4.414802 4.228863 3.419411 3.457014 2.596316 2.128869 3.498754 4.174351 3.446557 2.052950 2.722120 3.071606 3.996986 3.900546 4.051917 2.746971 3.021676 3.790767 1.781847 2.830831 2.335120 3.118356 4.245893 1.960261 3.821508 3.386527 3.114078 3.347171 2.715398 2.642393 4.158279 3.357444 3.559530 3.015467 3.433444 3.892807 4.134002 3.155304 2.408187 2.364272 3.704430 1.941988 2.705067 3.056960 4.899720 3.470499 3.780430 2.839399 3.809235 2.986006 4.500299 3.619390 3.027769 3.351394 3.016758 3.131843 3.313891 4.201185 3.623415 2.897518 3.399741 3.433853 3.484991 3.082056 4.375196 2.449063 3.868677 3.866055 2.943807 3.372614 3.652897 1.960948 2.471628 3.934037 2.770568 4.637568 3.608130 3.154767 3.706888 3.136187 1.999779 3.792737 3.042927 2.612357 3.456200 2.820546 4.554123 3.503300 3.648950 3.512016 1.800339 3.356826 2.798687 3.143843 2.527073 1.719862 3.059844 3.030189 4.100204 2.802282 3.362475 2.551239 3.385310 3.073052 4.328016 2.716750 3.025564 2.730930 1.158804 2.241265 4.002682 4.211077 2.774821 4.517302 3.311947 3.725737 3.203862 3.598322 2.459731 3.862207 3.361055 4.451336 4.806682 3.539398 3.448166 4.053491 3.788374 3.566160 3.592653 4.014315 3.079793 3.944861 2.039559 2.465060 2.834190 3.653011 5.107118 2.618695 4.620387 3.501842 3.061170 2.638485 3.189970 3.580893 3.669501 3.138274 3.281165 3.759704 3.642562 3.165154 2.900816 3.119172 2.986486 2.898870 1.951113 3.447263 3.910725 2.821698 2.486326 2.920901 3.693663 4.711111 3.711595 3.385519 4.029106 4.520709 2.436260 3.452894 2.065882 2.378616 3.446726 3.357898 3.051666 1.871320 3.925957 3.275896 2.441507 3.331639 4.426626 3.181489 3.583206 3.588399 4.348165 2.458097 4.071329 3.035089 4.468417 3.363439 2.874876 2.348215 3.625683 2.385850 2.850443 4.322441 3.915720 2.452218 3.972872 3.066513 3.059369 2.693803 3.089475 2.152114 4.219228 3.204304 4.521238 3.549590 2.921192 3.922907 4.367080 3.258398 4.302290 3.679357 3.131663 3.676421 3.803071 3.883365 4.745577 3.509678 3.597445 2.490820 3.294186 2.996557 3.094273 3.701720 3.853941 3.839573 2.954812 4.154940 2.367789 4.237453 4.118153 2.526648 2.779930 2.269872 4.479777 2.998398 4.310394 4.777041 3.633323 4.046005 2.868876 3.696118 2.850733 3.392013 2.973468 3.546270 3.476208 3.845898 3.124907 1.723241 4.141326 2.798946 3.459474 4.347151 2.991901 3.450257 3.532636 4.174692 3.317955 3.320173 3.309574 3.207870 2.734996 4.913795 3.137849 2.246380 3.211473 3.143600 3.038564 3.776848 3.143394 2.031971 3.493272 3.949430 3.517232 3.453283 2.811210 3.347175 3.828621 3.553531 4.065033 3.157646 3.586450 1.821756 3.317569 2.561920 2.915481 2.877943 2.938027 3.818694 3.577962 3.779768 3.220684 3.026529 3.888696 2.138623 2.512891 4.436261 3.090314 2.977416 3.096257 3.701711 2.790735 2.395493 3.026756 3.758207 3.421610 4.043402 3.354988 2.279969 4.431419 2.955555 3.877191 1.738187 4.562045 3.237213 4.450407 3.887827 4.242226 3.839369 3.816003 2.179207 2.882765 3.600095 3.013034 3.371153 1.708344 3.634029 2.282529 3.908889 3.813879 3.580800 4.246262 2.522995 3.572132 3.398027 3.939389 3.659560 4.267093 3.234340 3.658640 3.468069 3.271049 2.565676 3.876661 2.892979 3.052383 2.574476 3.525575 3.871603 4.379376 2.665409 1.831628 4.405505 3.172490 3.874834 4.397231 2.924736 4.168182 3.534234 3.493290 3.536279 3.629806 2.717007 3.222094 2.267445 3.292994 2.856643 2.923326 3.171121 3.165035 3.342408 3.188846 3.722558 3.362691 2.955677 3.401515 2.710397 3.077033 2.848882 3.346448 3.092980 3.742822 3.885452 3.393520 3.212384 4.671305 5.706696 3.379398 2.361930 2.504626 3.010872 4.052751 4.665708 3.617865 3.400147 3.928398 3.597377 2.866098 3.369097 2.920003 3.114464 3.223712 3.440257 2.427726 3.014118 2.874943 2.910383 3.016908 3.925913 3.540112 2.843138 3.267892 4.261441 3.985770 3.527293 4.163507 2.838991 3.846158 3.315767 3.840800 3.626384 2.887381 3.635138 4.442174 2.443029 4.210752 2.766346 3.189511 1.998772 3.031630 3.526195 2.882385 3.436130 2.341686 3.343383 3.128740 2.660564 5.442002 3.931299 2.619068 3.468782 3.518643 4.340483 2.672689 3.617368 3.447033 3.639432 3.175958 4.792279 2.796109 1.592713 2.424066 1.044815 3.162991 3.346651 3.394945 3.692571 2.972728 2.753768 2.879918 3.613657 3.831675 0.169083 4.726204 3.163691 3.561741 3.973521 4.371980 2.287907 3.433070 2.404449 2.170541 3.233634 2.862472 3.257898 4.048043 3.752644 3.524465 4.272972 3.056452 3.805108 3.269032 3.666431 3.719565 4.689224 3.371011 3.935550 2.777308 4.076673 3.703327 3.668963 2.280912 5.563536 3.149022 3.202034 2.580283 2.783616 4.360974 3.286654 2.972414 5.134840 3.509136 2.755555 4.274660 3.398745 3.170909 3.807782 2.764950 3.214303 2.821523 3.617671 4.486669 2.763248 
