# Supplementary material for: Impact of DNA methylation on 3D genome structure
Source: Nat Commun. 2021 May 28;12:3243. doi: 10.1038/s41467-021-23142-8 (PMC8163762; doi:10.1038/s41467-021-23142-8)
Supplement: Supplementary file 7 — Supplementary Software 2 [file 41467_2021_23142_MOESM7_ESM.zip › Supplementary_Software2/test/output_pos/cartnucl_000000_000023.xyz]

2888
generated by Juergen Walther
C 0.000 0.000 0.000
C 1.546 0.568 3.992
C -0.373 1.584 7.069
C -1.200 -0.757 9.305
C -0.876 -0.940 12.003
C -1.388 -3.489 14.220
C -0.836 -3.906 17.394
C -1.513 -5.883 20.260
C -1.729 -7.393 23.250
C -2.022 -8.635 26.320
C -1.855 -11.015 28.667
C -2.178 -12.973 31.348
C -2.063 -15.181 34.000
C -2.353 -16.961 36.717
C -2.832 -18.854 39.310
C -3.466 -20.926 41.799
C -5.287 -21.842 44.653
C -7.463 -23.150 46.978
C -9.044 -24.853 49.645
C -9.845 -26.991 52.314
C -11.645 -28.420 54.258
C -13.980 -28.396 57.559
C -16.181 -30.181 59.781
C -18.515 -31.927 61.908
C -20.546 -33.665 63.651
C -22.690 -35.446 65.803
C -24.745 -37.139 67.645
C -28.130 -38.171 68.344
C -31.389 -38.697 68.323
C -34.212 -39.844 67.791
C -37.030 -41.725 67.281
C -40.368 -43.007 68.814
C -43.629 -44.101 67.890
C -46.663 -45.807 66.937
C -49.541 -47.165 66.150
C -52.759 -48.817 64.937
C -55.420 -49.562 64.471
C -58.320 -49.768 62.946
C -61.538 -49.823 61.484
C -63.827 -49.869 58.609
C -65.653 -49.758 56.272
C -67.984 -50.126 53.461
C -69.883 -50.270 51.103
C -72.268 -47.683 48.862
C -74.581 -46.263 46.348
C -75.055 -46.198 42.831
C -76.935 -45.613 40.039
C -77.995 -44.550 37.402
C -79.113 -42.648 34.924
C -78.465 -41.189 31.654
C -80.287 -39.143 29.101
C -81.429 -38.360 25.819
C -81.244 -35.740 23.450
C -82.852 -33.715 21.038
C -81.471 -32.260 17.989
C -81.053 -30.523 14.898
C -81.416 -28.225 13.007
C -81.625 -26.167 10.467
C -80.604 -23.329 7.974
C -78.410 -21.624 5.692
C -77.653 -19.176 4.056
C -75.711 -16.886 2.422
C -74.358 -15.664 -0.451
C -71.704 -12.209 -0.353
C -69.859 -8.803 -1.766
C -66.293 -7.968 -1.853
C -63.891 -6.195 -2.961
C -60.792 -4.293 -2.810
C -58.712 -2.133 -2.787
C -55.829 -0.197 -2.546
C -52.863 0.614 -1.964
C -49.446 1.401 -2.166
C -46.817 3.997 -1.053
C -43.926 6.401 -0.519
C -41.270 6.713 1.654
C -39.084 7.995 4.653
C -36.430 8.588 6.343
C -33.309 9.185 7.661
C -30.750 10.036 9.595
C -29.011 10.983 12.279
C -26.822 11.232 14.825
C -24.452 10.701 17.040
C -21.940 12.093 19.780
C -19.059 12.420 21.597
C -18.515 11.676 25.392
C -17.713 12.012 29.218
C -16.365 10.147 31.673
C -14.608 9.074 34.473
C -14.060 8.172 37.594
C -13.690 7.570 40.955
C -12.609 6.461 44.092
C -12.716 4.723 46.817
C -11.359 2.626 49.554
C -12.327 1.439 52.805
C -13.149 1.062 56.876
C -15.289 -0.985 59.357
C -16.138 -3.066 61.588
C -17.516 -4.662 64.218
C -19.017 -6.612 66.421
C -21.783 -7.704 68.862
C -24.517 -8.560 70.019
C -27.262 -9.449 71.117
C -29.663 -11.093 72.783
C -31.463 -14.033 74.337
C -35.141 -14.346 74.849
C -37.903 -15.619 76.567
C -40.710 -17.379 76.160
C -44.546 -17.846 76.606
C -46.986 -20.522 77.574
C -49.750 -21.771 78.377
C -52.889 -22.790 77.800
C -56.008 -23.683 76.980
C -58.494 -25.931 75.932
C -61.901 -25.890 75.377
C -66.000 -26.017 75.697
C -68.391 -26.638 74.115
C -71.536 -27.736 72.015
C -74.173 -28.473 70.810
C -77.146 -29.168 68.772
C -79.826 -28.704 67.015
C -81.942 -28.678 64.639
C -83.548 -28.301 61.802
C -85.327 -27.602 59.131
C -86.885 -27.118 55.896
C -88.565 -26.765 53.030
C -89.802 -25.986 50.208
C -90.333 -23.322 47.304
C -91.399 -22.616 44.197
C -92.859 -21.847 41.365
C -94.235 -19.999 39.184
C -95.358 -17.594 36.392
C -94.113 -15.597 34.331
C -93.512 -13.752 31.458
C -92.815 -11.089 29.501
C -91.906 -9.051 26.362
C -91.001 -6.911 24.010
C -90.407 -2.954 23.207
C -89.548 -0.975 21.440
C -87.056 1.696 19.403
C -85.749 3.738 17.598
C -84.802 6.355 15.538
C -83.612 9.161 14.135
C -81.583 11.411 12.741
C -78.928 12.459 10.875
C -76.361 14.128 9.491
C -73.729 15.296 8.037
C -71.024 17.208 6.765
C -68.391 18.351 5.090
C -66.113 20.169 3.887
C -63.408 22.576 3.489
C -61.381 24.235 1.539
C -58.788 26.600 1.742
C -56.396 29.030 1.535
C -54.858 32.266 0.113
C -52.843 33.549 0.366
C -51.418 34.301 -2.196
C -52.114 34.402 -5.920
C -51.463 34.227 -9.352
C -53.889 37.768 -14.101
C -53.210 38.657 -17.165
C -51.486 41.339 -20.343
C -50.802 43.546 -23.263
C -47.284 45.635 -24.883
C -44.878 46.188 -27.293
C -40.486 45.676 -27.779
C -37.035 46.833 -27.285
C -32.530 48.644 -25.662
C -28.580 49.439 -25.850
C -26.329 51.976 -26.654
C -23.731 52.228 -28.834
C -20.474 53.951 -30.723
C -17.607 56.107 -28.940
C -14.765 57.545 -29.122
C -12.730 59.341 -29.499
C -8.999 60.096 -33.041
C -6.822 61.884 -34.087
C -3.422 62.603 -36.136
C 0.310 63.477 -37.311
C 4.643 62.782 -39.920
C 7.356 63.253 -41.335
C 10.579 63.364 -41.269
C 14.219 64.100 -41.205
C 17.476 65.321 -38.439
C 20.943 63.678 -36.935
C 24.024 64.686 -35.520
C 24.519 66.970 -32.119
C 28.446 67.763 -30.900
C 31.553 67.382 -30.935
C 33.838 67.728 -32.803
C 35.726 66.848 -34.160
C 38.758 66.138 -35.050
C 41.448 67.568 -34.450
C 44.716 67.989 -35.396
C 48.017 67.710 -35.033
C 49.157 71.022 -35.827
C 50.478 73.879 -38.017
C 54.346 75.819 -39.180
C 55.964 77.828 -40.920
C 58.672 80.235 -40.748
C 60.104 83.337 -41.437
C 60.829 87.207 -40.909
C 62.785 90.423 -41.850
C 64.404 93.811 -42.296
C 66.053 96.420 -42.845
C 66.331 98.975 -45.093
C 66.901 101.340 -46.556
C 68.323 104.289 -47.582
C 71.820 107.103 -49.022
C 72.929 109.414 -51.751
C 73.633 113.545 -50.437
C 73.681 116.582 -51.793
C 73.626 120.237 -50.848
C 72.156 122.813 -52.903
C 73.646 125.881 -52.079
C 74.921 128.805 -53.173
C 75.883 131.103 -57.237
C 78.712 132.901 -56.960
C 82.849 133.993 -57.307
C 86.009 135.639 -58.042
C 89.368 137.540 -59.238
C 93.159 139.510 -58.254
C 97.246 141.470 -57.179
C 99.940 144.347 -55.691
C 103.050 146.005 -55.926
C 102.441 149.925 -53.362
C 104.737 151.947 -52.624
C 107.857 154.404 -53.301
C 108.529 157.730 -53.571
C 112.752 159.972 -54.884
C 114.960 162.758 -54.806
C 117.025 165.652 -53.614
C 120.398 167.741 -53.459
C 123.307 169.827 -52.856
C 125.537 171.942 -52.566
C 128.237 173.949 -51.403
C 130.918 176.122 -48.211
C 133.568 179.666 -48.540
C 136.897 181.627 -47.848
C 139.123 185.390 -48.774
C 140.032 188.026 -48.156
C 141.964 190.747 -47.695
C 143.947 193.058 -45.051
C 145.687 196.671 -44.468
C 147.090 199.400 -43.523
C 148.092 202.545 -43.857
C 147.642 205.570 -44.198
C 149.947 208.498 -45.011
C 150.536 211.371 -43.303
C 150.355 214.739 -45.018
C 151.168 218.056 -45.712
C 150.766 221.257 -46.492
C 151.960 224.461 -46.457
C 153.339 227.680 -47.332
C 156.489 229.186 -48.689
C 158.416 231.069 -48.393
C 161.731 232.627 -49.578
C 164.670 236.768 -49.753
C 166.286 239.541 -49.920
C 167.852 242.971 -49.488
C 169.978 245.140 -49.456
C 172.042 246.918 -50.759
C 173.576 249.918 -51.462
C 175.461 253.023 -50.939
C 177.813 255.917 -50.078
C 180.141 257.287 -48.935
C 182.514 257.788 -47.454
C 184.976 259.146 -46.936
C 188.407 260.441 -45.728
C 192.595 260.771 -45.221
C 195.213 261.744 -45.702
C 198.242 263.922 -45.982
C 200.230 264.360 -43.321
C 201.756 267.777 -41.706
C 205.288 269.105 -40.697
C 208.099 270.688 -38.973
C 209.707 273.719 -39.926
C 213.199 275.645 -39.315
C 218.736 276.298 -39.715
C 219.303 280.441 -36.863
C 222.054 282.056 -35.939
C 225.266 282.179 -33.748
C 227.808 282.618 -31.343
C 231.507 282.776 -31.213
C 235.169 282.843 -31.937
C 236.186 285.532 -26.734
C 238.258 285.894 -23.591
C 241.023 287.295 -22.618
C 242.689 290.352 -21.940
C 244.726 292.882 -21.091
C 246.934 295.279 -20.437
C 248.091 298.005 -18.878
C 249.650 300.794 -17.922
C 251.145 303.546 -16.468
C 252.814 306.200 -15.570
C 254.298 308.979 -14.789
C 255.592 311.926 -14.061
C 257.515 314.736 -14.902
C 258.748 317.792 -15.897
C 260.214 321.001 -16.151
C 261.619 324.157 -15.516
C 262.516 326.957 -16.162
C 265.151 329.498 -17.879
C 266.093 332.884 -18.664
C 266.944 336.265 -19.592
C 267.499 339.328 -20.298
C 268.387 342.652 -21.042
C 269.045 345.735 -21.783
C 268.753 348.481 -24.103
C 268.038 350.475 -26.636
C 266.673 352.507 -28.527
C 265.025 355.102 -30.040
C 265.386 358.371 -32.118
C 263.625 360.411 -34.447
C 261.621 362.791 -36.275
C 259.930 364.900 -38.130
C 257.686 367.218 -40.167
C 256.570 368.893 -42.116
C 254.687 369.825 -44.638
C 252.876 370.825 -47.505
C 249.934 370.757 -49.706
C 247.608 370.573 -51.541
C 244.585 370.798 -53.611
C 242.126 370.834 -55.382
C 240.822 369.087 -58.939
C 238.805 368.074 -61.869
C 235.598 366.755 -62.628
C 233.050 366.043 -64.789
C 230.959 364.632 -66.476
C 229.347 362.680 -68.621
C 227.101 359.857 -69.099
C 225.377 358.111 -71.928
C 222.579 356.677 -73.601
C 221.553 353.587 -74.981
C 219.978 351.811 -77.603
C 218.037 348.725 -77.430
C 216.032 345.881 -78.229
C 215.223 343.509 -79.874
C 213.754 340.965 -81.324
C 212.828 337.245 -82.108
C 211.799 333.897 -81.294
C 211.445 330.969 -82.030
C 211.202 327.578 -81.668
C 209.319 324.758 -81.385
C 211.219 320.873 -80.845
C 211.620 316.778 -81.111
C 212.409 314.353 -78.481
C 212.495 311.353 -77.416
C 213.869 308.450 -75.705
C 215.084 305.798 -75.009
C 216.521 303.015 -73.492
C 217.814 301.188 -71.303
C 218.458 298.824 -68.788
C 220.914 296.038 -67.743
C 222.808 293.020 -66.428
C 225.282 292.405 -64.110
C 228.828 291.638 -62.609
C 230.983 290.605 -60.478
C 232.873 289.179 -57.983
C 235.340 288.101 -56.042
C 238.399 287.675 -54.784
C 241.114 287.497 -52.801
C 243.237 287.679 -50.298
C 246.644 286.558 -48.597
C 248.837 285.669 -46.125
C 252.025 287.587 -44.939
C 255.722 288.572 -44.073
C 257.362 290.373 -41.751
C 259.698 291.519 -39.447
C 262.216 293.266 -38.238
C 265.046 294.977 -37.311
C 267.572 296.627 -35.539
C 269.293 299.162 -34.506
C 271.092 301.255 -32.033
C 273.386 304.021 -31.968
C 276.773 306.449 -32.114
C 277.847 310.115 -32.691
C 278.874 313.065 -32.166
C 280.381 316.077 -32.303
C 281.340 319.236 -32.406
C 282.680 322.467 -34.006
C 282.967 324.956 -35.815
C 283.185 327.450 -37.621
C 283.655 330.590 -38.701
C 283.579 334.370 -38.618
C 283.370 336.635 -41.570
C 283.986 339.694 -43.140
C 282.483 342.236 -44.697
C 282.127 344.668 -47.712
C 281.539 348.312 -48.366
C 281.342 350.962 -50.034
C 279.942 353.032 -52.265
C 278.378 354.894 -54.564
C 276.145 357.374 -55.656
C 275.162 358.783 -58.651
C 274.794 361.031 -62.075
C 272.764 362.002 -63.957
C 269.961 363.486 -66.291
C 268.186 364.828 -68.291
C 265.630 365.946 -70.676
C 263.845 366.162 -73.370
C 261.407 366.168 -75.413
C 258.774 365.460 -77.239
C 256.397 364.665 -79.362
C 253.457 363.682 -81.236
C 250.777 363.016 -83.117
C 248.376 361.827 -84.828
C 246.781 358.827 -86.893
C 244.119 357.489 -88.447
C 241.673 356.413 -90.344
C 240.269 354.757 -92.657
C 238.581 352.292 -95.090
C 237.731 349.284 -95.218
C 235.993 346.361 -95.894
C 235.431 343.163 -96.819
C 233.578 339.828 -97.354
C 232.476 336.754 -97.872
C 233.468 333.118 -99.435
C 232.818 330.439 -99.858
C 232.451 326.317 -99.255
C 231.859 323.354 -99.329
C 231.221 320.022 -100.026
C 231.288 316.709 -100.550
C 231.258 313.408 -100.072
C 230.400 310.510 -98.493
C 230.219 307.390 -97.258
C 229.779 304.588 -95.722
C 229.819 301.263 -94.483
C 229.169 298.385 -92.953
C 229.170 295.371 -92.025
C 230.199 292.045 -90.957
C 229.425 288.957 -90.233
C 230.962 285.974 -89.184
C 231.389 282.176 -89.569
C 233.536 278.748 -89.359
C 236.214 276.777 -90.094
C 236.449 274.358 -92.217
C 235.541 271.539 -95.405
C 236.752 266.107 -93.667
C 239.180 265.520 -95.737
C 243.540 266.101 -97.581
C 243.466 264.587 -100.267
C 243.297 263.337 -102.720
C 244.407 261.130 -104.738
C 244.473 259.431 -107.293
C 244.943 257.333 -109.710
C 246.307 255.822 -112.631
C 249.173 252.612 -113.899
C 251.303 250.521 -115.433
C 253.095 250.245 -118.029
C 253.663 248.561 -120.553
C 253.977 246.980 -124.007
C 255.346 245.279 -127.380
C 258.486 242.946 -127.678
C 260.452 239.860 -127.450
C 262.072 238.102 -127.382
C 264.861 237.755 -128.869
C 267.210 235.858 -129.395
C 268.642 234.127 -131.337
C 271.422 232.890 -132.293
C 271.693 230.841 -136.458
C 274.231 229.669 -138.733
C 276.539 228.384 -141.129
C 279.654 227.664 -142.527
C 282.404 225.394 -143.592
C 284.074 223.416 -145.621
C 285.421 221.742 -149.007
C 287.259 222.094 -151.664
C 290.387 220.854 -152.760
C 292.228 219.416 -154.348
C 293.157 219.211 -157.630
C 295.829 218.578 -159.757
C 297.126 219.376 -162.727
C 299.422 217.611 -164.798
C 299.919 215.705 -167.505
C 301.392 215.378 -170.415
C 303.442 214.306 -173.432
C 308.783 214.722 -175.086
C 309.945 213.752 -178.363
C 310.703 213.780 -182.447
C 311.197 214.608 -185.259
C 309.581 212.952 -189.478
C 311.538 212.615 -192.180
C 312.578 211.373 -195.684
C 313.436 212.006 -198.896
C 315.008 211.519 -202.277
C 315.758 210.130 -204.281
C 317.794 207.481 -205.897
C 319.481 205.104 -207.381
C 321.489 203.004 -207.389
C 324.381 200.892 -207.457
C 327.042 198.478 -207.655
C 327.733 195.031 -210.057
C 328.768 190.958 -211.759
C 331.036 187.664 -211.975
C 333.618 185.987 -213.265
C 335.929 183.759 -214.060
C 334.860 181.287 -216.144
C 334.768 178.229 -216.388
C 335.220 175.060 -217.856
C 336.360 172.628 -217.916
C 334.696 168.649 -215.704
C 336.795 166.932 -214.799
C 338.497 164.248 -214.739
C 337.867 161.260 -210.750
C 339.845 158.369 -210.640
C 339.966 156.400 -208.392
C 339.148 153.687 -206.787
C 339.573 150.914 -205.005
C 337.099 149.550 -202.348
C 334.374 147.317 -199.518
C 334.605 145.745 -196.279
C 333.460 143.104 -194.799
C 334.890 141.590 -191.321
C 335.166 138.882 -188.931
C 336.289 135.687 -186.443
C 334.647 134.760 -183.789
C 332.825 133.245 -180.418
C 333.022 131.230 -177.240
C 333.638 129.769 -175.187
C 335.212 128.836 -171.682
C 334.329 125.771 -169.404
C 332.323 121.855 -167.243
C 332.403 120.816 -164.566
C 332.179 120.169 -161.714
C 333.031 119.140 -157.849
C 333.204 118.265 -155.156
C 333.873 117.566 -151.777
C 335.597 116.925 -147.722
C 336.786 115.507 -146.026
C 336.868 113.110 -142.997
C 338.484 111.271 -140.479
C 340.935 109.014 -138.257
C 340.492 107.365 -135.878
C 342.103 104.076 -134.871
C 343.927 101.749 -137.173
C 345.666 99.002 -137.682
C 349.157 98.397 -138.871
C 352.109 96.834 -138.212
C 355.728 95.783 -137.102
C 357.622 93.303 -135.147
C 360.616 93.426 -135.244
C 363.942 93.163 -137.080
C 366.670 90.665 -137.160
C 369.757 88.829 -137.881
C 373.301 86.317 -137.787
C 375.624 85.984 -140.681
C 379.337 87.013 -140.213
C 383.076 86.590 -140.741
C 386.150 84.877 -140.926
C 389.662 84.277 -139.921
C 393.485 83.539 -139.891
C 396.790 83.011 -140.647
C 399.861 82.917 -141.593
C 402.462 83.360 -138.954
C 405.578 84.043 -138.617
C 408.801 85.801 -139.056
C 412.618 85.886 -138.738
C 416.255 84.656 -139.806
C 419.654 85.123 -140.188
C 422.210 85.481 -141.474
C 426.343 83.185 -141.586
C 429.726 84.509 -144.345
C 433.168 83.820 -144.143
C 437.035 86.091 -142.815
C 440.347 87.194 -143.892
C 443.740 84.874 -143.889
C 446.699 86.102 -144.317
C 450.232 87.580 -143.605
C 452.758 87.034 -144.469
C 455.164 86.433 -145.981
C 458.496 84.796 -147.453
C 461.995 83.875 -148.003
C 465.568 83.724 -148.033
C 468.870 81.557 -150.275
C 472.564 81.273 -149.740
C 476.219 82.009 -148.691
C 479.293 81.879 -149.379
C 482.486 82.181 -150.573
C 485.011 84.087 -150.763
C 486.857 86.533 -152.531
C 488.905 88.358 -153.165
C 493.379 88.298 -151.640
C 496.651 89.418 -151.325
C 499.732 91.992 -152.475
C 502.274 93.944 -153.010
C 505.258 95.317 -151.672
C 508.161 96.851 -150.977
C 510.909 98.618 -150.360
C 514.113 99.056 -149.495
C 517.083 100.161 -148.455
C 520.350 100.942 -147.659
C 523.234 102.156 -146.740
C 526.050 103.291 -145.591
C 528.867 104.313 -144.209
C 530.738 106.686 -142.429
C 532.410 108.592 -140.101
C 534.774 110.313 -138.111
C 537.698 111.501 -136.568
C 539.330 112.910 -134.467
C 540.682 116.318 -132.763
C 542.602 117.903 -130.162
C 544.389 119.489 -127.457
C 546.022 120.672 -124.984
C 547.913 122.184 -122.428
C 549.572 123.475 -119.965
C 549.588 124.776 -116.601
C 548.833 125.754 -113.539
C 548.314 125.848 -110.491
C 548.308 125.566 -107.077
C 549.054 127.343 -103.697
C 548.094 127.341 -100.267
C 547.608 126.905 -96.718
C 547.045 126.715 -93.494
C 546.290 126.183 -89.793
C 545.595 126.477 -87.094
C 543.764 126.352 -84.373
C 541.762 126.480 -81.461
C 539.145 125.185 -79.229
C 536.929 124.198 -77.519
C 534.558 122.798 -75.092
C 532.477 121.688 -73.189
C 528.455 122.305 -72.267
C 525.072 122.069 -70.790
C 522.571 119.642 -70.114
C 519.719 118.584 -68.560
C 516.919 117.577 -67.964
C 513.634 117.157 -67.759
C 510.728 115.217 -68.775
C 507.059 115.092 -68.033
C 504.001 113.483 -67.170
C 500.739 113.018 -68.455
C 497.249 112.903 -67.899
C 494.736 110.841 -69.559
C 491.681 109.273 -70.534
C 488.765 109.210 -71.228
C 485.639 108.472 -71.876
C 482.431 107.701 -73.978
C 480.523 106.031 -76.528
C 478.049 105.803 -78.280
C 476.083 105.029 -80.967
C 473.834 102.986 -82.500
C 472.448 103.856 -86.539
C 469.837 103.878 -89.729
C 470.414 102.863 -93.202
C 469.297 102.032 -96.066
C 469.149 101.944 -99.701
C 468.399 102.294 -102.583
C 468.214 102.377 -106.058
C 469.043 102.086 -109.062
C 469.528 101.017 -112.372
C 469.379 102.205 -116.040
C 469.070 102.753 -119.786
C 471.172 103.517 -122.408
C 472.996 105.599 -125.191
C 474.592 106.150 -127.912
C 476.098 106.240 -131.003
C 477.645 107.148 -133.795
C 479.341 108.991 -135.998
C 481.572 110.184 -138.220
C 484.176 110.644 -140.172
C 485.867 112.463 -143.268
C 487.801 112.879 -146.060
C 490.967 115.128 -146.475
C 493.506 117.873 -147.663
C 496.828 118.205 -148.082
C 499.977 119.057 -149.283
C 502.810 120.714 -149.564
C 505.538 122.779 -149.865
C 508.703 124.131 -150.497
C 511.624 125.302 -149.758
C 515.291 125.719 -150.090
C 517.893 127.914 -148.938
C 520.529 131.100 -148.394
C 522.817 132.716 -145.733
C 525.399 133.624 -144.140
C 527.735 135.295 -142.375
C 529.991 136.505 -140.288
C 531.393 138.842 -137.574
C 531.808 140.327 -134.896
C 532.204 141.754 -132.187
C 533.598 143.074 -129.437
C 536.001 143.386 -126.534
C 535.308 145.042 -123.268
C 536.363 146.738 -120.403
C 536.346 146.595 -117.068
C 535.662 148.180 -113.582
C 537.288 148.443 -110.215
C 537.728 149.465 -107.281
C 536.985 149.716 -104.024
C 536.005 149.843 -100.827
C 536.009 148.833 -97.464
C 534.471 149.767 -94.517
C 533.385 151.541 -90.969
C 531.968 150.954 -88.468
C 530.283 150.020 -85.034
C 529.108 149.752 -82.295
C 527.247 149.011 -79.220
C 524.882 148.981 -77.007
C 522.601 148.032 -75.003
C 519.953 146.725 -73.574
C 517.135 145.780 -72.174
C 514.170 144.210 -70.806
C 511.494 142.897 -69.299
C 508.706 141.669 -68.392
C 504.825 141.103 -69.041
C 501.957 139.555 -68.218
C 499.095 138.401 -67.114
C 495.954 138.277 -66.686
C 492.121 137.891 -66.706
C 489.840 136.912 -68.610
C 486.915 135.493 -69.815
C 484.066 135.160 -71.597
C 480.940 133.524 -73.141
C 478.257 132.535 -74.802
C 475.249 133.797 -77.253
C 473.042 133.181 -78.843
C 470.739 132.092 -82.160
C 468.616 131.305 -84.162
C 465.814 130.773 -86.126
C 463.395 130.741 -88.452
C 461.642 130.092 -91.214
C 460.607 128.207 -93.860
C 459.437 127.048 -96.789
C 458.581 125.545 -99.512
C 457.364 124.546 -102.692
C 456.383 122.863 -105.384
C 455.132 122.032 -108.157
C 454.149 121.953 -111.664
C 452.434 120.573 -114.075
C 451.836 120.968 -117.517
C 451.900 118.231 -122.347
C 450.145 118.946 -126.142
C 448.586 119.305 -129.673
C 448.181 119.704 -132.783
C 448.251 119.920 -136.027
C 447.203 117.968 -139.123
C 447.535 117.407 -142.234
C 449.147 117.757 -145.461
C 448.260 117.785 -148.700
C 447.112 118.928 -150.776
C 446.679 118.821 -154.068
C 445.416 118.694 -158.047
C 444.628 118.836 -160.973
C 443.374 119.803 -163.773
C 443.695 119.429 -166.748
C 441.984 121.097 -168.043
C 440.117 122.693 -169.756
C 437.152 120.864 -170.289
C 434.535 120.753 -172.114
C 433.952 119.418 -174.661
C 433.572 117.564 -178.223
C 433.998 118.449 -181.900
C 432.488 119.309 -185.026
C 433.049 119.425 -189.238
C 433.480 120.438 -192.021
C 432.324 122.358 -194.407
C 432.418 123.584 -197.848
C 433.022 125.516 -200.307
C 431.434 126.000 -203.662
C 431.387 128.296 -205.959
C 433.148 129.805 -208.643
C 434.290 131.555 -211.270
C 435.372 133.527 -213.717
C 436.558 134.213 -216.771
C 437.988 135.500 -219.496
C 439.158 136.540 -222.574
C 440.475 137.941 -225.207
C 442.003 139.223 -227.768
C 443.745 140.360 -230.329
C 445.983 142.655 -231.753
C 448.683 144.388 -233.002
C 451.082 146.070 -234.984
C 453.015 147.360 -237.618
C 455.419 148.632 -238.908
C 457.678 151.893 -239.689
C 460.624 153.301 -241.207
C 463.661 154.677 -242.587
C 466.402 155.674 -243.882
C 469.291 157.013 -245.384
C 472.039 158.121 -246.691
C 475.537 158.912 -246.312
C 478.628 159.338 -245.232
C 481.605 158.926 -244.500
C 484.937 158.153 -244.300
C 488.577 159.497 -244.579
C 491.881 158.882 -243.398
C 495.284 157.881 -242.734
C 498.392 157.160 -241.984
C 501.910 156.010 -241.056
C 504.554 155.824 -240.148
C 507.067 155.089 -238.169
C 509.788 154.554 -235.975
C 511.593 152.647 -233.404
C 512.958 151.166 -231.224
C 514.962 149.157 -228.895
C 516.513 147.544 -226.852
C 517.164 147.538 -222.731
C 518.302 146.690 -219.315
C 518.427 143.911 -217.110
C 519.575 142.308 -214.320
C 519.788 140.900 -211.641
C 519.653 140.068 -208.431
C 518.140 137.965 -205.876
C 518.543 137.298 -202.213
C 518.916 135.230 -199.338
C 517.306 134.572 -196.258
C 517.543 133.964 -192.782
C 515.410 131.882 -190.676
C 513.976 130.119 -187.923
C 513.033 129.813 -185.093
C 512.028 128.810 -182.140
C 509.575 127.978 -179.208
C 506.668 126.481 -177.709
C 504.698 126.218 -175.410
C 501.773 125.614 -173.747
C 499.791 123.563 -171.890
C 495.804 124.840 -170.680
C 492.436 125.014 -168.309
C 488.920 124.590 -169.246
C 485.885 124.057 -168.442
C 482.272 124.481 -168.552
C 479.410 125.154 -167.960
C 475.976 125.718 -168.001
C 473.042 125.967 -169.061
C 469.671 125.456 -169.903
C 466.199 127.137 -169.850
C 462.549 128.183 -169.727
C 460.244 129.563 -171.884
C 457.934 132.229 -173.607
C 455.458 133.355 -175.298
C 452.548 134.071 -176.985
C 450.047 135.551 -178.586
C 448.267 137.883 -180.174
C 446.426 139.642 -182.376
C 444.783 140.687 -185.025
C 442.117 143.124 -186.671
C 439.582 144.168 -188.720
C 439.748 146.813 -191.587
C 439.163 149.983 -193.824
C 439.078 150.764 -197.096
C 438.276 152.150 -200.182
C 438.465 154.154 -202.789
C 438.680 156.551 -205.240
C 438.509 158.346 -208.238
C 439.647 159.735 -210.927
C 439.687 160.629 -214.523
C 441.344 162.927 -216.735
C 442.538 166.289 -218.893
C 445.578 167.763 -220.767
C 447.494 168.729 -223.097
C 449.662 170.392 -225.072
C 452.078 171.545 -227.005
C 455.193 173.614 -227.906
C 458.073 174.733 -227.944
C 460.975 175.787 -227.968
C 463.986 176.850 -228.989
C 467.099 177.021 -231.130
C 470.489 178.091 -230.010
C 473.636 179.466 -230.641
C 476.908 178.839 -230.417
C 480.505 179.809 -229.299
C 484.003 179.771 -230.646
C 487.075 180.401 -230.751
C 490.261 180.087 -229.763
C 493.350 179.631 -228.562
C 496.534 178.150 -228.469
C 499.438 178.458 -226.627
C 503.088 179.556 -225.084
C 505.357 178.449 -223.589
C 508.477 176.832 -221.811
C 511.043 176.032 -220.498
C 513.820 174.636 -218.546
C 515.798 174.005 -216.061
C 517.454 172.511 -213.792
C 518.462 170.705 -211.244
C 519.476 169.239 -208.485
C 520.360 167.146 -205.663
C 521.442 165.320 -203.083
C 521.933 163.651 -200.424
C 520.886 162.729 -196.701
C 521.244 160.748 -194.009
C 521.933 159.115 -191.253
C 522.071 158.558 -188.133
C 521.673 157.726 -184.392
C 519.466 156.770 -182.391
C 517.835 155.204 -179.763
C 515.788 154.798 -177.108
C 513.776 153.043 -174.332
C 511.774 151.995 -171.918
C 509.269 153.234 -168.943
C 507.429 152.597 -166.947
C 503.811 151.735 -165.035
C 501.547 151.002 -163.171
C 499.297 150.431 -160.601
C 496.792 150.450 -158.370
C 493.828 150.006 -156.906
C 490.872 148.415 -156.305
C 487.724 147.563 -155.495
C 484.759 146.381 -155.027
C 481.381 145.717 -154.168
C 478.412 144.338 -153.597
C 475.456 143.776 -152.654
C 471.900 144.091 -151.929
C 469.187 142.882 -150.574
C 465.792 143.698 -150.164
C 462.498 142.663 -151.541
C 460.211 142.284 -151.009
C 457.062 140.908 -150.042
C 454.498 140.933 -150.557
C 450.855 140.993 -149.569
C 448.245 141.254 -147.976
C 445.073 141.527 -145.436
C 441.454 141.929 -145.755
C 438.084 142.835 -145.109
C 436.996 146.543 -142.440
C 434.432 148.456 -144.077
C 432.766 151.510 -144.775
C 430.742 154.702 -145.001
C 429.542 157.567 -144.155
C 426.840 158.844 -146.573
C 424.268 159.473 -148.710
C 421.343 160.341 -150.006
C 419.898 163.142 -152.166
C 416.404 163.831 -154.403
C 415.707 165.485 -158.850
C 412.143 166.490 -160.297
C 412.227 169.019 -163.766
C 409.654 170.801 -165.559
C 407.906 173.192 -166.719
C 406.462 173.027 -169.265
C 404.128 174.594 -171.990
C 400.185 175.724 -173.749
C 398.572 179.590 -175.241
C 396.022 182.008 -176.758
C 394.705 184.418 -178.289
C 393.500 187.350 -180.173
C 390.506 190.091 -181.150
C 389.171 192.697 -181.442
C 388.412 194.967 -183.607
C 387.462 198.924 -184.541
C 386.549 202.078 -184.978
C 384.707 204.804 -185.361
C 382.261 207.727 -187.302
C 380.967 210.822 -189.582
C 378.071 212.785 -190.745
C 375.948 215.036 -190.467
C 373.464 217.406 -190.712
C 373.116 221.090 -189.960
C 370.520 224.460 -190.453
C 369.166 227.250 -188.280
C 369.212 230.638 -185.866
C 368.169 232.761 -183.401
C 366.536 235.797 -182.557
C 365.233 238.149 -182.428
C 362.344 239.510 -183.853
C 363.710 244.006 -182.570
C 361.503 244.516 -179.551
C 359.177 246.222 -178.080
C 356.979 247.015 -176.182
C 355.081 250.105 -175.309
C 350.823 250.898 -175.354
C 348.593 253.429 -174.391
C 345.369 255.576 -173.574
C 341.947 257.692 -173.960
C 339.406 260.394 -174.430
C 337.098 262.070 -174.513
C 334.624 264.795 -172.175
C 331.870 266.816 -171.312
C 328.743 268.040 -170.831
C 326.697 269.465 -171.056
C 325.118 271.531 -168.780
C 324.581 275.294 -166.362
C 324.465 278.954 -163.510
C 324.856 282.675 -162.312
C 321.538 285.255 -162.154
C 319.183 287.040 -160.229
C 316.656 289.236 -158.655
C 315.063 290.804 -156.270
C 312.806 292.497 -153.239
C 310.438 293.847 -149.924
C 311.851 293.094 -146.833
C 311.385 292.198 -142.901
C 313.708 294.081 -140.503
C 313.741 294.179 -136.376
C 315.324 295.655 -134.690
C 315.367 297.594 -131.414
C 314.129 300.458 -128.682
C 312.507 301.815 -126.352
C 312.333 302.707 -123.444
C 311.308 304.533 -120.694
C 310.035 306.230 -118.411
C 309.511 307.025 -115.880
C 309.622 308.792 -113.094
C 310.159 306.144 -110.373
C 310.178 306.579 -107.463
C 309.132 307.972 -104.421
C 309.402 309.273 -101.066
C 311.088 309.647 -97.388
C 312.293 310.611 -94.179
C 313.903 311.041 -91.457
C 316.335 311.041 -89.350
C 316.118 311.642 -85.892
C 317.726 312.910 -82.792
C 319.205 314.255 -80.277
C 317.813 314.970 -77.081
C 320.546 315.420 -74.376
C 322.825 316.452 -72.003
C 324.362 318.311 -68.995
C 326.234 319.275 -66.101
C 327.311 319.873 -62.507
C 330.846 319.383 -59.971
C 332.869 319.481 -56.843
C 335.514 318.173 -54.270
C 336.036 316.258 -51.237
C 336.926 317.853 -48.206
C 337.876 317.857 -44.924
C 340.803 318.592 -42.549
C 341.822 316.939 -39.606
C 342.475 316.141 -35.929
C 342.583 318.972 -32.893
C 343.499 320.466 -30.153
C 347.993 320.803 -29.225
C 350.149 319.033 -25.824
C 352.560 319.953 -23.360
C 356.858 321.395 -20.846
C 358.156 322.834 -18.316
C 360.049 323.243 -15.766
C 362.351 324.434 -13.807
C 364.779 323.688 -11.331
C 367.238 323.579 -9.049
C 369.529 323.673 -6.643
C 372.396 322.824 -5.137
C 374.908 322.194 -3.035
C 377.803 321.573 -1.260
C 380.241 321.112 0.856
C 382.577 320.421 3.001
C 384.882 319.473 5.164
C 386.003 318.985 8.452
C 386.882 317.810 11.566
C 388.527 316.755 14.513
C 390.879 315.745 16.919
C 391.836 314.512 19.493
C 392.325 314.677 23.503
C 393.434 313.079 26.534
C 394.392 311.407 29.585
C 395.304 309.741 32.149
C 396.403 308.147 35.090
C 397.327 306.542 37.746
C 396.474 304.351 40.481
C 394.980 302.332 42.624
C 393.839 299.844 44.065
C 393.173 296.797 45.482
C 392.957 294.760 48.790
C 391.325 291.945 50.237
C 390.187 288.754 51.481
C 389.007 285.975 52.758
C 387.591 282.634 53.935
C 386.324 280.565 55.336
C 384.009 278.381 56.141
C 381.455 276.184 57.214
C 378.641 273.897 56.618
C 376.280 272.169 56.118
C 373.679 269.635 55.582
C 371.426 267.666 55.102
C 367.254 267.627 55.172
C 363.706 266.609 54.934
C 361.481 265.049 52.651
C 358.544 263.485 51.874
C 355.849 262.757 50.687
C 352.681 262.715 49.698
C 350.342 262.887 46.916
C 346.653 262.581 46.350
C 343.735 261.343 44.726
C 340.902 262.542 42.981
C 337.421 262.381 42.375
C 335.613 262.996 39.265
C 333.068 263.340 36.785
C 330.394 264.208 35.744
C 327.600 264.710 34.108
C 325.028 266.441 31.721
C 323.933 267.951 28.646
C 321.927 269.585 27.051
C 320.679 271.679 24.655
C 319.097 272.168 21.682
C 318.461 276.198 20.150
C 316.581 279.199 18.039
C 317.993 281.566 15.625
C 317.612 283.692 13.284
C 318.225 286.753 11.414
C 318.041 289.463 10.145
C 318.562 292.480 8.489
C 320.021 294.796 6.971
C 321.317 297.008 4.571
C 321.760 300.755 3.763
C 322.153 304.255 2.341
C 324.621 306.655 2.185
C 326.671 309.901 3.003
C 328.698 312.329 2.505
C 330.779 314.844 1.419
C 332.724 317.521 1.178
C 334.564 320.164 2.046
C 337.016 322.431 2.476
C 339.875 324.052 2.500
C 341.897 327.443 2.914
C 344.286 329.826 2.344
C 347.127 331.002 4.751
C 349.452 333.157 7.062
C 352.710 333.332 7.882
C 355.889 334.458 8.723
C 358.464 335.250 10.620
C 360.882 336.281 12.829
C 363.892 337.180 14.372
C 366.409 336.844 16.373
C 369.973 336.953 17.383
C 371.954 336.829 20.379
C 373.957 337.728 23.925
C 375.405 336.057 27.093
C 377.455 334.896 29.209
C 379.126 334.009 31.999
C 380.716 332.619 34.538
C 381.195 331.367 38.144
C 380.844 329.812 40.791
C 380.475 328.202 43.399
C 381.079 326.397 46.160
C 382.770 323.835 48.368
C 381.201 321.985 51.197
C 381.402 320.312 54.256
C 380.721 317.404 55.749
C 379.125 315.331 58.627
C 379.974 312.431 60.845
C 379.658 310.416 63.230
C 378.236 307.855 64.855
C 376.615 305.307 66.294
C 376.068 301.926 67.072
C 373.845 300.066 68.948
C 371.821 298.079 71.926
C 370.016 295.801 72.326
C 367.809 292.578 72.825
C 366.147 290.237 73.665
C 363.816 287.437 74.114
C 361.075 285.792 74.633
C 358.586 283.840 74.294
C 355.907 282.233 73.290
C 353.021 280.854 72.541
C 350.085 279.197 71.215
C 347.364 277.523 70.238
C 344.647 276.415 69.017
C 341.097 277.087 67.358
C 338.364 275.894 65.808
C 335.524 274.664 64.729
C 332.410 274.570 64.130
C 328.754 274.794 62.938
C 327.069 276.151 60.678
C 324.678 276.755 58.241
C 322.328 278.401 56.460
C 319.842 279.202 53.629
C 317.720 280.389 51.389
C 315.132 283.443 50.596
C 313.404 284.712 48.811
C 312.004 287.214 45.768
C 310.465 288.737 43.658
C 308.226 290.430 41.630
C 306.364 292.647 39.935
C 305.321 294.848 37.656
C 305.120 296.235 34.547
C 304.747 298.252 31.886
C 304.683 299.883 29.104
C 304.294 302.201 26.445
C 304.127 303.726 23.497
C 303.598 305.789 21.172
C 303.375 308.833 19.184
C 302.398 310.354 16.466
C 302.469 313.548 14.997
C 303.844 315.736 12.055
C 303.923 319.630 9.609
C 304.399 322.434 7.207
C 303.592 324.692 6.397
C 303.111 328.577 5.702
C 301.143 330.957 5.576
C 299.979 333.747 4.384
C 299.052 337.093 5.108
C 298.096 340.310 5.179
C 296.901 343.412 5.129
C 297.015 346.723 5.606
C 296.404 349.963 6.109
C 296.222 353.396 6.431
C 295.516 356.558 6.797
C 294.820 359.669 7.410
C 294.178 362.788 8.276
C 291.954 365.310 9.272
C 290.008 367.617 10.928
C 288.468 370.515 12.247
C 287.657 373.791 13.220
C 286.224 375.930 14.779
C 282.918 378.146 15.491
C 281.271 380.665 17.469
C 279.572 383.067 19.558
C 278.271 385.210 21.532
C 276.698 387.680 23.487
C 275.303 389.868 25.423
C 273.330 390.580 28.358
C 271.557 390.439 31.140
C 270.680 390.348 34.104
C 270.193 390.727 37.474
C 267.929 392.245 40.251
C 266.959 391.756 43.643
C 266.482 391.656 47.218
C 265.824 391.490 50.425
C 265.344 391.129 54.193
C 264.314 390.862 56.785
C 263.421 389.410 59.591
C 262.207 387.869 62.532
C 262.356 385.358 65.211
C 262.418 383.229 67.279
C 262.678 380.961 70.153
C 262.844 378.964 72.427
C 261.151 375.300 73.485
C 260.289 372.159 75.237
C 261.881 369.332 76.677
C 261.901 366.551 78.662
C 262.095 363.708 79.703
C 261.710 360.460 80.262
C 263.122 357.118 79.981
C 262.253 353.626 81.018
C 262.901 350.446 82.484
C 262.893 347.018 81.612
C 262.094 343.678 82.452
C 263.852 340.610 81.547
C 264.869 337.203 81.227
C 264.425 334.269 80.800
C 264.566 331.001 80.600
C 265.039 327.459 79.008
C 266.757 324.942 77.099
C 266.804 322.267 75.656
C 267.689 319.855 73.401
C 269.460 317.063 72.593
C 269.213 315.369 68.586
C 269.308 312.424 65.702
C 271.167 312.332 62.546
C 272.336 310.710 60.067
C 273.187 310.078 56.586
C 273.321 309.046 53.773
C 273.967 308.434 50.409
C 275.092 308.791 47.510
C 276.945 308.620 44.531
C 276.593 308.238 40.708
C 276.828 307.563 36.978
C 277.154 309.418 34.092
C 276.201 311.246 30.751
C 276.637 312.553 27.860
C 277.572 313.634 24.731
C 277.674 314.956 21.689
C 276.792 316.687 18.978
C 276.650 318.805 16.364
C 277.230 321.173 14.160
C 276.565 322.778 10.591
C 277.221 324.379 7.638
C 275.890 327.849 6.441
C 274.118 330.711 4.425
C 274.642 333.950 3.678
C 274.806 337.022 2.061
C 273.933 340.069 1.163
C 272.652 343.092 0.155
C 272.220 346.354 -1.034
C 271.603 349.522 -0.834
C 272.104 353.124 -1.546
C 270.352 356.239 -1.171
C 267.802 359.507 -1.627
C 266.195 362.396 0.372
C 265.563 365.292 1.488
C 264.113 368.124 2.604
C 263.012 370.826 4.149
C 260.511 373.007 6.095
C 258.604 374.054 8.290
C 256.742 375.075 10.531
C 255.197 377.048 12.758
C 254.801 379.820 15.299
C 252.353 379.902 18.109
C 250.349 381.637 20.383
C 249.746 382.023 23.644
C 247.319 382.127 26.682
C 246.693 384.195 29.745
C 245.176 385.206 32.299
C 244.052 384.957 35.445
C 243.007 384.445 38.582
C 243.225 384.681 42.079
C 241.343 383.756 44.822
C 238.634 383.516 47.906
C 238.320 382.346 50.578
C 238.071 380.967 54.258
C 237.457 380.127 57.063
C 237.065 378.570 60.363
C 236.073 376.553 62.696
C 236.019 374.408 65.044
C 236.350 371.758 66.952
C 236.304 369.015 68.758
C 236.826 365.998 70.695
C 237.138 363.331 72.683
C 237.477 360.496 74.078
C 237.284 356.529 73.894
C 237.927 353.541 75.292
C 238.135 350.673 76.865
C 237.452 347.653 77.556
C 236.962 343.851 77.933
C 237.797 341.193 76.510
C 238.752 337.913 75.920
C 238.820 334.849 74.503
C 240.011 331.285 73.655
C 240.712 328.267 72.501
C 239.378 325.280 70.061
C 239.817 322.807 68.848
C 241.064 319.924 66.087
C 241.774 317.445 64.510
C 242.082 314.363 62.961
C 242.082 311.707 60.912
C 242.912 309.517 58.537
C 245.052 307.792 56.519
C 246.534 306.044 54.062
C 248.368 304.560 51.862
C 249.744 302.767 49.126
C 251.714 301.128 47.010
C 252.832 299.388 44.630
C 253.460 297.964 41.337
C 254.915 295.710 39.476
C 255.165 294.762 36.100
C 255.463 292.811 32.703
C 255.866 292.923 29.087
C 256.813 291.594 25.713
C 258.308 289.019 23.156
C 259.032 287.556 20.097
C 260.008 287.917 16.527
C 261.689 284.757 14.448
C 265.466 282.654 13.736
C 266.414 280.030 11.800
C 267.439 277.670 10.615
C 269.145 274.500 8.923
C 272.961 273.337 7.984
C 276.919 271.793 7.502
C 278.102 269.280 7.266
C 281.007 266.430 7.232
C 283.146 264.250 6.126
C 284.107 260.836 6.082
C 285.440 257.789 5.625
C 287.011 254.882 5.262
C 287.275 251.652 4.427
C 288.090 248.437 4.068
C 288.702 245.138 3.256
C 289.656 242.042 2.882
C 290.453 238.900 2.698
C 291.061 235.657 2.663
C 292.747 232.828 3.871
C 293.791 229.962 5.465
C 294.817 226.700 6.371
C 295.530 223.262 6.462
C 296.188 220.614 7.734
C 298.841 218.119 9.488
C 299.503 214.949 11.065
C 300.122 211.842 12.792
C 300.439 209.039 14.285
C 301.046 205.928 15.817
C 301.469 203.094 17.324
C 301.502 201.208 20.398
C 301.301 200.178 23.529
C 300.290 199.081 26.238
C 298.825 197.415 28.850
C 299.333 194.831 31.713
C 298.076 193.932 34.922
C 296.395 192.631 37.838
C 295.056 191.523 40.617
C 293.218 190.389 43.762
C 292.508 189.588 46.352
C 291.343 189.806 49.413
C 290.338 190.038 52.795
C 288.212 191.338 55.496
C 286.577 192.514 57.676
C 284.296 193.522 60.370
C 282.486 194.504 62.594
C 282.538 197.387 65.609
C 281.630 199.568 68.455
C 278.999 201.711 69.497
C 277.321 203.519 71.862
C 276.032 205.754 73.458
C 275.404 208.515 75.187
C 273.804 211.783 75.260
C 273.243 214.560 77.709
C 271.284 216.968 79.454
C 271.139 220.463 79.979
C 270.663 223.180 82.192
C 269.195 226.451 81.512
C 267.920 229.772 81.816
C 267.961 232.617 82.759
C 267.343 235.716 83.628
C 267.204 239.618 83.380
C 266.445 242.763 81.810
C 266.725 245.785 81.634
C 266.850 248.920 80.277
C 265.369 251.900 79.568
C 267.534 254.982 77.376
C 268.548 258.806 76.215
C 268.849 260.198 72.840
C 269.025 262.706 70.885
C 270.215 264.667 68.059
C 271.520 266.700 66.283
C 272.811 268.587 63.659
C 273.637 269.427 60.759
C 273.828 270.824 57.543
C 276.221 272.619 55.106
C 278.037 274.680 52.483
C 279.778 274.091 49.569
C 282.794 273.630 47.099
C 284.346 273.553 44.299
C 285.593 273.803 41.103
C 287.501 273.751 38.388
C 290.083 273.143 36.366
C 292.091 272.182 33.841
C 293.337 270.871 31.096
C 296.212 270.719 28.363
C 297.680 270.407 25.287
C 300.085 267.591 24.049
C 303.194 265.625 22.685
C 303.817 262.952 20.739
C 305.193 260.744 18.433
C 306.981 258.229 17.280
C 309.154 255.757 16.299
C 310.796 253.178 14.597
C 311.776 250.146 14.047
C 312.465 247.123 12.018
C 314.241 244.011 12.293
C 317.157 241.032 12.392
C 317.846 237.515 13.835
C 318.262 234.383 14.050
C 319.319 231.265 14.778
C 319.827 228.121 15.651
C 321.126 225.230 17.830
C 321.593 223.321 20.215
C 321.992 221.421 22.616
C 322.328 218.665 24.496
C 321.717 215.115 25.647
C 322.081 213.832 29.127
C 322.711 211.253 31.396
C 321.402 209.617 33.996
C 321.623 208.228 37.622
C 320.765 205.116 39.527
C 320.709 203.124 41.950
C 319.760 202.090 44.992
C 318.705 201.306 48.069
C 316.577 199.763 50.398
C 316.337 199.465 53.830
C 316.692 198.360 57.775
C 315.193 198.401 60.297
C 313.028 198.252 63.582
C 311.755 197.921 66.270
C 309.887 198.075 69.425
C 308.963 198.989 72.392
C 307.257 200.067 74.851
C 305.401 201.800 76.929
C 303.885 203.638 79.190
C 301.789 205.708 81.299
C 299.898 207.426 83.452
C 298.292 209.526 85.216
C 297.799 213.245 86.532
C 295.920 215.502 88.167
C 294.311 217.557 90.149
C 293.889 220.041 92.076
C 293.344 223.378 93.923
C 292.986 226.419 93.282
C 291.938 229.723 93.385
C 292.113 233.095 93.346
C 290.971 236.771 93.214
C 290.498 240.034 92.971
C 292.391 243.650 93.005
C 292.265 246.418 92.692
C 292.300 250.201 90.910
C 292.164 253.129 90.172
C 292.218 256.581 89.899
C 292.887 259.815 89.305
C 293.166 262.788 87.820
C 292.283 265.267 85.651
C 292.172 267.900 83.566
C 291.684 270.210 81.368
C 291.808 272.985 79.159
C 291.134 275.412 76.993
C 291.272 277.988 75.179
C 292.382 280.595 72.890
C 291.856 283.465 71.425
C 293.407 285.643 69.142
C 293.091 288.076 66.288
C 293.351 291.710 65.143
C 294.526 294.049 63.608
C 295.287 297.290 62.156
C 297.318 299.424 60.133
C 298.153 301.091 58.981
C 298.265 304.132 57.460
C 299.598 306.293 57.390
C 298.336 310.060 55.833
C 300.082 314.113 55.725
C 301.910 317.711 55.317
C 304.073 319.435 53.546
C 307.169 321.261 52.016
C 310.527 322.475 50.083
C 313.960 324.015 48.783
C 316.866 326.328 46.999
C 319.850 326.310 46.375
C 322.763 327.432 45.533
C 325.757 327.731 45.491
C 329.901 328.264 43.599
C 333.490 330.129 42.753
C 335.785 332.090 43.029
C 338.304 334.242 43.091
C 341.996 335.991 43.328
C 344.723 337.463 43.948
C 347.764 338.537 43.232
C 350.770 340.224 42.916
C 352.464 341.943 41.138
C 353.455 345.374 40.194
C 355.975 345.627 38.951
C 358.384 346.805 37.567
C 361.760 348.032 36.406
C 366.195 347.359 38.869
C 369.272 350.659 37.465
C 371.780 350.953 37.330
C 374.854 351.888 35.948
C 377.053 353.378 35.099
C 381.375 355.005 34.803
C 383.999 357.953 34.558
C 387.307 358.712 34.103
C 389.464 358.548 32.913
C 392.326 358.501 31.479
C 392.654 357.445 28.848
C 395.404 357.269 27.957
C 397.122 354.029 25.738
C 399.276 350.834 25.765
C 402.386 348.628 24.939
C 404.617 346.772 23.983
C 405.673 343.757 22.258
C 407.308 340.603 20.958
C 409.083 338.185 19.081
C 408.065 334.508 18.520
C 406.368 332.483 17.714
C 404.595 328.985 16.663
C 402.755 326.560 14.962
C 401.251 323.330 14.653
C 400.387 321.418 11.969
C 400.537 319.247 7.926
C 401.269 316.982 5.226
C 402.837 314.065 4.324
C 403.479 310.228 3.816
C 405.174 307.272 1.946
C 403.936 304.207 0.546
C 402.750 300.928 -1.488
C 401.759 298.858 -3.350
C 400.604 296.227 -5.863
C 400.823 293.614 -7.766
C 401.053 291.981 -9.472
C 400.888 289.116 -11.575
C 399.226 285.405 -12.095
C 397.885 283.203 -11.909
C 399.243 279.136 -12.234
C 399.691 276.689 -13.901
C 398.214 272.402 -14.572
C 399.009 269.457 -16.094
C 396.805 266.475 -17.531
C 397.346 263.475 -17.730
C 397.304 260.614 -17.947
C 397.914 258.254 -18.833
C 397.820 256.054 -19.955
C 399.532 252.270 -21.631
C 398.607 249.871 -24.345
C 398.481 246.832 -24.176
C 396.671 243.815 -23.605
C 396.716 239.917 -24.211
C 392.887 238.059 -26.001
C 390.885 235.156 -27.557
C 388.390 233.574 -28.381
C 387.793 230.719 -25.916
C 386.174 226.214 -28.728
C 384.184 223.139 -29.126
C 381.517 220.462 -29.522
C 380.929 217.301 -29.988
C 379.164 214.441 -28.852
C 377.725 211.462 -28.286
C 376.566 208.398 -27.717
C 374.196 206.075 -27.283
C 372.358 203.407 -26.492
C 370.164 200.776 -26.057
C 368.489 198.071 -25.345
C 366.755 195.487 -24.419
C 364.892 193.006 -23.295
C 364.451 190.131 -21.336
C 363.733 187.783 -18.923
C 362.472 185.105 -16.986
C 360.587 182.442 -15.686
C 359.657 180.481 -13.600
C 360.253 177.143 -11.398
C 359.082 174.900 -8.834
C 357.985 172.752 -6.151
C 356.821 170.991 -3.758
C 355.640 168.820 -1.250
C 354.524 166.960 1.153
C 354.411 166.214 4.681
C 354.762 166.187 7.964
C 354.405 166.682 10.996
C 353.338 167.163 14.216
C 352.961 165.587 17.753
C 352.776 166.467 21.199
C 351.941 167.385 24.588
C 351.398 168.137 27.732
C 350.667 169.312 31.288
C 350.655 169.741 34.057
C 351.239 171.220 36.929
C 352.052 172.629 40.068
C 352.647 175.467 42.326
C 353.264 177.773 44.089
C 353.559 180.549 46.473
C 353.950 182.876 48.374
C 357.102 185.056 50.024
C 359.112 187.519 51.915
C 359.345 191.027 52.402
C 360.439 193.783 54.098
C 361.777 196.393 54.877
C 363.938 198.836 55.488
C 365.217 202.103 54.522
C 367.702 204.608 55.775
C 368.800 207.863 56.714
C 371.309 210.212 55.878
C 373.716 212.580 56.928
C 374.795 215.638 55.253
C 376.400 218.720 54.434
C 378.736 220.584 54.204
C 380.810 223.103 53.898
C 383.310 225.587 52.200
C 384.407 227.890 49.664
C 386.589 229.517 48.312
C 388.308 231.162 45.857
C 389.167 234.046 44.268
C 391.800 233.961 40.797
C 394.618 235.374 38.139
C 394.485 235.512 34.481
C 395.578 236.643 31.712
C 396.595 236.527 28.219
C 398.131 236.519 25.644
C 399.237 236.307 22.350
C 399.231 235.767 19.267
C 399.093 236.018 15.767
C 400.891 234.926 12.533
C 402.443 234.417 9.103
C 402.017 232.285 6.430
C 402.639 229.312 3.943
C 402.491 227.659 1.204
C 402.229 226.388 -1.981
C 402.352 224.488 -4.700
C 402.773 221.825 -6.662
C 402.404 219.313 -8.873
C 401.241 217.142 -11.050
C 401.887 214.431 -13.876
C 401.421 212.658 -16.766
C 400.512 208.879 -17.146
C 400.576 205.064 -18.059
C 398.391 202.648 -18.901
C 396.857 199.887 -20.351
C 395.804 196.783 -20.685
C 395.083 193.434 -20.928
C 393.688 190.324 -21.720
C 392.005 187.613 -21.196
C 389.590 184.917 -21.989
C 388.658 181.661 -20.787
C 388.460 177.581 -19.950
C 387.016 175.084 -17.379
C 385.204 172.858 -16.042
C 383.993 170.219 -14.328
C 382.480 168.009 -12.396
C 382.123 165.534 -9.473
C 382.003 164.339 -6.626
C 381.853 163.204 -3.759
C 380.879 161.514 -1.032
C 378.496 159.957 1.458
C 379.156 159.387 5.081
C 378.633 157.636 8.057
C 377.679 158.012 11.234
C 378.232 157.508 15.051
C 376.281 156.523 18.097
C 375.794 155.686 21.081
C 375.645 156.221 24.385
C 375.614 156.997 27.639
C 374.114 158.025 30.644
C 375.057 158.523 33.928
C 376.009 158.138 37.910
C 376.060 159.686 40.401
C 375.856 161.744 43.752
C 375.854 162.912 46.507
C 375.993 164.907 49.584
C 377.168 166.616 52.071
C 377.780 168.957 54.137
C 378.603 171.764 55.625
C 379.779 174.399 57.193
C 380.697 177.604 58.612
C 381.517 180.439 60.178
C 382.630 183.234 61.203
C 385.376 186.105 61.053
C 386.378 189.189 61.937
C 387.540 191.989 63.181
C 389.712 194.131 64.051
C 392.364 196.883 64.538
C 393.989 198.947 62.839
C 395.647 201.813 61.812
C 398.057 203.757 60.465
C 399.824 206.893 59.093
C 401.680 209.241 57.688
C 405.351 210.018 56.084
C 407.056 211.782 54.757
C 409.003 213.836 51.678
C 410.651 215.644 49.904
C 412.953 217.697 48.328
C 415.365 219.094 46.460
C 417.019 220.501 43.929
C 417.355 222.401 41.117
C 418.306 223.812 38.220
C 418.759 225.299 35.393
C 419.908 226.598 32.297
C 420.338 228.306 29.479
C 421.508 229.529 26.819
C 423.123 229.951 23.581
C 424.214 231.919 21.216
C 425.810 231.737 18.088
C 429.497 233.603 16.651
C 431.007 235.436 14.624
C 432.390 235.753 12.478
C 433.683 237.763 9.334
C 434.441 239.180 7.088
C 435.355 241.646 4.393
C 434.426 243.842 1.458
C 434.240 244.989 -1.929
C 434.961 247.186 -5.231
C 434.456 248.673 -8.217
C 432.493 250.601 -11.305
C 433.758 250.637 -15.671
C 434.606 251.311 -18.621
C 435.024 252.948 -21.356
C 436.640 255.660 -23.959
C 436.740 257.838 -26.368
C 436.952 260.514 -28.159
C 437.983 263.300 -29.473
C 437.572 265.634 -32.112
C 437.600 268.183 -34.297
C 437.910 270.656 -36.497
C 436.847 273.249 -38.327
C 436.344 275.654 -40.582
C 435.578 278.381 -42.556
C 435.247 280.774 -44.746
C 434.774 283.000 -47.060
C 434.104 285.116 -49.503
C 434.709 286.409 -52.707
C 434.749 287.230 -56.050
C 434.553 288.788 -59.219
C 433.918 290.956 -61.909
C 433.653 291.765 -64.796
C 435.330 292.769 -68.335
C 434.902 293.656 -71.799
C 434.474 294.381 -75.308
C 433.858 295.005 -78.376
C 433.398 295.874 -81.757
C 432.869 296.541 -84.881
C 432.500 295.360 -88.270
C 432.245 293.563 -91.027
C 431.177 291.857 -93.376
C 429.467 290.410 -95.968
C 429.250 289.947 -99.825
C 428.082 287.675 -102.305
C 426.341 285.717 -104.788
C 424.973 283.860 -107.117
C 423.175 281.585 -109.596
C 422.484 279.893 -111.720
C 421.807 277.108 -113.321
C 421.315 274.128 -115.159
C 420.127 270.671 -115.531
C 419.290 267.832 -115.758
C 417.847 264.500 -116.301
C 416.780 261.686 -116.658
C 418.225 257.774 -116.584
C 418.505 254.087 -116.689
C 417.001 251.211 -115.250
C 416.383 247.853 -115.136
C 416.204 244.944 -114.294
C 416.847 241.841 -113.308
C 416.617 239.364 -110.653
C 417.401 235.738 -110.144
C 416.687 232.400 -109.128
C 417.928 229.923 -106.929
C 418.743 226.535 -106.328
C 418.560 224.660 -103.202
C 418.673 222.085 -100.732
C 419.883 219.735 -99.318
C 420.574 217.080 -97.526
C 421.896 214.944 -94.526
C 422.227 214.034 -91.062
C 423.608 212.493 -88.837
C 424.770 211.715 -85.717
C 424.461 210.028 -82.778
C 427.394 210.562 -79.600
C 429.654 209.523 -76.312
C 430.113 211.324 -73.155
C 431.023 211.375 -70.104
C 432.570 212.721 -67.097
C 434.358 213.279 -64.755
C 435.991 214.551 -61.957
C 436.773 216.489 -59.627
C 437.148 218.133 -56.546
C 439.779 219.674 -54.183
C 441.961 221.012 -51.376
C 443.043 224.090 -50.267
C 445.392 227.172 -49.642
C 446.504 229.805 -48.198
C 447.420 232.443 -46.189
C 448.878 235.112 -44.862
C 450.818 237.807 -44.541
C 452.044 240.898 -44.015
C 452.415 244.110 -43.426
C 454.723 247.164 -42.374
C 455.641 250.112 -40.898
C 456.664 253.453 -42.641
C 458.643 256.619 -43.846
C 458.006 259.830 -44.624
C 458.202 263.281 -44.998
C 458.779 266.184 -46.443
C 459.743 269.058 -48.058
C 460.106 272.361 -49.155
C 459.805 274.856 -51.189
C 459.089 278.354 -52.179
C 459.574 280.537 -54.992
C 461.142 283.142 -57.847
C 460.593 284.340 -61.478
C 459.814 286.141 -63.964
C 459.682 287.759 -66.919
C 459.051 289.106 -69.868
C 459.376 289.588 -73.670
C 459.327 289.074 -76.717
C 459.222 288.522 -79.752
C 458.681 288.836 -83.047
C 456.895 289.853 -86.221
C 457.100 288.124 -89.516
C 456.936 288.140 -93.005
C 455.380 286.735 -95.603
C 455.428 284.914 -99.039
C 453.656 285.033 -102.340
C 453.099 284.371 -105.356
C 452.147 282.400 -107.892
C 451.194 280.224 -110.248
C 448.890 278.702 -112.419
C 448.908 276.240 -114.840
C 449.219 274.059 -118.312
C 448.114 271.672 -119.611
C 446.400 268.611 -121.401
C 445.379 266.391 -123.126
C 444.041 263.346 -124.680
C 443.839 260.304 -125.771
C 442.928 257.292 -126.237
C 442.087 254.133 -125.948
C 441.618 250.886 -125.780
C 440.688 247.431 -125.215
C 439.817 244.214 -124.978
C 439.314 241.156 -124.273
C 440.400 237.846 -122.358
C 439.692 234.705 -121.394
C 439.191 231.510 -120.865
C 439.938 228.488 -120.255
C 440.886 224.989 -118.952
C 441.641 223.576 -116.265
C 441.937 221.235 -113.725
C 443.368 219.353 -111.314
C 443.694 216.938 -108.331
C 444.467 215.063 -105.720
C 447.579 213.539 -103.564
C 448.478 212.116 -101.340
C 449.758 211.249 -97.454
C 450.664 210.047 -94.834
C 451.991 208.254 -92.185
C 453.768 207.025 -89.617
C 454.997 206.488 -86.563
C 454.900 206.373 -83.156
C 455.580 206.356 -79.866
C 455.780 206.490 -76.649
C 456.718 206.557 -73.227
C 456.793 206.538 -69.905
C 457.709 206.432 -66.889
C 459.482 206.975 -63.754
C 459.933 206.223 -60.610
C 461.950 207.154 -57.884
C 463.708 208.896 -54.988
C 466.504 208.391 -52.961
C 467.221 206.934 -48.495
C 468.908 205.244 -46.174
C 470.329 202.815 -43.267
C 472.145 199.306 -41.859
C 473.281 196.100 -39.368
C 475.092 193.364 -36.958
C 475.733 192.183 -33.962
C 478.124 192.022 -31.074
C 480.045 191.980 -28.295
C 479.659 192.260 -23.967
C 480.268 191.219 -22.069
C 480.028 188.518 -19.759
C 483.330 186.565 -17.278
C 483.971 183.507 -14.876
C 482.470 182.099 -10.787
C 480.988 179.762 -7.836
C 480.738 180.208 -4.827
C 480.016 182.536 -1.908
C 478.522 182.564 1.638
C 478.286 180.697 4.674
C 477.896 179.456 8.239
C 478.488 178.888 11.062
C 481.151 182.863 14.616
C 482.560 182.071 17.505
C 483.180 180.948 20.527
C 483.213 180.161 23.739
C 484.699 180.945 27.060
C 484.377 178.197 30.352
C 485.336 177.582 32.932
C 488.026 176.625 35.034
C 489.832 175.545 36.407
C 491.715 174.269 40.188
C 491.916 171.295 42.514
C 492.973 168.058 44.448
C 494.242 166.039 46.125
C 494.600 164.404 49.085
C 494.944 163.328 52.446
C 497.029 164.893 55.992
C 500.830 163.891 58.276
C 504.352 165.263 61.182
C 504.928 165.515 64.986
C 505.360 165.230 68.279
C 508.854 166.806 69.782
C 510.831 165.233 72.367
C 511.218 163.476 75.102
C 511.502 163.066 78.373
C 512.881 162.905 81.012
C 515.393 161.779 83.192
C 517.088 161.665 85.391
C 520.602 160.185 86.189
C 523.400 162.410 88.813
C 526.138 161.544 91.914
C 528.108 162.408 94.892
C 528.466 164.722 97.378
C 530.441 166.979 99.605
C 529.082 168.006 102.719
C 529.567 169.330 106.412
C 530.283 171.793 109.728
C 531.291 173.949 113.029
C 529.958 174.157 116.428
C 530.200 175.252 120.672
C 529.397 175.390 123.562
C 528.325 176.539 127.020
C 527.467 177.003 130.391
C 526.804 175.382 132.548
C 527.029 173.999 135.696
C 527.550 171.522 136.567
C 529.168 169.301 138.324
C 528.272 166.858 140.838
C 528.304 163.466 141.841
C 529.272 160.371 143.348
C 529.638 157.590 143.391
C 532.240 155.237 144.311
C 534.548 152.662 145.726
C 534.207 149.788 146.272
C 534.079 146.903 147.314
C 535.422 143.653 148.493
C 535.332 140.920 149.527
C 536.793 136.916 148.935
C 538.087 133.321 149.480
C 539.217 129.071 150.263
C 540.890 126.129 150.423
C 544.499 124.848 150.780
C 545.769 121.885 150.042
C 548.434 118.604 150.146
C 550.030 115.071 150.034
C 551.939 111.290 149.522
C 554.634 107.407 149.210
C 556.698 104.299 150.016
C 559.500 101.243 150.274
C 561.596 99.452 149.296
C 564.149 96.917 149.558
C 566.088 95.361 149.481
C 568.262 92.515 149.448
C 571.260 91.315 149.804
C 573.258 88.792 151.294
C 575.610 86.649 152.365
C 578.083 84.755 153.525
C 579.717 81.885 154.071
C 581.640 79.391 155.170
C 583.588 76.622 155.847
C 585.597 74.289 156.920
C 587.414 71.893 158.142
C 589.048 69.362 159.490
C 591.003 67.974 162.051
C 592.273 66.364 164.816
C 593.918 64.236 167.113
C 595.660 61.615 168.673
C 596.643 59.943 170.974
C 599.115 59.407 174.128
C 600.163 57.362 176.901
C 601.097 55.388 179.774
C 601.755 53.485 182.249
C 602.753 51.455 184.947
C 603.508 49.574 187.473
C 603.017 48.724 190.944
C 602.013 48.521 194.082
C 600.492 47.796 196.676
C 598.808 46.356 199.289
C 599.042 45.064 202.951
C 597.054 44.523 205.856
C 594.945 43.376 208.551
C 593.118 42.513 211.132
C 590.732 41.496 213.930
C 589.416 41.130 216.377
C 587.185 41.556 218.747
C 584.968 42.144 221.437
C 581.678 42.985 222.843
C 579.050 43.809 223.950
C 575.729 44.328 225.423
C 572.999 44.917 226.600
C 570.935 48.167 228.209
C 568.344 50.344 229.702
C 564.959 51.276 229.185
C 562.011 52.671 230.205
C 559.543 54.416 230.470
C 557.419 56.941 230.813
C 554.907 59.061 229.251
C 552.564 61.808 230.246
C 549.404 63.441 230.418
C 547.901 66.515 229.522
C 545.740 69.189 230.350
C 543.625 71.185 228.145
C 541.289 73.552 226.847
C 540.009 76.253 226.617
C 538.103 78.860 226.066
C 536.758 82.097 224.327
C 535.632 84.080 221.546
C 534.919 86.763 220.307
C 534.478 89.182 217.932
C 532.461 90.914 215.809
C 534.113 93.989 213.200
C 534.133 97.446 210.953
C 535.193 97.945 207.482
C 535.234 99.699 204.825
C 536.661 101.219 201.841
C 537.768 103.111 199.796
C 539.233 104.662 197.045
C 540.753 105.036 194.335
C 541.655 105.530 190.977
C 544.031 107.537 188.694
C 545.888 109.472 186.005
C 548.686 109.019 184.045
C 552.374 109.353 182.740
C 554.792 109.285 180.642
C 556.986 109.266 177.993
C 559.671 109.400 176.047
C 562.865 109.525 175.094
C 565.872 108.966 173.688
C 568.423 107.715 172.035
C 571.983 108.186 170.344
C 574.511 107.811 168.069
C 578.004 106.150 168.613
C 581.863 105.504 168.890
C 584.036 102.998 168.319
C 586.836 101.140 167.430
C 589.662 99.485 167.787
C 592.740 98.080 168.375
C 595.668 96.170 168.230
C 597.744 93.860 169.128
C 600.124 91.062 168.632
C 602.603 89.240 170.489
C 606.088 87.997 172.412
C 607.327 85.631 175.204
C 608.662 83.172 176.687
C 610.353 81.138 178.777
C 611.525 78.873 180.875
C 612.803 77.499 184.233
C 612.952 76.652 187.201
C 613.035 75.787 190.164
C 613.548 74.027 192.972
C 613.788 70.984 195.203
C 613.225 70.900 198.886
C 613.785 69.520 202.045
C 612.231 68.172 204.674
C 611.526 67.970 208.494
C 611.120 65.378 211.172
C 610.833 64.237 214.081
C 609.219 63.676 216.962
C 607.415 63.292 219.754
C 605.224 61.592 221.909
C 603.827 62.077 225.029
C 603.022 62.257 229.058
C 600.766 62.249 230.934
C 597.712 61.969 233.404
C 595.715 61.782 235.623
C 592.864 61.863 237.934
C 590.642 62.972 240.013
C 587.881 63.749 241.388
C 584.912 64.928 242.139
C 582.132 66.395 243.094
C 578.832 67.766 243.686
C 575.810 68.936 244.500
C 573.052 70.466 244.890
C 570.875 73.774 244.532
C 567.877 75.285 244.681
C 565.049 76.828 245.283
C 563.121 79.255 245.957
C 560.829 82.342 246.206
C 559.734 84.643 244.391
C 557.676 87.047 242.975
C 556.703 90.018 241.699
C 554.525 92.643 239.909
C 553.107 95.182 238.336
C 553.507 99.145 237.446
C 552.580 101.395 236.084
C 552.004 104.227 233.061
C 551.175 106.506 231.257
C 550.159 109.435 229.713
C 549.867 112.370 228.113
C 549.663 114.686 225.723
C 548.880 115.893 222.631
C 548.680 117.595 219.741
C 548.306 118.824 216.782
C 548.307 120.723 213.784
C 547.720 121.979 210.763
C 547.651 123.810 208.197
C 548.590 125.983 205.429
C 547.719 127.858 202.902
C 549.180 129.859 200.408
C 550.616 129.340 197.145
C 550.350 130.655 194.705
C 551.853 132.653 192.819
C 549.767 135.464 190.252
C 550.007 138.658 188.560
C 549.202 141.241 186.237
C 548.863 141.045 182.336
C 547.169 142.842 180.225
C 547.290 145.449 177.823
C 546.810 147.767 175.444
C 546.128 150.174 173.254
C 546.452 151.846 170.373
C 546.507 154.067 167.885
C 546.563 155.971 165.006
C 546.457 158.178 162.608
C 546.583 160.448 160.290
C 546.961 162.774 157.980
C 546.835 166.118 156.930
C 547.436 169.391 156.049
C 547.868 172.496 154.412
C 548.267 175.073 152.057
C 548.998 177.823 151.075
C 548.185 181.769 150.740
C 549.192 185.029 149.587
C 550.283 188.317 148.578
C 551.446 191.122 147.599
C 552.463 194.292 146.453
C 553.551 197.180 145.471
C 555.380 200.201 146.203
C 557.193 202.598 147.570
C 559.537 204.381 148.516
C 562.388 206.233 148.937
C 563.916 209.809 149.069
C 566.630 211.637 150.474
C 569.695 213.332 151.344
C 572.354 214.997 152.296
C 575.605 216.642 153.426
C 577.556 218.319 154.537
C 579.813 219.405 156.659
C 582.066 220.752 159.027
C 584.686 220.458 161.588
C 586.695 220.183 163.755
C 589.526 219.991 166.083
C 591.759 219.775 168.121
C 592.201 219.771 172.269
C 593.591 219.623 175.694
C 595.690 217.564 177.682
C 597.637 216.979 180.428
C 598.799 215.866 183.000
C 599.304 214.835 186.114
C 599.785 212.015 188.363
C 600.537 211.433 191.985
C 602.289 209.962 194.715
C 601.653 208.001 197.589
C 602.249 207.360 201.015
C 602.290 204.159 202.768
C 602.577 201.607 205.248
C 602.146 200.396 207.956
C 602.175 198.649 210.728
C 601.087 195.977 213.371
C 600.172 192.687 214.500
C 599.004 190.824 216.598
C 597.427 188.112 217.957
C 597.550 185.070 219.478
C 593.879 182.929 220.442
C 591.431 180.348 222.527
C 589.325 177.629 221.267
C 587.624 174.984 221.769
C 584.832 172.680 221.387
C 582.375 171.008 221.786
C 579.604 168.921 221.499
C 577.409 167.095 220.217
C 575.465 164.410 219.057
C 571.857 163.048 218.946
C 568.588 161.116 218.841
C 566.006 160.642 216.609
C 562.486 160.994 214.907
C 559.971 160.169 213.104
C 557.454 158.751 211.238
C 554.663 158.141 209.549
C 551.750 158.631 208.000
C 549.212 158.755 205.792
C 547.330 158.586 203.102
C 543.731 158.516 201.429
C 541.236 157.634 199.260
C 539.435 159.886 196.627
C 536.737 161.885 194.598
C 536.118 162.730 191.400
C 534.568 163.449 188.373
C 533.248 165.252 185.952
C 531.661 167.324 183.719
C 530.247 168.768 180.863
C 530.026 170.844 178.394
C 529.414 171.894 174.894
C 528.889 174.910 173.012
C 527.273 178.314 171.226
C 528.297 181.727 169.734
C 528.918 184.035 167.655
C 529.205 186.959 166.003
C 530.033 189.710 164.374
C 530.675 193.473 163.900
C 531.842 196.320 164.191
C 533.071 199.136 164.493
C 534.372 202.151 163.813
C 536.392 204.756 161.962
C 537.943 207.805 163.443
C 539.109 211.087 163.187
C 541.813 212.993 163.637
C 543.579 216.122 165.125
C 546.014 218.774 164.079
C 547.669 221.432 164.282
C 550.085 223.402 165.508
C 552.537 225.182 166.927
C 555.800 226.457 167.174
C 557.569 228.552 169.272
C 559.278 231.760 171.198
C 561.638 232.469 172.789
C 564.952 233.413 174.695
C 567.295 234.568 176.154
C 570.213 235.395 178.221
C 572.025 236.108 180.809
C 574.243 236.023 183.088
C 576.242 235.225 185.565
C 577.997 234.641 188.280
C 580.118 233.528 190.998
C 582.182 232.767 193.512
C 583.725 231.678 196.068
C 583.666 229.868 199.608
C 585.344 228.467 202.160
C 586.998 227.535 204.832
C 587.490 226.899 207.900
C 587.812 225.617 211.519
C 586.984 223.144 213.248
C 586.994 220.599 215.602
C 585.875 218.542 218.036
C 585.760 215.576 220.490
C 585.139 213.141 222.639
C 582.511 211.841 225.477
C 581.703 209.851 227.257
C 579.838 206.435 228.785
C 578.810 204.089 230.390
C 577.671 201.784 232.710
C 575.930 199.735 234.717
C 574.212 197.127 235.887
C 573.333 193.840 236.113
C 571.786 190.895 236.587
C 570.606 187.895 236.711
C 568.764 184.907 237.229
C 567.723 181.758 237.441
C 566.096 179.135 238.085
C 563.422 176.702 238.529
C 562.431 173.765 239.555
C 559.503 171.827 239.738
C 556.852 168.993 239.592
C 555.587 165.973 239.490
C 553.336 162.806 240.873
C 553.790 159.061 243.349
C 552.883 155.453 244.781
C 550.591 151.796 246.360
C 548.696 149.753 248.782
C 548.542 146.930 250.180
C 545.932 145.507 252.182
C 544.429 143.477 255.110
C 543.930 142.200 258.242
C 543.213 140.426 261.877
C 540.208 137.694 264.437
C 540.838 134.751 267.583
C 537.489 130.187 268.218
C 537.724 127.018 268.192
C 538.858 122.945 267.328
C 540.409 120.097 267.133
C 540.457 116.701 268.154
C 540.978 113.434 268.723
C 541.760 110.269 269.372
C 541.219 106.968 269.505
C 541.192 103.697 270.154
C 540.967 100.258 270.371
C 541.106 97.059 270.988
C 541.072 93.912 271.781
C 540.824 90.758 272.721
C 541.668 88.108 274.859
C 541.866 85.689 277.299
C 541.974 82.703 279.192
C 541.771 79.382 280.319
C 541.667 77.159 282.346
C 543.507 74.754 285.026
C 543.258 72.139 287.488
C 542.978 69.636 290.072
C 542.494 67.415 292.313
C 542.210 64.853 294.711
C 541.820 62.582 296.985
C 541.230 61.748 300.445
C 540.631 61.779 303.692
C 539.253 61.810 306.460
C 537.294 61.392 309.240
C 536.991 59.738 312.749
C 535.405 60.160 315.909
C 533.318 60.221 318.853
C 531.616 60.340 321.652
C 529.411 60.660 324.749
C 528.405 60.859 327.356
C 527.201 62.249 330.076
C 526.142 63.709 333.117
C 524.306 66.216 335.079
C 522.936 68.338 336.637
C 520.876 70.609 338.655
C 519.284 72.605 340.288
C 519.944 76.162 342.367
C 519.504 79.243 344.365
C 517.472 82.152 344.452
C 516.215 84.924 346.005
C 515.477 87.770 346.752
C 515.507 90.989 347.558
C 514.802 94.407 346.530
C 514.869 97.840 348.025
C 513.523 101.048 348.788
C 514.261 104.472 348.298
C 514.405 107.758 349.596
C 513.862 110.925 347.864
C 513.475 114.386 347.080
C 514.207 117.291 347.192
C 514.372 120.562 347.085
C 515.255 124.131 345.746
C 515.404 126.749 343.285
C 516.462 129.426 342.310
C 517.451 131.892 340.159
C 516.821 134.783 338.478
C 519.803 136.473 335.787
C 521.820 139.428 333.736
C 522.619 139.636 330.167
C 523.522 141.330 327.626
C 525.301 142.021 324.527
C 527.163 143.067 322.423
C 529.012 143.727 319.549
C 530.155 143.443 316.648
C 530.841 143.730 313.216
C 533.721 144.103 310.677
C 536.121 144.802 307.817
C 537.778 142.978 305.408
C 540.680 141.108 303.538
C 542.281 139.837 301.073
C 543.690 138.822 298.104
C 545.638 137.517 295.756
C 548.063 135.746 294.303
C 549.865 133.632 292.400
C 550.851 131.308 290.296
C 553.706 129.678 288.072
C 555.178 128.127 285.400
C 556.828 124.589 285.287
C 559.382 121.636 284.900
C 559.379 118.436 283.863
C 560.239 115.383 282.441
C 561.368 112.293 282.253
C 562.869 109.204 282.262
C 563.865 105.926 281.551
C 564.052 102.728 281.986
C 564.027 99.163 280.974
C 564.926 95.951 282.312
C 566.968 92.543 283.580
C 566.661 89.559 286.015
C 566.245 86.629 287.141
C 566.428 83.715 288.826
C 566.069 80.948 290.594
C 566.481 78.621 293.629
C 566.333 77.459 296.488
C 566.122 76.326 299.352
C 565.652 74.260 301.951
C 564.097 71.462 303.963
C 563.963 71.230 307.681
C 563.805 69.376 310.636
C 562.005 68.945 313.415
C 561.700 68.692 317.284
C 559.984 66.583 319.864
C 559.309 65.477 322.722
C 557.992 65.652 325.798
C 556.636 66.093 328.824
C 554.081 65.859 331.223
C 553.621 66.665 334.548
C 553.504 66.740 338.658
C 551.957 67.882 340.874
C 549.683 69.232 343.792
C 548.251 70.027 346.295
C 546.349 71.549 349.040
C 545.562 73.498 351.504
C 544.085 75.629 353.347
C 542.648 78.287 354.628
C 541.560 81.018 356.092
C 539.978 84.054 357.279
C 538.501 86.729 358.630
C 537.415 89.575 359.537
C 537.840 93.524 359.700
C 536.537 96.540 360.408
C 535.427 99.410 361.536
C 535.575 102.383 362.631
C 535.828 106.150 363.399
C 536.296 108.856 361.900
C 536.132 112.188 360.956
C 537.173 115.255 360.001
C 537.025 118.884 358.718
C 537.421 121.941 357.522
C 540.180 124.853 356.771
C 540.786 127.351 355.688
C 541.874 130.310 352.940
C 542.531 132.830 351.407
C 543.486 135.930 350.193
C 544.992 138.588 348.805
C 546.094 140.829 346.595
C 545.977 142.681 343.734
C 546.642 144.519 341.000
C 546.863 146.113 338.205
C 547.797 147.991 335.342
C 547.868 149.747 332.522
C 548.746 151.556 330.093
C 550.592 153.024 327.317
C 550.889 155.364 325.059
C 553.048 156.335 322.460
C 553.781 156.023 318.656
C 555.072 154.932 315.271
C 556.911 157.152 312.782
C 558.597 157.115 309.783
C 561.394 156.706 306.495
C 563.877 157.748 305.700
C 566.597 158.541 304.531
C 565.967 160.989 298.816
C 567.594 162.818 295.883
C 568.966 165.900 292.643
C 571.893 165.890 291.456
C 574.287 163.200 289.742
C 575.373 162.668 285.908
C 576.180 161.622 283.637
C 577.299 159.579 280.090
C 577.878 158.696 276.801
C 578.200 156.938 273.384
C 579.561 157.835 269.799
C 582.950 154.808 268.033
C 585.828 155.016 265.345
C 587.459 153.079 262.178
C 589.623 150.275 259.308
C 592.155 147.935 257.816
C 594.440 144.650 259.337
C 595.806 141.957 258.718
C 599.631 141.142 257.791
C 602.459 139.598 257.810
C 606.579 139.789 257.563
C 609.642 137.343 261.149
C 613.052 138.402 260.660
C 616.858 138.172 261.161
C 621.288 137.836 259.161
C 625.514 138.008 258.872
C 629.609 136.016 259.987
C 632.086 138.351 259.176
C 635.985 139.070 257.186
C 637.691 140.605 254.879
C 640.834 142.036 253.833
C 643.260 144.641 253.897
C 640.979 147.653 250.203
C 642.766 150.044 248.708
C 644.646 151.573 248.369
C 646.200 154.247 247.666
C 648.026 155.918 245.767
C 648.700 158.806 244.452
C 650.542 162.040 242.911
C 651.666 164.203 242.551
C 650.301 167.505 240.862
C 649.694 170.890 239.513
C 650.494 174.492 240.282
C 650.157 177.899 240.031
C 649.355 181.202 240.518
C 650.585 184.945 241.557
C 649.877 187.865 240.591
C 652.614 190.403 238.916
C 654.010 193.448 236.879
C 655.008 196.231 237.272
C 655.497 199.638 237.132
C 656.158 202.192 238.801
C 658.752 204.996 238.654
C 659.349 208.021 237.224
C 660.640 210.268 236.269
C 662.373 213.015 235.714
C 663.703 216.621 234.968
C 664.343 220.158 232.966
C 666.531 221.903 231.722
C 670.169 223.586 229.569
C 672.665 225.341 230.600
C 674.426 228.618 228.885
C 676.536 230.607 228.100
C 676.521 234.494 227.222
C 677.166 236.798 226.663
C 679.274 239.754 225.972
C 679.462 243.285 226.801
C 682.162 246.478 228.152
C 683.561 249.370 229.147
C 684.593 253.157 230.991
C 684.592 256.281 233.085
C 686.089 260.779 232.014
C 686.631 263.792 229.728
C 686.840 266.982 229.701
C 687.863 270.538 229.829
C 687.739 273.940 230.538
C 688.075 276.041 229.406
C 685.453 278.890 229.833
C 684.215 281.746 229.745
C 681.234 284.424 230.685
C 677.879 287.235 229.963
C 674.960 288.986 231.960
C 672.420 291.969 232.550
C 670.320 294.791 231.478
C 667.713 297.988 232.906
C 665.430 300.919 231.026
C 662.165 302.305 229.108
C 660.479 305.371 227.594
C 657.419 305.917 225.846
C 652.220 306.039 225.094
C 651.754 306.644 222.005
C 650.080 306.574 219.435
C 649.696 308.734 216.218
C 648.281 311.383 213.245
C 645.899 314.935 211.419
C 643.385 317.166 208.730
C 642.290 318.581 205.575
C 640.454 318.705 203.787
C 639.104 318.556 201.506
C 636.675 318.180 199.250
C 633.107 318.199 197.819
C 630.724 319.151 194.416
C 628.990 321.129 191.558
C 628.620 321.477 188.544
C 626.882 322.721 185.753
C 623.355 323.856 184.216
C 621.641 324.054 181.670
C 619.861 325.138 178.456
C 618.324 325.957 175.900
C 616.819 326.740 173.076
C 614.923 327.198 169.900
C 613.415 326.440 165.167
C 612.256 325.090 160.998
C 608.447 326.114 159.600
C 606.251 326.200 157.599
C 606.885 327.594 153.722
C 604.869 328.992 151.667
C 602.170 330.414 149.816
C 599.786 332.317 148.282
C 597.654 333.805 146.542
C 596.586 336.021 144.111
C 592.131 335.299 146.806
C 588.653 335.890 145.504
C 584.819 336.551 146.451
C 583.005 340.003 145.231
C 580.634 342.227 147.108
C 579.970 345.504 147.846
C 577.786 348.086 148.062
C 577.723 351.991 150.454
C 577.423 355.240 150.610
C 574.950 357.817 150.953
C 574.061 361.027 150.760
C 572.003 362.824 148.778
C 571.344 365.892 146.818
C 571.076 368.597 145.585
C 571.598 371.980 144.715
C 569.606 374.895 143.346
C 568.190 377.544 141.878
C 567.498 379.911 139.242
C 563.945 378.475 133.727
C 561.324 379.488 132.051
C 559.508 382.031 130.376
C 557.163 383.518 128.958
C 554.805 385.601 128.147
C 552.482 386.584 125.653
C 550.075 387.909 123.725
C 547.820 389.477 121.851
C 545.053 389.714 119.984
C 542.631 390.530 117.840
C 539.822 391.116 115.921
C 537.460 392.069 113.884
C 535.219 392.877 111.679
C 533.029 393.508 109.293
C 532.001 395.288 106.450
C 531.266 396.453 103.296
C 529.754 397.560 100.296
C 527.526 398.304 97.684
C 526.709 399.062 94.888
C 526.270 401.839 91.983
C 525.338 402.624 88.594
C 524.561 403.375 85.151
C 523.823 403.807 82.077
C 522.897 404.534 78.759
C 522.143 405.073 75.656
C 523.208 405.314 72.218
C 524.889 405.318 69.376
C 526.243 404.488 66.722
C 527.169 403.203 63.684
C 527.595 403.911 59.882
C 529.465 402.865 57.037
C 530.869 401.381 54.063
C 532.282 400.228 51.339
C 533.974 398.600 48.332
C 535.421 398.061 45.994
C 537.913 397.089 44.090
C 540.647 396.297 41.994
C 543.622 394.335 41.096
C 546.103 392.831 40.470
C 548.887 390.716 39.350
C 551.280 389.042 38.541
C 555.441 389.260 38.729
C 559.054 388.515 38.456
C 561.360 385.938 39.259
C 564.398 384.399 38.985
C 567.123 383.194 39.556
C 570.268 382.655 40.466
C 572.544 381.036 42.800
C 576.236 380.609 43.253
C 579.217 378.744 43.824
C 581.919 378.605 46.101
C 585.392 378.248 46.667
C 587.099 376.714 49.505
C 589.569 375.434 51.742
C 592.151 375.513 53.264
C 594.871 374.926 54.994
C 597.262 374.741 58.086
C 598.187 373.860 61.447
C 600.035 374.105 63.849
C 601.076 374.119 67.105
C 602.570 372.573 69.743
C 602.863 374.572 73.604
C 604.469 375.481 77.291
C 602.839 375.558 80.571
C 603.016 375.591 83.750
C 602.135 376.586 87.139
C 602.087 377.760 89.897
C 601.305 378.869 93.103
C 599.646 379.505 95.679
C 598.143 379.481 98.853
C 597.395 381.703 101.918
C 596.707 383.333 105.279
C 594.057 384.892 106.834
C 591.771 387.751 108.253
C 589.552 389.125 110.109
C 587.265 390.166 112.457
C 585.112 391.900 114.293
C 583.084 394.355 115.287
C 580.469 396.208 116.319
C 577.492 397.289 117.196
C 575.217 399.987 119.014
C 572.640 401.261 120.871
C 569.753 403.606 119.681
C 567.303 406.639 119.246
C 564.053 407.159 118.544
C 560.809 408.405 118.464
C 558.211 410.137 117.415
C 555.753 412.263 116.303
C 552.707 413.815 115.561
C 550.255 414.782 113.688
C 546.710 415.367 112.781
C 544.791 417.180 110.343
C 542.779 420.121 108.175
C 541.516 420.926 104.614
C 539.596 421.379 102.136
C 538.044 422.505 99.363
C 536.607 423.092 96.449
C 536.283 424.548 92.903
C 536.797 425.178 89.922
C 537.331 425.743 86.934
C 536.913 426.218 83.641
C 535.463 425.709 80.186
C 537.216 426.301 76.951
C 537.194 427.092 73.549
C 538.124 425.963 70.548
C 539.922 426.422 67.130
C 539.338 425.709 63.496
C 539.847 425.822 60.402
C 541.491 425.074 57.580
C 543.329 424.221 54.918
C 544.151 422.256 52.126
C 546.542 422.234 49.635
C 548.762 422.845 46.227
C 550.745 421.508 44.530
C 553.206 419.554 42.156
C 555.060 418.456 40.080
C 557.610 416.789 38.033
C 560.479 416.046 36.727
C 563.108 414.490 35.841
C 565.888 412.754 35.690
C 568.862 411.368 35.514
C 571.898 409.393 35.586
C 574.726 407.628 35.373
C 577.502 406.120 35.718
C 580.963 405.681 37.626
C 583.756 403.891 38.161
C 586.667 402.393 38.327
C 589.769 402.073 38.909
C 593.378 401.619 40.179
C 594.916 401.197 42.870
C 597.214 400.132 45.238
C 599.399 400.278 47.808
C 601.771 399.101 50.605
C 603.759 398.588 53.197
C 606.086 400.451 55.984
C 607.681 400.283 58.266
C 608.834 400.176 62.284
C 610.215 399.971 64.965
C 612.283 399.981 67.743
C 613.939 400.585 70.598
C 614.771 400.747 73.823
C 614.814 399.710 77.072
C 614.987 399.448 80.417
C 614.879 398.804 83.576
C 615.044 398.768 87.121
C 615.045 397.939 90.339
C 615.375 397.942 93.475
C 615.327 398.886 96.993
C 616.140 398.247 100.090
C 615.795 399.634 103.302
C 614.965 399.315 106.255
C 615.297 399.325 110.563
C 615.241 400.468 114.187
C 617.070 399.641 117.499
C 618.624 398.657 121.049
C 620.692 397.838 124.569
C 624.182 395.938 126.912
C 624.433 395.966 130.464
C 626.592 396.317 132.984
C 630.470 395.890 133.864
C 631.723 397.298 137.174
C 633.323 400.195 139.161
C 635.821 401.579 141.089
C 638.431 403.987 143.444
C 641.082 404.417 143.844
C 641.865 407.702 146.267
C 645.056 410.713 145.113
C 648.914 412.657 145.721
C 652.028 413.842 147.209
C 654.843 414.637 148.359
C 659.251 414.634 147.709
C 660.318 417.874 150.435
C 661.595 418.324 153.941
C 662.736 417.637 156.375
C 663.401 416.784 159.613
C 663.053 416.930 162.329
C 664.145 417.429 166.627
C 664.126 415.994 169.170
C 663.794 415.529 172.384
C 663.946 414.254 175.572
C 668.052 414.154 176.459
C 669.175 413.795 179.094
C 670.485 411.864 182.274
C 672.365 408.894 182.331
C 673.941 407.238 184.509
C 676.531 405.570 185.802
C 679.598 405.136 186.954
C 682.222 403.911 187.491
C 685.209 402.392 188.234
C 688.187 399.747 187.433
C 691.045 396.625 189.229
C 693.159 395.057 189.787
C 695.731 392.746 190.352
C 698.010 391.346 192.183
C 699.183 389.800 195.093
C 702.566 386.214 195.681
C 704.445 385.228 198.768
C 706.719 386.061 202.129
C 707.385 385.908 205.234
C 710.143 386.486 208.030
C 711.661 385.622 211.079
C 713.958 388.679 213.411
C 717.335 386.471 214.939
C 719.535 387.411 217.060
C 719.856 388.251 220.891
C 721.774 387.955 224.176
C 723.391 389.105 227.291
C 725.698 392.447 229.567
C 727.157 393.347 232.068
C 728.949 394.244 233.461
C 730.842 395.303 236.246
C 731.828 396.790 238.114
C 732.070 397.738 240.978
C 733.255 399.882 243.438
C 734.716 402.708 245.335
C 738.338 404.467 247.349
C 739.613 407.847 248.295
C 741.838 408.744 251.244
C 742.902 410.438 254.180
C 743.202 413.235 256.023
C 744.445 417.255 256.762
C 745.307 420.705 257.449
C 744.703 425.197 259.271
C 745.138 429.130 261.054
C 746.867 429.722 263.714
C 748.032 430.712 267.279
C 751.604 431.931 269.758
C 751.837 432.257 273.720
C 753.218 431.875 277.244
C 753.516 432.581 281.831
C 753.646 430.847 284.220
C 755.217 430.526 287.730
C 757.254 428.630 291.345
C 756.269 428.230 295.394
C 755.497 427.960 299.099
C 754.676 428.232 303.496
C 755.726 426.950 307.462
C 755.759 426.047 310.110
C 758.451 424.689 312.823
C 759.340 423.869 315.870
C 760.641 424.374 319.404
C 760.252 422.384 322.526
C 759.806 423.579 326.577
C 758.134 422.810 329.938
C 757.288 421.688 332.535
C 754.712 420.090 335.402
C 754.557 420.229 337.935
C 754.680 421.950 341.108
C 755.092 421.496 345.078
C 756.265 420.354 348.593
C 755.011 420.794 351.805
C 753.228 421.537 355.474
C 752.580 421.239 358.997
C 751.606 421.615 361.545
C 750.390 421.539 364.957
C 751.594 421.266 368.447
C 751.528 420.649 372.932
C 751.710 417.906 375.595
C 752.149 415.892 378.724
C 756.213 414.892 382.533
C 755.597 412.903 385.868
C 756.473 413.203 388.825
C 757.409 414.283 391.925
C 759.868 415.881 394.180
C 760.841 417.893 397.228
C 761.952 420.460 398.957
C 763.238 420.764 402.885
C 765.702 420.434 405.911
C 767.310 421.791 408.360
C 765.266 425.030 411.583
C 764.652 425.781 415.000
C 762.411 425.106 417.134
C 760.367 425.590 419.453
C 758.560 424.471 422.859
C 756.953 422.844 425.620
C 755.798 421.564 428.402
C 754.313 420.764 431.367
C 752.480 420.528 435.123
C 752.641 420.673 439.478
C 749.761 420.287 441.759
C 750.984 419.557 444.390
C 751.788 419.617 447.462
C 753.243 416.702 448.958
C 754.696 414.374 451.622
N -50.673 -15.501 38.307
N 247.737 329.541 -57.629
N 507.004 122.993 -106.220
N 481.915 150.598 -203.714
N 353.331 299.128 34.502
N 263.158 350.209 42.182
N 294.066 232.608 50.116
N 382.596 195.680 20.858
N 440.564 252.491 -83.621
N 574.817 79.791 203.749
N 565.703 194.270 188.425
N 540.841 101.423 319.158
N 566.530 399.513 75.950
