# Supplementary material for: Impact of DNA methylation on 3D genome structure
Source: Nat Commun. 2021 May 28;12:3243. doi: 10.1038/s41467-021-23142-8 (PMC8163762; doi:10.1038/s41467-021-23142-8)
Supplement: Supplementary file 7 — Supplementary Software 2 [file 41467_2021_23142_MOESM7_ESM.zip › Supplementary_Software2/test/output_pos/cartnucl_000000_000037.xyz]

2888
generated by Juergen Walther
C 0.000 0.000 0.000
C 1.650 -0.139 4.237
C 2.680 -0.752 7.476
C 1.774 -3.212 9.577
C 2.949 -3.837 11.894
C 3.203 -6.646 14.333
C 4.840 -7.375 17.043
C 5.065 -9.529 19.851
C 5.810 -11.267 22.625
C 6.542 -12.738 25.515
C 7.313 -15.316 27.506
C 7.799 -17.464 30.011
C 8.652 -19.891 32.313
C 9.200 -21.868 34.848
C 9.517 -23.932 37.334
C 9.632 -26.152 39.772
C 8.908 -27.161 43.053
C 7.619 -28.487 45.956
C 6.965 -30.281 48.933
C 6.986 -32.569 51.599
C 5.891 -34.012 54.003
C 4.955 -34.086 57.936
C 3.555 -35.875 60.730
C 2.001 -37.606 63.488
C 0.587 -39.321 65.778
C -0.785 -41.105 68.486
C -2.181 -42.781 70.878
C -5.157 -43.599 72.745
C -8.230 -43.863 73.923
C -11.153 -44.735 74.434
C -14.141 -46.338 74.927
C -16.793 -47.480 77.535
C -20.260 -48.231 77.850
C -23.592 -49.605 78.023
C -26.683 -50.660 78.307
C -30.275 -51.944 78.311
C -32.983 -52.435 78.842
C -36.245 -52.282 78.509
C -39.762 -51.958 78.362
C -42.941 -51.579 76.558
C -45.479 -51.126 75.086
C -48.708 -51.068 73.342
C -51.347 -50.860 71.865
C -54.105 -47.912 70.815
C -57.020 -46.106 69.427
C -58.748 -45.704 66.353
C -61.453 -44.737 64.503
C -63.294 -43.374 62.514
C -65.042 -41.185 60.735
C -65.496 -39.508 57.537
C -67.907 -37.116 55.960
C -70.090 -35.968 53.390
C -70.519 -33.179 51.259
C -72.682 -30.836 49.730
C -72.379 -29.239 46.462
C -72.952 -27.284 43.530
C -73.744 -24.811 42.031
C -74.659 -22.534 39.860
C -74.338 -19.584 37.311
C -72.975 -17.868 34.459
C -72.623 -15.357 32.782
C -71.192 -13.097 30.654
C -70.875 -11.744 27.548
C -68.025 -8.530 26.814
C -66.486 -5.172 24.982
C -63.137 -4.616 23.604
C -61.142 -2.950 21.765
C -58.025 -1.317 20.835
C -55.869 0.662 20.183
C -52.915 2.338 19.420
C -49.876 2.860 18.884
C -46.713 3.390 17.454
C -43.602 5.666 17.625
C -40.483 7.782 17.154
C -37.195 7.697 18.183
C -33.935 8.543 20.201
C -30.798 8.778 20.799
C -27.368 9.014 20.876
C -24.202 9.493 21.748
C -21.506 10.068 23.626
C -18.519 9.925 25.173
C -15.569 9.023 26.306
C -12.091 9.975 27.968
C -8.726 9.918 28.584
C -6.901 8.813 31.855
C -4.714 8.758 35.112
C -2.759 6.590 36.785
C -0.215 5.147 38.664
C 1.349 3.943 41.302
C 2.867 3.029 44.244
C 4.907 1.575 46.687
C 5.631 -0.375 49.162
C 7.675 -2.798 51.082
C 7.856 -4.178 54.395
C 8.560 -4.834 58.453
C 7.284 -6.910 61.451
C 7.105 -9.100 63.731
C 6.636 -10.801 66.604
C 5.858 -12.807 69.110
C 4.090 -13.882 72.352
C 1.902 -14.615 74.408
C -0.320 -15.376 76.411
C -2.096 -16.961 78.773
C -3.493 -19.873 80.740
C -6.733 -19.937 82.580
C -8.783 -21.131 85.144
C -11.710 -22.623 85.734
C -15.137 -22.823 87.563
C -17.314 -25.371 89.243
C -19.701 -26.462 90.962
C -22.919 -27.178 91.556
C -26.196 -27.750 91.924
C -29.114 -29.698 91.776
C -32.461 -29.342 92.544
C -36.141 -29.172 94.372
C -38.998 -29.466 93.774
C -42.793 -30.130 92.958
C -45.751 -30.552 92.796
C -49.320 -30.834 91.992
C -52.396 -30.012 91.395
C -55.223 -29.618 89.991
C -57.714 -28.875 87.988
C -60.270 -27.814 86.218
C -62.851 -26.935 83.833
C -65.423 -26.207 81.829
C -67.525 -25.096 79.720
C -68.808 -22.161 77.364
C -70.865 -21.111 74.923
C -73.177 -19.991 72.889
C -75.059 -17.862 71.479
C -76.875 -15.146 69.436
C -76.276 -13.085 67.160
C -76.588 -11.055 64.366
C -76.387 -8.299 62.426
C -76.492 -6.079 59.280
C -76.300 -3.824 56.870
C -75.633 0.128 56.100
C -75.284 2.177 54.240
C -73.455 4.807 51.552
C -72.700 6.886 49.492
C -72.311 9.586 47.360
C -71.435 12.399 45.754
C -69.840 14.593 43.814
C -67.967 15.584 41.141
C -65.932 17.157 38.979
C -63.915 18.234 36.704
C -61.686 20.029 34.605
C -59.753 21.099 32.123
C -57.902 22.828 30.245
C -55.299 25.040 28.980
C -53.973 26.694 26.497
C -51.255 28.821 25.829
C -50.297 31.503 25.055
C -48.586 34.504 23.720
C -47.094 36.558 22.809
C -46.699 38.065 19.897
C -47.747 37.163 15.713
C -47.777 38.580 12.355
C -53.224 40.762 9.357
C -53.578 42.140 7.123
C -51.045 45.222 4.898
C -50.250 46.732 2.382
C -46.932 48.743 0.559
C -44.592 48.410 -2.250
C -40.468 50.803 -1.628
C -35.943 52.585 -0.658
C -32.801 55.749 -0.029
C -29.154 57.298 -0.355
C -27.343 59.497 -2.815
C -24.343 59.364 -2.881
C -20.923 59.526 -4.286
C -17.588 61.106 -4.418
C -14.112 62.436 -3.813
C -11.843 63.555 -3.460
C -8.095 64.209 -2.188
C -5.103 65.017 -1.282
C -2.199 66.267 -0.240
C 0.706 67.226 1.116
C 3.545 66.093 4.512
C 5.727 68.016 5.192
C 7.384 69.867 6.510
C 8.811 72.244 8.987
C 7.200 76.157 14.037
C 8.276 77.687 16.525
C 8.594 80.917 18.072
C 8.850 82.120 20.443
C 10.403 83.993 23.291
C 11.565 84.080 25.319
C 13.666 85.769 27.175
C 15.499 86.005 28.654
C 18.931 84.996 30.312
C 21.330 86.175 32.659
C 22.873 87.982 34.305
C 23.885 89.779 37.574
C 23.936 93.978 36.058
C 25.839 97.509 34.969
C 28.499 100.404 34.877
C 31.783 101.968 35.136
C 34.417 104.864 35.755
C 36.734 106.497 34.498
C 38.655 109.014 33.488
C 42.928 110.039 32.282
C 46.064 112.134 30.408
C 48.211 113.657 30.132
C 49.965 115.950 25.991
C 52.074 116.188 25.331
C 55.399 116.540 24.832
C 60.177 117.964 27.129
C 63.284 118.659 23.808
C 65.515 121.738 22.272
C 66.459 123.074 19.631
C 68.634 123.806 17.657
C 69.707 122.800 14.205
C 70.875 124.910 11.598
C 72.699 126.090 9.140
C 74.412 122.261 5.395
C 77.735 124.603 3.656
C 81.730 125.442 2.326
C 81.703 126.581 -0.938
C 85.132 128.078 -3.285
C 87.677 129.758 -6.709
C 87.987 132.888 -9.905
C 86.477 135.898 -11.973
C 87.871 138.521 -14.923
C 84.834 141.085 -15.707
C 84.028 141.204 -18.853
C 82.089 144.074 -21.677
C 80.057 144.997 -23.978
C 82.759 145.329 -28.358
C 83.468 146.432 -31.473
C 84.163 147.821 -35.500
C 86.237 149.043 -38.606
C 88.784 152.126 -40.089
C 91.286 152.613 -42.714
C 92.677 154.973 -45.026
C 95.614 157.860 -47.111
C 96.388 160.785 -49.904
C 98.672 161.423 -53.516
C 97.846 163.471 -57.730
C 97.188 165.469 -59.869
C 99.154 167.661 -61.859
C 100.384 170.873 -62.416
C 103.368 173.752 -63.744
C 104.434 177.537 -64.105
C 105.103 180.721 -65.906
C 106.971 181.711 -68.831
C 109.487 183.332 -70.357
C 111.921 186.270 -69.724
C 113.756 188.925 -72.978
C 114.719 191.906 -75.384
C 115.510 195.322 -76.117
C 117.644 197.393 -78.082
C 121.161 197.642 -79.751
C 123.606 199.152 -82.583
C 125.968 199.683 -84.509
C 128.206 199.641 -86.952
C 130.427 201.428 -90.608
C 131.551 204.255 -93.625
C 132.804 206.169 -97.411
C 135.199 207.443 -98.281
C 138.197 209.073 -98.948
C 140.086 208.950 -101.479
C 142.013 210.528 -103.373
C 145.760 212.469 -104.797
C 148.442 214.077 -106.628
C 150.686 216.176 -106.467
C 153.435 217.368 -109.424
C 154.787 220.942 -110.169
C 158.197 222.250 -110.478
C 158.967 224.722 -110.458
C 160.873 226.127 -112.704
C 161.109 229.196 -111.242
C 160.819 233.442 -112.878
C 163.158 236.211 -113.165
C 164.784 239.105 -113.826
C 167.379 239.989 -117.352
C 169.783 243.609 -118.281
C 173.353 247.421 -118.851
C 171.809 250.720 -119.742
C 172.220 254.238 -120.440
C 171.787 257.442 -118.191
C 171.643 260.730 -118.276
C 173.246 263.795 -119.626
C 175.020 267.713 -119.136
C 169.609 270.792 -119.390
C 167.697 274.163 -119.597
C 166.735 277.262 -119.460
C 165.207 279.945 -121.206
C 163.793 282.782 -122.313
C 162.636 285.726 -123.335
C 160.354 287.826 -124.593
C 158.661 290.315 -126.029
C 156.522 292.738 -127.243
C 154.954 295.279 -128.554
C 153.410 297.692 -130.081
C 151.817 299.989 -131.835
C 151.804 302.799 -133.934
C 151.718 305.056 -136.532
C 150.940 307.596 -138.867
C 149.368 310.072 -140.801
C 149.010 311.927 -143.144
C 150.014 315.287 -145.155
C 149.559 317.397 -148.038
C 149.221 319.419 -151.007
C 148.756 321.052 -153.710
C 148.280 323.090 -156.541
C 147.856 324.826 -159.241
C 148.833 325.531 -162.641
C 150.226 325.564 -165.635
C 150.912 325.015 -168.600
C 150.990 324.417 -171.973
C 151.654 325.926 -175.497
C 152.668 325.006 -178.785
C 153.055 323.992 -182.227
C 153.624 323.170 -185.349
C 154.183 321.907 -188.905
C 155.104 321.458 -191.513
C 156.705 320.014 -193.989
C 158.604 318.658 -196.645
C 160.127 315.866 -198.487
C 161.468 313.611 -199.873
C 162.744 310.853 -201.933
C 163.918 308.555 -203.522
C 167.600 306.650 -203.988
C 170.308 304.360 -205.040
C 170.971 300.883 -205.299
C 172.776 298.221 -206.452
C 174.501 295.734 -206.663
C 176.934 293.488 -206.457
C 178.092 290.354 -205.013
C 181.044 288.069 -205.307
C 182.648 284.916 -205.725
C 184.932 282.806 -204.041
C 187.734 280.652 -204.173
C 188.456 277.714 -202.131
C 189.953 274.792 -200.728
C 192.232 273.144 -199.690
C 194.292 270.822 -198.642
C 196.299 268.582 -196.140
C 196.698 266.405 -193.305
C 198.449 264.988 -191.263
C 199.406 263.521 -188.328
C 199.935 260.736 -186.445
C 201.284 261.081 -182.315
C 203.193 259.944 -178.842
C 201.893 259.823 -175.419
C 202.117 258.814 -172.407
C 201.934 259.048 -168.779
C 202.546 259.211 -165.848
C 202.503 259.546 -162.384
C 201.454 260.106 -159.489
C 200.210 259.872 -156.213
C 200.767 261.144 -152.614
C 201.076 261.814 -148.888
C 199.635 263.921 -146.573
C 199.174 266.957 -144.127
C 198.012 268.611 -141.643
C 196.629 269.879 -138.761
C 195.709 271.803 -136.218
C 195.253 274.509 -134.321
C 193.985 276.995 -132.439
C 192.006 279.071 -130.834
C 191.478 281.851 -128.049
C 189.958 283.598 -125.529
C 188.672 287.284 -125.599
C 188.126 291.097 -124.852
C 185.597 293.316 -124.847
C 183.457 295.943 -124.069
C 182.104 298.943 -124.205
C 181.074 302.217 -124.328
C 179.250 305.197 -124.140
C 177.614 307.744 -125.276
C 174.861 310.222 -125.401
C 174.108 313.373 -126.956
C 173.861 317.414 -127.959
C 173.131 319.753 -130.945
C 171.676 321.800 -132.875
C 170.877 324.308 -134.981
C 169.896 326.360 -137.376
C 170.307 328.771 -140.345
C 171.020 329.928 -143.120
C 171.716 331.023 -145.921
C 171.545 332.600 -148.876
C 169.980 333.920 -152.055
C 171.730 334.518 -155.290
C 172.059 336.193 -158.337
C 172.222 335.709 -161.636
C 173.940 336.231 -165.087
C 173.008 337.015 -168.632
C 173.449 337.783 -171.642
C 174.423 337.211 -174.796
C 175.512 336.410 -177.857
C 175.155 335.231 -181.145
C 177.149 334.792 -183.930
C 179.307 335.229 -187.404
C 180.288 333.672 -189.688
C 181.349 331.578 -192.850
C 182.336 330.394 -195.414
C 183.626 328.394 -198.209
C 185.679 326.777 -200.121
C 187.115 324.483 -201.793
C 188.601 321.749 -202.834
C 190.433 319.216 -203.844
C 192.018 316.094 -204.775
C 193.529 313.331 -205.890
C 195.137 310.638 -206.401
C 197.910 308.022 -205.270
C 199.391 305.033 -205.673
C 201.117 302.336 -206.374
C 203.620 300.388 -206.419
C 206.501 297.878 -205.927
C 207.650 295.980 -203.721
C 209.112 293.279 -202.112
C 211.104 291.567 -199.991
C 212.580 288.610 -198.011
C 214.064 286.447 -195.999
C 217.067 286.010 -193.270
C 218.388 284.414 -191.402
C 219.391 282.565 -187.788
C 220.516 280.924 -185.513
C 222.341 279.095 -183.207
C 224.122 277.931 -180.613
C 224.975 276.696 -177.634
C 224.534 274.854 -174.798
C 224.606 273.556 -171.700
C 224.237 272.137 -168.826
C 224.421 270.969 -165.481
C 224.052 269.328 -162.615
C 224.391 268.233 -159.677
C 224.898 267.981 -156.079
C 225.319 266.136 -153.419
C 225.795 266.482 -149.952
C 226.433 267.677 -145.463
C 228.616 269.523 -141.211
C 232.525 272.401 -138.753
C 234.818 269.897 -137.717
C 237.481 268.895 -134.513
C 239.358 268.805 -131.032
C 241.477 269.203 -129.811
C 245.013 271.006 -130.396
C 248.759 272.493 -130.418
C 251.488 270.035 -130.139
C 254.691 269.938 -128.309
C 256.738 266.433 -129.586
C 260.217 265.882 -130.270
C 263.583 266.346 -130.637
C 267.936 265.677 -129.244
C 270.707 267.804 -127.898
C 273.724 267.441 -128.253
C 276.572 266.188 -128.432
C 279.578 263.195 -129.807
C 284.444 259.859 -131.129
C 287.689 261.917 -130.241
C 290.727 262.132 -127.200
C 292.902 263.080 -125.779
C 295.287 265.425 -125.589
C 297.608 267.471 -125.363
C 301.586 266.493 -124.859
C 304.854 267.726 -124.276
C 308.373 265.491 -124.819
C 312.012 266.605 -125.095
C 315.105 267.683 -125.177
C 318.032 266.918 -127.210
C 322.181 267.615 -126.967
C 326.268 266.551 -131.428
C 329.490 264.929 -130.582
C 332.453 261.873 -131.133
C 335.652 263.911 -131.860
C 338.951 262.383 -132.005
C 341.448 262.106 -133.134
C 344.459 259.892 -133.183
C 345.881 257.599 -134.431
C 348.574 255.724 -135.188
C 350.882 254.135 -136.463
C 353.546 253.592 -138.353
C 357.201 252.105 -138.928
C 361.090 254.679 -141.532
C 363.194 252.161 -143.594
C 365.544 250.082 -145.787
C 365.685 249.380 -150.146
C 367.738 245.478 -151.193
C 369.852 245.434 -154.165
C 372.083 243.059 -156.726
C 373.311 242.757 -159.730
C 375.140 241.036 -162.227
C 377.851 240.255 -163.309
C 380.956 238.017 -163.557
C 384.123 237.224 -164.204
C 388.138 237.813 -163.613
C 392.436 238.258 -164.544
C 396.101 237.217 -163.148
C 399.445 234.641 -164.625
C 403.168 233.107 -166.833
C 408.113 233.140 -165.346
C 410.682 232.460 -166.304
C 413.346 232.678 -167.148
C 416.364 231.174 -167.501
C 417.993 227.815 -169.724
C 421.432 227.248 -170.486
C 423.702 228.401 -170.225
C 426.483 225.792 -166.739
C 429.307 226.951 -166.950
C 431.725 227.039 -166.799
C 433.276 226.650 -162.209
C 436.108 226.342 -160.511
C 437.298 226.138 -157.338
C 438.167 225.376 -154.339
C 439.993 222.134 -152.420
C 439.855 218.921 -150.819
C 438.982 215.828 -147.751
C 439.725 214.614 -143.885
C 440.563 213.597 -141.644
C 442.951 214.598 -137.506
C 444.015 213.321 -134.378
C 445.034 212.155 -130.827
C 445.133 210.878 -127.826
C 445.451 208.713 -123.833
C 448.403 208.044 -121.569
C 449.906 209.158 -119.091
C 451.868 211.402 -116.588
C 454.918 209.819 -114.199
C 457.719 207.622 -110.966
C 459.559 209.206 -108.698
C 461.417 210.582 -106.464
C 463.513 212.363 -103.827
C 464.688 212.390 -101.771
C 466.513 213.031 -98.674
C 469.224 213.525 -96.049
C 472.113 213.427 -95.187
C 475.079 213.581 -93.117
C 478.356 214.463 -92.309
C 480.938 215.661 -91.777
C 482.636 215.611 -90.300
C 486.391 213.428 -91.900
C 488.402 210.873 -95.295
C 491.536 211.313 -95.940
C 494.027 211.804 -97.795
C 497.662 211.607 -99.464
C 501.364 211.715 -99.907
C 504.768 211.855 -99.663
C 506.196 212.766 -100.852
C 508.217 212.648 -103.644
C 511.282 215.841 -104.545
C 514.823 214.970 -105.948
C 519.413 212.999 -105.833
C 521.107 212.179 -107.670
C 524.207 213.257 -109.553
C 527.970 212.157 -110.397
C 530.937 209.895 -110.732
C 534.904 210.479 -110.796
C 537.796 211.585 -112.788
C 540.723 213.382 -114.474
C 543.986 212.155 -115.220
C 547.297 214.444 -115.642
C 550.676 215.537 -116.206
C 553.767 215.448 -118.102
C 557.785 215.167 -118.198
C 561.413 217.029 -118.312
C 563.603 218.159 -118.589
C 565.964 219.339 -119.470
C 569.468 220.798 -118.804
C 572.835 222.683 -120.886
C 576.366 223.487 -121.214
C 578.057 228.027 -122.959
C 581.271 229.225 -125.951
C 585.386 229.283 -123.913
C 587.510 232.294 -125.094
C 589.862 235.710 -124.468
C 592.602 236.074 -124.957
C 594.740 235.783 -126.085
C 598.451 235.495 -127.574
C 602.863 235.214 -128.748
C 606.884 236.580 -128.323
C 611.252 237.226 -128.163
C 613.994 240.017 -127.073
C 615.521 242.367 -126.786
C 618.974 243.351 -127.272
C 621.915 244.741 -127.467
C 624.288 246.670 -128.712
C 625.860 249.406 -130.183
C 626.824 252.432 -131.389
C 629.439 253.874 -128.300
C 633.103 256.191 -125.682
C 634.612 259.534 -126.706
C 636.815 261.921 -126.759
C 639.055 263.895 -124.845
C 641.357 265.988 -123.584
C 643.490 268.276 -122.458
C 646.228 269.360 -120.868
C 648.580 271.058 -119.221
C 651.336 272.487 -117.710
C 653.618 274.271 -116.212
C 655.790 275.972 -114.502
C 657.923 277.571 -112.557
C 658.814 280.326 -110.578
C 659.457 282.604 -108.078
C 660.878 284.823 -105.718
C 663.040 286.613 -103.606
C 663.793 288.387 -101.294
C 664.026 292.053 -99.605
C 664.891 294.076 -96.753
C 665.602 296.076 -93.836
C 666.299 297.643 -91.145
C 667.161 299.586 -88.338
C 667.866 301.265 -85.660
C 666.777 302.667 -82.520
C 665.091 303.590 -79.836
C 663.791 303.693 -77.031
C 662.949 303.541 -73.714
C 662.463 305.552 -70.419
C 660.662 305.489 -67.346
C 659.357 305.097 -64.005
C 658.021 304.920 -61.017
C 656.438 304.387 -57.586
C 655.026 304.639 -55.179
C 652.603 304.261 -52.997
C 649.925 304.104 -50.694
C 647.093 302.409 -49.078
C 644.722 301.073 -47.893
C 642.091 299.329 -46.019
C 639.820 297.907 -44.604
C 635.653 297.764 -44.764
C 632.101 296.930 -44.157
C 629.985 294.090 -43.918
C 627.063 292.557 -43.035
C 624.430 291.048 -43.068
C 621.334 290.006 -43.649
C 619.185 287.503 -45.184
C 615.533 286.694 -45.367
C 612.693 284.555 -45.155
C 610.014 283.419 -47.165
C 606.577 282.649 -47.483
C 604.991 280.079 -49.533
C 602.624 277.912 -51.096
C 600.047 277.260 -52.484
C 597.381 275.905 -53.821
C 595.018 274.450 -56.580
C 594.167 272.349 -59.371
C 592.314 271.580 -61.655
C 591.284 270.341 -64.670
C 589.911 267.846 -66.533
C 589.489 268.282 -70.848
C 587.834 267.679 -74.576
C 589.465 266.669 -77.698
C 589.296 265.532 -80.668
C 590.114 265.284 -84.205
C 590.088 265.376 -87.202
C 590.799 265.294 -90.608
C 592.417 265.060 -93.277
C 593.927 263.985 -96.260
C 594.526 264.986 -99.938
C 595.108 265.326 -103.676
C 597.646 266.387 -105.750
C 599.729 268.681 -108.162
C 601.852 269.431 -110.439
C 604.067 269.698 -113.057
C 606.098 270.786 -115.445
C 607.951 272.841 -117.307
C 610.432 274.363 -119.000
C 613.328 275.248 -120.278
C 615.412 277.246 -123.002
C 617.899 277.927 -125.252
C 620.610 280.731 -125.059
C 622.839 283.871 -125.810
C 626.042 284.826 -125.419
C 629.190 286.229 -125.870
C 631.657 288.393 -125.580
C 633.955 290.937 -125.370
C 636.883 292.853 -125.311
C 639.255 294.595 -123.973
C 642.747 295.704 -123.420
C 644.526 298.403 -121.850
C 646.319 302.058 -120.943
C 647.512 304.184 -117.946
C 649.387 305.633 -115.846
C 650.848 307.790 -113.706
C 652.232 309.491 -111.236
C 652.442 312.154 -108.468
C 651.876 313.788 -105.907
C 651.294 315.362 -103.316
C 651.668 317.028 -100.430
C 653.140 317.907 -97.059
C 651.340 319.516 -94.220
C 651.295 321.488 -91.338
C 650.439 321.467 -88.111
C 648.602 323.016 -85.053
C 649.224 323.712 -81.422
C 648.699 324.907 -78.569
C 647.104 325.128 -75.631
C 645.322 325.179 -72.800
C 644.632 324.313 -69.467
C 642.241 325.039 -67.084
C 639.974 326.696 -64.080
C 638.084 325.938 -61.968
C 635.760 324.821 -58.992
C 633.982 324.430 -56.618
C 631.550 323.455 -54.048
C 628.736 323.047 -52.496
C 626.220 321.748 -51.046
C 623.569 320.004 -50.213
C 620.700 318.582 -49.479
C 617.811 316.518 -48.761
C 615.113 314.766 -47.858
C 612.451 313.054 -47.569
C 609.036 311.722 -49.109
C 606.377 309.678 -48.894
C 603.580 308.032 -48.440
C 600.510 307.316 -48.795
C 596.946 306.192 -49.731
C 595.449 304.720 -52.051
C 593.239 302.717 -53.818
C 591.057 301.772 -56.215
C 588.782 299.504 -58.341
C 586.843 297.953 -60.524
C 584.398 298.517 -63.743
C 582.826 297.426 -65.772
C 581.696 295.789 -69.451
C 580.340 294.533 -71.842
C 578.286 293.395 -74.387
C 576.599 292.808 -77.228
C 575.768 291.731 -80.273
C 575.808 289.585 -82.922
C 575.664 288.114 -85.940
C 575.827 286.375 -88.652
C 575.675 285.043 -91.938
C 575.742 283.104 -94.636
C 575.422 281.945 -97.551
C 575.414 281.548 -101.172
C 574.658 279.774 -103.806
C 574.913 279.919 -107.310
C 577.189 276.663 -110.512
C 577.929 277.983 -114.953
C 577.487 278.155 -118.507
C 577.711 277.304 -121.967
C 576.068 278.762 -124.248
C 576.317 278.075 -127.628
C 576.670 277.927 -130.302
C 577.991 281.316 -132.914
C 578.285 282.868 -135.636
C 576.546 283.309 -137.388
C 575.708 284.352 -140.210
C 576.516 283.473 -144.563
C 576.963 283.867 -147.395
C 574.486 282.560 -149.791
C 574.215 282.161 -151.967
C 572.889 282.575 -155.495
C 569.582 282.498 -155.899
C 568.815 279.263 -156.389
C 566.850 278.232 -157.371
C 565.302 277.176 -160.087
C 564.716 276.100 -163.557
C 564.767 276.981 -167.270
C 563.531 277.687 -170.128
C 562.960 278.744 -173.472
C 561.505 277.334 -176.055
C 558.001 275.893 -177.598
C 555.840 275.717 -179.601
C 553.370 276.241 -181.402
C 550.858 274.558 -184.154
C 548.865 275.682 -186.460
C 548.601 276.878 -189.789
C 547.738 278.001 -192.832
C 546.758 279.338 -195.714
C 546.396 279.468 -199.039
C 545.986 280.313 -202.239
C 545.408 280.720 -205.619
C 544.873 281.636 -208.703
C 544.590 282.576 -211.797
C 544.555 283.498 -214.965
C 544.594 285.972 -217.451
C 545.356 288.254 -219.913
C 545.697 290.118 -222.899
C 545.703 291.231 -226.231
C 546.479 292.984 -228.552
C 546.186 296.470 -230.578
C 547.242 298.514 -233.349
C 548.425 300.620 -236.029
C 549.616 302.303 -238.466
C 550.670 304.269 -241.190
C 551.801 306.041 -243.652
C 554.188 308.451 -244.880
C 556.668 310.596 -245.263
C 559.424 311.886 -245.817
C 562.501 312.873 -246.958
C 564.496 315.589 -248.900
C 567.751 317.011 -249.166
C 571.146 317.993 -249.893
C 574.182 319.096 -250.452
C 577.827 320.095 -250.974
C 580.251 321.472 -251.255
C 583.195 322.683 -250.454
C 586.252 324.225 -249.571
C 589.473 324.332 -247.806
C 592.001 324.458 -246.255
C 595.363 324.496 -244.781
C 598.068 324.555 -243.416
C 599.791 326.188 -239.986
C 602.154 327.128 -237.299
C 604.449 325.614 -235.054
C 607.056 325.735 -232.849
C 608.795 325.544 -230.371
C 610.100 325.835 -227.334
C 610.851 324.224 -224.158
C 612.614 325.049 -220.959
C 614.904 324.453 -218.297
C 614.928 324.156 -214.773
C 616.475 324.891 -211.679
C 616.601 322.862 -208.648
C 617.280 321.633 -205.365
C 617.554 321.856 -202.388
C 618.202 321.517 -199.195
C 617.626 320.634 -195.427
C 616.645 318.529 -192.680
C 615.940 318.135 -189.750
C 614.495 316.809 -186.950
C 614.647 314.796 -184.210
C 611.198 314.374 -181.581
C 609.184 313.710 -178.045
C 606.415 311.413 -177.353
C 604.592 309.816 -175.287
C 601.519 308.440 -173.906
C 599.097 307.848 -172.241
C 596.105 306.693 -170.890
C 593.375 305.182 -170.631
C 590.795 302.913 -169.905
C 587.179 302.690 -168.579
C 583.799 301.884 -167.044
C 580.605 301.243 -168.166
C 576.818 301.799 -169.041
C 573.771 301.020 -169.643
C 570.615 299.702 -170.010
C 567.376 299.233 -170.560
C 564.227 299.804 -171.500
C 561.169 299.679 -172.901
C 558.531 298.912 -174.706
C 554.618 299.139 -175.336
C 551.465 298.149 -176.225
C 549.274 299.474 -179.173
C 546.395 301.084 -181.297
C 544.929 300.629 -184.292
C 542.625 300.395 -186.884
C 540.886 301.288 -189.535
C 538.996 302.567 -192.102
C 536.979 302.993 -194.929
C 536.296 303.798 -197.985
C 534.769 303.389 -201.337
C 534.123 305.338 -204.286
C 532.540 307.963 -207.113
C 533.527 309.990 -210.250
C 533.789 310.927 -213.264
C 533.964 312.669 -216.145
C 534.627 314.122 -219.036
C 535.628 316.989 -221.398
C 537.229 319.244 -222.776
C 538.886 321.460 -224.144
C 540.331 323.412 -226.456
C 542.021 324.315 -229.716
C 544.387 327.142 -230.263
C 545.878 329.541 -232.317
C 548.833 330.628 -233.428
C 551.415 333.469 -234.053
C 553.755 334.638 -236.739
C 555.758 336.558 -238.203
C 558.697 338.108 -238.626
C 561.704 339.567 -238.801
C 565.027 339.867 -239.895
C 567.653 342.074 -239.502
C 570.330 345.184 -239.782
C 573.149 345.817 -239.271
C 576.995 346.522 -238.808
C 579.821 347.488 -238.622
C 583.330 348.270 -237.882
C 585.950 349.480 -236.413
C 588.736 349.759 -234.903
C 591.275 349.569 -232.834
C 593.693 349.730 -230.616
C 596.377 349.336 -228.215
C 598.995 349.174 -226.145
C 601.090 348.891 -223.772
C 601.888 348.848 -219.878
C 604.063 348.257 -217.384
C 606.320 348.128 -215.012
C 607.657 348.744 -212.202
C 608.914 349.084 -208.576
C 608.323 347.914 -205.735
C 608.704 346.713 -202.505
C 608.124 346.281 -199.207
C 608.358 344.795 -195.661
C 608.099 343.778 -192.526
C 606.342 344.588 -188.933
C 605.856 343.850 -186.288
C 604.091 342.068 -182.941
C 603.291 341.010 -180.225
C 602.620 340.320 -176.899
C 601.322 339.886 -173.835
C 599.700 338.609 -171.216
C 598.469 336.113 -169.245
C 596.739 334.202 -167.090
C 595.234 331.995 -165.282
C 593.234 330.147 -163.006
C 591.866 327.809 -161.080
C 590.162 326.271 -158.919
C 587.440 325.101 -156.800
C 586.406 323.277 -154.297
C 583.437 322.494 -152.586
C 580.588 320.141 -151.978
C 578.713 319.342 -149.789
C 578.014 317.303 -146.310
C 575.199 316.451 -144.858
C 572.589 315.088 -143.459
C 570.556 314.904 -141.151
C 568.907 315.355 -137.232
C 565.863 315.069 -135.021
C 563.774 313.317 -132.485
C 564.207 316.360 -127.920
C 561.484 318.424 -127.541
C 557.857 321.002 -127.762
C 555.124 323.700 -126.967
C 553.356 325.619 -124.257
C 550.283 325.653 -122.900
C 547.651 326.860 -122.901
C 544.275 327.242 -121.921
C 541.212 328.129 -120.114
C 536.560 329.229 -120.903
C 532.755 332.043 -122.341
C 529.191 330.747 -120.266
C 526.120 331.800 -120.855
C 522.846 332.596 -119.429
C 520.271 334.550 -119.018
C 518.215 334.280 -119.041
C 513.642 334.019 -118.989
C 511.160 336.424 -117.085
C 510.452 341.057 -116.674
C 508.644 345.253 -115.032
C 507.924 348.299 -113.590
C 507.673 351.412 -111.292
C 505.447 355.111 -109.772
C 504.754 358.190 -109.328
C 504.749 361.830 -109.403
C 506.286 364.923 -107.450
C 507.605 367.433 -104.201
C 507.090 370.297 -102.103
C 504.445 372.803 -99.180
C 503.388 377.182 -101.630
C 500.423 379.531 -101.537
C 498.416 382.191 -100.414
C 496.700 385.614 -99.460
C 495.318 388.429 -96.658
C 492.034 391.496 -95.601
C 491.102 393.236 -92.500
C 490.311 394.913 -89.211
C 489.090 395.592 -85.891
C 487.878 397.945 -83.671
C 486.239 401.284 -84.535
C 483.172 403.022 -85.170
C 484.895 405.716 -81.271
C 482.675 405.040 -78.736
C 478.966 405.776 -77.388
C 476.319 404.829 -75.567
C 474.555 403.990 -70.756
C 471.127 404.011 -70.205
C 468.789 405.281 -68.731
C 467.806 408.220 -66.574
C 464.018 408.789 -65.649
C 461.136 410.573 -63.315
C 458.497 410.681 -61.384
C 456.199 410.529 -57.381
C 454.068 409.048 -53.859
C 450.491 407.839 -52.170
C 448.096 409.441 -50.281
C 446.924 407.970 -47.399
C 447.311 408.099 -42.975
C 447.187 409.844 -37.623
C 447.935 411.885 -34.797
C 445.469 414.712 -32.607
C 444.720 414.418 -29.393
C 442.287 414.985 -25.947
C 440.296 412.923 -23.931
C 437.725 413.915 -20.624
C 433.724 411.707 -18.020
C 433.393 409.083 -15.086
C 430.393 406.324 -13.399
C 431.110 405.142 -9.881
C 428.456 403.082 -7.502
C 427.812 403.570 -4.801
C 425.900 404.026 -1.517
C 422.530 406.451 0.264
C 419.934 406.867 1.643
C 416.687 403.634 2.902
C 413.459 399.941 3.619
C 410.558 400.127 5.625
C 410.447 398.945 8.760
C 409.213 399.057 11.880
C 408.431 396.554 13.417
C 407.501 395.141 15.799
C 404.914 395.033 18.216
C 403.440 394.155 22.174
C 404.341 391.768 24.584
C 403.808 389.392 26.739
C 403.635 388.054 28.327
C 404.202 385.547 30.063
C 401.966 383.993 31.689
C 400.691 380.326 33.890
C 401.087 377.319 34.457
C 398.625 376.452 36.717
C 397.605 373.021 38.714
C 397.958 369.761 40.448
C 397.407 367.762 43.770
C 397.930 365.251 45.918
C 396.404 362.410 47.137
C 398.333 358.380 47.671
C 398.940 355.272 50.233
C 397.864 351.746 50.029
C 397.076 348.082 50.013
C 397.438 345.798 51.792
C 398.227 342.673 51.742
C 400.049 339.525 53.242
C 401.310 336.195 53.321
C 400.944 332.285 55.285
C 402.376 330.923 58.256
C 403.194 328.617 60.572
C 407.418 326.627 61.508
C 410.163 324.135 63.825
C 412.366 321.466 64.713
C 415.336 318.014 64.527
C 416.010 315.638 66.710
C 417.183 313.302 67.471
C 419.037 311.096 68.972
C 420.533 307.886 68.770
C 422.221 305.006 69.114
C 423.753 302.115 69.704
C 425.909 299.632 69.079
C 427.606 296.768 68.870
C 429.756 294.087 68.539
C 431.408 291.276 68.501
C 432.917 288.412 68.263
C 434.346 285.476 67.789
C 434.428 281.992 68.190
C 434.210 278.568 67.908
C 434.783 275.090 67.621
C 436.180 271.900 67.154
C 436.171 268.933 66.651
C 435.574 265.148 67.943
C 435.522 261.622 67.213
C 435.308 258.106 66.433
C 435.185 255.051 65.519
C 435.149 251.611 64.766
C 435.023 248.484 63.937
C 433.091 245.686 62.733
C 430.743 243.673 61.578
C 428.839 242.074 59.738
C 427.293 240.209 57.315
C 425.836 236.728 56.369
C 423.408 235.193 54.263
C 421.438 233.597 51.696
C 419.491 232.086 49.534
C 417.249 230.599 46.829
C 415.309 229.182 45.387
C 412.519 228.607 43.756
C 409.427 227.857 42.212
C 406.528 228.695 40.115
C 404.129 229.446 38.538
C 401.371 230.100 36.205
C 399.026 230.738 34.394
C 395.052 231.955 34.756
C 391.581 233.015 34.038
C 389.823 235.400 32.084
C 386.983 236.625 30.633
C 384.627 238.363 29.835
C 381.891 240.239 29.792
C 380.462 243.556 29.349
C 377.071 245.139 29.226
C 374.535 247.217 27.834
C 372.536 249.998 28.719
C 369.378 251.590 28.702
C 368.618 255.156 28.537
C 366.944 258.305 28.366
C 364.846 260.306 29.128
C 362.734 262.798 29.377
C 361.249 266.221 30.556
C 361.310 269.761 31.187
C 360.129 272.258 32.455
C 359.964 275.372 33.856
C 359.359 278.710 33.591
C 359.875 281.333 37.032
C 359.191 284.612 39.437
C 361.595 286.987 40.852
C 362.240 289.789 42.221
C 363.862 292.090 44.528
C 364.504 293.997 46.751
C 365.972 296.118 49.087
C 368.168 297.645 50.713
C 370.432 300.005 51.994
C 371.723 301.558 55.282
C 373.090 303.627 58.159
C 375.886 303.615 60.172
C 378.169 303.054 63.317
C 380.646 303.498 65.297
C 383.348 304.488 67.182
C 385.720 304.785 69.482
C 387.686 304.090 72.086
C 390.284 303.512 74.147
C 393.266 303.016 75.437
C 395.657 302.870 78.603
C 398.488 303.258 80.486
C 400.728 300.470 82.056
C 402.676 298.179 84.575
C 405.568 296.463 84.687
C 408.544 294.994 85.718
C 410.604 292.659 86.797
C 412.472 290.147 88.209
C 415.058 288.030 89.244
C 416.839 285.331 89.285
C 419.956 283.329 89.363
C 420.996 279.939 89.946
C 422.085 276.298 91.663
C 422.303 272.523 90.873
C 423.467 269.654 90.205
C 424.136 266.354 90.030
C 424.710 263.183 89.310
C 423.966 259.413 89.136
C 422.643 256.701 88.466
C 421.306 254.017 87.734
C 420.814 250.842 86.774
C 421.368 247.645 84.832
C 418.792 245.069 84.046
C 417.860 241.779 83.335
C 416.305 239.884 81.069
C 413.651 237.216 80.087
C 413.347 234.184 77.902
C 412.050 231.586 76.715
C 409.816 229.886 74.885
C 407.447 228.424 73.030
C 406.131 227.023 70.091
C 403.193 225.520 69.074
C 400.122 222.914 68.242
C 397.909 222.528 66.356
C 395.123 221.936 63.636
C 392.914 221.088 61.806
C 390.099 220.688 59.485
C 387.077 220.643 58.321
C 384.473 221.230 56.589
C 381.931 222.572 55.007
C 379.163 223.802 53.737
C 376.456 225.506 52.036
C 373.854 226.819 50.402
C 371.422 228.499 49.234
C 368.629 231.289 49.707
C 366.256 233.253 48.364
C 363.647 234.809 47.134
C 360.846 236.298 47.151
C 357.748 238.580 47.345
C 357.003 241.517 48.124
C 355.507 244.644 48.198
C 354.054 247.421 49.453
C 352.609 250.988 49.608
C 351.415 253.999 50.271
C 349.713 256.302 53.179
C 348.783 258.794 54.017
C 348.720 262.652 55.631
C 348.101 265.448 56.599
C 346.828 268.429 57.816
C 345.911 271.122 59.596
C 345.926 274.091 61.114
C 346.823 277.354 61.539
C 347.543 280.420 62.709
C 348.523 283.403 63.449
C 349.280 286.548 64.908
C 350.188 289.688 65.508
C 350.678 292.506 66.834
C 351.537 295.169 69.167
C 351.616 298.348 69.904
C 352.638 300.483 72.504
C 355.276 303.889 73.285
C 355.655 307.114 76.451
C 358.182 308.338 79.488
C 358.538 309.871 81.719
C 358.947 312.284 85.217
C 358.428 314.559 87.448
C 358.437 317.159 89.395
C 358.167 318.334 92.731
C 358.054 320.000 95.643
C 357.734 321.812 98.412
C 358.487 322.754 101.534
C 358.553 323.937 104.652
C 359.117 325.175 107.826
C 359.122 326.476 110.816
C 359.041 327.551 113.878
C 358.931 328.400 117.064
C 357.188 329.536 119.888
C 355.429 329.932 122.821
C 354.295 330.684 126.085
C 354.033 331.580 129.472
C 352.733 331.777 132.180
C 350.021 333.454 134.665
C 348.482 333.555 137.920
C 346.829 333.538 141.127
C 345.515 333.346 144.029
C 344.038 333.415 147.224
C 342.661 333.310 150.153
C 340.069 332.012 152.300
C 337.503 330.403 153.614
C 335.706 328.304 155.004
C 334.247 325.913 156.977
C 331.638 325.196 159.772
C 329.520 322.621 161.024
C 327.885 319.859 162.673
C 326.190 317.442 164.100
C 324.426 314.416 165.613
C 322.570 312.610 166.680
C 320.480 310.081 166.803
C 318.031 307.534 166.931
C 316.675 304.248 166.001
C 315.534 301.654 165.119
C 314.276 298.264 164.487
C 313.193 295.514 163.813
C 310.410 293.814 161.212
C 308.283 291.429 159.348
C 308.575 288.437 157.461
C 307.264 285.657 155.970
C 306.407 283.548 153.964
C 305.082 281.899 151.408
C 305.649 280.168 148.258
C 303.666 278.224 145.746
C 303.002 275.445 143.619
C 302.447 274.735 140.199
C 300.629 272.985 137.722
C 301.784 271.738 134.492
C 301.988 270.172 131.291
C 301.009 269.479 128.543
C 300.409 268.228 125.575
C 300.501 267.862 121.681
C 302.084 267.677 118.457
C 301.950 267.722 115.420
C 302.912 268.200 112.175
C 304.114 266.983 109.233
C 304.793 269.643 105.850
C 305.110 270.731 101.885
C 307.821 272.513 100.183
C 309.308 273.386 97.506
C 311.075 275.616 95.236
C 311.870 277.425 92.981
C 313.416 279.652 90.797
C 315.482 281.708 89.656
C 318.110 283.315 87.970
C 318.952 286.413 85.831
C 320.229 289.077 83.443
C 321.925 292.068 83.670
C 322.598 295.935 83.735
C 324.264 298.657 83.474
C 326.408 301.278 82.869
C 327.822 304.265 82.569
C 328.329 307.550 82.845
C 329.574 310.617 83.462
C 331.403 313.163 84.449
C 332.361 317.007 84.192
C 334.319 319.813 84.145
C 334.342 322.769 86.696
C 334.083 326.317 88.351
C 335.595 328.060 90.800
C 337.024 330.588 92.711
C 337.263 332.939 95.007
C 337.161 335.534 97.254
C 337.952 338.033 99.571
C 338.094 339.436 102.481
C 339.662 341.310 105.267
C 338.697 343.007 108.285
C 337.315 345.767 111.088
C 335.895 345.989 114.674
C 335.657 346.538 117.784
C 334.656 347.391 120.889
C 333.801 347.700 124.063
C 331.409 348.032 127.058
C 329.203 347.449 129.142
C 327.016 346.800 131.221
C 325.354 346.429 134.110
C 324.832 345.671 137.778
C 321.695 344.404 139.342
C 319.541 344.082 142.073
C 318.014 341.830 144.006
C 314.826 340.378 145.697
C 313.751 338.994 149.011
C 311.774 337.947 151.211
C 309.654 335.734 152.564
C 307.545 333.387 153.678
C 306.653 330.548 155.542
C 303.808 328.690 156.157
C 300.264 327.171 157.587
C 298.815 324.635 157.857
C 297.043 321.164 158.422
C 295.357 318.777 159.063
C 293.535 315.599 159.298
C 291.374 313.261 158.706
C 290.031 310.478 157.951
C 289.061 307.689 156.520
C 287.758 305.096 154.980
C 286.864 302.053 153.229
C 285.847 299.199 151.822
C 285.008 296.747 149.982
C 283.927 295.326 146.429
C 283.327 292.686 144.439
C 282.302 290.128 142.664
C 280.717 288.586 140.390
C 279.220 286.897 137.268
C 279.804 286.615 134.207
C 280.070 285.346 130.991
C 279.852 285.201 127.625
C 280.351 283.930 124.023
C 280.635 283.332 120.783
C 279.492 284.618 117.083
C 279.690 284.402 114.309
C 281.034 284.949 110.387
C 281.596 284.917 107.418
C 281.637 284.774 103.958
C 281.663 285.340 100.651
C 282.668 286.030 97.546
C 284.864 286.093 94.938
C 286.599 286.769 92.141
C 288.635 287.204 89.677
C 290.353 288.132 86.714
C 292.447 288.379 84.145
C 293.826 289.144 81.415
C 295.134 290.982 78.555
C 296.525 290.973 75.601
C 297.632 293.229 73.143
C 298.650 295.326 71.001
C 300.637 296.966 68.409
C 302.369 298.254 65.055
C 304.078 298.179 61.481
C 305.887 298.973 58.130
C 308.115 300.642 55.959
C 307.594 301.239 52.412
C 309.864 298.935 50.367
C 310.651 296.797 48.021
C 311.905 294.921 44.743
C 312.680 293.104 41.542
C 316.621 290.373 40.423
C 320.389 286.719 39.408
C 320.459 284.136 37.985
C 322.301 282.100 35.859
C 323.971 280.607 33.507
C 323.786 278.567 30.611
C 324.221 276.742 27.828
C 324.837 274.772 25.222
C 324.565 273.761 22.043
C 324.485 272.107 19.147
C 324.459 270.840 15.935
C 324.534 269.165 13.139
C 324.368 267.437 10.396
C 323.946 265.677 7.637
C 323.847 262.620 5.921
C 323.021 259.670 4.349
C 322.430 257.021 2.082
C 321.968 255.029 -0.775
C 321.066 252.623 -2.342
C 321.548 248.765 -3.452
C 320.338 245.924 -5.306
C 319.033 243.036 -7.029
C 317.697 240.618 -8.627
C 316.484 237.865 -10.457
C 315.216 235.361 -12.071
C 313.080 232.454 -12.074
C 310.973 230.025 -11.327
C 308.421 228.333 -10.889
C 305.395 226.730 -11.004
C 303.552 223.374 -11.694
C 300.596 221.582 -10.836
C 297.340 220.063 -10.489
C 294.486 218.517 -10.037
C 291.032 217.012 -9.435
C 288.869 215.350 -8.795
C 286.384 214.090 -7.058
C 283.863 212.525 -5.136
C 281.110 212.556 -2.702
C 278.989 212.588 -0.626
C 276.032 212.588 1.549
C 273.692 212.611 3.475
C 272.967 211.819 7.506
C 271.364 211.409 10.814
C 269.323 213.223 13.082
C 267.252 213.433 15.791
C 266.018 214.113 18.478
C 265.394 214.538 21.709
C 265.010 216.877 24.470
C 264.065 216.786 28.092
C 262.266 217.843 30.979
C 262.874 219.107 34.226
C 262.103 219.096 37.677
C 262.225 221.864 40.054
C 261.994 223.876 42.994
C 262.344 224.464 45.913
C 262.279 225.607 48.983
C 263.415 227.565 52.174
C 264.537 230.448 54.007
C 265.718 231.721 56.502
C 267.431 233.928 58.472
C 267.474 236.595 60.584
C 271.244 238.117 62.152
C 273.762 239.961 64.847
C 276.182 242.654 64.285
C 278.072 244.957 65.410
C 281.075 246.998 65.654
C 283.638 248.297 66.512
C 286.595 250.109 66.802
C 289.026 251.927 66.038
C 291.275 254.581 65.560
C 294.989 255.567 65.912
C 298.415 257.141 66.372
C 301.176 257.795 64.417
C 304.760 257.443 62.854
C 307.456 258.358 61.388
C 310.211 259.864 59.984
C 313.155 260.519 58.598
C 316.113 260.063 57.126
C 318.776 260.133 55.068
C 320.846 260.654 52.568
C 324.543 260.698 51.124
C 327.250 261.746 49.312
C 329.022 259.903 46.359
C 331.666 258.096 44.094
C 332.425 257.858 40.824
C 334.110 257.615 37.794
C 335.429 256.216 35.118
C 336.976 254.491 32.583
C 338.450 253.520 29.562
C 338.656 251.976 26.729
C 339.413 251.601 23.121
C 339.797 248.991 20.680
C 341.225 245.874 18.306
C 340.008 242.955 16.087
C 339.330 241.191 13.546
C 338.899 238.706 11.309
C 337.946 236.440 9.104
C 337.008 232.935 7.826
C 335.576 230.221 7.461
C 334.085 227.540 7.109
C 332.573 224.872 5.753
C 330.462 222.913 3.303
C 328.550 219.799 4.039
C 327.118 216.772 3.048
C 324.231 215.096 2.958
C 322.098 211.924 3.674
C 319.515 209.799 1.980
C 317.622 207.335 1.544
C 314.962 205.411 2.212
C 312.271 203.636 3.107
C 308.898 202.673 2.923
C 306.811 200.385 4.450
C 304.697 197.043 5.579
C 302.180 196.267 6.870
C 298.672 195.296 8.373
C 296.142 194.111 9.442
C 293.027 193.180 11.146
C 290.984 192.144 13.436
C 288.631 191.988 15.571
C 286.546 192.464 18.060
C 284.666 192.660 20.747
C 282.470 193.407 23.529
C 280.313 193.848 26.043
C 278.700 194.546 28.690
C 278.675 195.586 32.528
C 276.956 196.602 35.231
C 275.212 197.136 37.953
C 274.568 197.184 41.059
C 274.113 197.731 44.845
C 275.035 199.706 47.090
C 275.089 201.710 49.918
C 276.214 203.107 52.779
C 276.422 205.488 55.800
C 277.107 207.363 58.436
C 279.638 207.789 61.609
C 280.494 209.285 63.801
C 282.545 212.115 66.097
C 283.664 213.972 68.204
C 284.839 215.633 71.006
C 286.613 217.047 73.478
C 288.470 219.177 75.249
C 289.618 222.245 76.197
C 291.383 224.862 77.349
C 292.813 227.639 78.153
C 294.872 230.260 79.372
C 296.170 233.180 80.285
C 297.975 235.440 81.541
C 300.817 237.451 82.613
C 301.990 240.005 84.274
C 305.058 241.560 85.001
C 306.608 245.876 83.713
C 308.996 247.772 86.020
C 311.004 248.669 88.432
C 312.791 251.548 90.156
C 317.288 251.802 90.299
C 318.821 252.400 92.314
C 320.864 254.027 94.099
C 322.845 255.439 95.420
C 323.852 259.998 96.727
C 327.920 260.597 98.311
C 330.529 262.676 99.722
C 333.942 263.250 98.906
C 338.157 262.176 98.438
C 341.403 262.242 98.080
C 344.863 263.086 99.676
C 348.292 263.947 99.622
C 351.141 263.651 100.215
C 353.830 264.990 101.696
C 356.288 265.770 103.787
C 359.684 266.831 103.448
C 362.633 269.774 102.245
C 363.588 272.764 101.505
C 366.131 274.347 102.233
C 368.737 277.481 102.912
C 370.414 279.852 103.839
C 372.164 282.178 106.082
C 373.457 284.692 106.026
C 373.825 288.810 107.153
C 371.190 291.838 110.037
C 370.610 294.400 109.907
C 371.746 298.018 110.842
C 372.208 302.038 111.427
C 374.940 304.668 112.671
C 373.757 308.948 112.835
C 373.979 311.015 112.754
C 373.762 314.670 111.699
C 372.064 317.711 111.589
C 373.203 321.903 112.701
C 372.139 325.643 114.504
C 373.647 329.035 114.088
C 374.859 331.593 114.020
C 376.693 334.104 112.448
C 376.935 333.841 109.711
C 378.134 336.253 108.278
C 380.249 336.324 104.204
C 383.041 337.027 101.573
C 384.442 339.454 99.224
C 385.899 341.021 96.785
C 388.128 343.430 96.466
C 390.995 344.863 94.967
C 392.730 348.401 92.797
C 396.335 347.090 92.105
C 398.521 346.853 90.988
C 401.717 345.355 89.797
C 403.373 341.248 88.691
C 405.382 337.353 88.045
C 407.220 335.141 85.649
C 410.611 336.088 82.555
C 413.084 336.142 80.901
C 416.191 337.068 81.285
C 419.402 338.556 81.791
C 423.127 338.339 80.284
C 426.141 337.824 77.195
C 429.707 338.334 75.727
C 432.492 339.279 74.063
C 434.950 339.340 71.171
C 436.208 341.750 68.458
C 438.631 342.977 67.633
C 441.108 344.690 66.240
C 444.308 345.708 64.692
C 446.074 347.243 63.080
C 450.037 348.142 63.780
C 452.753 349.291 63.477
C 457.171 348.536 61.427
C 459.124 350.627 61.135
C 460.192 351.353 56.741
C 463.303 352.965 57.076
C 465.427 354.975 56.846
C 468.488 355.027 56.641
C 470.204 356.890 55.162
C 472.518 359.886 56.453
C 473.699 364.185 54.640
C 477.486 362.044 54.401
C 479.892 360.813 52.858
C 482.413 361.480 52.004
C 485.013 360.199 48.283
C 488.300 362.054 45.618
C 490.021 361.541 43.025
C 490.872 358.359 42.203
C 495.654 358.867 41.010
C 499.954 357.729 40.540
C 503.251 356.394 37.698
C 506.434 355.870 38.075
C 509.109 353.582 37.638
C 511.999 351.889 37.411
C 514.897 350.262 37.467
C 517.455 348.559 36.141
C 520.084 346.610 35.497
C 522.880 344.886 34.434
C 525.530 343.052 33.933
C 528.013 341.033 33.388
C 530.368 338.817 32.735
C 532.470 336.182 33.707
C 534.009 333.172 34.356
C 536.136 330.349 34.504
C 538.607 327.919 33.931
C 539.949 325.237 34.186
C 542.143 322.591 36.314
C 543.647 319.327 36.547
C 545.008 315.999 36.844
C 546.125 313.010 36.889
C 547.584 309.811 37.077
C 548.776 306.803 37.200
C 548.342 303.347 38.139
C 547.218 300.435 39.215
C 545.869 297.659 39.415
C 544.644 294.485 39.011
C 545.030 290.736 39.978
C 543.153 287.727 40.305
C 541.418 284.577 40.011
C 539.843 281.702 39.982
C 537.793 278.494 39.738
C 536.507 276.051 40.216
C 534.082 273.954 40.925
C 531.579 271.668 41.928
C 528.108 270.469 42.068
C 525.278 269.601 42.288
C 521.896 268.178 42.201
C 519.056 267.119 42.238
C 515.765 267.118 44.801
C 512.413 266.607 46.279
C 508.990 267.084 45.467
C 505.655 266.537 45.964
C 502.692 266.873 46.525
C 499.736 267.580 47.857
C 496.752 269.660 47.754
C 493.452 269.894 49.509
C 489.905 270.164 49.676
C 487.420 272.286 51.030
C 484.330 272.649 52.712
C 481.815 275.266 52.332
C 478.873 277.268 52.622
C 476.677 278.662 54.112
C 473.970 280.202 55.131
C 471.643 283.146 56.237
C 470.093 286.376 55.922
C 468.515 288.695 57.093
C 467.389 291.886 57.581
C 465.059 294.313 57.076
C 465.624 298.304 58.733
C 464.510 301.968 60.260
C 465.601 305.320 59.263
C 465.200 308.479 59.272
C 466.191 311.976 59.451
C 466.661 314.820 60.279
C 467.654 318.139 60.616
C 469.148 320.837 60.085
C 470.087 324.070 59.083
C 471.698 327.337 60.354
C 472.898 330.848 61.165
C 475.817 332.653 60.857
C 479.192 334.410 61.828
C 481.626 336.478 61.605
C 483.885 339.013 61.053
C 486.473 341.087 61.164
C 489.443 342.375 61.968
C 492.546 343.681 61.941
C 495.518 344.789 61.081
C 498.757 346.929 61.912
C 501.428 349.007 61.402
C 505.226 348.155 61.705
C 508.995 348.088 62.792
C 512.007 347.592 61.376
C 515.374 347.774 60.533
C 518.576 346.998 60.495
C 521.892 346.184 60.863
C 525.330 345.721 60.409
C 528.047 344.056 59.861
C 531.355 343.375 58.336
C 534.169 341.189 58.807
C 537.677 339.369 60.137
C 539.477 335.951 60.204
C 541.519 333.616 59.564
C 543.670 331.023 59.696
C 545.432 328.240 59.460
C 546.834 324.844 60.598
C 547.033 321.901 61.521
C 547.178 318.946 62.402
C 548.076 315.727 62.674
C 549.271 312.318 61.555
C 548.457 309.058 63.168
C 549.221 305.736 63.930
C 548.079 302.612 63.654
C 547.168 299.157 65.192
C 547.555 295.511 64.410
C 547.471 292.415 64.912
C 545.947 289.464 65.352
C 544.190 286.654 65.811
C 542.641 283.675 64.782
C 540.892 281.075 66.232
C 539.723 277.622 68.136
C 537.487 275.726 68.246
C 534.569 273.084 68.153
C 532.609 270.837 68.399
C 529.753 268.538 68.578
C 527.099 267.036 69.669
C 524.141 265.898 69.941
C 520.893 265.470 70.126
C 517.689 265.037 70.708
C 514.076 264.799 70.836
C 510.778 264.304 71.026
C 507.620 264.388 71.375
C 504.377 266.081 72.933
C 501.028 266.331 73.055
C 497.782 266.232 73.498
C 495.015 266.631 74.997
C 491.698 267.680 76.652
C 489.968 270.249 77.090
C 487.278 272.407 77.451
C 485.352 274.869 78.728
C 482.501 277.441 79.024
C 480.359 279.882 79.650
C 479.278 282.691 82.405
C 477.682 284.870 83.099
C 476.330 288.805 83.522
C 474.852 291.389 84.048
C 472.928 294.053 85.139
C 471.671 296.861 86.478
C 470.804 300.044 86.966
C 469.896 303.193 86.021
C 469.314 306.493 85.780
C 468.761 309.592 85.073
C 468.298 313.109 85.004
C 467.545 316.246 84.206
C 467.005 319.352 84.280
C 467.277 322.932 84.892
C 465.980 325.923 84.719
C 466.773 329.250 85.534
C 463.735 331.683 86.933
C 461.620 334.210 86.862
C 459.820 336.063 87.396
C 457.985 337.513 87.555
C 456.135 339.952 88.299
C 453.825 343.051 88.129
C 452.091 345.670 88.763
C 450.805 348.499 88.985
C 449.545 352.274 88.436
C 448.275 355.735 88.468
C 445.811 357.048 86.018
C 445.934 361.225 85.944
C 445.092 364.051 86.848
C 443.214 366.122 87.946
C 439.525 367.870 91.571
C 437.025 368.466 91.164
C 433.185 369.169 90.450
C 430.297 369.738 91.825
C 427.575 371.992 92.120
C 424.735 373.673 92.732
C 421.983 375.313 93.620
C 419.088 376.908 93.089
C 416.348 378.806 93.202
C 413.316 380.445 92.996
C 410.608 382.242 93.260
C 408.037 384.218 93.411
C 405.545 386.381 93.403
C 403.824 389.100 94.799
C 402.516 392.162 95.674
C 400.494 394.997 96.291
C 397.914 397.380 96.378
C 396.669 400.081 96.844
C 395.246 402.910 99.357
C 393.827 406.189 99.808
C 392.563 409.537 100.267
C 391.452 412.524 100.435
C 390.062 415.735 100.834
C 388.906 418.747 101.100
C 389.544 422.269 101.551
C 390.891 425.257 101.945
C 392.162 428.034 101.452
C 393.104 431.156 100.400
C 392.972 434.975 101.127
C 394.776 437.993 100.557
C 396.237 441.098 99.441
C 397.642 443.952 98.650
C 399.414 447.118 97.469
C 400.726 449.587 97.287
C 403.197 451.725 96.968
C 405.835 454.077 96.884
C 409.123 455.268 95.755
C 411.843 456.137 94.944
C 414.967 457.532 93.614
C 417.630 458.577 92.612
C 421.586 458.783 93.918
C 425.226 459.403 94.142
C 428.192 458.842 92.275
C 431.489 459.414 91.582
C 434.476 459.113 91.145
C 437.723 458.509 91.466
C 440.552 456.414 90.544
C 444.252 456.317 91.108
C 447.658 456.045 90.102
C 450.503 454.036 90.717
C 453.984 453.805 91.294
C 456.292 451.153 90.313
C 459.210 449.169 89.767
C 461.811 447.899 90.547
C 464.739 446.439 90.726
C 467.373 443.590 91.229
C 468.807 440.338 90.683
C 470.741 438.121 91.447
C 472.042 434.978 91.793
C 474.129 432.506 90.740
C 474.247 428.676 92.815
C 475.895 425.151 94.179
C 474.616 421.731 93.885
C 475.074 418.582 94.020
C 474.284 415.118 94.810
C 474.187 412.359 95.979
C 473.444 409.086 96.901
C 471.924 406.359 97.126
C 470.785 403.056 96.766
C 469.769 399.919 98.768
C 468.994 396.496 100.221
C 466.184 394.685 101.058
C 463.370 393.034 103.242
C 461.052 390.966 104.018
C 458.801 388.404 104.465
C 456.449 386.360 105.606
C 453.950 385.160 107.460
C 451.048 383.871 108.580
C 447.987 382.707 108.858
C 445.263 380.662 110.897
C 442.627 378.560 111.483
C 439.127 379.453 112.967
C 435.936 379.631 115.243
C 432.614 380.018 114.879
C 429.163 379.780 115.229
C 426.114 380.565 116.199
C 423.092 381.423 117.585
C 419.689 381.862 118.271
C 416.905 383.486 118.526
C 413.262 384.048 118.144
C 410.715 386.280 119.347
C 407.807 388.225 121.617
C 406.050 391.644 121.999
C 403.855 393.925 121.888
C 401.810 396.530 122.516
C 400.002 399.291 122.653
C 398.977 402.779 123.910
C 399.026 405.791 124.599
C 399.111 408.812 125.230
C 398.277 412.047 125.520
C 396.696 415.352 124.586
C 397.921 418.735 125.559
C 397.374 422.113 126.256
C 398.283 425.197 125.356
C 399.569 428.767 126.210
C 398.856 432.334 125.304
C 399.027 435.461 125.490
C 400.537 438.432 125.150
C 402.278 441.262 124.761
C 403.323 444.134 123.030
C 405.391 446.841 123.592
C 407.044 450.440 124.703
C 409.142 452.328 123.903
C 411.796 454.939 122.621
C 413.671 457.189 122.010
C 416.366 459.481 121.034
C 419.195 461.059 121.047
C 422.046 462.202 120.219
C 425.158 462.629 119.271
C 428.361 463.096 118.711
C 431.803 463.327 117.603
C 434.963 463.820 116.638
C 438.057 463.751 115.918
C 441.674 462.183 116.437
C 444.877 461.930 115.452
C 448.081 462.051 114.774
C 451.199 461.769 115.289
C 454.902 460.851 115.821
C 456.742 458.321 115.866
C 459.450 456.190 115.484
C 461.751 453.838 116.244
C 464.599 451.287 115.781
C 466.885 448.899 115.854
C 468.891 446.332 118.312
C 470.680 444.213 118.610
C 472.191 440.323 118.881
C 473.822 437.788 119.094
C 476.065 435.218 119.696
C 477.764 432.529 120.765
C 478.821 429.396 121.197
C 479.439 426.174 120.266
C 479.987 422.862 120.118
C 480.347 419.712 119.526
C 480.847 416.199 119.597
C 481.367 413.002 118.856
C 481.976 409.911 119.002
C 482.011 406.398 119.963
C 483.249 403.397 119.615
C 482.854 400.157 120.920
C 482.389 396.821 122.079
C 483.070 392.894 122.734
C 486.349 389.737 122.011
C 487.710 387.436 124.206
C 490.117 384.736 125.539
C 491.917 383.189 127.004
C 495.481 381.753 128.594
C 498.510 380.689 131.440
C 499.615 378.621 133.424
C 499.067 376.062 136.146
C 497.675 371.574 136.267
C 499.405 365.958 135.026
C 500.477 364.924 137.053
C 500.480 362.240 138.978
C 499.580 358.610 140.964
C 500.951 356.411 143.502
C 503.876 353.212 144.317
C 504.583 350.498 144.828
C 505.463 348.261 145.377
C 504.139 343.837 142.856
C 504.473 340.491 139.073
C 506.228 337.856 140.627
C 507.196 334.625 141.965
C 506.356 332.235 143.300
C 501.851 327.904 142.387
C 500.643 324.855 144.192
C 501.033 322.222 145.714
C 500.998 319.298 146.462
C 499.489 315.899 146.905
C 501.526 313.136 148.263
C 503.376 310.692 148.935
C 503.964 309.275 150.904
C 504.984 307.930 152.774
C 504.406 304.677 154.654
C 506.906 301.636 155.088
C 507.960 297.565 155.781
C 509.623 295.675 157.849
C 510.921 293.444 160.370
C 512.229 291.448 162.307
C 511.386 290.138 165.676
C 510.189 289.468 169.876
C 510.711 289.934 174.839
C 509.456 286.286 176.405
C 508.797 282.375 177.457
C 507.201 283.565 181.304
C 508.465 281.239 183.905
C 510.334 278.333 184.978
C 509.750 275.278 186.739
C 509.899 274.330 189.563
C 511.917 272.971 191.958
C 512.429 272.214 194.323
C 514.941 271.058 196.424
C 513.976 269.448 200.523
C 513.762 266.811 203.124
C 513.308 263.660 204.308
C 513.403 261.830 206.116
C 512.169 259.464 209.452
C 511.432 256.007 208.797
C 510.823 251.764 210.643
C 510.656 249.057 212.740
C 511.774 246.546 216.452
C 511.042 242.693 215.582
C 511.822 238.883 217.064
C 509.241 236.261 217.513
C 506.842 232.996 218.027
C 505.296 229.467 215.677
C 504.820 227.939 214.334
C 504.453 224.661 213.021
C 504.465 223.313 209.233
C 505.508 222.258 207.478
C 505.012 219.620 204.738
C 506.047 217.979 201.827
C 507.356 218.020 198.375
C 509.844 218.537 197.093
C 514.239 217.118 197.252
C 515.542 216.614 194.846
C 517.533 214.221 193.020
C 521.688 215.655 191.040
C 523.946 214.015 189.210
C 525.219 215.112 186.840
C 529.065 215.391 184.805
C 532.322 216.839 183.396
C 535.822 217.952 181.480
C 538.335 219.928 179.510
C 540.584 221.688 178.028
C 542.295 224.534 176.011
C 544.475 228.201 175.849
C 547.527 230.565 176.753
C 551.536 233.232 176.430
C 557.007 233.758 177.622
C 559.732 235.605 176.247
C 562.790 238.140 176.317
C 564.716 241.016 175.770
C 567.678 242.611 175.784
C 568.432 245.090 176.404
C 569.041 248.666 177.597
C 570.527 250.906 179.422
C 572.286 253.985 179.443
C 573.917 256.850 180.081
C 575.726 259.529 180.854
C 576.435 262.799 180.941
C 577.825 265.826 181.107
C 578.812 269.120 181.413
C 580.249 272.032 181.715
C 581.715 274.928 181.765
C 583.180 277.878 181.563
C 586.053 279.882 181.388
C 588.744 281.832 180.488
C 591.109 284.407 179.953
C 592.791 287.481 179.701
C 594.935 289.384 178.784
C 598.719 290.790 179.006
C 601.233 293.060 177.782
C 603.794 295.218 176.439
C 605.894 297.211 175.098
C 608.323 299.449 173.877
C 610.516 301.457 172.596
C 613.136 302.033 170.185
C 615.349 301.820 167.743
C 616.752 301.899 164.988
C 617.966 302.578 161.857
C 621.008 303.836 159.785
C 622.498 303.566 156.561
C 623.638 303.813 153.146
C 624.863 303.904 150.106
C 625.986 303.925 146.460
C 627.424 303.750 144.062
C 628.514 302.496 141.230
C 629.917 301.096 138.303
C 629.756 299.065 135.244
C 629.640 297.302 132.859
C 629.463 295.558 129.634
C 629.317 293.973 127.055
C 630.344 290.174 125.671
C 630.827 287.169 123.568
C 628.973 285.032 121.425
C 628.738 282.621 119.016
C 628.137 280.072 117.485
C 627.906 276.929 116.446
C 625.772 274.029 115.917
C 626.045 270.594 114.450
C 625.020 267.888 112.374
C 624.107 264.481 112.635
C 624.307 261.183 111.373
C 621.778 258.553 111.443
C 620.000 255.488 111.005
C 619.699 252.506 110.987
C 618.811 249.376 110.598
C 617.271 245.884 111.461
C 614.703 243.642 112.606
C 613.790 240.898 113.542
C 611.972 238.508 115.176
C 609.511 236.159 115.196
C 608.586 233.954 118.839
C 607.283 230.776 121.121
C 604.864 230.739 123.872
C 602.903 229.149 125.813
C 601.265 228.302 128.951
C 600.356 226.982 131.485
C 598.942 226.119 134.546
C 597.373 226.365 137.243
C 594.977 226.273 139.809
C 594.475 225.327 143.516
C 593.367 224.256 146.987
C 592.891 225.745 150.058
C 593.541 226.837 153.773
C 592.840 227.828 156.736
C 591.565 228.692 159.811
C 591.156 229.596 162.978
C 591.842 230.692 166.053
C 591.924 232.354 168.979
C 591.453 234.488 171.434
C 591.734 235.407 175.286
C 590.874 236.725 178.325
C 592.668 239.577 180.299
C 594.588 241.630 183.036
C 594.647 244.774 184.233
C 594.842 247.558 186.306
C 596.165 250.155 187.843
C 597.851 252.613 189.548
C 598.741 255.488 191.334
C 600.062 258.404 191.783
C 600.228 261.896 193.012
C 602.657 264.506 193.465
C 605.718 266.959 194.881
C 608.279 269.597 193.694
C 609.735 272.367 193.209
C 611.960 274.874 192.845
C 613.907 277.399 191.984
C 617.158 279.129 190.872
C 619.642 279.948 189.226
C 622.086 280.759 187.524
C 624.434 282.562 185.948
C 625.919 285.455 184.019
C 628.830 285.293 181.697
C 631.573 286.760 180.109
C 632.877 287.403 177.103
C 635.818 287.296 174.561
C 637.473 289.523 172.039
C 639.648 290.451 169.977
C 641.288 290.340 167.057
C 642.794 289.995 164.090
C 643.327 290.727 160.697
C 645.465 289.729 158.176
C 648.611 289.228 155.574
C 649.182 288.371 152.828
C 649.845 287.460 149.054
C 650.802 286.863 146.283
C 651.488 285.696 142.872
C 652.456 283.816 140.419
C 652.502 282.044 137.777
C 651.984 279.826 135.414
C 651.785 277.412 133.196
C 651.010 274.892 130.711
C 650.521 272.663 128.271
C 649.853 270.202 126.374
C 649.135 266.320 125.902
C 648.144 263.788 123.927
C 647.630 261.288 121.872
C 647.759 258.308 120.792
C 647.472 254.583 119.852
C 645.813 252.052 120.644
C 644.068 249.059 120.499
C 643.054 245.950 121.340
C 640.970 242.711 121.360
C 639.414 239.835 121.850
C 639.555 236.323 123.923
C 638.356 233.899 124.607
C 635.990 231.081 126.593
C 634.459 228.671 127.585
C 633.186 225.586 128.512
C 632.202 222.770 130.047
C 630.462 220.565 131.845
C 627.642 219.174 133.165
C 625.358 217.543 135.013
C 622.848 216.285 136.601
C 620.601 214.549 138.729
C 617.943 213.187 140.186
C 616.025 211.483 142.020
C 614.464 209.845 144.875
C 612.214 207.798 146.061
C 611.103 206.515 149.139
C 609.210 207.291 152.457
C 606.503 207.002 154.474
C 606.152 205.577 156.894
C 604.369 203.475 158.748
C 602.939 199.933 159.810
C 600.959 198.137 161.455
C 597.452 198.343 162.872
C 595.085 196.522 164.150
C 593.857 194.921 167.067
C 592.196 193.281 169.480
C 590.552 191.427 171.696
C 588.960 190.832 174.580
C 587.563 189.550 177.323
C 585.832 188.631 180.166
C 584.390 187.265 182.752
C 583.171 185.934 185.450
C 582.137 184.670 188.317
C 581.844 182.005 190.579
C 582.148 179.698 193.116
C 581.765 177.636 195.964
C 580.753 176.178 198.996
C 580.986 174.403 201.415
C 580.847 170.736 203.113
C 581.226 168.693 206.055
C 581.769 166.631 208.966
C 582.302 165.008 211.661
C 582.678 163.046 214.560
C 583.172 161.318 217.254
C 585.426 159.416 219.330
C 588.025 157.888 220.676
C 590.575 157.231 222.299
C 593.096 156.874 224.591
C 594.805 154.500 227.156
C 597.942 153.867 228.719
C 600.906 153.638 230.764
C 603.652 153.227 232.508
C 606.921 153.064 234.468
C 609.308 152.275 235.705
C 612.536 151.895 236.169
C 615.981 151.232 236.602
C 619.542 152.093 236.310
C 622.412 152.748 235.930
C 625.963 153.677 235.962
C 628.899 154.416 235.824
C 632.195 153.644 233.386
C 635.580 153.606 231.894
C 638.087 155.868 230.801
C 641.282 156.623 229.855
C 643.739 157.504 228.309
C 646.159 157.883 226.070
C 647.645 159.981 223.495
C 650.673 159.971 221.292
C 653.580 161.395 219.807
C 654.909 162.095 216.605
C 657.681 162.108 214.409
C 658.450 164.445 211.713
C 660.016 166.171 209.008
C 661.486 166.364 206.403
C 663.223 167.214 203.758
C 663.964 168.364 200.092
C 663.626 170.481 197.204
C 664.053 171.033 194.246
C 663.532 172.294 191.112
C 664.214 174.588 188.692
C 662.097 174.485 184.885
C 661.538 175.058 180.840
C 658.766 176.699 179.096
C 657.553 178.048 176.478
C 655.025 178.809 173.973
C 653.391 179.001 171.466
C 650.981 179.564 169.019
C 648.281 180.406 167.678
C 645.697 182.070 165.979
C 642.972 181.583 163.291
C 640.386 181.740 160.513
C 636.962 181.473 160.234
C 633.427 179.941 159.476
C 630.301 179.903 158.784
C 627.029 180.387 157.838
C 623.836 180.011 157.018
C 620.842 178.607 156.580
C 617.563 177.843 156.607
C 614.328 177.751 157.180
C 610.692 176.535 156.149
C 607.304 176.642 155.678
C 604.563 174.506 157.458
C 601.615 172.026 158.202
C 599.027 171.774 160.337
C 595.916 171.156 161.760
C 593.576 169.576 163.459
C 591.238 167.599 165.014
C 588.462 166.385 166.763
C 586.870 165.094 169.264
C 584.100 164.741 171.700
C 582.884 162.367 174.109
C 581.068 159.134 176.016
C 581.237 157.049 179.264
C 580.530 155.859 182.112
C 580.009 153.886 184.796
C 579.839 152.308 187.692
C 580.546 149.505 190.231
C 582.008 147.549 192.124
C 583.514 145.644 194.031
C 584.391 143.835 196.714
C 584.836 142.987 200.372
C 587.449 140.755 201.815
C 588.586 138.555 204.278
C 591.039 138.077 206.492
C 593.815 135.874 208.095
C 595.128 134.989 211.493
C 596.822 133.440 213.632
C 599.653 132.590 215.208
C 602.617 131.874 216.586
C 605.195 132.242 218.942
C 608.243 130.779 219.640
C 611.309 128.380 220.964
C 614.160 128.493 221.647
C 617.917 128.776 222.794
C 620.733 128.533 223.773
C 624.321 128.693 224.528
C 627.526 128.314 224.250
C 630.648 128.878 224.012
C 633.649 129.900 223.166
C 636.693 130.572 222.131
C 639.898 131.865 221.044
C 642.976 132.878 220.230
C 645.680 133.920 218.926
C 647.903 134.601 215.700
C 650.644 135.973 214.321
C 653.532 136.905 213.083
C 655.976 136.951 211.062
C 658.598 137.339 208.266
C 658.887 138.656 205.443
C 660.176 140.278 202.663
C 660.848 140.938 199.421
C 662.057 142.837 196.295
C 662.794 144.119 193.338
C 662.871 143.337 189.333
C 663.288 144.240 186.728
C 662.580 145.929 182.968
C 662.665 147.075 180.173
C 663.200 147.966 176.869
C 663.146 148.432 173.547
C 662.411 149.583 170.504
C 661.444 151.928 168.225
C 660.265 153.612 165.567
C 659.069 155.594 163.321
C 657.716 157.168 160.442
C 656.653 159.322 158.146
C 655.596 160.654 155.490
C 653.723 161.384 152.452
C 653.317 163.189 149.762
C 651.167 163.440 146.992
C 649.109 165.639 145.792
C 646.927 167.337 143.558
C 644.133 167.842 140.869
C 643.909 171.808 139.127
C 641.163 174.140 137.019
C 639.381 176.725 133.233
C 639.211 176.841 128.998
C 638.688 178.427 126.233
C 639.236 176.926 122.970
C 638.004 174.431 119.593
C 639.253 173.018 116.420
C 639.598 170.827 112.628
C 638.592 166.974 109.804
C 639.142 166.247 105.609
C 636.125 164.145 101.614
C 634.284 165.807 99.053
C 631.372 168.821 97.459
C 630.542 171.353 95.601
C 629.457 172.416 92.395
C 628.382 173.982 89.628
C 627.550 175.702 86.907
C 625.614 176.528 84.305
C 624.305 177.603 81.432
C 622.515 178.726 78.701
C 621.310 179.924 75.918
C 620.160 180.895 73.042
C 618.994 181.636 70.045
C 619.466 182.693 66.734
C 619.926 183.005 63.337
C 619.673 183.657 59.870
C 618.568 184.440 56.628
C 618.698 184.558 53.624
C 620.181 186.176 50.228
C 620.320 186.181 46.630
C 620.584 186.072 43.033
C 620.661 185.794 39.855
C 620.767 185.770 36.336
C 620.889 185.579 33.106
C 622.461 184.235 30.151
C 624.344 182.608 27.980
C 625.500 180.482 26.054
C 626.124 178.040 23.734
C 627.446 177.254 20.160
C 628.963 174.660 18.249
C 629.884 171.860 16.167
C 630.939 169.413 14.257
C 632.038 166.356 12.257
C 633.369 164.533 10.597
C 635.302 162.024 9.734
C 637.562 159.499 8.725
C 639.248 156.260 9.139
C 640.703 153.710 9.574
C 642.185 150.356 9.754
C 643.507 147.643 10.025
C 647.125 146.061 11.371
C 649.866 143.764 12.316
C 650.405 140.835 14.248
C 652.258 138.121 15.181
C 653.880 136.091 16.747
C 656.138 134.543 18.623
C 656.890 132.916 21.790
C 659.742 131.079 23.375
C 661.249 128.382 25.146
C 663.115 127.795 28.093
C 665.798 126.149 29.705
C 666.028 125.001 33.162
C 667.131 123.543 36.229
C 669.123 122.955 38.390
C 670.867 121.812 40.918
C 672.315 121.579 44.545
C 672.126 121.488 48.136
C 673.437 121.638 50.874
C 673.813 122.216 54.222
C 673.887 121.088 57.431
C 674.527 123.856 60.736
C 675.763 125.075 64.476
C 673.895 126.886 67.055
C 673.556 127.835 70.076
C 672.769 130.123 72.795
C 672.879 132.000 75.131
C 672.262 134.284 77.684
C 670.761 136.356 79.486
C 668.968 137.993 82.024
C 668.960 141.154 84.236
C 668.660 143.885 86.859
C 666.942 146.848 87.234
C 666.209 150.704 87.331
C 664.717 153.416 88.151
C 662.922 156.034 89.476
C 661.671 159.015 90.224
C 661.021 162.283 90.079
C 659.564 165.314 89.916
C 657.437 167.806 89.656
C 656.569 171.647 90.162
C 654.722 174.433 90.897
C 653.634 177.299 88.479
C 653.143 180.791 86.759
C 650.753 182.433 85.052
C 648.633 184.880 83.786
C 647.460 187.148 81.705
C 646.615 189.666 79.527
C 644.922 192.076 77.638
C 643.620 193.377 74.979
C 641.044 195.139 72.982
C 640.710 196.741 69.782
C 640.821 199.418 66.587
C 640.717 199.531 62.726
C 639.706 199.976 59.758
C 639.392 200.733 56.488
C 638.928 200.942 53.225
C 639.947 201.196 49.524
C 641.173 200.565 46.759
C 642.385 199.867 44.007
C 642.792 199.416 40.709
C 641.852 198.538 37.153
C 644.154 197.251 34.519
C 645.073 196.858 31.173
C 645.773 194.556 28.858
C 648.075 193.081 26.092
C 647.798 191.595 22.661
C 648.779 190.494 19.892
C 650.250 188.258 17.877
C 651.807 185.896 16.090
C 651.963 183.004 14.104
C 654.380 181.155 12.474
C 657.115 179.625 9.811
C 658.400 177.096 9.064
C 659.888 173.626 7.945
C 661.243 171.236 6.760
C 662.899 168.071 5.916
C 665.172 165.777 5.677
C 666.767 163.035 5.921
C 668.284 160.307 6.933
C 670.144 157.782 7.909
C 671.722 154.810 9.251
C 673.274 152.016 10.225
C 674.822 149.637 11.655
C 677.240 148.350 14.536
C 678.632 145.785 16.204
C 680.328 143.301 17.504
C 682.712 141.854 19.016
C 685.350 140.288 21.346
C 686.019 140.104 24.396
C 687.062 138.943 27.492
C 688.584 138.915 30.506
C 689.565 137.763 34.048
C 690.586 137.274 37.155
C 693.057 138.697 40.074
C 693.967 138.574 42.708
C 694.255 139.241 46.826
C 694.901 139.305 49.778
C 696.222 139.279 52.979
C 697.480 139.958 56.015
C 697.756 140.743 59.244
C 696.755 140.872 62.502
C 696.239 141.626 65.736
C 695.323 142.124 68.788
C 694.881 143.135 72.161
C 693.955 143.448 75.337
C 693.739 144.291 78.368
C 693.613 146.213 81.460
C 693.491 146.291 84.721
C 693.385 148.618 87.354
C 694.626 148.870 90.723
C 692.051 151.540 91.030
C 695.418 153.654 94.113
C 694.307 157.984 94.242
C 693.648 162.786 94.349
C 695.001 165.111 94.937
C 696.326 168.235 95.384
C 695.433 170.473 96.395
C 695.065 173.430 96.672
C 694.664 176.437 98.528
C 696.379 179.858 98.615
C 695.920 183.177 97.156
C 693.739 186.252 96.935
C 691.719 188.642 96.809
C 688.845 191.691 96.343
C 686.286 193.488 95.627
C 684.403 196.151 93.890
C 680.669 197.265 93.319
C 678.155 199.552 96.004
C 676.052 199.881 94.696
C 672.988 199.991 93.298
C 669.164 201.651 91.533
C 667.596 204.088 91.601
C 665.733 204.816 89.329
C 663.328 205.918 87.164
C 661.445 208.453 86.915
C 660.139 210.460 84.027
C 660.103 213.766 83.709
C 661.477 216.118 78.086
C 662.752 218.855 79.919
C 663.422 221.415 80.763
C 663.814 225.531 84.232
C 666.117 228.495 84.892
C 668.498 232.841 84.664
C 670.909 233.489 87.197
C 672.414 236.142 89.845
C 672.566 236.034 93.458
C 675.810 237.195 94.705
C 680.616 238.116 95.920
C 679.449 233.711 99.497
C 681.092 230.389 101.639
C 682.380 230.668 103.085
C 684.664 229.665 105.200
C 684.247 231.589 108.932
C 683.757 229.766 111.297
C 684.829 229.550 114.650
C 685.644 228.539 117.328
C 683.517 224.722 119.118
C 683.221 222.104 121.635
C 683.224 218.886 123.330
C 682.586 216.365 125.349
C 681.617 213.653 127.380
C 682.199 209.710 128.865
C 680.574 208.474 130.127
C 681.573 208.044 134.343
C 680.782 207.086 138.742
C 682.358 205.366 141.604
C 683.412 204.449 145.741
C 682.374 202.490 146.794
C 682.650 200.962 150.371
C 679.388 201.599 153.469
C 680.057 201.135 156.281
C 680.347 200.418 158.703
C 678.750 200.034 162.680
C 677.479 200.322 166.501
C 677.660 201.163 169.280
C 679.202 202.114 173.306
C 680.764 201.170 175.596
C 681.326 200.568 179.967
C 681.062 198.656 182.240
C 680.551 198.072 186.098
C 680.307 199.216 188.618
C 682.866 198.711 191.605
C 681.805 196.518 195.157
C 683.714 194.739 198.276
C 685.215 194.452 201.550
C 686.836 191.801 204.839
C 687.141 189.657 207.667
C 689.617 191.176 212.192
C 692.340 190.547 214.382
C 694.392 190.030 216.721
C 698.758 191.345 219.190
C 699.717 192.060 221.964
C 700.177 193.488 224.655
C 697.879 195.219 227.573
C 695.613 194.958 230.985
C 692.179 194.339 232.501
C 688.448 193.779 234.281
C 684.953 190.385 234.102
C 681.679 189.121 235.330
C 680.421 187.469 239.370
C 679.641 183.439 239.974
C 677.643 181.181 243.212
C 675.363 179.900 244.012
C 672.991 179.356 246.084
C 671.763 178.825 248.712
C 667.173 176.764 249.218
C 665.628 177.060 252.960
C 662.654 176.231 254.838
C 662.781 171.394 257.223
C 662.083 167.553 258.628
C 660.835 162.135 258.726
C 663.708 158.568 261.096
C 664.935 155.866 263.209
C 663.600 153.718 266.133
C 664.838 151.524 267.676
C 666.010 148.698 268.831
C 663.145 144.703 269.548
C 662.661 140.640 270.851
C 663.942 136.218 270.295
C 664.385 133.759 272.711
C 664.282 129.182 273.520
C 663.655 124.692 272.978
C 664.856 121.885 275.549
C 666.700 119.486 278.727
C 667.585 117.317 281.589
C 667.602 115.407 284.186
C 666.450 113.100 286.248
C 668.027 110.628 290.456
C 669.342 108.405 293.896
C 668.101 104.049 294.400
C 667.825 101.502 296.667
C 669.834 99.322 300.192
C 668.852 96.966 302.206
C 667.962 94.777 304.451
C 667.806 91.293 305.538
C 666.202 89.318 307.161
C 665.690 86.147 309.143
C 661.720 83.740 306.262
C 660.261 81.206 307.915
C 656.271 79.764 308.384
C 656.753 75.433 311.545
C 653.749 72.602 311.860
C 652.447 69.307 308.557
C 651.626 66.302 309.314
C 651.923 61.608 308.274
C 652.761 58.867 309.930
C 652.902 56.262 312.823
C 654.356 52.372 313.120
C 654.448 52.446 317.820
C 657.029 50.561 318.967
C 658.872 47.742 321.080
C 661.737 46.275 321.974
C 663.722 43.992 324.230
C 664.886 43.562 327.761
C 668.376 42.949 330.193
C 669.401 43.056 332.929
C 671.547 43.729 336.312
C 673.149 42.129 338.524
C 673.453 40.105 340.916
C 674.220 37.750 343.019
C 676.114 36.873 345.886
C 677.599 35.504 348.568
C 679.164 33.939 351.048
C 680.112 33.457 354.222
C 681.607 32.613 357.081
C 682.710 31.811 360.253
C 684.175 30.827 362.995
C 685.774 30.057 365.713
C 687.489 29.512 368.479
C 690.346 28.354 370.152
C 693.352 27.928 371.775
C 695.975 27.299 374.062
C 697.919 26.700 376.927
C 700.440 26.531 378.562
C 703.871 24.633 379.549
C 706.896 24.566 381.502
C 710.003 24.589 383.337
C 712.681 24.816 385.057
C 715.626 24.786 386.987
C 718.362 24.918 388.714
C 721.819 25.920 388.946
C 724.840 27.150 388.438
C 727.309 29.008 388.301
C 729.839 31.271 388.775
C 733.598 31.763 389.646
C 736.311 34.015 389.143
C 738.853 36.577 389.188
C 741.288 38.768 389.078
C 743.892 41.551 388.895
C 746.208 43.081 388.510
C 748.286 45.183 387.083
C 750.671 47.238 385.473
C 751.648 50.115 383.406
C 752.400 52.359 381.615
C 753.467 55.384 379.830
C 754.297 57.810 378.215
C 755.409 58.713 374.296
C 756.437 60.476 371.211
C 755.491 63.274 369.244
C 756.077 65.610 366.821
C 755.937 67.323 364.320
C 755.846 68.447 361.199
C 753.860 69.940 358.541
C 754.375 71.236 355.065
C 754.078 73.628 352.443
C 752.781 73.891 349.163
C 753.156 75.031 345.837
C 750.584 76.151 343.501
C 748.858 77.412 340.642
C 748.275 77.645 337.711
C 747.314 78.473 334.689
C 745.185 78.472 331.407
C 742.148 78.632 329.487
C 740.626 78.270 326.881
C 738.029 77.666 324.741
C 735.570 78.794 322.677
C 732.909 75.989 320.667
C 730.402 74.600 317.702
C 727.033 73.190 317.991
C 724.261 72.350 316.669
C 721.331 70.273 316.077
C 719.266 68.432 314.920
C 716.568 66.327 314.285
C 714.013 64.584 314.761
C 710.740 63.331 314.989
C 708.565 60.247 314.185
C 705.937 57.645 313.318
C 704.327 55.052 314.918
C 703.397 51.398 316.012
C 701.578 49.015 317.139
C 699.186 46.786 318.206
C 697.531 44.094 319.218
C 696.913 41.000 320.299
C 695.882 38.287 322.007
C 694.616 36.227 324.232
C 693.277 32.617 325.199
C 691.320 30.226 326.670
C 692.363 27.585 329.351
C 693.099 24.226 331.240
C 692.966 23.034 334.384
C 692.533 21.007 337.174
C 693.320 18.973 339.643
C 694.342 16.632 341.939
C 694.664 14.556 344.737
C 695.961 13.490 347.500
C 695.949 12.212 350.979
C 698.200 10.667 353.315
C 700.575 7.983 355.448
C 703.665 7.852 357.762
C 705.477 7.571 360.345
C 707.893 6.853 362.584
C 710.281 6.700 364.860
C 713.856 6.225 366.198
C 716.882 6.592 366.703
C 719.897 7.027 367.204
C 722.878 7.363 368.703
C 725.362 8.364 371.372
C 728.960 9.178 370.841
C 732.263 9.362 371.963
C 734.814 11.472 372.393
C 738.542 12.471 371.909
C 741.365 13.948 373.884
C 744.310 14.822 374.522
C 747.041 16.729 374.168
C 749.649 18.745 373.595
C 751.692 21.539 374.189
C 754.597 22.895 372.907
C 758.490 23.869 372.008
C 760.111 26.111 371.033
C 762.259 29.236 369.972
C 764.263 31.324 369.213
C 766.245 34.122 367.903
C 767.981 35.955 365.875
C 768.989 38.359 364.051
C 769.323 40.772 361.852
C 769.857 42.921 359.426
C 769.982 45.566 356.953
C 770.375 48.035 354.738
C 770.345 50.103 352.324
C 769.491 50.952 348.535
C 769.199 53.233 346.084
C 769.371 55.376 343.611
C 769.637 56.375 340.612
C 769.391 57.452 336.921
C 767.289 57.540 334.605
C 765.471 58.520 331.820
C 763.862 58.298 328.860
C 761.644 59.285 325.870
C 759.729 59.609 323.194
C 758.566 57.784 319.734
C 756.934 57.765 317.472
C 753.647 57.098 314.975
C 751.585 56.945 312.770
C 749.709 56.759 309.865
C 747.853 55.891 307.208
C 745.274 55.101 305.247
C 742.028 55.191 304.203
C 739.004 54.577 302.874
C 735.932 54.287 301.934
C 732.806 53.409 300.502
C 729.648 53.303 299.472
C 726.949 52.544 298.030
C 724.127 50.710 296.636
C 721.378 50.689 294.875
C 718.897 48.447 293.789
C 716.416 46.499 293.576
C 713.123 44.943 291.132
C 710.731 41.458 290.122
C 707.688 40.287 288.535
C 704.873 41.511 285.846
C 702.790 41.548 282.362
C 702.237 41.376 278.011
C 699.094 42.452 276.610
C 697.104 42.741 274.057
C 696.763 43.794 271.040
C 694.361 44.203 268.747
C 692.028 43.339 265.968
C 692.119 43.742 262.695
C 690.406 43.066 259.295
C 689.713 44.404 255.954
C 688.287 42.330 253.047
C 690.529 40.950 250.196
C 689.030 42.244 245.793
C 688.946 43.388 242.744
C 689.304 43.681 239.872
C 690.628 43.936 236.448
C 688.934 41.346 233.964
C 684.701 40.025 233.460
C 682.170 39.354 232.613
C 678.839 39.563 232.975
C 676.484 40.599 233.514
C 671.591 40.659 230.970
C 667.949 39.804 229.722
C 664.725 39.888 230.842
C 661.916 40.998 233.160
C 659.548 41.744 231.735
C 656.892 42.310 230.301
C 652.714 45.036 229.948
C 651.937 47.502 228.027
C 649.852 48.813 225.117
C 649.540 49.738 221.247
C 648.143 50.173 218.150
C 647.543 50.697 215.573
C 645.013 52.310 213.367
C 646.473 56.546 210.653
C 644.097 59.093 209.637
C 643.189 61.251 208.265
C 640.798 62.079 206.155
C 638.952 63.531 204.231
C 635.191 65.127 204.549
C 635.429 69.642 203.678
C 633.581 71.008 199.942
C 630.291 70.461 196.534
C 627.874 71.254 195.289
C 626.977 71.593 190.504
C 624.677 71.865 187.854
C 621.577 72.265 185.062
C 618.655 75.063 183.543
C 616.604 75.419 180.437
C 612.353 75.257 179.143
C 609.675 78.301 178.580
C 607.080 77.765 176.382
C 603.158 75.645 174.148
C 600.261 75.735 172.696
C 598.025 76.184 170.404
C 595.428 79.474 171.497
C 592.856 80.801 171.948
C 590.206 81.395 173.031
C 587.866 78.717 173.842
C 585.409 77.064 173.991
C 581.364 76.730 173.435
C 578.417 74.117 174.196
C 575.729 72.976 175.150
C 574.647 70.168 175.672
C 571.677 67.588 176.050
C 570.274 63.979 173.679
C 567.933 62.075 172.520
C 566.461 57.755 171.912
C 563.873 54.603 172.090
C 560.072 55.930 172.180
C 556.809 54.545 173.546
C 553.058 56.642 174.127
C 551.556 56.454 177.349
C 548.135 58.191 178.909
C 543.940 58.593 179.346
C 542.589 58.920 181.424
C 539.996 60.358 182.518
C 536.916 62.842 183.088
C 534.610 62.788 186.462
C 533.303 64.283 190.144
C 528.864 63.874 190.358
C 525.668 66.052 191.864
C 522.218 67.545 192.172
C 519.198 70.376 190.792
C 516.278 72.315 192.298
C 512.865 73.734 191.403
C 509.802 74.202 191.978
C 505.109 74.666 191.211
C 502.188 75.033 193.641
C 500.744 75.790 195.676
C 498.705 76.131 199.425
C 497.463 74.084 201.828
C 494.403 73.160 203.731
C 491.253 72.750 206.170
C 487.804 72.895 208.384
C 486.055 70.805 209.585
C 483.671 66.238 211.645
C 483.397 65.165 214.415
C 483.159 62.234 216.238
C 481.644 59.810 218.552
C 478.172 57.404 219.978
C 476.038 56.276 224.289
C 476.674 55.400 228.089
C 475.280 57.080 232.169
C 471.111 57.611 234.701
C 470.053 57.740 237.936
C 468.746 56.711 240.848
C 467.331 54.487 243.563
C 464.071 53.772 246.138
C 461.543 51.923 248.293
C 460.368 50.534 249.748
C 458.863 50.506 252.655
C 457.038 51.344 255.330
C 454.977 50.625 258.041
C 454.684 46.354 260.766
C 454.212 42.700 263.495
C 455.606 41.221 264.170
C 456.674 39.056 265.192
C 459.045 35.547 266.406
C 461.532 34.721 269.024
C 464.881 34.225 270.912
C 466.837 32.754 272.961
C 469.363 28.710 274.087
C 470.295 26.089 275.257
C 473.686 23.896 275.641
C 473.910 21.356 277.935
C 474.539 19.241 279.805
C 472.846 15.493 280.968
C 473.809 12.405 282.827
N -34.683 -16.749 54.534
N 183.036 298.551 -167.799
N 623.982 293.030 -82.906
N 576.327 318.378 -208.333
N 392.971 263.201 59.913
N 316.420 308.083 124.148
N 300.443 230.718 29.898
N 509.322 304.450 58.153
N 433.019 422.709 107.387
N 616.771 262.530 151.459
N 621.909 159.291 194.970
N 655.786 161.526 47.417
N 728.998 42.280 348.881
