# Supplementary material for: Impact of DNA methylation on 3D genome structure
Source: Nat Commun. 2021 May 28;12:3243. doi: 10.1038/s41467-021-23142-8 (PMC8163762; doi:10.1038/s41467-021-23142-8)
Supplement: Supplementary file 7 — Supplementary Software 2 [file 41467_2021_23142_MOESM7_ESM.zip › Supplementary_Software2/test/output_pos/cartnucl_000000_000036.xyz]

2888
generated by Juergen Walther
C 0.000 0.000 0.000
C 1.730 -0.388 4.227
C 2.761 -0.997 7.456
C 1.858 -3.458 9.557
C 3.032 -4.110 11.865
C 3.258 -6.957 14.263
C 4.890 -7.742 16.960
C 5.095 -9.939 19.737
C 5.824 -11.724 22.485
C 6.543 -13.245 25.352
C 7.288 -15.859 27.305
C 7.753 -18.047 29.779
C 8.582 -20.517 32.045
C 9.111 -22.535 34.551
C 9.408 -24.638 37.007
C 9.502 -26.893 39.413
C 8.770 -27.942 42.679
C 7.469 -29.295 45.565
C 6.799 -31.125 48.517
C 6.798 -33.451 51.149
C 5.690 -34.916 53.534
C 4.757 -35.036 57.466
C 3.341 -36.849 60.237
C 1.771 -38.604 62.971
C 0.341 -40.336 65.238
C -1.048 -42.143 67.921
C -2.459 -43.839 70.291
C -5.442 -44.651 72.150
C -8.517 -44.898 73.328
C -11.449 -45.746 73.830
C -14.453 -47.324 74.303
C -17.114 -48.473 76.897
C -20.589 -49.191 77.205
C -23.936 -50.532 77.363
C -27.037 -51.557 77.635
C -30.644 -52.802 77.625
C -33.355 -53.271 78.152
C -36.616 -53.078 77.826
C -40.130 -52.714 77.687
C -43.307 -52.275 75.892
C -45.841 -51.773 74.430
C -49.071 -51.656 72.690
C -51.708 -51.398 71.220
C -54.436 -48.406 70.215
C -57.332 -46.549 68.857
C -59.060 -46.084 65.791
C -61.756 -45.062 63.959
C -63.584 -43.650 61.992
C -65.309 -41.417 60.246
C -65.749 -39.690 57.073
C -68.135 -37.249 55.533
C -70.308 -36.041 52.983
C -70.709 -33.217 50.892
C -72.849 -30.829 49.399
C -72.531 -29.189 46.154
C -73.086 -27.186 43.251
C -73.852 -24.684 41.788
C -74.745 -22.366 39.652
C -74.395 -19.383 37.144
C -73.016 -17.641 34.316
C -72.639 -15.111 32.675
C -71.186 -12.836 30.578
C -70.857 -11.443 27.490
C -67.973 -8.249 26.799
C -66.399 -4.882 25.014
C -63.047 -4.343 23.640
C -61.035 -2.672 21.823
C -57.902 -1.060 20.913
C -55.725 0.905 20.286
C -52.754 2.559 19.544
C -49.710 3.057 19.012
C -46.543 3.573 17.586
C -43.407 5.813 17.786
C -40.266 7.900 17.341
C -36.979 7.766 18.365
C -33.707 8.547 20.391
C -30.567 8.740 20.989
C -27.134 8.937 21.066
C -23.962 9.370 21.940
C -21.259 9.888 23.823
C -18.272 9.691 25.365
C -15.330 8.741 26.481
C -11.841 9.631 28.153
C -8.476 9.529 28.764
C -6.660 8.358 32.017
C -4.470 8.232 35.270
C -2.537 6.020 36.909
C -0.007 4.522 38.764
C 1.546 3.264 41.383
C 3.058 2.292 44.309
C 5.084 0.781 46.729
C 5.790 -1.212 49.176
C 7.809 -3.684 51.058
C 7.979 -5.114 54.351
C 8.679 -5.835 58.398
C 7.384 -7.940 61.367
C 7.184 -10.161 63.617
C 6.699 -11.898 66.465
C 5.903 -13.931 68.943
C 4.126 -15.033 72.172
C 1.933 -15.772 74.219
C -0.296 -16.537 76.213
C -2.086 -18.137 78.555
C -3.513 -21.061 80.482
C -6.752 -21.117 82.324
C -8.812 -22.325 84.873
C -11.755 -23.794 85.446
C -15.181 -23.983 87.276
C -17.384 -26.531 88.922
C -19.781 -27.620 90.628
C -23.006 -28.309 91.215
C -26.288 -28.851 91.578
C -29.228 -30.765 91.406
C -32.570 -30.384 92.183
C -36.246 -30.201 94.017
C -39.107 -30.455 93.419
C -42.909 -31.066 92.597
C -45.871 -31.454 92.434
C -49.445 -31.686 91.629
C -52.512 -30.822 91.048
C -55.336 -30.378 89.653
C -57.820 -29.579 87.663
C -60.367 -28.465 85.912
C -62.941 -27.524 83.543
C -65.507 -26.740 81.553
C -67.599 -25.576 79.462
C -68.852 -22.594 77.150
C -70.901 -21.486 74.727
C -73.203 -20.313 72.711
C -75.062 -18.143 71.334
C -76.851 -15.379 69.333
C -76.232 -13.292 67.085
C -76.524 -11.219 64.322
C -76.296 -8.438 62.421
C -76.380 -6.172 59.307
C -76.166 -3.885 56.929
C -75.457 0.071 56.216
C -75.088 2.142 54.384
C -73.233 4.790 51.732
C -72.458 6.890 49.702
C -72.042 9.616 47.607
C -71.137 12.442 46.041
C -69.520 14.646 44.130
C -67.639 15.655 41.470
C -65.589 17.237 39.329
C -63.564 18.325 37.066
C -61.318 20.125 34.991
C -59.376 21.210 32.522
C -57.508 22.945 30.667
C -54.882 25.147 29.431
C -53.541 26.821 26.970
C -50.801 28.929 26.329
C -49.815 31.611 25.593
C -48.869 35.501 24.469
C -47.356 37.553 23.586
C -46.947 39.096 20.696
C -48.009 38.266 16.500
C -48.012 39.643 13.265
C -53.438 41.926 10.305
C -53.820 43.308 8.078
C -51.867 47.612 6.299
C -51.099 49.423 3.991
C -47.918 51.605 2.313
C -45.786 51.754 -0.673
C -41.504 53.788 0.134
C -36.828 55.099 1.134
C -33.603 57.951 2.040
C -29.844 59.181 1.638
C -27.931 62.074 -0.393
C -24.871 61.898 -0.233
C -21.560 62.528 -1.723
C -18.133 63.902 -1.699
C -14.526 64.802 -1.067
C -12.211 66.082 -0.988
C -8.326 66.096 -0.225
C -5.253 66.456 0.880
C -2.205 67.181 2.005
C 0.819 68.205 2.891
C 3.879 65.948 5.425
C 6.203 67.486 6.500
C 7.961 68.811 8.251
C 9.808 70.767 10.736
C 8.143 73.694 16.399
C 9.191 74.740 19.136
C 9.774 77.523 20.979
C 10.033 78.575 23.780
C 10.619 79.979 27.401
C 11.644 79.822 29.498
C 13.697 81.250 31.642
C 15.469 81.204 33.210
C 18.392 80.068 35.011
C 20.648 80.976 37.391
C 22.157 82.302 39.469
C 23.153 83.713 42.512
C 23.905 88.001 41.522
C 26.374 91.303 40.844
C 29.143 93.631 41.460
C 32.137 94.733 43.036
C 35.002 97.116 44.385
C 37.399 98.825 43.756
C 39.762 101.130 43.367
C 44.246 101.635 42.731
C 47.581 103.836 41.098
C 50.069 104.652 40.828
C 52.382 107.831 37.756
C 54.530 107.914 37.192
C 57.870 108.158 37.214
C 62.743 107.912 38.847
C 65.969 109.412 36.258
C 69.051 112.391 35.739
C 70.582 114.111 33.653
C 73.030 114.678 31.965
C 74.148 113.883 28.186
C 76.172 116.103 26.292
C 78.316 117.004 24.329
C 78.133 114.191 19.538
C 82.123 115.175 17.964
C 85.995 114.402 16.202
C 86.350 116.682 12.973
C 89.971 116.946 10.456
C 92.975 118.879 7.774
C 94.933 122.139 5.398
C 95.284 125.930 4.340
C 98.291 128.139 2.323
C 97.356 132.715 2.296
C 97.229 134.137 -0.505
C 98.391 136.991 -3.040
C 97.526 139.519 -4.810
C 99.468 138.526 -8.937
C 100.240 138.986 -12.637
C 100.930 141.038 -16.725
C 102.930 141.081 -20.593
C 106.578 142.196 -22.338
C 108.515 141.929 -25.431
C 110.730 143.680 -27.641
C 114.794 145.783 -29.252
C 115.705 148.070 -32.593
C 117.549 148.204 -36.498
C 116.409 150.646 -40.619
C 116.388 152.710 -42.724
C 119.034 153.644 -45.336
C 121.235 155.920 -45.980
C 124.965 157.216 -47.812
C 127.558 160.160 -48.257
C 129.963 162.499 -49.684
C 132.440 163.024 -52.051
C 135.186 163.704 -53.774
C 138.545 165.462 -53.105
C 141.389 167.636 -55.966
C 143.646 170.282 -57.839
C 145.823 173.124 -57.987
C 148.294 174.918 -60.046
C 151.585 173.955 -61.905
C 154.537 174.843 -64.508
C 156.939 174.705 -66.453
C 158.912 174.192 -69.452
C 162.418 176.177 -72.375
C 164.859 178.965 -74.526
C 167.155 181.249 -77.495
C 169.885 181.977 -77.862
C 173.263 182.798 -77.908
C 175.323 182.758 -80.334
C 178.005 184.249 -81.551
C 182.175 185.162 -82.507
C 185.601 186.260 -83.471
C 188.179 187.023 -81.975
C 191.281 187.624 -81.981
C 193.853 190.264 -80.187
C 197.446 190.231 -79.467
C 198.728 191.858 -77.907
C 201.085 193.834 -79.002
C 201.792 195.653 -76.209
C 202.820 200.063 -75.675
C 205.842 201.867 -74.764
C 208.246 204.171 -73.855
C 210.840 206.414 -75.586
C 213.812 209.460 -74.308
C 217.932 212.264 -72.644
C 215.754 216.180 -72.015
C 216.695 219.387 -70.651
C 216.634 220.844 -66.992
C 217.039 223.601 -65.239
C 219.380 226.294 -64.208
C 221.651 228.914 -61.591
C 218.126 232.632 -59.704
C 217.479 235.965 -57.826
C 217.579 238.569 -55.886
C 217.290 242.098 -55.687
C 217.064 245.350 -54.884
C 217.100 248.546 -53.969
C 215.845 251.631 -53.647
C 215.293 254.902 -53.292
C 214.270 258.156 -52.761
C 213.833 261.352 -52.283
C 213.408 264.562 -52.056
C 212.933 267.828 -52.078
C 214.150 271.115 -52.204
C 215.192 274.285 -53.048
C 215.642 277.768 -53.466
C 215.272 281.261 -53.535
C 215.889 284.083 -54.380
C 218.224 287.379 -54.193
C 218.915 290.726 -55.328
C 219.698 294.014 -56.591
C 220.196 296.904 -57.848
C 220.836 300.177 -58.980
C 221.406 303.129 -60.180
C 223.047 305.198 -62.637
C 224.796 306.387 -65.173
C 225.691 307.370 -67.965
C 226.062 308.756 -71.077
C 227.692 311.610 -73.158
C 228.818 312.376 -76.449
C 229.350 313.377 -79.875
C 230.069 314.282 -82.943
C 230.697 315.099 -86.616
C 231.791 315.877 -89.076
C 233.174 315.591 -92.039
C 234.890 315.367 -95.123
C 235.664 313.741 -98.326
C 236.378 312.332 -100.839
C 236.965 310.939 -104.184
C 237.539 309.668 -106.875
C 240.418 307.190 -108.600
C 242.347 305.089 -110.954
C 241.861 302.373 -113.188
C 242.841 300.365 -115.772
C 243.666 297.996 -117.479
C 245.168 295.328 -118.758
C 245.008 291.756 -119.434
C 247.055 289.153 -121.182
C 247.578 286.438 -123.428
C 248.770 283.108 -123.406
C 250.696 280.568 -124.936
C 250.107 276.966 -124.980
C 250.339 273.457 -125.594
C 251.773 270.835 -125.839
C 252.778 267.776 -126.444
C 253.549 263.994 -125.806
C 252.791 260.642 -124.744
C 253.661 257.827 -123.998
C 253.642 254.758 -122.491
C 252.946 251.428 -122.564
C 253.713 248.930 -119.077
C 254.612 245.478 -117.009
C 252.858 243.952 -114.178
C 252.295 241.446 -112.295
C 251.669 239.681 -109.175
C 251.865 237.968 -106.721
C 251.427 236.320 -103.687
C 250.208 235.512 -100.919
C 248.490 233.962 -98.277
C 248.900 232.737 -94.642
C 248.863 231.073 -91.228
C 247.870 231.892 -88.031
C 248.079 232.994 -84.269
C 247.174 233.279 -81.210
C 245.877 233.130 -78.028
C 245.278 233.501 -74.785
C 245.463 234.656 -71.661
C 244.820 235.939 -68.616
C 243.420 237.316 -65.980
C 243.433 238.061 -62.081
C 242.218 238.522 -58.915
C 242.238 241.798 -56.789
C 242.872 244.456 -53.973
C 241.240 247.020 -52.530
C 239.991 249.327 -50.250
C 239.734 252.145 -48.562
C 239.865 255.047 -46.731
C 239.114 257.836 -44.756
C 238.590 260.964 -44.126
C 236.853 263.874 -42.627
C 237.413 267.379 -42.060
C 238.656 271.070 -40.572
C 239.180 274.746 -41.642
C 238.777 277.871 -41.960
C 239.163 281.211 -42.208
C 239.273 284.430 -42.937
C 240.883 287.747 -44.033
C 242.334 289.904 -45.703
C 243.754 292.034 -47.429
C 244.544 294.919 -48.945
C 243.983 298.225 -50.692
C 246.287 299.848 -53.131
C 247.591 302.682 -54.703
C 248.066 304.084 -57.695
C 250.346 305.779 -60.351
C 250.254 308.661 -62.748
C 251.358 310.749 -64.812
C 252.541 311.718 -67.793
C 253.743 312.422 -70.835
C 253.505 313.475 -74.177
C 255.629 313.981 -76.851
C 258.295 315.471 -79.605
C 259.034 315.213 -82.432
C 259.800 315.007 -86.290
C 260.707 315.182 -89.135
C 261.664 314.763 -92.654
C 263.329 313.876 -95.286
C 264.161 312.563 -98.062
C 264.803 310.550 -100.573
C 265.828 308.551 -102.969
C 266.419 306.150 -105.616
C 267.085 304.148 -108.207
C 267.776 301.830 -110.268
C 269.339 298.252 -111.023
C 269.799 295.696 -113.155
C 270.627 293.439 -115.383
C 272.330 291.112 -116.703
C 274.122 287.929 -117.928
C 274.247 284.871 -117.278
C 274.489 281.427 -117.595
C 275.475 278.259 -116.968
C 275.591 274.412 -117.127
C 275.972 271.143 -116.810
C 278.231 268.246 -115.033
C 278.665 265.543 -114.500
C 278.465 261.795 -112.656
C 278.643 258.901 -111.802
C 279.408 255.602 -111.078
C 280.307 252.661 -109.736
C 280.261 249.781 -108.055
C 278.829 246.978 -106.743
C 278.016 244.259 -104.943
C 276.785 241.729 -103.366
C 276.084 238.932 -101.298
C 274.780 236.238 -99.852
C 274.307 233.668 -98.088
C 274.170 231.309 -95.315
C 273.568 228.297 -94.211
C 273.618 226.474 -91.205
C 273.796 224.779 -86.836
C 275.479 222.992 -82.543
C 279.013 222.419 -79.107
C 280.411 219.177 -79.060
C 282.086 216.128 -76.558
C 282.789 213.768 -73.504
C 284.833 213.118 -72.012
C 288.802 213.632 -71.736
C 293.047 214.134 -70.808
C 294.752 210.944 -71.504
C 297.310 208.976 -69.852
C 298.542 205.879 -72.103
C 301.751 204.405 -72.737
C 305.126 203.869 -72.756
C 308.793 201.337 -71.604
C 312.049 201.507 -69.464
C 314.716 200.083 -69.932
C 316.852 197.920 -70.798
C 318.765 194.859 -73.417
C 322.227 190.717 -76.140
C 325.594 190.207 -74.300
C 327.531 187.913 -71.232
C 329.258 186.080 -69.072
C 332.183 186.831 -67.620
C 334.932 187.356 -66.282
C 337.754 184.891 -66.235
C 341.017 184.285 -65.001
C 343.561 181.130 -66.120
C 347.278 180.577 -65.464
C 350.467 180.212 -64.804
C 353.433 179.272 -66.855
C 357.403 178.075 -66.104
C 361.233 176.799 -69.193
C 363.408 173.732 -68.994
C 365.177 170.196 -70.497
C 368.431 170.718 -69.895
C 370.586 167.814 -70.301
C 372.737 166.259 -71.442
C 374.612 163.177 -71.559
C 375.028 160.903 -73.321
C 376.670 157.946 -74.021
C 378.504 155.635 -74.883
C 381.027 154.447 -76.617
C 384.303 151.690 -77.053
C 389.277 152.810 -78.645
C 391.374 150.024 -80.378
C 393.317 147.371 -82.338
C 394.149 146.439 -86.854
C 395.068 142.571 -88.343
C 397.411 141.909 -91.076
C 398.679 138.233 -93.459
C 400.411 137.327 -96.071
C 402.361 135.104 -98.019
C 404.757 133.799 -98.061
C 407.539 131.215 -97.517
C 410.652 130.057 -97.313
C 414.020 130.059 -95.983
C 418.413 130.232 -95.528
C 421.501 128.689 -94.364
C 424.709 125.646 -95.035
C 428.647 123.700 -96.377
C 433.007 123.435 -93.625
C 435.709 122.613 -93.697
C 438.645 122.626 -93.675
C 441.532 120.940 -93.108
C 443.731 118.260 -93.977
C 447.160 117.335 -93.295
C 449.213 118.382 -92.183
C 450.348 115.672 -87.934
C 453.092 116.697 -87.050
C 455.069 116.923 -85.845
C 454.513 116.666 -80.670
C 456.652 116.509 -78.140
C 456.590 115.886 -74.717
C 456.992 115.232 -71.595
C 459.380 112.652 -69.322
C 459.383 109.523 -67.694
C 458.673 106.539 -64.987
C 459.125 105.676 -60.933
C 459.474 104.647 -58.379
C 460.518 106.036 -53.817
C 461.289 104.929 -50.542
C 461.982 103.795 -46.894
C 461.676 102.538 -43.512
C 461.890 100.822 -39.439
C 464.197 101.123 -36.461
C 464.563 102.779 -33.865
C 465.355 105.243 -31.058
C 467.814 105.179 -28.074
C 469.662 103.281 -24.062
C 470.253 105.176 -21.399
C 471.026 106.622 -18.717
C 471.627 108.659 -15.554
C 472.028 108.747 -13.221
C 472.507 109.468 -9.674
C 473.978 110.341 -6.274
C 476.339 110.911 -4.487
C 478.665 111.019 -1.444
C 480.951 112.357 0.257
C 482.674 113.999 1.943
C 483.852 114.045 3.859
C 488.334 112.992 3.377
C 491.937 111.391 0.818
C 494.677 112.184 0.319
C 497.116 113.583 -0.699
C 500.872 114.252 -0.844
C 503.874 116.342 -0.110
C 506.334 118.317 2.091
C 507.304 120.032 1.455
C 509.700 121.489 -0.552
C 510.752 125.887 -0.160
C 514.234 127.519 -0.666
C 518.697 128.727 -0.367
C 521.694 128.672 -1.177
C 523.813 131.956 -2.011
C 527.369 133.805 -1.853
C 530.829 134.639 -1.303
C 532.874 137.934 -0.358
C 534.154 141.259 -1.286
C 534.963 144.947 -1.408
C 538.187 146.433 -2.072
C 539.135 150.272 -1.212
C 540.995 153.341 -0.979
C 543.360 155.449 -2.753
C 546.943 157.263 -3.077
C 549.706 160.262 -3.150
C 550.826 162.397 -3.658
C 552.455 164.496 -4.486
C 555.377 166.942 -3.914
C 557.443 170.302 -5.831
C 560.276 172.689 -5.954
C 560.062 177.806 -6.499
C 562.055 180.731 -9.360
C 566.044 181.699 -8.385
C 567.336 185.155 -9.484
C 568.752 188.892 -8.208
C 571.298 190.024 -8.552
C 573.427 190.473 -9.644
C 577.171 191.468 -11.059
C 581.231 192.272 -12.158
C 584.839 194.459 -11.516
C 588.926 196.140 -10.698
C 590.925 199.340 -9.199
C 591.811 201.942 -8.579
C 594.882 203.836 -8.910
C 597.363 205.948 -8.897
C 599.092 208.471 -9.822
C 599.553 211.690 -11.209
C 599.679 214.992 -12.000
C 601.760 216.674 -8.639
C 604.620 219.532 -5.590
C 605.183 223.258 -6.136
C 606.658 226.133 -5.798
C 608.251 228.374 -3.557
C 609.882 230.827 -1.948
C 611.298 233.439 -0.456
C 613.617 235.002 1.383
C 615.396 237.042 3.331
C 617.639 238.951 5.133
C 619.330 241.073 6.941
C 620.935 243.060 8.945
C 622.526 244.910 11.167
C 622.608 247.528 13.499
C 622.573 249.558 16.279
C 623.305 251.757 18.951
C 624.870 253.774 21.363
C 625.080 255.376 23.903
C 624.287 258.726 26.024
C 624.529 260.526 29.133
C 624.629 262.256 32.298
C 624.836 263.598 35.186
C 625.097 265.327 38.242
C 625.282 266.778 41.131
C 623.807 267.427 44.358
C 621.894 267.519 47.048
C 620.573 266.914 49.778
C 619.755 266.122 53.010
C 618.693 267.495 56.492
C 616.932 266.564 59.444
C 615.732 265.416 62.648
C 614.449 264.511 65.526
C 613.019 263.144 68.788
C 611.556 262.701 71.136
C 609.293 261.416 73.138
C 606.724 260.259 75.273
C 604.433 257.679 76.537
C 602.494 255.620 77.439
C 600.407 253.014 78.963
C 598.584 250.869 80.088
C 594.615 249.642 79.710
C 591.412 247.820 80.040
C 590.141 244.512 79.838
C 587.730 242.155 80.390
C 585.606 240.016 80.050
C 582.916 238.268 79.200
C 581.548 235.499 77.277
C 578.255 233.776 76.822
C 576.097 230.948 76.641
C 573.856 229.402 74.383
C 570.761 227.791 73.809
C 569.961 225.173 71.395
C 568.292 222.670 69.472
C 566.009 221.536 67.893
C 563.829 219.700 66.277
C 561.990 218.031 63.254
C 561.781 216.151 60.195
C 560.240 215.213 57.749
C 559.628 214.138 54.562
C 559.010 211.625 52.352
C 558.551 212.477 48.104
C 557.176 211.934 44.254
C 559.066 211.801 41.118
C 559.255 211.047 38.030
C 560.162 211.478 34.532
C 560.157 211.940 31.569
C 560.915 212.485 28.216
C 562.575 213.032 25.620
C 564.364 212.788 22.607
C 564.724 214.371 19.108
C 565.247 215.326 15.469
C 567.435 217.281 13.661
C 568.854 220.334 11.642
C 570.728 221.906 9.575
C 572.827 223.085 7.119
C 574.523 224.970 4.978
C 575.778 227.665 3.464
C 577.779 229.995 2.087
C 580.346 231.776 1.065
C 581.852 234.587 -1.298
C 584.094 236.187 -3.329
C 585.942 239.565 -2.674
C 587.249 243.255 -2.938
C 590.067 244.972 -2.281
C 592.724 247.209 -2.409
C 594.508 249.898 -1.746
C 596.029 252.914 -1.125
C 598.326 255.518 -0.697
C 600.118 257.645 0.952
C 603.171 259.566 1.801
C 604.130 262.420 3.765
C 604.852 266.273 5.184
C 605.380 268.242 8.466
C 606.762 269.860 10.812
C 607.552 272.038 13.261
C 608.387 273.718 15.979
C 607.826 275.966 19.050
C 606.801 277.051 21.756
C 605.777 278.070 24.483
C 605.642 279.394 27.561
C 606.771 280.198 31.080
C 604.560 280.894 33.999
C 603.941 282.400 37.088
C 603.074 281.741 40.244
C 600.842 282.341 43.372
C 601.198 282.712 47.085
C 600.326 283.350 50.031
C 598.687 282.762 52.893
C 596.916 281.975 55.621
C 596.437 280.540 58.790
C 593.904 280.293 61.123
C 591.228 280.889 64.188
C 589.583 279.392 66.101
C 587.604 277.327 68.807
C 585.963 276.178 71.029
C 583.848 274.270 73.344
C 581.227 272.933 74.698
C 579.135 270.836 75.860
C 577.043 268.357 76.351
C 574.655 266.140 76.771
C 572.423 263.306 77.098
C 570.287 260.798 77.655
C 568.184 258.415 77.609
C 565.280 256.428 75.758
C 563.271 253.738 75.600
C 561.018 251.362 75.720
C 558.262 249.904 75.133
C 555.150 247.999 73.899
C 554.142 246.488 71.351
C 552.583 244.210 69.254
C 550.774 243.030 66.658
C 549.231 240.526 64.171
C 547.817 238.805 61.727
C 545.359 239.100 58.483
C 544.171 237.897 56.265
C 543.581 236.500 52.368
C 542.652 235.242 49.781
C 541.020 233.930 47.023
C 539.598 233.281 44.054
C 539.135 232.418 40.866
C 539.794 230.715 37.986
C 540.098 229.655 34.812
C 540.766 228.382 31.924
C 541.030 227.486 28.500
C 541.660 225.994 25.598
C 541.709 225.173 22.554
C 541.862 225.251 18.916
C 541.654 223.690 16.056
C 541.913 224.342 12.611
C 545.792 222.056 8.721
C 546.179 224.084 4.507
C 545.750 224.576 0.981
C 546.466 224.826 -2.569
C 544.539 226.039 -4.748
C 545.219 225.470 -8.759
C 545.909 225.963 -11.279
C 545.663 229.746 -13.661
C 545.276 231.596 -16.158
C 543.407 231.779 -17.821
C 542.127 232.981 -20.560
C 542.483 233.264 -24.720
C 542.772 234.275 -27.439
C 540.615 232.366 -30.185
C 540.490 232.370 -32.411
C 539.105 233.337 -35.370
C 534.858 232.573 -34.481
C 535.064 229.400 -35.569
C 533.392 227.960 -36.578
C 531.867 226.930 -39.317
C 531.147 226.288 -42.869
C 530.437 227.693 -46.344
C 528.449 228.114 -48.793
C 527.200 229.181 -51.884
C 525.286 228.173 -54.059
C 522.373 226.868 -55.716
C 520.056 226.442 -57.493
C 517.241 226.532 -58.970
C 515.697 224.322 -61.816
C 513.137 224.800 -63.759
C 512.020 225.978 -66.912
C 510.409 226.873 -69.718
C 508.642 227.920 -72.332
C 507.788 228.064 -75.565
C 506.670 228.859 -78.605
C 505.515 229.191 -81.842
C 504.274 230.004 -84.746
C 503.257 230.925 -87.688
C 502.468 231.917 -90.734
C 501.330 234.363 -92.977
C 500.934 236.874 -95.298
C 500.209 238.871 -98.126
C 499.371 240.064 -101.322
C 499.184 242.075 -103.553
C 497.467 245.338 -105.212
C 497.379 247.739 -107.895
C 497.404 250.237 -110.499
C 497.609 252.328 -112.900
C 497.554 254.653 -115.544
C 497.670 256.810 -117.956
C 498.923 259.939 -119.240
C 500.471 262.815 -119.724
C 502.535 264.989 -120.485
C 504.915 267.013 -121.892
C 505.599 270.328 -123.809
C 508.126 272.783 -124.333
C 510.864 274.893 -125.370
C 513.250 276.987 -126.186
C 516.244 279.189 -127.048
C 518.009 281.319 -127.492
C 520.467 283.424 -126.943
C 522.933 285.874 -126.297
C 526.153 286.995 -124.926
C 528.690 287.906 -123.683
C 532.023 289.021 -122.623
C 534.721 289.938 -121.591
C 536.275 291.909 -118.259
C 538.550 293.479 -115.800
C 541.512 292.740 -113.990
C 544.217 293.645 -112.109
C 546.256 293.949 -109.883
C 547.809 294.534 -107.009
C 549.495 293.138 -104.102
C 551.322 294.374 -101.076
C 554.034 294.477 -98.770
C 554.658 294.052 -95.315
C 556.297 295.135 -92.374
C 557.518 293.140 -89.572
C 559.027 292.073 -86.517
C 559.632 292.246 -83.586
C 560.803 292.008 -80.536
C 561.095 290.819 -76.820
C 561.269 288.388 -74.175
C 561.159 287.650 -71.228
C 560.650 285.791 -68.405
C 561.849 283.832 -65.894
C 559.146 282.147 -62.920
C 557.991 280.683 -59.242
C 556.268 277.553 -58.433
C 555.392 275.343 -56.314
C 553.178 272.944 -54.705
C 551.353 271.491 -52.822
C 549.137 269.328 -51.232
C 547.129 266.969 -50.785
C 545.578 263.928 -49.962
C 542.467 262.429 -48.240
C 539.801 260.455 -46.391
C 536.874 258.815 -47.175
C 533.033 258.086 -47.540
C 530.364 256.343 -47.840
C 527.805 254.047 -47.945
C 524.862 252.528 -48.145
C 521.601 252.034 -48.647
C 518.591 250.936 -49.679
C 516.127 249.397 -51.218
C 512.313 248.305 -51.353
C 509.574 246.341 -51.944
C 506.671 246.968 -54.480
C 503.150 247.594 -56.094
C 501.508 246.797 -58.920
C 499.067 245.906 -61.230
C 496.771 246.269 -63.564
C 494.219 246.939 -65.763
C 491.794 246.776 -68.280
C 490.455 247.432 -71.148
C 488.690 246.675 -74.317
C 487.021 248.414 -76.983
C 484.272 250.465 -79.355
C 484.074 252.842 -82.394
C 483.579 253.942 -85.322
C 482.754 255.764 -88.037
C 482.479 257.480 -90.845
C 482.127 260.616 -93.044
C 482.677 263.340 -94.397
C 483.293 266.045 -95.750
C 483.664 268.471 -98.034
C 484.477 270.037 -101.379
C 485.669 273.522 -101.950
C 485.972 276.372 -103.945
C 488.210 278.447 -105.299
C 489.587 282.022 -105.972
C 491.000 284.033 -108.803
C 492.023 286.583 -110.319
C 494.191 289.058 -110.950
C 496.487 291.458 -111.351
C 499.331 292.920 -112.802
C 501.105 295.870 -112.531
C 502.532 299.714 -112.849
C 505.023 301.246 -112.624
C 508.443 303.197 -112.562
C 510.784 305.058 -112.629
C 513.903 306.955 -112.247
C 516.155 308.919 -110.998
C 518.877 310.064 -109.813
C 521.603 310.659 -108.086
C 524.120 311.537 -106.167
C 527.096 311.975 -104.148
C 529.886 312.624 -102.429
C 532.272 312.968 -100.357
C 533.585 313.029 -96.605
C 536.164 313.106 -94.451
C 538.650 313.649 -92.387
C 540.093 314.560 -89.713
C 541.669 315.149 -86.247
C 541.911 313.725 -83.471
C 543.124 312.586 -80.430
C 543.196 311.839 -77.138
C 544.411 310.368 -73.792
C 544.953 309.188 -70.751
C 543.557 309.194 -66.916
C 543.725 308.220 -64.309
C 543.146 305.800 -60.948
C 543.138 304.415 -58.261
C 543.214 303.393 -54.953
C 542.584 302.410 -51.807
C 541.867 300.544 -49.138
C 541.826 297.694 -47.265
C 541.153 295.217 -45.097
C 540.738 292.553 -43.327
C 539.810 290.037 -41.002
C 539.583 287.292 -39.144
C 538.811 285.172 -36.941
C 536.961 283.054 -34.624
C 536.958 280.880 -32.189
C 534.692 279.059 -30.212
C 533.110 275.751 -29.481
C 532.026 274.462 -27.345
C 532.432 272.196 -24.025
C 530.279 270.344 -22.360
C 528.419 268.137 -20.843
C 526.783 267.180 -18.337
C 525.628 267.042 -14.404
C 523.093 265.739 -11.932
C 521.958 263.345 -9.315
C 522.087 266.209 -4.874
C 518.871 267.348 -4.086
C 514.857 268.468 -3.751
C 511.469 269.987 -2.500
C 509.594 271.515 0.380
C 505.824 271.063 0.979
C 502.721 271.753 0.932
C 499.625 271.593 1.822
C 496.359 272.664 3.032
C 491.639 272.557 2.561
C 487.491 274.409 0.595
C 484.016 273.003 2.748
C 480.871 273.504 1.882
C 477.446 274.069 3.039
C 474.619 275.689 3.015
C 472.620 275.136 2.972
C 467.877 274.383 2.926
C 464.999 276.709 4.294
C 463.658 281.216 3.863
C 461.120 285.125 3.856
C 459.694 288.222 4.242
C 458.675 291.717 5.578
C 455.808 295.082 5.728
C 454.500 298.044 5.187
C 453.721 301.344 3.861
C 454.152 305.203 4.680
C 454.113 309.097 7.259
C 452.561 312.282 7.866
C 449.316 315.085 9.449
C 448.022 318.157 5.670
C 445.405 320.007 4.757
C 442.810 322.320 4.227
C 440.427 325.318 3.270
C 438.027 328.731 4.471
C 434.515 331.539 3.427
C 432.949 334.381 5.155
C 431.487 337.269 7.097
C 430.150 339.320 9.718
C 427.965 341.859 10.182
C 426.136 344.232 7.789
C 422.658 344.555 6.702
C 423.085 348.593 9.691
C 420.694 348.666 11.967
C 416.737 348.997 12.561
C 413.517 348.235 13.221
C 410.626 347.666 17.267
C 407.255 346.845 17.150
C 404.335 347.457 17.748
C 401.887 350.031 19.025
C 398.025 349.256 18.915
C 394.357 349.999 20.071
C 391.404 349.282 21.282
C 388.262 348.003 24.851
C 385.535 346.450 27.899
C 381.984 344.479 28.685
C 379.368 345.108 29.679
C 377.645 343.657 32.282
C 376.473 344.300 36.518
C 374.164 346.445 41.184
C 373.442 348.869 43.697
C 369.993 351.032 44.317
C 368.750 351.237 47.012
C 365.485 351.087 48.979
C 363.609 348.130 50.171
C 359.530 348.049 51.170
C 355.296 344.710 51.842
C 354.424 342.454 54.887
C 352.043 338.848 55.772
C 351.407 338.214 59.444
C 348.774 335.420 60.930
C 346.848 335.764 62.960
C 343.622 335.643 65.016
C 339.425 337.376 65.136
C 336.697 336.982 65.060
C 334.624 333.761 65.503
C 332.289 330.249 64.874
C 328.942 329.147 65.110
C 327.382 328.164 67.939
C 325.080 327.643 70.173
C 324.582 325.031 71.645
C 323.455 323.126 73.787
C 320.150 322.019 74.419
C 317.139 320.826 77.269
C 317.152 319.016 80.206
C 316.100 316.803 82.346
C 315.508 315.605 83.945
C 315.711 313.453 86.168
C 313.298 311.586 87.033
C 311.894 307.815 88.964
C 312.261 305.478 90.495
C 308.463 304.838 92.135
C 308.061 300.806 93.710
C 308.325 297.493 95.356
C 307.078 295.195 98.271
C 307.273 292.611 100.388
C 305.864 289.519 100.974
C 308.187 285.907 102.168
C 308.223 283.071 104.992
C 308.282 279.099 104.827
C 307.529 275.844 106.052
C 307.288 273.821 108.141
C 308.233 270.815 108.818
C 309.593 268.305 111.178
C 311.096 265.194 112.047
C 310.795 261.296 114.043
C 310.856 260.089 116.854
C 311.280 257.892 119.372
C 315.203 256.866 121.871
C 317.414 255.159 125.207
C 320.198 253.649 127.258
C 323.349 251.895 129.869
C 323.523 250.476 133.059
C 324.859 248.870 134.866
C 326.379 247.804 137.533
C 328.649 245.431 138.871
C 330.743 243.513 140.662
C 332.596 241.562 142.615
C 335.409 240.043 143.606
C 337.754 238.061 144.908
C 340.486 236.403 146.215
C 342.702 234.478 147.636
C 344.901 232.418 148.843
C 347.161 230.228 149.835
C 348.042 227.149 151.266
C 348.961 223.907 151.968
C 350.566 220.919 152.973
C 352.867 218.487 154.037
C 353.932 215.708 154.483
C 353.923 212.226 156.539
C 355.213 208.887 156.938
C 356.387 205.488 157.231
C 357.566 202.524 157.301
C 358.856 199.267 157.661
C 360.015 196.248 157.826
C 359.721 192.775 156.898
C 358.831 189.862 155.622
C 358.507 187.397 153.784
C 358.825 184.740 151.644
C 359.011 180.867 151.323
C 358.346 178.217 149.039
C 358.293 175.618 146.535
C 358.053 173.168 144.371
C 357.802 170.543 141.613
C 357.216 168.288 140.057
C 355.756 166.443 137.768
C 354.052 164.335 135.498
C 352.308 163.663 132.333
C 350.777 163.183 129.837
C 349.311 162.364 126.573
C 347.964 161.767 123.924
C 344.093 161.393 122.413
C 341.180 160.908 120.186
C 339.895 162.107 117.102
C 337.799 161.907 114.412
C 335.672 162.459 112.320
C 332.843 163.102 110.709
C 330.888 165.503 108.796
C 327.625 165.614 106.963
C 325.516 166.317 104.180
C 322.634 168.207 103.386
C 319.518 168.433 101.730
C 317.933 171.360 100.233
C 315.697 173.553 98.518
C 313.009 174.677 97.814
C 310.399 176.166 96.506
C 307.637 178.883 95.966
C 306.395 182.223 95.480
C 304.112 184.229 95.409
C 302.453 187.208 95.644
C 301.109 189.973 94.183
C 299.245 193.074 96.612
C 296.647 196.153 97.490
C 297.364 199.455 98.905
C 296.494 202.459 99.503
C 296.168 205.525 101.438
C 295.164 207.841 103.056
C 294.747 210.689 105.013
C 295.435 213.170 106.792
C 296.098 216.384 108.043
C 295.264 218.788 110.943
C 294.532 221.630 113.354
C 295.991 223.001 116.159
C 296.663 223.843 119.934
C 297.737 225.500 122.455
C 298.889 227.727 124.809
C 299.773 229.259 127.617
C 300.458 229.775 130.841
C 301.890 230.562 133.785
C 303.971 231.456 136.166
C 304.606 232.721 139.875
C 306.040 234.449 142.457
C 308.020 233.013 145.501
C 309.182 232.057 149.124
C 312.067 231.630 150.803
C 314.538 231.598 153.248
C 316.458 230.430 155.657
C 318.116 229.077 158.343
C 320.439 228.305 160.843
C 322.696 226.543 162.347
C 325.867 225.938 164.165
C 327.450 223.342 166.081
C 328.633 220.706 169.087
C 330.251 217.236 169.609
C 332.354 214.975 170.312
C 333.939 212.205 171.397
C 335.654 209.433 171.929
C 336.178 205.688 172.637
C 336.134 202.609 172.376
C 336.098 199.540 172.048
C 337.020 196.317 171.977
C 339.277 193.331 171.435
C 338.187 189.873 170.570
C 338.658 186.413 170.592
C 338.905 183.748 168.595
C 337.865 180.147 167.557
C 339.458 176.944 166.436
C 339.637 173.900 165.696
C 339.058 171.217 163.775
C 338.309 168.693 161.711
C 338.921 166.469 159.063
C 337.324 163.814 157.539
C 335.846 160.131 156.461
C 334.935 158.642 154.103
C 333.975 156.621 150.862
C 333.175 154.721 148.694
C 331.956 152.922 145.736
C 329.939 151.539 143.613
C 328.351 150.808 140.955
C 326.533 150.810 138.224
C 324.414 150.669 135.717
C 322.407 150.919 132.711
C 320.570 150.865 129.921
C 318.561 151.278 127.493
C 315.191 152.809 126.042
C 313.230 153.478 123.396
C 311.136 153.702 120.885
C 308.335 153.977 119.421
C 304.978 154.885 117.765
C 303.159 157.386 117.292
C 300.969 159.665 115.866
C 298.382 161.819 115.600
C 296.074 164.529 114.131
C 293.907 166.908 113.369
C 290.499 168.780 114.608
C 288.624 170.814 114.253
C 286.743 174.542 114.489
C 284.986 176.992 114.272
C 282.510 179.395 113.977
C 280.164 181.757 114.396
C 278.645 184.692 114.843
C 278.282 188.072 114.565
C 277.489 191.316 114.937
C 277.133 194.520 115.051
C 276.219 197.893 115.667
C 275.822 201.191 115.585
C 274.834 204.144 116.084
C 273.749 207.248 117.651
C 272.577 210.282 117.371
C 271.659 213.008 119.393
C 272.561 217.219 120.123
C 270.430 220.802 122.044
C 270.720 223.329 125.305
C 269.442 225.189 127.128
C 267.341 227.946 129.695
C 265.058 230.214 130.526
C 263.316 232.777 131.500
C 261.167 234.094 133.996
C 259.184 235.871 136.040
C 257.048 237.677 137.836
C 255.918 239.189 140.601
C 254.144 240.629 143.031
C 252.737 242.333 145.683
C 250.934 243.840 147.944
C 249.101 245.115 150.300
C 247.259 246.189 152.819
C 244.146 246.795 154.316
C 241.211 246.739 156.114
C 238.521 247.305 158.341
C 236.447 248.379 160.964
C 234.059 248.312 162.796
C 230.127 248.962 163.473
C 227.320 248.768 165.721
C 224.481 248.417 167.920
C 222.119 248.015 170.028
C 219.401 247.813 172.257
C 216.947 247.467 174.340
C 214.242 245.449 175.615
C 212.045 243.069 176.255
C 210.606 240.579 177.394
C 209.273 238.032 179.257
C 206.064 236.603 180.930
C 204.581 233.534 181.961
C 203.373 230.543 183.579
C 202.107 227.813 184.880
C 200.942 224.515 186.404
C 199.508 222.228 187.154
C 198.554 219.087 187.189
C 197.309 215.779 187.099
C 197.695 212.146 186.703
C 198.010 209.232 186.235
C 198.372 205.580 186.168
C 198.690 202.574 185.949
C 198.153 199.585 183.089
C 198.040 196.337 181.321
C 200.131 193.554 180.626
C 200.648 190.334 179.610
C 201.559 187.852 178.122
C 202.187 185.525 175.841
C 204.676 183.854 173.779
C 204.837 180.991 171.371
C 206.181 177.973 170.041
C 207.537 176.720 167.024
C 207.755 174.105 164.653
C 210.608 173.107 162.608
C 212.768 171.425 160.316
C 213.458 170.085 157.724
C 214.743 168.376 155.242
C 216.740 167.652 151.956
C 219.595 167.791 149.774
C 220.874 167.438 147.039
C 223.011 167.910 144.413
C 225.759 166.991 142.630
C 227.014 169.297 139.152
C 228.753 169.969 135.474
C 231.192 172.522 134.498
C 233.370 173.635 132.459
C 235.147 176.133 130.497
C 236.255 177.845 128.299
C 237.811 180.257 126.330
C 239.369 182.849 125.524
C 241.790 185.211 124.580
C 242.461 188.118 122.134
C 243.746 190.788 119.758
C 244.063 194.219 119.749
C 243.324 197.993 118.958
C 243.929 201.116 118.583
C 245.120 204.309 118.118
C 245.448 207.560 117.539
C 244.665 210.763 117.036
C 244.404 214.117 117.176
C 244.624 217.288 118.013
C 244.275 221.124 117.053
C 244.995 224.468 116.954
C 242.868 227.424 118.364
C 240.731 230.697 118.708
C 240.276 233.173 120.940
C 239.744 236.262 122.442
C 238.112 238.736 123.881
C 236.141 241.281 125.078
C 234.905 244.122 126.704
C 233.218 245.769 128.917
C 232.611 248.425 131.428
C 229.866 249.885 133.232
C 226.529 252.104 134.384
C 223.628 252.106 136.936
C 221.814 252.847 139.425
C 219.276 253.541 141.531
C 217.002 253.814 143.911
C 213.538 253.443 145.542
C 210.946 252.224 146.702
C 208.394 250.953 147.886
C 205.809 250.243 149.901
C 203.932 249.749 153.146
C 201.037 247.466 153.691
C 198.104 246.576 155.367
C 196.687 244.121 157.130
C 193.752 241.664 157.821
C 191.786 240.334 160.722
C 189.481 238.807 162.205
C 187.831 236.074 163.221
C 186.344 233.199 164.070
C 185.675 230.474 166.181
C 183.653 227.675 166.172
C 180.566 224.979 166.516
C 180.076 222.116 166.927
C 179.488 218.308 167.741
C 178.582 215.522 168.346
C 178.010 211.921 168.768
C 177.265 208.843 168.093
C 177.417 205.688 167.713
C 178.190 202.609 166.882
C 178.675 199.555 165.773
C 179.742 196.244 164.762
C 180.486 193.089 163.951
C 181.446 190.324 162.714
C 182.662 188.195 159.584
C 183.951 185.344 158.358
C 184.762 182.412 157.138
C 185.010 180.105 154.975
C 185.772 177.608 152.142
C 187.760 177.258 149.751
C 189.881 175.870 147.386
C 191.305 175.272 144.384
C 193.796 173.936 141.767
C 195.723 173.157 139.196
C 196.072 173.425 135.139
C 197.588 173.004 132.836
C 200.330 173.625 129.740
C 202.177 173.502 127.351
C 203.856 173.005 124.363
C 205.222 173.159 121.302
C 207.260 173.856 118.756
C 210.256 174.544 117.279
C 212.758 175.570 115.285
C 215.433 176.542 113.766
C 217.916 177.769 111.548
C 220.749 178.584 110.014
C 222.898 179.548 107.917
C 224.698 181.434 105.374
C 227.213 181.681 103.307
C 228.524 183.905 100.920
C 229.668 185.983 98.825
C 231.969 188.006 96.831
C 234.527 189.520 94.171
C 237.612 189.772 91.698
C 240.393 190.874 89.211
C 242.688 193.070 87.671
C 243.703 192.994 84.182
C 247.507 191.640 83.662
C 249.939 189.783 82.507
C 253.101 188.254 80.636
C 255.819 186.589 78.638
C 260.488 185.951 79.789
C 265.207 184.108 81.497
C 266.584 181.505 81.330
C 269.630 179.917 80.821
C 272.465 178.668 79.845
C 274.070 176.027 78.105
C 276.106 173.860 76.547
C 278.267 171.691 75.252
C 279.621 169.829 72.822
C 281.208 167.567 70.954
C 282.861 165.577 68.667
C 284.547 163.388 66.936
C 286.018 161.068 65.207
C 287.282 158.609 63.405
C 288.767 155.444 63.129
C 289.533 152.111 62.732
C 290.702 148.945 61.673
C 292.037 146.242 59.870
C 292.581 143.351 59.235
C 294.549 139.897 59.974
C 295.067 136.423 59.181
C 295.462 132.902 58.494
C 295.644 129.813 57.716
C 296.124 126.420 56.908
C 296.397 123.279 56.170
C 295.373 119.870 56.757
C 293.930 117.094 57.810
C 292.019 114.689 58.171
C 289.898 112.014 57.882
C 289.535 108.148 58.136
C 287.131 105.604 58.790
C 284.598 103.034 58.805
C 282.377 100.634 59.035
C 279.564 98.063 59.212
C 277.898 95.900 59.844
C 275.391 94.254 61.178
C 272.862 92.378 62.786
C 269.469 91.932 64.127
C 266.771 91.650 65.331
C 263.317 91.023 66.402
C 260.493 90.601 67.418
C 258.438 90.718 71.047
C 255.809 90.605 73.647
C 252.596 91.957 74.314
C 249.631 92.024 76.010
C 247.267 92.840 77.729
C 245.282 93.835 80.194
C 243.154 96.463 81.538
C 240.876 96.985 84.464
C 237.834 97.949 86.047
C 236.672 100.188 88.526
C 234.592 100.805 91.319
C 232.938 103.908 92.295
C 230.962 106.366 93.969
C 229.903 107.820 96.367
C 228.264 109.626 98.555
C 227.385 112.670 100.851
C 226.788 116.140 101.584
C 226.429 118.417 103.565
C 226.480 121.582 104.856
C 224.894 124.494 105.621
C 227.088 127.805 107.414
C 227.643 131.186 109.707
C 229.206 134.371 108.795
C 229.730 137.461 109.361
C 231.654 140.543 109.578
C 233.155 142.966 110.508
C 235.085 145.843 110.844
C 236.989 148.218 110.115
C 238.381 151.322 109.243
C 241.176 153.811 110.180
C 243.511 156.722 110.892
C 246.519 157.897 109.692
C 250.367 158.646 109.471
C 253.045 160.155 108.573
C 255.581 162.218 107.503
C 258.514 163.625 106.849
C 261.811 164.050 106.576
C 264.943 164.649 105.496
C 267.613 165.273 103.684
C 271.397 166.447 103.437
C 274.189 167.980 102.186
C 277.458 166.305 100.859
C 281.191 165.209 100.358
C 283.257 164.421 97.821
C 286.028 164.077 95.751
C 288.665 162.676 94.359
C 291.534 161.124 93.285
C 294.326 160.064 91.461
C 296.103 158.032 89.682
C 298.344 157.032 86.905
C 300.418 154.256 85.951
C 303.514 151.491 85.550
C 304.197 147.845 84.469
C 305.151 145.337 82.788
C 306.400 142.389 81.733
C 307.120 139.423 80.472
C 307.826 135.641 80.526
C 307.505 132.593 80.915
C 307.119 129.552 81.285
C 307.121 126.239 80.772
C 306.851 122.993 78.851
C 305.776 119.700 80.226
C 305.800 116.208 80.199
C 303.811 113.534 80.001
C 302.569 110.093 81.321
C 301.627 106.715 79.995
C 300.865 103.673 80.092
C 298.832 101.085 80.718
C 296.636 98.676 81.471
C 294.061 96.394 80.766
C 292.276 93.961 82.445
C 290.930 90.494 84.201
C 288.439 89.133 84.941
C 285.059 87.249 85.669
C 282.763 85.466 86.379
C 279.629 83.836 87.374
C 277.215 82.719 89.221
C 274.344 82.195 90.489
C 271.382 82.426 91.881
C 268.596 82.555 93.617
C 265.340 83.057 95.124
C 262.316 83.235 96.532
C 259.634 83.898 98.103
C 257.745 85.842 101.012
C 254.859 86.754 102.473
C 252.080 87.241 104.140
C 250.236 87.867 106.644
C 248.135 89.191 109.589
C 247.454 91.902 110.995
C 245.772 94.438 112.655
C 245.179 96.901 114.888
C 243.446 99.881 116.605
C 242.426 102.514 118.327
C 243.200 104.800 121.617
C 242.619 107.055 123.153
C 242.653 110.989 124.570
C 242.232 113.641 125.957
C 241.631 116.337 128.046
C 241.754 118.976 130.115
C 242.035 122.079 131.305
C 241.770 125.477 131.200
C 242.085 128.795 131.628
C 242.206 132.018 131.595
C 242.748 135.480 132.160
C 242.670 138.802 132.128
C 243.077 141.855 132.801
C 244.531 145.070 133.705
C 244.142 148.228 134.438
C 246.063 151.047 135.290
C 246.875 155.030 132.910
C 247.461 158.297 134.809
C 248.347 160.619 136.833
C 248.288 164.315 137.721
C 251.819 166.859 138.327
C 252.229 168.546 140.264
C 252.801 171.268 141.793
C 253.561 173.676 142.927
C 252.327 178.362 142.758
C 255.108 181.068 144.848
C 256.138 184.357 145.964
C 259.056 186.125 146.354
C 263.153 187.528 146.672
C 266.107 188.896 146.937
C 268.550 191.052 149.082
C 271.395 193.134 149.360
C 273.955 194.044 150.441
C 275.189 196.912 152.160
C 276.682 198.893 154.366
C 279.349 200.883 154.276
C 281.312 204.523 152.989
C 281.306 207.533 151.833
C 282.848 210.063 152.684
C 283.912 214.025 153.173
C 284.345 216.961 153.874
C 284.500 220.060 155.841
C 284.825 222.844 155.463
C 283.599 226.887 155.689
C 279.408 229.120 157.060
C 278.134 231.252 156.194
C 277.754 235.128 156.491
C 276.748 239.080 156.203
C 277.941 242.802 157.481
C 275.245 246.178 156.270
C 274.590 248.155 156.076
C 273.321 251.010 154.306
C 270.681 252.961 153.138
C 269.690 257.321 153.722
C 265.362 259.572 153.908
C 265.436 263.254 153.286
C 265.492 266.076 153.055
C 266.046 269.310 151.820
C 267.103 269.013 149.287
C 267.606 271.667 147.869
C 270.726 272.652 144.648
C 274.087 274.626 142.880
C 275.563 277.369 141.149
C 277.292 279.287 139.184
C 278.612 282.250 139.312
C 281.298 284.484 138.753
C 282.676 288.286 136.782
C 286.492 288.246 137.729
C 288.912 288.700 137.567
C 292.596 288.302 137.937
C 295.868 285.550 138.373
C 298.846 282.840 139.441
C 302.084 281.623 138.181
C 306.080 283.041 136.414
C 308.981 283.350 136.127
C 311.091 285.342 137.244
C 313.444 287.818 138.296
C 317.240 288.975 138.593
C 321.145 289.286 136.710
C 324.730 290.518 136.577
C 327.521 292.217 135.718
C 330.445 292.952 133.561
C 331.885 295.207 130.806
C 333.838 296.907 130.508
C 336.085 299.133 129.504
C 339.387 301.161 128.682
C 341.049 303.039 127.346
C 344.313 305.222 128.081
C 346.309 307.784 128.244
C 351.225 308.611 127.849
C 352.319 311.260 127.612
C 354.786 311.895 124.209
C 357.203 314.248 125.525
C 358.516 316.867 125.392
C 361.183 318.229 125.216
C 362.739 320.288 123.945
C 363.595 324.011 125.131
C 364.229 328.294 123.109
C 368.327 327.673 124.449
C 371.551 327.492 124.049
C 373.857 328.974 123.919
C 377.972 328.378 121.702
C 381.252 330.983 119.754
C 383.894 331.010 118.018
C 385.783 328.259 118.647
C 390.248 329.918 119.283
C 394.470 330.211 120.730
C 399.055 330.248 119.588
C 401.799 330.713 121.265
C 404.796 329.243 122.462
C 407.774 328.428 123.780
C 410.624 327.719 125.338
C 413.786 326.643 125.553
C 416.766 325.452 126.464
C 420.028 324.461 127.009
C 422.940 323.405 128.027
C 425.762 322.121 128.988
C 428.558 320.597 129.855
C 430.512 318.837 132.176
C 432.187 316.516 134.088
C 434.556 314.467 135.732
C 437.461 312.785 136.766
C 439.066 310.662 138.172
C 440.606 309.084 141.561
C 442.478 306.452 143.153
C 444.211 303.728 144.765
C 445.769 301.219 145.973
C 447.608 298.629 147.492
C 449.203 296.136 148.805
C 449.105 292.872 150.337
C 448.231 289.946 151.594
C 447.510 286.960 151.950
C 447.238 283.545 151.916
C 447.907 280.240 153.857
C 446.713 276.901 154.185
C 445.940 273.378 154.048
C 445.137 270.201 154.140
C 444.078 266.542 153.942
C 443.226 263.929 154.488
C 441.204 261.353 154.720
C 439.023 258.617 155.232
C 436.147 256.513 154.335
C 433.734 254.916 153.672
C 431.079 252.592 152.663
C 428.775 250.785 151.881
C 424.773 250.215 152.913
C 421.287 248.989 153.082
C 418.531 248.350 150.939
C 415.490 246.953 150.251
C 412.574 246.509 149.540
C 409.258 246.529 149.426
C 406.262 247.635 147.682
C 402.555 247.170 147.933
C 399.307 246.440 146.666
C 396.114 247.938 146.399
C 392.598 247.644 146.632
C 390.027 249.354 144.686
C 386.915 250.455 143.327
C 384.062 251.365 143.472
C 380.935 252.200 142.967
C 377.824 254.487 142.334
C 375.952 257.062 140.660
C 373.597 258.979 140.526
C 371.761 261.752 139.737
C 369.445 263.317 137.797
C 368.433 267.498 138.494
C 366.065 270.873 138.517
C 366.788 274.218 137.209
C 365.802 277.099 136.277
C 365.902 280.722 135.943
C 365.392 283.669 136.151
C 365.461 287.146 136.001
C 366.467 290.053 135.424
C 367.082 293.240 134.083
C 367.302 296.978 135.013
C 367.309 300.764 135.317
C 369.652 303.261 135.704
C 371.853 306.027 137.413
C 373.680 308.648 137.625
C 375.401 311.614 137.360
C 377.218 314.333 137.926
C 379.229 316.515 139.450
C 381.711 318.632 140.281
C 384.477 320.405 140.369
C 386.543 323.475 141.806
C 388.700 326.132 141.849
C 392.082 326.449 143.776
C 394.943 327.615 146.194
C 398.303 327.799 146.201
C 401.593 328.809 146.685
C 404.582 328.979 148.061
C 407.503 329.204 149.852
C 410.817 329.679 150.871
C 413.776 328.796 151.830
C 417.480 328.874 151.898
C 420.188 327.671 153.932
C 423.064 327.135 156.903
C 425.300 324.418 158.499
C 427.837 322.694 159.287
C 430.189 320.868 160.868
C 432.395 318.697 162.021
C 433.815 316.041 164.414
C 434.177 313.441 166.044
C 434.513 310.808 167.620
C 435.827 308.052 169.006
C 438.039 305.000 169.312
C 437.276 301.911 171.252
C 438.281 299.090 173.049
C 438.016 295.763 173.147
C 437.239 292.450 175.032
C 438.642 288.992 175.391
C 438.968 286.106 176.577
C 438.025 282.939 177.125
C 436.840 279.841 177.565
C 436.513 276.429 176.802
C 434.866 273.675 178.077
C 433.704 270.342 180.188
C 432.066 267.925 179.909
C 430.064 264.576 179.375
C 428.680 261.924 179.409
C 426.547 258.957 179.056
C 424.040 256.935 179.393
C 421.546 255.053 178.794
C 418.693 253.749 177.830
C 415.709 252.510 177.240
C 412.522 251.274 176.039
C 409.636 249.894 175.078
C 406.689 249.125 174.168
C 402.827 250.030 173.901
C 399.777 249.330 172.675
C 396.750 248.375 171.859
C 393.589 248.182 172.043
C 389.747 248.469 171.995
C 387.524 250.475 171.088
C 384.572 251.805 169.849
C 381.837 253.774 169.642
C 378.688 255.443 168.180
C 376.048 257.236 167.316
C 373.349 259.987 168.659
C 371.211 261.697 168.128
C 369.056 265.103 167.011
C 367.015 267.206 166.274
C 364.320 269.340 165.851
C 362.078 271.836 165.865
C 360.471 274.676 165.178
C 359.453 277.266 163.206
C 358.388 280.194 161.948
C 357.590 282.872 160.336
C 356.512 286.064 159.223
C 355.569 288.708 157.444
C 354.444 291.509 156.531
C 353.707 295.068 156.288
C 352.044 297.508 154.896
C 351.728 301.004 155.094
C 347.956 302.605 154.535
C 345.613 304.300 152.953
C 343.417 305.561 152.214
C 341.443 306.372 151.245
C 339.239 308.010 149.984
C 337.024 310.059 148.065
C 335.328 312.184 146.380
C 333.892 314.586 145.010
C 332.779 317.659 142.676
C 331.403 320.601 140.931
C 330.334 320.572 137.374
C 329.993 324.441 136.138
C 328.616 327.133 135.526
C 326.547 329.111 134.751
C 321.502 330.854 135.580
C 319.291 330.917 133.983
C 316.040 330.822 131.710
C 312.819 331.247 131.720
C 310.087 333.044 130.347
C 307.151 334.351 129.378
C 304.190 335.702 128.696
C 301.657 336.637 126.719
C 298.998 338.046 125.281
C 296.210 339.083 123.529
C 293.526 340.436 122.265
C 291.003 341.956 120.899
C 288.606 343.628 119.367
C 286.338 346.298 119.201
C 284.635 349.233 118.622
C 282.389 351.776 117.621
C 279.863 353.667 116.078
C 278.397 356.167 115.264
C 275.959 359.264 116.162
C 274.309 362.286 115.106
C 272.795 365.400 114.092
C 271.555 368.122 112.979
C 269.956 371.070 111.906
C 268.634 373.833 110.857
C 268.862 377.413 110.475
C 269.791 380.581 110.452
C 271.008 383.317 109.677
C 272.124 386.194 108.188
C 271.520 390.004 107.686
C 273.245 393.036 106.967
C 274.864 395.963 105.612
C 276.318 398.721 104.599
C 278.245 401.740 103.284
C 279.394 404.264 102.887
C 281.678 406.623 102.885
C 284.013 409.270 103.089
C 287.414 410.652 102.937
C 290.185 411.716 102.953
C 293.504 413.219 102.504
C 296.289 414.394 102.279
C 299.400 415.539 104.811
C 302.624 416.763 106.150
C 306.109 416.239 105.730
C 309.379 417.138 106.145
C 312.310 417.217 106.926
C 315.197 417.233 108.560
C 318.265 415.451 109.370
C 321.448 416.083 111.238
C 324.985 416.116 111.658
C 327.461 414.796 113.812
C 330.445 415.269 115.650
C 333.085 412.857 116.379
C 336.082 411.289 117.522
C 338.231 410.678 119.521
C 340.926 409.790 121.160
C 343.294 407.606 123.380
C 344.994 404.589 124.351
C 346.586 402.963 126.366
C 347.808 400.249 128.047
C 350.265 397.956 128.581
C 349.757 394.821 131.565
C 350.918 392.047 134.385
C 350.035 388.501 134.645
C 350.566 385.595 135.836
C 349.709 382.351 137.246
C 349.304 379.984 139.042
C 348.429 376.963 140.531
C 347.086 374.169 140.965
C 346.351 370.742 141.183
C 344.795 368.071 143.492
C 343.690 365.032 145.484
C 340.875 363.060 145.729
C 337.520 361.571 147.121
C 335.193 359.416 147.564
C 333.082 356.719 147.882
C 330.581 354.671 148.630
C 327.620 353.582 149.714
C 324.582 352.165 150.026
C 321.721 350.635 149.499
C 318.526 348.748 150.909
C 315.984 346.463 151.078
C 312.141 347.127 150.869
C 308.309 347.350 151.680
C 305.379 347.104 150.043
C 302.086 346.416 149.171
C 298.864 346.921 148.702
C 295.500 347.603 148.589
C 292.083 347.652 147.838
C 289.342 348.827 146.590
C 286.117 348.693 144.769
C 283.190 350.719 144.271
C 279.530 352.676 144.672
C 277.589 355.761 143.390
C 275.499 357.567 141.841
C 273.239 359.888 140.908
C 271.383 362.276 139.581
C 269.769 365.758 139.321
C 269.388 368.815 139.083
C 269.063 371.872 138.805
C 268.016 374.905 137.829
C 266.759 377.586 135.478
C 267.328 381.254 135.812
C 266.378 384.570 135.259
C 267.407 387.442 133.904
C 268.069 391.270 134.100
C 267.585 394.345 132.013
C 267.507 397.409 131.340
C 268.875 400.406 130.731
C 270.481 403.293 130.203
C 271.970 405.781 128.221
C 273.510 408.835 128.690
C 274.407 412.811 129.238
C 276.550 414.753 128.746
C 279.356 417.356 127.819
C 281.201 419.655 127.310
C 283.941 422.035 126.761
C 286.452 423.995 127.343
C 289.337 425.337 127.313
C 292.545 426.006 127.477
C 295.682 426.823 128.007
C 299.266 427.318 128.204
C 302.521 428.054 128.352
C 305.650 428.301 128.853
C 308.849 427.503 131.074
C 312.191 427.526 131.434
C 315.393 427.984 131.959
C 318.069 428.334 133.626
C 321.310 428.174 135.702
C 323.113 426.057 137.137
C 325.860 424.354 138.392
C 327.797 422.656 140.575
C 330.726 420.554 141.930
C 332.921 418.651 143.509
C 333.932 417.118 147.153
C 335.568 415.448 148.675
C 337.050 412.034 150.581
C 338.596 409.920 152.090
C 340.553 407.965 154.175
C 341.833 405.926 156.511
C 342.797 403.203 158.178
C 343.895 399.990 158.504
C 344.628 396.874 159.524
C 345.354 393.773 160.035
C 345.966 390.510 161.289
C 346.899 387.353 161.740
C 347.561 384.530 162.979
C 347.397 381.411 164.854
C 348.826 378.652 165.857
C 348.119 375.811 167.803
C 347.382 372.924 169.496
C 347.838 369.896 171.993
C 351.465 367.378 173.317
C 352.178 365.533 176.154
C 354.253 363.371 178.578
C 355.584 362.257 180.762
C 358.492 361.543 183.646
C 360.572 361.135 187.377
C 361.759 359.011 189.335
C 361.159 356.432 192.027
C 360.631 352.399 192.560
C 363.266 347.009 192.271
C 363.972 346.276 194.572
C 364.957 343.912 196.635
C 364.020 340.554 198.735
C 365.042 338.554 201.400
C 368.142 335.948 203.146
C 369.302 333.800 204.613
C 370.466 331.788 205.436
C 370.322 327.420 203.331
C 371.632 323.884 199.456
C 373.879 321.810 201.213
C 375.476 318.976 202.819
C 375.442 316.625 204.314
C 372.373 311.328 203.721
C 371.774 308.291 205.824
C 372.647 306.016 207.687
C 373.243 303.256 208.801
C 372.287 299.736 209.652
C 374.463 297.270 211.805
C 376.427 295.232 213.161
C 376.545 293.750 215.238
C 377.452 292.936 217.443
C 376.362 289.345 219.885
C 379.232 286.832 220.953
C 381.112 283.410 222.329
C 383.386 282.354 224.243
C 384.877 280.495 226.920
C 386.254 278.861 229.128
C 385.849 277.342 232.638
C 384.206 276.561 236.665
C 384.394 276.717 241.333
C 383.264 273.241 243.535
C 382.815 269.537 245.242
C 381.266 270.527 248.181
C 382.338 268.612 251.173
C 384.274 266.029 252.808
C 383.660 263.206 254.646
C 383.759 262.658 257.579
C 385.203 262.456 260.371
C 386.579 262.022 262.415
C 389.754 261.732 264.660
C 388.940 260.535 268.557
C 389.215 257.925 271.383
C 388.405 254.878 273.013
C 388.745 253.145 274.886
C 387.961 250.946 278.464
C 387.687 247.589 278.224
C 387.364 243.689 280.266
C 387.567 241.049 282.234
C 389.058 238.590 285.846
C 388.007 234.788 285.082
C 388.741 230.935 286.470
C 386.111 228.545 287.220
C 383.604 225.425 288.031
C 381.644 221.866 286.510
C 380.929 220.344 285.202
C 380.205 217.278 284.036
C 380.670 216.022 280.817
C 381.503 214.936 278.972
C 380.631 212.376 276.252
C 381.532 211.480 273.132
C 382.537 211.438 269.523
C 384.899 211.738 267.964
C 388.476 210.542 267.076
C 389.868 209.820 265.106
C 391.590 207.460 262.986
C 395.089 209.479 260.416
C 396.737 207.976 258.008
C 397.569 209.104 255.462
C 401.161 209.793 253.090
C 404.213 211.461 251.555
C 407.366 212.771 249.019
C 409.898 214.696 247.024
C 412.199 216.712 245.909
C 412.983 220.015 243.743
C 414.360 223.928 242.717
C 417.002 226.884 242.701
C 420.922 230.061 241.973
C 426.328 231.582 241.566
C 428.392 233.385 239.284
C 430.850 236.290 238.143
C 431.637 239.358 236.421
C 434.058 240.846 235.316
C 434.481 243.455 234.978
C 434.551 247.166 234.870
C 435.913 250.012 235.647
C 437.131 253.115 234.435
C 438.353 256.194 233.890
C 439.799 259.160 233.491
C 439.973 262.350 232.491
C 440.862 265.409 231.502
C 441.336 268.720 230.646
C 442.310 271.717 229.809
C 443.278 274.624 228.737
C 444.196 277.503 227.411
C 446.646 279.650 226.111
C 448.816 281.500 224.183
C 450.623 284.019 222.479
C 451.727 287.022 221.029
C 453.369 288.763 219.204
C 456.864 290.570 218.273
C 458.762 292.601 215.983
C 460.705 294.495 213.605
C 462.227 296.183 211.365
C 464.047 298.175 209.103
C 465.665 299.906 206.897
C 467.761 299.979 203.962
C 469.583 299.253 201.306
C 470.522 298.617 198.428
C 471.120 298.409 195.061
C 473.569 299.278 192.165
C 474.577 298.174 188.933
C 475.131 297.462 185.438
C 475.850 296.729 182.325
C 476.391 295.729 178.683
C 477.457 294.968 176.207
C 478.295 293.018 173.703
C 479.447 290.932 171.091
C 479.156 288.041 168.841
C 478.968 285.618 167.137
C 478.590 282.943 164.652
C 478.315 280.625 162.719
C 479.723 276.718 162.320
C 480.364 273.277 161.123
C 478.578 270.388 160.091
C 478.375 267.334 158.574
C 477.971 264.384 157.991
C 478.099 261.068 157.969
C 476.408 257.936 158.725
C 477.010 254.265 158.289
C 476.135 250.950 157.323
C 475.838 247.719 158.729
C 476.377 244.234 158.459
C 474.349 241.499 159.775
C 473.046 238.278 160.593
C 473.234 235.426 161.496
C 472.817 232.254 162.208
C 472.013 229.063 164.324
C 470.046 227.028 166.543
C 469.743 224.633 168.390
C 468.606 222.693 170.964
C 466.591 220.215 172.139
C 466.599 219.175 176.371
C 466.190 216.751 179.680
C 464.253 217.314 182.738
C 462.894 216.210 185.398
C 461.909 216.216 188.902
C 461.621 215.665 191.835
C 460.845 215.656 195.228
C 459.684 216.563 197.990
C 457.751 217.019 200.886
C 457.978 217.233 204.732
C 457.596 217.189 208.511
C 457.355 219.504 211.051
C 458.375 221.767 214.093
C 457.979 223.554 216.721
C 457.061 225.194 219.601
C 456.996 226.994 222.389
C 457.953 229.065 224.822
C 458.206 231.559 227.069
C 457.771 234.290 228.846
C 458.480 236.393 232.138
C 457.887 238.496 234.772
C 459.473 241.999 235.452
C 461.426 245.001 237.053
C 461.155 248.349 237.256
C 461.207 251.645 238.357
C 462.308 254.720 238.792
C 463.811 257.757 239.354
C 464.482 261.124 240.025
C 465.365 264.160 239.348
C 465.147 267.858 239.459
C 467.161 270.725 238.660
C 469.961 273.815 238.686
C 471.850 276.210 236.315
C 472.747 278.829 234.777
C 474.454 281.322 233.281
C 475.813 283.646 231.368
C 478.533 285.282 229.196
C 480.573 285.809 226.935
C 482.567 286.307 224.631
C 484.325 287.768 222.178
C 485.011 290.055 219.245
C 487.524 289.491 216.552
C 489.720 290.675 214.107
C 490.432 290.482 210.851
C 492.932 289.904 207.928
C 493.802 291.395 204.600
C 495.460 291.861 201.977
C 496.634 291.020 198.955
C 497.709 289.929 195.980
C 497.597 289.614 192.484
C 499.462 288.115 189.995
C 502.216 287.170 187.091
C 502.496 285.563 184.653
C 502.720 283.593 181.250
C 503.329 282.267 178.639
C 503.671 280.171 175.645
C 504.548 277.734 173.701
C 504.481 275.240 171.726
C 503.979 272.352 170.252
C 503.840 269.358 168.909
C 503.117 266.118 167.457
C 502.633 263.198 165.908
C 502.094 260.210 164.969
C 501.952 256.322 165.787
C 501.098 253.207 164.859
C 500.691 250.148 163.754
C 501.137 247.013 163.578
C 501.320 243.173 163.828
C 500.232 240.852 165.623
C 498.994 237.795 166.690
C 498.638 235.014 168.572
C 497.135 231.738 169.931
C 496.158 229.010 171.522
C 497.180 226.360 174.454
C 496.508 224.158 176.027
C 494.959 221.864 179.162
C 494.008 219.735 181.085
C 493.407 216.977 183.091
C 493.138 214.694 185.535
C 492.072 212.987 188.194
C 489.747 211.782 190.380
C 488.066 210.575 193.026
C 486.062 209.613 195.364
C 484.476 208.397 198.297
C 482.326 207.280 200.571
C 481.010 206.039 203.154
C 480.186 205.219 206.606
C 478.505 203.415 208.745
C 478.095 203.047 212.218
C 477.067 204.147 215.491
C 475.159 204.219 218.289
C 475.863 203.605 220.961
C 475.031 201.733 223.658
C 474.920 198.309 225.655
C 474.004 196.512 227.805
C 471.102 196.251 230.227
C 469.704 194.234 232.355
C 469.777 192.927 235.651
C 469.314 191.413 238.611
C 468.860 189.663 241.401
C 468.346 189.250 244.682
C 468.137 188.189 247.837
C 467.558 187.428 251.155
C 467.282 186.250 254.183
C 467.237 185.169 257.244
C 467.395 184.218 260.399
C 468.404 181.959 262.886
C 469.960 180.210 265.410
C 470.907 178.612 268.420
C 471.179 177.505 271.743
C 472.509 176.236 274.127
C 473.739 172.947 276.130
C 475.416 171.534 278.987
C 477.241 170.131 281.765
C 478.892 169.114 284.300
C 480.534 167.772 287.110
C 482.173 166.646 289.666
C 485.311 165.597 291.102
C 488.472 164.857 291.705
C 491.458 164.996 292.498
C 494.537 165.529 293.904
C 497.421 163.997 296.019
C 500.929 164.265 296.569
C 504.318 164.968 297.590
C 507.462 165.402 298.413
C 511.094 166.216 299.251
C 513.851 166.131 299.744
C 517.070 166.479 299.204
C 520.550 166.592 298.594
C 523.567 168.080 297.114
C 525.967 169.218 295.788
C 529.051 170.823 294.611
C 531.561 172.095 293.486
C 534.111 171.598 290.222
C 536.838 171.984 287.752
C 538.313 174.486 285.711
C 540.830 175.690 283.740
C 542.460 176.772 281.421
C 543.979 177.247 278.509
C 544.124 179.142 275.406
C 546.311 179.367 272.374
C 548.247 181.073 269.919
C 548.401 181.482 266.409
C 550.347 181.680 263.463
C 549.735 183.645 260.448
C 550.006 185.175 257.234
C 550.582 185.221 254.292
C 551.239 185.948 251.165
C 550.609 186.601 247.359
C 548.967 188.101 244.533
C 548.389 188.230 241.552
C 546.712 188.828 238.634
C 546.108 190.779 235.912
C 543.083 189.630 232.993
C 541.276 189.404 229.294
C 537.814 190.153 228.359
C 535.620 190.784 226.138
C 532.378 190.605 224.493
C 530.101 190.052 222.623
C 527.033 189.714 221.015
C 523.943 189.772 220.516
C 520.663 190.587 219.564
C 517.484 189.134 217.930
C 514.255 188.314 216.106
C 511.060 187.333 216.944
C 507.929 185.028 217.490
C 504.839 184.258 217.823
C 501.417 183.922 217.913
C 498.308 182.791 218.179
C 495.740 180.770 218.844
C 492.885 179.388 219.975
C 490.067 178.753 221.543
C 486.689 176.689 221.832
C 483.384 176.044 222.442
C 481.856 173.732 225.193
C 479.923 170.876 227.064
C 478.189 170.473 229.919
C 475.854 169.495 232.302
C 474.542 167.788 234.795
C 473.287 165.672 237.191
C 471.497 164.239 239.834
C 471.040 163.090 242.822
C 469.246 162.604 246.028
C 469.370 160.468 248.916
C 468.999 157.299 251.602
C 470.580 155.856 254.818
C 471.018 155.037 257.846
C 471.770 153.472 260.736
C 472.814 152.392 263.677
C 474.862 150.244 266.124
C 477.226 148.956 267.641
C 479.621 147.729 269.153
C 481.632 146.599 271.587
C 483.289 146.472 274.984
C 486.659 145.071 275.741
C 488.942 143.578 277.923
C 491.963 143.968 279.288
C 495.523 142.653 280.142
C 497.921 142.620 283.024
C 500.473 141.812 284.661
C 503.753 141.812 285.341
C 507.068 141.934 285.779
C 510.043 143.190 287.158
C 513.422 142.494 287.000
C 517.219 141.002 287.518
C 520.032 141.788 287.255
C 523.779 142.995 287.129
C 526.731 143.478 287.191
C 530.239 144.468 286.760
C 533.225 144.691 285.526
C 535.921 145.813 284.264
C 538.222 147.255 282.421
C 540.593 148.336 280.421
C 542.950 150.038 278.261
C 545.333 151.492 276.425
C 547.224 152.818 274.242
C 548.206 153.382 270.431
C 550.031 155.022 268.133
C 552.136 156.289 265.966
C 553.819 156.483 263.283
C 555.365 156.915 259.781
C 554.514 157.778 256.896
C 554.533 159.140 253.708
C 554.075 159.375 250.371
C 553.855 160.931 246.855
C 553.390 161.828 243.706
C 552.508 160.425 239.977
C 551.938 160.949 237.297
C 549.807 161.818 233.806
C 548.816 162.481 231.028
C 548.159 162.901 227.654
C 547.052 162.791 224.489
C 545.228 163.255 221.735
C 543.121 164.952 219.659
C 540.867 165.906 217.357
C 538.644 167.214 215.419
C 536.193 167.990 212.974
C 534.037 169.482 210.931
C 531.982 170.120 208.626
C 529.204 169.953 206.276
C 527.630 171.171 203.689
C 524.785 170.531 201.724
C 522.007 172.049 201.025
C 518.940 172.889 199.437
C 515.460 172.379 197.729
C 513.575 175.652 195.594
C 509.634 176.787 194.441
C 506.098 177.595 191.120
C 504.737 175.665 187.774
C 503.098 176.005 184.998
C 503.256 173.991 181.955
C 502.332 170.263 180.363
C 503.185 168.203 177.420
C 503.425 165.060 174.362
C 503.820 160.143 173.088
C 504.357 158.112 169.154
C 501.618 154.065 166.787
C 499.190 154.060 164.178
C 495.440 155.238 162.020
C 493.806 156.400 159.465
C 492.303 155.639 156.343
C 490.680 155.508 153.408
C 489.245 155.590 150.410
C 487.029 154.679 148.073
C 485.325 154.018 145.283
C 483.155 153.343 142.684
C 481.517 152.854 139.907
C 479.995 152.142 137.130
C 478.520 151.175 134.340
C 478.498 150.748 130.859
C 478.683 149.639 127.606
C 478.083 148.614 124.274
C 476.642 147.590 121.238
C 476.589 146.403 118.473
C 477.359 146.675 114.513
C 477.320 145.131 111.259
C 477.434 143.521 108.032
C 477.439 141.903 105.282
C 477.381 140.360 102.118
C 477.401 138.806 99.277
C 479.161 136.736 96.904
C 481.337 134.845 95.296
C 482.983 132.449 94.237
C 484.196 129.476 93.044
C 485.520 127.554 89.931
C 487.649 124.851 89.013
C 489.264 121.747 88.128
C 490.908 119.057 87.231
C 492.773 115.811 86.494
C 494.507 113.837 85.519
C 497.056 111.771 85.434
C 499.916 109.709 85.170
C 502.509 107.514 86.571
C 504.676 105.864 87.749
C 507.098 103.416 89.022
C 509.180 101.521 90.144
C 513.165 101.645 91.373
C 516.507 100.758 92.686
C 517.986 99.213 95.519
C 520.606 97.740 97.143
C 522.831 97.079 99.096
C 525.534 97.128 101.020
C 526.886 97.302 104.394
C 530.228 97.121 106.074
C 532.553 95.945 108.502
C 534.646 97.197 111.063
C 537.771 97.151 112.719
C 538.497 97.737 116.247
C 540.128 98.101 119.402
C 542.305 99.038 121.238
C 544.427 99.595 123.671
C 546.049 101.348 126.770
C 546.066 102.801 130.060
C 547.402 104.460 132.229
C 547.746 106.525 134.931
C 548.305 106.981 138.257
C 548.246 110.982 139.983
C 549.238 113.985 142.628
C 547.040 116.219 144.525
C 546.577 118.283 146.906
C 545.273 121.258 148.547
C 544.930 123.932 149.859
C 543.781 126.873 151.324
C 541.818 129.083 152.355
C 539.741 131.166 154.272
C 538.896 134.866 154.969
C 537.920 138.302 156.261
C 535.417 140.598 155.685
C 533.573 143.788 154.328
C 531.381 146.119 154.214
C 528.952 148.516 154.644
C 526.906 151.108 154.316
C 525.305 153.704 152.966
C 523.005 155.888 151.836
C 520.222 157.397 150.953
C 518.274 160.719 149.991
C 515.717 162.989 149.833
C 513.711 164.130 146.683
C 512.120 166.266 143.802
C 509.271 166.340 142.013
C 506.461 167.369 140.245
C 504.567 168.121 137.656
C 502.908 169.128 134.823
C 500.486 169.957 132.437
C 498.732 169.588 129.747
C 495.656 169.591 127.680
C 494.708 169.485 124.215
C 493.864 170.418 120.239
C 493.549 168.793 116.749
C 492.311 167.621 114.079
C 491.631 166.758 110.892
C 490.972 165.389 107.960
C 491.692 164.234 104.362
C 492.919 162.777 101.929
C 494.152 161.266 99.536
C 494.518 159.527 96.692
C 493.715 156.972 94.022
C 496.168 155.274 91.788
C 497.003 153.691 88.789
C 498.247 150.860 87.530
C 500.751 148.941 85.255
C 500.767 146.082 82.831
C 501.899 144.157 80.627
C 503.872 141.705 79.478
C 505.976 139.268 78.570
C 506.893 135.936 77.940
C 509.671 134.223 76.816
C 512.609 132.410 74.580
C 514.553 130.217 74.720
C 516.953 127.099 74.874
C 518.900 124.851 74.552
C 521.382 122.159 74.800
C 524.222 120.637 75.129
C 526.572 118.774 76.191
C 528.879 117.240 77.949
C 531.451 115.950 79.534
C 533.905 114.366 81.677
C 536.264 112.768 83.422
C 538.517 111.728 85.407
C 541.343 112.483 88.100
C 543.513 111.348 90.402
C 545.932 110.195 92.288
C 548.708 110.203 93.824
C 551.800 110.530 96.098
C 552.637 111.879 98.794
C 554.124 112.497 101.864
C 555.727 114.175 104.317
C 557.173 114.982 107.795
C 558.439 116.179 110.605
C 560.509 119.304 112.218
C 561.538 120.581 114.474
C 561.809 123.039 117.846
C 562.545 124.553 120.357
C 563.964 126.266 123.011
C 565.105 128.499 125.240
C 565.287 130.665 127.770
C 564.449 131.961 130.811
C 563.885 133.906 133.492
C 563.008 135.450 136.185
C 562.445 137.696 138.874
C 561.620 139.133 141.754
C 561.306 141.140 144.166
C 560.760 144.127 146.178
C 560.775 145.598 149.093
C 560.104 148.739 150.524
C 560.187 150.860 152.453
C 556.841 152.486 152.318
C 558.274 156.450 153.424
C 555.735 159.996 151.861
C 553.367 163.951 150.359
C 553.811 166.601 149.756
C 553.924 169.867 148.742
C 552.349 171.931 149.039
C 550.929 174.406 148.305
C 549.497 177.584 149.010
C 549.836 180.789 147.576
C 547.879 183.029 145.070
C 544.573 184.878 144.192
C 541.756 186.114 143.608
C 538.046 187.299 141.659
C 534.947 187.600 140.885
C 532.066 188.411 138.719
C 528.177 187.801 138.590
C 525.289 189.422 138.796
C 523.077 188.684 137.903
C 519.937 187.659 137.235
C 515.652 187.719 135.775
C 513.566 189.641 135.181
C 511.589 189.202 132.887
C 508.863 188.565 131.381
C 506.320 190.117 130.515
C 503.714 190.192 127.420
C 502.558 192.759 125.658
C 501.925 192.230 119.310
C 502.331 195.737 119.194
C 502.154 198.387 118.196
C 501.535 203.644 119.250
C 502.465 206.803 117.779
C 502.446 211.016 114.958
C 504.648 213.598 115.604
C 505.176 217.645 116.217
C 506.230 219.133 119.287
C 508.968 221.565 118.944
C 513.036 223.621 118.962
C 514.016 221.414 124.228
C 516.861 221.180 126.671
C 518.053 222.512 127.466
C 520.462 223.572 129.222
C 519.511 226.475 132.134
C 520.418 225.452 134.876
C 521.778 226.991 137.472
C 523.332 227.519 139.955
C 523.612 224.082 143.181
C 525.123 222.600 146.170
C 527.171 220.426 148.248
C 527.641 218.211 151.236
C 527.934 216.107 154.245
C 530.434 212.505 155.482
C 530.179 210.319 156.827
C 533.001 211.226 159.983
C 534.128 211.245 164.413
C 536.604 210.505 166.726
C 539.341 211.032 170.195
C 539.574 209.132 171.730
C 541.716 208.584 174.942
C 539.873 208.864 179.086
C 541.670 209.254 181.364
C 542.565 208.597 183.390
C 542.800 208.617 187.687
C 542.618 210.260 191.469
C 543.375 211.791 193.891
C 545.604 214.035 196.525
C 548.233 214.384 197.767
C 550.816 215.162 201.303
C 552.685 214.394 203.275
C 553.936 214.704 206.517
C 554.566 215.790 208.877
C 558.048 217.064 210.284
C 559.774 215.442 213.882
C 563.475 215.179 215.545
C 566.384 215.953 217.543
C 570.361 214.635 219.251
C 572.822 213.307 221.445
C 576.325 216.225 224.298
C 579.746 216.997 224.852
C 582.597 217.646 225.933
C 586.653 220.870 226.115
C 588.768 222.071 228.224
C 589.560 223.735 230.416
C 588.538 224.782 234.450
C 588.394 223.847 238.443
C 586.668 221.895 241.216
C 584.801 219.888 244.360
C 583.012 215.608 245.644
C 581.253 212.945 247.793
C 582.184 211.145 251.858
C 582.960 207.102 252.369
C 583.126 204.463 255.916
C 581.826 202.563 257.395
C 580.662 201.272 260.352
C 580.805 200.425 263.173
C 577.587 197.079 265.178
C 577.636 196.959 269.235
C 575.986 195.302 271.990
C 578.971 191.355 274.383
C 579.995 187.524 275.605
C 580.404 182.214 275.454
C 584.619 179.473 276.435
C 587.056 177.006 277.553
C 587.379 174.429 280.416
C 589.534 172.413 280.730
C 590.601 169.823 281.335
C 588.617 165.475 282.706
C 588.971 161.312 283.702
C 589.930 156.807 281.153
C 591.771 154.200 282.527
C 592.685 149.634 282.097
C 592.508 145.286 280.717
C 594.874 142.536 281.949
C 598.293 140.148 283.343
C 600.725 137.717 284.560
C 602.225 135.479 286.328
C 602.519 132.653 288.009
C 606.210 130.011 290.396
C 609.282 127.665 292.285
C 608.719 123.017 292.227
C 609.910 120.150 293.664
C 613.621 118.007 295.352
C 614.001 115.168 296.889
C 614.600 112.440 298.571
C 615.570 109.118 299.097
C 615.492 106.165 300.693
C 617.536 102.538 301.690
C 613.221 99.472 300.338
C 613.232 96.466 301.837
C 610.300 93.952 303.656
C 612.085 89.946 305.425
C 610.165 86.348 306.134
C 607.996 83.542 302.953
C 608.138 80.339 302.971
C 608.733 76.270 300.464
C 610.689 73.610 300.702
C 612.480 70.786 302.354
C 615.063 67.982 301.567
C 617.262 66.807 305.491
C 620.372 65.707 304.684
C 623.556 62.898 304.760
C 626.809 62.644 303.848
C 630.271 61.253 304.411
C 633.059 61.244 306.768
C 637.125 62.365 307.587
C 639.275 62.517 309.730
C 642.370 63.412 312.205
C 645.189 62.329 313.061
C 647.216 60.037 314.100
C 649.603 57.939 314.774
C 652.773 57.484 316.298
C 655.686 56.452 317.609
C 658.638 55.329 318.647
C 661.038 54.714 320.897
C 663.865 54.104 322.558
C 666.499 53.285 324.635
C 669.295 52.565 326.151
C 672.117 52.095 327.683
C 674.982 51.864 329.306
C 678.489 51.854 329.373
C 681.850 52.554 329.626
C 685.269 52.769 330.503
C 688.386 52.578 332.113
C 691.268 53.273 332.634
C 695.179 53.029 331.639
C 698.587 53.983 332.308
C 701.978 55.075 332.881
C 704.895 56.167 333.574
C 708.214 57.119 334.263
C 711.213 58.155 334.906
C 713.828 60.578 334.349
C 715.666 63.144 333.382
C 717.011 65.920 333.156
C 718.550 68.950 333.591
C 721.877 70.944 333.294
C 723.122 74.247 332.819
C 724.375 77.627 332.993
C 725.592 80.670 332.927
C 726.717 84.316 332.968
C 727.931 86.788 332.453
C 728.280 89.853 331.332
C 728.812 93.057 329.934
C 727.701 96.409 328.915
C 726.743 99.054 327.969
C 725.786 102.518 327.220
C 724.913 105.321 326.470
C 723.723 107.405 323.058
C 722.560 110.025 320.719
C 719.939 112.396 320.390
C 718.524 115.171 318.987
C 716.685 117.086 317.519
C 714.799 118.643 315.276
C 711.443 119.544 314.196
C 709.834 121.601 311.513
C 707.582 124.054 310.249
C 704.919 124.340 307.939
C 703.316 126.167 305.370
C 699.752 126.411 304.622
C 696.595 127.273 303.194
C 694.690 127.794 300.939
C 692.234 128.671 298.956
C 688.973 128.342 296.818
C 685.540 127.458 296.217
C 683.211 126.964 294.327
C 680.294 125.669 293.102
C 676.945 125.916 292.553
C 674.773 122.666 290.627
C 671.814 120.902 288.361
C 669.649 118.064 289.185
C 667.042 116.319 288.635
C 665.057 113.287 288.299
C 663.444 110.973 287.281
C 661.639 108.033 286.821
C 660.341 105.248 287.413
C 658.174 102.602 288.211
C 657.049 99.094 287.063
C 655.362 95.805 286.192
C 655.643 92.499 287.122
C 656.605 88.695 286.990
C 656.427 85.569 287.659
C 655.697 82.320 288.524
C 655.703 79.026 288.923
C 656.730 75.853 288.889
C 657.577 72.691 289.676
C 658.249 69.877 291.237
C 658.802 65.947 291.145
C 658.671 62.680 292.155
C 661.646 60.346 293.129
C 664.246 57.410 293.248
C 665.982 55.687 295.559
C 667.588 53.176 297.346
C 670.052 51.289 298.451
C 672.732 49.282 299.213
C 674.979 47.077 300.740
C 677.674 46.203 302.299
C 679.691 44.395 304.828
C 683.135 43.636 305.522
C 686.968 41.994 305.568
C 690.617 42.849 306.503
C 693.389 42.928 308.033
C 696.646 42.978 308.903
C 699.707 43.496 310.028
C 703.421 44.477 309.829
C 706.019 46.096 309.409
C 708.583 47.770 309.015
C 711.611 49.142 309.458
C 714.546 50.620 311.328
C 716.987 53.100 309.994
C 720.157 54.565 309.947
C 721.746 57.483 310.279
C 724.254 60.172 309.013
C 726.989 62.358 310.353
C 729.411 64.350 310.267
C 730.855 67.335 309.785
C 732.060 70.400 309.195
C 733.077 73.638 310.096
C 734.422 76.415 308.546
C 736.884 79.243 306.856
C 737.018 82.125 306.329
C 737.248 86.032 305.889
C 737.848 88.916 305.365
C 737.938 92.513 304.641
C 737.818 95.309 303.010
C 737.003 98.218 302.013
C 735.458 100.897 300.915
C 734.061 103.487 299.457
C 732.141 106.324 298.279
C 730.617 109.083 297.170
C 728.790 111.339 295.876
C 726.061 112.438 293.202
C 723.930 114.764 292.043
C 722.215 117.190 290.660
C 720.721 118.779 288.356
C 718.460 120.337 285.654
C 715.637 119.904 284.376
C 712.534 120.467 282.937
C 709.924 120.124 280.822
C 706.394 120.549 279.340
C 703.480 120.478 277.778
C 701.545 119.062 274.477
C 699.169 118.743 273.050
C 695.542 117.145 271.718
C 692.883 116.501 270.432
C 690.067 116.055 268.467
C 687.611 114.979 266.450
C 684.853 113.496 265.303
C 681.674 112.277 265.503
C 678.781 110.612 265.115
C 675.920 109.125 265.204
C 672.985 107.205 264.660
C 669.950 105.856 264.769
C 667.322 104.238 264.122
C 664.975 101.627 263.150
C 661.912 100.688 262.523
C 660.124 97.821 261.550
C 658.644 94.957 261.607
C 655.334 92.579 259.987
C 653.483 89.268 259.108
C 650.562 87.118 258.286
C 646.596 87.421 257.374
C 643.016 87.296 255.730
C 640.322 88.243 252.598
C 636.736 88.028 252.918
C 633.794 87.881 251.548
C 631.734 89.240 249.490
C 628.549 88.941 248.507
C 625.645 87.749 246.495
C 623.767 89.018 243.719
C 621.053 88.452 241.016
C 618.450 90.028 238.974
C 616.832 88.391 235.893
C 617.654 89.495 232.222
C 615.022 90.682 228.521
C 613.132 92.310 226.427
C 611.992 93.571 223.947
C 611.536 95.531 220.866
C 610.063 93.363 217.887
C 606.913 90.214 217.592
C 604.844 88.579 216.820
C 602.189 86.744 217.744
C 600.032 85.989 219.033
C 595.594 82.876 217.135
C 592.913 80.096 216.335
C 590.555 77.980 217.607
C 588.582 76.602 220.557
C 585.666 76.229 218.647
C 582.892 74.974 218.240
C 578.116 74.072 219.295
C 575.184 76.289 218.931
C 571.662 76.231 217.471
C 569.033 77.604 214.765
C 566.793 77.464 212.028
C 564.917 77.839 210.127
C 561.231 78.506 209.759
C 558.822 82.947 208.631
C 555.299 83.433 209.348
C 552.869 84.631 209.208
C 549.717 84.203 208.680
C 546.689 84.546 208.562
C 543.521 83.478 210.783
C 541.073 86.446 213.549
C 537.243 87.496 211.687
C 533.218 86.176 209.497
C 530.347 84.536 209.546
C 527.304 86.095 205.698
C 524.176 85.763 204.119
C 520.286 85.152 202.684
C 516.178 86.373 203.241
C 512.709 86.701 201.154
C 508.824 84.725 200.919
C 505.228 85.890 202.491
C 502.219 85.321 201.492
C 498.852 82.362 198.732
C 495.742 81.313 198.184
C 492.757 81.190 196.948
C 489.844 82.082 200.026
C 487.253 81.450 201.310
C 485.310 79.796 202.650
C 485.149 76.177 202.224
C 485.324 72.974 202.148
C 482.062 70.573 201.618
C 481.262 66.648 201.449
C 480.107 63.685 202.091
C 480.803 60.641 201.462
C 479.872 57.094 200.964
C 479.967 54.172 197.490
C 478.735 51.686 195.834
C 479.597 47.727 193.026
C 479.262 43.837 192.162
C 475.622 42.504 192.922
C 473.341 39.825 193.930
C 469.062 39.303 195.572
C 468.707 37.476 198.138
C 465.345 36.132 200.476
C 462.012 33.729 201.506
C 461.394 32.744 203.719
C 458.869 31.930 205.450
C 455.539 31.737 207.373
C 455.345 29.908 211.605
C 454.972 29.566 215.757
C 451.791 26.569 216.663
C 448.789 26.065 219.485
C 445.566 25.256 220.689
C 441.276 26.040 220.535
C 438.060 26.214 222.557
C 434.263 26.003 222.600
C 431.331 24.762 223.818
C 426.974 23.107 223.764
C 424.734 21.834 226.582
C 423.543 21.628 228.892
C 422.198 21.179 233.093
C 422.220 18.327 234.931
C 420.122 16.013 236.952
C 417.939 14.012 239.648
C 415.270 12.470 242.353
C 414.584 9.687 243.201
C 414.206 4.279 244.389
C 414.764 2.845 246.959
C 415.853 -0.296 247.921
C 415.540 -3.175 250.172
C 413.398 -6.823 251.581
C 413.152 -9.777 255.282
C 415.223 -11.230 258.317
C 415.164 -11.409 262.787
C 412.116 -12.572 266.452
C 412.610 -13.276 269.849
C 412.687 -15.404 272.452
C 413.168 -17.856 274.498
C 411.368 -20.534 277.150
C 411.082 -23.964 278.867
C 410.530 -26.792 279.325
C 410.415 -28.502 282.362
C 409.095 -29.464 285.749
C 408.627 -32.033 288.440
C 410.628 -36.922 288.470
C 412.620 -41.034 288.940
C 414.576 -41.764 288.459
C 416.624 -43.323 287.960
C 420.131 -45.339 286.570
C 423.601 -45.882 287.747
C 427.417 -45.406 288.345
C 430.355 -46.358 288.793
C 434.410 -48.285 286.696
C 436.549 -50.297 286.004
C 440.281 -50.438 284.421
C 442.281 -53.195 284.825
C 444.216 -55.365 284.952
C 444.637 -59.487 283.909
C 447.441 -62.327 283.274
N -34.694 -17.224 54.360
N 246.860 275.625 -84.608
N 585.230 246.855 40.753
N 521.486 275.205 -84.856
N 322.075 192.785 134.379
N 215.580 210.840 148.692
N 267.715 124.630 90.473
N 405.916 285.681 153.057
N 306.485 386.158 131.269
N 474.881 257.238 197.113
N 512.274 168.666 256.636
N 518.519 132.993 115.911
N 695.827 86.092 303.537
