# Supplementary material for: Impact of DNA methylation on 3D genome structure
Source: Nat Commun. 2021 May 28;12:3243. doi: 10.1038/s41467-021-23142-8 (PMC8163762; doi:10.1038/s41467-021-23142-8)
Supplement: Supplementary file 7 — Supplementary Software 2 [file 41467_2021_23142_MOESM7_ESM.zip › Supplementary_Software2/test/output_pos/cartnucl_000000_000022.xyz]

2888
generated by Juergen Walther
C 0.000 0.000 0.000
C 1.035 1.071 3.990
C -0.254 2.150 7.135
C -1.016 0.275 9.690
C -0.874 0.682 12.854
C -1.336 -1.719 15.241
C -0.670 -1.951 18.412
C -1.265 -3.740 21.416
C -1.388 -5.063 24.499
C -1.582 -6.111 27.648
C -1.357 -8.347 30.128
C -1.604 -10.134 32.934
C -1.419 -12.178 35.710
C -1.629 -13.785 38.540
C -2.035 -15.510 41.260
C -2.601 -17.418 43.892
C -4.326 -18.131 46.862
C -6.430 -19.263 49.340
C -7.931 -20.778 52.162
C -8.659 -22.737 54.985
C -10.403 -24.018 57.078
C -12.612 -23.759 60.454
C -14.751 -25.373 62.860
C -17.026 -26.952 65.173
C -19.012 -28.551 67.093
C -21.096 -30.165 69.427
C -23.102 -31.712 71.443
C -26.471 -32.649 72.328
C -29.736 -33.127 72.458
C -32.591 -34.262 72.101
C -35.449 -36.128 71.810
C -38.744 -37.265 73.540
C -42.051 -38.364 72.804
C -45.140 -40.079 72.070
C -48.062 -41.439 71.472
C -51.344 -43.113 70.481
C -54.029 -43.845 70.160
C -56.987 -44.100 68.758
C -60.258 -44.195 67.421
C -62.653 -44.382 64.639
C -64.564 -44.386 62.368
C -67.003 -44.888 59.672
C -68.991 -45.147 57.398
C -71.425 -42.665 55.092
C -73.812 -41.366 52.582
C -74.417 -41.507 49.087
C -76.392 -41.065 46.335
C -77.537 -40.148 43.679
C -78.723 -38.384 41.131
C -78.178 -37.135 37.757
C -80.069 -35.222 35.152
C -81.322 -34.622 31.872
C -81.194 -32.154 29.342
C -82.865 -30.255 26.871
C -81.580 -29.009 23.690
C -81.256 -27.469 20.485
C -81.661 -25.285 18.472
C -81.939 -23.381 15.820
C -80.976 -20.716 13.122
C -78.847 -19.185 10.661
C -78.121 -16.853 8.852
C -76.212 -14.696 7.011
C -74.952 -13.670 4.021
C -72.253 -10.256 3.811
C -70.419 -6.970 2.125
C -66.848 -6.196 1.856
C -64.467 -4.529 0.555
C -61.340 -2.667 0.476
C -59.234 -0.541 0.290
C -56.320 1.362 0.308
C -53.324 2.163 0.729
C -49.907 2.885 0.355
C -47.206 5.504 1.210
C -44.267 7.893 1.490
C -41.527 8.296 3.541
C -39.214 9.725 6.373
C -36.491 10.379 7.927
C -33.316 11.009 9.090
C -30.677 11.937 10.873
C -28.826 13.019 13.429
C -26.541 13.389 15.874
C -24.096 12.959 18.028
C -21.466 14.476 20.585
C -18.515 14.870 22.272
C -17.839 14.350 26.082
C -16.890 14.906 29.848
C -15.475 13.173 32.362
C -13.628 12.245 35.157
C -12.975 11.527 38.305
C -12.487 11.124 41.680
C -11.304 10.191 44.838
C -11.331 8.624 47.666
C -9.899 6.677 50.475
C -10.759 5.703 53.826
C -11.433 5.587 57.940
C -13.505 3.726 60.618
C -14.296 1.798 63.001
C -15.595 0.385 65.773
C -17.037 -1.405 68.145
C -19.723 -2.305 70.747
C -22.423 -3.048 72.054
C -25.135 -3.829 73.304
C -27.494 -5.332 75.154
C -29.271 -8.145 76.950
C -32.931 -8.372 77.614
C -35.642 -9.497 79.507
C -38.485 -11.236 79.312
C -42.307 -11.618 79.925
C -44.743 -14.193 81.144
C -47.491 -15.349 82.123
C -50.662 -16.354 81.724
C -53.820 -17.249 81.075
C -56.372 -19.519 80.258
C -59.797 -19.461 79.827
C -63.882 -19.507 80.303
C -66.338 -20.187 78.850
C -69.574 -21.363 76.938
C -72.263 -22.132 75.878
C -75.318 -22.905 73.997
C -78.057 -22.508 72.314
C -80.259 -22.596 70.019
C -81.965 -22.367 67.226
C -83.835 -21.805 64.584
C -85.506 -21.495 61.384
C -87.288 -21.291 58.566
C -88.619 -20.667 55.748
C -89.224 -18.177 52.708
C -90.397 -17.644 49.604
C -91.952 -17.027 46.786
C -93.385 -15.295 44.548
C -94.582 -13.046 41.657
C -93.389 -11.197 39.433
C -92.873 -9.539 36.433
C -92.216 -7.011 34.293
C -91.399 -5.181 31.003
C -90.555 -3.201 28.493
C -89.942 0.691 27.429
C -89.124 2.546 25.513
C -86.677 5.050 23.227
C -85.413 6.959 21.254
C -84.510 9.432 19.004
C -83.338 12.130 17.390
C -81.334 14.260 15.787
C -78.738 15.153 13.764
C -76.203 16.696 12.188
C -73.613 17.735 10.570
C -70.934 19.526 9.085
C -68.351 20.525 7.248
C -66.096 22.233 5.854
C -63.378 24.570 5.210
C -61.405 26.077 3.089
C -58.776 28.411 3.053
C -56.362 30.788 2.610
C -54.814 33.873 0.962
C -52.749 35.097 1.056
C -51.289 35.356 -1.456
C -52.136 35.256 -5.162
C -52.121 34.676 -8.790
C -54.576 37.931 -13.726
C -53.892 39.111 -16.523
C -52.342 41.324 -20.122
C -51.517 43.249 -23.199
C -48.209 44.665 -25.535
C -46.161 44.962 -28.079
C -42.455 44.053 -29.438
C -38.548 45.417 -29.112
C -34.308 46.793 -28.397
C -30.324 47.153 -28.916
C -27.958 49.186 -30.472
C -25.436 48.613 -32.680
C -22.246 49.117 -35.302
C -19.297 51.558 -34.346
C -16.404 52.726 -35.013
C -14.082 54.221 -36.017
C -10.281 53.324 -39.450
C -7.837 54.428 -40.973
C -4.312 54.023 -42.893
C -0.328 54.074 -44.078
C 4.006 52.044 -45.855
C 6.775 52.366 -46.720
C 9.989 52.273 -46.476
C 13.679 52.701 -46.496
C 16.374 54.777 -43.571
C 19.604 53.532 -41.335
C 22.675 54.651 -39.590
C 23.057 57.757 -36.900
C 26.602 59.058 -35.571
C 29.650 58.664 -34.973
C 32.534 58.454 -36.499
C 34.560 56.998 -37.142
C 37.654 55.921 -37.228
C 40.385 57.211 -36.507
C 43.784 57.077 -36.899
C 46.959 56.884 -35.874
C 48.350 59.860 -37.327
C 50.213 61.574 -40.373
C 54.558 63.092 -41.041
C 56.408 64.477 -43.126
C 59.359 66.655 -42.957
C 61.534 69.616 -44.428
C 62.613 73.422 -44.794
C 64.918 76.119 -46.364
C 66.805 79.270 -47.306
C 68.917 81.318 -48.402
C 69.478 83.118 -51.121
C 70.402 84.953 -53.080
C 72.289 87.322 -54.692
C 76.241 89.169 -56.478
C 77.433 90.536 -60.215
C 78.397 94.750 -59.442
C 79.033 97.562 -61.103
C 79.079 101.279 -61.013
C 78.029 103.367 -63.650
C 79.623 106.513 -62.998
C 80.588 109.361 -63.948
C 81.488 110.578 -68.367
C 84.089 112.649 -68.337
C 88.146 113.525 -68.942
C 91.080 114.641 -70.589
C 94.212 116.418 -72.422
C 97.572 119.108 -72.320
C 101.485 121.623 -72.063
C 103.385 125.288 -71.685
C 106.461 126.997 -72.770
C 105.845 131.480 -71.414
C 108.260 133.321 -72.280
C 111.212 135.446 -73.998
C 112.135 138.233 -75.227
C 116.043 139.983 -77.726
C 118.101 142.671 -78.814
C 120.479 145.356 -78.785
C 123.565 147.741 -79.246
C 126.461 149.908 -79.552
C 128.759 151.951 -79.837
C 131.476 154.232 -79.541
C 134.533 157.137 -77.436
C 137.133 160.340 -79.069
C 140.464 162.412 -79.221
C 142.672 165.658 -81.355
C 143.751 168.702 -81.428
C 145.869 171.319 -81.571
C 148.371 173.950 -79.709
C 150.362 177.470 -79.978
C 151.933 180.255 -79.690
C 152.670 183.361 -80.439
C 152.426 185.852 -81.492
C 155.053 188.210 -82.938
C 155.954 191.210 -82.475
C 156.372 193.786 -85.216
C 157.729 196.522 -86.895
C 157.854 199.037 -89.125
C 159.830 201.514 -90.216
C 161.685 204.041 -92.005
C 164.783 204.400 -93.851
C 166.998 206.027 -94.143
C 170.432 206.977 -96.104
C 173.994 210.232 -97.696
C 176.029 212.466 -98.787
C 178.188 215.492 -99.555
C 180.900 217.238 -100.507
C 183.025 218.097 -102.473
C 185.130 220.530 -104.211
C 187.454 223.309 -104.799
C 189.898 226.412 -104.772
C 192.536 227.588 -104.256
C 195.104 228.116 -103.850
C 197.793 229.088 -103.848
C 201.494 229.993 -103.221
C 205.437 229.577 -103.107
C 208.114 229.909 -103.976
C 211.446 231.256 -105.016
C 213.825 231.799 -102.714
C 216.270 235.015 -102.170
C 220.110 235.628 -101.810
C 223.583 236.652 -100.841
C 225.812 238.498 -102.740
C 229.798 238.893 -103.220
C 234.941 237.053 -104.408
C 237.223 241.147 -103.415
C 240.211 241.650 -103.697
C 243.842 241.162 -102.388
C 247.084 241.297 -101.006
C 250.132 239.803 -101.658
C 253.153 238.061 -102.990
C 256.598 241.853 -99.977
C 259.639 242.505 -97.825
C 262.842 242.934 -98.162
C 265.413 245.076 -99.337
C 268.230 246.693 -100.183
C 271.098 248.058 -101.165
C 273.425 250.458 -101.330
C 275.922 252.524 -102.119
C 278.523 254.771 -102.449
C 281.061 256.657 -103.244
C 283.428 258.679 -104.164
C 285.652 260.898 -105.175
C 287.863 262.160 -107.587
C 289.470 263.847 -110.122
C 291.583 265.846 -112.133
C 293.932 268.161 -113.344
C 295.286 269.899 -115.395
C 297.761 270.323 -118.564
C 299.269 272.481 -121.020
C 300.646 274.619 -123.581
C 301.745 276.691 -125.744
C 303.202 278.835 -128.127
C 304.388 280.870 -130.349
C 304.084 282.412 -133.596
C 303.119 283.414 -136.590
C 301.803 284.950 -138.931
C 300.519 287.211 -141.162
C 301.029 289.020 -144.568
C 299.209 290.556 -147.216
C 297.437 292.662 -149.550
C 295.863 294.406 -151.836
C 293.786 296.478 -154.276
C 292.575 297.594 -156.543
C 290.274 298.181 -158.809
C 287.937 298.667 -161.417
C 284.520 298.963 -162.737
C 281.751 299.052 -163.801
C 278.387 299.674 -165.132
C 275.580 300.025 -166.220
C 272.704 297.752 -168.212
C 269.606 296.614 -169.881
C 266.103 296.511 -169.317
C 262.875 296.126 -170.370
C 260.030 295.151 -170.766
C 257.306 293.361 -171.389
C 254.348 291.721 -170.046
C 251.346 289.891 -171.334
C 247.864 289.185 -171.577
C 245.615 286.495 -171.110
C 242.810 284.658 -172.233
C 240.277 282.921 -170.261
C 237.419 281.047 -169.230
C 235.473 278.771 -169.370
C 232.953 276.689 -169.139
C 230.827 273.656 -167.878
C 229.261 271.575 -165.398
C 227.883 268.994 -164.576
C 226.855 266.392 -162.611
C 224.485 264.895 -160.682
C 225.305 261.091 -158.722
C 224.445 257.407 -157.081
C 225.390 256.051 -153.812
C 225.007 253.908 -151.488
C 226.029 251.574 -148.889
C 226.627 249.131 -147.256
C 227.673 246.798 -144.894
C 229.083 245.575 -142.381
C 229.876 244.285 -139.213
C 231.671 241.364 -137.443
C 232.992 238.576 -135.228
C 235.841 237.941 -133.397
C 239.329 236.442 -132.395
C 241.712 235.515 -130.467
C 243.874 234.503 -127.991
C 246.459 233.342 -126.264
C 249.520 232.231 -125.543
C 252.590 231.740 -124.251
C 255.407 231.981 -122.575
C 258.742 230.317 -121.207
C 261.316 229.623 -119.062
C 265.114 230.395 -119.538
C 269.002 230.061 -119.943
C 271.769 231.781 -119.101
C 274.975 232.668 -118.093
C 278.133 233.573 -118.345
C 281.463 234.217 -118.882
C 284.795 235.250 -118.605
C 287.394 237.067 -119.236
C 290.437 239.024 -118.433
C 293.280 240.441 -120.113
C 296.939 241.059 -122.016
C 298.715 243.477 -124.450
C 300.630 245.728 -125.588
C 302.766 247.591 -127.414
C 304.463 249.808 -129.178
C 306.005 251.372 -132.336
C 306.326 252.658 -135.128
C 306.588 253.978 -137.906
C 307.503 256.009 -140.412
C 308.504 259.230 -142.121
C 307.925 260.100 -145.699
C 308.781 261.820 -148.615
C 307.597 263.963 -150.885
C 306.910 265.006 -154.569
C 307.162 268.043 -156.753
C 307.141 269.711 -159.410
C 305.687 271.165 -162.055
C 304.006 272.485 -164.629
C 302.309 275.043 -166.335
C 300.784 275.490 -169.401
C 299.895 276.232 -173.347
C 297.693 277.151 -175.053
C 294.782 278.638 -177.250
C 292.871 279.720 -179.281
C 290.064 280.784 -181.393
C 287.595 280.668 -183.486
C 284.704 280.884 -184.798
C 281.518 280.661 -185.548
C 278.434 280.152 -186.559
C 274.879 279.805 -187.164
C 271.643 279.616 -187.973
C 268.572 278.942 -188.438
C 265.603 276.299 -188.498
C 262.310 275.663 -188.709
C 259.165 275.032 -189.381
C 256.652 273.342 -190.326
C 253.620 271.045 -190.939
C 251.984 268.823 -189.464
C 249.386 266.822 -188.339
C 247.681 264.027 -187.513
C 244.916 261.781 -186.049
C 242.900 259.459 -184.833
C 242.251 255.435 -184.634
C 240.783 253.298 -183.607
C 239.525 250.226 -181.063
C 238.152 247.959 -179.611
C 236.421 245.168 -178.512
C 235.388 242.175 -177.402
C 234.615 239.607 -175.419
C 233.590 238.121 -172.526
C 232.993 236.049 -169.949
C 232.354 234.459 -167.216
C 231.900 232.129 -164.578
C 231.050 230.559 -161.775
C 230.539 228.387 -159.547
C 230.914 225.595 -157.238
C 229.617 223.596 -155.006
C 230.535 220.880 -152.971
C 229.739 217.390 -151.578
C 230.854 213.707 -150.313
C 232.644 210.832 -150.672
C 231.662 207.952 -151.746
C 229.306 204.668 -153.360
C 229.143 200.602 -151.966
C 230.499 198.602 -154.043
C 234.273 197.102 -156.496
C 233.383 194.689 -158.198
C 232.505 192.628 -159.808
C 232.926 189.333 -160.202
C 231.829 186.424 -161.041
C 231.785 183.473 -161.939
C 232.670 180.477 -163.646
C 234.981 176.674 -163.074
C 236.689 173.786 -163.175
C 238.267 171.801 -165.069
C 239.327 168.921 -166.455
C 238.666 165.231 -168.251
C 239.657 161.533 -169.470
C 242.381 159.350 -167.364
C 243.675 156.929 -164.934
C 245.531 155.859 -163.896
C 248.320 154.088 -164.368
C 250.286 152.045 -163.202
C 251.620 149.043 -163.270
C 254.016 147.310 -162.677
C 254.468 143.232 -164.254
C 256.784 140.515 -164.748
C 258.761 137.585 -165.038
C 261.499 135.332 -164.929
C 263.956 132.818 -163.705
C 265.384 129.868 -163.448
C 266.746 126.607 -164.277
C 268.722 124.628 -166.269
C 271.701 122.735 -165.996
C 273.362 120.451 -165.950
C 274.146 117.821 -167.985
C 276.684 115.640 -168.882
C 277.984 113.566 -170.945
C 280.087 110.694 -170.906
C 280.366 107.374 -171.233
C 281.707 104.865 -172.860
C 283.635 101.695 -173.955
C 288.838 100.339 -175.545
C 289.715 97.019 -177.330
C 290.219 93.943 -180.048
C 290.615 92.591 -182.665
C 288.923 89.407 -185.201
C 290.621 87.067 -186.902
C 291.443 84.204 -189.189
C 292.099 82.473 -192.023
C 293.268 79.757 -194.345
C 294.013 77.448 -195.026
C 295.094 73.990 -194.217
C 295.688 70.936 -192.920
C 297.271 69.133 -191.282
C 299.703 67.073 -189.647
C 301.836 64.779 -187.878
C 301.348 60.106 -187.455
C 301.556 55.948 -185.661
C 303.331 53.101 -183.472
C 305.118 50.361 -183.640
C 306.958 47.807 -182.628
C 305.238 44.901 -182.193
C 304.733 42.702 -180.112
C 303.959 39.251 -178.468
C 304.664 37.304 -176.754
C 302.886 36.620 -172.298
C 303.352 34.731 -170.269
C 304.706 32.344 -168.425
C 304.245 33.299 -163.515
C 305.621 30.925 -161.335
C 306.430 31.211 -158.565
C 305.933 31.084 -155.404
C 306.439 30.576 -152.159
C 304.620 31.982 -149.229
C 302.818 33.183 -145.730
C 303.603 34.636 -142.477
C 302.512 34.505 -139.433
C 304.327 35.860 -136.562
C 304.838 35.999 -132.979
C 306.127 35.697 -128.990
C 305.078 37.606 -126.571
C 303.854 39.001 -122.916
C 304.471 39.732 -119.271
C 305.296 39.933 -116.820
C 306.474 41.721 -114.063
C 305.863 41.780 -110.607
C 303.785 41.501 -106.618
C 303.756 41.637 -103.656
C 304.037 42.942 -101.044
C 304.644 44.597 -97.360
C 305.371 46.016 -94.828
C 306.969 47.671 -91.946
C 309.111 48.960 -88.260
C 310.206 47.959 -86.018
C 309.980 48.012 -82.511
C 311.352 47.573 -79.308
C 312.948 46.894 -75.870
C 312.383 47.425 -73.198
C 312.965 45.176 -70.194
C 313.775 41.674 -70.323
C 315.019 38.884 -69.223
C 317.921 36.549 -68.907
C 320.241 35.220 -66.773
C 323.386 34.364 -64.579
C 324.724 33.127 -61.745
C 327.595 32.392 -61.295
C 330.627 30.102 -61.559
C 331.712 27.323 -59.135
C 334.131 25.043 -57.595
C 336.781 22.864 -54.930
C 338.914 19.919 -55.250
C 342.712 20.033 -54.463
C 346.018 18.475 -53.421
C 348.196 16.353 -51.640
C 351.269 15.516 -49.753
C 354.344 13.716 -47.689
C 356.775 11.394 -47.095
C 359.628 9.520 -47.348
C 362.563 10.346 -45.349
C 365.842 9.828 -45.094
C 369.418 9.093 -45.880
C 372.879 7.760 -44.917
C 375.355 4.878 -44.351
C 378.533 3.576 -44.441
C 380.752 1.869 -45.132
C 383.404 -1.368 -42.928
C 386.542 -3.801 -45.172
C 389.328 -5.544 -43.921
C 393.865 -5.160 -43.082
C 396.927 -6.408 -43.816
C 398.878 -9.135 -40.806
C 402.262 -9.912 -41.161
C 406.122 -9.813 -40.649
C 407.785 -12.058 -39.782
C 409.556 -14.358 -39.875
C 411.813 -17.705 -39.070
C 414.482 -19.980 -38.022
C 417.572 -21.443 -36.974
C 419.645 -25.439 -37.356
C 422.822 -26.754 -35.876
C 426.421 -27.010 -34.465
C 429.295 -28.245 -33.957
C 432.371 -29.631 -34.247
C 435.353 -28.484 -34.485
C 438.195 -28.009 -36.537
C 440.761 -27.298 -37.445
C 444.977 -28.037 -35.596
C 448.452 -28.080 -36.021
C 452.088 -27.650 -38.032
C 455.064 -27.200 -39.253
C 458.424 -26.303 -38.552
C 461.708 -25.611 -38.482
C 464.911 -24.733 -38.621
C 468.147 -24.891 -37.781
C 471.386 -24.362 -37.183
C 474.785 -24.311 -36.579
C 477.966 -23.738 -36.151
C 481.077 -23.080 -35.496
C 484.171 -22.381 -34.587
C 486.827 -20.126 -34.189
C 489.190 -17.870 -33.103
C 492.124 -16.156 -32.120
C 495.384 -15.272 -31.155
C 497.535 -13.517 -29.992
C 500.020 -10.340 -30.279
C 502.538 -8.259 -28.764
C 504.938 -6.081 -27.178
C 507.049 -4.296 -25.583
C 509.513 -2.289 -24.069
C 511.681 -0.433 -22.538
C 512.368 2.425 -20.448
C 512.201 5.101 -18.521
C 511.977 7.010 -16.097
C 512.149 8.673 -13.107
C 513.677 11.688 -11.182
C 513.036 13.866 -8.438
C 512.716 15.629 -5.305
C 512.376 17.428 -2.586
C 511.782 19.282 0.695
C 511.428 21.207 2.700
C 509.868 23.166 4.823
C 508.242 25.477 6.948
C 505.533 26.495 9.213
C 503.260 27.343 10.922
C 500.765 28.312 13.435
C 498.596 29.131 15.386
C 495.057 31.341 15.364
C 491.898 32.999 16.338
C 488.821 32.245 17.940
C 485.911 33.146 19.486
C 482.992 33.543 20.214
C 479.769 34.329 20.242
C 476.329 33.145 20.127
C 472.878 34.572 20.399
C 469.546 34.726 21.647
C 466.213 34.649 20.465
C 462.919 35.928 20.596
C 459.764 34.175 20.056
C 456.303 33.348 19.756
C 453.472 33.804 18.884
C 450.232 33.824 18.395
C 446.790 33.044 16.706
C 444.261 30.921 15.281
C 441.712 30.532 13.671
C 439.399 29.048 11.637
C 436.509 27.301 11.222
C 435.157 26.174 7.235
C 432.445 25.229 4.277
C 432.401 22.352 2.009
C 430.859 20.469 -0.045
C 430.407 18.445 -3.035
C 429.583 17.358 -5.706
C 429.164 15.566 -8.660
C 429.621 13.433 -10.905
C 429.486 10.633 -13.019
C 429.433 9.582 -16.731
C 429.021 8.040 -20.178
C 431.045 6.551 -22.536
C 433.209 6.082 -25.778
C 434.680 4.527 -28.159
C 435.892 2.437 -30.608
C 437.423 1.135 -33.248
C 439.436 0.839 -35.891
C 441.748 -0.135 -38.136
C 444.204 -1.644 -39.716
C 446.135 -2.449 -43.089
C 447.878 -4.251 -45.418
C 451.548 -3.694 -46.631
C 454.722 -2.987 -48.827
C 457.936 -3.969 -48.981
C 461.089 -4.926 -50.088
C 464.269 -4.655 -50.905
C 467.476 -4.044 -51.972
C 470.846 -4.304 -52.877
C 474.036 -3.875 -52.571
C 477.610 -4.849 -52.661
C 480.852 -3.299 -52.605
C 484.391 -1.325 -53.591
C 487.272 0.701 -52.002
C 490.124 1.498 -50.881
C 492.998 3.059 -50.060
C 495.675 4.462 -48.731
C 497.949 7.347 -47.589
C 499.018 9.850 -46.126
C 500.053 12.330 -44.606
C 502.001 14.446 -42.883
C 504.599 15.556 -40.369
C 504.720 18.853 -38.634
C 506.476 21.428 -37.058
C 506.675 23.158 -34.210
C 506.799 26.517 -32.253
C 508.682 28.082 -29.414
C 509.649 30.357 -27.483
C 509.279 32.571 -24.996
C 508.642 34.728 -22.518
C 508.589 35.793 -19.172
C 507.659 38.610 -17.405
C 507.467 42.273 -15.545
C 506.136 43.625 -13.307
C 504.516 45.302 -10.133
C 503.534 46.959 -7.844
C 501.781 48.641 -5.094
C 499.707 50.556 -3.505
C 497.407 51.615 -1.580
C 494.601 52.191 0.021
C 491.748 53.084 1.382
C 488.555 53.519 3.039
C 485.728 54.142 4.705
C 482.775 54.534 5.814
C 478.874 54.918 5.145
C 475.739 55.039 6.349
C 472.755 55.621 7.572
C 469.778 56.715 7.641
C 466.029 57.570 7.403
C 463.414 56.454 6.096
C 460.107 55.577 5.538
C 457.168 55.204 3.917
C 453.575 54.032 3.173
C 450.597 53.165 2.028
C 447.957 53.712 -1.035
C 445.551 53.029 -2.270
C 442.772 51.056 -4.693
C 440.359 49.988 -6.168
C 437.388 49.345 -7.827
C 434.909 48.775 -10.014
C 432.831 47.284 -12.155
C 431.051 44.676 -13.444
C 429.351 42.518 -15.379
C 427.856 40.111 -16.921
C 426.143 37.953 -19.157
C 424.474 35.461 -20.588
C 422.813 33.669 -22.582
C 421.585 31.976 -25.563
C 419.340 30.097 -27.010
C 418.630 28.691 -30.153
C 417.453 23.885 -32.670
C 415.721 22.884 -36.411
C 414.084 21.693 -39.717
C 413.631 19.895 -42.304
C 413.513 18.259 -45.112
C 411.673 15.350 -46.742
C 411.572 13.103 -48.987
C 413.784 11.558 -52.088
C 412.785 10.257 -54.536
C 411.900 10.350 -57.015
C 411.202 8.598 -59.750
C 409.669 6.713 -63.146
C 408.755 5.478 -65.763
C 407.631 5.069 -68.748
C 407.389 3.446 -70.993
C 406.432 4.578 -73.317
C 405.116 5.420 -75.872
C 401.682 4.635 -75.780
C 398.840 4.456 -77.752
C 397.574 2.236 -79.194
C 396.071 -1.054 -81.218
C 396.378 -2.542 -84.683
C 395.038 -3.123 -87.948
C 394.974 -4.800 -91.342
C 396.188 -5.998 -93.886
C 395.591 -5.530 -97.149
C 395.670 -6.614 -100.638
C 396.083 -6.506 -103.851
C 394.341 -7.466 -107.022
C 394.815 -7.057 -110.210
C 396.625 -8.113 -113.071
C 397.958 -8.731 -116.089
C 399.339 -9.062 -119.095
C 400.273 -10.722 -121.847
C 401.693 -11.843 -124.649
C 402.736 -13.251 -127.624
C 404.105 -14.194 -130.430
C 405.635 -15.262 -133.086
C 407.312 -16.515 -135.637
C 410.013 -16.453 -137.874
C 412.961 -16.876 -139.598
C 415.517 -17.641 -141.921
C 417.415 -18.893 -144.599
C 419.920 -19.571 -146.124
C 423.072 -18.440 -148.389
C 426.097 -19.346 -150.121
C 429.213 -20.229 -151.712
C 431.930 -21.236 -153.049
C 434.880 -22.163 -154.733
C 437.641 -23.098 -156.142
C 441.208 -23.586 -155.920
C 444.360 -23.797 -154.961
C 447.060 -24.781 -153.818
C 449.888 -26.463 -152.863
C 453.696 -26.970 -153.477
C 456.686 -27.969 -151.819
C 459.559 -29.583 -150.348
C 462.273 -30.834 -149.000
C 465.234 -32.450 -147.218
C 467.732 -33.045 -146.096
C 470.054 -33.390 -143.802
C 472.668 -33.542 -141.426
C 473.995 -34.155 -138.054
C 475.016 -34.514 -135.291
C 476.457 -35.414 -132.037
C 477.585 -36.016 -129.289
C 478.733 -33.925 -125.866
C 479.935 -33.033 -122.483
C 479.348 -33.879 -119.087
C 480.206 -33.903 -115.779
C 480.255 -33.501 -112.773
C 480.260 -32.247 -109.700
C 478.448 -31.793 -106.577
C 479.069 -30.357 -103.175
C 479.056 -30.391 -99.614
C 477.743 -28.539 -96.901
C 478.207 -27.104 -93.702
C 475.770 -26.662 -91.021
C 474.180 -25.874 -87.924
C 473.577 -24.150 -85.546
C 472.681 -22.846 -82.677
C 470.507 -20.896 -80.073
C 467.485 -20.081 -78.302
C 465.876 -18.248 -76.488
C 463.178 -16.675 -75.097
C 460.860 -16.406 -72.621
C 457.795 -13.313 -72.786
C 455.061 -10.601 -71.311
C 451.535 -10.152 -72.199
C 448.647 -8.973 -71.559
C 445.446 -7.394 -72.270
C 443.123 -5.509 -72.474
C 440.147 -3.854 -73.191
C 437.383 -3.191 -74.503
C 433.973 -2.806 -75.248
C 431.375 -0.258 -76.532
C 428.395 1.925 -77.413
C 426.472 2.569 -80.199
C 425.064 4.408 -83.369
C 422.955 5.190 -85.648
C 420.298 5.833 -87.735
C 418.305 6.938 -90.147
C 417.284 8.412 -92.960
C 415.921 9.139 -95.951
C 414.424 9.013 -98.875
C 412.616 10.858 -101.889
C 410.375 11.399 -104.418
C 411.094 11.664 -108.247
C 411.393 12.948 -111.942
C 411.158 11.702 -115.059
C 410.503 11.270 -118.445
C 411.048 11.202 -121.694
C 411.780 11.501 -125.036
C 411.866 11.189 -128.520
C 413.057 10.271 -131.382
C 412.936 8.878 -134.814
C 414.996 8.710 -137.754
C 417.017 9.527 -141.309
C 420.104 8.433 -143.357
C 421.910 7.122 -145.604
C 424.246 6.431 -147.934
C 426.635 5.297 -149.914
C 430.135 5.166 -151.504
C 433.192 4.910 -151.872
C 436.248 4.607 -152.192
C 439.276 3.704 -153.315
C 441.927 1.472 -154.827
C 445.592 1.649 -154.173
C 448.910 1.147 -155.143
C 451.737 -0.391 -154.259
C 455.557 -0.366 -153.528
C 458.597 -2.444 -154.235
C 461.647 -3.169 -154.358
C 464.609 -4.013 -153.041
C 467.460 -4.805 -151.479
C 469.883 -7.015 -150.222
C 472.922 -6.813 -148.596
C 476.894 -6.472 -147.587
C 478.792 -7.276 -145.499
C 481.332 -8.608 -142.801
C 483.592 -9.398 -141.006
C 485.917 -10.343 -138.328
C 487.850 -10.128 -135.738
C 489.146 -10.553 -132.864
C 489.769 -10.812 -129.653
C 490.548 -10.703 -126.464
C 490.991 -10.972 -122.878
C 491.679 -11.255 -119.621
C 491.889 -11.160 -116.451
C 491.087 -9.345 -113.006
C 491.066 -9.412 -109.646
C 491.485 -9.308 -106.397
C 491.828 -8.002 -103.527
C 491.661 -6.349 -100.051
C 489.546 -5.108 -98.107
C 487.827 -4.174 -95.245
C 486.145 -2.216 -93.068
C 484.026 -1.197 -90.017
C 482.122 0.134 -87.664
C 480.648 3.654 -86.217
C 478.985 4.992 -84.423
C 475.588 6.771 -82.754
C 473.482 8.119 -81.056
C 471.541 9.982 -78.875
C 469.530 12.182 -77.335
C 466.828 13.774 -76.201
C 463.606 14.029 -75.112
C 460.500 15.018 -74.295
C 457.400 15.502 -73.549
C 454.155 16.741 -72.825
C 450.993 17.141 -71.882
C 448.186 18.348 -71.104
C 445.110 20.299 -71.068
C 442.350 21.173 -69.558
C 439.561 23.257 -70.048
C 435.828 22.748 -71.146
C 433.595 23.872 -70.949
C 430.390 24.597 -70.109
C 427.982 25.425 -70.708
C 424.851 27.057 -69.852
C 422.884 29.245 -69.158
C 420.648 32.129 -67.846
C 417.585 33.888 -68.786
C 414.819 36.434 -68.557
C 416.013 40.970 -68.802
C 414.316 42.542 -71.626
C 414.103 44.963 -74.211
C 413.382 47.933 -76.433
C 413.539 50.807 -77.708
C 411.445 51.508 -80.855
C 409.273 51.795 -83.459
C 406.906 52.838 -85.532
C 406.138 54.654 -88.587
C 403.239 55.545 -91.458
C 402.519 55.092 -96.378
C 399.717 56.279 -98.512
C 400.275 56.026 -102.940
C 399.004 57.228 -106.053
C 398.362 58.801 -108.734
C 396.602 58.288 -111.148
C 395.180 59.802 -114.381
C 391.926 61.436 -116.786
C 391.559 64.430 -119.663
C 389.733 66.551 -122.273
C 389.315 68.652 -124.522
C 388.898 70.659 -127.588
C 387.748 74.117 -128.921
C 387.188 76.602 -130.396
C 386.515 78.010 -133.222
C 386.481 81.253 -135.805
C 386.536 84.105 -137.605
C 384.466 86.755 -138.960
C 383.150 89.491 -141.693
C 382.615 91.855 -144.542
C 380.891 94.641 -145.669
C 379.600 97.287 -146.659
C 377.966 99.898 -148.197
C 377.847 103.754 -148.012
C 376.402 107.112 -150.244
C 375.944 110.806 -149.977
C 377.176 114.622 -149.297
C 377.227 118.094 -147.349
C 376.721 121.611 -147.159
C 376.317 124.094 -148.114
C 374.315 125.695 -150.496
C 377.285 129.530 -150.940
C 376.280 132.308 -149.105
C 375.027 135.434 -148.829
C 373.598 137.877 -147.804
C 373.294 141.477 -148.733
C 369.781 143.899 -149.527
C 368.969 147.258 -150.128
C 367.102 150.691 -150.763
C 364.920 153.296 -152.283
C 363.916 156.400 -153.869
C 362.385 158.608 -154.828
C 361.052 162.536 -154.486
C 359.424 165.776 -153.844
C 357.392 168.388 -153.372
C 355.987 170.354 -154.028
C 356.311 173.912 -153.079
C 357.651 178.251 -152.315
C 359.190 182.499 -151.902
C 360.845 185.950 -152.789
C 358.391 189.252 -153.602
C 357.224 192.452 -152.688
C 356.500 195.771 -153.005
C 356.140 198.752 -151.716
C 355.269 202.357 -149.872
C 354.169 205.824 -147.595
C 356.186 206.327 -144.803
C 357.395 207.755 -141.575
C 360.504 209.918 -140.982
C 362.264 212.085 -137.886
C 364.423 213.743 -137.546
C 365.592 216.992 -135.942
C 365.365 220.693 -134.782
C 365.667 223.666 -133.729
C 366.613 225.772 -131.740
C 366.809 228.829 -130.140
C 367.404 231.239 -128.343
C 367.743 232.954 -126.280
C 368.254 234.252 -123.624
C 369.764 233.037 -120.316
C 371.064 234.773 -118.063
C 371.601 236.581 -115.325
C 373.149 239.025 -113.169
C 375.825 241.116 -111.478
C 377.852 242.955 -109.109
C 380.325 244.184 -107.508
C 383.328 244.382 -106.277
C 384.351 246.364 -103.559
C 387.184 248.377 -101.761
C 389.597 250.135 -100.572
C 389.458 252.450 -97.873
C 392.961 253.144 -96.377
C 396.003 254.635 -95.395
C 398.849 256.626 -93.721
C 401.505 258.104 -92.120
C 403.722 259.489 -89.363
C 407.524 258.590 -87.390
C 410.446 259.127 -84.730
C 413.233 258.038 -82.207
C 414.043 257.452 -78.722
C 416.290 259.419 -76.825
C 418.248 259.753 -74.045
C 421.960 260.022 -72.931
C 423.305 258.753 -69.928
C 424.799 258.431 -66.506
C 426.658 261.391 -64.053
C 429.003 262.651 -62.186
C 433.400 260.878 -62.434
C 435.265 259.012 -59.073
C 437.603 258.393 -57.134
C 442.399 258.054 -55.194
C 444.587 258.093 -53.774
C 446.655 258.197 -51.331
C 449.388 258.658 -49.637
C 451.423 257.505 -46.970
C 453.751 256.846 -44.643
C 456.027 256.466 -42.250
C 458.335 254.806 -40.484
C 460.468 253.630 -38.205
C 462.922 252.217 -36.231
C 465.064 251.224 -33.981
C 467.016 250.083 -31.651
C 468.828 248.739 -29.244
C 469.868 248.579 -25.897
C 470.377 247.891 -22.563
C 471.611 246.927 -19.392
C 473.457 245.564 -16.732
C 473.968 244.666 -13.905
C 474.784 245.518 -10.038
C 475.306 244.342 -6.674
C 475.663 243.175 -3.278
C 475.943 241.920 -0.358
C 476.452 240.730 2.917
C 476.777 239.545 5.912
C 475.260 238.659 9.063
C 473.200 238.069 11.574
C 471.196 236.755 13.530
C 469.370 234.740 15.614
C 468.535 233.837 19.305
C 465.948 232.459 21.329
C 463.624 230.490 23.262
C 461.445 228.903 25.129
C 458.800 226.911 27.024
C 456.865 226.006 28.837
C 453.895 225.330 30.061
C 450.726 224.811 31.540
C 447.157 223.942 31.412
C 444.247 223.380 31.259
C 440.765 222.218 31.257
C 437.847 221.403 31.186
C 434.101 223.238 31.116
C 430.459 223.877 31.004
C 427.608 222.987 29.086
C 424.233 222.758 28.604
C 421.410 223.051 27.533
C 418.480 224.193 26.471
C 416.249 224.738 23.649
C 412.769 225.981 23.044
C 409.489 225.829 21.663
C 407.347 227.723 19.581
C 404.114 228.989 18.909
C 402.527 229.606 15.681
C 400.211 230.461 13.101
C 398.119 232.160 11.789
C 395.713 233.457 9.982
C 393.988 235.546 7.159
C 393.436 236.629 3.774
C 392.236 238.567 1.763
C 391.856 240.380 -1.110
C 390.427 240.820 -4.167
C 391.510 244.236 -6.645
C 390.983 247.182 -9.482
C 393.102 248.046 -12.343
C 393.516 249.515 -15.138
C 395.266 251.460 -17.668
C 396.194 253.596 -19.557
C 397.859 255.593 -21.871
C 400.066 256.600 -23.849
C 402.014 257.384 -26.664
C 403.993 260.244 -28.333
C 405.773 262.772 -30.541
C 409.024 263.717 -31.182
C 412.347 265.806 -31.097
C 415.190 266.892 -32.093
C 418.073 267.894 -33.678
C 420.972 269.292 -34.488
C 423.845 270.964 -34.216
C 427.068 271.937 -34.258
C 430.341 272.075 -34.524
C 433.671 274.209 -34.866
C 436.813 275.079 -35.908
C 440.056 275.391 -33.756
C 443.259 276.759 -31.950
C 446.316 275.652 -31.082
C 449.721 275.409 -30.425
C 452.518 275.390 -28.684
C 455.304 275.719 -26.704
C 458.510 275.516 -25.317
C 460.769 274.570 -23.206
C 464.084 273.315 -22.126
C 466.032 273.019 -19.120
C 468.490 273.728 -15.827
C 469.294 272.370 -12.300
C 470.781 270.943 -9.896
C 472.100 270.078 -6.916
C 473.108 268.755 -4.063
C 473.262 268.291 -0.248
C 472.466 267.713 2.682
C 471.629 267.085 5.586
C 471.588 265.892 8.720
C 472.145 263.433 11.538
C 470.144 263.183 14.672
C 469.822 262.351 18.049
C 468.051 260.481 20.172
C 465.931 260.060 23.406
C 465.587 257.685 26.286
C 464.602 256.632 29.073
C 462.329 255.422 31.215
C 459.868 254.269 33.167
C 457.954 251.764 34.715
C 455.290 251.574 36.904
C 452.833 251.441 40.199
C 450.248 250.363 41.072
C 446.895 248.669 42.253
C 444.443 247.574 43.572
C 441.162 246.289 44.599
C 438.025 246.202 45.402
C 434.914 245.540 45.454
C 431.734 245.106 44.772
C 428.488 245.022 44.275
C 425.031 244.585 43.284
C 421.785 244.118 42.643
C 418.773 244.083 41.629
C 415.764 245.858 39.732
C 412.675 245.681 38.419
C 409.511 245.629 37.568
C 406.636 246.792 36.900
C 403.370 248.335 35.560
C 402.285 249.735 32.982
C 400.224 250.757 30.388
C 398.707 252.814 28.181
C 396.617 253.957 25.154
C 395.067 255.410 22.620
C 394.030 259.020 21.025
C 392.904 260.473 18.927
C 392.517 262.559 15.323
C 391.647 264.073 12.856
C 390.231 266.064 10.402
C 389.408 268.419 8.159
C 389.266 270.261 5.382
C 389.459 270.833 2.025
C 389.807 272.130 -1.055
C 390.254 272.928 -4.148
C 390.721 274.493 -7.299
C 391.016 275.206 -10.531
C 391.270 276.689 -13.302
C 392.256 278.965 -15.970
C 391.841 280.088 -19.008
C 393.195 282.481 -21.199
C 395.162 283.085 -24.530
C 396.755 285.857 -27.837
C 398.229 287.517 -30.825
C 398.473 289.884 -32.306
C 399.890 293.299 -33.911
C 398.491 296.175 -34.817
C 398.470 298.884 -36.609
C 398.963 302.397 -36.633
C 399.352 305.669 -37.271
C 399.472 308.908 -38.012
C 400.897 311.929 -38.225
C 401.631 315.176 -38.429
C 402.826 318.390 -38.831
C 403.435 321.577 -39.157
C 404.043 324.765 -39.231
C 404.716 327.990 -39.057
C 403.705 331.331 -38.704
C 402.892 334.504 -37.647
C 402.671 337.979 -37.025
C 403.254 341.435 -36.786
C 402.843 344.237 -35.767
C 400.706 347.668 -35.675
C 400.265 350.981 -34.335
C 399.735 354.234 -32.865
C 399.464 357.074 -31.435
C 399.070 360.309 -30.104
C 398.728 363.219 -28.725
C 397.316 365.239 -26.091
C 395.747 366.385 -23.422
C 395.028 367.262 -20.544
C 394.869 368.491 -17.350
C 393.500 371.315 -15.050
C 392.558 371.960 -11.677
C 392.227 372.799 -8.182
C 391.690 373.572 -5.042
C 391.263 374.217 -1.306
C 390.319 374.920 1.237
C 389.043 374.550 4.239
C 387.444 374.254 7.378
C 386.704 372.501 10.522
C 386.010 370.997 12.985
C 385.476 369.457 16.274
C 384.937 368.074 18.916
C 381.986 365.675 20.632
C 380.032 363.561 22.954
C 380.443 360.702 25.017
C 379.450 358.613 27.531
C 378.554 356.205 29.145
C 376.947 353.562 30.344
C 376.918 349.954 30.822
C 374.790 347.381 32.518
C 374.197 344.581 34.636
C 372.806 341.332 34.491
C 370.794 338.826 35.967
C 371.166 335.200 35.792
C 370.747 331.681 36.229
C 369.169 329.138 36.398
C 368.006 326.113 36.882
C 366.982 322.424 36.078
C 367.492 319.098 34.808
C 366.425 316.384 33.952
C 366.197 313.408 32.285
C 366.693 310.044 32.150
C 365.635 307.793 28.572
C 364.445 304.520 26.366
C 365.987 303.054 23.383
C 366.320 300.628 21.347
C 366.710 299.006 18.112
C 366.312 297.447 15.582
C 366.526 295.948 12.448
C 367.580 295.226 9.590
C 369.092 293.729 6.797
C 368.460 292.733 3.123
C 368.258 291.263 -0.373
C 369.166 292.199 -3.563
C 368.872 293.520 -7.248
C 369.667 293.921 -10.324
C 370.821 293.875 -13.564
C 371.309 294.390 -16.806
C 371.067 295.726 -19.852
C 371.661 297.137 -22.850
C 373.033 298.575 -25.468
C 372.907 299.536 -29.318
C 374.017 300.101 -32.505
C 374.108 303.485 -34.451
C 373.522 306.328 -37.091
C 375.246 308.869 -38.467
C 376.537 311.224 -40.674
C 376.895 314.111 -42.219
C 376.865 317.114 -43.886
C 377.702 319.960 -45.741
C 378.388 323.082 -46.226
C 380.235 325.966 -47.643
C 379.865 329.523 -47.998
C 378.788 333.358 -49.231
C 378.530 336.992 -47.945
C 379.134 340.066 -47.480
C 378.961 343.403 -47.038
C 379.076 346.578 -46.134
C 377.715 349.917 -44.794
C 376.466 352.058 -42.949
C 375.250 354.168 -41.052
C 374.697 357.005 -39.351
C 375.528 360.170 -37.457
C 373.428 361.786 -34.836
C 372.363 364.599 -33.061
C 372.095 365.857 -29.980
C 370.032 367.532 -27.140
C 370.396 370.265 -24.600
C 369.505 372.296 -22.380
C 368.505 373.165 -19.303
C 367.473 373.766 -16.178
C 367.911 374.617 -12.799
C 365.931 375.095 -10.011
C 363.475 376.582 -7.066
C 362.837 376.210 -4.227
C 362.218 375.835 -0.356
C 361.440 375.904 2.532
C 360.604 375.346 6.062
C 358.997 374.412 8.714
C 358.201 372.997 11.450
C 357.542 370.888 13.876
C 356.497 368.821 16.205
C 355.870 366.315 18.745
C 355.191 364.214 21.252
C 354.445 361.829 23.216
C 352.701 358.312 23.847
C 352.175 355.671 25.858
C 351.304 353.346 27.997
C 349.519 351.052 29.266
C 347.589 347.915 30.398
C 347.253 344.910 29.592
C 346.817 341.474 29.735
C 345.616 338.408 28.985
C 345.274 334.572 28.945
C 344.685 331.353 28.471
C 342.184 328.696 26.644
C 341.566 326.056 25.988
C 341.464 322.411 23.940
C 341.077 319.585 22.942
C 340.085 316.381 22.078
C 338.956 313.577 20.623
C 338.760 310.797 18.790
C 339.964 307.993 17.269
C 340.537 305.336 15.294
C 341.548 302.830 13.531
C 341.994 300.117 11.288
C 343.073 297.436 9.646
C 343.317 294.945 7.728
C 343.198 292.741 4.831
C 343.572 289.764 3.542
C 343.290 288.118 0.449
C 342.657 285.549 -2.455
C 342.922 284.742 -5.995
C 343.809 282.206 -8.803
C 344.062 278.768 -10.715
C 344.026 276.540 -13.370
C 344.941 275.726 -16.882
C 345.101 271.711 -18.359
C 347.654 268.151 -18.398
C 347.383 265.027 -19.704
C 347.311 262.264 -20.324
C 347.511 258.398 -21.234
C 350.501 255.632 -21.683
C 353.500 252.584 -21.603
C 353.574 249.818 -21.263
C 355.096 246.112 -20.551
C 356.159 243.086 -21.069
C 355.673 239.641 -20.376
C 355.666 236.293 -20.137
C 355.935 232.995 -19.819
C 354.868 229.827 -19.980
C 354.320 226.554 -19.644
C 353.544 223.191 -19.746
C 353.172 219.966 -19.441
C 352.642 216.802 -18.948
C 351.902 213.651 -18.303
C 352.343 210.702 -16.457
C 352.191 208.052 -14.265
C 351.847 204.914 -12.669
C 351.128 201.573 -11.855
C 350.702 199.206 -10.045
C 352.175 196.285 -7.670
C 351.550 193.512 -5.459
C 350.915 190.842 -3.116
C 350.119 188.517 -1.081
C 349.467 185.808 1.072
C 348.755 183.415 3.133
C 348.101 182.348 6.516
C 347.576 182.152 9.770
C 346.273 182.129 12.575
C 344.325 181.757 15.369
C 343.823 179.833 18.713
C 342.385 180.188 21.952
C 340.391 180.290 24.958
C 338.784 180.402 27.813
C 336.718 180.763 31.000
C 335.807 180.861 33.648
C 334.896 182.148 36.527
C 334.145 183.451 39.727
C 332.778 186.013 41.980
C 331.800 188.162 43.778
C 330.175 190.522 46.072
C 328.959 192.575 47.941
C 330.228 195.756 50.323
C 330.332 198.655 52.618
C 328.802 201.829 53.050
C 328.042 204.598 54.901
C 327.790 207.438 55.940
C 328.358 210.514 57.045
C 328.200 214.086 56.371
C 328.852 217.299 58.181
C 328.059 220.589 59.290
C 329.336 223.882 59.102
C 330.036 226.959 60.700
C 329.983 230.327 59.295
C 330.149 233.866 58.856
C 331.346 236.591 59.218
C 332.039 239.787 59.416
C 333.465 243.284 58.392
C 333.992 246.075 56.186
C 335.453 248.632 55.433
C 336.789 251.109 53.493
C 336.607 254.215 52.116
C 339.773 255.665 49.496
C 342.205 258.447 47.667
C 342.961 258.877 44.108
C 344.080 260.648 41.710
C 345.889 261.350 38.631
C 347.857 262.287 36.572
C 349.735 262.924 33.711
C 350.762 262.750 30.760
C 351.421 263.262 27.348
C 354.276 263.419 24.758
C 356.704 264.004 21.896
C 357.998 262.187 19.270
C 360.521 260.071 17.132
C 361.848 258.811 14.505
C 363.018 257.883 11.406
C 364.684 256.522 8.880
C 366.761 254.539 7.182
C 368.159 252.363 5.027
C 368.714 250.131 2.679
C 371.225 248.293 0.214
C 372.375 246.799 -2.642
C 373.425 243.072 -3.147
C 375.457 239.801 -3.899
C 374.915 236.761 -5.235
C 375.241 233.766 -6.968
C 375.848 230.569 -7.487
C 376.827 227.295 -7.822
C 377.263 223.987 -8.874
C 376.936 220.772 -8.751
C 376.313 217.375 -10.094
C 376.701 213.944 -9.098
C 378.185 210.145 -8.231
C 377.443 207.022 -6.080
C 376.577 204.099 -5.223
C 376.315 201.041 -3.829
C 375.545 198.206 -2.320
C 375.629 195.554 0.465
C 375.347 194.153 3.205
C 375.008 192.790 5.954
C 374.257 190.579 8.360
C 372.305 187.880 10.151
C 372.205 187.306 13.832
C 371.802 185.217 16.601
C 370.009 184.807 19.387
C 369.738 184.224 23.223
C 367.751 182.171 25.650
C 366.958 180.910 28.411
C 365.745 180.988 31.533
C 364.535 181.339 34.633
C 362.022 181.280 37.085
C 361.761 181.816 40.486
C 361.734 181.500 44.586
C 360.435 182.650 46.952
C 358.466 184.051 50.061
C 357.229 184.813 52.676
C 355.651 186.340 55.617
C 355.237 188.136 58.280
C 354.161 190.283 60.367
C 353.200 192.996 61.941
C 352.597 195.708 63.695
C 351.553 198.825 65.218
C 350.556 201.554 66.867
C 349.964 204.433 68.076
C 351.029 208.228 68.597
C 350.247 211.328 69.632
C 349.639 214.213 71.064
C 350.289 217.001 72.431
C 351.166 220.583 73.543
C 352.039 223.315 72.292
C 352.402 226.707 71.674
C 353.910 229.647 70.978
C 354.330 233.362 70.051
C 355.196 236.420 69.137
C 358.376 238.913 68.571
C 359.361 241.376 67.710
C 360.864 244.380 65.219
C 361.894 246.902 63.910
C 363.317 249.914 62.962
C 365.209 252.421 61.782
C 366.619 254.665 59.757
C 366.752 256.786 57.090
C 367.655 258.756 54.522
C 368.081 260.563 51.884
C 369.254 262.541 49.182
C 369.557 264.534 46.540
C 370.672 266.411 44.264
C 372.680 267.832 41.578
C 373.312 270.306 39.544
C 375.551 271.172 36.975
C 376.169 272.885 33.682
C 378.000 275.983 31.688
C 379.952 277.290 29.766
C 381.881 279.584 27.716
C 384.524 280.267 25.408
C 385.910 281.187 23.983
C 387.119 283.599 21.921
C 389.180 285.018 21.488
C 389.388 288.711 19.340
C 391.959 291.581 18.111
C 395.001 294.060 17.085
C 397.520 294.504 15.025
C 400.965 294.806 13.305
C 404.488 293.858 11.147
C 408.117 293.636 9.523
C 411.373 294.327 7.258
C 414.063 293.151 6.436
C 417.217 292.899 5.096
C 420.118 292.113 4.992
C 423.987 290.578 3.065
C 427.965 290.196 2.297
C 430.862 291.080 2.192
C 433.973 292.090 1.660
C 438.024 292.464 1.211
C 441.106 293.055 1.032
C 444.172 293.138 -0.502
C 447.219 293.014 -2.777
C 449.381 293.103 -4.874
C 451.692 295.485 -6.495
C 454.073 294.642 -7.529
C 456.739 294.380 -8.919
C 460.314 293.856 -10.010
C 464.331 292.308 -7.242
C 468.169 293.814 -9.551
C 470.604 293.169 -9.768
C 473.656 292.562 -11.365
C 476.126 292.901 -12.614
C 480.689 292.778 -13.376
C 484.204 294.127 -14.188
C 487.656 293.543 -14.595
C 489.872 293.590 -15.614
C 492.453 292.300 -17.000
C 492.224 290.616 -19.293
C 494.719 289.343 -20.134
C 495.186 285.304 -21.492
C 496.284 281.706 -20.659
C 498.449 278.499 -20.918
C 500.090 275.974 -21.431
C 500.250 272.460 -22.330
C 501.517 268.981 -22.795
C 502.722 265.877 -23.991
C 500.957 262.461 -23.695
C 499.179 260.624 -24.185
C 496.958 257.243 -24.534
C 494.836 254.760 -25.756
C 492.903 251.770 -25.426
C 491.822 249.427 -27.711
C 491.852 246.343 -30.914
C 492.375 243.135 -31.972
C 493.470 239.884 -31.853
C 493.500 236.033 -31.101
C 494.696 232.416 -31.872
C 493.337 229.427 -32.041
C 491.528 225.801 -32.739
C 490.382 223.246 -33.755
C 488.229 220.362 -35.027
C 487.489 217.298 -35.771
C 487.056 215.163 -36.713
C 485.175 212.697 -38.165
C 482.482 209.737 -37.276
C 480.585 208.235 -36.356
C 480.745 204.151 -35.022
C 480.526 201.090 -35.424
C 477.673 197.555 -34.812
C 477.365 194.194 -35.289
C 475.004 191.602 -35.474
C 474.069 188.867 -34.517
C 473.013 186.210 -34.272
C 472.990 183.613 -34.501
C 471.695 181.257 -35.093
C 472.488 176.962 -36.084
C 471.077 174.447 -38.462
C 469.795 171.507 -36.865
C 467.261 169.154 -36.076
C 466.433 165.249 -36.133
C 462.229 164.393 -37.838
C 459.440 162.034 -39.068
C 456.584 161.178 -39.789
C 455.211 158.618 -37.624
C 452.213 154.591 -39.993
C 449.391 152.396 -40.167
C 446.210 150.541 -39.848
C 444.584 147.740 -40.102
C 441.997 145.711 -38.770
C 439.661 143.427 -38.000
C 437.560 140.970 -37.225
C 434.563 139.608 -36.623
C 431.961 137.763 -35.646
C 429.028 136.052 -35.024
C 426.564 134.114 -34.125
C 424.094 132.321 -33.020
C 421.541 130.682 -31.723
C 420.220 128.241 -29.577
C 418.827 126.417 -27.012
C 416.799 124.438 -24.896
C 414.169 122.644 -23.411
C 412.697 121.236 -21.194
C 412.204 118.027 -18.784
C 410.425 116.463 -16.072
C 408.750 114.970 -13.246
C 407.133 113.846 -10.735
C 405.366 112.350 -8.082
C 403.762 111.117 -5.554
C 403.507 110.662 -1.985
C 403.923 110.711 1.290
C 403.840 111.476 4.286
C 403.089 112.475 7.476
C 402.308 111.329 11.111
C 402.528 112.422 14.493
C 402.146 113.764 17.821
C 401.978 114.839 20.914
C 401.785 116.398 24.390
C 401.997 116.968 27.126
C 403.124 118.331 29.891
C 404.453 119.568 32.925
C 406.027 122.169 34.989
C 407.432 124.233 36.594
C 408.707 126.884 38.790
C 409.909 129.052 40.533
C 413.655 130.140 42.013
C 416.427 131.891 43.725
C 417.835 135.140 43.981
C 419.837 137.463 45.486
C 421.993 139.513 46.083
C 424.863 141.119 46.518
C 427.133 143.704 45.331
C 430.349 145.298 46.400
C 432.500 148.045 47.117
C 435.625 149.361 46.112
C 438.715 150.841 46.988
C 440.707 153.255 45.109
C 443.226 155.565 44.079
C 446.044 156.519 43.711
C 448.831 158.172 43.227
C 451.969 159.568 41.351
C 453.699 161.215 38.664
C 456.261 161.932 37.192
C 458.359 162.757 34.622
C 460.088 165.086 32.843
C 462.439 163.917 29.365
C 465.489 164.143 26.600
C 465.306 164.102 22.942
C 466.634 164.635 20.097
C 467.452 163.978 16.612
C 468.822 163.303 14.031
C 469.698 162.539 10.750
C 469.423 161.852 7.709
C 469.276 161.928 4.201
C 470.510 160.107 1.032
C 471.703 158.906 -2.369
C 470.511 156.888 -4.894
C 470.031 153.737 -7.187
C 469.259 152.072 -9.811
C 468.495 150.777 -12.905
C 467.897 148.790 -15.495
C 467.345 146.029 -17.283
C 466.093 143.661 -19.323
C 464.208 141.883 -21.344
C 463.828 138.951 -23.993
C 462.713 137.271 -26.758
C 460.580 134.002 -26.884
C 459.338 130.340 -27.547
C 456.447 128.753 -28.214
C 454.036 126.587 -29.469
C 451.995 124.003 -29.593
C 450.188 121.083 -29.612
C 447.811 118.581 -30.190
C 445.334 116.629 -29.478
C 442.134 114.859 -30.076
C 440.201 112.182 -28.657
C 438.672 108.462 -27.555
C 436.551 106.751 -24.816
C 434.137 105.345 -23.323
C 432.163 103.372 -21.432
C 430.053 101.917 -19.350
C 428.973 99.881 -16.269
C 428.542 98.967 -13.349
C 428.104 98.119 -10.414
C 426.699 97.017 -7.575
C 424.005 96.501 -4.972
C 424.541 95.957 -1.324
C 423.547 94.661 1.764
C 422.867 95.522 4.917
C 423.329 95.087 8.754
C 421.250 94.996 11.872
C 420.597 94.548 14.908
C 420.730 95.296 18.170
C 421.055 96.228 21.368
C 420.072 97.874 24.310
C 421.222 98.219 27.547
C 422.105 97.772 31.538
C 422.743 99.357 33.923
C 423.335 101.557 37.135
C 423.804 102.818 39.807
C 424.691 104.828 42.747
C 426.442 106.186 45.109
C 427.861 108.303 47.013
C 429.619 110.753 48.309
C 431.654 112.928 49.694
C 433.632 115.715 50.894
C 435.398 118.197 52.266
C 437.412 120.511 53.099
C 440.955 122.279 52.742
C 442.956 124.894 53.416
C 445.024 127.209 54.466
C 447.812 128.544 55.178
C 451.244 130.269 55.466
C 453.417 131.564 53.624
C 455.908 133.641 52.400
C 458.790 134.580 50.911
C 461.464 136.854 49.326
C 463.958 138.354 47.757
C 467.630 137.758 46.078
C 469.788 138.765 44.627
C 472.220 139.861 41.406
C 474.327 140.903 39.506
C 477.136 141.966 37.783
C 479.822 142.360 35.810
C 481.778 142.978 33.181
C 482.649 144.486 30.249
C 483.934 145.322 27.259
C 484.776 146.401 24.338
C 486.204 147.055 21.156
C 487.100 148.350 18.229
C 488.534 148.950 15.486
C 490.104 148.614 12.216
C 491.722 149.958 9.720
C 493.074 149.067 6.599
C 497.292 149.639 4.695
C 498.857 150.892 2.327
C 499.890 150.825 -0.029
C 500.691 152.601 -3.510
C 501.882 154.011 -5.303
C 503.307 156.112 -8.084
C 502.918 158.696 -10.817
C 502.667 160.267 -14.021
C 503.724 162.238 -17.374
C 503.434 164.010 -20.230
C 502.082 166.759 -23.101
C 502.916 165.729 -27.940
C 504.066 167.225 -30.471
C 504.866 168.725 -33.200
C 507.034 170.774 -35.836
C 507.779 172.989 -37.657
C 508.606 175.535 -39.459
C 510.302 177.888 -40.922
C 510.322 180.336 -43.489
C 510.884 182.825 -45.670
C 511.682 185.152 -47.906
C 511.287 188.023 -49.581
C 511.296 190.552 -51.755
C 511.202 193.459 -53.615
C 511.377 195.918 -55.749
C 511.347 198.271 -57.985
C 511.079 200.588 -60.320
C 511.632 201.746 -63.585
C 511.483 202.647 -66.904
C 511.376 204.313 -70.022
C 511.126 206.679 -72.606
C 510.749 207.648 -75.431
C 512.163 208.199 -79.178
C 511.581 209.319 -82.551
C 510.940 210.288 -85.967
C 510.150 211.204 -88.920
C 509.543 212.314 -92.206
C 508.841 213.245 -95.227
C 507.649 212.388 -98.521
C 506.448 210.885 -101.205
C 504.571 209.717 -103.368
C 502.145 209.011 -105.682
C 501.266 208.803 -109.466
C 499.092 207.137 -111.743
C 496.487 205.954 -113.942
C 494.283 204.739 -116.043
C 491.520 203.274 -118.227
C 490.031 201.987 -120.222
C 488.269 199.641 -121.694
C 486.585 197.060 -123.427
C 484.292 194.194 -123.607
C 482.551 191.792 -123.697
C 480.038 189.134 -124.011
C 478.072 186.835 -124.196
C 478.154 182.666 -124.307
C 477.196 179.095 -124.429
C 475.045 176.807 -122.775
C 473.384 173.829 -122.555
C 472.380 171.103 -121.680
C 472.101 167.922 -120.778
C 471.438 165.546 -118.103
C 471.055 161.844 -117.691
C 469.434 158.879 -116.565
C 470.085 156.045 -114.551
C 469.821 152.554 -114.053
C 469.462 150.713 -110.922
C 469.062 148.140 -108.479
C 469.618 145.469 -107.237
C 469.641 142.662 -105.547
C 470.587 140.091 -102.754
C 471.071 138.981 -99.367
C 472.162 136.985 -97.352
C 473.418 135.745 -94.425
C 472.978 134.129 -91.462
C 476.329 133.551 -88.737
C 478.550 131.700 -85.798
C 479.998 133.123 -82.748
C 481.282 132.751 -79.857
C 483.578 133.397 -77.109
C 485.751 133.248 -75.048
C 488.076 133.805 -72.518
C 489.758 135.286 -70.334
C 491.065 136.591 -67.347
C 494.352 137.096 -65.391
C 497.212 137.537 -62.930
C 499.381 140.049 -62.003
C 502.671 142.174 -61.736
C 504.769 144.242 -60.479
C 506.761 146.355 -58.637
C 509.179 148.350 -57.545
C 511.917 150.253 -57.519
C 514.146 152.755 -57.190
C 515.624 155.646 -56.677
C 518.924 157.740 -55.981
C 520.947 160.167 -54.668
C 522.759 163.065 -56.557
C 525.480 165.465 -58.049
C 525.829 168.738 -58.747
C 527.089 171.950 -59.164
C 528.382 174.567 -60.693
C 530.003 177.037 -62.444
C 531.273 180.085 -63.600
C 531.530 182.624 -65.586
C 531.870 186.203 -66.483
C 532.654 188.225 -69.349
C 534.583 190.296 -72.412
C 533.967 191.756 -75.936
C 533.488 193.813 -78.295
C 533.492 195.506 -81.211
C 532.940 197.106 -84.047
C 532.884 197.612 -87.860
C 532.255 197.268 -90.866
C 531.562 196.905 -93.852
C 530.711 197.514 -97.038
C 528.941 199.185 -99.931
C 528.119 197.621 -103.213
C 527.496 197.833 -106.643
C 525.226 197.117 -108.985
C 524.208 195.522 -112.383
C 522.141 196.345 -115.399
C 520.993 196.024 -118.301
C 519.112 194.576 -120.665
C 517.188 192.925 -122.849
C 514.241 192.324 -124.662
C 513.122 190.092 -127.047
C 512.228 188.072 -130.516
C 510.237 186.229 -131.631
C 507.390 183.966 -133.142
C 505.474 182.270 -134.692
C 503.015 179.891 -136.022
C 501.683 177.127 -137.056
C 499.783 174.594 -137.371
C 498.003 171.871 -136.948
C 496.526 168.947 -136.696
C 494.603 165.961 -135.985
C 492.769 163.193 -135.609
C 491.395 160.438 -134.822
C 491.589 156.878 -133.062
C 490.031 154.100 -131.990
C 488.589 151.221 -131.377
C 488.383 148.098 -130.863
C 488.303 144.430 -129.688
C 488.914 142.739 -127.127
C 488.770 140.326 -124.642
C 489.822 137.984 -122.449
C 489.743 135.473 -119.529
C 490.209 133.342 -117.044
C 492.915 130.804 -115.344
C 493.593 129.076 -113.262
C 495.035 127.682 -109.593
C 495.847 126.143 -107.121
C 496.863 123.909 -104.678
C 498.472 122.066 -102.382
C 499.861 121.034 -99.531
C 500.198 120.816 -96.144
C 501.276 120.444 -92.984
C 501.945 120.373 -89.829
C 503.310 119.991 -86.576
C 503.827 119.811 -83.298
C 505.059 119.289 -80.443
C 507.322 119.098 -77.595
C 507.926 118.112 -74.542
C 510.488 118.225 -72.136
C 513.039 119.364 -69.548
C 515.752 118.238 -67.494
C 516.256 116.601 -63.062
C 517.577 114.471 -60.703
C 518.309 111.729 -57.820
C 519.071 107.852 -56.585
C 519.213 104.369 -54.214
C 520.149 101.076 -52.011
C 520.567 99.615 -49.099
C 522.659 98.328 -46.278
C 524.517 97.668 -43.534
C 524.523 98.057 -39.048
C 524.925 96.949 -37.134
C 525.814 94.026 -35.143
C 528.568 91.172 -32.815
C 528.226 88.266 -30.220
C 526.847 87.389 -25.891
C 524.985 85.548 -22.807
C 525.168 85.960 -19.789
C 525.489 88.311 -16.816
C 524.721 88.630 -13.098
C 524.192 86.842 -10.051
C 523.765 85.682 -6.463
C 524.419 84.782 -3.742
C 529.026 86.772 -0.373
C 530.167 84.534 2.189
C 530.780 83.000 5.025
C 530.971 81.945 8.154
C 533.181 81.927 11.148
C 532.495 79.311 14.261
C 533.673 78.227 16.544
C 535.588 76.272 18.375
C 537.115 74.523 19.337
C 539.153 72.414 22.633
C 538.905 69.575 25.058
C 539.205 65.949 27.156
C 540.151 63.716 28.735
C 540.378 62.068 31.700
C 540.874 60.939 35.025
C 543.988 61.577 38.069
C 547.462 59.185 39.765
C 551.694 59.089 41.958
C 552.918 59.132 45.513
C 553.745 58.624 48.702
C 557.703 59.154 49.704
C 558.993 57.063 52.312
C 559.251 55.261 55.032
C 560.358 54.741 57.815
C 562.060 54.250 60.742
C 564.337 52.594 62.840
C 566.073 52.121 64.959
C 569.157 49.843 65.643
C 572.401 51.530 67.502
C 575.108 50.583 70.568
C 577.802 51.356 72.910
C 579.331 53.683 74.886
C 581.841 55.597 76.580
C 582.297 57.323 79.518
C 584.087 59.069 82.579
C 586.339 61.856 84.869
C 588.802 64.320 86.971
C 588.703 65.916 90.203
C 590.339 66.900 94.284
C 590.271 68.284 97.263
C 590.825 70.620 100.303
C 590.640 72.700 103.183
C 589.647 72.328 105.983
C 589.531 72.372 109.427
C 589.387 70.438 111.271
C 590.430 68.917 113.797
C 589.157 68.190 117.128
C 588.333 65.758 119.561
C 588.530 63.931 122.629
C 588.386 61.762 124.362
C 589.659 60.269 127.452
C 590.204 58.377 130.307
C 589.271 56.306 132.158
C 588.404 54.530 134.507
C 588.915 52.141 137.300
C 588.238 50.035 139.147
C 588.277 45.508 140.392
C 588.768 42.464 142.713
C 588.874 39.155 145.797
C 590.016 36.414 147.427
C 593.427 34.560 148.276
C 593.990 31.204 148.496
C 596.110 27.966 150.013
C 597.405 24.569 150.856
C 598.375 20.708 151.916
C 600.219 16.619 153.437
C 600.978 13.577 155.389
C 603.174 10.501 157.112
C 604.639 7.933 157.139
C 606.674 5.653 159.055
C 608.116 3.742 159.532
C 609.351 0.538 160.551
C 611.900 -1.382 161.159
C 613.380 -3.671 163.429
C 615.209 -5.913 165.132
C 617.241 -7.948 166.800
C 618.084 -10.768 168.392
C 619.420 -13.155 170.302
C 620.614 -15.946 171.946
C 622.070 -18.234 173.757
C 623.359 -20.453 175.744
C 624.466 -22.678 177.916
C 626.446 -23.571 180.669
C 627.766 -24.343 183.753
C 629.195 -25.867 186.608
C 630.422 -28.127 189.001
C 631.359 -29.031 191.715
C 634.187 -29.142 194.602
C 635.179 -30.211 197.895
C 636.105 -31.140 201.256
C 636.709 -32.066 204.250
C 637.643 -33.133 207.472
C 638.354 -34.054 210.494
C 638.384 -33.305 214.022
C 638.045 -31.949 217.014
C 636.961 -31.073 219.775
C 635.529 -30.749 222.871
C 636.155 -30.555 226.705
C 634.751 -29.243 229.704
C 633.020 -28.491 232.780
C 631.608 -27.634 235.611
C 629.675 -26.636 238.745
C 628.852 -25.577 241.205
C 627.378 -23.553 243.328
C 626.028 -21.272 245.669
C 623.476 -18.894 246.824
C 621.476 -16.870 247.667
C 618.817 -14.732 249.023
C 616.671 -12.848 250.037
C 615.983 -8.739 250.257
C 614.476 -5.417 250.870
C 611.456 -3.655 250.259
C 609.298 -1.063 250.805
C 607.529 1.381 250.485
C 606.315 4.408 249.877
C 604.226 6.498 247.754
C 603.007 10.038 247.656
C 600.538 12.587 247.351
C 599.801 15.405 245.346
C 598.697 18.757 245.116
C 596.810 20.362 242.435
C 595.010 22.706 240.431
C 594.517 25.380 239.169
C 593.344 28.065 237.704
C 592.624 30.651 234.857
C 591.540 31.690 231.589
C 591.362 33.772 229.382
C 591.127 35.107 226.244
C 589.275 36.482 223.742
C 591.135 37.577 219.957
C 591.648 39.695 216.456
C 592.053 38.450 213.035
C 592.024 38.940 209.888
C 593.160 38.632 206.445
C 594.297 39.109 203.711
C 595.526 38.903 200.461
C 596.487 37.681 197.745
C 596.766 36.527 194.439
C 599.074 36.581 191.348
C 600.791 36.594 187.960
C 602.875 34.508 186.177
C 606.150 33.044 184.582
C 607.957 31.367 182.539
C 609.452 29.599 179.995
C 611.597 28.062 177.983
C 614.424 26.719 176.831
C 616.792 24.680 175.576
C 618.485 22.108 174.429
C 621.598 20.659 172.437
C 623.385 18.612 170.357
C 626.308 16.197 171.293
C 629.802 14.429 171.530
C 631.018 11.316 171.920
C 632.936 8.425 171.701
C 635.196 6.172 172.517
C 637.811 4.134 173.415
C 639.991 1.438 173.880
C 641.479 -0.920 175.519
C 642.823 -4.326 176.085
C 645.026 -6.038 178.350
C 648.348 -7.570 180.353
C 649.433 -8.972 183.785
C 650.309 -10.982 186.071
C 651.763 -12.519 188.695
C 652.668 -14.074 191.464
C 654.186 -14.422 194.982
C 654.711 -14.079 198.008
C 655.169 -13.731 201.041
C 655.747 -14.358 204.284
C 655.588 -16.215 207.574
C 655.811 -14.701 210.973
C 656.613 -14.885 214.367
C 655.330 -14.520 217.428
C 655.415 -13.009 221.011
C 654.872 -14.086 224.560
C 654.894 -13.870 227.690
C 653.829 -12.712 230.648
C 652.617 -11.371 233.463
C 650.542 -11.271 236.294
C 650.022 -9.197 239.006
C 650.163 -7.242 242.621
C 648.440 -5.770 244.485
C 646.018 -4.034 247.059
C 644.560 -2.674 249.289
C 642.396 -0.758 251.551
C 641.060 1.741 253.119
C 638.978 3.872 254.235
C 636.683 6.184 254.631
C 634.689 8.756 255.075
C 632.103 11.286 255.271
C 629.769 13.632 255.733
C 627.694 16.037 255.638
C 626.503 19.491 254.070
C 624.148 21.871 253.784
C 622.055 24.391 253.881
C 621.068 27.393 253.599
C 619.835 30.925 252.680
C 619.071 32.592 250.145
C 617.517 34.827 247.998
C 617.168 37.233 245.654
C 615.486 39.557 243.085
C 614.536 41.632 240.691
C 615.832 44.569 238.171
C 615.307 46.306 236.053
C 614.924 47.796 232.164
C 614.406 49.357 229.628
C 613.948 51.640 227.065
C 614.159 53.659 224.394
C 614.113 54.819 221.267
C 613.068 54.955 218.023
C 612.751 55.394 214.707
C 612.123 55.460 211.544
C 612.026 55.960 208.032
C 611.193 56.097 204.818
C 611.102 56.726 201.729
C 612.009 57.228 198.237
C 611.186 58.183 195.225
C 612.591 58.463 192.015
C 613.108 56.292 189.187
C 612.714 56.590 186.446
C 614.480 57.546 183.850
C 612.937 59.709 180.417
C 613.836 61.795 177.596
C 613.776 63.608 174.227
C 613.100 62.144 170.549
C 612.004 63.422 167.770
C 612.877 64.724 164.588
C 613.089 65.972 161.479
C 613.145 67.433 158.493
C 613.890 67.674 155.239
C 614.572 68.629 152.117
C 615.139 69.158 148.753
C 615.668 70.185 145.703
C 616.439 71.226 142.727
C 617.467 72.239 139.759
C 618.394 74.779 137.525
C 619.991 77.095 135.541
C 621.346 79.027 132.907
C 622.473 80.234 129.806
C 624.020 82.017 127.938
C 624.517 85.569 126.073
C 626.484 87.643 123.881
C 628.544 89.770 121.820
C 630.517 91.467 119.973
C 632.465 93.462 117.823
C 634.393 95.252 115.936
C 637.128 97.587 115.650
C 639.667 99.630 116.181
C 642.494 100.811 116.605
C 645.805 101.692 116.565
C 648.412 104.371 115.489
C 651.621 105.653 116.352
C 655.098 106.503 116.806
C 658.185 107.485 117.308
C 661.832 108.335 118.038
C 664.260 109.610 118.616
C 666.821 110.665 120.378
C 669.472 112.043 122.267
C 671.945 111.956 124.984
C 673.833 111.924 127.274
C 676.531 111.769 129.758
C 678.645 111.669 131.928
C 679.211 113.124 135.796
C 680.599 113.880 139.141
C 681.988 112.201 141.943
C 683.737 112.142 144.877
C 684.568 111.802 147.775
C 684.822 111.947 151.081
C 684.444 110.214 154.258
C 685.097 110.867 157.887
C 686.374 110.093 161.120
C 685.240 109.694 164.446
C 685.719 110.270 167.903
C 684.784 108.151 170.724
C 684.317 106.799 173.995
C 683.614 106.924 176.906
C 683.175 106.464 180.120
C 681.375 105.500 183.458
C 679.485 103.363 185.648
C 677.852 102.917 188.172
C 675.532 101.576 190.295
C 674.717 99.481 192.850
C 670.588 99.138 194.199
C 667.512 98.463 196.860
C 664.595 96.273 196.521
C 662.148 94.700 197.816
C 658.749 93.423 198.067
C 655.899 92.892 198.832
C 652.593 91.833 199.090
C 649.880 90.439 198.388
C 647.131 88.268 198.143
C 643.275 88.168 198.214
C 639.555 87.470 198.536
C 636.881 87.005 196.414
C 633.606 87.754 194.382
C 630.896 87.129 192.794
C 627.990 85.965 191.368
C 625.094 85.656 189.779
C 622.443 86.395 187.894
C 620.005 86.446 185.573
C 618.074 85.850 182.980
C 614.589 86.269 181.126
C 611.867 85.447 179.223
C 610.800 86.953 175.781
C 608.823 88.750 172.908
C 608.398 88.447 169.584
C 607.057 88.390 166.378
C 606.306 89.436 163.345
C 605.397 90.872 160.361
C 604.426 91.468 157.053
C 604.801 92.391 153.976
C 604.437 92.146 150.297
C 604.851 94.206 147.381
C 604.361 96.980 144.306
C 606.382 99.051 141.745
C 607.641 100.061 139.021
C 608.801 101.876 136.427
C 610.416 103.380 133.971
C 612.225 106.266 132.183
C 614.261 108.486 131.493
C 616.345 110.665 130.830
C 618.528 112.616 129.195
C 621.216 113.536 126.699
C 623.722 116.269 127.067
C 625.879 118.658 125.709
C 629.068 119.643 125.662
C 631.805 122.382 126.026
C 634.928 123.523 124.296
C 637.361 125.393 123.641
C 640.327 126.822 124.258
C 643.273 128.149 125.129
C 646.780 128.332 125.184
C 649.206 130.408 126.499
C 651.929 133.401 127.232
C 654.446 133.894 128.655
C 657.954 134.412 130.368
C 660.595 135.246 131.500
C 663.696 135.849 133.369
C 665.733 136.898 135.658
C 667.884 137.009 137.999
C 669.603 136.646 140.770
C 671.171 136.635 143.657
C 672.913 136.053 146.780
C 674.708 135.715 149.577
C 675.906 135.271 152.487
C 675.390 135.080 156.425
C 676.614 134.321 159.462
C 677.971 134.023 162.430
C 678.340 134.498 165.545
C 678.359 134.677 169.393
C 676.837 133.453 171.838
C 676.106 132.144 174.964
C 674.470 131.644 177.875
C 673.488 130.048 181.240
C 672.189 128.953 184.077
C 669.385 129.738 186.937
C 668.041 128.946 189.248
C 665.225 127.149 191.765
C 663.551 126.050 194.028
C 661.811 125.295 196.926
C 659.573 124.832 199.382
C 657.145 123.553 201.279
C 655.258 121.059 202.638
C 652.859 119.166 204.035
C 650.776 116.978 205.163
C 648.085 115.156 206.590
C 646.088 112.827 207.868
C 643.724 111.304 209.294
C 640.423 110.197 210.366
C 638.572 108.350 212.320
C 635.183 107.651 212.943
C 631.753 105.961 213.622
C 629.576 103.693 214.542
C 626.540 102.235 216.849
C 625.121 100.478 220.057
C 623.260 98.194 222.743
C 620.040 96.336 225.402
C 617.647 96.257 228.213
C 616.204 94.590 230.777
C 613.111 94.969 232.565
C 611.275 94.369 236.173
C 609.980 94.339 239.194
C 608.618 94.595 243.098
C 605.188 93.965 246.134
C 604.667 92.831 250.306
C 599.912 90.354 252.232
C 599.019 87.647 253.636
C 598.669 83.525 254.865
C 599.123 80.610 256.225
C 597.949 78.268 258.616
C 597.274 75.676 260.640
C 596.877 73.129 262.738
C 595.207 70.621 264.195
C 594.015 68.227 266.189
C 592.591 65.549 267.839
C 591.581 63.151 269.804
C 590.423 60.931 271.870
C 589.060 58.839 274.028
C 588.866 57.406 277.223
C 588.142 56.500 280.464
C 587.148 54.892 283.454
C 585.763 52.737 285.857
C 584.836 51.888 288.592
C 585.647 50.617 292.344
C 584.435 49.693 295.607
C 583.231 48.929 298.921
C 581.944 48.297 301.772
C 580.719 47.397 304.948
C 579.501 46.711 307.868
C 578.573 47.838 311.167
C 577.945 49.581 313.900
C 576.600 51.332 316.066
C 574.553 52.890 318.329
C 573.605 53.274 322.083
C 572.192 55.596 324.385
C 570.190 57.666 326.559
C 568.572 59.601 328.654
C 566.547 61.994 330.828
C 565.613 63.696 332.848
C 564.910 66.496 334.411
C 564.359 69.463 336.252
C 563.476 73.019 336.542
C 562.903 75.925 336.732
C 561.725 79.378 337.132
C 560.898 82.281 337.401
C 562.717 86.015 337.801
C 563.341 89.645 338.133
C 562.460 92.703 336.561
C 562.222 96.110 336.483
C 562.514 99.043 335.761
C 563.655 102.081 335.071
C 564.222 104.636 332.542
C 565.456 108.167 332.372
C 565.306 111.588 331.392
C 567.213 113.971 329.604
C 568.472 117.265 329.339
C 569.119 119.228 326.331
C 569.993 121.838 324.058
C 571.697 124.078 323.025
C 573.004 126.687 321.534
C 575.118 128.743 318.963
C 576.237 129.700 315.682
C 578.191 131.139 313.852
C 580.036 131.865 311.067
C 580.504 133.651 308.208
C 583.953 132.883 305.658
C 586.928 133.754 302.940
C 587.835 131.996 299.857
C 589.337 131.924 297.049
C 591.319 130.495 294.352
C 593.480 129.807 292.391
C 595.511 128.437 289.918
C 596.550 126.486 287.702
C 597.375 124.891 284.684
C 600.263 123.134 282.824
C 602.823 121.639 280.450
C 603.790 118.492 279.435
C 605.893 115.189 279.146
C 607.004 112.489 277.831
C 608.036 109.819 275.924
C 609.457 107.043 274.790
C 611.138 104.162 274.736
C 612.126 100.971 274.320
C 612.282 97.753 273.667
C 614.434 94.495 272.954
C 615.330 91.503 271.554
C 615.633 88.027 273.306
C 616.994 84.635 274.732
C 615.890 81.493 275.215
C 615.656 78.033 275.457
C 615.629 75.048 276.850
C 615.948 72.046 278.487
C 615.744 68.696 279.477
C 614.784 66.198 281.291
C 613.532 62.773 281.952
C 613.211 60.479 284.700
C 613.893 57.647 287.684
C 612.498 56.422 291.072
C 611.051 54.653 293.265
C 610.157 52.985 296.054
C 608.806 51.639 298.751
C 608.300 51.027 302.515
C 607.685 51.465 305.511
C 607.020 51.947 308.487
C 605.792 51.609 311.588
C 603.303 50.711 314.291
C 603.008 52.322 317.638
C 602.137 52.234 321.020
C 600.235 53.733 323.317
C 599.767 55.450 326.776
C 597.358 55.439 329.648
C 596.269 56.081 332.520
C 595.025 58.077 334.905
C 593.838 60.283 337.123
C 591.307 61.990 338.859
C 591.080 64.372 341.349
C 590.899 66.417 344.912
C 589.799 68.876 346.075
C 588.077 72.058 347.629
C 586.956 74.331 349.219
C 585.645 77.462 350.615
C 585.535 80.480 351.787
C 584.858 83.560 352.203
C 584.418 86.798 351.901
C 584.324 90.080 351.795
C 583.883 93.629 351.220
C 583.409 96.926 350.966
C 583.372 100.038 350.319
C 585.155 103.259 348.817
C 584.979 106.481 347.881
C 584.922 109.725 347.414
C 586.080 112.662 347.108
C 587.623 116.070 346.187
C 589.049 117.460 343.774
C 590.090 119.820 341.458
C 592.165 121.597 339.472
C 593.334 124.038 336.732
C 594.809 125.884 334.419
C 598.432 127.115 333.001
C 599.904 128.488 331.071
C 602.029 129.311 327.564
C 603.567 130.474 325.237
C 605.579 132.180 322.994
C 607.956 133.273 320.893
C 609.829 133.752 318.175
C 610.440 133.964 314.826
C 611.773 133.991 311.742
C 612.608 133.919 308.628
C 614.211 133.838 305.462
C 614.963 133.934 302.227
C 616.479 134.018 299.463
C 618.789 133.366 296.723
C 619.944 134.144 293.771
C 622.369 133.070 291.462
C 622.965 131.038 288.353
C 623.846 128.864 285.544
C 626.116 129.495 282.580
C 627.641 128.005 279.902
C 630.086 125.913 277.027
C 632.703 126.017 276.012
C 635.699 125.273 274.891
C 635.372 125.521 268.656
C 637.231 125.753 265.326
C 638.484 126.074 261.543
C 641.410 124.787 260.283
C 642.863 121.268 259.577
C 643.153 119.232 256.123
C 643.344 117.322 254.329
C 643.595 114.072 251.602
C 643.199 112.025 248.729
C 642.439 109.305 246.104
C 643.649 108.097 242.847
C 645.409 103.868 241.130
C 647.713 102.897 238.081
C 648.506 99.545 235.666
C 648.848 95.858 232.968
C 650.719 92.602 232.142
C 652.805 89.330 233.999
C 653.414 86.311 233.868
C 656.699 84.382 232.589
C 659.080 82.211 232.551
C 663.001 81.298 231.623
C 666.384 79.288 235.333
C 669.855 79.280 234.050
C 673.547 78.202 233.990
C 677.283 76.351 231.472
C 681.292 75.384 230.492
C 685.020 72.694 231.417
C 688.202 73.644 229.912
C 691.665 72.714 227.299
C 693.322 73.278 224.555
C 696.557 73.417 222.633
C 699.604 75.066 221.810
C 697.631 78.550 218.212
C 699.642 80.101 216.047
C 701.733 80.905 215.062
C 703.368 82.539 213.034
C 705.103 83.383 210.583
C 706.048 85.763 208.589
C 708.004 88.193 206.009
C 709.444 89.998 204.842
C 708.787 93.619 203.261
C 708.470 96.881 201.638
C 710.094 100.266 201.304
C 710.410 103.665 200.753
C 710.887 107.090 201.035
C 712.928 110.296 200.931
C 712.406 113.013 199.413
C 714.349 114.518 196.389
C 715.405 116.241 193.225
C 716.979 118.595 192.289
C 718.096 121.490 190.792
C 719.802 124.063 191.234
C 722.941 125.853 189.419
C 722.603 128.643 187.069
C 723.682 130.193 185.502
C 725.769 131.888 183.598
C 727.717 134.505 181.431
C 728.495 137.169 178.447
C 730.156 137.569 176.301
C 732.625 137.265 172.679
C 735.772 137.725 172.173
C 738.326 140.213 168.573
C 740.402 140.996 166.547
C 741.546 144.446 164.911
C 742.720 146.285 163.725
C 745.089 147.862 161.412
C 746.880 150.995 161.079
C 750.804 152.711 160.098
C 753.464 154.708 159.598
C 756.675 157.614 159.821
C 758.966 160.286 161.147
C 761.734 163.423 160.349
C 762.729 166.028 158.057
C 764.183 168.737 157.332
C 766.212 171.793 157.085
C 767.825 174.950 157.507
C 768.956 176.783 156.078
C 768.270 180.362 157.408
C 768.276 183.453 157.841
C 767.279 186.962 159.749
C 765.489 191.005 160.112
C 764.389 193.629 162.847
C 763.547 197.298 164.081
C 762.634 200.842 164.110
C 761.624 204.599 166.089
C 760.090 208.242 164.777
C 756.676 210.384 164.014
C 755.697 213.859 162.902
C 752.661 215.476 161.958
C 747.799 217.258 162.849
C 746.670 218.198 160.028
C 744.486 218.757 157.947
C 743.723 220.509 154.795
C 742.493 223.605 152.195
C 741.399 227.761 150.566
C 739.060 230.724 148.519
C 737.694 232.115 145.394
C 735.573 233.322 144.183
C 733.655 233.636 142.375
C 730.693 233.943 141.103
C 727.021 235.253 140.670
C 724.121 237.075 138.090
C 722.323 239.534 135.681
C 721.219 240.018 132.872
C 719.211 241.781 130.586
C 715.881 243.951 130.044
C 713.603 244.642 128.098
C 711.292 246.103 125.537
C 709.280 247.269 123.498
C 707.766 249.085 121.001
C 705.132 250.505 118.963
C 702.213 250.327 114.876
C 699.699 249.569 111.182
C 696.237 251.904 110.637
C 693.793 252.833 109.223
C 693.792 253.863 105.184
C 692.127 255.898 103.627
C 689.949 258.434 102.377
C 687.956 260.949 101.246
C 686.317 263.586 100.459
C 685.766 266.106 98.155
C 682.418 267.740 101.808
C 679.638 270.143 101.352
C 676.793 272.537 102.912
C 676.638 276.164 101.332
C 676.112 279.837 102.204
C 677.124 283.078 102.210
C 676.238 286.325 101.815
C 677.596 290.406 102.914
C 678.655 293.347 101.962
C 677.656 296.473 100.747
C 678.516 298.958 99.421
C 677.203 301.151 96.652
C 677.064 304.128 94.592
C 678.114 306.357 92.844
C 679.918 308.948 91.260
C 679.571 311.993 89.069
C 678.722 314.498 86.993
C 678.597 315.974 83.889
C 674.749 315.801 80.127
C 672.156 317.367 78.718
C 670.992 319.953 76.591
C 668.925 321.804 75.312
C 667.437 324.413 74.074
C 665.428 325.676 71.438
C 663.517 327.395 69.279
C 661.842 329.285 67.117
C 659.203 330.169 65.259
C 657.072 331.389 63.001
C 654.517 332.594 61.015
C 652.502 333.937 58.831
C 650.530 335.069 56.515
C 648.524 335.985 54.060
C 647.977 337.408 50.901
C 647.446 338.101 47.571
C 646.189 339.067 44.409
C 644.169 340.054 41.710
C 643.445 340.483 38.820
C 643.805 342.571 35.376
C 642.931 342.948 31.903
C 642.184 343.224 28.384
C 641.388 343.273 25.294
C 640.506 343.609 21.902
C 639.732 343.754 18.761
C 640.502 342.875 15.349
C 641.809 341.668 12.567
C 642.523 339.870 10.154
C 642.638 337.745 7.469
C 642.957 337.455 3.602
C 644.052 335.228 1.048
C 644.543 332.755 -1.535
C 645.186 330.628 -3.944
C 645.888 327.910 -6.528
C 646.822 326.403 -8.698
C 648.603 324.198 -10.353
C 650.658 322.024 -12.238
C 652.610 318.945 -12.698
C 654.299 316.521 -12.991
C 655.998 313.331 -13.632
C 657.525 310.750 -14.065
C 661.475 309.411 -13.952
C 664.521 307.316 -14.074
C 665.778 304.278 -12.736
C 667.999 301.682 -12.680
C 670.129 299.679 -11.873
C 672.922 298.185 -10.883
C 674.639 296.334 -8.262
C 677.940 294.642 -7.746
C 680.063 291.946 -6.794
C 682.715 291.258 -4.557
C 685.848 289.735 -3.946
C 687.114 288.278 -0.848
C 689.128 286.639 1.602
C 691.681 286.040 3.056
C 694.136 284.831 4.857
C 696.554 284.384 7.901
C 697.383 283.917 11.369
C 699.395 283.925 13.647
C 700.652 284.201 16.814
C 701.699 282.772 19.720
C 703.047 285.247 23.043
C 705.194 286.206 26.431
C 704.003 287.555 29.622
C 704.459 288.161 32.715
C 704.310 290.076 35.805
C 704.940 291.713 38.237
C 704.908 293.658 41.124
C 703.834 295.381 43.506
C 702.715 296.570 46.615
C 703.110 299.479 49.119
C 703.370 301.891 52.041
C 701.628 304.616 53.228
C 700.689 308.351 53.995
C 699.304 310.806 55.515
C 697.777 313.086 57.588
C 696.585 315.838 59.008
C 695.698 319.024 59.447
C 694.051 321.895 60.059
C 691.770 324.176 60.693
C 690.819 327.841 61.884
C 689.065 330.342 63.428
C 687.151 333.312 61.766
C 685.960 336.891 60.687
C 683.082 338.449 59.905
C 680.530 340.785 59.570
C 678.669 343.121 58.180
C 677.078 345.746 56.639
C 674.764 348.151 55.590
C 672.685 349.574 53.563
C 669.538 351.260 52.569
C 668.214 353.132 49.801
C 667.242 356.111 47.050
C 666.055 356.597 43.406
C 664.226 357.232 40.900
C 662.958 358.276 37.955
C 661.586 358.761 34.991
C 661.509 359.483 31.213
C 661.953 359.255 28.164
C 662.391 358.959 25.122
C 661.888 358.881 21.808
C 660.054 358.272 18.558
C 661.608 357.490 15.262
C 661.579 357.525 11.770
C 661.759 355.547 9.086
C 663.290 354.591 5.642
C 662.166 353.434 2.258
C 662.406 352.717 -0.788
C 663.403 350.850 -3.384
C 664.556 348.846 -5.803
C 664.347 346.196 -8.097
C 666.332 344.769 -10.536
C 668.311 343.792 -14.006
C 669.505 341.491 -15.378
C 670.854 338.315 -17.276
C 671.983 336.202 -19.069
C 673.549 333.318 -20.712
C 675.816 331.297 -21.837
C 677.599 328.718 -22.373
C 679.521 326.067 -22.153
C 681.747 323.655 -22.035
C 683.837 320.737 -21.546
C 685.787 318.029 -21.380
C 687.832 315.686 -20.726
C 691.043 314.366 -18.787
C 693.017 311.800 -17.886
C 695.175 309.379 -17.410
C 697.980 308.034 -16.788
C 701.265 306.515 -15.470
C 702.772 306.096 -12.760
C 704.716 304.743 -10.228
C 707.020 304.567 -7.765
C 709.029 303.172 -4.790
C 710.910 302.480 -2.160
C 713.996 303.845 0.135
C 715.612 303.552 2.389
C 716.994 303.831 6.326
C 718.435 303.665 8.978
C 720.597 303.453 11.674
C 722.605 303.948 14.316
C 723.719 304.432 17.423
C 723.664 304.135 20.820
C 724.024 304.509 24.139
C 723.966 304.606 27.363
C 724.418 305.227 30.828
C 724.399 305.129 34.149
C 724.982 305.640 37.206
C 725.596 307.222 40.429
C 726.386 306.962 43.586
C 726.862 308.994 46.415
C 725.759 309.710 49.365
C 725.864 311.153 53.810
C 726.127 312.507 57.431
C 727.330 311.575 61.019
C 728.087 310.382 64.844
C 729.224 309.347 68.727
C 731.605 306.674 71.636
C 731.650 307.133 75.166
C 733.709 307.077 77.792
C 737.166 305.453 78.980
C 738.827 306.861 82.105
C 741.357 309.290 83.717
C 744.091 309.822 85.445
C 747.411 311.295 87.672
C 749.785 310.388 88.820
C 751.812 313.148 91.016
C 756.247 313.750 90.274
C 760.420 313.581 91.537
C 763.621 313.078 93.497
C 766.233 312.615 95.185
C 769.973 310.241 95.654
C 773.821 313.336 97.052
C 774.652 313.952 100.664
C 774.899 313.424 103.378
C 774.580 313.049 106.756
C 774.067 313.807 109.340
C 774.887 314.845 113.423
C 775.011 314.822 116.323
C 774.314 315.106 119.499
C 773.650 314.458 122.809
C 776.695 312.929 124.672
C 777.303 312.152 127.235
C 776.935 310.033 130.910
C 776.852 306.939 132.163
C 776.839 305.279 134.850
C 778.426 302.811 136.549
C 780.550 300.369 138.448
C 781.452 297.379 139.804
C 782.634 294.689 141.507
C 784.251 290.582 141.201
C 784.668 286.993 144.046
C 786.145 285.074 145.592
C 787.001 282.351 147.376
C 787.792 280.460 149.887
C 787.613 279.160 153.088
C 788.557 274.510 154.549
C 789.113 273.194 158.012
C 790.971 273.216 161.714
C 791.504 273.428 164.828
C 793.641 272.845 168.070
C 793.926 271.972 171.433
C 797.172 273.540 174.091
C 798.541 270.971 176.375
C 800.882 269.908 178.516
C 801.369 270.839 182.307
C 802.337 269.809 185.852
C 804.003 269.836 189.146
C 806.880 271.012 191.616
C 807.954 270.829 194.535
C 809.664 270.560 196.256
C 811.327 270.331 199.360
C 812.160 270.919 201.349
C 812.288 271.283 204.351
C 813.942 271.858 207.347
C 816.466 273.043 209.361
C 820.393 272.125 211.360
C 823.696 273.278 212.348
C 826.012 272.338 215.212
C 827.910 272.737 218.188
C 829.888 274.570 220.197
C 833.319 276.893 221.159
C 835.725 279.211 222.538
C 837.968 282.097 224.716
C 840.408 284.776 227.187
C 841.593 284.042 230.098
C 842.718 284.092 233.789
C 845.732 282.447 236.721
C 845.325 281.986 240.655
C 845.460 280.320 244.073
C 845.394 280.153 248.719
C 844.116 278.546 250.845
C 843.967 278.590 254.006
C 843.765 276.208 257.311
C 842.539 276.541 261.232
C 841.233 276.388 264.791
C 840.047 276.673 269.103
C 839.916 274.753 272.946
C 839.211 273.726 275.414
C 840.297 272.075 278.368
C 840.452 270.869 281.413
C 841.484 270.675 285.064
C 839.988 268.948 288.004
C 839.756 270.018 292.061
C 837.760 269.777 295.323
C 836.515 268.844 297.833
C 833.472 268.003 300.560
C 833.282 267.886 303.092
C 833.924 269.380 306.556
C 833.983 268.515 310.479
C 833.567 267.537 313.461
C 832.406 268.140 316.681
C 831.041 268.683 320.361
C 830.298 268.430 323.868
C 829.442 268.957 326.432
C 828.009 269.244 329.748
C 828.937 268.514 333.469
C 827.974 267.712 337.820
C 826.991 264.779 340.100
C 825.810 263.289 343.251
C 828.680 261.362 347.732
C 826.946 259.970 350.977
C 827.684 260.384 353.958
C 828.954 261.559 356.901
C 831.808 262.714 358.953
C 833.363 264.760 361.725
C 834.779 267.128 363.540
C 836.291 267.621 367.367
C 838.798 267.445 370.253
C 840.147 268.763 372.817
C 839.997 272.047 375.854
C 839.662 273.224 379.189
C 837.392 273.299 381.396
C 835.600 274.517 383.653
C 833.598 274.889 387.148
C 831.890 273.639 390.139
C 831.601 272.377 393.155
C 830.422 271.811 396.462
C 830.096 271.474 400.659
C 832.352 269.088 403.335
C 830.467 268.950 406.349
C 832.336 266.842 407.755
C 834.171 265.873 410.159
C 835.315 261.966 410.744
C 836.567 258.678 412.243
N -49.833 -11.509 41.804
N 268.461 262.418 -149.585
N 472.334 19.706 -15.649
N 449.796 -7.928 -115.852
N 433.887 251.916 2.992
N 372.676 335.922 -4.697
N 354.518 219.522 28.907
N 440.383 129.848 12.030
N 501.807 169.068 -94.826
N 623.325 7.895 214.441
N 646.477 105.462 157.780
N 591.713 89.681 310.247
N 678.799 321.998 20.032
