# Supplementary material for: Impact of DNA methylation on 3D genome structure
Source: Nat Commun. 2021 May 28;12:3243. doi: 10.1038/s41467-021-23142-8 (PMC8163762; doi:10.1038/s41467-021-23142-8)
Supplement: Supplementary file 7 — Supplementary Software 2 [file 41467_2021_23142_MOESM7_ESM.zip › Supplementary_Software2/test/output_pos/cartnucl_000000_000034.xyz]

2888
generated by Juergen Walther
C 0.000 0.000 0.000
C 1.676 -0.396 3.995
C 2.490 -2.057 6.967
C 1.526 -4.530 9.025
C 2.601 -5.464 11.475
C 2.499 -8.420 13.746
C 3.780 -9.354 16.582
C 3.619 -11.677 19.257
C 3.986 -13.597 21.986
C 4.331 -15.257 24.846
C 4.802 -17.969 26.750
C 4.937 -20.275 29.156
C 5.454 -22.858 31.388
C 5.650 -24.996 33.842
C 5.620 -27.212 36.214
C 5.394 -29.576 38.505
C 4.256 -30.759 41.605
C 2.597 -32.219 44.245
C 1.550 -34.169 47.004
C 1.200 -36.611 49.504
C -0.207 -38.164 51.665
C -1.616 -38.446 55.444
C -3.381 -40.359 57.933
C -5.293 -42.208 60.371
C -7.009 -44.017 62.362
C -8.736 -45.920 64.769
C -10.446 -47.697 66.867
C -13.643 -48.542 68.309
C -16.841 -48.791 69.090
C -19.822 -49.611 69.191
C -22.879 -51.158 69.220
C -25.851 -52.379 71.414
C -29.345 -53.051 71.263
C -32.701 -54.341 70.949
C -35.823 -55.325 70.793
C -39.415 -56.508 70.285
C -42.176 -56.954 70.455
C -45.370 -56.692 69.744
C -48.836 -56.263 69.195
C -51.764 -55.689 67.050
C -54.094 -55.080 65.315
C -57.085 -54.829 63.202
C -59.520 -54.462 61.436
C -62.070 -51.381 60.248
C -64.758 -49.416 58.636
C -66.091 -48.784 55.407
C -68.531 -47.634 53.310
C -70.089 -46.104 51.203
C -71.563 -43.767 49.367
C -71.591 -41.890 46.249
C -73.743 -39.342 44.546
C -75.574 -37.984 41.810
C -75.685 -35.062 39.821
C -77.599 -32.573 38.192
C -76.868 -30.794 35.091
C -77.040 -28.652 32.239
C -77.594 -26.074 30.813
C -78.192 -23.647 28.695
C -77.505 -20.560 26.391
C -75.771 -18.716 23.837
C -75.167 -16.120 22.375
C -73.443 -13.777 20.579
C -72.723 -12.252 17.624
C -69.741 -9.079 17.440
C -67.923 -5.662 16.020
C -64.421 -5.117 15.091
C -62.184 -3.400 13.613
C -58.945 -1.801 13.168
C -56.686 0.153 12.904
C -53.628 1.789 12.608
C -50.536 2.259 12.475
C -47.213 2.785 11.470
C -44.101 4.961 12.156
C -40.905 7.013 12.196
C -37.770 6.777 13.605
C -34.763 7.411 16.049
C -31.718 7.524 17.032
C -28.318 7.660 17.536
C -25.272 7.999 18.810
C -22.814 8.386 21.030
C -20.040 8.069 22.913
C -17.269 7.020 24.334
C -14.001 7.775 26.458
C -10.737 7.589 27.469
C -9.346 6.241 30.860
C -7.572 5.931 34.345
C -5.879 3.615 36.103
C -3.613 1.993 38.180
C -2.406 0.591 40.906
C -1.275 -0.538 43.946
C 0.423 -2.191 46.521
C 0.802 -4.303 48.939
C 2.547 -6.892 50.935
C 2.297 -8.472 54.153
C 2.489 -9.387 58.217
C 0.816 -11.602 60.904
C 0.317 -13.919 63.005
C -0.532 -15.774 65.689
C -1.649 -17.904 67.953
C -3.819 -19.121 70.886
C -6.255 -19.914 72.614
C -8.720 -20.732 74.284
C -10.801 -22.405 76.312
C -12.485 -25.389 77.912
C -15.926 -25.474 79.341
C -18.295 -26.761 81.561
C -21.303 -28.205 81.701
C -24.929 -28.419 83.089
C -27.345 -31.001 84.333
C -29.945 -32.126 85.682
C -33.226 -32.787 85.839
C -36.533 -33.289 85.774
C -39.451 -35.144 85.155
C -42.859 -34.742 85.536
C -46.729 -34.580 86.916
C -49.498 -34.758 85.963
C -53.178 -35.268 84.656
C -56.102 -35.598 84.115
C -59.552 -35.733 82.871
C -62.515 -34.793 81.962
C -65.142 -34.238 80.256
C -67.355 -33.309 78.018
C -69.655 -32.074 76.024
C -71.909 -30.983 73.406
C -74.204 -30.067 71.157
C -76.010 -28.774 68.884
C -76.938 -25.670 66.579
C -78.662 -24.420 63.980
C -80.686 -23.118 61.756
C -82.339 -20.857 60.266
C -83.838 -17.976 58.194
C -82.926 -15.800 56.139
C -82.854 -13.600 53.461
C -82.364 -10.739 51.735
C -82.041 -8.333 48.744
C -81.512 -5.945 46.519
C -80.676 -1.974 46.084
C -80.063 0.171 44.411
C -77.868 2.905 42.132
C -76.826 5.081 40.311
C -76.126 7.893 38.413
C -75.006 10.771 37.104
C -73.142 13.032 35.510
C -70.939 14.128 33.149
C -68.625 15.770 31.350
C -66.325 16.925 29.404
C -63.822 18.779 27.705
C -61.580 19.942 25.544
C -59.480 21.728 24.014
C -56.698 23.939 23.211
C -55.047 25.700 21.014
C -52.226 27.788 20.811
C -51.127 30.484 20.327
C -50.008 34.404 19.511
C -48.605 36.240 18.519
C -47.893 37.611 15.886
C -48.505 36.684 11.583
C -48.420 37.709 8.669
C -53.521 41.410 4.987
C -53.303 42.645 2.653
C -51.379 46.766 0.507
C -49.955 48.056 -1.839
C -46.287 49.921 -3.673
C -44.356 49.795 -6.601
C -40.053 51.398 -6.744
C -34.704 51.282 -6.681
C -30.836 53.725 -6.214
C -27.129 54.654 -7.310
C -25.372 58.226 -8.832
C -22.440 57.857 -9.659
C -19.360 59.508 -11.722
C -16.283 61.288 -13.155
C -12.553 61.824 -13.014
C -10.172 62.979 -13.031
C -6.017 61.971 -13.310
C -2.684 61.904 -12.344
C 0.635 61.770 -12.240
C 3.647 61.675 -11.732
C 6.407 58.199 -10.648
C 8.978 59.294 -9.500
C 11.201 59.788 -7.241
C 13.679 61.074 -4.870
C 13.675 62.390 1.586
C 15.211 62.497 4.725
C 16.466 64.856 6.808
C 17.484 66.206 9.190
C 19.212 67.179 12.499
C 21.116 67.073 14.105
C 23.960 68.111 15.402
C 26.174 67.770 16.167
C 29.419 66.242 16.626
C 32.483 66.725 18.025
C 35.120 67.764 19.512
C 37.453 68.120 22.194
C 38.997 72.021 21.000
C 41.861 74.815 19.797
C 45.591 76.017 20.073
C 49.110 76.247 20.547
C 52.446 77.958 20.441
C 54.701 79.343 18.376
C 57.122 81.040 16.543
C 60.840 81.224 14.891
C 63.865 82.562 12.407
C 66.220 83.412 10.636
C 66.907 86.420 7.032
C 68.219 85.996 5.474
C 71.012 86.310 3.959
C 75.735 85.451 2.823
C 76.636 87.100 -1.202
C 79.325 89.481 -3.158
C 79.733 91.475 -5.636
C 80.082 92.129 -8.640
C 79.249 92.266 -12.051
C 80.236 94.627 -14.513
C 80.924 95.229 -17.478
C 79.559 93.362 -22.125
C 82.448 94.039 -24.878
C 85.398 93.159 -27.785
C 84.485 95.089 -31.290
C 87.140 95.230 -34.817
C 89.562 97.779 -37.455
C 90.863 100.993 -40.457
C 91.135 104.678 -41.496
C 92.829 106.833 -43.880
C 91.449 111.165 -43.360
C 90.579 112.951 -45.966
C 90.555 116.338 -48.098
C 89.339 118.895 -48.678
C 88.751 119.313 -53.137
C 88.560 121.394 -55.926
C 88.080 124.830 -58.987
C 88.695 126.546 -62.894
C 90.851 128.632 -65.351
C 91.636 129.633 -68.745
C 93.336 131.811 -71.026
C 96.914 134.127 -73.254
C 96.851 137.494 -75.675
C 96.483 139.402 -79.464
C 94.262 142.506 -82.379
C 93.683 145.383 -83.230
C 95.496 147.484 -85.682
C 98.193 149.044 -85.852
C 101.642 150.518 -88.062
C 104.732 152.976 -88.072
C 107.199 155.456 -89.098
C 110.128 156.367 -90.476
C 112.354 157.235 -93.047
C 116.192 157.953 -93.007
C 118.671 160.974 -94.963
C 121.163 163.275 -96.322
C 124.254 165.655 -96.009
C 126.194 167.684 -98.012
C 128.735 167.524 -100.300
C 130.755 168.301 -103.621
C 132.069 168.046 -106.410
C 132.745 168.018 -110.244
C 135.815 169.358 -113.926
C 138.575 171.357 -116.124
C 140.894 172.402 -119.168
C 142.635 171.979 -120.994
C 145.784 170.887 -122.478
C 146.918 171.056 -125.672
C 149.771 171.054 -127.799
C 152.725 169.512 -130.717
C 155.482 168.722 -133.092
C 157.778 166.677 -133.211
C 160.212 166.011 -135.182
C 163.833 164.573 -134.822
C 166.366 162.647 -136.491
C 168.513 161.698 -135.392
C 171.730 162.243 -137.587
C 173.729 160.466 -135.162
C 177.969 161.336 -133.727
C 181.108 159.506 -133.845
C 184.316 158.276 -133.504
C 187.596 158.349 -135.502
C 191.514 157.033 -134.373
C 195.554 154.107 -133.198
C 198.416 158.096 -130.817
C 200.866 157.435 -129.763
C 201.770 155.540 -126.343
C 204.938 154.883 -124.528
C 207.768 152.479 -124.001
C 210.319 149.478 -123.202
C 212.479 151.527 -118.626
C 215.166 150.872 -115.910
C 217.577 149.802 -114.014
C 220.942 150.267 -112.995
C 224.004 150.259 -111.619
C 227.057 149.974 -110.335
C 229.779 151.031 -108.699
C 232.825 151.562 -107.448
C 235.744 152.326 -105.769
C 238.732 152.682 -104.513
C 241.756 153.196 -103.450
C 244.842 153.917 -102.530
C 248.310 153.447 -102.756
C 251.683 153.569 -103.432
C 255.205 153.885 -103.353
C 258.539 154.584 -102.491
C 261.484 154.984 -102.966
C 265.170 153.477 -103.664
C 268.665 154.070 -104.301
C 272.130 154.673 -105.104
C 275.149 155.441 -105.799
C 278.559 156.063 -106.416
C 281.649 156.746 -107.102
C 284.196 157.364 -109.580
C 285.915 157.858 -112.355
C 287.274 159.134 -114.823
C 288.940 161.055 -117.119
C 292.223 161.519 -119.155
C 293.456 162.928 -122.185
C 294.806 164.894 -124.893
C 296.073 166.475 -127.470
C 297.281 168.512 -130.461
C 298.456 169.400 -132.845
C 298.693 170.289 -135.996
C 299.068 171.015 -139.436
C 297.890 172.371 -142.642
C 296.858 173.340 -145.250
C 295.879 174.954 -148.399
C 294.965 176.160 -151.025
C 293.282 174.882 -154.622
C 291.816 174.767 -158.016
C 289.238 176.306 -159.910
C 287.682 177.060 -162.856
C 285.676 177.313 -165.118
C 283.486 176.747 -167.546
C 280.022 176.926 -168.645
C 278.045 176.269 -171.758
C 275.679 177.064 -174.298
C 272.680 175.803 -175.685
C 270.722 175.100 -178.545
C 267.091 175.179 -178.904
C 263.765 175.031 -180.193
C 261.528 173.841 -181.795
C 258.801 173.159 -183.480
C 255.226 171.756 -184.225
C 251.719 171.261 -183.602
C 249.099 169.818 -184.141
C 245.988 168.509 -183.598
C 242.601 168.716 -183.859
C 240.059 165.580 -182.218
C 236.723 163.177 -181.910
C 234.652 162.456 -178.975
C 231.947 161.366 -177.695
C 229.857 159.588 -175.305
C 228.040 157.643 -173.923
C 226.110 155.794 -171.694
C 224.856 154.794 -169.006
C 222.784 154.168 -166.240
C 221.397 151.338 -164.015
C 219.506 148.939 -161.757
C 219.852 147.663 -158.575
C 220.683 145.151 -155.675
C 220.537 143.844 -152.755
C 219.878 142.699 -149.579
C 219.866 141.052 -146.699
C 220.792 138.983 -144.252
C 221.676 137.596 -141.314
C 222.525 137.054 -138.185
C 222.955 134.559 -135.128
C 222.909 133.430 -131.897
C 225.944 132.370 -129.681
C 228.452 130.332 -127.456
C 230.501 130.875 -124.843
C 232.315 130.553 -121.895
C 234.879 129.939 -119.920
C 237.596 128.950 -118.067
C 240.008 128.511 -115.570
C 242.899 128.824 -114.158
C 245.259 129.446 -111.369
C 248.749 129.034 -110.618
C 252.495 127.528 -109.573
C 256.269 128.238 -109.992
C 259.256 129.084 -109.367
C 262.612 129.321 -109.148
C 265.829 130.066 -109.138
C 269.483 129.946 -110.333
C 272.017 130.196 -112.084
C 274.523 130.504 -113.861
C 277.616 131.224 -114.937
C 280.856 133.149 -115.248
C 283.106 133.213 -118.218
C 286.261 133.581 -119.670
C 287.956 135.348 -121.940
C 290.289 135.580 -125.044
C 293.262 137.537 -126.220
C 295.687 138.298 -128.060
C 297.107 139.482 -130.854
C 298.276 140.665 -133.757
C 299.509 143.156 -135.904
C 300.650 143.387 -139.155
C 302.871 143.374 -142.616
C 302.989 144.656 -145.252
C 303.244 146.601 -148.667
C 303.822 147.817 -151.338
C 303.883 149.374 -154.662
C 303.566 149.770 -157.860
C 302.672 150.835 -160.722
C 301.036 151.792 -163.400
C 299.484 152.389 -166.233
C 297.469 153.431 -169.057
C 295.854 154.424 -171.809
C 293.897 155.015 -174.241
C 290.793 153.961 -176.492
C 288.560 154.745 -178.877
C 286.703 155.351 -181.509
C 284.890 154.699 -184.029
C 282.255 153.826 -186.701
C 279.250 152.975 -186.888
C 275.967 152.631 -187.948
C 273.036 151.142 -188.719
C 269.322 150.745 -189.660
C 266.190 149.900 -190.298
C 263.701 146.734 -190.961
C 261.116 145.768 -191.363
C 257.279 144.300 -190.584
C 254.429 143.292 -190.619
C 251.317 141.890 -191.203
C 248.535 140.019 -191.339
C 245.589 138.636 -190.611
C 242.457 138.536 -189.266
C 239.498 137.665 -187.932
C 236.654 137.271 -186.462
C 233.622 136.131 -185.013
C 230.613 135.860 -183.628
C 227.874 134.774 -182.507
C 225.333 132.797 -180.802
C 222.186 132.193 -180.179
C 220.190 129.981 -178.313
C 217.852 127.273 -175.606
C 216.077 123.006 -173.847
C 215.561 117.946 -173.478
C 212.382 116.891 -174.905
C 209.727 113.545 -174.566
C 207.663 110.801 -173.084
C 207.450 108.213 -173.374
C 209.139 104.744 -175.908
C 210.235 101.239 -177.419
C 208.158 99.718 -179.400
C 207.120 96.473 -180.359
C 204.521 96.050 -183.338
C 203.759 93.529 -185.775
C 203.903 90.590 -187.538
C 201.510 86.779 -189.207
C 202.280 83.081 -189.601
C 201.127 80.835 -191.329
C 199.115 79.087 -193.027
C 195.872 78.261 -195.976
C 191.652 75.991 -199.587
C 192.111 72.162 -199.998
C 191.095 68.480 -198.332
C 190.055 65.443 -197.635
C 191.548 62.566 -198.481
C 193.794 59.536 -199.388
C 192.369 57.501 -201.405
C 192.941 54.415 -203.046
C 190.780 52.615 -205.527
C 190.205 49.946 -207.760
C 190.348 47.549 -209.989
C 189.927 46.830 -213.536
C 189.919 43.362 -215.930
C 188.437 42.070 -219.812
C 186.698 39.675 -222.024
C 184.054 38.063 -224.311
C 185.858 36.380 -226.613
C 185.315 34.015 -227.894
C 184.775 32.875 -231.094
C 183.608 29.981 -232.933
C 181.698 29.413 -234.745
C 180.358 26.191 -236.573
C 178.355 24.657 -238.266
C 177.411 23.406 -240.943
C 176.183 21.048 -243.912
C 178.282 20.162 -248.677
C 176.011 18.541 -251.177
C 173.271 17.718 -254.193
C 171.361 20.227 -257.657
C 167.555 19.482 -259.269
C 166.243 18.942 -262.595
C 162.433 18.940 -265.102
C 161.133 19.554 -267.718
C 159.305 19.102 -270.615
C 158.435 17.373 -272.538
C 157.768 14.762 -275.195
C 157.006 12.515 -277.529
C 158.153 9.209 -279.357
C 158.793 6.432 -282.735
C 158.619 3.810 -284.595
C 155.543 2.208 -287.370
C 153.347 -0.004 -290.477
C 153.369 -3.917 -293.211
C 152.685 -5.158 -295.726
C 152.280 -6.685 -298.138
C 149.862 -8.595 -299.742
C 147.329 -9.350 -301.334
C 145.700 -12.294 -303.257
C 146.452 -14.586 -304.280
C 144.185 -18.449 -301.707
C 145.480 -20.836 -303.374
C 145.451 -23.058 -303.887
C 146.101 -26.453 -299.987
C 146.283 -29.696 -300.474
C 146.701 -32.397 -298.477
C 146.112 -34.481 -295.936
C 144.753 -37.577 -294.710
C 141.968 -38.551 -292.777
C 139.636 -39.805 -289.658
C 139.410 -42.672 -287.183
C 138.653 -44.731 -285.476
C 140.882 -48.677 -283.284
C 140.542 -51.702 -281.484
C 139.434 -54.558 -279.047
C 138.417 -55.951 -276.128
C 136.867 -58.386 -272.862
C 136.488 -61.973 -272.045
C 137.719 -64.436 -270.617
C 139.692 -67.711 -269.241
C 138.743 -71.443 -268.877
C 136.241 -75.220 -267.581
C 137.788 -77.913 -266.399
C 138.799 -80.553 -265.049
C 140.178 -83.836 -263.420
C 140.105 -85.719 -261.576
C 139.921 -87.896 -258.324
C 139.338 -91.573 -256.757
C 138.775 -94.010 -256.655
C 137.112 -97.124 -255.499
C 137.263 -100.412 -255.527
C 137.584 -103.565 -255.495
C 136.704 -105.552 -254.910
C 134.093 -108.295 -257.465
C 132.216 -108.637 -260.772
C 131.310 -109.947 -263.311
C 131.402 -111.218 -266.284
C 130.235 -113.407 -269.175
C 130.645 -116.335 -271.450
C 131.253 -120.018 -272.378
C 132.995 -119.883 -274.917
C 133.532 -119.983 -278.464
C 136.758 -122.646 -280.422
C 136.550 -124.724 -283.465
C 135.858 -126.868 -286.595
C 134.389 -127.776 -289.176
C 136.284 -129.455 -292.269
C 136.067 -132.052 -295.317
C 134.827 -134.370 -297.778
C 136.164 -136.435 -300.709
C 137.766 -138.367 -303.157
C 140.054 -139.888 -305.496
C 139.828 -140.872 -309.097
C 142.514 -143.105 -310.500
C 144.184 -144.648 -313.031
C 144.764 -144.485 -316.368
C 145.058 -145.842 -320.145
C 146.952 -146.646 -323.600
C 148.745 -147.493 -325.941
C 149.884 -147.362 -328.477
C 151.253 -150.702 -331.618
C 153.466 -149.899 -335.305
C 154.627 -151.088 -338.633
C 159.419 -152.011 -340.252
C 160.556 -150.028 -343.930
C 160.249 -151.762 -347.182
C 162.608 -150.836 -349.751
C 165.528 -151.432 -352.396
C 165.736 -151.801 -355.052
C 165.570 -150.743 -357.634
C 164.958 -151.034 -361.693
C 164.302 -151.604 -366.138
C 165.118 -152.669 -370.084
C 165.720 -154.549 -374.384
C 168.468 -155.055 -376.953
C 170.873 -155.769 -378.491
C 171.672 -156.346 -381.978
C 172.794 -157.240 -384.934
C 174.020 -156.917 -388.017
C 175.287 -155.110 -390.835
C 177.756 -153.641 -392.696
C 179.675 -157.084 -394.404
C 182.465 -160.179 -396.769
C 185.284 -158.909 -399.316
C 187.243 -158.727 -401.901
C 189.398 -160.504 -404.086
C 191.460 -161.653 -406.473
C 193.689 -162.584 -408.757
C 194.841 -164.411 -411.315
C 196.640 -166.037 -413.605
C 198.092 -167.700 -416.258
C 199.936 -169.149 -418.524
C 201.780 -170.793 -420.630
C 203.604 -172.675 -422.636
C 206.689 -173.998 -423.655
C 209.510 -175.877 -424.249
C 212.135 -177.820 -425.609
C 214.184 -179.815 -427.648
C 216.459 -181.679 -428.289
C 220.402 -182.337 -428.897
C 223.059 -184.665 -429.594
C 225.736 -187.026 -430.126
C 227.936 -189.287 -430.605
C 230.506 -191.594 -431.292
C 232.806 -193.815 -431.801
C 235.213 -196.133 -430.442
C 237.108 -198.015 -428.501
C 238.214 -200.316 -426.755
C 239.174 -203.271 -425.311
C 242.126 -205.709 -424.621
C 243.219 -208.191 -422.313
C 244.019 -211.127 -420.372
C 244.920 -213.666 -418.505
C 245.649 -216.658 -416.253
C 246.790 -218.522 -414.500
C 247.398 -220.113 -411.694
C 248.283 -221.699 -408.660
C 247.528 -223.017 -405.314
C 246.924 -223.941 -402.559
C 246.175 -225.560 -399.350
C 245.546 -226.745 -396.633
C 245.896 -225.682 -392.614
C 245.743 -225.660 -388.918
C 243.401 -226.158 -386.298
C 242.590 -226.726 -383.028
C 241.491 -226.496 -380.209
C 240.727 -225.522 -377.131
C 238.174 -224.261 -374.865
C 237.822 -223.471 -371.221
C 236.227 -223.590 -368.039
C 234.891 -221.400 -365.604
C 234.508 -220.522 -362.200
C 231.665 -218.925 -360.559
C 229.450 -217.498 -358.150
C 228.746 -215.784 -355.793
C 227.405 -214.284 -353.208
C 225.503 -211.549 -351.155
C 222.787 -209.301 -350.446
C 221.612 -206.944 -348.929
C 219.667 -204.216 -348.249
C 216.924 -202.823 -346.793
C 216.094 -198.570 -347.253
C 214.617 -194.861 -346.221
C 212.516 -192.581 -348.172
C 210.571 -190.064 -348.335
C 209.170 -187.005 -349.721
C 208.360 -184.168 -350.259
C 207.169 -181.163 -351.550
C 205.939 -179.096 -353.552
C 203.835 -176.935 -355.350
C 203.599 -173.361 -356.785
C 202.724 -169.903 -358.090
C 202.780 -168.258 -361.118
C 203.957 -165.865 -363.998
C 203.711 -164.017 -366.602
C 202.894 -162.001 -369.267
C 202.946 -159.939 -371.866
C 204.093 -158.071 -374.380
C 204.706 -156.647 -377.369
C 204.788 -155.877 -380.563
C 205.593 -153.270 -383.446
C 205.243 -151.549 -386.384
C 207.605 -151.601 -389.493
C 210.063 -150.571 -392.373
C 210.674 -151.414 -395.572
C 211.462 -151.337 -398.957
C 213.279 -151.595 -401.693
C 215.453 -151.639 -404.351
C 216.907 -151.852 -407.526
C 218.653 -153.183 -409.901
C 219.421 -154.202 -413.379
C 222.217 -155.359 -415.319
C 225.714 -155.644 -417.573
C 228.472 -158.156 -418.579
C 230.232 -160.165 -420.280
C 232.727 -161.927 -421.707
C 234.899 -164.103 -422.913
C 238.221 -166.032 -423.113
C 240.607 -167.865 -422.409
C 242.948 -169.739 -421.673
C 245.341 -172.083 -421.822
C 246.996 -175.340 -422.795
C 249.599 -177.159 -420.844
C 252.335 -179.322 -420.649
C 253.393 -182.153 -419.231
C 256.010 -184.185 -417.194
C 257.680 -187.540 -417.265
C 259.733 -189.774 -416.464
C 261.028 -192.101 -414.431
C 262.154 -194.331 -412.206
C 262.424 -197.525 -410.772
C 264.132 -199.017 -408.167
C 266.890 -200.869 -405.744
C 267.049 -202.617 -403.394
C 267.184 -205.171 -400.399
C 267.755 -207.092 -398.177
C 267.916 -209.203 -395.179
C 268.356 -210.121 -392.105
C 267.885 -211.250 -389.168
C 266.826 -211.890 -386.129
C 266.069 -212.300 -382.959
C 264.702 -212.863 -379.651
C 263.662 -213.559 -376.554
C 262.471 -213.678 -373.610
C 261.186 -211.811 -370.343
C 259.658 -211.950 -367.353
C 258.596 -212.175 -364.261
C 258.205 -211.331 -361.228
C 257.317 -209.941 -357.746
C 255.420 -207.819 -356.447
C 253.279 -206.193 -354.258
C 251.945 -203.702 -352.410
C 249.453 -201.796 -350.174
C 247.579 -199.722 -348.408
C 247.458 -196.000 -346.740
C 246.018 -194.032 -345.386
C 243.511 -190.765 -344.657
C 241.779 -188.551 -343.547
C 240.201 -186.002 -341.812
C 239.010 -183.113 -340.591
C 237.183 -180.359 -340.140
C 234.353 -178.460 -340.256
C 232.075 -175.993 -340.389
C 229.597 -173.954 -340.712
C 227.370 -171.199 -340.913
C 224.718 -169.205 -341.103
C 222.789 -166.711 -341.107
C 221.327 -163.425 -341.682
C 218.956 -161.258 -341.098
C 218.007 -157.997 -342.008
C 213.051 -156.258 -344.805
C 212.926 -151.950 -346.659
C 211.692 -148.620 -346.929
C 209.761 -145.407 -348.107
C 210.216 -142.480 -348.389
C 206.653 -139.641 -349.382
C 205.297 -137.323 -350.708
C 206.640 -133.549 -353.280
C 206.138 -130.287 -353.850
C 205.829 -128.316 -353.186
C 205.688 -124.987 -353.344
C 203.591 -121.687 -354.837
C 202.961 -119.433 -355.852
C 200.566 -116.823 -354.147
C 199.498 -114.974 -354.785
C 198.815 -112.532 -354.174
C 198.543 -111.289 -349.961
C 195.161 -112.048 -349.423
C 193.760 -111.241 -347.218
C 191.363 -109.986 -345.698
C 188.927 -107.233 -345.863
C 188.287 -103.568 -346.794
C 186.989 -100.865 -345.733
C 186.711 -97.376 -345.816
C 185.100 -95.118 -344.506
C 183.545 -93.056 -341.875
C 182.729 -90.926 -340.332
C 182.514 -88.491 -338.299
C 179.509 -86.201 -337.253
C 179.419 -83.344 -335.709
C 179.290 -79.817 -336.060
C 179.107 -76.477 -335.773
C 179.159 -73.184 -335.322
C 178.035 -70.050 -335.660
C 177.607 -66.748 -335.869
C 176.685 -63.423 -335.985
C 176.345 -60.181 -336.043
C 176.061 -56.961 -336.346
C 175.771 -53.722 -336.908
C 177.167 -50.526 -337.278
C 178.504 -47.545 -338.363
C 179.204 -44.176 -339.180
C 179.038 -40.722 -339.802
C 179.940 -38.074 -340.912
C 182.382 -34.855 -340.784
C 183.433 -31.732 -342.239
C 184.593 -28.690 -343.794
C 185.450 -26.031 -345.337
C 186.445 -22.981 -346.787
C 187.367 -20.255 -348.270
C 189.507 -18.618 -350.669
C 191.720 -17.866 -353.001
C 193.124 -17.330 -355.705
C 194.088 -16.429 -358.867
C 196.196 -13.960 -361.010
C 197.900 -13.720 -364.129
C 199.055 -13.249 -367.515
C 200.328 -12.827 -370.506
C 201.609 -12.579 -374.091
C 203.143 -12.203 -376.406
C 204.988 -12.961 -379.013
C 207.184 -13.686 -381.687
C 208.399 -15.787 -384.447
C 209.450 -17.570 -386.574
C 210.518 -19.456 -389.536
C 211.468 -21.126 -391.881
C 214.460 -23.912 -392.712
C 216.643 -26.391 -394.376
C 216.396 -29.391 -396.257
C 217.688 -31.785 -398.323
C 218.661 -34.402 -399.512
C 220.212 -37.271 -400.122
C 219.977 -40.898 -400.308
C 222.148 -43.787 -401.290
C 222.895 -46.817 -403.007
C 223.886 -50.140 -402.311
C 225.904 -52.932 -403.110
C 225.138 -56.483 -402.751
C 225.283 -60.049 -402.817
C 226.595 -62.718 -402.439
C 227.523 -65.860 -402.425
C 227.972 -69.528 -401.138
C 226.867 -72.664 -399.766
C 227.447 -75.362 -398.493
C 227.010 -78.174 -396.598
C 226.159 -81.457 -396.324
C 226.192 -83.435 -392.441
C 226.543 -86.570 -389.785
C 224.258 -87.612 -387.118
C 223.252 -89.796 -385.031
C 222.016 -91.064 -381.851
C 221.702 -92.401 -379.186
C 220.672 -93.572 -376.074
C 218.962 -93.928 -373.476
C 216.743 -95.022 -370.984
C 216.468 -95.711 -367.198
C 215.767 -96.851 -363.643
C 214.295 -95.543 -360.816
C 213.925 -93.905 -357.267
C 212.534 -93.147 -354.484
C 210.713 -92.789 -351.588
C 209.597 -91.928 -348.584
C 209.314 -90.332 -345.669
C 208.236 -88.596 -342.993
C 206.488 -86.806 -340.861
C 205.883 -85.496 -337.163
C 204.179 -84.539 -334.354
C 204.015 -80.989 -332.737
C 204.306 -77.965 -330.255
C 202.594 -75.170 -329.492
C 201.104 -72.518 -327.811
C 200.717 -69.476 -326.605
C 200.693 -66.340 -325.205
C 199.770 -63.271 -323.802
C 199.316 -60.071 -323.717
C 197.509 -56.923 -322.967
C 198.152 -53.391 -322.808
C 199.322 -49.557 -321.658
C 200.216 -46.096 -323.124
C 200.040 -43.042 -323.942
C 200.640 -39.787 -324.584
C 201.044 -36.715 -325.727
C 202.991 -33.642 -326.978
C 204.817 -31.797 -328.655
C 206.619 -29.986 -330.387
C 207.807 -27.380 -332.131
C 207.726 -24.352 -334.395
C 210.492 -23.172 -336.598
C 212.191 -20.639 -338.299
C 213.239 -19.707 -341.328
C 216.022 -18.487 -343.757
C 216.489 -15.988 -346.512
C 218.036 -14.259 -348.624
C 219.755 -13.773 -351.458
C 221.488 -13.560 -354.313
C 221.873 -13.004 -357.758
C 224.442 -12.958 -360.065
C 227.610 -11.966 -362.493
C 228.800 -12.659 -365.083
C 230.193 -13.453 -368.680
C 231.575 -13.724 -371.319
C 233.088 -14.684 -374.523
C 235.123 -15.996 -376.673
C 236.340 -17.727 -379.049
C 237.287 -20.104 -381.103
C 238.593 -22.463 -382.979
C 239.492 -25.244 -385.120
C 240.477 -27.624 -387.248
C 241.381 -30.239 -388.812
C 242.855 -33.931 -388.773
C 243.530 -36.786 -390.413
C 244.599 -39.369 -392.123
C 246.373 -41.913 -392.787
C 248.173 -45.292 -393.222
C 248.023 -48.223 -392.138
C 248.130 -51.681 -391.922
C 248.826 -54.750 -390.696
C 248.761 -58.580 -390.292
C 248.907 -61.776 -389.458
C 250.675 -64.443 -386.926
C 250.868 -67.050 -385.952
C 250.159 -70.478 -383.665
C 250.036 -73.218 -382.396
C 250.490 -76.395 -381.094
C 250.992 -79.131 -379.218
C 250.508 -81.730 -377.184
C 248.728 -84.267 -375.762
C 247.479 -86.667 -373.769
C 245.866 -88.901 -372.092
C 244.677 -91.342 -369.807
C 243.006 -93.755 -368.249
C 242.105 -96.023 -366.251
C 241.377 -97.943 -363.243
C 240.436 -100.742 -361.849
C 239.881 -102.102 -358.656
C 237.257 -102.752 -356.434
C 236.640 -104.263 -354.258
C 235.019 -106.944 -352.796
C 233.661 -107.692 -349.727
C 233.112 -109.316 -346.771
C 233.321 -111.368 -344.697
C 235.024 -114.143 -342.205
C 234.634 -115.672 -338.778
C 233.461 -119.225 -336.971
C 238.386 -120.833 -335.138
C 238.666 -119.722 -331.929
C 238.329 -118.246 -328.134
C 239.087 -117.473 -324.412
C 240.969 -118.090 -321.064
C 239.347 -117.742 -317.597
C 238.482 -116.321 -314.888
C 237.456 -116.052 -311.817
C 237.499 -115.184 -308.278
C 235.211 -113.404 -304.736
C 234.005 -109.627 -301.786
C 232.375 -111.602 -297.873
C 231.975 -109.761 -294.989
C 231.334 -109.531 -291.224
C 231.550 -107.898 -288.413
C 229.794 -107.372 -286.850
C 227.439 -106.295 -282.804
C 229.122 -105.919 -279.042
C 232.665 -103.270 -276.988
C 235.059 -101.004 -273.735
C 237.816 -99.471 -272.013
C 240.676 -97.966 -270.582
C 241.847 -95.427 -267.022
C 242.884 -92.828 -264.954
C 244.342 -89.719 -263.721
C 247.572 -87.768 -262.866
C 252.044 -87.594 -262.348
C 254.446 -85.999 -260.195
C 256.259 -84.603 -256.293
C 256.410 -80.205 -254.904
C 256.671 -78.103 -252.331
C 257.879 -76.028 -250.149
C 259.180 -73.344 -247.536
C 262.043 -72.144 -244.439
C 263.751 -68.390 -242.197
C 266.997 -67.919 -240.538
C 270.421 -67.460 -239.016
C 273.653 -67.793 -237.498
C 275.788 -66.003 -236.300
C 276.733 -62.321 -235.971
C 277.331 -61.352 -232.602
C 281.854 -61.619 -234.247
C 283.809 -61.867 -231.613
C 285.377 -60.811 -228.848
C 286.181 -60.184 -225.722
C 289.716 -61.883 -222.621
C 289.784 -60.520 -219.354
C 291.379 -59.172 -217.141
C 294.341 -58.501 -215.395
C 294.834 -56.480 -212.236
C 297.133 -54.336 -209.812
C 298.488 -53.489 -206.945
C 300.763 -54.591 -202.598
C 302.479 -55.542 -198.744
C 302.316 -54.354 -194.785
C 303.264 -52.974 -192.729
C 304.070 -54.141 -189.593
C 307.551 -55.800 -187.111
C 312.619 -56.481 -184.578
C 316.235 -56.329 -184.039
C 318.236 -53.402 -182.209
C 319.745 -53.229 -179.632
C 320.868 -52.284 -176.110
C 319.585 -53.313 -172.639
C 320.466 -52.055 -168.625
C 319.212 -51.050 -163.048
C 319.109 -53.560 -160.356
C 316.397 -54.906 -156.440
C 318.398 -57.342 -154.354
C 317.376 -58.726 -150.500
C 319.025 -58.981 -148.228
C 320.464 -58.966 -144.681
C 321.954 -56.180 -141.419
C 321.711 -55.252 -138.833
C 319.961 -56.851 -135.793
C 317.839 -58.715 -132.682
C 317.539 -57.992 -129.072
C 318.045 -58.960 -126.495
C 318.909 -59.403 -123.433
C 318.287 -61.596 -121.451
C 318.227 -62.972 -119.050
C 318.251 -62.546 -115.739
C 318.781 -62.636 -111.459
C 319.109 -64.751 -108.888
C 319.124 -65.886 -105.688
C 319.547 -66.664 -103.802
C 319.632 -68.867 -101.603
C 318.959 -68.384 -98.542
C 317.958 -70.091 -94.541
C 317.786 -72.476 -92.732
C 318.476 -70.726 -88.993
C 317.231 -73.368 -85.773
C 316.811 -76.001 -83.650
C 317.585 -77.593 -80.156
C 317.759 -79.724 -77.702
C 317.337 -81.260 -75.113
C 316.608 -85.796 -74.348
C 317.335 -88.200 -71.530
C 315.027 -90.936 -69.802
C 314.206 -93.038 -67.017
C 315.458 -94.312 -64.348
C 314.741 -97.069 -62.883
C 315.208 -100.630 -61.427
C 314.842 -103.592 -60.704
C 314.732 -106.650 -57.856
C 316.309 -108.292 -55.812
C 317.004 -110.987 -53.858
C 319.169 -115.362 -54.200
C 321.095 -119.080 -52.848
C 323.485 -121.273 -50.971
C 325.093 -125.363 -50.258
C 326.480 -127.382 -48.072
C 327.133 -129.815 -46.938
C 328.808 -132.297 -45.678
C 328.833 -135.776 -44.985
C 329.444 -138.969 -44.152
C 330.104 -142.039 -43.059
C 330.515 -145.348 -43.350
C 330.772 -148.647 -42.930
C 331.317 -152.056 -42.908
C 331.671 -155.252 -42.368
C 331.777 -158.459 -41.877
C 331.652 -161.733 -41.483
C 331.009 -164.576 -39.532
C 329.722 -167.354 -37.958
C 328.970 -170.591 -36.747
C 328.758 -174.056 -36.208
C 327.599 -176.612 -35.119
C 326.982 -179.164 -32.045
C 325.488 -182.206 -30.827
C 323.852 -185.167 -29.571
C 322.318 -187.820 -28.681
C 320.845 -190.803 -27.529
C 319.345 -193.497 -26.541
C 316.425 -195.054 -25.105
C 313.462 -195.734 -23.815
C 310.475 -196.444 -23.440
C 307.282 -197.682 -23.530
C 304.675 -199.998 -21.806
C 301.164 -200.437 -21.398
C 297.653 -201.261 -21.518
C 294.449 -201.943 -21.397
C 290.687 -202.563 -21.538
C 287.987 -203.022 -20.945
C 284.801 -202.380 -20.486
C 281.413 -201.706 -19.732
C 278.235 -199.934 -20.247
C 275.725 -198.387 -20.587
C 272.440 -196.889 -21.252
C 269.784 -195.513 -21.732
C 267.576 -192.357 -20.129
C 264.967 -189.818 -19.475
C 263.110 -187.331 -21.198
C 260.506 -185.135 -21.463
C 258.813 -182.633 -21.741
C 257.388 -179.661 -21.356
C 257.015 -176.262 -22.600
C 254.998 -173.207 -21.810
C 252.882 -170.452 -22.597
C 252.835 -166.925 -22.340
C 251.054 -163.963 -21.591
C 251.401 -160.650 -23.082
C 250.987 -157.206 -23.928
C 250.574 -154.297 -23.331
C 249.950 -151.081 -23.338
C 250.633 -147.230 -23.433
C 252.073 -144.201 -24.734
C 252.771 -141.256 -24.460
C 254.440 -138.303 -24.885
C 254.766 -135.279 -26.412
C 258.119 -132.666 -25.452
C 260.131 -129.098 -24.978
C 263.403 -128.094 -26.284
C 265.531 -125.829 -26.976
C 268.822 -124.293 -27.218
C 271.263 -122.590 -26.853
C 274.416 -121.117 -26.912
C 277.446 -120.663 -27.550
C 280.528 -119.626 -28.877
C 284.025 -118.334 -27.884
C 287.448 -116.740 -27.477
C 290.728 -117.792 -27.375
C 294.240 -118.797 -25.937
C 297.401 -119.312 -25.927
C 300.807 -119.513 -26.361
C 304.064 -120.029 -25.997
C 306.961 -121.091 -24.729
C 309.977 -122.499 -24.220
C 312.776 -124.198 -24.497
C 316.493 -124.911 -23.298
C 319.822 -125.678 -23.503
C 321.651 -128.829 -22.097
C 324.038 -131.220 -20.102
C 325.661 -134.126 -20.592
C 328.017 -136.682 -20.579
C 329.522 -139.465 -19.661
C 331.063 -142.227 -18.322
C 332.969 -145.114 -17.798
C 333.495 -148.268 -17.318
C 335.175 -151.536 -17.803
C 335.348 -154.764 -16.232
C 336.231 -157.989 -13.742
C 334.819 -161.391 -12.577
C 334.399 -164.511 -12.227
C 333.838 -167.627 -11.069
C 332.888 -170.700 -10.321
C 331.208 -173.468 -8.244
C 329.090 -175.160 -6.761
C 326.928 -176.835 -5.329
C 325.072 -179.404 -4.234
C 323.297 -182.741 -4.349
C 320.263 -183.692 -2.406
C 318.231 -186.075 -0.860
C 315.125 -187.301 -0.819
C 311.882 -188.328 1.066
C 309.392 -191.130 1.113
C 306.983 -192.849 2.154
C 303.744 -193.469 2.746
C 300.459 -193.827 3.271
C 297.215 -194.907 2.469
C 294.073 -194.829 3.897
C 290.653 -195.555 6.063
C 287.755 -195.110 5.964
C 283.851 -194.708 5.640
C 280.865 -194.637 5.805
C 277.256 -193.979 5.691
C 274.361 -192.680 6.342
C 271.561 -191.194 6.070
C 269.112 -189.084 5.508
C 266.678 -186.885 5.336
C 264.135 -184.414 4.591
C 261.603 -182.308 4.034
C 259.596 -179.890 3.554
C 258.725 -176.026 3.895
C 256.723 -173.440 3.119
C 254.518 -171.046 2.740
C 252.980 -168.348 3.389
C 251.570 -164.803 3.925
C 252.375 -161.823 3.418
C 252.242 -158.439 2.674
C 252.820 -155.122 2.935
C 252.898 -151.384 2.009
C 253.333 -148.132 1.601
C 254.691 -144.736 3.411
C 255.282 -142.015 3.254
C 257.368 -138.456 2.570
C 258.347 -135.619 2.207
C 259.082 -132.235 2.253
C 260.357 -129.161 2.674
C 262.189 -126.397 2.316
C 264.000 -124.076 0.594
C 266.123 -121.672 -0.407
C 268.123 -119.562 -1.804
C 270.484 -117.053 -2.653
C 272.385 -114.804 -4.194
C 274.381 -112.453 -4.848
C 277.255 -110.215 -4.877
C 278.676 -107.472 -5.935
C 281.693 -105.701 -5.592
C 284.526 -103.776 -8.188
C 287.501 -100.557 -6.826
C 291.186 -99.738 -6.452
C 293.241 -98.209 -5.091
C 296.130 -95.762 -3.023
C 297.482 -92.927 -1.757
C 299.266 -90.350 -0.902
C 301.150 -88.804 1.675
C 303.076 -86.921 3.678
C 304.805 -84.839 5.609
C 307.325 -83.938 7.619
C 309.364 -82.544 9.860
C 311.846 -81.293 11.908
C 313.803 -79.780 14.033
C 315.664 -78.431 16.325
C 317.502 -77.261 18.803
C 317.927 -75.216 21.621
C 318.183 -73.826 24.760
C 319.217 -72.325 27.791
C 321.053 -71.030 30.491
C 321.501 -70.029 33.295
C 321.129 -67.141 36.100
C 321.645 -66.072 39.500
C 322.013 -65.068 42.946
C 322.438 -64.395 46.036
C 322.964 -63.385 49.368
C 323.379 -62.603 52.482
C 322.068 -62.506 55.841
C 320.247 -62.794 58.580
C 318.940 -63.828 61.186
C 318.126 -65.198 64.219
C 317.310 -64.494 67.957
C 315.536 -65.847 70.733
C 314.304 -67.520 73.684
C 313.006 -68.880 76.369
C 311.523 -70.756 79.342
C 310.083 -71.536 81.616
C 307.748 -72.982 83.414
C 305.126 -74.302 85.384
C 302.604 -76.849 86.194
C 300.480 -78.848 86.742
C 298.164 -81.496 87.791
C 296.151 -83.637 88.533
C 292.064 -84.354 88.101
C 288.694 -85.876 88.200
C 287.069 -88.923 87.378
C 284.433 -91.090 87.544
C 282.083 -92.887 86.872
C 279.199 -94.138 85.808
C 277.491 -96.288 83.420
C 274.021 -97.539 82.777
C 271.567 -100.035 82.118
C 269.114 -100.837 79.699
C 265.849 -101.973 78.953
C 264.709 -103.929 76.090
C 262.731 -105.789 73.773
C 260.299 -106.331 72.105
C 257.892 -107.557 70.250
C 255.806 -108.358 67.039
C 255.316 -109.518 63.670
C 253.619 -109.760 61.160
C 252.813 -110.071 57.853
C 251.870 -111.986 55.202
C 251.394 -110.214 51.250
C 249.869 -109.792 47.442
C 251.650 -109.448 44.260
C 251.676 -109.546 41.077
C 252.533 -108.479 37.705
C 252.500 -107.403 34.906
C 253.224 -106.241 31.706
C 254.866 -105.326 29.203
C 256.538 -105.106 26.123
C 256.975 -102.863 23.014
C 257.503 -101.218 19.631
C 259.840 -99.154 18.165
C 261.527 -95.900 16.757
C 263.505 -94.122 14.973
C 265.654 -92.666 12.717
C 267.486 -90.551 10.934
C 268.984 -87.736 9.953
C 271.188 -85.379 8.994
C 273.904 -83.688 8.241
C 275.641 -80.605 6.442
C 277.989 -78.844 4.683
C 280.206 -75.883 5.934
C 281.895 -72.370 6.378
C 284.898 -71.120 7.240
C 287.776 -69.183 7.450
C 289.857 -66.887 8.570
C 291.709 -64.237 9.729
C 294.284 -62.025 10.577
C 296.337 -60.484 12.543
C 299.600 -59.100 13.623
C 300.911 -56.836 16.087
C 302.082 -53.461 18.239
C 302.904 -52.293 21.828
C 304.513 -51.353 24.389
C 305.597 -49.832 27.196
C 306.678 -48.856 30.160
C 306.444 -47.263 33.653
C 305.612 -46.677 36.571
C 304.775 -46.160 39.497
C 304.865 -45.509 42.786
C 306.165 -45.583 46.336
C 304.119 -45.303 49.438
C 303.746 -44.430 52.799
C 302.896 -45.651 55.788
C 300.824 -45.505 59.076
C 301.315 -45.965 62.764
C 300.594 -45.880 65.817
C 298.977 -46.892 68.570
C 297.203 -48.056 71.157
C 296.656 -50.073 73.979
C 294.172 -50.554 76.330
C 291.657 -50.354 79.577
C 289.911 -52.050 81.215
C 287.793 -54.433 83.526
C 286.096 -55.855 85.538
C 283.849 -57.988 87.507
C 281.136 -59.312 88.678
C 278.862 -61.388 89.479
C 276.528 -63.694 89.546
C 273.927 -65.700 89.611
C 271.412 -68.302 89.451
C 269.034 -70.645 89.578
C 266.686 -72.742 89.141
C 263.538 -73.994 87.060
C 261.247 -76.375 86.445
C 258.755 -78.486 86.177
C 255.844 -79.504 85.435
C 252.513 -80.786 83.983
C 251.282 -81.616 81.229
C 249.433 -83.233 78.782
C 247.440 -83.651 76.089
C 245.572 -85.405 73.214
C 243.917 -86.422 70.537
C 241.421 -85.204 67.547
C 240.053 -85.787 65.187
C 239.215 -86.263 61.118
C 238.088 -86.847 58.375
C 236.253 -87.377 55.486
C 234.692 -87.239 52.519
C 234.056 -87.359 49.248
C 234.452 -88.472 46.049
C 234.558 -88.863 42.713
C 235.009 -89.557 39.595
C 235.085 -89.731 36.052
C 235.474 -90.631 32.877
C 235.355 -90.791 29.730
C 235.421 -89.962 26.183
C 234.971 -90.855 23.076
C 235.208 -89.519 19.832
C 235.496 -88.259 16.943
C 236.450 -87.310 13.445
C 236.515 -87.033 9.467
C 236.039 -88.015 5.658
C 236.019 -88.221 1.773
C 237.203 -87.705 -1.512
C 235.086 -87.280 -4.571
C 235.117 -90.563 -7.079
C 233.983 -92.309 -9.343
C 232.380 -94.616 -12.144
C 230.169 -96.991 -14.685
C 231.291 -101.167 -16.328
C 232.374 -106.281 -17.446
C 230.907 -108.783 -17.640
C 230.419 -111.855 -19.455
C 229.720 -114.243 -21.545
C 227.195 -116.374 -22.834
C 225.245 -118.572 -24.457
C 223.502 -120.953 -25.987
C 220.995 -122.174 -27.839
C 218.645 -124.009 -29.334
C 216.229 -125.568 -31.245
C 214.049 -127.477 -32.741
C 211.717 -129.319 -34.047
C 209.182 -131.079 -35.216
C 207.221 -133.986 -35.275
C 204.858 -136.458 -34.878
C 202.291 -138.864 -35.245
C 199.606 -140.826 -36.375
C 197.329 -142.781 -36.143
C 195.974 -146.570 -35.752
C 193.180 -148.816 -35.402
C 190.390 -151.044 -34.885
C 187.779 -152.823 -34.438
C 185.021 -154.986 -34.102
C 182.426 -156.874 -33.670
C 180.145 -158.514 -31.408
C 178.489 -159.638 -28.781
C 176.504 -159.954 -26.431
C 173.843 -160.060 -24.276
C 171.213 -162.322 -22.514
C 169.182 -162.492 -19.593
C 166.675 -162.358 -17.000
C 164.518 -162.411 -14.533
C 162.037 -162.142 -11.647
C 160.469 -162.575 -9.365
C 159.480 -162.357 -6.243
C 158.507 -162.368 -2.844
C 158.105 -160.790 0.451
C 157.928 -159.540 3.137
C 157.205 -157.935 6.358
C 156.770 -156.617 9.052
C 158.649 -156.440 12.773
C 159.527 -155.637 16.275
C 159.987 -152.813 18.377
C 160.299 -151.338 21.443
C 161.320 -149.818 23.861
C 163.066 -148.717 26.459
C 165.170 -146.088 27.840
C 166.806 -145.249 31.102
C 167.645 -143.118 33.829
C 170.502 -141.811 35.454
C 172.173 -141.001 38.464
C 174.503 -138.268 39.120
C 176.750 -135.972 40.677
C 179.036 -135.198 42.454
C 181.263 -133.728 44.355
C 184.642 -132.047 45.389
C 187.370 -129.727 45.054
C 190.156 -128.771 45.803
C 193.225 -127.292 45.513
C 195.301 -124.651 46.052
C 199.415 -124.742 44.619
C 203.438 -123.838 44.580
C 205.505 -122.593 41.824
C 208.180 -121.225 40.767
C 211.020 -120.703 38.553
C 213.750 -120.558 37.321
C 216.529 -120.211 35.254
C 218.249 -119.776 32.676
C 220.237 -118.477 30.088
C 223.389 -119.188 27.979
C 226.553 -119.235 25.879
C 227.445 -120.142 22.676
C 228.925 -122.250 19.713
C 230.152 -122.829 16.812
C 231.613 -122.901 13.699
C 233.004 -123.808 10.826
C 234.065 -125.719 8.307
C 234.670 -127.116 5.304
C 234.678 -127.913 2.115
C 236.418 -129.701 -0.972
C 237.463 -130.216 -4.190
C 236.361 -133.041 -6.650
C 236.338 -136.124 -9.077
C 234.713 -137.124 -11.848
C 233.907 -138.504 -14.935
C 232.771 -140.697 -17.115
C 231.806 -143.262 -19.186
C 230.668 -145.192 -21.873
C 228.592 -147.047 -23.517
C 226.711 -148.216 -26.488
C 224.744 -151.040 -27.523
C 223.442 -154.764 -28.875
C 220.388 -157.127 -28.765
C 217.808 -158.747 -29.631
C 215.419 -161.074 -30.124
C 212.730 -162.972 -30.396
C 210.334 -165.846 -29.505
C 208.374 -167.674 -27.967
C 206.389 -169.445 -26.400
C 203.744 -171.335 -25.580
C 200.142 -172.486 -25.532
C 198.445 -174.304 -22.756
C 196.001 -176.497 -21.567
C 193.438 -176.726 -19.440
C 191.554 -178.501 -16.537
C 188.059 -179.486 -15.604
C 185.785 -180.899 -13.968
C 183.811 -181.343 -11.298
C 181.999 -181.608 -8.498
C 179.207 -181.003 -6.454
C 178.106 -181.902 -3.308
C 176.460 -183.779 -0.040
C 175.284 -183.180 2.580
C 173.482 -182.289 5.966
C 172.049 -182.077 8.584
C 170.670 -181.295 11.894
C 170.414 -180.996 15.109
C 170.060 -179.801 18.036
C 170.287 -178.115 20.841
C 170.720 -176.739 23.793
C 171.127 -174.723 26.775
C 171.311 -173.033 29.651
C 172.038 -171.335 32.237
C 174.764 -169.867 34.732
C 175.532 -167.832 37.294
C 176.171 -166.212 40.070
C 177.726 -165.454 42.729
C 179.982 -164.240 45.606
C 182.600 -162.582 46.037
C 184.977 -160.434 47.362
C 187.991 -159.291 48.368
C 190.700 -156.850 49.609
C 193.374 -155.121 50.500
C 197.353 -155.415 51.359
C 199.767 -154.159 51.969
C 203.448 -152.232 51.504
C 206.088 -150.783 51.771
C 209.167 -149.437 52.605
C 212.402 -148.619 52.965
C 215.426 -147.300 52.477
C 217.648 -144.952 51.394
C 220.331 -143.246 50.305
C 222.589 -141.300 49.073
C 225.527 -139.711 47.874
C 227.798 -137.566 46.740
C 230.484 -136.179 45.845
C 233.735 -135.497 44.350
C 236.305 -133.517 43.986
C 239.380 -133.386 42.285
C 240.889 -130.569 38.754
C 244.598 -129.713 38.392
C 247.138 -129.954 37.797
C 250.526 -128.622 36.496
C 253.658 -129.965 33.718
C 255.586 -130.027 32.785
C 258.763 -129.371 32.435
C 261.440 -129.551 32.392
C 264.039 -126.583 30.809
C 268.075 -127.935 29.671
C 271.498 -127.274 28.685
C 273.968 -128.651 26.737
C 276.546 -130.728 23.915
C 278.795 -132.501 21.899
C 282.397 -133.880 21.312
C 285.019 -135.026 19.259
C 286.767 -136.989 18.421
C 290.521 -136.918 18.177
C 293.561 -137.580 17.798
C 296.077 -138.808 15.375
C 299.863 -137.948 13.646
C 302.021 -135.979 12.281
C 305.027 -135.505 12.326
C 308.990 -134.342 12.339
C 311.830 -133.333 12.807
C 314.887 -132.560 13.791
C 317.457 -131.418 13.497
C 320.793 -128.951 14.324
C 321.831 -125.438 17.748
C 323.922 -123.860 18.076
C 326.909 -122.218 18.509
C 330.383 -120.799 19.351
C 334.644 -123.779 20.413
C 337.817 -120.798 21.500
C 339.670 -119.944 21.885
C 342.475 -117.537 21.308
C 344.294 -115.002 22.728
C 348.635 -114.601 23.880
C 350.870 -111.653 27.064
C 354.570 -111.351 26.655
C 357.221 -111.031 26.440
C 360.373 -111.022 25.040
C 360.454 -110.512 22.198
C 363.232 -110.239 21.372
C 365.299 -110.892 17.325
C 367.919 -112.869 14.579
C 371.125 -113.371 13.106
C 373.801 -114.030 10.927
C 376.702 -115.482 11.035
C 379.597 -117.692 9.858
C 384.154 -118.230 9.052
C 383.951 -121.908 7.759
C 382.686 -123.650 4.915
C 382.561 -127.008 3.308
C 381.282 -129.860 0.861
C 379.635 -133.281 -0.251
C 379.160 -135.505 -3.182
C 381.542 -137.909 -6.627
C 382.313 -140.321 -8.050
C 384.193 -142.782 -7.772
C 386.803 -145.119 -7.904
C 388.634 -148.217 -8.875
C 389.710 -150.514 -12.022
C 391.101 -153.532 -13.780
C 392.920 -155.549 -15.246
C 394.497 -157.177 -18.180
C 397.491 -157.019 -20.730
C 399.418 -158.647 -21.386
C 402.088 -160.526 -22.238
C 404.334 -163.610 -23.482
C 406.482 -164.760 -24.973
C 408.781 -167.972 -24.924
C 411.450 -169.623 -24.902
C 413.016 -174.220 -26.244
C 415.733 -175.286 -27.257
C 416.213 -176.818 -31.193
C 417.949 -180.061 -30.202
C 420.442 -181.159 -30.896
C 421.694 -183.626 -32.057
C 423.561 -184.178 -34.001
C 427.894 -185.822 -32.776
C 431.811 -185.110 -35.418
C 431.268 -189.431 -35.532
C 430.879 -192.315 -36.990
C 432.194 -194.414 -38.172
C 431.215 -196.106 -42.310
C 433.006 -197.423 -46.327
C 432.596 -198.552 -49.561
C 430.078 -200.550 -49.250
C 432.218 -204.974 -51.838
C 432.869 -209.123 -52.998
C 432.454 -212.678 -55.664
C 433.388 -215.789 -55.681
C 432.332 -219.174 -55.765
C 431.940 -222.506 -55.893
C 431.714 -225.821 -55.783
C 430.767 -228.842 -56.868
C 429.901 -232.040 -57.251
C 429.128 -235.289 -58.126
C 428.420 -238.459 -58.419
C 427.476 -241.556 -58.661
C 426.276 -244.619 -58.913
C 425.243 -247.648 -57.478
C 423.555 -250.323 -56.119
C 422.062 -253.444 -55.385
C 420.756 -256.703 -55.512
C 419.118 -259.055 -54.593
C 418.552 -262.188 -52.101
C 416.479 -264.932 -51.033
C 414.321 -267.575 -49.859
C 412.258 -269.850 -48.993
C 410.205 -272.525 -47.981
C 408.185 -274.878 -47.048
C 405.471 -275.956 -44.932
C 402.999 -276.180 -42.755
C 400.221 -276.132 -41.396
C 396.927 -276.358 -40.481
C 394.293 -278.303 -38.379
C 391.164 -277.876 -36.733
C 387.734 -277.631 -35.637
C 384.699 -277.416 -34.417
C 381.118 -276.911 -33.203
C 378.750 -276.783 -31.710
C 376.321 -275.480 -29.927
C 373.814 -274.188 -27.795
C 371.518 -271.551 -26.665
C 369.780 -269.355 -25.683
C 367.243 -266.889 -24.702
C 365.270 -264.763 -23.822
C 364.972 -261.812 -20.889
C 363.810 -259.007 -18.776
C 362.579 -255.694 -19.104
C 361.020 -252.908 -17.888
C 360.370 -250.088 -16.978
C 360.329 -247.126 -15.481
C 360.884 -243.542 -15.773
C 360.473 -240.474 -13.665
C 359.393 -237.147 -12.997
C 360.731 -234.015 -12.041
C 360.481 -231.082 -10.081
C 361.564 -227.693 -10.892
C 362.219 -224.184 -10.802
C 363.109 -221.623 -9.522
C 363.744 -218.532 -8.641
C 365.740 -215.193 -8.221
C 367.735 -212.420 -9.345
C 369.520 -210.025 -8.780
C 371.951 -207.663 -9.222
C 372.898 -204.519 -10.116
C 377.100 -203.366 -10.036
C 380.329 -200.828 -9.679
C 383.189 -200.389 -11.926
C 385.691 -198.691 -12.924
C 389.081 -198.115 -14.116
C 391.967 -197.350 -14.397
C 395.267 -196.852 -15.384
C 397.911 -197.060 -17.047
C 400.608 -196.533 -19.233
C 404.460 -196.630 -19.444
C 408.182 -196.245 -20.092
C 410.710 -198.124 -21.488
C 413.859 -200.452 -21.765
C 416.453 -201.783 -23.090
C 419.246 -202.753 -24.848
C 422.031 -204.224 -25.892
C 424.567 -206.381 -26.094
C 426.853 -208.642 -27.093
C 428.606 -210.858 -28.773
C 431.971 -212.899 -29.286
C 434.556 -214.436 -30.921
C 435.422 -218.242 -31.000
C 437.236 -221.700 -30.615
C 437.445 -224.622 -32.271
C 438.578 -227.587 -33.688
C 439.149 -230.816 -34.006
C 439.886 -234.170 -33.957
C 440.653 -237.476 -34.806
C 440.095 -240.635 -35.212
C 440.222 -243.902 -36.956
C 439.652 -247.381 -36.258
C 439.983 -251.346 -35.009
C 437.832 -254.422 -34.093
C 436.416 -257.251 -34.240
C 435.118 -260.297 -33.604
C 433.370 -263.066 -33.178
C 431.491 -265.786 -31.210
C 429.446 -267.220 -29.391
C 427.354 -268.610 -27.597
C 425.100 -270.787 -26.404
C 422.271 -273.296 -26.484
C 419.831 -273.955 -23.746
C 417.625 -276.060 -22.042
C 414.453 -276.340 -21.040
C 411.783 -276.993 -18.288
C 408.571 -278.874 -17.838
C 406.128 -280.111 -16.307
C 403.227 -279.982 -14.637
C 400.361 -279.582 -12.957
C 396.868 -279.423 -12.632
C 394.559 -278.954 -10.108
C 391.930 -279.376 -6.974
C 389.515 -278.152 -5.845
C 386.131 -276.622 -4.534
C 383.579 -275.797 -3.209
C 380.612 -274.182 -1.773
C 378.739 -272.424 0.200
C 376.743 -270.227 1.344
C 375.199 -267.466 2.215
C 373.818 -264.753 3.449
C 372.270 -261.580 4.265
C 370.653 -258.802 5.173
C 369.636 -255.908 6.007
C 370.398 -252.273 7.426
C 369.360 -249.134 8.027
C 368.190 -246.240 9.024
C 368.027 -243.581 10.747
C 368.256 -240.152 12.488
C 369.913 -237.504 12.316
C 370.823 -234.159 12.376
C 372.634 -231.390 13.050
C 373.806 -227.723 12.936
C 375.268 -224.759 13.051
C 378.258 -222.626 14.829
C 379.736 -220.267 15.003
C 382.681 -217.386 14.288
C 384.481 -214.961 14.149
C 386.391 -212.105 14.582
C 388.774 -209.797 15.079
C 391.300 -207.672 14.598
C 393.235 -205.508 12.808
C 395.692 -203.584 11.563
C 397.813 -201.765 9.950
C 400.564 -199.859 8.770
C 402.605 -197.842 7.095
C 405.035 -196.042 6.200
C 408.381 -194.784 5.502
C 410.327 -192.343 4.548
C 413.739 -191.666 4.035
C 415.066 -187.916 4.973
C 416.338 -184.877 4.494
C 417.338 -182.558 4.916
C 418.495 -180.151 4.848
C 419.757 -177.440 4.416
C 421.153 -174.167 3.610
C 422.002 -171.841 1.686
C 423.554 -169.043 0.430
C 425.246 -166.093 -1.700
C 427.630 -163.812 -3.343
C 426.190 -161.803 -7.124
C 429.586 -159.954 -8.882
C 432.481 -158.177 -9.342
C 434.032 -155.615 -9.097
C 435.208 -150.826 -6.889
C 434.691 -148.245 -7.602
C 432.677 -144.178 -8.204
C 432.745 -141.218 -6.867
C 433.836 -137.861 -7.213
C 434.537 -134.583 -7.025
C 435.349 -131.390 -6.580
C 435.481 -128.145 -7.389
C 436.191 -124.906 -7.753
C 436.449 -121.502 -8.270
C 437.147 -118.323 -8.460
C 437.996 -115.213 -8.839
C 438.963 -112.117 -9.449
C 441.248 -109.480 -9.094
C 443.744 -107.129 -9.396
C 445.698 -104.203 -9.762
C 446.860 -100.943 -10.365
C 448.903 -98.799 -10.899
C 451.849 -96.348 -9.608
C 454.314 -93.836 -10.371
C 456.892 -91.443 -11.172
C 459.098 -89.335 -12.108
C 461.493 -86.877 -12.894
C 463.746 -84.713 -13.746
C 467.117 -84.034 -14.835
C 470.258 -84.209 -15.838
C 472.824 -84.429 -17.551
C 475.335 -84.245 -19.874
C 478.809 -82.728 -20.748
C 481.728 -83.364 -22.687
C 484.376 -83.672 -25.121
C 486.928 -84.004 -27.151
C 489.706 -84.584 -29.701
C 492.157 -84.938 -31.012
C 494.668 -86.497 -32.441
C 497.514 -88.126 -33.762
C 499.168 -90.823 -35.632
C 500.491 -93.088 -37.020
C 502.176 -95.568 -39.138
C 503.547 -97.727 -40.765
C 505.617 -101.287 -40.100
C 507.476 -104.453 -40.549
C 507.237 -107.507 -42.344
C 508.555 -110.411 -43.569
C 509.140 -113.326 -44.173
C 509.874 -116.557 -43.995
C 508.692 -119.985 -44.296
C 510.109 -123.448 -44.152
C 510.623 -126.770 -45.332
C 510.160 -130.112 -44.273
C 511.395 -133.418 -44.040
C 509.541 -136.560 -44.110
C 508.639 -140.015 -44.124
C 508.784 -142.859 -43.189
C 508.630 -146.104 -42.758
C 507.341 -149.554 -41.436
C 504.864 -152.075 -40.772
C 503.977 -154.635 -39.394
C 501.920 -156.953 -37.950
C 500.111 -159.829 -38.134
C 497.793 -161.208 -34.711
C 495.958 -163.939 -32.227
C 492.518 -163.976 -30.966
C 490.080 -165.519 -29.617
C 487.224 -165.979 -27.410
C 485.356 -166.818 -25.219
C 482.731 -167.248 -22.974
C 480.010 -166.790 -21.497
C 476.690 -166.919 -20.359
C 474.537 -166.997 -17.158
C 471.998 -167.426 -14.366
C 469.863 -165.410 -12.563
C 468.424 -163.272 -9.601
C 466.215 -161.810 -7.803
C 463.475 -160.601 -6.110
C 461.427 -159.082 -3.987
C 460.337 -157.092 -1.542
C 458.729 -154.791 0.318
C 456.820 -152.336 1.380
C 455.019 -150.430 4.360
C 452.594 -148.691 6.035
C 452.770 -145.039 7.406
C 452.781 -141.893 9.751
C 451.819 -138.671 9.631
C 450.587 -135.519 10.426
C 450.611 -132.350 11.325
C 450.881 -129.160 12.568
C 450.374 -125.797 13.388
C 450.898 -122.608 13.269
C 449.967 -119.025 13.097
C 451.478 -115.798 13.565
C 453.071 -112.289 15.157
C 455.510 -109.414 14.312
C 456.634 -106.559 13.529
C 458.391 -103.693 13.269
C 460.156 -101.017 12.474
C 463.267 -98.761 12.314
C 466.108 -97.703 11.713
C 468.944 -96.678 11.052
C 471.503 -94.735 10.096
C 473.357 -92.124 8.083
C 477.029 -92.019 7.460
C 479.978 -90.274 6.783
C 482.509 -90.065 4.616
C 486.311 -89.956 3.802
C 488.692 -88.061 1.613
C 491.462 -87.099 0.495
C 494.337 -87.466 -1.184
C 497.152 -88.101 -2.877
C 499.204 -88.132 -5.727
C 502.425 -89.074 -6.542
C 506.483 -89.284 -7.176
C 508.455 -90.606 -8.899
C 511.024 -92.213 -11.413
C 513.304 -93.189 -13.087
C 515.747 -94.933 -15.199
C 518.047 -97.011 -16.140
C 519.637 -99.302 -17.669
C 520.664 -102.098 -19.046
C 521.917 -104.947 -20.096
C 522.825 -108.127 -21.576
C 523.916 -110.945 -23.000
C 524.614 -113.891 -23.968
C 524.746 -117.801 -23.261
C 525.216 -120.926 -24.405
C 526.129 -123.904 -25.424
C 527.171 -126.891 -25.185
C 527.885 -130.650 -24.740
C 526.402 -133.266 -23.876
C 525.373 -136.570 -23.658
C 524.496 -139.520 -22.270
C 523.127 -143.108 -21.970
C 521.928 -146.089 -21.188
C 521.479 -148.763 -18.139
C 520.430 -151.174 -17.207
C 517.784 -153.956 -15.551
C 516.295 -156.372 -14.510
C 515.149 -159.353 -13.170
C 513.912 -161.847 -11.298
C 511.815 -163.930 -9.753
C 508.924 -165.696 -9.359
C 506.262 -167.394 -8.212
C 503.485 -168.879 -7.512
C 500.728 -170.592 -6.079
C 497.904 -172.250 -5.513
C 495.570 -173.912 -4.195
C 493.026 -175.152 -1.902
C 490.777 -177.392 -1.139
C 488.459 -178.118 1.403
C 486.029 -178.725 3.743
C 484.073 -180.439 6.244
C 482.467 -184.480 6.418
C 482.588 -186.996 9.347
C 481.989 -190.249 11.327
C 482.453 -192.416 13.163
C 483.911 -195.946 15.173
C 485.364 -198.950 17.871
C 484.809 -201.200 19.897
C 483.291 -202.254 23.190
C 479.595 -203.214 24.846
C 475.264 -207.511 25.640
C 474.881 -209.421 27.335
C 473.940 -210.738 29.908
C 471.778 -211.618 33.693
C 472.414 -213.852 36.527
C 472.017 -217.990 38.003
C 471.311 -220.152 39.715
C 469.876 -221.528 41.427
C 465.073 -222.210 41.499
C 462.142 -224.907 40.821
C 461.487 -227.676 42.904
C 459.760 -229.649 45.198
C 458.255 -229.837 47.571
C 452.936 -227.280 49.299
C 450.495 -227.500 52.267
C 449.319 -228.718 54.823
C 447.354 -229.703 56.918
C 444.468 -229.222 59.256
C 443.357 -231.780 62.026
C 442.113 -233.909 63.861
C 441.464 -234.845 66.238
C 441.677 -235.785 68.624
C 439.152 -235.780 72.044
C 437.697 -239.144 73.548
C 435.356 -241.799 75.871
C 435.470 -244.377 77.685
C 434.196 -246.692 80.034
C 433.769 -248.731 82.294
C 433.760 -249.041 86.167
C 434.458 -248.266 90.625
C 437.060 -249.610 94.823
C 434.375 -249.281 97.967
C 431.316 -249.761 100.331
C 433.074 -248.898 103.192
C 432.369 -250.864 105.911
C 430.752 -253.513 107.310
C 428.613 -254.283 109.870
C 429.047 -255.372 112.800
C 429.974 -257.962 114.582
C 430.564 -259.863 116.097
C 431.820 -263.395 117.171
C 431.557 -263.796 121.757
C 430.412 -266.016 124.679
C 428.010 -266.636 127.217
C 427.176 -267.914 129.290
C 427.263 -268.649 133.051
C 424.074 -269.715 134.373
C 421.869 -271.471 137.770
C 420.636 -273.113 140.245
C 421.124 -276.262 143.586
C 417.506 -276.877 145.220
C 415.595 -279.511 147.813
C 413.582 -279.085 150.023
C 411.229 -278.275 153.260
C 407.362 -277.976 155.028
C 405.126 -277.519 154.943
C 402.098 -278.508 155.787
C 399.323 -279.260 153.869
C 397.747 -280.526 152.464
C 394.128 -281.167 152.183
C 391.713 -282.162 150.157
C 389.975 -282.446 147.398
C 388.876 -283.623 145.356
C 388.549 -287.822 144.037
C 386.912 -289.187 142.835
C 384.984 -292.125 141.568
C 382.989 -293.393 138.380
C 380.357 -294.717 136.781
C 378.794 -294.272 134.368
C 377.761 -296.366 130.695
C 377.393 -297.781 127.235
C 376.325 -299.281 122.980
C 376.316 -299.787 119.672
C 377.023 -300.963 116.983
C 377.352 -299.574 113.218
C 378.290 -298.742 109.313
C 381.013 -300.219 106.371
C 382.857 -301.504 101.964
C 383.423 -304.368 97.513
C 383.402 -304.710 93.962
C 385.209 -305.085 90.281
C 387.228 -304.111 87.666
C 388.168 -304.306 84.846
C 389.293 -305.040 82.800
C 391.628 -303.953 80.401
C 394.263 -304.028 78.502
C 395.606 -303.274 75.307
C 397.419 -302.731 72.535
C 399.287 -302.472 69.797
C 400.730 -300.865 67.240
C 402.170 -299.921 64.384
C 403.833 -298.553 61.685
C 405.351 -297.754 58.912
C 406.636 -296.919 56.050
C 407.712 -295.982 53.075
C 408.478 -296.669 49.722
C 408.555 -297.070 46.304
C 409.207 -296.929 42.830
C 410.296 -296.052 39.608
C 410.318 -296.091 36.598
C 411.235 -297.921 33.111
C 411.140 -297.903 29.511
C 410.894 -297.959 25.912
C 410.564 -297.797 22.742
C 410.455 -297.741 19.223
C 410.189 -297.651 15.997
C 408.323 -298.500 13.030
C 406.092 -299.567 10.843
C 403.664 -299.786 8.939
C 401.131 -299.379 6.668
C 399.869 -300.173 3.074
C 396.874 -300.557 1.186
C 393.903 -300.306 -0.848
C 391.215 -300.314 -2.723
C 387.940 -300.138 -4.673
C 385.734 -300.641 -6.326
C 382.681 -301.486 -7.184
C 379.491 -302.625 -8.198
C 375.865 -303.029 -7.751
C 372.966 -303.468 -7.296
C 369.305 -303.630 -7.072
C 366.300 -303.880 -6.771
C 363.522 -306.724 -5.504
C 360.395 -308.473 -4.588
C 357.498 -307.986 -2.595
C 354.307 -308.757 -1.650
C 351.846 -309.589 -0.084
C 349.605 -311.202 1.757
C 347.858 -311.439 4.941
C 345.127 -313.487 6.479
C 342.089 -313.977 8.273
C 340.900 -315.621 11.170
C 338.409 -317.582 12.736
C 337.303 -317.520 16.214
C 335.584 -318.141 19.281
C 334.337 -319.869 21.390
C 332.670 -321.178 23.888
C 331.972 -322.590 27.469
C 332.005 -322.530 31.065
C 331.702 -323.918 33.752
C 332.148 -324.618 37.068
C 331.114 -324.408 40.304
C 333.500 -326.150 43.507
C 334.233 -327.900 47.168
C 336.637 -326.931 49.757
C 337.684 -327.088 52.761
C 340.138 -327.303 55.440
C 341.876 -328.188 57.718
C 344.261 -328.553 60.226
C 346.763 -327.989 62.020
C 348.977 -327.024 64.570
C 351.951 -328.263 66.692
C 354.638 -329.089 69.247
C 358.029 -328.589 69.597
C 361.886 -329.319 69.613
C 364.967 -328.955 70.406
C 368.078 -328.297 71.718
C 371.320 -328.252 72.425
C 374.597 -328.835 72.211
C 377.948 -328.580 72.014
C 381.042 -327.500 71.756
C 384.940 -328.116 72.185
C 388.218 -327.446 72.904
C 391.251 -327.380 70.445
C 394.657 -328.127 68.646
C 397.037 -326.433 66.976
C 400.072 -325.301 65.715
C 402.584 -324.952 63.612
C 405.207 -324.995 61.395
C 408.043 -324.222 59.498
C 409.694 -323.376 56.850
C 412.249 -321.540 54.892
C 413.819 -321.682 51.662
C 416.227 -322.630 48.391
C 416.318 -322.415 44.535
C 417.062 -321.513 41.592
C 417.837 -321.362 38.314
C 418.157 -320.871 35.064
C 417.971 -321.758 31.326
C 416.898 -322.554 28.539
C 415.768 -323.312 25.768
C 415.155 -323.388 22.472
C 414.633 -322.047 18.976
C 412.558 -323.608 16.303
C 411.811 -324.181 12.939
C 409.382 -323.895 10.667
C 407.129 -325.383 7.867
C 405.801 -324.441 4.490
C 404.380 -324.837 1.721
C 401.734 -325.304 -0.279
C 398.943 -325.816 -2.052
C 396.168 -324.823 -3.961
C 393.541 -326.329 -5.620
C 391.080 -328.204 -8.330
C 388.247 -328.444 -9.049
C 384.458 -328.515 -10.121
C 381.722 -328.853 -11.285
C 378.160 -329.203 -12.096
C 375.190 -330.470 -12.348
C 372.058 -330.962 -12.081
C 368.978 -331.419 -11.046
C 365.961 -332.267 -10.063
C 362.636 -332.706 -8.693
C 359.482 -333.170 -7.695
C 356.721 -333.801 -6.253
C 354.677 -335.699 -3.420
C 351.804 -336.127 -1.729
C 348.889 -336.851 -0.419
C 346.690 -338.603 1.052
C 344.299 -340.581 3.334
C 343.925 -341.263 6.364
C 342.505 -341.937 9.454
C 341.963 -343.468 12.415
C 340.579 -344.107 15.953
C 339.793 -345.007 19.036
C 340.252 -347.946 21.829
C 339.840 -348.856 24.433
C 340.411 -349.538 28.519
C 340.274 -350.284 31.445
C 339.811 -351.637 34.599
C 340.023 -353.180 37.571
C 340.696 -353.857 40.766
C 341.226 -353.109 44.051
C 342.160 -353.039 47.278
C 343.000 -352.495 50.344
C 344.148 -352.593 53.701
C 344.821 -351.978 56.897
C 345.726 -352.210 59.908
C 347.601 -352.923 62.948
C 347.762 -352.974 66.209
C 350.003 -353.833 68.778
C 352.430 -353.759 70.958
C 354.212 -351.918 73.753
C 355.950 -352.756 76.011
C 355.321 -353.216 79.367
C 354.536 -353.746 82.994
C 355.378 -353.105 85.749
C 356.609 -350.060 88.097
C 356.365 -349.052 91.176
C 357.463 -349.518 94.517
C 358.168 -349.447 97.798
C 358.584 -349.399 101.096
C 360.340 -349.185 103.937
C 361.527 -349.334 107.050
C 363.037 -349.096 110.146
C 364.051 -349.181 113.244
C 365.168 -349.487 116.277
C 366.452 -349.987 119.275
C 366.333 -351.419 122.475
C 366.648 -353.342 125.312
C 367.368 -354.683 128.505
C 368.643 -355.326 131.715
C 369.230 -356.963 134.172
C 368.016 -358.688 137.621
C 368.806 -360.720 140.487
C 369.558 -362.893 143.268
C 370.446 -364.832 145.642
C 371.259 -366.820 148.432
C 372.076 -368.761 150.892
C 372.290 -372.094 152.254
C 372.211 -375.353 152.779
C 372.924 -378.359 152.920
C 374.333 -381.462 153.271
C 374.599 -384.647 155.490
C 375.274 -388.139 155.296
C 376.581 -391.501 155.206
C 377.544 -394.634 155.163
C 378.827 -398.212 154.832
C 379.169 -400.992 154.913
C 379.201 -404.104 153.870
C 379.015 -407.496 152.888
C 379.320 -410.214 150.434
C 379.431 -412.369 148.396
C 380.020 -415.165 146.091
C 380.367 -417.430 144.108
C 377.990 -419.761 141.594
C 376.804 -422.233 139.111
C 377.478 -423.272 135.784
C 377.234 -425.487 133.195
C 376.643 -426.809 130.528
C 375.204 -428.040 127.804
C 374.690 -427.743 124.214
C 373.004 -429.654 121.469
C 372.817 -431.202 118.268
C 370.901 -431.043 115.299
C 369.240 -432.724 112.668
C 368.811 -431.676 109.198
C 367.949 -431.535 105.737
C 366.129 -431.875 103.379
C 364.718 -432.208 100.440
C 362.773 -431.222 97.192
C 362.072 -429.217 94.290
C 360.251 -428.401 91.996
C 358.795 -426.451 89.596
C 358.542 -425.435 86.359
C 355.695 -422.335 85.228
C 353.103 -420.283 82.764
C 352.967 -416.699 82.016
C 351.963 -414.287 80.196
C 350.668 -410.966 79.460
C 348.973 -408.625 78.663
C 347.586 -405.495 78.033
C 347.209 -402.388 78.007
C 347.118 -398.976 77.181
C 344.851 -395.855 77.248
C 342.949 -392.601 76.776
C 342.621 -389.604 78.443
C 341.089 -386.788 80.710
C 340.605 -383.832 81.843
C 340.288 -380.483 82.559
C 339.483 -377.543 83.870
C 338.264 -375.264 85.979
C 337.825 -372.669 88.078
C 338.241 -370.063 90.038
C 336.723 -366.957 91.989
C 336.504 -363.796 93.283
C 336.426 -362.740 97.041
C 335.355 -361.273 100.519
C 336.806 -359.816 103.182
C 337.494 -357.788 105.920
C 337.725 -356.862 109.074
C 337.581 -356.028 112.402
C 338.102 -354.610 115.558
C 339.107 -354.508 118.630
C 340.716 -353.028 121.622
C 340.916 -353.601 125.164
C 340.177 -353.778 129.264
C 341.168 -355.746 132.438
C 342.483 -356.501 135.219
C 343.145 -357.635 138.323
C 344.224 -359.011 141.125
C 344.199 -361.459 144.093
C 344.254 -364.056 145.766
C 344.354 -366.678 147.393
C 345.103 -368.979 149.714
C 347.226 -370.896 152.187
C 346.743 -374.444 153.221
C 347.062 -377.034 155.543
C 348.333 -380.093 155.960
C 347.985 -383.827 156.989
C 349.877 -386.429 158.914
C 350.385 -389.171 160.353
C 350.928 -392.475 160.458
C 351.413 -395.782 160.295
C 353.358 -398.703 160.183
C 352.836 -402.114 160.070
C 352.145 -406.077 160.924
C 352.677 -408.762 159.869
C 353.651 -412.338 158.536
C 354.163 -415.217 157.904
C 354.768 -418.556 156.504
C 354.253 -421.397 155.038
C 354.403 -423.853 153.022
C 354.416 -425.838 150.409
C 354.053 -427.920 147.894
C 354.066 -429.909 144.866
C 354.095 -431.975 142.241
C 353.788 -433.540 139.492
C 351.826 -434.161 136.090
C 351.685 -435.618 133.065
C 351.350 -437.403 130.337
C 349.846 -438.845 127.945
C 347.998 -440.062 124.791
C 346.795 -438.905 122.145
C 345.812 -438.533 118.841
C 343.851 -437.799 116.193
C 342.800 -437.143 112.545
C 341.467 -436.346 109.626
C 337.981 -435.335 107.762
C 336.658 -434.508 105.450
C 335.030 -432.034 102.497
C 333.736 -430.768 100.077
C 331.887 -429.813 97.309
C 329.747 -428.484 95.092
C 328.288 -426.415 92.921
C 328.200 -423.986 90.529
C 327.391 -421.473 88.450
C 327.088 -418.981 86.425
C 326.045 -416.280 84.373
C 325.819 -413.827 82.143
C 324.772 -411.545 80.235
C 323.052 -408.628 78.892
C 322.287 -406.739 76.342
C 320.447 -403.836 75.601
C 320.522 -400.474 74.668
C 319.857 -397.181 73.233
C 317.477 -393.620 73.088
C 317.511 -392.045 68.961
C 316.364 -388.575 66.821
C 312.778 -386.492 63.960
C 308.874 -386.592 62.904
C 306.677 -386.036 60.586
C 303.347 -386.737 61.214
C 299.600 -386.505 61.940
C 295.945 -388.307 62.473
C 292.088 -389.586 63.377
C 288.335 -390.425 66.718
C 284.394 -392.468 66.285
C 279.355 -391.046 67.546
C 276.694 -389.787 65.533
C 274.613 -387.617 62.601
C 273.053 -386.811 59.868
C 269.900 -386.390 58.299
C 267.248 -385.770 56.336
C 264.736 -385.339 54.201
C 261.868 -384.003 53.110
C 258.966 -383.284 51.632
C 256.069 -382.063 50.205
C 253.302 -381.394 48.613
C 250.425 -380.846 47.213
C 247.391 -380.358 46.011
C 244.584 -381.440 44.208
C 241.567 -382.678 43.106
C 238.336 -383.191 41.762
C 235.096 -382.813 40.458
C 232.320 -383.676 39.676
C 229.819 -385.629 37.171
C 226.467 -386.673 36.368
C 223.133 -387.857 35.658
C 220.112 -388.789 35.229
C 216.820 -389.787 34.477
C 213.777 -390.758 33.945
C 211.214 -393.258 34.385
C 209.432 -395.907 35.225
C 207.587 -397.903 36.702
C 205.164 -399.555 38.474
C 202.040 -401.866 38.275
C 200.233 -404.290 40.157
C 198.059 -406.233 42.284
C 196.147 -408.190 44.088
C 194.057 -410.330 46.457
C 192.564 -412.365 47.674
C 191.879 -414.901 49.643
C 191.148 -417.787 51.549
C 191.473 -419.907 54.533
C 191.866 -421.669 56.890
C 191.893 -423.677 59.962
C 192.067 -425.386 62.459
C 194.105 -428.780 63.775
C 195.393 -431.582 65.817
C 196.872 -432.169 68.990
C 197.822 -434.214 71.557
C 199.420 -435.747 73.631
C 201.574 -437.710 75.218
C 204.499 -437.934 77.371
C 206.499 -440.592 79.091
C 208.144 -442.092 81.871
C 211.358 -443.227 82.816
C 213.368 -445.680 84.382
C 216.499 -445.243 86.207
C 219.459 -445.792 88.125
C 221.969 -447.246 88.884
C 224.658 -448.479 90.292
C 228.454 -448.977 91.101
C 231.769 -447.905 91.991
C 234.752 -448.424 92.256
C 238.115 -447.819 92.369
C 240.971 -447.294 94.143
C 244.740 -446.527 92.095
C 248.827 -446.514 91.553
C 251.030 -443.739 90.622
C 253.943 -442.469 90.405
C 256.668 -440.590 88.892
C 259.221 -439.740 87.569
C 261.838 -438.065 86.001
C 263.459 -435.785 84.597
C 265.615 -433.125 83.814
C 268.234 -431.946 81.239
C 271.085 -430.468 79.209
C 271.448 -428.172 76.666
C 271.985 -426.706 73.064
C 272.789 -424.560 70.828
C 273.968 -422.016 68.835
C 274.820 -420.064 66.291
C 275.052 -418.853 63.191
C 274.995 -416.927 60.430
C 274.562 -414.495 58.262
C 275.442 -412.801 54.782
C 276.078 -410.326 52.506
C 273.973 -409.354 49.364
C 272.803 -408.648 45.686
C 270.786 -406.499 44.063
C 269.400 -404.337 41.720
C 267.486 -403.314 39.241
C 265.618 -402.578 36.455
C 263.760 -400.987 33.953
C 261.101 -400.176 32.302
C 258.777 -397.900 30.527
C 255.937 -398.085 28.332
C 253.410 -398.482 25.039
C 249.760 -399.341 24.108
C 246.747 -399.050 23.177
C 243.703 -399.434 21.782
C 240.529 -399.782 20.939
C 237.375 -401.637 19.751
C 235.013 -403.623 19.592
C 232.647 -405.604 19.501
C 229.578 -406.913 19.168
C 225.807 -407.094 19.378
C 223.766 -410.192 19.731
C 220.807 -411.988 19.258
C 218.435 -413.684 20.884
C 216.238 -416.853 21.391
C 212.672 -417.747 22.123
C 210.155 -419.592 22.451
C 208.298 -421.929 23.971
C 206.659 -424.315 25.650
C 204.340 -425.526 27.993
C 203.183 -428.588 29.090
C 201.197 -432.152 29.611
C 200.433 -434.048 31.715
C 199.216 -436.414 34.619
C 198.081 -438.460 36.483
C 197.223 -440.856 39.128
C 197.261 -443.515 40.976
C 197.483 -445.495 43.456
C 198.409 -447.203 46.100
C 199.434 -449.207 48.493
C 200.648 -450.937 51.435
C 201.537 -452.702 54.129
C 202.926 -454.266 56.522
C 206.118 -456.077 58.052
C 207.654 -457.469 60.697
C 208.944 -459.227 63.143
C 210.808 -461.383 64.537
C 213.496 -463.596 66.186
C 216.533 -463.491 66.931
C 219.554 -463.919 68.577
C 222.828 -464.603 69.044
C 226.253 -464.858 70.787
C 229.392 -465.132 71.790
C 233.095 -466.459 70.701
C 235.818 -466.677 71.264
C 239.896 -465.776 71.470
C 242.876 -465.627 71.957
C 246.268 -466.073 72.490
C 249.606 -466.364 72.316
C 252.864 -465.655 72.217
C 255.670 -463.855 72.937
C 258.699 -462.401 72.979
C 261.398 -460.661 73.286
C 264.623 -459.192 73.101
C 267.405 -457.449 73.615
C 270.343 -456.312 73.486
C 273.549 -455.037 72.316
C 276.602 -454.079 72.963
C 279.448 -452.860 71.298
C 281.800 -450.974 70.382
C 282.125 -447.895 68.404
C 285.524 -448.551 66.539
C 285.847 -447.104 62.684
C 286.647 -445.887 58.050
C 287.927 -447.016 55.890
C 288.812 -448.125 53.223
C 290.444 -447.125 51.444
C 291.366 -446.425 48.735
C 295.824 -446.442 47.394
C 296.815 -447.379 43.930
C 295.947 -446.169 40.338
C 295.925 -443.213 37.337
C 296.618 -440.219 35.876
C 295.775 -436.407 33.553
C 295.519 -433.270 32.723
C 293.790 -430.618 30.611
C 293.523 -426.726 30.354
C 295.150 -424.219 29.087
C 294.378 -421.456 28.497
C 293.884 -417.769 28.746
C 293.630 -413.513 27.176
C 294.872 -411.902 25.111
C 294.207 -409.861 22.934
C 292.914 -407.318 21.833
C 293.749 -404.804 19.895
C 292.393 -401.619 18.151
C 293.102 -399.915 15.321
C 288.846 -398.561 10.944
C 291.893 -398.182 9.239
C 293.582 -397.480 7.069
C 298.367 -395.866 5.158
C 300.772 -395.748 2.563
C 303.587 -394.641 -0.841
C 306.149 -396.473 -2.118
C 310.524 -396.354 -3.733
C 313.496 -397.771 -2.352
C 316.344 -399.104 -3.896
C 317.995 -402.663 -6.627
C 319.621 -405.365 -1.818
C 321.068 -408.697 -1.008
C 322.443 -409.757 -1.700
C 324.009 -412.496 -1.937
C 327.866 -412.678 -0.965
C 328.609 -414.602 1.302
C 331.222 -416.896 1.790
C 332.615 -419.434 2.508
C 331.494 -421.361 6.671
C 331.447 -424.107 9.071
C 330.116 -426.710 10.808
C 329.099 -428.497 13.502
C 328.888 -430.326 16.693
C 326.835 -434.064 17.960
C 325.395 -434.943 19.838
C 327.307 -438.518 20.289
C 329.022 -441.999 21.872
C 328.753 -445.394 22.707
C 329.916 -448.565 24.513
C 329.306 -449.826 26.491
C 329.865 -453.420 27.894
C 332.167 -454.119 31.749
C 333.276 -456.267 32.663
C 333.576 -458.273 33.697
C 335.363 -460.702 36.786
C 337.842 -461.954 40.113
C 340.065 -463.404 41.594
C 342.574 -466.410 42.075
C 342.879 -469.315 41.877
C 344.444 -472.975 43.513
C 343.900 -475.481 44.670
C 344.750 -477.798 47.156
C 346.316 -479.147 48.908
C 347.814 -482.630 49.053
C 347.088 -485.498 52.183
C 346.793 -489.534 52.582
C 347.292 -492.867 53.589
C 345.968 -497.223 53.557
C 344.842 -500.217 55.108
C 347.228 -504.208 55.750
C 347.814 -507.506 54.906
C 348.649 -510.343 54.357
C 350.338 -514.369 52.091
C 351.561 -517.137 53.485
C 353.139 -518.688 54.654
C 355.198 -519.389 57.882
C 355.810 -520.467 61.795
C 355.835 -520.539 65.347
C 355.888 -519.515 69.684
C 352.839 -518.677 73.067
C 351.880 -517.468 76.590
C 352.106 -518.536 80.460
C 348.592 -519.396 82.491
C 347.642 -520.609 86.638
C 346.655 -520.166 89.081
C 346.304 -520.413 92.473
C 346.250 -521.711 95.196
C 345.296 -519.522 99.751
C 346.392 -521.466 102.843
C 346.824 -521.527 106.349
C 346.035 -525.143 109.354
C 343.466 -526.895 112.103
C 339.597 -528.273 114.516
C 337.104 -532.260 116.059
C 334.975 -534.687 117.743
C 334.152 -535.457 121.075
C 332.062 -537.437 121.790
C 329.928 -538.386 123.222
C 327.186 -536.633 126.981
C 323.867 -537.069 129.678
C 318.595 -537.604 129.008
C 316.647 -539.521 130.763
C 312.334 -540.307 132.442
C 308.263 -539.693 133.969
C 306.268 -542.330 135.933
C 304.442 -545.981 137.567
C 302.626 -548.592 139.352
C 301.013 -550.489 141.746
C 299.424 -551.816 144.403
C 298.282 -554.802 147.621
C 297.626 -559.004 149.887
C 293.758 -558.711 152.510
C 292.315 -559.878 155.520
C 290.869 -563.823 157.130
C 289.412 -564.674 159.923
C 288.018 -566.112 162.741
C 285.635 -567.420 164.947
C 283.907 -567.914 167.645
C 281.233 -570.492 169.572
C 278.421 -565.273 171.241
C 277.055 -565.557 174.288
C 276.505 -563.324 177.883
C 273.476 -565.445 180.832
C 270.731 -563.287 182.930
C 266.861 -560.444 182.864
C 264.733 -561.278 184.842
C 260.042 -560.951 185.309
C 257.681 -562.799 186.675
C 255.823 -564.435 189.461
C 252.874 -566.243 189.762
C 253.717 -569.620 192.646
C 252.036 -572.589 191.929
C 249.050 -574.753 193.362
C 247.264 -577.479 192.437
C 245.446 -580.691 193.223
C 245.584 -584.110 193.699
C 245.333 -588.010 192.828
C 249.078 -592.089 193.669
C 249.797 -595.746 193.357
C 248.964 -598.734 193.838
C 247.221 -600.923 195.054
C 245.876 -603.517 196.475
C 245.756 -607.059 196.616
C 245.268 -610.321 197.238
C 244.503 -613.505 197.812
C 245.146 -616.691 198.614
C 245.176 -619.998 199.043
C 245.499 -623.332 199.882
C 245.370 -626.556 200.354
C 245.369 -629.792 200.610
C 245.545 -633.086 200.685
C 244.375 -636.253 199.735
C 243.759 -639.317 198.291
C 243.374 -642.746 197.512
C 243.473 -646.257 197.478
C 243.232 -649.011 196.287
C 240.963 -652.090 194.977
C 240.786 -655.359 193.477
C 240.609 -658.560 191.821
C 240.692 -661.391 190.350
C 240.562 -664.590 188.885
C 240.548 -667.476 187.417
C 240.411 -669.382 184.358
C 240.289 -670.403 181.221
C 241.032 -671.293 178.353
C 242.358 -672.627 175.490
C 241.965 -675.319 172.708
C 242.808 -675.969 169.310
C 244.203 -676.906 166.115
C 245.250 -677.731 163.121
C 246.715 -678.474 159.677
C 247.122 -679.143 156.987
C 247.646 -678.725 153.773
C 247.956 -678.338 150.273
C 249.211 -676.637 147.267
C 250.116 -675.160 144.857
C 251.588 -673.707 141.824
C 252.700 -672.380 139.336
C 251.449 -669.652 136.438
C 251.309 -667.379 133.523
C 253.145 -664.707 132.077
C 253.912 -662.610 129.492
C 254.346 -660.171 127.740
C 254.001 -657.376 125.985
C 254.761 -653.829 125.698
C 254.221 -651.049 123.248
C 255.228 -648.290 121.234
C 254.464 -644.868 120.765
C 253.899 -642.162 118.560
C 254.665 -638.626 119.038
C 255.061 -635.107 118.583
C 254.195 -632.370 117.721
C 253.914 -629.232 116.822
C 253.187 -625.399 117.123
C 253.460 -622.131 118.599
C 252.523 -619.254 118.885
C 251.917 -616.205 120.307
C 252.768 -612.948 120.806
C 250.369 -610.407 123.410
C 248.718 -606.899 124.811
C 248.703 -605.544 128.214
C 248.299 -603.105 130.222
C 247.206 -601.415 133.254
C 245.800 -599.702 135.274
C 244.591 -598.111 138.124
C 244.118 -597.425 141.141
C 244.180 -596.043 144.369
C 241.905 -594.801 147.227
C 240.154 -593.162 150.172
C 239.140 -594.078 153.335
C 236.798 -595.174 156.289
C 235.826 -595.550 159.317
C 235.140 -595.528 162.688
C 233.807 -595.963 165.695
C 231.835 -597.111 168.129
C 230.583 -598.459 170.948
C 230.180 -599.964 173.842
C 227.948 -600.722 177.037
C 227.160 -601.301 180.316
C 225.731 -604.571 181.901
C 223.453 -607.175 183.751
C 223.821 -609.878 185.721
C 223.424 -612.295 188.187
C 222.500 -615.132 189.585
C 221.169 -618.020 190.883
C 220.496 -620.872 192.794
C 220.359 -624.036 193.445
C 220.759 -627.093 195.500
C 219.734 -630.538 195.478
C 217.617 -634.113 195.834
C 217.519 -637.724 194.463
C 217.809 -640.871 194.259
C 217.392 -644.163 193.665
C 217.480 -647.357 192.829
C 216.523 -650.516 190.854
C 216.098 -652.530 188.550
C 215.732 -654.521 186.219
C 215.718 -657.319 184.370
C 216.922 -660.654 183.056
C 216.256 -662.059 179.669
C 215.851 -664.761 177.493
C 217.023 -666.103 174.670
C 216.493 -667.581 171.112
C 217.699 -670.449 169.020
C 217.786 -672.424 166.584
C 218.396 -673.274 163.401
C 219.043 -673.856 160.171
C 221.025 -674.913 157.471
C 220.717 -675.219 154.045
C 219.937 -676.459 150.203
C 220.915 -676.124 147.457
C 222.441 -675.836 143.838
C 223.260 -675.919 140.962
C 224.454 -675.403 137.530
C 224.601 -674.362 134.467
C 225.549 -672.970 131.768
C 226.556 -670.898 129.431
C 227.180 -668.806 126.976
C 228.332 -666.351 124.574
C 229.363 -664.288 122.157
C 230.100 -661.910 120.182
C 229.477 -658.206 118.877
C 230.462 -655.610 116.983
C 231.175 -653.280 114.791
C 230.663 -650.807 112.872
C 230.084 -647.474 111.028
C 229.834 -644.420 111.659
C 230.053 -640.967 111.441
C 229.111 -637.727 111.581
C 229.374 -633.884 111.585
C 229.112 -630.596 111.809
C 226.458 -627.519 112.186
C 225.992 -624.791 112.529
C 225.396 -621.083 114.369
C 224.978 -618.188 115.131
C 224.174 -614.838 115.481
C 222.890 -611.835 116.252
C 222.196 -608.977 117.825
C 222.848 -606.316 119.855
C 222.713 -603.686 121.942
C 223.033 -601.281 124.067
C 222.660 -598.564 126.320
C 223.125 -596.001 128.383
C 222.717 -593.490 130.246
C 221.454 -591.164 132.749
C 221.551 -588.220 134.158
C 219.966 -586.413 136.724
C 219.007 -585.297 139.593
C 217.724 -581.925 142.082
C 215.538 -580.213 144.811
C 215.105 -577.016 146.786
C 216.133 -573.437 148.242
C 215.293 -569.587 148.081
C 213.468 -565.776 146.208
C 214.692 -562.676 147.942
C 214.169 -559.495 148.353
C 213.716 -556.649 146.928
C 213.705 -553.363 147.402
C 212.187 -550.152 147.989
C 210.425 -547.420 146.588
C 207.884 -543.957 146.745
C 207.781 -540.309 145.946
C 204.980 -537.768 146.640
C 202.528 -536.472 144.233
C 200.790 -532.767 142.035
C 200.094 -530.294 139.918
C 199.424 -528.622 137.157
C 197.993 -527.995 133.143
C 194.978 -525.656 133.280
C 193.957 -522.222 135.194
C 193.752 -519.503 135.679
C 194.166 -517.088 138.141
C 195.255 -515.541 139.958
C 193.191 -510.565 141.723
C 191.426 -507.575 143.592
C 191.199 -505.456 146.329
C 192.682 -504.198 149.602
C 191.996 -501.125 148.637
C 191.598 -498.096 149.529
C 193.928 -494.022 150.898
C 196.731 -491.738 148.134
C 196.795 -487.989 147.491
C 196.190 -485.220 144.946
C 194.830 -482.011 143.953
C 194.204 -479.726 142.257
C 194.540 -476.355 142.639
C 196.712 -473.246 140.322
C 198.460 -470.431 141.232
C 200.152 -468.375 140.909
C 200.127 -465.328 141.828
C 200.901 -462.521 142.558
C 202.508 -460.220 145.427
C 206.846 -458.360 145.017
C 205.871 -454.274 143.588
C 203.217 -450.403 144.213
C 202.925 -447.574 145.748
C 201.256 -443.725 143.245
C 200.322 -440.257 143.349
C 198.666 -436.698 143.081
C 199.821 -432.940 141.915
C 198.012 -429.786 140.105
C 196.389 -425.906 140.953
C 198.092 -422.202 140.577
C 196.675 -419.268 139.878
C 192.759 -416.133 140.276
C 191.747 -413.337 140.547
C 190.981 -410.490 140.163
C 192.341 -406.886 140.496
C 192.032 -403.777 141.085
C 191.504 -401.382 142.486
C 188.458 -403.228 145.518
C 186.361 -402.278 147.179
C 184.457 -398.444 148.371
C 181.509 -397.350 150.784
C 180.335 -395.075 153.257
C 177.794 -395.442 155.190
C 175.141 -394.263 157.180
C 170.749 -394.018 156.834
C 167.965 -392.492 157.435
C 163.640 -393.108 158.915
C 160.338 -392.669 161.126
C 160.452 -388.535 162.382
C 159.377 -385.873 164.970
C 160.141 -381.544 166.367
C 160.754 -380.993 170.094
C 161.504 -377.853 172.949
C 160.404 -375.028 175.909
C 161.322 -374.748 178.124
C 162.000 -371.377 180.095
C 163.001 -368.205 182.034
C 164.798 -368.666 186.344
C 167.574 -368.159 189.334
C 166.108 -365.252 192.386
C 167.501 -362.056 194.937
C 167.615 -359.502 197.310
C 168.228 -355.151 197.292
C 169.763 -352.001 198.936
C 169.626 -348.417 199.456
C 169.983 -345.690 201.470
C 168.720 -341.390 203.770
C 170.204 -339.976 207.054
C 172.089 -339.166 208.665
C 175.566 -338.413 211.802
C 175.612 -337.450 214.471
C 175.933 -335.371 217.649
C 178.011 -333.781 220.883
C 179.699 -331.437 223.794
C 179.166 -330.997 226.702
C 177.829 -331.040 232.063
C 179.054 -331.500 234.991
C 178.898 -332.331 237.768
C 179.468 -332.544 241.385
C 179.562 -330.332 245.440
C 181.587 -330.414 249.726
C 183.443 -332.802 252.268
C 186.875 -333.291 254.089
C 189.869 -330.691 257.352
C 192.295 -331.613 259.707
C 193.041 -332.483 262.945
C 193.425 -332.655 266.182
C 194.372 -331.190 269.689
C 193.938 -331.137 273.511
C 193.217 -331.546 276.212
C 195.668 -331.519 279.203
C 198.465 -330.642 281.777
C 199.332 -330.829 285.479
C 196.808 -332.959 289.236
C 195.647 -334.815 293.037
C 194.804 -336.676 293.684
C 193.490 -338.476 295.064
C 191.079 -341.852 296.332
C 191.679 -345.125 297.961
C 191.747 -348.868 298.655
C 191.492 -351.471 300.385
C 188.411 -354.803 301.986
C 187.030 -356.484 303.927
C 185.895 -359.860 303.266
C 184.887 -361.536 306.178
C 182.895 -362.452 308.889
C 180.278 -363.379 311.812
C 177.985 -365.751 314.294
N -40.188 -19.850 48.396
N 262.017 150.885 -146.869
N 231.458 -188.563 -387.396
N 215.066 -51.772 -363.783
N 291.325 -160.207 -16.154
N 281.419 -77.898 49.911
N 197.708 -148.647 7.561
N 398.930 -240.370 -20.129
N 484.774 -124.190 -14.517
N 375.232 -321.920 29.787
N 353.591 -395.849 120.466
N 233.199 -424.857 55.422
N 234.994 -637.745 154.457
