# Supplementary material for: Impact of DNA methylation on 3D genome structure
Source: Nat Commun. 2021 May 28;12:3243. doi: 10.1038/s41467-021-23142-8 (PMC8163762; doi:10.1038/s41467-021-23142-8)
Supplement: Supplementary file 7 — Supplementary Software 2 [file 41467_2021_23142_MOESM7_ESM.zip › Supplementary_Software2/test/output_pos/cartnucl_000000_000020.xyz]

2888
generated by Juergen Walther
C 0.000 0.000 0.000
C 0.858 1.027 3.635
C -0.802 2.133 6.643
C -1.974 0.078 8.885
C -2.582 -0.108 11.924
C -3.157 -2.159 14.266
C -3.113 -3.048 17.391
C -4.278 -5.373 19.802
C -4.995 -7.278 22.471
C -5.792 -8.924 25.248
C -6.054 -11.617 27.218
C -6.840 -13.916 29.503
C -7.197 -16.478 31.789
C -7.952 -18.607 34.141
C -8.877 -20.821 36.327
C -9.944 -23.190 38.362
C -12.208 -24.408 40.748
C -14.752 -25.921 42.505
C -16.771 -27.904 44.628
C -18.033 -30.355 46.805
C -20.150 -31.952 48.228
C -22.965 -32.279 51.112
C -25.531 -34.248 52.696
C -28.212 -36.160 54.171
C -30.535 -38.024 55.318
C -33.033 -39.982 56.842
C -35.394 -41.814 58.088
C -38.873 -42.765 58.118
C -42.103 -43.120 57.535
C -44.840 -44.040 56.427
C -47.596 -45.688 55.232
C -51.165 -47.007 56.046
C -54.273 -47.796 54.497
C -57.170 -49.198 52.863
C -59.928 -50.287 51.466
C -62.964 -51.590 49.558
C -65.541 -52.129 48.598
C -68.175 -51.974 46.645
C -71.130 -51.662 44.729
C -72.948 -51.189 41.570
C -74.388 -50.659 39.030
C -76.267 -50.510 35.880
C -77.782 -50.225 33.271
C -79.721 -47.233 31.105
C -81.578 -45.360 28.511
C -81.502 -44.775 25.011
C -82.911 -43.710 22.087
C -83.523 -42.234 19.507
C -84.192 -39.948 17.197
C -83.007 -38.076 14.311
C -84.357 -35.603 11.844
C -84.956 -34.309 8.580
C -84.337 -31.393 6.676
C -85.497 -28.971 4.376
C -83.622 -27.170 1.814
C -82.685 -25.038 -0.892
C -82.689 -22.480 -2.456
C -82.447 -20.076 -4.669
C -80.976 -16.969 -6.538
C -78.410 -15.070 -8.193
C -77.343 -12.456 -9.320
C -75.109 -10.058 -10.292
C -73.296 -8.511 -12.721
C -70.595 -5.240 -11.722
C -68.461 -1.765 -12.329
C -64.902 -1.104 -11.761
C -62.311 0.687 -12.226
C -59.221 2.393 -11.339
C -57.111 4.422 -10.689
C -54.248 6.159 -9.740
C -51.385 6.732 -8.611
C -47.958 7.370 -8.185
C -45.462 9.649 -6.324
C -42.623 11.807 -5.018
C -40.327 11.678 -2.452
C -38.595 12.413 0.994
C -36.218 12.629 3.129
C -33.323 12.879 4.969
C -31.071 13.321 7.366
C -29.742 13.792 10.389
C -27.966 13.570 13.240
C -25.981 12.616 15.680
C -23.885 13.481 18.938
C -21.310 13.405 21.192
C -21.379 12.107 24.874
C -21.169 11.859 28.784
C -20.267 9.602 31.111
C -18.994 8.058 33.952
C -18.958 6.699 36.954
C -19.128 5.611 40.207
C -18.576 4.018 43.272
C -19.149 1.921 45.665
C -18.289 -0.606 48.235
C -19.779 -2.191 51.096
C -21.229 -3.097 54.900
C -23.782 -5.366 56.706
C -25.022 -7.696 58.455
C -26.833 -9.577 60.588
C -28.708 -11.742 62.233
C -31.847 -13.029 64.047
C -34.749 -13.902 64.647
C -37.654 -14.801 65.182
C -40.328 -16.542 66.212
C -42.426 -19.580 67.031
C -46.146 -19.779 66.939
C -49.174 -21.144 68.022
C -51.932 -22.687 66.948
C -55.802 -23.022 66.744
C -58.435 -25.683 66.935
C -61.324 -26.894 67.126
C -64.362 -27.664 65.945
C -67.340 -28.278 64.548
C -69.696 -30.229 62.823
C -72.975 -29.942 61.780
C -77.075 -29.909 61.464
C -79.209 -30.181 59.470
C -82.022 -30.815 56.788
C -84.461 -31.243 55.109
C -87.101 -31.494 52.572
C -89.465 -30.655 50.523
C -91.187 -30.190 47.889
C -92.325 -29.336 44.932
C -93.651 -28.181 42.158
C -94.677 -27.168 38.834
C -95.885 -26.331 35.834
C -96.649 -25.101 33.005
C -96.652 -22.031 30.478
C -97.207 -20.841 27.384
C -98.190 -19.609 24.511
C -99.162 -17.406 22.445
C -99.775 -14.578 19.902
C -98.172 -12.374 18.365
C -97.084 -10.175 15.916
C -96.021 -7.300 14.498
C -94.583 -4.887 11.863
C -93.267 -2.484 10.012
C -92.448 1.513 9.897
C -91.272 3.676 8.587
C -88.424 6.481 7.359
C -86.798 8.690 6.089
C -85.473 11.521 4.599
C -84.004 14.435 3.817
C -81.723 16.756 3.087
C -78.784 17.924 1.810
C -75.989 19.642 1.084
C -73.134 20.872 0.225
C -70.213 22.808 -0.335
C -67.323 24.043 -1.414
C -64.837 25.898 -1.983
C -62.038 28.200 -1.617
C -59.690 30.015 -2.979
C -57.095 32.196 -2.047
C -54.634 34.509 -1.536
C -51.872 36.866 -2.588
C -49.864 38.287 -1.854
C -48.046 39.297 -3.898
C -48.086 40.270 -7.575
C -47.102 40.867 -11.064
C -47.209 44.692 -14.600
C -46.239 46.783 -16.377
C -44.644 50.684 -17.626
C -42.735 53.092 -19.472
C -38.995 55.100 -20.154
C -36.235 56.307 -21.488
C -32.253 55.971 -22.530
C -28.243 56.910 -21.209
C -24.132 57.891 -19.622
C -20.175 58.771 -18.926
C -17.148 60.889 -19.024
C -14.468 60.421 -21.621
C -11.124 61.739 -23.714
C -8.333 63.720 -22.698
C -5.140 64.635 -22.654
C -2.576 66.466 -23.190
C 1.343 66.803 -25.792
C 3.905 68.249 -26.722
C 7.506 68.142 -28.537
C 11.477 68.417 -29.511
C 15.966 67.099 -31.064
C 18.728 68.027 -31.488
C 21.833 67.960 -31.321
C 25.417 69.148 -32.363
C 28.589 70.970 -30.830
C 32.133 69.401 -29.431
C 35.517 70.227 -28.170
C 36.497 72.763 -25.066
C 40.245 73.911 -23.996
C 43.512 73.844 -24.548
C 46.362 74.162 -26.275
C 48.186 73.033 -27.703
C 51.052 72.510 -29.026
C 54.007 73.055 -28.546
C 57.230 73.278 -29.735
C 60.440 72.532 -29.891
C 62.190 75.978 -30.322
C 63.747 78.835 -32.581
C 67.142 80.882 -33.621
C 68.514 83.262 -34.699
C 71.585 85.091 -33.855
C 73.977 88.108 -33.513
C 75.391 91.479 -32.292
C 77.680 94.456 -32.440
C 79.398 97.796 -31.972
C 82.012 99.733 -32.675
C 82.105 102.519 -34.061
C 82.908 105.494 -34.820
C 83.686 108.463 -35.025
C 87.272 110.224 -37.299
C 88.014 113.288 -40.004
C 90.046 116.329 -37.572
C 91.738 118.960 -37.673
C 92.856 122.348 -35.348
C 91.518 125.342 -36.367
C 94.196 127.827 -35.437
C 95.454 130.969 -34.995
C 95.668 134.184 -39.033
C 98.989 136.155 -38.323
C 102.191 137.742 -39.333
C 105.072 139.026 -40.951
C 107.084 141.666 -41.892
C 110.640 143.847 -41.756
C 114.285 145.798 -41.818
C 116.516 149.116 -41.020
C 119.369 151.283 -42.033
C 119.217 155.089 -40.052
C 121.926 157.057 -40.754
C 124.303 159.549 -42.293
C 125.573 162.213 -42.908
C 127.326 165.367 -44.735
C 128.675 168.403 -45.827
C 130.711 171.341 -46.082
C 133.244 174.174 -46.377
C 135.691 177.168 -46.987
C 137.649 179.738 -47.252
C 140.135 182.238 -46.761
C 143.259 184.899 -44.440
C 144.686 188.877 -45.208
C 148.193 191.154 -45.517
C 149.501 194.865 -46.923
C 150.831 197.702 -46.825
C 152.641 200.806 -46.707
C 155.992 202.846 -45.061
C 158.202 206.234 -44.810
C 160.140 208.728 -44.233
C 160.866 211.745 -44.061
C 160.561 214.440 -43.929
C 162.601 217.311 -45.394
C 163.867 219.966 -44.222
C 163.560 223.418 -45.732
C 164.960 226.478 -46.392
C 164.656 229.612 -47.579
C 165.991 232.934 -48.591
C 167.153 235.987 -49.400
C 169.506 238.033 -50.943
C 171.309 240.020 -50.359
C 173.978 242.385 -52.405
C 177.091 246.172 -52.517
C 178.570 249.008 -52.823
C 180.586 252.053 -52.836
C 182.600 254.345 -53.326
C 184.483 256.367 -54.252
C 186.415 259.287 -55.807
C 188.592 262.964 -55.624
C 191.807 265.317 -54.759
C 194.673 266.251 -54.777
C 197.477 266.617 -55.050
C 200.243 267.444 -55.504
C 204.076 267.758 -55.801
C 208.075 267.223 -56.725
C 210.521 267.532 -58.161
C 213.900 269.016 -59.567
C 216.726 268.903 -58.316
C 219.524 272.037 -57.196
C 223.402 272.258 -57.496
C 226.517 273.369 -57.560
C 228.607 275.552 -59.231
C 232.259 275.896 -61.039
C 236.376 274.487 -64.547
C 239.898 277.012 -63.680
C 242.594 277.649 -64.947
C 246.259 277.219 -65.307
C 249.665 276.767 -66.209
C 252.176 275.841 -67.986
C 254.443 275.045 -70.723
C 258.618 276.641 -69.076
C 262.210 276.388 -67.907
C 265.198 277.093 -68.971
C 267.507 279.668 -69.756
C 270.096 281.639 -70.583
C 272.667 283.453 -71.654
C 275.066 285.773 -71.403
C 277.411 288.097 -71.879
C 280.007 290.373 -71.921
C 282.372 292.543 -72.496
C 284.550 294.883 -73.062
C 286.585 297.431 -73.570
C 288.102 299.785 -75.681
C 289.049 302.539 -77.516
C 290.663 305.353 -78.925
C 292.767 308.085 -79.595
C 293.623 310.647 -80.924
C 295.085 312.626 -84.132
C 296.008 315.756 -85.656
C 296.774 318.908 -87.235
C 297.386 321.804 -88.429
C 298.281 324.884 -89.882
C 298.955 327.778 -91.168
C 297.862 330.635 -93.079
C 296.163 332.863 -94.826
C 294.375 335.239 -95.675
C 292.720 338.208 -96.110
C 292.380 341.417 -98.282
C 290.022 343.911 -99.234
C 287.857 346.764 -99.677
C 285.859 349.286 -100.306
C 283.372 352.143 -100.760
C 281.663 354.119 -101.772
C 278.866 355.571 -102.692
C 275.925 357.090 -103.934
C 272.318 357.786 -103.857
C 269.380 358.214 -103.858
C 265.852 359.206 -103.657
C 262.898 359.874 -103.547
C 259.355 358.641 -105.372
C 255.807 358.248 -106.340
C 252.632 357.711 -104.846
C 249.216 357.689 -104.916
C 246.298 356.863 -104.824
C 243.351 355.427 -105.332
C 240.772 353.198 -104.057
C 237.359 352.021 -105.054
C 233.908 351.327 -104.516
C 231.644 348.614 -104.670
C 228.466 347.365 -105.593
C 226.468 344.780 -103.968
C 223.869 342.494 -103.091
C 221.755 340.445 -103.656
C 219.223 338.366 -103.647
C 217.275 334.987 -103.333
C 216.311 331.912 -101.736
C 214.989 329.175 -101.812
C 214.334 325.909 -101.047
C 212.502 323.563 -99.398
C 213.484 319.333 -99.755
C 212.787 315.269 -99.808
C 214.514 312.600 -97.988
C 214.623 309.605 -96.911
C 216.130 306.387 -96.123
C 216.939 303.501 -96.060
C 218.399 300.395 -95.476
C 220.358 298.220 -94.369
C 221.917 295.647 -92.556
C 223.858 292.338 -92.964
C 225.492 288.913 -92.795
C 228.676 287.650 -92.427
C 232.140 286.044 -93.342
C 234.881 284.453 -92.885
C 237.566 282.521 -91.942
C 240.417 280.828 -91.820
C 243.431 279.672 -92.662
C 246.681 278.799 -92.747
C 249.876 278.381 -92.097
C 253.285 276.450 -92.735
C 256.295 274.974 -92.048
C 259.842 276.078 -93.253
C 263.387 276.176 -94.931
C 266.434 277.450 -94.286
C 269.866 277.934 -94.018
C 272.882 279.018 -94.779
C 275.954 280.011 -95.949
C 279.304 280.971 -96.263
C 281.768 283.007 -96.752
C 285.089 284.523 -96.115
C 287.438 286.706 -97.738
C 290.417 288.331 -100.160
C 291.628 291.693 -101.629
C 293.335 294.313 -102.133
C 295.011 296.921 -103.457
C 296.323 299.790 -104.434
C 297.013 302.723 -106.825
C 296.624 305.175 -108.665
C 296.186 307.647 -110.461
C 296.518 310.656 -111.903
C 297.284 314.350 -112.161
C 295.767 316.753 -114.573
C 295.891 319.675 -116.482
C 294.309 322.562 -117.034
C 292.675 325.162 -119.422
C 292.570 328.874 -119.933
C 291.932 331.583 -121.381
C 289.915 334.022 -122.480
C 287.689 336.297 -123.511
C 285.825 339.262 -123.246
C 283.517 341.003 -125.134
C 281.585 343.447 -127.818
C 279.080 344.937 -128.149
C 275.813 347.120 -128.413
C 273.504 348.920 -129.030
C 270.319 350.695 -129.449
C 267.344 351.436 -130.495
C 264.232 352.084 -130.609
C 260.960 352.069 -130.364
C 257.681 351.927 -130.499
C 254.089 351.714 -130.077
C 250.756 351.753 -129.850
C 247.633 351.213 -129.609
C 244.534 348.748 -129.962
C 241.278 348.111 -129.423
C 238.029 347.700 -129.312
C 235.196 346.514 -130.108
C 231.908 344.610 -130.745
C 230.568 341.874 -130.031
C 228.233 339.446 -129.214
C 226.580 336.502 -129.284
C 224.161 333.691 -128.244
C 222.375 330.967 -127.676
C 221.420 327.284 -129.155
C 220.118 324.840 -128.827
C 219.368 320.876 -127.725
C 218.267 318.125 -127.132
C 216.671 315.056 -126.963
C 215.721 311.841 -127.091
C 215.318 308.608 -126.374
C 215.048 305.895 -124.326
C 215.035 302.834 -122.941
C 215.075 300.124 -121.191
C 215.190 296.814 -119.917
C 215.052 294.078 -118.037
C 215.009 291.095 -117.014
C 215.770 287.573 -116.479
C 214.997 284.700 -115.135
C 216.203 281.402 -114.959
C 215.473 277.634 -115.120
C 215.636 273.860 -115.960
C 216.884 271.550 -118.130
C 215.718 269.107 -119.543
C 213.512 266.092 -121.368
C 213.420 262.577 -122.752
C 214.266 261.845 -125.707
C 217.259 261.948 -129.387
C 215.990 260.293 -131.660
C 214.644 258.695 -133.628
C 215.020 255.767 -134.844
C 213.211 253.136 -136.032
C 212.865 250.540 -137.663
C 212.581 248.532 -140.722
C 214.979 245.087 -142.305
C 217.148 242.775 -143.578
C 218.086 241.557 -146.346
C 218.647 239.217 -148.908
C 217.463 236.071 -150.946
C 217.808 232.799 -152.606
C 220.368 230.417 -152.499
C 222.699 227.550 -151.663
C 224.849 226.528 -151.670
C 227.726 225.379 -152.918
C 230.482 223.847 -153.265
C 231.909 221.126 -154.430
C 234.150 219.594 -155.466
C 234.425 215.880 -157.490
C 236.211 213.479 -159.435
C 237.784 210.610 -160.858
C 240.130 208.123 -161.557
C 242.831 205.583 -161.182
C 244.265 202.636 -161.451
C 245.010 199.353 -163.243
C 246.170 197.151 -165.773
C 248.183 194.465 -166.257
C 250.276 192.034 -166.051
C 250.776 189.674 -168.623
C 253.718 187.743 -169.794
C 254.751 185.761 -172.085
C 256.672 182.780 -172.398
C 256.860 179.339 -172.776
C 257.586 176.753 -174.653
C 259.312 173.568 -175.973
C 262.817 171.319 -177.674
C 264.145 168.423 -179.764
C 264.662 166.362 -183.367
C 264.648 164.554 -185.588
C 262.882 161.561 -188.514
C 264.402 159.543 -190.760
C 265.748 157.564 -193.666
C 265.680 156.478 -196.960
C 266.555 154.328 -199.918
C 267.303 152.415 -201.385
C 269.038 148.969 -200.985
C 269.989 145.754 -200.592
C 272.002 143.818 -199.791
C 274.284 141.617 -198.881
C 277.030 138.862 -198.593
C 276.475 134.053 -198.300
C 277.629 129.801 -197.577
C 280.222 126.972 -196.432
C 281.312 124.464 -196.585
C 283.474 121.620 -196.445
C 282.117 118.470 -196.095
C 282.353 115.942 -194.371
C 282.254 112.170 -193.253
C 283.536 110.099 -192.117
C 282.754 108.328 -187.673
C 283.767 106.313 -186.056
C 285.333 103.943 -184.711
C 285.558 103.231 -179.922
C 287.183 100.292 -178.919
C 288.869 99.513 -176.466
C 288.930 98.246 -173.525
C 290.131 96.494 -170.900
C 289.033 96.359 -167.330
C 287.598 96.241 -163.766
C 288.322 96.497 -160.334
C 287.866 95.338 -157.372
C 289.930 96.015 -154.429
C 291.297 95.389 -151.086
C 292.928 94.363 -147.549
C 292.270 95.261 -144.272
C 291.588 95.199 -140.502
C 292.538 94.596 -136.908
C 293.076 93.709 -134.246
C 294.438 93.972 -131.119
C 293.848 92.835 -127.665
C 292.426 91.766 -123.680
C 292.524 90.885 -120.949
C 292.799 89.507 -118.621
C 293.472 89.606 -114.844
C 294.419 89.985 -112.030
C 296.145 90.617 -109.019
C 298.038 90.572 -105.029
C 298.847 89.058 -102.489
C 298.393 88.173 -99.177
C 299.235 86.722 -95.834
C 299.564 84.862 -92.637
C 298.675 84.765 -90.002
C 298.610 81.770 -87.668
C 298.799 78.264 -88.448
C 298.960 74.872 -88.038
C 301.049 71.723 -88.337
C 302.709 69.382 -87.646
C 305.614 67.169 -86.261
C 306.733 64.732 -84.221
C 308.749 62.887 -84.094
C 311.638 60.848 -84.507
C 312.135 57.487 -83.168
C 314.103 54.452 -82.589
C 316.021 50.698 -81.354
C 317.660 47.595 -83.118
C 321.323 46.841 -82.907
C 323.912 43.977 -82.244
C 325.610 41.007 -81.399
C 328.467 38.902 -80.561
C 331.199 36.774 -79.564
C 334.065 34.531 -80.154
C 336.525 32.342 -81.090
C 339.556 32.007 -79.092
C 342.467 31.155 -78.509
C 345.886 30.129 -79.608
C 349.050 28.000 -79.240
C 350.632 24.377 -79.753
C 352.135 21.639 -81.052
C 353.562 19.842 -82.899
C 355.619 15.804 -81.548
C 358.288 13.146 -83.712
C 360.290 10.460 -83.018
C 364.746 9.368 -82.393
C 367.349 7.414 -82.832
C 368.393 3.699 -80.504
C 371.606 2.529 -81.743
C 375.423 1.241 -81.561
C 376.568 -1.293 -80.692
C 377.977 -4.209 -81.112
C 379.735 -7.932 -81.119
C 382.233 -10.589 -80.810
C 385.533 -12.756 -80.651
C 386.846 -16.959 -81.686
C 390.174 -18.886 -81.190
C 393.923 -19.751 -80.734
C 396.100 -21.111 -81.709
C 398.782 -23.454 -82.415
C 401.867 -22.818 -83.003
C 404.418 -22.491 -85.432
C 406.897 -21.910 -86.644
C 411.032 -23.785 -85.586
C 414.338 -24.617 -86.386
C 417.870 -24.167 -88.316
C 420.623 -24.323 -90.033
C 424.163 -24.486 -89.903
C 427.476 -24.715 -90.395
C 430.735 -24.711 -91.053
C 433.872 -25.866 -90.890
C 437.175 -26.328 -90.880
C 440.491 -27.288 -90.953
C 443.727 -27.665 -91.092
C 446.956 -27.980 -90.986
C 450.221 -28.297 -90.623
C 453.449 -26.932 -90.485
C 456.506 -25.608 -89.619
C 459.927 -24.931 -89.030
C 463.411 -25.125 -88.624
C 466.134 -24.233 -87.702
C 469.364 -21.831 -88.085
C 472.583 -20.788 -86.852
C 475.730 -19.633 -85.517
C 478.489 -18.775 -84.163
C 481.635 -17.786 -82.930
C 484.460 -16.866 -81.641
C 486.267 -14.696 -79.396
C 487.188 -12.445 -77.164
C 487.908 -10.991 -74.531
C 489.018 -9.973 -71.453
C 491.639 -7.851 -69.514
C 492.094 -6.085 -66.455
C 492.790 -4.866 -63.130
C 493.414 -3.536 -60.200
C 493.901 -2.184 -56.666
C 494.439 -0.608 -54.412
C 493.867 1.300 -51.803
C 493.335 3.560 -49.136
C 491.426 4.857 -46.277
C 489.791 5.973 -44.065
C 488.107 7.124 -41.013
C 486.600 8.142 -38.589
C 483.903 11.184 -37.649
C 481.557 13.430 -35.879
C 478.679 13.258 -33.808
C 476.434 14.621 -31.623
C 473.908 15.649 -30.294
C 471.100 17.247 -29.538
C 467.490 17.059 -29.118
C 464.692 19.284 -28.004
C 461.784 20.102 -26.116
C 458.435 21.118 -26.622
C 455.720 23.186 -25.692
C 452.146 22.455 -25.811
C 448.593 22.643 -25.524
C 445.919 23.978 -25.761
C 442.792 24.943 -25.598
C 439.055 25.409 -26.660
C 435.828 24.313 -27.808
C 433.061 24.898 -28.921
C 430.131 24.456 -30.626
C 426.828 23.638 -30.674
C 424.609 23.614 -34.425
C 421.317 23.948 -36.885
C 420.084 21.620 -39.431
C 417.762 20.597 -41.355
C 416.283 19.310 -44.422
C 414.776 18.958 -46.990
C 413.401 17.877 -49.999
C 412.864 16.118 -52.532
C 411.590 13.861 -54.902
C 410.661 13.516 -58.631
C 409.291 12.754 -62.091
C 410.402 11.209 -64.963
C 411.809 10.746 -68.599
C 412.375 9.288 -71.393
C 412.530 7.404 -74.267
C 413.188 6.215 -77.294
C 414.594 5.853 -80.297
C 416.146 4.700 -83.054
C 417.779 2.886 -85.255
C 418.846 2.189 -89.015
C 419.605 0.416 -91.841
C 423.045 0.177 -93.674
C 425.909 0.380 -96.348
C 428.632 -1.381 -97.248
C 431.157 -2.936 -99.061
C 434.112 -3.385 -100.447
C 437.152 -3.475 -102.041
C 440.117 -4.463 -103.614
C 443.301 -4.957 -103.890
C 446.375 -6.816 -104.798
C 449.897 -6.218 -105.193
C 453.663 -5.118 -106.607
C 457.218 -4.236 -105.381
C 460.317 -4.431 -104.753
C 463.611 -3.856 -104.330
C 466.754 -3.465 -103.392
C 469.920 -1.529 -102.378
C 471.886 0.308 -100.861
C 473.822 2.124 -99.285
C 476.546 3.318 -97.734
C 479.709 3.248 -95.664
C 481.055 6.044 -93.600
C 483.708 7.749 -92.099
C 484.841 8.848 -89.157
C 486.241 11.665 -86.870
C 488.914 12.160 -84.288
C 490.789 13.730 -82.323
C 491.471 15.501 -79.562
C 491.882 17.291 -76.765
C 492.659 17.740 -73.370
C 492.878 20.356 -71.127
C 494.054 23.561 -68.835
C 493.539 24.813 -66.232
C 492.989 26.290 -62.623
C 492.900 27.730 -60.002
C 492.160 29.320 -56.778
C 491.008 31.414 -54.593
C 489.444 32.701 -52.139
C 487.210 33.718 -49.961
C 484.989 35.091 -47.969
C 482.358 36.067 -45.677
C 480.128 37.124 -43.425
C 477.627 38.091 -41.719
C 473.955 39.608 -41.557
C 471.217 40.351 -39.756
C 468.759 41.486 -37.910
C 466.280 43.304 -37.126
C 462.955 45.152 -36.517
C 459.960 45.015 -37.411
C 456.496 45.158 -37.411
C 453.364 45.865 -38.457
C 449.516 45.837 -38.618
C 446.275 46.003 -39.252
C 443.472 47.751 -41.648
C 440.811 47.955 -42.460
C 437.238 47.239 -44.511
C 434.422 47.121 -45.602
C 431.174 47.586 -46.710
C 428.330 48.082 -48.421
C 425.603 47.587 -50.277
C 422.963 45.808 -51.498
C 420.429 44.546 -53.308
C 418.076 42.926 -54.807
C 415.483 41.719 -56.907
C 412.959 40.045 -58.275
C 410.560 39.130 -60.105
C 408.447 38.362 -62.971
C 405.556 37.426 -64.165
C 403.990 36.821 -67.254
C 400.935 33.996 -69.694
C 398.366 34.122 -73.067
C 396.040 33.206 -76.576
C 394.952 32.712 -79.252
C 394.521 32.281 -82.397
C 391.906 30.907 -84.693
C 390.835 29.513 -87.567
C 392.389 28.616 -90.757
C 390.802 28.938 -93.336
C 389.724 30.097 -95.674
C 387.973 28.095 -98.838
C 386.162 27.904 -102.276
C 385.198 27.724 -105.140
C 384.393 28.180 -108.478
C 383.702 27.146 -111.431
C 382.874 29.050 -114.362
C 381.459 30.043 -116.472
C 377.981 30.074 -116.211
C 375.302 31.526 -117.794
C 373.504 30.076 -119.603
C 371.044 28.572 -122.242
C 370.395 27.793 -125.701
C 368.837 28.364 -128.869
C 368.528 27.758 -132.249
C 369.606 27.180 -135.057
C 369.304 28.174 -137.994
C 369.343 28.156 -141.649
C 369.804 29.115 -144.617
C 367.404 28.574 -148.360
C 367.889 29.954 -151.261
C 369.640 29.784 -154.341
C 370.934 30.100 -157.422
C 372.290 30.681 -160.401
C 373.137 29.941 -163.553
C 374.495 29.708 -166.591
C 375.463 29.275 -169.877
C 376.778 29.213 -172.860
C 378.249 28.979 -175.744
C 379.859 28.529 -178.590
C 382.553 29.181 -180.738
C 385.474 29.199 -182.559
C 387.985 29.101 -185.049
C 389.815 28.683 -188.018
C 392.281 28.417 -189.723
C 395.477 30.070 -191.567
C 398.451 29.630 -193.550
C 401.518 29.163 -195.393
C 404.181 28.515 -197.027
C 407.079 28.044 -198.970
C 409.790 27.485 -200.651
C 413.330 26.796 -200.658
C 416.472 26.155 -199.870
C 419.126 24.741 -199.146
C 421.874 22.721 -198.824
C 425.653 22.270 -199.634
C 428.596 20.666 -198.431
C 431.395 18.545 -197.599
C 434.050 16.813 -196.764
C 436.937 14.587 -195.639
C 439.407 13.557 -194.808
C 441.717 12.401 -192.782
C 444.328 11.387 -190.624
C 445.633 9.677 -187.645
C 446.644 8.415 -185.156
C 448.050 6.466 -182.382
C 449.155 4.973 -179.987
C 450.410 5.815 -176.098
C 451.662 5.533 -172.629
C 451.045 3.678 -169.666
C 451.909 2.567 -166.553
C 451.985 1.990 -163.575
C 452.057 2.202 -160.265
C 450.278 1.718 -157.128
C 450.975 1.970 -153.457
C 450.969 0.807 -150.091
C 449.752 1.757 -146.909
C 450.292 2.079 -143.428
C 447.886 1.752 -140.703
C 446.342 1.584 -137.488
C 445.827 2.487 -134.677
C 445.002 2.850 -131.526
C 442.929 3.964 -128.401
C 439.953 4.305 -126.411
C 438.437 5.535 -124.081
C 435.820 6.701 -122.216
C 433.523 6.270 -119.742
C 430.607 9.387 -118.863
C 428.007 11.606 -116.557
C 424.504 12.467 -117.195
C 421.676 13.506 -116.163
C 418.551 15.368 -116.280
C 416.318 17.319 -115.835
C 413.421 19.245 -115.937
C 410.688 20.410 -116.923
C 407.298 21.162 -117.448
C 404.819 24.095 -117.811
C 401.942 26.574 -117.902
C 400.044 28.153 -120.305
C 398.716 30.964 -122.703
C 396.640 32.521 -124.579
C 394.010 33.909 -126.307
C 392.064 35.808 -128.209
C 391.106 38.143 -130.390
C 389.770 39.842 -132.972
C 388.262 40.717 -135.758
C 386.534 43.501 -137.999
C 384.314 44.915 -140.186
C 385.034 46.351 -143.745
C 385.383 48.729 -146.846
C 385.082 48.549 -150.193
C 384.398 49.245 -153.529
C 384.931 50.188 -156.640
C 385.666 51.502 -159.727
C 385.728 52.309 -163.131
C 386.867 52.298 -166.157
C 386.671 52.074 -169.851
C 388.713 52.759 -172.728
C 390.760 54.574 -175.875
C 393.788 54.054 -178.218
C 395.524 53.447 -180.796
C 397.819 53.431 -183.266
C 400.146 52.882 -185.544
C 403.632 53.109 -187.154
C 406.673 52.851 -187.639
C 409.710 52.532 -188.091
C 412.689 51.902 -189.495
C 415.229 50.152 -191.684
C 418.900 49.952 -191.072
C 422.187 49.640 -192.208
C 424.942 47.778 -191.908
C 428.761 47.403 -191.273
C 431.698 45.527 -192.656
C 434.710 44.746 -193.056
C 437.633 43.399 -192.127
C 440.448 42.028 -190.947
C 442.767 39.429 -190.499
C 445.817 38.971 -188.947
C 449.804 38.800 -187.950
C 451.667 37.293 -186.259
C 454.149 35.062 -184.168
C 456.374 33.645 -182.756
C 458.660 31.798 -180.557
C 460.607 31.094 -178.067
C 461.890 29.721 -175.500
C 462.509 28.429 -172.548
C 463.301 27.485 -169.503
C 463.740 26.071 -166.197
C 464.423 24.738 -163.210
C 464.646 23.812 -160.178
C 463.939 24.471 -156.322
C 463.924 23.341 -153.157
C 464.356 22.389 -150.051
C 464.768 22.699 -146.921
C 464.688 23.167 -143.097
C 462.639 23.817 -140.824
C 460.974 23.868 -137.784
C 459.391 25.104 -135.069
C 457.331 25.192 -131.816
C 455.498 25.788 -129.129
C 454.195 28.727 -126.615
C 452.601 29.497 -124.459
C 449.297 30.800 -122.253
C 447.260 31.629 -120.179
C 445.415 32.786 -117.486
C 443.514 34.468 -115.292
C 440.892 35.733 -113.665
C 437.689 35.769 -112.495
C 434.635 36.582 -111.353
C 431.563 36.939 -110.438
C 428.381 38.024 -109.300
C 425.245 38.241 -108.225
C 422.500 39.260 -107.055
C 419.518 41.230 -106.348
C 416.807 41.700 -104.591
C 414.117 43.951 -104.346
C 410.362 43.981 -105.483
C 408.225 45.195 -105.182
C 405.223 45.923 -104.878
C 402.424 46.492 -105.583
C 399.255 47.770 -104.350
C 397.414 49.622 -103.059
C 395.194 51.928 -100.871
C 392.143 53.929 -101.100
C 389.485 56.447 -99.150
C 390.260 60.902 -97.770
C 388.685 63.635 -99.270
C 388.425 66.794 -101.168
C 387.814 70.500 -100.947
C 387.197 73.672 -101.249
C 385.183 75.802 -103.737
C 383.072 77.317 -105.933
C 380.773 79.267 -107.312
C 380.172 82.288 -109.243
C 377.526 84.496 -111.308
C 377.193 86.306 -115.784
C 375.522 87.984 -118.688
C 376.103 89.969 -122.556
C 374.918 92.684 -124.551
C 374.299 95.483 -125.912
C 372.626 96.356 -128.222
C 371.279 99.340 -130.034
C 368.221 101.659 -131.715
C 368.193 105.812 -132.654
C 366.421 108.796 -134.179
C 365.196 111.724 -135.384
C 364.538 114.985 -136.978
C 362.877 118.447 -136.426
C 361.928 121.607 -136.383
C 360.726 124.325 -138.135
C 361.055 128.418 -137.716
C 361.241 131.426 -137.438
C 359.213 134.420 -137.164
C 358.096 138.291 -137.912
C 357.814 141.689 -138.955
C 356.393 144.741 -138.115
C 355.247 147.547 -137.158
C 353.631 150.561 -137.541
C 352.883 153.701 -135.418
C 351.615 157.765 -135.889
C 350.513 160.951 -134.368
C 351.096 164.227 -132.367
C 351.467 166.893 -129.242
C 350.743 170.017 -127.701
C 350.566 172.590 -127.552
C 350.140 175.459 -129.710
C 352.762 178.731 -127.232
C 350.934 180.734 -125.054
C 349.374 183.904 -124.039
C 347.550 186.212 -123.568
C 347.097 190.050 -123.767
C 344.464 193.002 -124.684
C 344.267 196.514 -124.635
C 342.634 200.119 -124.563
C 340.991 203.275 -125.658
C 340.305 206.805 -126.012
C 339.241 209.402 -126.522
C 338.168 213.189 -125.169
C 336.664 216.299 -123.895
C 334.918 218.923 -122.785
C 334.861 221.553 -122.298
C 335.363 224.165 -119.941
C 337.107 227.436 -117.151
C 339.148 230.725 -114.784
C 341.153 233.946 -114.451
C 339.728 237.890 -114.455
C 338.801 240.891 -112.733
C 339.335 244.088 -111.505
C 339.310 246.773 -109.610
C 338.875 249.974 -107.395
C 338.148 252.991 -104.577
C 339.257 252.480 -101.317
C 339.479 252.907 -97.750
C 343.054 254.038 -95.896
C 343.917 255.437 -92.065
C 346.359 256.397 -90.836
C 347.416 259.189 -88.472
C 348.181 262.286 -86.777
C 349.304 265.193 -85.117
C 350.139 266.281 -82.564
C 351.129 269.784 -81.399
C 352.560 271.608 -79.357
C 352.897 273.298 -77.273
C 352.899 274.606 -74.573
C 352.953 273.439 -70.921
C 353.407 275.028 -68.293
C 353.342 277.370 -65.936
C 354.200 280.096 -63.566
C 356.462 281.830 -61.872
C 357.880 283.363 -58.808
C 360.212 283.217 -55.953
C 362.041 282.645 -53.605
C 363.274 284.276 -50.976
C 366.092 286.092 -48.895
C 367.341 288.070 -46.794
C 367.210 290.877 -44.611
C 369.429 291.189 -41.830
C 372.126 291.755 -39.628
C 373.590 292.766 -36.709
C 375.820 293.689 -34.280
C 377.196 295.124 -31.006
C 379.472 293.975 -27.447
C 381.680 294.792 -24.188
C 382.982 293.982 -20.695
C 382.749 294.458 -16.873
C 384.795 296.509 -14.842
C 385.626 297.754 -11.623
C 388.247 297.386 -9.216
C 389.008 298.208 -6.675
C 389.222 299.449 -3.145
C 391.179 302.930 -1.430
C 392.737 304.775 0.692
C 395.729 303.922 3.450
C 396.135 304.456 7.917
C 397.739 305.091 10.505
C 401.461 306.100 13.807
C 403.025 306.890 16.071
C 404.203 308.616 18.497
C 406.305 310.160 20.434
C 407.108 311.070 23.766
C 408.396 312.149 26.673
C 409.676 313.482 29.436
C 410.902 313.434 32.550
C 411.911 314.081 35.663
C 413.262 314.362 38.828
C 414.328 315.128 41.812
C 415.162 315.828 44.870
C 415.799 316.417 48.054
C 415.686 318.486 50.884
C 414.971 320.124 53.826
C 414.918 321.474 57.095
C 415.503 322.212 60.479
C 414.902 323.365 63.194
C 414.641 326.535 65.690
C 413.823 327.820 68.953
C 412.843 329.126 72.171
C 411.923 330.057 75.081
C 411.117 331.274 78.285
C 410.230 332.308 81.222
C 407.654 333.603 83.391
C 404.839 334.694 84.727
C 402.092 334.875 86.136
C 399.316 334.609 88.127
C 397.200 336.264 90.941
C 393.878 336.418 92.217
C 390.698 336.072 93.887
C 387.758 335.981 95.333
C 384.288 335.581 96.869
C 381.737 335.985 97.955
C 378.462 336.148 98.100
C 374.957 336.587 98.254
C 371.506 335.710 97.345
C 368.738 335.075 96.480
C 365.265 334.057 95.870
C 362.409 333.282 95.213
C 359.364 334.502 92.636
C 356.168 334.786 90.795
C 353.932 332.767 88.918
C 350.909 332.158 87.446
C 348.694 331.588 85.454
C 346.561 331.671 82.912
C 345.493 330.189 79.765
C 342.731 330.622 77.274
C 340.092 329.498 75.162
C 339.168 329.526 71.748
C 336.661 329.943 69.289
C 336.330 328.279 66.058
C 335.175 327.187 62.861
C 334.016 327.564 60.122
C 332.634 327.305 57.163
C 332.369 327.022 53.269
C 333.146 325.651 50.036
C 333.081 325.793 47.001
C 334.016 325.316 43.748
C 333.740 323.633 40.804
C 336.255 324.688 37.405
C 337.290 325.095 33.435
C 340.327 323.992 31.709
C 341.898 323.330 29.019
C 344.726 323.253 26.730
C 346.636 323.704 24.463
C 349.330 323.802 22.261
C 352.205 323.379 21.099
C 355.053 322.238 19.390
C 358.026 323.423 17.234
C 360.908 323.999 14.828
C 364.321 324.427 15.032
C 367.823 326.201 15.078
C 370.999 326.495 14.796
C 374.378 326.345 14.167
C 377.615 327.000 13.847
C 380.553 328.558 14.107
C 383.760 329.392 14.704
C 386.901 329.447 15.669
C 390.552 330.979 15.392
C 393.972 331.089 15.321
C 396.372 332.832 17.861
C 399.072 335.157 19.503
C 401.390 334.981 21.936
C 404.283 335.343 23.828
C 406.326 336.552 26.112
C 408.360 338.180 28.350
C 410.852 339.035 30.653
C 412.080 339.753 33.556
C 414.539 339.610 36.325
C 415.343 341.391 39.341
C 416.748 344.142 42.142
C 416.101 345.403 45.736
C 416.419 345.915 48.845
C 416.526 347.220 51.952
C 416.284 348.081 55.131
C 415.140 350.189 58.139
C 413.367 351.603 60.238
C 411.553 352.962 62.334
C 410.282 354.065 65.234
C 409.387 354.020 68.908
C 406.507 355.773 70.497
C 404.980 357.299 73.242
C 402.274 357.172 75.193
C 399.216 358.854 76.910
C 397.486 358.879 80.236
C 395.480 359.832 82.452
C 392.447 360.203 83.827
C 389.313 360.487 84.963
C 386.517 359.499 86.843
C 383.331 360.665 87.484
C 380.004 362.594 88.941
C 377.106 362.237 89.230
C 373.268 361.580 89.819
C 370.352 361.502 90.480
C 366.717 361.061 90.740
C 363.547 361.396 90.170
C 360.508 360.810 89.434
C 357.683 359.923 88.020
C 354.815 359.419 86.499
C 351.830 358.321 84.766
C 348.924 357.432 83.375
C 346.445 356.643 81.551
C 344.635 356.669 78.010
C 342.147 355.575 76.034
C 339.473 354.871 74.276
C 337.273 355.225 72.017
C 335.003 355.422 68.911
C 335.104 354.793 65.848
C 334.225 353.829 62.636
C 333.955 353.925 59.271
C 333.210 352.775 55.672
C 332.879 352.198 52.433
C 333.201 353.892 48.734
C 333.127 353.612 45.960
C 334.342 352.872 42.028
C 334.633 352.410 39.055
C 334.518 352.300 35.596
C 334.965 352.627 32.286
C 336.098 352.242 29.173
C 337.444 350.525 26.551
C 339.005 349.547 23.741
C 340.553 348.182 21.263
C 342.304 347.368 18.285
C 343.737 345.843 15.703
C 345.156 345.203 12.961
C 347.392 345.261 10.086
C 348.196 344.149 7.124
C 350.650 344.618 4.650
C 353.916 343.443 2.781
C 357.139 343.666 -0.563
C 359.605 343.219 -3.037
C 360.781 344.303 -5.337
C 363.548 346.297 -8.058
C 363.991 347.918 -10.972
C 365.163 349.055 -13.781
C 366.566 351.843 -15.466
C 367.968 354.084 -17.535
C 369.138 356.255 -19.764
C 371.324 358.472 -20.994
C 372.926 360.924 -22.590
C 374.999 363.201 -24.151
C 376.501 365.541 -25.855
C 377.937 368.029 -27.366
C 379.378 370.689 -28.683
C 379.241 373.661 -30.541
C 379.060 376.898 -31.700
C 379.622 380.083 -33.133
C 381.025 382.972 -34.554
C 381.127 385.860 -35.398
C 380.038 388.828 -37.918
C 380.165 392.318 -38.796
C 380.160 395.841 -39.576
C 380.295 398.990 -40.073
C 380.447 402.409 -40.900
C 380.549 405.590 -41.499
C 379.093 408.861 -41.061
C 377.248 411.458 -40.193
C 376.065 413.902 -38.712
C 375.413 416.778 -36.967
C 374.299 420.498 -37.192
C 372.718 423.062 -35.291
C 371.725 425.810 -33.174
C 370.615 428.312 -31.369
C 369.417 431.053 -29.001
C 368.066 433.175 -27.767
C 366.001 434.724 -25.739
C 363.620 436.434 -23.762
C 361.646 436.912 -20.700
C 359.957 437.191 -18.275
C 358.193 437.913 -15.138
C 356.634 438.382 -12.582
C 352.808 437.652 -11.087
C 349.825 437.440 -8.911
C 348.904 436.314 -5.674
C 346.769 436.170 -3.011
C 344.873 435.233 -0.835
C 342.363 433.912 0.886
C 341.247 431.282 3.141
C 338.143 430.344 5.014
C 336.291 429.366 7.895
C 334.171 426.753 8.982
C 331.249 425.733 10.694
C 330.670 422.678 12.606
C 329.227 420.122 14.638
C 327.039 418.276 15.527
C 325.025 416.198 17.063
C 323.299 412.817 18.013
C 323.214 409.353 18.976
C 321.721 406.733 19.356
C 321.148 403.369 19.560
C 320.744 400.541 21.409
C 320.093 396.698 19.462
C 318.690 392.842 19.055
C 320.505 389.805 18.105
C 320.697 386.631 17.943
C 321.469 383.398 16.459
C 321.342 380.683 15.193
C 321.956 377.621 13.657
C 323.486 375.291 12.232
C 325.216 372.341 11.433
C 325.322 369.426 8.908
C 325.653 366.203 6.926
C 327.577 365.027 4.321
C 328.618 363.951 0.691
C 330.265 362.418 -1.587
C 332.167 360.402 -3.623
C 333.603 358.884 -6.201
C 334.530 358.192 -9.330
C 336.240 357.533 -12.154
C 338.580 357.065 -14.415
C 339.723 355.592 -17.919
C 341.734 354.103 -20.253
C 343.231 355.688 -23.493
C 344.136 356.474 -27.229
C 346.773 357.602 -28.989
C 349.176 358.120 -31.446
C 350.683 359.520 -34.020
C 351.892 360.969 -36.889
C 353.913 362.122 -39.502
C 355.511 364.310 -41.266
C 358.365 365.681 -43.192
C 359.065 368.370 -45.472
C 359.413 370.815 -48.832
C 359.810 374.520 -49.853
C 361.071 377.233 -50.892
C 361.688 380.198 -52.373
C 362.407 383.282 -53.309
C 361.689 386.856 -54.538
C 360.621 389.751 -54.709
C 359.562 392.649 -54.811
C 359.365 395.973 -55.202
C 360.488 399.583 -55.111
C 358.289 402.566 -54.723
C 357.590 405.950 -55.232
C 356.875 408.791 -53.630
C 354.669 411.948 -53.091
C 355.075 415.619 -52.448
C 354.213 418.620 -52.142
C 352.715 421.194 -50.607
C 351.104 423.582 -48.905
C 350.857 426.220 -46.600
C 348.421 428.376 -45.441
C 345.773 431.469 -44.867
C 344.342 432.877 -42.728
C 342.658 434.886 -39.789
C 341.202 436.688 -37.897
C 339.357 438.365 -35.203
C 336.925 439.275 -33.267
C 335.095 439.791 -30.716
C 333.287 439.557 -27.988
C 331.158 439.325 -25.498
C 329.244 438.834 -22.461
C 327.399 438.654 -19.682
C 325.558 437.931 -17.194
C 322.835 435.581 -15.500
C 321.116 434.665 -12.761
C 319.129 434.102 -10.217
C 316.529 433.114 -8.692
C 313.605 431.378 -6.881
C 312.700 428.503 -6.041
C 311.339 425.843 -4.283
C 309.601 423.010 -3.686
C 308.269 419.913 -1.823
C 306.985 417.077 -0.709
C 304.431 414.030 -1.630
C 303.322 411.557 -0.971
C 302.787 407.421 -0.660
C 301.933 404.580 -0.080
C 300.381 401.555 0.579
C 298.963 398.515 0.524
C 298.516 395.210 0.510
C 299.280 391.972 1.261
C 299.616 388.631 1.355
C 300.343 385.506 1.693
C 300.616 381.970 1.566
C 301.328 378.771 2.113
C 301.389 375.619 2.043
C 301.444 372.148 0.937
C 301.331 368.965 1.653
C 301.436 365.841 0.043
C 300.889 362.184 -1.040
C 301.286 359.428 -3.285
C 302.068 355.805 -3.567
C 301.893 352.040 -4.289
C 301.964 348.629 -4.968
C 303.462 345.727 -6.748
C 302.027 342.034 -5.709
C 301.913 339.012 -4.840
C 301.411 335.677 -4.434
C 300.957 333.013 -3.588
C 300.381 329.132 -2.786
C 302.785 326.341 -0.924
C 304.740 323.885 1.919
C 304.820 321.435 3.491
C 305.271 318.902 6.294
C 305.901 316.091 7.797
C 304.595 313.474 9.802
C 303.911 310.726 11.606
C 303.458 308.076 13.561
C 301.989 305.230 14.533
C 300.790 302.573 16.155
C 299.531 299.603 17.386
C 298.511 296.980 19.033
C 297.288 294.497 20.728
C 295.820 292.094 22.450
C 295.014 290.535 25.487
C 293.590 289.383 28.401
C 292.130 287.498 31.014
C 290.584 285.020 32.966
C 289.104 283.902 35.336
C 289.045 282.685 39.191
C 287.163 281.415 41.987
C 285.240 280.302 44.830
C 283.346 279.318 47.202
C 281.472 278.072 49.910
C 279.633 277.047 52.370
C 277.586 277.841 55.232
C 275.858 279.319 57.626
C 273.619 280.681 59.269
C 270.735 281.707 60.808
C 268.691 281.753 64.117
C 266.233 283.655 65.858
C 263.312 285.196 67.312
C 260.801 286.684 68.804
C 257.792 288.537 70.244
C 255.990 289.939 71.867
C 254.310 292.479 73.094
C 252.660 295.204 74.627
C 251.023 298.494 74.565
C 249.838 301.214 74.512
C 247.915 304.341 74.473
C 246.471 307.005 74.422
C 247.295 311.011 75.242
C 247.042 314.679 75.653
C 246.044 317.551 73.821
C 245.147 320.840 73.597
C 245.028 323.795 72.920
C 245.673 327.025 72.517
C 246.408 329.732 70.200
C 246.890 333.444 70.309
C 246.331 336.797 69.246
C 248.143 339.581 68.029
C 248.724 343.069 68.060
C 249.792 345.232 65.321
C 250.729 348.047 63.335
C 252.163 350.622 62.786
C 253.281 353.494 61.674
C 255.577 356.029 59.774
C 257.371 357.312 56.934
C 259.432 359.183 55.712
C 261.810 360.370 53.561
C 262.704 362.317 50.918
C 266.821 362.357 49.491
C 270.208 363.913 47.727
C 272.302 362.489 45.080
C 274.528 362.826 42.828
C 277.450 361.928 40.852
C 280.176 361.764 39.615
C 283.067 360.925 37.867
C 285.075 359.308 36.092
C 287.040 358.025 33.480
C 290.636 356.959 32.574
C 294.019 356.101 31.076
C 295.859 353.254 30.459
C 298.585 350.458 30.868
C 300.553 348.089 29.994
C 302.613 345.756 28.530
C 304.836 343.368 27.921
C 307.013 340.891 28.423
C 308.710 337.983 28.386
C 309.701 334.891 27.881
C 312.586 332.164 27.898
C 314.438 329.469 26.887
C 314.928 326.064 28.735
C 316.486 322.968 30.573
C 315.957 319.652 30.791
C 316.374 316.210 31.038
C 316.560 313.232 32.434
C 317.002 310.298 34.164
C 317.211 306.943 35.133
C 316.302 304.237 36.652
C 315.640 300.608 37.004
C 315.019 298.196 39.596
C 315.379 295.453 42.716
C 313.351 293.848 45.586
C 311.728 291.744 47.309
C 310.432 289.827 49.761
C 308.668 288.138 51.984
C 307.239 287.298 55.455
C 305.712 287.492 58.135
C 304.137 287.720 60.780
C 302.165 287.026 63.402
C 299.244 285.545 65.292
C 297.677 286.938 68.372
C 295.909 286.552 71.359
C 293.162 287.549 72.974
C 291.380 289.007 76.109
C 288.303 288.404 78.163
C 286.328 288.705 80.582
C 284.070 290.320 82.458
C 281.871 292.156 84.186
C 278.656 293.251 85.077
C 277.242 295.444 87.338
C 275.630 297.278 90.647
C 273.765 299.419 91.385
C 271.056 302.127 92.299
C 269.086 304.066 93.443
C 266.818 306.813 94.327
C 265.761 309.701 95.345
C 264.379 312.563 95.475
C 263.392 315.653 94.982
C 262.664 318.850 94.776
C 261.691 322.255 94.013
C 260.646 325.395 93.555
C 260.162 328.457 92.851
C 261.603 332.025 91.852
C 261.049 335.177 90.828
C 260.467 338.357 90.288
C 261.038 341.477 90.259
C 262.050 345.158 89.742
C 263.793 346.896 87.811
C 264.950 349.501 85.838
C 267.100 351.733 84.495
C 268.481 354.459 82.151
C 270.149 356.649 80.319
C 273.695 358.640 79.978
C 275.346 360.353 78.523
C 278.174 361.716 75.760
C 280.043 363.252 73.949
C 282.223 365.411 72.342
C 284.827 367.039 70.991
C 287.262 367.987 68.919
C 288.753 368.441 65.885
C 290.881 368.851 63.318
C 292.572 369.064 60.579
C 294.997 369.426 58.014
C 296.611 369.791 55.132
C 298.806 370.281 52.922
C 301.888 370.211 50.982
C 303.658 371.316 48.471
C 306.810 370.840 46.986
C 309.094 370.546 43.979
C 312.055 372.247 41.684
C 314.817 372.742 40.452
C 318.139 373.109 38.867
C 321.482 372.475 37.771
C 323.218 372.879 36.719
C 325.375 373.753 34.110
C 328.145 375.037 33.571
C 329.677 377.304 29.910
C 332.702 378.544 28.382
C 336.426 380.186 27.884
C 339.572 379.409 26.873
C 343.409 379.079 26.577
C 347.320 377.762 26.985
C 350.712 377.060 27.190
C 354.611 377.484 26.433
C 357.214 376.218 26.891
C 360.527 375.460 27.284
C 363.192 374.659 28.425
C 367.254 372.059 28.736
C 371.305 372.291 29.884
C 374.194 373.203 29.984
C 377.534 374.109 29.729
C 381.576 374.685 29.809
C 384.466 375.370 30.398
C 387.750 375.458 29.413
C 391.048 375.891 29.123
C 393.836 375.642 28.007
C 396.322 377.610 26.333
C 398.962 377.021 26.697
C 401.957 377.554 26.632
C 405.382 378.295 27.172
C 407.844 378.387 31.738
C 412.311 379.625 30.823
C 414.656 379.294 32.916
C 418.098 378.889 33.392
C 420.855 379.315 33.427
C 425.065 381.041 35.062
C 428.368 382.217 35.639
C 431.779 382.408 37.043
C 434.565 382.469 37.240
C 437.035 380.672 37.610
C 438.195 378.409 37.140
C 440.737 377.408 38.183
C 442.240 373.473 38.687
C 443.683 370.758 40.759
C 446.089 368.339 42.743
C 447.268 365.490 44.054
C 448.584 362.425 43.416
C 450.117 359.261 44.624
C 452.083 356.133 44.303
C 450.762 352.890 44.011
C 448.903 350.233 42.924
C 447.407 346.492 42.355
C 446.335 343.496 40.927
C 444.676 340.219 40.949
C 445.522 337.382 39.040
C 447.719 333.922 37.293
C 449.219 330.514 38.079
C 450.791 327.602 39.210
C 451.341 323.796 39.989
C 453.387 320.910 40.644
C 453.173 317.893 39.211
C 452.239 314.132 37.975
C 451.901 311.507 36.610
C 451.026 308.718 34.752
C 451.139 305.720 33.323
C 451.308 303.575 32.016
C 450.573 301.137 29.725
C 448.264 297.792 29.192
C 446.723 295.983 28.643
C 447.384 291.637 30.055
C 446.793 288.565 29.435
C 444.703 284.574 28.786
C 445.232 281.281 28.091
C 443.530 278.465 26.791
C 443.052 275.769 25.925
C 442.673 272.943 25.095
C 442.368 270.318 25.235
C 441.909 267.820 24.175
C 443.755 263.760 23.770
C 443.790 261.304 21.016
C 442.723 258.298 21.677
C 441.116 255.525 20.915
C 441.057 251.621 20.082
C 437.817 250.021 18.011
C 436.119 247.301 15.833
C 433.604 245.597 14.895
C 432.933 242.622 14.834
C 432.355 238.877 10.978
C 430.828 235.989 9.349
C 427.927 233.901 8.999
C 427.324 231.103 7.462
C 425.323 228.176 7.363
C 423.728 225.289 6.737
C 422.407 222.301 6.123
C 419.931 220.149 5.459
C 417.916 217.517 5.090
C 415.606 215.059 4.352
C 413.763 212.404 3.918
C 411.834 209.801 3.717
C 409.749 207.243 3.717
C 408.932 203.939 4.563
C 407.786 201.012 5.966
C 406.167 197.965 6.745
C 404.029 195.180 6.848
C 402.736 192.739 8.044
C 402.891 188.841 9.107
C 401.279 186.001 10.625
C 399.724 183.207 12.296
C 398.158 180.875 13.811
C 396.546 178.122 15.299
C 395.024 175.689 16.799
C 394.354 173.879 19.847
C 394.200 172.791 22.960
C 393.401 172.330 25.912
C 391.872 171.851 28.940
C 390.915 169.274 31.693
C 390.234 169.033 35.181
C 388.921 168.896 38.539
C 387.929 168.657 41.655
C 386.700 168.702 45.266
C 386.280 168.235 47.997
C 386.463 168.683 51.244
C 386.831 168.963 54.749
C 387.158 170.889 57.862
C 387.567 172.467 60.342
C 387.577 174.317 63.512
C 387.743 175.889 66.098
C 390.670 177.188 68.772
C 392.441 178.767 71.610
C 392.700 181.914 73.232
C 393.604 183.902 75.860
C 394.884 186.021 77.613
C 396.997 187.974 79.266
C 398.504 191.270 79.589
C 400.842 193.054 81.908
C 401.879 195.753 83.988
C 404.554 198.045 84.302
C 406.842 199.769 86.375
C 408.252 203.107 85.940
C 410.053 206.158 86.386
C 412.451 207.814 87.088
C 414.620 210.134 87.895
C 417.421 212.828 87.443
C 418.957 215.722 85.961
C 421.367 217.520 85.514
C 423.486 219.719 83.978
C 424.662 222.882 83.538
C 427.788 223.694 80.613
C 431.018 225.653 78.960
C 431.447 226.949 75.560
C 432.981 228.808 73.479
C 434.514 229.722 70.307
C 436.423 230.409 68.099
C 438.009 231.164 65.094
C 438.457 231.626 62.031
C 438.860 232.978 58.815
C 441.096 232.828 55.674
C 443.136 233.310 52.506
C 443.059 232.170 49.256
C 443.965 230.094 46.049
C 444.186 229.407 42.929
C 444.375 229.229 39.499
C 444.854 228.281 36.355
C 445.490 226.348 33.712
C 445.388 224.698 30.779
C 444.506 223.421 27.882
C 445.495 221.699 24.445
C 445.422 220.970 21.102
C 444.470 217.585 19.403
C 444.561 214.260 17.322
C 442.459 212.408 15.458
C 441.083 210.371 13.001
C 440.002 207.622 11.543
C 439.228 204.586 10.135
C 437.880 202.002 8.200
C 436.058 199.401 7.588
C 433.713 197.287 5.648
C 432.514 193.899 5.596
C 432.071 189.791 5.034
C 430.181 186.729 6.440
C 428.122 184.340 6.729
C 426.588 181.397 7.318
C 424.733 178.813 8.209
C 423.864 175.577 10.098
C 423.277 173.558 12.363
C 422.660 171.592 14.661
C 421.233 169.207 16.538
C 418.455 167.132 18.046
C 418.539 165.399 21.344
C 417.518 162.844 23.495
C 416.104 162.270 26.464
C 416.055 160.547 29.951
C 413.636 158.804 32.222
C 412.676 157.108 34.682
C 412.042 156.583 37.929
C 411.540 156.293 41.224
C 409.630 156.432 44.168
C 410.077 155.795 47.532
C 410.401 154.101 51.266
C 410.118 154.776 54.107
C 409.467 155.680 57.884
C 409.081 155.916 60.841
C 408.808 156.822 64.387
C 409.642 157.564 67.428
C 410.000 159.079 70.202
C 410.670 161.201 72.614
C 411.670 163.109 75.094
C 412.456 165.622 77.582
C 413.111 167.746 80.076
C 414.136 169.981 82.090
C 416.957 172.533 83.247
C 417.902 175.094 85.207
C 418.943 177.262 87.434
C 421.020 178.846 89.234
C 423.647 181.092 90.937
C 425.571 183.455 90.232
C 427.449 186.363 90.419
C 430.092 188.442 90.110
C 432.138 191.706 90.078
C 434.255 194.227 89.770
C 438.148 195.187 89.013
C 440.086 197.143 88.571
C 442.538 199.908 86.612
C 444.490 202.052 85.757
C 447.063 204.313 85.255
C 449.771 206.039 84.281
C 451.831 208.042 82.588
C 452.647 210.701 80.614
C 454.069 212.876 78.484
C 454.989 215.140 76.378
C 456.633 217.257 74.053
C 457.537 219.729 72.024
C 459.133 221.636 70.085
C 461.234 222.932 67.406
C 462.729 225.456 65.974
C 464.776 226.148 63.201
C 468.222 228.806 62.505
C 469.903 230.742 60.946
C 471.256 231.594 58.820
C 472.914 234.267 55.927
C 474.815 236.273 54.932
C 476.679 238.840 53.058
C 476.721 242.044 50.651
C 477.455 243.758 48.322
C 479.273 245.951 45.955
C 479.696 247.995 43.305
C 478.828 250.688 40.204
C 481.960 250.773 36.285
C 483.404 252.948 34.509
C 484.538 255.123 32.376
C 486.383 258.345 30.940
C 486.889 260.987 29.703
C 486.597 264.657 29.365
C 487.785 267.657 28.986
C 488.195 270.398 26.772
C 488.816 273.284 25.175
C 489.708 276.107 23.662
C 489.186 278.945 21.966
C 489.359 281.687 20.075
C 489.152 284.690 18.384
C 489.459 287.414 16.618
C 489.698 289.991 14.659
C 489.817 292.475 12.490
C 491.474 294.317 10.008
C 492.710 295.703 7.109
C 493.593 297.777 4.383
C 493.833 300.357 2.012
C 494.615 301.643 -0.595
C 497.414 303.289 -3.004
C 498.259 304.747 -6.187
C 499.137 306.053 -9.434
C 499.683 307.178 -12.370
C 500.469 308.603 -15.492
C 501.112 309.782 -18.438
C 502.178 309.192 -21.833
C 503.165 307.890 -24.702
C 503.239 306.584 -27.505
C 502.791 305.556 -30.743
C 504.108 305.758 -34.398
C 504.193 303.914 -37.444
C 503.724 302.364 -40.669
C 503.530 300.897 -43.594
C 503.036 299.031 -46.885
C 503.370 297.711 -49.334
C 503.620 295.225 -51.463
C 504.149 292.594 -53.764
C 503.522 289.219 -55.077
C 503.106 286.439 -56.030
C 502.300 283.210 -57.579
C 501.719 280.470 -58.736
C 503.386 276.647 -58.679
C 504.029 273.042 -59.207
C 502.367 269.920 -58.914
C 502.070 266.576 -59.547
C 501.857 263.561 -59.281
C 502.363 260.355 -58.591
C 501.370 257.452 -56.635
C 502.238 253.816 -56.400
C 501.506 250.334 -56.248
C 502.041 247.553 -54.130
C 502.879 244.137 -53.764
C 501.693 241.747 -51.273
C 501.096 238.789 -49.366
C 501.889 236.267 -47.953
C 502.090 233.364 -46.445
C 502.360 230.782 -43.518
C 501.428 229.300 -40.377
C 501.993 227.439 -38.041
C 501.943 226.170 -34.868
C 500.696 223.993 -32.569
C 502.130 224.057 -28.454
C 503.050 222.532 -24.735
C 502.098 223.775 -21.423
C 501.766 223.327 -18.288
C 501.914 224.179 -14.753
C 502.612 224.377 -11.844
C 502.926 225.195 -8.475
C 502.574 226.724 -5.767
C 501.588 227.823 -2.580
C 502.961 229.009 0.824
C 503.771 229.907 4.425
C 504.053 232.777 6.310
C 505.685 235.773 8.253
C 505.910 238.149 10.388
C 505.738 240.427 12.959
C 506.322 242.869 15.129
C 507.730 245.523 16.578
C 508.367 248.511 17.992
C 508.182 251.583 19.146
C 509.616 254.476 21.456
C 509.620 257.151 23.590
C 510.912 260.771 22.900
C 512.894 264.153 23.048
C 512.305 267.430 22.565
C 512.304 270.898 22.811
C 513.114 274.022 22.152
C 514.346 277.158 21.487
C 514.789 280.609 21.120
C 515.055 283.407 19.521
C 514.446 287.002 18.858
C 515.762 289.650 16.815
C 518.048 292.752 15.221
C 518.818 294.542 11.885
C 518.881 296.720 9.587
C 519.736 298.818 7.090
C 520.154 300.634 4.364
C 521.859 301.773 1.109
C 523.026 301.790 -1.753
C 524.139 301.766 -4.632
C 524.870 302.627 -7.789
C 524.344 304.124 -11.222
C 525.953 302.995 -14.388
C 527.132 303.607 -17.618
C 526.824 302.626 -20.795
C 528.351 301.426 -24.164
C 527.971 302.060 -27.839
C 528.672 301.911 -30.894
C 528.949 300.381 -33.861
C 529.176 298.616 -36.694
C 528.030 297.424 -39.793
C 529.201 295.418 -42.347
C 531.017 293.877 -45.699
C 530.720 291.719 -47.664
C 530.115 288.964 -50.412
C 530.043 287.045 -52.706
C 529.691 284.276 -55.090
C 530.208 281.463 -56.608
C 529.831 278.550 -57.832
C 529.244 275.366 -58.365
C 529.053 272.127 -58.874
C 528.306 268.600 -59.234
C 527.717 265.367 -59.835
C 527.272 262.220 -59.842
C 527.850 258.662 -58.164
C 527.126 255.383 -58.030
C 526.762 252.131 -58.217
C 527.500 249.072 -57.815
C 528.203 245.430 -56.776
C 528.004 243.598 -54.247
C 527.526 240.864 -52.170
C 528.099 238.637 -49.697
C 527.486 235.755 -47.216
C 527.377 233.481 -44.818
C 529.558 231.700 -41.865
C 529.669 229.942 -39.702
C 529.444 228.456 -35.800
C 529.390 226.847 -33.242
C 529.767 224.664 -30.580
C 530.536 223.064 -27.733
C 530.551 222.044 -24.557
C 529.173 221.342 -21.518
C 528.543 220.778 -18.266
C 527.486 220.361 -15.247
C 527.036 219.865 -11.762
C 525.840 219.276 -8.718
C 525.540 218.679 -5.637
C 525.923 218.725 -2.015
C 525.208 217.456 0.907
C 525.936 217.962 4.310
C 526.035 219.425 7.830
C 526.051 219.306 11.322
C 524.986 217.188 15.440
C 525.999 215.659 18.289
C 526.232 213.223 21.510
C 528.379 210.502 23.019
C 530.463 206.743 24.447
C 532.315 203.962 26.774
C 532.484 202.279 29.599
C 533.741 201.216 32.554
C 534.263 202.049 36.821
C 533.016 200.568 40.886
C 533.670 199.096 42.836
C 535.718 196.500 44.424
C 539.096 194.903 47.277
C 539.731 191.869 48.881
C 538.436 188.776 52.070
C 537.205 185.032 54.027
C 536.549 184.494 57.021
C 535.058 184.292 60.136
C 534.562 182.666 63.730
C 535.042 179.767 65.761
C 534.767 177.089 68.749
C 535.848 175.261 70.831
C 539.107 177.451 75.427
C 541.056 175.035 77.358
C 542.206 172.969 79.635
C 543.557 171.102 81.558
C 545.631 170.630 84.526
C 547.498 168.042 86.427
C 549.253 167.061 88.412
C 551.735 166.241 90.360
C 554.166 165.201 91.337
C 557.283 163.669 93.322
C 558.939 160.603 94.245
C 561.379 157.451 95.533
C 564.251 156.567 96.843
C 565.981 154.841 99.209
C 567.767 153.527 101.892
C 570.504 154.270 104.642
C 574.953 153.967 105.163
C 579.203 155.235 106.749
C 581.516 155.092 109.494
C 583.866 154.093 112.013
C 587.524 156.178 112.245
C 590.207 154.539 114.676
C 592.027 152.398 116.341
C 593.264 150.549 119.112
C 595.474 149.634 121.260
C 598.505 149.090 122.635
C 600.776 149.013 124.233
C 604.819 148.208 123.853
C 607.519 150.584 125.999
C 610.943 150.028 128.118
C 613.082 150.389 130.148
C 614.328 152.673 132.306
C 616.478 154.849 134.209
C 617.078 154.648 137.721
C 618.798 155.613 141.146
C 620.316 158.065 144.271
C 622.265 160.556 146.934
C 622.308 161.018 150.500
C 625.028 160.415 154.665
C 625.386 161.190 157.876
C 626.728 161.620 161.522
C 626.951 162.743 164.889
C 627.185 161.327 168.040
C 627.931 160.504 171.628
C 628.649 158.321 173.001
C 630.572 156.771 174.919
C 630.322 154.967 178.376
C 630.678 152.053 180.349
C 630.973 149.877 182.323
C 631.914 147.488 183.382
C 633.566 145.148 185.827
C 635.289 142.512 187.300
C 635.241 139.469 188.152
C 635.418 137.069 189.586
C 637.114 134.210 191.061
C 637.322 131.551 192.012
C 638.371 127.026 191.325
C 639.575 123.679 192.008
C 640.754 119.946 193.659
C 642.476 117.040 193.919
C 646.207 115.675 193.818
C 648.152 112.920 193.208
C 650.728 110.252 193.091
C 652.827 107.315 192.729
C 654.474 103.819 192.241
C 657.566 100.149 192.122
C 660.255 97.289 192.911
C 662.892 94.661 192.318
C 664.492 92.517 191.240
C 666.801 89.639 191.703
C 668.536 88.348 190.250
C 670.614 85.706 189.123
C 673.359 84.481 187.890
C 675.971 82.118 188.307
C 678.623 80.068 188.137
C 681.414 78.272 187.941
C 683.215 75.453 187.829
C 685.545 73.070 187.963
C 687.675 70.360 187.771
C 690.054 68.130 187.816
C 692.360 65.863 188.099
C 694.591 63.484 188.604
C 697.705 62.386 189.785
C 700.376 61.112 191.544
C 703.124 59.254 192.771
C 705.567 56.809 193.401
C 707.746 55.421 194.946
C 711.577 55.230 196.222
C 714.090 53.531 198.164
C 716.560 51.921 200.243
C 718.577 50.335 202.141
C 721.007 48.644 204.047
C 723.131 47.085 205.929
C 724.696 46.703 209.156
C 725.619 46.935 212.318
C 725.836 46.592 215.384
C 725.964 45.547 218.645
C 728.259 44.733 221.678
C 728.253 44.626 225.238
C 728.059 43.894 228.767
C 728.022 43.421 232.010
C 727.649 42.839 235.762
C 727.936 42.828 238.550
C 727.383 43.617 241.688
C 727.011 44.607 245.062
C 725.022 45.712 247.948
C 723.417 46.744 250.221
C 721.455 47.539 253.220
C 719.816 48.349 255.637
C 718.838 51.834 257.712
C 717.411 54.256 260.116
C 714.269 55.206 261.466
C 712.322 56.800 263.777
C 710.336 58.631 265.158
C 708.639 61.237 266.316
C 705.581 63.205 266.175
C 704.055 66.120 267.964
C 701.448 67.848 269.668
C 699.551 70.820 269.394
C 698.087 73.636 270.953
C 695.007 75.388 270.079
C 692.229 77.631 270.027
C 690.906 80.314 270.222
C 688.889 82.879 270.514
C 686.645 85.900 269.441
C 684.066 87.538 267.543
C 682.653 90.056 266.596
C 680.847 92.161 264.597
C 677.906 93.658 263.767
C 677.674 96.325 260.328
C 676.269 99.461 258.050
C 675.193 99.479 254.548
C 673.661 100.874 252.129
C 673.111 101.956 248.698
C 672.798 103.538 246.170
C 672.406 104.680 242.906
C 672.141 104.660 239.787
C 670.997 104.692 236.467
C 671.599 106.323 233.022
C 671.547 107.842 229.542
C 672.801 107.064 226.428
C 675.118 107.127 223.259
C 675.960 106.723 220.196
C 676.307 106.302 216.800
C 677.446 106.110 213.689
C 679.559 106.024 211.110
C 681.299 105.207 208.346
C 682.558 103.683 205.720
C 684.547 103.835 202.288
C 685.398 103.101 199.055
C 688.679 101.429 197.757
C 692.068 100.719 195.911
C 693.676 98.103 194.536
C 695.597 96.070 192.473
C 698.222 94.398 191.391
C 701.172 92.997 190.328
C 703.615 91.005 188.810
C 705.951 88.774 188.672
C 707.788 85.872 187.279
C 710.968 84.238 187.643
C 714.990 83.158 187.430
C 717.688 81.140 189.320
C 719.743 78.857 190.094
C 722.408 77.064 191.115
C 724.660 75.057 192.461
C 727.656 74.094 194.673
C 729.473 73.633 197.130
C 731.232 73.155 199.621
C 733.307 71.760 201.855
C 734.897 69.024 203.925
C 736.483 69.432 207.273
C 738.774 68.456 209.722
C 739.013 67.501 212.913
C 740.563 67.813 216.466
C 741.844 65.601 219.208
C 743.280 64.852 221.896
C 743.572 64.713 225.230
C 743.648 64.741 228.575
C 743.114 63.394 231.774
C 743.666 64.315 235.056
C 745.230 65.036 238.790
C 744.403 65.331 241.589
C 743.256 65.456 245.354
C 742.844 65.611 248.313
C 741.760 66.067 251.790
C 741.018 67.495 254.601
C 739.454 68.518 257.175
C 737.350 69.865 259.303
C 735.503 71.518 261.459
C 733.026 73.044 263.617
C 730.915 74.391 265.829
C 728.767 76.033 267.500
C 726.599 79.325 268.016
C 724.120 80.925 269.626
C 722.032 82.609 271.509
C 720.687 85.154 272.841
C 718.771 88.309 273.947
C 716.739 90.386 272.787
C 714.125 92.642 272.478
C 712.461 95.449 271.610
C 709.529 97.879 271.034
C 707.352 100.232 270.224
C 706.992 104.035 268.786
C 705.354 106.115 267.909
C 703.054 108.548 265.403
C 701.250 110.597 264.105
C 699.404 113.328 263.047
C 698.126 116.039 261.538
C 696.512 118.033 259.406
C 694.083 118.852 257.157
C 692.225 120.171 254.688
C 690.208 121.018 252.317
C 688.447 122.514 249.624
C 686.219 123.384 247.318
C 684.643 124.870 245.026
C 683.775 126.642 241.963
C 681.554 128.198 240.146
C 681.279 129.820 237.039
C 679.520 128.591 234.683
C 678.119 129.118 232.589
C 678.010 131.071 230.049
C 674.673 133.372 228.115
C 673.884 136.260 226.117
C 672.157 138.410 223.203
C 670.319 137.262 219.821
C 668.149 138.649 217.841
C 667.646 140.399 214.797
C 666.565 141.989 212.045
C 665.364 143.752 209.495
C 664.823 144.448 206.266
C 664.201 145.822 203.291
C 663.426 146.786 200.068
C 662.682 148.200 197.226
C 662.186 149.656 194.367
C 661.935 151.123 191.421
C 661.708 153.997 189.424
C 662.214 156.725 187.386
C 662.295 159.108 184.774
C 662.066 160.795 181.701
C 662.623 162.978 179.705
C 662.033 166.743 178.356
C 662.828 169.311 175.959
C 663.753 171.931 173.657
C 664.720 174.092 171.518
C 665.521 176.575 169.153
C 666.422 178.825 167.007
C 668.606 181.562 166.137
C 670.941 183.894 166.045
C 673.589 185.435 165.620
C 676.543 186.802 164.550
C 678.281 189.943 163.050
C 681.435 191.593 162.911
C 684.728 192.902 162.234
C 687.666 194.278 161.758
C 691.218 195.583 161.275
C 693.544 197.140 161.148
C 696.455 198.374 162.032
C 699.464 199.925 163.052
C 702.762 199.921 164.673
C 705.356 199.929 166.115
C 708.783 199.918 167.431
C 711.548 199.905 168.671
C 713.355 201.008 172.266
C 715.799 201.603 174.978
C 718.289 199.863 176.815
C 720.996 199.755 178.896
C 722.870 199.237 181.225
C 724.314 199.065 184.208
C 725.316 196.966 187.006
C 727.196 197.319 190.226
C 729.651 196.405 192.639
C 729.875 195.488 196.048
C 731.538 195.758 199.157
C 731.933 193.234 201.764
C 732.850 191.486 204.739
C 733.265 191.193 207.693
C 734.096 190.332 210.744
C 733.767 188.759 214.311
C 733.048 186.141 216.669
C 732.519 185.187 219.506
C 731.298 183.295 222.078
C 731.703 180.841 224.400
C 728.424 179.739 227.050
C 726.637 178.329 230.488
C 724.038 175.775 230.867
C 722.417 173.723 232.685
C 719.500 171.930 233.920
C 717.205 170.899 235.550
C 714.355 169.334 236.792
C 711.730 167.631 236.887
C 709.321 165.109 237.297
C 705.796 164.425 238.708
C 702.550 163.145 240.211
C 699.342 162.513 239.125
C 695.490 162.973 238.522
C 692.463 162.122 237.916
C 689.370 160.692 237.448
C 686.138 160.123 236.956
C 682.917 160.652 236.266
C 679.801 160.583 234.993
C 677.119 159.984 233.190
C 673.172 160.070 232.774
C 670.037 159.055 231.852
C 667.625 160.742 229.285
C 664.555 162.518 227.608
C 662.963 162.510 224.644
C 660.543 162.595 222.150
C 658.622 163.834 219.777
C 656.532 165.426 217.565
C 654.351 166.219 214.947
C 653.466 167.510 212.118
C 651.791 167.608 208.814
C 650.886 170.005 206.294
C 649.016 172.986 204.056
C 649.725 175.598 201.299
C 649.777 177.071 198.496
C 649.705 179.305 195.973
C 650.135 181.288 193.367
C 650.852 184.587 191.523
C 652.253 187.149 190.510
C 653.712 189.674 189.498
C 654.925 192.094 187.519
C 656.390 193.668 184.409
C 658.565 196.693 184.284
C 659.813 199.509 182.638
C 662.641 200.961 181.621
C 665.026 204.026 181.413
C 667.155 205.801 178.888
C 668.970 208.075 177.713
C 671.794 209.859 177.456
C 674.702 211.513 177.424
C 677.942 212.215 176.266
C 680.460 214.479 176.942
C 682.943 217.752 177.118
C 685.745 218.462 177.618
C 689.566 219.316 178.041
C 692.339 220.412 178.282
C 695.834 221.271 179.005
C 698.456 222.365 180.559
C 701.298 222.547 181.978
C 703.948 222.154 183.872
C 706.465 222.071 185.981
C 709.289 221.427 188.158
C 712.016 221.066 190.054
C 714.244 220.500 192.248
C 715.245 219.814 196.034
C 717.576 218.929 198.288
C 719.958 218.524 200.502
C 721.403 218.713 203.319
C 722.827 218.482 206.891
C 722.451 216.790 209.496
C 723.065 215.060 212.437
C 722.682 214.012 215.624
C 723.182 211.937 218.831
C 723.144 210.364 221.738
C 721.534 210.408 225.488
C 721.227 209.182 227.974
C 719.740 206.725 231.014
C 719.143 205.151 233.524
C 718.685 203.839 236.696
C 717.574 202.785 239.682
C 716.164 200.962 242.092
C 715.177 198.082 243.628
C 713.669 195.712 245.472
C 712.384 193.127 246.912
C 710.611 190.780 248.898
C 709.476 188.055 250.424
C 707.974 186.051 252.340
C 705.435 184.352 254.323
C 704.635 182.050 256.496
C 701.807 180.788 258.159
C 699.223 178.330 259.755
C 697.996 175.790 260.765
C 696.290 173.412 263.617
C 696.445 170.850 266.747
C 696.926 167.716 269.217
C 695.218 164.857 272.355
C 693.765 163.542 274.792
C 693.753 161.441 277.414
C 691.520 161.763 280.121
C 690.233 161.093 283.427
C 689.494 160.954 286.645
C 688.422 161.069 290.645
C 685.586 159.567 293.974
C 685.635 158.872 298.273
C 682.586 155.208 300.927
C 682.960 152.851 303.137
C 683.112 149.813 305.737
C 684.322 147.529 307.705
C 683.809 145.605 310.640
C 683.843 143.490 313.247
C 684.133 141.505 315.898
C 683.188 139.074 317.995
C 682.671 137.003 320.558
C 682.007 134.523 322.866
C 681.668 132.487 325.391
C 681.137 130.604 327.981
C 680.375 128.810 330.644
C 680.561 128.183 334.090
C 680.095 127.923 337.491
C 679.557 126.876 340.826
C 678.789 125.076 343.743
C 678.113 124.696 346.652
C 679.223 124.616 350.539
C 678.292 124.218 353.995
C 677.325 123.984 357.463
C 676.245 123.741 360.456
C 675.296 123.341 363.823
C 674.296 123.083 366.892
C 673.091 124.685 369.890
C 672.013 126.808 372.178
C 670.244 128.615 373.958
C 667.849 130.083 375.920
C 666.822 131.095 379.534
C 664.834 133.452 381.317
C 662.347 135.390 383.072
C 660.266 137.281 384.757
C 657.670 139.515 386.437
C 656.310 141.349 388.062
C 654.881 144.160 388.974
C 653.554 147.235 390.109
C 651.754 150.401 389.621
C 650.426 153.017 389.168
C 648.370 156.038 388.829
C 646.798 158.604 388.469
C 647.555 162.665 387.882
C 647.188 166.303 387.326
C 645.528 168.559 385.145
C 644.390 171.667 384.296
C 643.892 174.313 382.898
C 644.184 177.287 381.455
C 644.057 179.219 378.374
C 644.306 182.803 377.316
C 643.252 185.729 375.582
C 644.460 188.025 373.178
C 644.796 191.371 372.081
C 644.906 192.655 368.667
C 645.058 194.780 365.802
C 646.107 197.071 364.177
C 646.676 199.494 362.046
C 648.172 201.351 358.944
C 649.005 201.751 355.468
C 650.511 203.166 353.239
C 652.103 203.658 350.254
C 652.087 204.766 347.037
C 655.623 204.332 344.529
C 658.266 205.269 341.506
C 659.618 203.121 338.864
C 661.093 202.771 336.063
C 663.392 201.303 333.654
C 665.664 200.750 331.777
C 667.994 199.404 329.569
C 669.522 197.318 327.806
C 670.752 195.317 325.194
C 674.008 193.978 323.618
C 676.881 192.675 321.503
C 678.655 189.738 321.187
C 681.563 187.124 321.543
C 683.357 184.571 320.823
C 685.070 181.885 319.526
C 687.182 179.384 318.981
C 689.571 177.113 319.493
C 691.375 174.284 319.768
C 692.385 171.157 319.868
C 695.330 168.497 319.798
C 696.995 165.595 319.077
C 698.208 162.841 321.565
C 700.420 160.361 323.651
C 700.192 157.251 324.914
C 700.888 154.011 325.965
C 701.654 151.545 328.010
C 702.757 149.210 330.275
C 703.450 146.260 332.024
C 703.185 144.108 334.422
C 702.889 140.737 335.933
C 703.183 139.165 339.151
C 704.587 137.406 342.662
C 703.559 136.710 346.321
C 702.629 135.204 348.947
C 702.205 134.079 352.097
C 701.254 133.114 355.109
C 700.918 133.312 358.936
C 700.199 134.279 361.781
C 699.422 135.270 364.600
C 698.318 135.377 367.764
C 696.151 134.538 370.748
C 695.428 136.770 373.643
C 694.601 137.271 377.000
C 692.362 138.730 379.000
C 691.444 141.043 381.989
C 689.116 141.095 384.927
C 687.887 142.100 387.634
C 686.149 144.216 389.563
C 684.410 146.503 391.279
C 681.511 147.859 392.724
C 680.650 150.625 394.604
C 679.920 153.344 397.601
C 678.201 155.638 398.228
C 675.688 158.540 399.106
C 673.997 160.756 400.191
C 671.895 163.680 400.903
C 670.981 166.755 401.348
C 669.507 169.561 401.081
C 668.220 172.404 400.065
C 667.255 175.424 399.209
C 665.886 178.493 397.855
C 664.551 181.394 396.875
C 663.688 184.141 395.529
C 664.552 187.258 393.216
C 663.526 190.003 391.572
C 662.608 192.911 390.371
C 662.942 195.887 389.324
C 663.524 199.255 387.546
C 664.534 200.348 384.794
C 664.916 202.272 381.936
C 666.448 203.997 379.470
C 666.932 205.928 376.173
C 667.868 207.485 373.410
C 671.036 209.237 371.527
C 672.094 210.442 369.245
C 673.933 210.924 365.520
C 675.112 211.854 362.898
C 676.604 213.435 360.202
C 678.610 214.572 357.764
C 680.295 214.855 354.900
C 680.837 214.411 351.562
C 682.124 214.044 348.480
C 682.957 213.448 345.422
C 684.533 213.031 342.269
C 685.241 212.541 339.060
C 686.688 212.351 336.264
C 689.096 211.684 333.614
C 690.011 212.006 330.497
C 692.640 211.077 328.356
C 695.191 209.509 326.330
C 696.839 207.150 324.397
C 697.800 206.926 321.270
C 699.950 205.473 319.035
C 702.242 204.666 316.070
C 704.497 205.388 314.602
C 707.453 205.593 313.149
C 706.331 203.793 307.272
C 706.834 203.025 303.627
C 707.350 202.647 299.680
C 710.391 202.053 298.197
C 712.746 199.643 297.696
C 713.670 197.156 294.726
C 714.262 195.465 293.059
C 715.664 192.292 290.949
C 715.918 189.671 288.446
C 717.304 186.899 286.729
C 718.617 185.842 283.487
C 722.077 182.331 282.464
C 724.836 182.263 278.923
C 727.263 179.699 276.728
C 730.515 177.097 275.293
C 734.028 175.533 275.330
C 737.091 174.586 277.310
C 739.287 172.353 278.001
C 742.917 172.274 278.096
C 745.759 171.349 279.301
C 749.825 171.637 280.147
C 751.759 171.150 285.174
C 755.258 172.342 285.337
C 758.550 172.506 286.864
C 762.972 172.813 286.586
C 767.334 171.855 288.073
C 770.721 170.675 291.093
C 773.757 172.694 291.098
C 778.191 172.842 290.872
C 780.508 173.855 289.323
C 784.004 175.451 289.280
C 786.540 177.671 290.015
C 785.632 180.174 285.274
C 787.738 182.463 284.064
C 789.853 184.417 283.819
C 791.060 187.160 282.631
C 792.902 189.201 281.132
C 793.992 191.214 278.832
C 795.523 193.522 276.073
C 796.320 195.818 275.125
C 794.833 198.516 272.576
C 793.629 201.274 270.168
C 793.187 205.070 269.698
C 792.375 208.546 269.433
C 791.099 211.355 269.067
C 790.502 215.159 269.316
C 789.179 217.160 267.381
C 790.308 220.254 265.192
C 790.664 222.702 261.984
C 790.708 225.467 261.004
C 790.317 228.630 259.697
C 790.116 231.779 260.518
C 791.771 235.685 259.672
C 790.383 238.368 257.727
C 790.522 241.080 256.457
C 791.225 244.221 255.753
C 791.347 248.008 254.764
C 791.323 251.659 253.761
C 792.829 253.758 252.840
C 795.945 256.197 251.160
C 797.797 258.604 252.697
C 799.586 262.912 250.718
C 801.705 265.244 250.372
C 801.355 269.063 249.397
C 800.979 271.296 248.440
C 802.889 274.530 247.240
C 802.574 278.290 246.538
C 805.669 280.841 247.776
C 807.197 284.049 247.198
C 808.040 288.069 248.588
C 807.940 291.370 250.387
C 809.213 295.454 250.197
C 809.467 298.323 248.223
C 809.941 301.727 247.668
C 809.272 305.179 248.084
C 809.845 308.771 248.706
C 810.053 311.035 247.171
C 807.478 313.764 248.156
C 805.107 316.015 248.398
C 801.632 318.011 249.249
C 798.204 320.780 249.044
C 795.063 322.259 251.472
C 792.535 325.107 252.564
C 790.458 328.121 252.561
C 787.431 330.780 254.240
C 784.900 333.974 252.971
C 781.461 335.901 251.036
C 779.250 338.894 249.940
C 775.586 339.245 248.557
C 770.447 338.756 248.341
C 769.324 340.566 245.557
C 767.770 341.563 243.166
C 767.204 344.236 241.027
C 765.296 347.701 239.539
C 762.538 350.952 238.612
C 760.496 354.375 236.483
C 759.814 356.861 233.852
C 757.818 358.280 232.308
C 756.781 359.652 230.352
C 754.711 359.826 227.905
C 751.721 361.068 226.130
C 749.454 363.856 223.791
C 748.191 367.155 222.176
C 748.435 369.037 219.781
C 747.300 371.733 217.795
C 743.924 373.677 216.713
C 742.128 374.691 214.165
C 740.298 376.588 211.460
C 739.206 377.318 208.516
C 737.932 378.530 206.021
C 735.856 379.531 203.229
C 734.583 379.326 198.615
C 733.602 378.882 194.704
C 730.020 380.424 193.114
C 727.970 380.862 190.893
C 728.796 382.963 187.172
C 727.131 384.481 185.107
C 724.733 386.240 183.135
C 722.256 387.246 181.254
C 719.855 388.987 180.045
C 719.103 391.165 177.421
C 714.822 390.136 178.496
C 711.687 390.851 176.521
C 707.674 390.965 176.053
C 706.347 394.061 174.123
C 703.222 396.159 173.547
C 701.614 399.145 173.394
C 699.216 400.979 171.853
C 696.389 404.070 172.495
C 695.410 407.174 172.211
C 692.901 409.322 171.500
C 692.210 412.095 170.786
C 691.454 413.696 167.714
C 690.188 416.650 165.651
C 689.925 419.522 164.751
C 690.035 422.857 164.080
C 688.915 425.626 161.791
C 687.659 427.121 159.148
C 687.995 429.101 156.514
C 688.554 429.127 152.488
C 686.983 429.134 149.539
C 685.693 431.786 147.077
C 683.711 432.018 144.557
C 681.713 433.468 142.445
C 681.280 434.603 139.112
C 680.287 435.798 136.137
C 679.244 437.230 133.324
C 678.502 437.343 130.062
C 677.873 438.168 126.892
C 676.969 438.594 123.588
C 676.248 439.518 120.544
C 675.775 440.412 117.460
C 675.529 441.236 114.274
C 675.755 443.580 111.675
C 676.648 445.588 109.025
C 676.982 447.259 105.926
C 676.794 448.257 102.563
C 677.612 449.747 100.079
C 677.778 453.162 97.921
C 678.869 454.868 94.943
C 680.109 456.610 92.036
C 681.299 457.942 89.392
C 682.379 459.573 86.464
C 683.527 461.006 83.797
C 686.178 462.835 82.174
C 688.973 464.408 81.390
C 691.842 465.083 80.450
C 694.886 465.380 78.906
C 697.130 467.570 76.604
C 700.545 468.279 75.885
C 703.951 468.516 74.714
C 707.052 468.950 73.746
C 710.729 469.158 72.748
C 713.327 469.994 72.114
C 716.532 470.590 72.499
C 719.923 471.488 72.936
C 723.295 470.974 74.303
C 725.970 470.614 75.538
C 729.428 469.994 76.603
C 732.239 469.529 77.636
C 734.674 470.861 80.750
C 737.496 471.363 83.089
C 739.701 469.467 85.124
C 742.533 469.105 87.000
C 744.495 468.624 89.263
C 746.203 468.720 92.107
C 747.005 467.075 95.252
C 749.286 467.603 98.174
C 751.724 466.617 100.577
C 752.130 466.416 104.084
C 754.169 466.899 106.933
C 754.261 464.970 110.030
C 755.085 463.716 113.270
C 755.769 463.957 116.179
C 756.731 463.577 119.288
C 756.466 462.935 123.138
C 755.432 461.154 126.087
C 755.035 460.994 129.096
C 753.716 460.072 132.112
C 753.800 458.146 134.916
C 750.694 458.519 137.950
C 749.048 458.382 141.728
C 745.981 456.729 142.859
C 744.147 455.600 145.205
C 741.057 454.929 147.007
C 738.794 454.897 148.974
C 735.823 454.424 150.725
C 732.900 453.519 151.381
C 730.026 451.854 152.522
C 726.634 452.421 154.272
C 723.382 452.375 156.233
C 720.009 452.380 155.529
C 716.334 453.685 155.077
C 713.141 453.539 154.878
C 709.763 452.894 154.953
C 706.454 453.091 154.812
C 703.393 454.278 154.219
C 700.221 454.750 153.195
C 697.277 454.499 151.754
C 693.444 455.514 151.577
C 690.069 455.176 151.117
C 687.839 456.846 148.381
C 685.103 458.961 146.529
C 683.211 458.738 143.755
C 680.600 458.917 141.467
C 678.759 460.079 138.994
C 676.860 461.652 136.604
C 674.632 462.411 134.015
C 673.747 463.257 131.022
C 671.761 463.083 127.899
C 671.158 465.043 124.948
C 669.797 467.863 122.193
C 670.772 469.556 118.860
C 670.838 470.336 115.792
C 670.998 471.926 112.823
C 671.573 473.131 109.803
C 672.828 475.664 107.193
C 674.667 477.500 105.521
C 676.554 479.287 103.854
C 678.061 480.834 101.289
C 679.476 481.279 97.811
C 682.277 483.539 96.843
C 683.953 485.520 94.506
C 686.904 485.940 93.001
C 689.907 488.167 91.930
C 692.079 488.752 88.931
C 694.229 490.176 87.143
C 697.345 491.071 86.297
C 700.538 491.869 85.696
C 703.689 491.445 84.205
C 706.736 493.070 84.171
C 709.930 495.548 83.417
C 712.860 495.597 83.560
C 716.796 495.501 83.531
C 719.759 495.866 83.333
C 723.418 495.924 83.615
C 726.392 496.603 84.702
C 729.345 496.340 85.857
C 732.032 495.683 87.621
C 734.691 495.400 89.529
C 737.520 494.522 91.616
C 740.290 493.877 93.369
C 742.565 493.231 95.492
C 743.820 493.128 99.263
C 746.126 492.167 101.511
C 748.590 491.637 103.605
C 750.366 492.038 106.203
C 752.111 492.207 109.634
C 751.657 491.262 112.582
C 752.190 490.096 115.803
C 751.953 489.883 119.165
C 752.325 488.477 122.731
C 752.261 487.621 125.924
C 751.169 488.874 129.651
C 750.880 488.324 132.370
C 749.226 487.038 135.989
C 748.576 486.242 138.831
C 748.202 485.796 142.245
C 747.238 485.723 145.458
C 745.733 484.881 148.313
C 744.280 482.748 150.542
C 742.483 481.297 152.983
C 740.802 479.499 155.067
C 738.772 478.168 157.656
C 737.212 476.217 159.848
C 735.517 475.124 162.271
C 732.902 474.601 164.753
C 731.844 473.099 167.452
C 729.016 472.995 169.539
C 726.602 471.143 170.619
C 723.239 469.638 173.360
C 720.285 468.653 175.668
C 719.998 466.664 179.468
C 718.610 464.307 182.481
C 716.684 462.196 185.425
C 716.965 460.459 189.602
C 714.168 458.947 191.203
C 711.270 459.220 193.406
C 712.227 459.149 197.288
C 709.404 459.168 199.846
C 707.308 461.003 201.778
C 706.468 461.550 204.508
C 704.689 462.687 208.037
C 705.098 462.934 210.928
C 702.543 464.098 213.307
C 703.714 466.894 216.394
C 703.895 467.358 220.193
C 704.332 467.618 223.682
C 704.822 467.899 226.682
C 707.307 467.850 229.854
C 706.487 470.914 233.513
C 704.598 470.424 236.742
C 703.306 469.901 239.298
C 700.944 469.028 241.688
C 699.129 468.050 243.736
C 697.579 467.587 248.078
C 696.404 466.346 250.426
C 694.398 464.941 252.381
C 692.774 462.663 254.379
C 695.406 461.782 257.709
C 695.013 460.110 259.852
C 694.283 456.675 261.659
C 695.390 453.489 261.767
C 694.875 451.100 263.674
C 696.241 448.281 264.970
C 697.897 445.429 266.759
C 699.592 442.331 267.019
C 700.424 439.102 267.298
C 703.731 436.285 267.298
C 704.514 431.905 267.262
C 705.465 429.212 267.826
C 706.056 425.932 267.915
C 705.683 422.785 268.555
C 703.900 420.009 269.451
C 705.063 415.134 268.653
C 704.933 412.072 269.910
C 703.340 410.046 273.436
C 701.676 408.199 275.413
C 701.501 405.371 278.131
C 700.330 402.077 278.912
C 699.691 401.026 283.204
C 699.279 397.293 283.482
C 699.918 394.679 285.665
C 697.592 392.713 288.802
C 696.308 389.742 290.662
C 695.651 387.436 293.469
C 695.218 387.513 297.619
C 694.377 384.769 299.453
C 694.658 383.282 301.368
C 694.606 381.010 304.208
C 694.381 378.965 305.890
C 692.788 377.624 307.981
C 691.342 377.218 310.893
C 690.357 377.775 314.263
C 691.595 375.786 317.734
C 692.725 376.406 321.133
C 693.074 374.818 324.105
C 692.986 373.369 327.227
C 692.461 373.911 330.482
C 693.172 375.690 334.280
C 692.704 377.661 337.249
C 691.534 379.900 340.672
C 690.539 381.194 344.046
C 690.049 380.166 347.032
C 688.580 378.707 350.149
C 689.392 377.456 354.329
C 687.015 375.439 356.807
C 685.712 373.431 359.369
C 683.262 371.483 362.807
C 682.360 368.791 363.626
C 680.314 367.586 365.719
C 679.193 364.870 367.670
C 676.056 362.998 369.467
C 673.211 360.918 370.881
C 669.827 359.195 373.130
C 667.560 356.932 375.374
C 665.849 355.685 377.030
C 664.232 353.275 379.342
C 661.830 352.047 381.567
C 659.990 350.784 384.643
C 657.770 347.849 385.207
C 654.510 347.403 386.955
C 650.884 345.757 387.379
C 648.774 343.961 387.544
C 645.453 342.082 386.710
C 643.338 340.340 386.891
C 640.508 340.073 389.727
C 637.978 337.716 391.773
C 635.871 335.633 392.888
C 632.639 334.907 393.943
C 628.969 333.943 395.082
C 626.031 332.384 396.444
C 623.466 331.833 397.368
C 619.697 331.057 397.919
C 617.403 329.318 400.137
C 613.477 327.731 401.729
C 612.051 324.246 401.108
C 609.484 321.673 401.688
C 607.523 319.150 404.304
C 604.803 316.375 404.919
C 603.131 315.759 407.454
C 601.068 315.808 410.724
C 601.149 316.527 414.356
C 599.406 317.306 417.575
C 598.255 319.130 420.076
C 596.269 318.569 423.671
C 595.539 317.441 427.046
C 594.154 317.704 429.794
C 590.460 319.672 431.779
C 587.797 319.480 433.551
C 584.965 318.391 432.643
C 581.516 318.523 432.580
C 578.042 316.904 432.320
C 575.960 313.910 432.371
C 574.051 311.401 433.286
C 571.206 309.274 433.620
C 568.223 306.869 435.012
C 566.810 303.996 437.743
C 564.200 302.362 438.285
C 564.671 299.984 440.675
C 563.921 297.861 442.915
C 564.340 293.939 442.723
C 564.012 290.133 442.790
N -55.880 -14.993 28.726
N 257.331 318.529 -104.701
N 454.279 11.521 -64.773
N 422.753 28.520 -157.848
N 374.140 338.315 55.480
N 342.819 399.415 -18.272
N 281.595 321.483 57.150
N 420.604 194.484 48.320
N 511.840 266.415 -20.766
N 706.886 79.921 231.601
N 692.039 186.215 202.929
N 674.605 167.024 358.509
N 714.278 468.940 115.302
