# Supplementary material for: Impact of DNA methylation on 3D genome structure
Source: Nat Commun. 2021 May 28;12:3243. doi: 10.1038/s41467-021-23142-8 (PMC8163762; doi:10.1038/s41467-021-23142-8)
Supplement: Supplementary file 7 — Supplementary Software 2 [file 41467_2021_23142_MOESM7_ESM.zip › Supplementary_Software2/test/output_pos/cartnucl_000000_000008.xyz]

2888
generated by Juergen Walther
C 0.000 0.000 0.000
C -0.106 0.083 3.456
C -0.784 0.079 6.976
C -1.288 -0.439 10.787
C -1.251 -0.367 14.043
C -0.575 -1.521 16.873
C 0.712 -1.348 19.851
C 1.130 -2.980 22.972
C 1.903 -4.049 26.059
C 2.558 -4.861 29.215
C 3.764 -6.787 31.673
C 4.475 -8.356 34.529
C 5.654 -10.081 37.278
C 6.363 -11.466 40.143
C 6.893 -13.017 42.945
C 7.295 -14.788 45.701
C 6.377 -15.630 48.980
C 5.103 -17.001 51.868
C 4.558 -18.583 54.985
C 4.855 -20.426 57.961
C 3.886 -21.893 60.404
C 2.355 -21.865 64.146
C 1.147 -23.719 66.988
C -0.218 -25.576 69.764
C -1.376 -27.419 72.098
C -2.546 -29.267 74.857
C -3.717 -31.057 77.287
C -6.545 -32.646 78.865
C -9.522 -33.826 79.668
C -12.047 -35.593 79.933
C -14.392 -38.065 80.289
C -16.942 -39.765 82.685
C -19.978 -41.627 82.669
C -22.663 -44.039 82.632
C -25.245 -46.058 82.683
C -28.171 -48.494 82.432
C -30.622 -49.828 82.684
C -33.647 -50.845 81.917
C -36.998 -51.771 81.272
C -39.763 -52.705 79.040
C -42.014 -53.314 77.203
C -44.732 -54.558 75.073
C -46.996 -55.432 73.258
C -50.334 -53.745 71.408
C -53.388 -53.212 69.390
C -54.591 -53.760 66.096
C -57.098 -53.988 63.786
C -58.906 -53.563 61.387
C -60.930 -52.313 59.073
C -61.340 -51.246 55.619
C -64.082 -50.014 53.386
C -66.037 -49.970 50.409
C -66.968 -47.743 47.824
C -69.473 -46.466 45.679
C -69.139 -45.220 42.264
C -69.795 -43.906 39.010
C -71.071 -42.033 37.048
C -72.282 -40.455 34.444
C -72.496 -37.865 31.520
C -71.288 -36.099 28.629
C -71.482 -33.814 26.634
C -70.513 -31.439 24.374
C -70.115 -30.399 21.158
C -68.378 -26.498 20.293
C -67.715 -23.031 18.162
C -64.541 -21.505 17.152
C -62.905 -19.458 15.342
C -60.373 -16.960 14.570
C -58.896 -14.441 13.892
C -56.559 -11.941 13.256
C -53.808 -10.464 13.037
C -50.789 -9.031 11.956
C -48.663 -5.818 12.160
C -46.365 -2.821 11.761
C -43.460 -1.656 13.201
C -41.053 0.470 15.459
C -38.316 1.835 16.407
C -35.215 3.245 16.884
C -32.577 4.876 18.065
C -30.583 6.541 20.157
C -28.028 7.603 22.076
C -25.189 7.899 23.706
C -22.553 10.162 25.626
C -19.511 11.335 26.668
C -18.026 11.281 30.279
C -16.540 12.330 33.755
C -14.311 11.161 35.988
C -11.805 10.891 38.381
C -10.419 10.588 41.355
C -9.223 10.573 44.574
C -7.281 10.180 47.458
C -6.406 8.875 50.284
C -4.055 7.523 52.809
C -4.015 6.652 56.296
C -3.854 6.715 60.462
C -4.890 4.658 63.564
C -4.744 2.796 66.122
C -5.129 1.354 69.145
C -5.638 -0.518 71.817
C -7.499 -1.785 74.937
C -9.654 -3.004 76.786
C -11.823 -4.266 78.584
C -13.371 -6.105 80.922
C -14.070 -9.092 83.132
C -17.383 -10.074 84.530
C -19.348 -11.620 86.968
C -21.690 -13.958 87.409
C -25.131 -15.131 88.794
C -26.622 -18.079 90.565
C -28.788 -19.736 92.117
C -31.653 -21.449 92.401
C -34.578 -23.073 92.433
C -36.636 -25.911 92.225
C -39.998 -26.651 92.493
C -43.793 -27.566 93.785
C -46.251 -28.888 92.882
C -49.423 -30.903 91.704
C -52.009 -32.333 91.235
C -55.098 -33.912 90.036
C -58.120 -34.269 88.928
C -60.633 -35.026 87.130
C -62.841 -35.404 84.732
C -65.254 -35.484 82.505
C -67.524 -35.807 79.701
C -69.804 -36.229 77.295
C -71.751 -36.141 74.785
C -73.485 -34.097 71.848
C -75.314 -34.086 69.028
C -77.473 -34.056 66.563
C -79.667 -32.868 64.604
C -81.880 -31.179 61.940
C -81.594 -29.293 59.461
C -82.055 -27.805 56.364
C -82.424 -25.371 54.052
C -82.694 -23.672 50.605
C -82.825 -21.759 47.912
C -83.351 -17.925 46.615
C -83.366 -16.093 44.513
C -82.049 -13.295 41.697
C -81.662 -11.316 39.446
C -81.804 -8.890 36.979
C -81.621 -6.136 35.071
C -80.510 -3.746 33.027
C -78.624 -2.461 30.492
C -76.865 -0.523 28.386
C -74.943 0.934 26.244
C -73.086 3.153 24.189
C -71.203 4.553 21.836
C -69.714 6.603 19.959
C -67.790 9.429 18.701
C -66.660 11.164 16.177
C -64.705 14.013 15.532
C -62.788 16.690 15.025
C -60.043 18.149 12.799
C -59.102 20.240 11.092
C -57.590 22.197 9.521
C -56.814 23.155 6.578
C -57.278 25.837 3.619
C -57.140 29.682 1.784
C -56.741 32.353 -0.083
C -56.292 35.436 -2.550
C -55.060 37.436 -5.521
C -53.896 40.227 -7.543
C -53.606 42.814 -9.726
C -52.702 44.325 -13.039
C -50.808 45.425 -16.011
C -47.922 47.330 -18.075
C -45.975 48.557 -21.022
C -44.709 51.635 -22.558
C -43.109 53.281 -25.063
C -41.449 55.638 -27.371
C -38.331 56.871 -28.747
C -35.024 58.505 -29.928
C -32.941 60.288 -32.126
C -31.058 61.352 -35.191
C -29.436 62.967 -37.773
C -27.648 64.442 -40.580
C -25.571 65.439 -43.594
C -24.219 67.056 -46.281
C -22.967 68.320 -48.931
C -21.887 69.481 -51.883
C -19.679 70.904 -54.177
C -17.566 73.910 -55.881
C -15.031 73.385 -58.113
C -12.522 73.651 -60.468
C -9.866 72.290 -61.396
C -7.088 72.789 -62.919
C -4.218 72.997 -65.034
C -1.755 73.265 -66.967
C 0.508 73.815 -69.358
C 3.131 73.218 -71.274
C 6.576 71.177 -71.594
C 9.472 71.687 -72.959
C 10.860 69.721 -74.664
C 14.176 71.069 -75.501
C 16.899 71.461 -78.300
C 20.277 71.461 -78.807
C 23.400 72.732 -79.901
C 26.664 71.888 -80.637
C 30.123 70.850 -80.966
C 33.351 70.117 -81.741
C 36.923 69.030 -82.033
C 40.055 67.884 -82.346
C 43.025 65.914 -84.107
C 46.340 64.804 -83.808
C 49.482 65.031 -83.451
C 52.495 65.239 -82.453
C 56.032 63.295 -81.429
C 59.657 63.339 -81.874
C 62.680 64.149 -79.626
C 65.533 63.612 -78.594
C 68.624 63.656 -75.903
C 71.145 65.745 -74.909
C 74.103 65.551 -73.235
C 77.212 65.961 -72.417
C 80.501 66.067 -71.497
C 83.690 66.327 -70.500
C 87.200 65.017 -69.760
C 90.309 65.352 -69.655
C 93.414 65.414 -68.518
C 96.949 65.116 -67.246
C 100.269 64.347 -65.729
C 102.873 64.058 -62.737
C 105.813 64.408 -61.358
C 107.070 65.021 -57.490
C 109.657 64.912 -55.048
C 112.893 64.829 -54.152
C 115.572 65.800 -52.272
C 118.889 66.732 -50.779
C 121.144 67.532 -48.591
C 124.069 66.837 -46.326
C 126.804 66.877 -44.535
C 129.847 67.911 -42.509
C 132.270 68.836 -40.342
C 134.725 70.416 -38.208
C 137.031 71.282 -35.350
C 139.841 72.648 -33.706
C 141.604 72.995 -30.916
C 145.349 74.262 -29.270
C 147.898 75.504 -27.470
C 149.614 76.312 -24.929
C 151.364 77.258 -22.877
C 153.490 79.412 -20.134
C 155.237 81.624 -17.942
C 157.760 83.431 -16.812
C 159.147 85.408 -15.528
C 161.190 87.762 -14.707
C 162.966 89.703 -12.773
C 164.910 92.018 -11.016
C 166.629 93.719 -8.633
C 167.421 96.299 -7.424
C 169.063 99.603 -6.389
C 170.951 101.446 -4.236
C 172.813 103.288 -1.854
C 174.598 104.834 0.538
C 177.262 106.442 3.139
C 178.290 109.745 5.195
C 179.788 111.827 7.865
C 181.041 113.473 10.231
C 181.656 115.185 13.068
C 183.711 116.836 15.334
C 184.812 119.448 17.842
C 184.901 122.320 20.320
C 183.847 125.216 23.566
C 184.570 126.279 26.237
C 185.365 127.170 28.896
C 185.958 128.437 31.848
C 186.623 129.629 34.824
C 188.034 130.924 37.637
C 189.019 132.543 40.653
C 190.177 134.274 43.339
C 190.980 134.756 45.935
C 190.256 137.965 48.444
C 190.827 139.888 51.640
C 190.996 141.956 54.651
C 193.697 143.872 56.512
C 196.765 144.185 59.035
C 199.728 143.183 61.943
C 201.921 143.012 64.464
C 203.843 142.932 67.240
C 206.271 142.469 69.794
C 207.812 141.934 72.530
C 210.089 142.448 74.914
C 212.292 142.191 77.142
C 212.182 142.908 81.690
C 213.674 142.793 84.961
C 215.689 143.130 87.487
C 217.356 145.410 89.632
C 219.108 147.058 91.974
C 221.075 148.542 94.205
C 221.775 150.599 96.751
C 223.143 152.637 99.010
C 224.178 154.617 101.641
C 225.636 156.497 103.872
C 227.037 158.565 105.945
C 228.351 160.858 107.921
C 231.000 162.953 108.869
C 233.233 165.517 109.406
C 235.283 168.085 110.715
C 236.786 170.547 112.720
C 238.499 172.949 113.319
C 242.139 174.635 113.823
C 244.097 177.586 114.473
C 246.059 180.575 114.959
C 247.589 183.340 115.403
C 249.468 186.248 116.045
C 251.105 189.001 116.517
C 252.762 191.884 115.119
C 254.025 194.213 113.149
C 254.421 196.734 111.401
C 254.512 199.844 109.966
C 256.682 202.987 109.223
C 257.001 205.681 106.916
C 256.927 208.732 104.989
C 257.058 211.428 103.129
C 256.891 214.516 100.895
C 257.439 216.625 99.134
C 257.513 218.332 96.331
C 257.849 220.111 93.294
C 256.666 221.193 89.987
C 255.754 221.933 87.261
C 254.501 223.306 84.096
C 253.496 224.292 81.412
C 253.993 223.379 77.372
C 253.739 223.333 73.682
C 251.270 223.198 71.135
C 250.237 223.542 67.897
C 249.154 223.038 65.108
C 248.584 221.909 62.040
C 246.393 220.021 59.832
C 246.154 219.181 56.191
C 244.488 218.883 53.057
C 243.713 216.426 50.634
C 243.474 215.492 47.232
C 241.113 213.200 45.651
C 239.288 211.242 43.289
C 238.996 209.413 40.932
C 238.026 207.620 38.367
C 236.862 204.485 36.336
C 234.826 201.595 35.676
C 234.278 199.016 34.163
C 233.113 195.870 33.506
C 230.800 193.800 32.111
C 231.151 189.478 32.541
C 230.688 185.514 31.505
C 229.334 182.746 33.487
C 228.139 179.800 33.674
C 227.650 176.471 35.061
C 227.645 173.519 35.586
C 227.341 170.300 36.873
C 226.770 167.970 38.884
C 225.376 165.316 40.714
C 226.149 161.804 42.111
C 226.270 158.232 43.397
C 226.856 156.649 46.401
C 228.718 154.645 49.218
C 229.055 152.788 51.804
C 228.889 150.616 54.466
C 229.569 148.631 57.037
C 231.250 147.127 59.494
C 232.312 145.906 62.447
C 232.696 145.172 65.627
C 234.256 142.863 68.454
C 234.469 141.099 71.379
C 236.825 141.768 74.420
C 239.556 141.420 77.216
C 240.017 142.382 80.407
C 240.900 142.504 83.767
C 242.665 143.227 86.453
C 244.828 143.839 89.050
C 246.269 144.420 92.185
C 247.667 146.159 94.525
C 248.241 147.332 97.993
C 250.683 149.186 99.867
C 254.044 150.387 102.023
C 256.060 153.540 102.982
C 257.270 155.940 104.657
C 259.245 158.300 106.035
C 260.793 160.972 107.206
C 263.482 163.719 107.336
C 265.269 166.127 106.587
C 267.000 168.561 105.808
C 268.683 171.460 105.919
C 269.436 175.037 106.885
C 271.397 177.494 104.883
C 273.447 180.311 104.637
C 273.666 183.328 103.225
C 275.581 185.995 101.140
C 276.294 189.675 101.205
C 277.650 192.380 100.374
C 278.213 194.977 98.335
C 278.633 197.438 96.106
C 277.996 200.593 94.704
C 279.161 202.499 92.071
C 281.249 205.033 89.594
C 280.863 206.769 87.262
C 280.218 209.279 84.296
C 280.187 211.292 82.084
C 279.685 213.382 79.108
C 279.770 214.398 76.034
C 278.924 215.373 73.127
C 277.640 215.719 70.127
C 276.704 215.926 66.985
C 275.136 216.117 63.724
C 273.854 216.523 60.666
C 272.585 216.331 57.759
C 271.746 214.202 54.507
C 270.147 213.940 51.563
C 268.969 213.886 48.505
C 268.725 212.982 45.474
C 268.135 211.420 42.003
C 266.835 208.873 40.731
C 265.141 206.744 38.584
C 264.466 203.994 36.744
C 262.507 201.501 34.556
C 261.203 199.009 32.818
C 262.030 195.397 31.109
C 261.128 193.121 29.772
C 259.564 189.306 29.073
C 258.454 186.714 27.985
C 257.563 183.844 26.265
C 257.150 180.746 25.042
C 256.113 177.606 24.609
C 253.899 175.018 24.782
C 252.369 172.031 24.949
C 250.537 169.402 25.316
C 249.135 166.150 25.546
C 247.120 163.519 25.786
C 245.928 160.599 25.814
C 245.416 157.039 26.390
C 243.694 154.320 25.846
C 243.681 150.920 26.743
C 242.704 147.285 27.286
C 242.479 143.423 27.209
C 243.958 139.626 27.226
C 244.296 136.438 26.099
C 244.131 132.953 25.694
C 243.277 129.231 25.896
C 243.600 126.239 25.570
C 246.638 123.142 24.822
C 247.391 120.298 24.089
C 247.803 117.294 23.260
C 248.255 113.476 24.090
C 247.971 109.474 23.121
C 248.264 106.136 22.676
C 249.323 103.163 21.954
C 249.748 99.645 22.003
C 250.095 96.437 21.452
C 251.987 94.119 20.081
C 253.809 91.535 19.732
C 253.408 87.715 19.101
C 255.028 84.026 18.231
C 256.320 81.500 20.080
C 257.739 78.696 21.816
C 258.034 76.777 23.518
C 258.757 73.984 25.363
C 259.655 72.168 27.082
C 260.018 69.608 28.868
C 260.432 66.284 29.582
C 261.239 62.640 29.327
C 261.459 59.147 29.979
C 260.814 56.245 31.697
C 260.871 53.263 34.417
C 260.323 50.139 36.645
C 260.280 47.019 37.584
C 260.645 43.550 37.703
C 261.725 40.231 38.154
C 262.107 37.029 38.010
C 261.794 33.621 38.785
C 263.119 30.475 38.830
C 264.671 27.676 39.716
C 266.519 24.971 38.270
C 266.796 21.519 38.810
C 267.606 18.550 38.347
C 267.568 14.751 37.978
C 268.135 11.157 39.153
C 268.642 7.418 39.915
C 268.807 4.240 39.822
C 269.317 0.193 40.928
C 270.273 -2.819 40.844
C 270.917 -6.341 39.927
C 271.531 -9.684 38.790
C 272.051 -13.183 38.658
C 272.689 -16.394 37.978
C 272.818 -20.709 37.564
C 271.795 -23.010 36.035
C 270.748 -26.268 35.489
C 270.276 -29.432 34.746
C 269.179 -32.479 34.068
C 268.822 -35.823 33.747
C 268.860 -39.805 33.037
C 269.259 -43.457 30.778
C 267.888 -47.044 30.909
C 267.074 -50.714 31.597
C 266.517 -53.281 30.833
C 265.615 -56.559 31.104
C 265.898 -59.831 30.028
C 264.387 -62.558 29.675
C 263.874 -66.078 29.522
C 263.064 -69.649 29.586
C 261.111 -73.070 29.141
C 260.258 -77.162 29.722
C 257.959 -79.810 29.671
C 255.579 -82.468 29.315
C 255.815 -85.995 28.908
C 254.194 -88.503 29.005
C 251.856 -90.832 27.742
C 248.680 -91.835 28.396
C 245.380 -92.928 27.978
C 242.063 -93.464 26.970
C 239.500 -95.659 26.892
C 237.300 -98.162 26.675
C 235.420 -100.615 27.410
C 232.774 -102.880 27.119
C 231.082 -105.718 26.625
C 228.519 -107.895 26.249
C 225.527 -109.944 25.643
C 223.283 -112.551 25.715
C 221.692 -114.939 26.478
C 218.860 -117.126 26.689
C 216.355 -119.392 27.404
C 213.093 -121.377 27.537
C 210.681 -123.131 26.245
C 209.555 -125.972 24.724
C 207.187 -127.792 24.685
C 205.082 -130.522 25.261
C 203.742 -133.744 27.124
C 201.301 -136.484 26.656
C 198.170 -137.659 27.026
C 195.213 -139.048 26.452
C 192.841 -141.858 26.415
C 190.582 -144.374 24.678
C 188.310 -146.429 24.577
C 186.090 -149.342 23.027
C 184.305 -150.882 21.928
C 181.586 -152.608 20.698
C 179.497 -155.298 20.127
C 178.150 -158.346 19.347
C 175.695 -161.346 19.546
C 173.894 -164.317 19.725
C 171.964 -166.247 20.533
C 170.259 -169.160 21.134
C 169.277 -171.708 20.379
C 167.692 -174.751 19.915
C 164.544 -177.765 18.979
C 163.674 -181.024 18.044
C 161.800 -183.865 19.505
C 160.595 -186.549 20.380
C 158.891 -189.582 21.071
C 157.472 -192.704 22.292
C 157.092 -195.870 23.704
C 156.736 -199.550 24.236
C 155.998 -202.703 24.911
C 154.972 -205.494 26.341
C 152.604 -207.818 27.492
C 152.621 -210.926 28.721
C 150.728 -214.348 29.322
C 149.248 -217.565 29.884
C 147.908 -220.594 30.740
C 147.037 -223.575 31.748
C 145.131 -226.782 30.950
C 144.317 -229.646 31.249
C 143.565 -232.603 31.884
C 140.208 -235.234 33.200
C 139.343 -237.879 33.655
C 138.635 -240.792 31.876
C 136.877 -244.022 32.649
C 134.792 -246.890 33.265
C 133.325 -249.573 33.424
C 132.524 -253.178 32.760
C 131.171 -256.222 32.773
C 129.229 -259.298 32.566
C 127.922 -262.371 33.453
C 127.108 -265.995 33.002
C 126.953 -269.232 33.060
C 124.509 -271.576 32.758
C 123.369 -274.158 34.153
C 122.927 -277.288 34.249
C 122.625 -280.395 35.844
C 123.267 -283.245 38.069
C 121.744 -285.789 39.245
C 120.264 -288.683 41.149
C 120.165 -291.887 43.266
C 120.273 -294.594 46.089
C 120.877 -296.729 48.463
C 119.899 -299.775 49.995
C 119.487 -302.582 51.789
C 119.069 -305.195 53.801
C 118.786 -308.446 54.545
C 118.148 -311.440 55.869
C 117.871 -314.701 56.968
C 117.309 -317.573 58.408
C 116.529 -320.439 59.717
C 115.551 -323.370 60.875
C 113.718 -325.332 63.132
C 111.419 -327.273 64.804
C 109.621 -329.829 66.461
C 108.474 -332.882 67.767
C 106.490 -334.786 68.991
C 104.407 -336.118 72.190
C 101.964 -338.396 73.537
C 99.396 -340.566 74.846
C 97.104 -342.579 75.783
C 94.714 -344.826 77.063
C 92.414 -346.850 78.111
C 88.923 -347.485 78.758
C 85.636 -347.339 79.031
C 82.597 -347.511 78.484
C 79.388 -348.303 77.581
C 75.926 -349.597 78.796
C 72.454 -349.440 78.019
C 69.054 -349.813 76.869
C 65.897 -350.013 76.008
C 62.318 -350.171 74.696
C 59.535 -350.074 74.381
C 56.594 -348.924 73.486
C 53.382 -347.627 72.776
C 51.000 -345.731 70.717
C 49.132 -344.074 69.113
C 46.635 -342.471 66.953
C 44.634 -341.001 65.214
C 42.821 -337.247 65.045
C 40.785 -334.327 64.040
C 40.155 -332.314 61.185
C 38.324 -330.012 59.446
C 37.410 -327.541 57.942
C 36.649 -324.450 57.007
C 37.454 -321.612 54.876
C 36.041 -318.238 54.071
C 34.947 -315.640 51.894
C 35.626 -312.241 51.193
C 34.423 -308.997 50.460
C 35.949 -306.409 48.388
C 36.606 -303.396 46.588
C 36.703 -300.422 46.221
C 36.857 -297.327 45.158
C 38.393 -293.828 44.319
C 40.808 -291.583 42.882
C 42.040 -288.817 42.614
C 44.384 -286.390 42.064
C 45.836 -284.083 40.027
C 49.240 -281.741 41.410
C 51.768 -278.491 41.630
C 55.421 -278.377 41.369
C 58.115 -276.739 40.922
C 61.582 -275.787 41.484
C 64.116 -274.375 42.244
C 67.387 -273.406 42.937
C 70.488 -273.564 43.331
C 73.978 -273.402 42.974
C 77.206 -272.307 44.781
C 80.613 -271.108 45.958
C 83.378 -272.473 47.496
C 85.963 -273.394 50.303
C 88.767 -274.269 51.577
C 92.006 -275.023 52.458
C 94.793 -275.798 54.084
C 96.847 -276.750 56.533
C 99.164 -278.285 58.434
C 101.453 -280.319 59.628
C 104.366 -281.068 62.218
C 107.335 -282.270 63.424
C 107.885 -285.005 66.157
C 108.946 -286.907 69.420
C 109.937 -289.996 70.315
C 111.532 -292.685 71.833
C 112.014 -295.191 73.916
C 112.407 -297.547 76.385
C 113.356 -300.327 78.285
C 112.981 -303.200 79.721
C 113.941 -306.633 80.735
C 112.891 -309.180 83.042
C 112.220 -311.518 86.429
C 109.787 -314.161 87.851
C 108.584 -316.925 88.823
C 107.006 -319.408 90.470
C 105.202 -321.934 91.597
C 102.389 -323.655 93.577
C 99.594 -324.502 94.588
C 96.779 -325.344 95.534
C 94.146 -327.173 96.518
C 91.780 -330.120 96.644
C 88.167 -330.009 97.549
C 85.276 -331.496 98.826
C 82.111 -332.244 98.070
C 78.305 -332.198 98.866
C 75.350 -334.502 98.744
C 72.414 -335.480 99.261
C 69.097 -335.466 98.795
C 65.816 -335.223 98.183
C 62.813 -336.090 96.583
C 59.489 -335.164 96.720
C 55.502 -334.723 97.627
C 52.952 -333.974 96.386
C 49.528 -333.213 94.595
C 46.731 -332.720 93.656
C 43.575 -331.687 92.092
C 40.994 -329.897 91.303
C 38.823 -328.239 89.672
C 37.206 -326.133 87.744
C 35.506 -323.820 86.149
C 33.940 -321.421 83.931
C 32.243 -319.306 81.979
C 31.081 -316.940 80.203
C 31.049 -313.095 79.195
C 30.019 -310.666 77.113
C 28.638 -308.264 75.363
C 27.630 -305.331 74.696
C 26.967 -301.655 73.753
C 28.543 -299.120 72.813
C 29.414 -296.167 71.221
C 30.623 -293.042 70.802
C 31.825 -289.840 69.030
C 33.089 -286.972 67.976
C 34.569 -283.373 69.206
C 35.781 -280.943 68.571
C 38.727 -278.082 67.781
C 40.387 -275.658 67.070
C 41.822 -272.559 66.497
C 43.572 -269.697 66.534
C 46.003 -267.446 66.151
C 48.729 -266.047 64.653
C 51.544 -264.378 63.892
C 54.297 -263.096 62.806
C 57.310 -261.308 62.239
C 60.047 -259.929 60.954
C 62.627 -258.182 60.472
C 65.804 -256.450 60.894
C 68.062 -254.392 59.742
C 71.152 -252.997 60.670
C 75.150 -251.701 61.098
C 78.388 -250.856 60.287
C 81.486 -249.080 60.828
C 84.591 -248.763 61.200
C 87.416 -247.572 62.426
C 90.690 -246.128 61.773
C 93.623 -245.074 61.662
C 96.855 -244.418 60.603
C 100.013 -242.948 61.811
C 102.468 -241.451 61.917
C 105.690 -241.443 61.864
C 108.850 -239.813 61.310
C 112.174 -239.090 61.265
C 115.058 -237.611 60.611
C 117.909 -236.282 60.462
C 120.787 -234.501 60.042
C 123.369 -232.797 59.685
C 125.014 -230.665 57.008
C 127.460 -228.591 55.476
C 129.337 -226.102 53.760
C 132.720 -225.646 52.863
C 136.339 -224.618 52.531
C 139.174 -223.025 51.123
C 142.630 -222.569 50.591
C 146.006 -222.612 50.622
C 148.549 -220.457 50.890
C 151.108 -218.833 50.632
C 154.108 -217.094 50.019
C 156.910 -215.479 47.027
C 159.273 -213.249 47.022
C 162.773 -212.676 47.039
C 165.930 -211.536 46.982
C 168.990 -210.248 47.157
C 172.150 -209.771 46.163
C 175.408 -209.122 45.870
C 178.687 -208.381 45.082
C 181.846 -207.600 44.872
C 185.044 -207.062 44.722
C 188.327 -206.768 44.570
C 191.448 -206.287 46.098
C 194.547 -206.553 47.572
C 197.980 -206.465 48.420
C 201.481 -206.172 48.402
C 204.285 -206.552 49.428
C 207.253 -205.576 51.993
C 210.598 -206.164 53.194
C 213.886 -206.870 54.501
C 216.813 -207.666 55.492
C 220.088 -208.269 56.634
C 223.063 -208.988 57.690
C 225.170 -210.865 59.938
C 226.404 -212.906 62.221
C 227.558 -215.367 63.696
C 229.204 -218.180 64.754
C 232.049 -219.595 66.997
C 233.013 -222.531 68.768
C 234.293 -225.672 70.004
C 235.418 -228.441 71.348
C 236.529 -231.830 72.705
C 237.424 -233.956 74.295
C 237.286 -236.656 76.157
C 237.182 -239.410 78.373
C 235.815 -242.609 79.555
C 234.598 -245.117 80.574
C 233.497 -248.458 81.622
C 232.451 -251.148 82.549
C 229.848 -252.648 85.443
C 227.791 -254.880 87.557
C 225.392 -257.476 87.227
C 223.560 -260.081 88.462
C 221.299 -261.899 89.353
C 218.621 -263.218 90.800
C 215.180 -264.339 90.426
C 212.551 -266.018 92.499
C 210.039 -268.455 93.158
C 206.609 -268.636 94.004
C 204.034 -270.115 95.924
C 200.548 -270.692 95.012
C 197.116 -271.678 95.017
C 194.387 -271.994 96.215
C 191.310 -272.786 97.017
C 187.419 -272.489 97.297
C 184.086 -271.985 96.044
C 181.128 -271.448 96.492
C 177.944 -270.349 95.910
C 174.741 -270.941 94.924
C 171.827 -267.703 94.807
C 168.101 -265.946 94.984
C 166.505 -263.658 92.610
C 163.901 -262.215 91.480
C 161.909 -259.482 90.135
C 159.943 -257.256 89.719
C 158.054 -254.561 88.585
C 157.113 -252.158 86.815
C 155.508 -250.052 84.508
C 153.878 -246.575 84.135
C 151.889 -243.442 83.323
C 152.484 -240.384 81.852
C 153.164 -236.535 81.480
C 153.237 -233.662 80.068
C 152.913 -230.786 78.209
C 153.016 -227.670 77.072
C 153.816 -224.444 76.798
C 154.846 -221.418 75.740
C 156.098 -218.910 74.024
C 156.433 -215.004 73.402
C 156.704 -212.056 71.685
C 159.721 -209.577 71.632
C 161.985 -206.394 71.996
C 164.559 -204.947 70.381
C 166.748 -202.648 68.967
C 169.389 -200.699 68.677
C 172.055 -198.535 68.751
C 174.694 -196.393 67.924
C 177.781 -195.486 67.595
C 180.702 -193.961 65.901
C 184.043 -192.888 66.680
C 187.395 -190.775 67.979
C 191.076 -191.289 69.036
C 194.242 -191.289 68.996
C 197.523 -191.062 69.736
C 200.766 -191.368 70.282
C 203.971 -191.766 72.372
C 206.106 -192.893 74.300
C 208.225 -194.084 76.204
C 211.139 -195.084 77.527
C 214.649 -196.488 77.608
C 216.238 -198.288 80.459
C 219.049 -199.262 82.289
C 220.686 -201.939 83.429
C 222.371 -203.947 86.303
C 225.474 -205.958 86.920
C 227.622 -207.538 88.573
C 228.749 -210.136 90.363
C 229.617 -212.824 92.156
C 231.028 -216.005 92.627
C 231.557 -218.201 95.239
C 233.005 -220.265 98.488
C 232.954 -222.937 99.698
C 233.058 -226.605 101.126
C 233.418 -229.214 102.545
C 233.255 -232.545 104.078
C 232.456 -234.946 106.100
C 231.347 -237.679 107.291
C 229.542 -240.271 108.182
C 227.694 -242.684 109.428
C 225.525 -245.464 110.257
C 223.735 -248.128 111.187
C 221.577 -250.308 112.015
C 217.939 -251.215 113.341
C 215.579 -253.532 113.934
C 213.482 -255.845 114.932
C 211.121 -257.130 116.616
C 207.896 -258.411 118.289
C 204.794 -258.125 118.003
C 201.395 -258.810 117.969
C 198.087 -258.414 118.520
C 194.290 -259.016 118.296
C 190.983 -259.037 118.300
C 187.679 -257.268 119.914
C 184.903 -257.000 119.986
C 181.034 -255.684 119.099
C 178.067 -255.169 118.844
C 174.645 -254.731 119.148
C 171.499 -253.622 119.506
C 168.486 -252.334 118.882
C 165.746 -251.632 116.977
C 162.969 -250.338 115.597
C 160.450 -249.309 113.866
C 157.555 -247.743 112.539
C 154.895 -246.876 110.745
C 152.229 -245.541 109.718
C 149.630 -243.137 108.858
C 146.610 -242.523 107.782
C 144.496 -239.795 107.114
C 142.153 -237.782 105.635
C 139.738 -236.483 104.109
C 136.432 -235.459 103.202
C 134.143 -234.452 102.450
C 130.775 -234.274 101.683
C 127.521 -233.511 102.130
C 124.581 -232.536 103.352
C 121.137 -232.056 102.084
C 117.086 -232.041 102.602
C 113.592 -231.714 103.062
C 110.560 -230.211 102.874
C 108.333 -228.557 104.335
C 106.024 -227.959 106.498
C 103.154 -226.882 107.777
C 100.089 -224.869 108.008
C 98.257 -222.665 108.788
C 95.436 -221.376 108.664
C 92.410 -219.642 109.472
C 89.225 -218.772 110.001
C 86.524 -216.536 110.654
C 83.338 -214.520 110.864
C 81.505 -211.772 112.851
C 78.894 -209.944 115.697
C 76.695 -208.883 117.619
C 74.198 -207.151 118.181
C 71.148 -206.803 119.653
C 67.496 -207.227 121.308
C 65.350 -206.743 124.388
C 63.058 -205.803 126.643
C 60.855 -205.454 129.449
C 60.701 -205.676 132.806
C 60.395 -206.723 136.158
C 60.503 -207.502 139.380
C 59.808 -207.884 142.612
C 60.118 -208.098 146.131
C 61.598 -209.795 149.173
C 61.307 -209.908 152.353
C 60.976 -211.042 155.516
C 61.245 -211.671 158.775
C 61.432 -212.408 162.068
C 61.258 -213.376 165.410
C 59.313 -214.347 168.793
C 58.332 -215.657 171.972
C 57.988 -216.122 175.292
C 58.131 -216.792 178.781
C 58.759 -217.562 182.498
C 59.310 -218.768 185.544
C 58.997 -219.420 188.975
C 58.406 -219.878 191.637
C 56.765 -219.096 194.473
C 58.927 -219.823 197.544
C 58.349 -220.894 200.848
C 57.913 -222.520 204.189
C 56.965 -224.071 207.031
C 57.310 -225.272 210.460
C 54.875 -227.157 212.581
C 53.463 -228.548 215.686
C 51.560 -230.153 217.977
C 48.778 -232.110 219.589
C 47.162 -233.467 222.267
C 46.525 -235.227 224.777
C 44.808 -237.023 227.034
C 43.219 -238.582 229.582
C 41.211 -240.443 231.587
C 40.501 -241.699 234.255
C 39.274 -242.691 237.552
C 39.212 -244.211 240.627
C 39.435 -246.555 244.279
C 39.892 -246.594 248.203
C 36.658 -246.968 251.395
C 36.631 -248.133 254.858
C 35.962 -249.153 257.937
C 34.908 -248.855 261.247
C 34.308 -250.254 265.236
C 33.409 -251.081 268.561
C 33.818 -250.992 272.122
C 34.176 -252.737 275.268
C 35.027 -251.383 279.093
C 36.490 -251.386 282.328
C 37.778 -250.545 285.095
C 38.022 -250.252 288.227
C 39.382 -248.399 290.922
C 39.978 -246.284 293.693
C 41.827 -245.585 296.206
C 42.590 -244.505 299.388
C 44.854 -242.783 301.442
C 46.792 -242.629 304.172
C 47.628 -241.740 307.129
C 50.083 -241.869 308.719
C 51.763 -241.265 311.640
C 53.743 -240.317 314.204
C 55.971 -238.963 316.351
C 58.007 -237.978 318.478
C 60.566 -237.555 320.468
C 64.032 -237.097 321.679
C 66.944 -236.196 323.014
C 69.069 -235.250 325.361
C 71.205 -233.840 328.235
C 72.778 -232.578 330.677
C 72.293 -232.388 335.179
C 74.220 -231.536 337.821
C 75.287 -230.235 340.394
C 76.317 -229.718 344.353
C 77.917 -228.978 347.312
C 79.135 -228.205 350.598
C 81.610 -227.399 353.506
C 83.579 -224.144 355.978
C 85.652 -222.673 358.405
C 86.467 -222.201 361.245
C 86.700 -220.465 364.622
C 87.900 -219.552 367.715
C 88.429 -218.013 370.633
C 89.409 -218.737 373.847
C 89.798 -218.098 377.255
C 90.362 -216.742 380.322
C 90.893 -215.238 383.160
C 90.016 -213.043 386.381
C 89.745 -211.972 389.791
C 89.554 -210.692 392.831
C 89.399 -208.646 396.607
C 88.976 -207.704 400.237
C 88.560 -208.359 402.772
C 87.638 -207.356 405.721
C 88.236 -207.550 409.212
C 88.368 -207.290 412.556
C 88.221 -207.105 415.872
C 89.419 -206.520 418.942
C 90.084 -206.389 422.207
C 90.997 -205.821 425.488
C 91.487 -205.660 428.708
C 92.126 -205.699 431.890
C 92.968 -205.899 435.075
C 92.581 -207.269 438.280
C 92.763 -209.049 441.222
C 93.176 -210.175 444.549
C 93.999 -210.513 447.947
C 94.457 -211.968 450.542
C 93.019 -213.823 453.835
C 93.677 -215.622 456.885
C 94.337 -217.567 459.851
C 95.154 -219.266 462.426
C 95.839 -221.018 465.402
C 96.574 -222.729 468.051
C 97.151 -225.940 469.589
C 97.570 -229.147 470.251
C 98.775 -231.968 470.649
C 100.639 -234.752 471.367
C 101.101 -237.792 473.751
C 102.410 -241.103 473.836
C 104.293 -244.169 474.116
C 105.794 -247.071 474.377
C 107.732 -250.357 474.426
C 108.546 -253.025 474.694
C 109.305 -256.097 473.821
C 109.892 -259.483 472.987
C 111.076 -262.143 470.746
C 111.904 -264.278 468.857
C 113.353 -266.960 466.813
C 114.420 -269.159 465.021
C 112.944 -271.934 462.278
C 112.644 -274.627 459.760
C 114.030 -275.586 456.636
C 114.615 -277.855 454.150
C 114.717 -279.313 451.491
C 113.988 -280.838 448.636
C 114.027 -280.707 445.000
C 113.185 -282.946 442.118
C 113.806 -284.561 439.005
C 112.407 -284.812 435.767
C 111.529 -286.818 432.990
C 111.496 -285.931 429.450
C 111.204 -286.015 425.893
C 109.888 -286.728 423.295
C 109.062 -287.370 420.190
C 107.533 -286.818 416.631
C 106.972 -285.031 413.561
C 105.438 -284.607 410.972
C 104.072 -283.002 408.280
C 104.177 -282.110 404.998
C 101.049 -279.608 403.283
C 98.573 -278.115 400.343
C 97.925 -274.632 399.412
C 96.820 -272.479 397.341
C 95.091 -269.468 396.250
C 93.160 -267.493 395.083
C 91.359 -264.685 394.091
C 90.443 -261.701 393.856
C 89.882 -258.379 392.862
C 87.115 -255.728 392.418
C 84.766 -252.889 391.495
C 83.639 -249.973 392.942
C 81.277 -247.445 394.800
C 80.094 -244.609 395.698
C 79.070 -241.362 396.192
C 77.549 -238.597 397.216
C 75.613 -236.542 398.992
C 74.378 -234.034 400.868
C 73.994 -231.361 402.742
C 71.646 -228.551 404.275
C 70.657 -225.461 405.364
C 69.774 -224.368 409.007
C 67.901 -223.059 412.197
C 68.611 -221.310 414.982
C 68.465 -219.141 417.694
C 68.005 -218.130 420.796
C 67.169 -217.274 424.015
C 66.903 -215.727 427.142
C 67.354 -215.386 430.326
C 68.158 -213.580 433.460
C 67.872 -214.040 437.013
C 66.512 -214.275 440.948
C 67.303 -215.967 444.329
C 68.255 -216.415 447.316
C 68.590 -217.351 450.538
C 69.420 -218.453 453.538
C 69.345 -220.808 456.579
C 69.587 -223.320 458.363
C 69.885 -225.848 460.109
C 70.640 -227.928 462.629
C 72.635 -229.376 465.496
C 72.630 -232.932 466.610
C 73.019 -235.376 469.075
C 74.730 -238.140 469.836
C 74.890 -241.855 470.976
C 76.872 -244.029 473.299
C 77.618 -246.603 474.931
C 78.718 -249.748 475.279
C 79.805 -252.912 475.355
C 82.232 -255.427 475.694
C 82.353 -258.878 475.664
C 82.250 -262.884 476.588
C 83.419 -265.444 475.761
C 85.222 -268.803 474.774
C 86.335 -271.550 474.370
C 87.749 -274.746 473.246
C 87.997 -277.660 471.856
C 88.914 -280.083 470.009
C 89.711 -282.080 467.531
C 90.143 -284.239 465.093
C 91.009 -286.248 462.205
C 91.839 -288.321 459.720
C 92.272 -289.967 457.036
C 91.039 -291.001 453.400
C 91.661 -292.515 450.465
C 92.103 -294.382 447.808
C 91.295 -296.119 445.280
C 90.238 -297.714 441.936
C 89.300 -296.847 439.079
C 88.823 -296.724 435.648
C 87.225 -296.412 432.690
C 86.689 -296.028 428.895
C 85.734 -295.544 425.766
C 82.478 -295.226 423.327
C 81.427 -294.700 420.798
C 79.892 -292.623 417.508
C 78.809 -291.662 414.856
C 77.300 -291.114 411.787
C 75.352 -290.243 409.198
C 73.924 -288.518 406.726
C 73.799 -286.192 404.236
C 72.908 -283.909 401.936
C 72.502 -281.553 399.771
C 71.345 -279.129 397.452
C 71.055 -276.801 395.098
C 69.946 -274.786 392.941
C 67.977 -272.261 391.204
C 67.318 -270.592 388.476
C 65.136 -268.092 387.314
C 63.237 -265.511 385.453
C 61.172 -262.971 383.761
C 58.586 -260.804 382.192
C 56.302 -259.078 380.416
C 53.656 -257.100 379.228
C 51.578 -255.687 376.824
C 49.808 -253.735 374.924
C 46.974 -251.611 374.722
C 44.505 -249.469 373.960
C 41.993 -247.521 372.986
C 40.007 -244.830 373.110
C 37.553 -242.581 372.892
C 35.371 -239.911 372.720
C 32.961 -237.747 372.345
C 30.468 -235.673 372.189
C 27.888 -233.619 372.277
C 24.497 -232.910 371.724
C 21.101 -232.376 371.899
C 17.814 -231.070 371.934
C 14.980 -228.997 372.009
C 12.072 -228.313 372.383
C 8.251 -228.362 371.064
C 4.787 -227.566 371.644
C 1.299 -226.917 372.304
C -1.719 -226.250 373.098
C -5.095 -225.452 373.701
C -8.184 -224.789 374.410
C -11.324 -225.861 375.823
C -13.782 -227.499 377.298
C -15.746 -228.669 379.382
C -17.898 -229.334 381.964
C -21.608 -229.858 383.010
C -23.617 -231.496 385.452
C -25.595 -232.596 388.264
C -27.482 -233.766 390.675
C -29.409 -235.123 393.675
C -31.201 -236.438 395.382
C -32.344 -238.705 397.463
C -33.720 -241.243 399.504
C -33.505 -243.814 402.120
C -33.270 -245.984 404.132
C -33.207 -248.338 406.948
C -33.073 -250.390 409.175
C -32.699 -254.524 409.583
C -32.380 -257.945 410.956
C -30.416 -259.757 413.291
C -29.807 -262.470 415.278
C -28.595 -264.939 416.557
C -27.323 -267.942 417.169
C -24.373 -269.905 417.998
C -23.524 -273.464 418.793
C -22.018 -276.067 420.702
C -19.706 -278.714 420.307
C -18.799 -282.070 420.956
C -15.466 -283.491 421.402
C -12.731 -285.705 422.002
C -11.202 -288.267 421.713
C -9.198 -290.849 421.950
C -6.150 -293.185 421.200
C -2.671 -293.957 420.715
C -0.467 -295.831 419.785
C 2.551 -296.877 418.566
C 5.692 -298.084 419.074
C 8.378 -298.751 415.707
C 11.453 -300.514 413.602
C 14.278 -298.942 411.878
C 17.158 -299.139 410.533
C 19.751 -298.469 408.069
C 21.758 -298.646 405.848
C 24.145 -298.092 403.376
C 26.097 -296.588 401.447
C 28.877 -295.122 399.879
C 30.675 -294.800 396.481
C 32.992 -294.433 393.493
C 33.563 -292.112 391.011
C 33.496 -290.382 387.488
C 34.448 -288.454 385.115
C 35.980 -286.402 382.818
C 36.769 -284.603 380.143
C 36.502 -283.052 377.203
C 36.480 -280.815 374.686
C 36.614 -278.084 372.862
C 36.975 -276.338 369.316
C 37.944 -274.040 366.972
C 35.684 -271.612 364.912
C 33.852 -269.740 361.991
C 32.770 -266.632 361.291
C 31.949 -263.663 359.682
C 30.093 -261.409 358.155
C 28.025 -259.365 356.328
C 26.489 -256.641 354.758
C 24.216 -254.391 354.286
C 22.900 -251.002 353.567
C 19.798 -249.424 352.667
C 16.466 -247.959 350.633
C 12.814 -246.840 351.214
C 10.244 -245.019 351.543
C 7.153 -243.677 351.458
C 4.165 -242.352 351.931
C 0.322 -242.274 352.080
C -2.606 -242.875 352.864
C -5.511 -243.485 353.712
C -8.723 -243.141 354.613
C -11.744 -241.604 356.289
C -14.798 -243.417 357.418
C -18.212 -243.518 358.148
C -20.395 -244.215 360.576
C -23.557 -246.047 361.907
C -26.594 -245.325 363.983
C -29.408 -245.830 365.275
C -31.537 -247.298 367.404
C -33.464 -248.940 369.592
C -35.116 -249.382 372.659
C -37.196 -251.717 374.124
C -40.382 -253.991 375.385
C -41.222 -255.695 377.621
C -42.385 -257.754 380.770
C -43.677 -259.371 382.930
C -44.657 -261.570 385.700
C -45.327 -264.253 387.386
C -45.296 -266.558 389.579
C -44.512 -268.982 391.646
C -43.884 -271.660 393.443
C -42.780 -274.294 395.671
C -42.037 -276.761 397.799
C -40.900 -279.225 399.453
C -38.743 -282.561 399.605
C -37.315 -284.994 401.432
C -36.334 -287.590 403.174
C -35.454 -290.588 403.722
C -33.859 -294.065 404.183
C -31.136 -295.518 403.672
C -28.384 -297.602 403.997
C -25.962 -299.792 403.139
C -22.768 -301.931 403.394
C -20.065 -303.809 403.082
C -18.152 -306.447 400.625
C -15.902 -307.999 400.071
C -12.135 -309.136 398.656
C -9.523 -310.474 397.932
C -6.863 -312.525 397.087
C -4.411 -314.278 395.614
C -1.497 -315.143 394.242
C 1.882 -315.018 393.799
C 5.035 -315.160 392.646
C 8.158 -314.956 391.866
C 11.397 -315.131 390.427
C 14.659 -315.002 389.804
C 17.523 -315.344 388.529
C 20.313 -315.485 386.193
C 23.443 -316.187 385.586
C 25.752 -316.114 382.935
C 27.991 -315.899 380.542
C 30.421 -315.899 377.979
C 33.338 -316.266 375.733
C 35.631 -315.920 373.040
C 38.581 -316.112 371.315
C 40.983 -315.618 369.109
C 44.811 -316.461 368.643
C 47.544 -317.563 366.700
C 50.484 -318.137 365.968
C 53.366 -319.038 365.070
C 56.709 -319.389 364.714
C 60.394 -318.000 365.000
C 64.239 -317.663 365.316
C 67.552 -317.842 364.824
C 70.920 -318.589 365.117
C 74.094 -318.058 364.674
C 77.265 -319.531 364.077
C 80.464 -320.338 363.459
C 83.703 -320.988 363.084
C 86.391 -322.263 361.551
C 89.362 -323.512 360.689
C 92.326 -324.653 359.336
C 95.302 -325.744 358.571
C 98.182 -327.063 357.861
C 100.994 -328.631 357.139
C 104.032 -330.101 358.096
C 106.624 -332.172 359.014
C 109.592 -334.081 359.252
C 112.600 -335.783 358.624
C 114.821 -337.744 359.153
C 118.170 -338.811 361.152
C 120.739 -341.260 361.761
C 123.212 -343.785 362.488
C 125.294 -346.156 362.965
C 127.790 -348.574 363.530
C 129.963 -350.914 364.063
C 130.959 -353.833 365.935
C 131.157 -356.405 367.996
C 130.934 -359.210 369.279
C 130.849 -362.542 370.071
C 132.704 -365.489 371.805
C 132.103 -368.607 373.418
C 131.563 -372.022 374.453
C 131.123 -375.055 375.617
C 130.325 -378.592 376.804
C 130.096 -380.986 378.241
C 128.746 -383.304 380.133
C 127.446 -385.716 382.368
C 124.713 -387.705 383.810
C 122.466 -389.191 385.056
C 119.850 -391.434 386.321
C 117.626 -393.156 387.449
C 115.102 -393.203 390.770
C 112.492 -394.089 393.237
C 109.032 -394.874 393.361
C 106.263 -396.117 394.928
C 103.537 -396.441 396.220
C 100.835 -396.171 398.127
C 97.349 -395.152 398.369
C 94.580 -395.261 400.888
C 91.266 -395.936 402.003
C 88.503 -394.254 403.433
C 85.866 -394.213 405.790
C 82.569 -392.674 405.504
C 79.226 -391.583 406.116
C 77.009 -390.431 407.773
C 74.183 -389.446 409.107
C 71.228 -387.063 410.053
C 68.613 -384.684 409.391
C 66.577 -382.636 410.339
C 64.518 -379.907 410.303
C 61.433 -378.531 409.896
C 60.867 -374.224 410.244
C 58.852 -370.717 411.043
C 58.484 -367.731 408.953
C 57.008 -364.992 408.273
C 56.724 -361.508 407.259
C 56.314 -358.539 407.163
C 56.123 -355.163 406.339
C 56.443 -352.498 404.729
C 55.976 -349.664 402.708
C 56.549 -345.850 402.580
C 56.572 -342.085 402.086
C 58.554 -339.759 400.494
C 61.216 -336.922 399.962
C 62.678 -334.463 398.522
C 63.752 -331.743 396.712
C 65.417 -329.125 395.534
C 67.841 -326.878 395.085
C 70.221 -324.857 393.826
C 72.391 -323.329 391.887
C 74.767 -320.232 391.167
C 76.387 -317.795 389.392
C 80.226 -317.417 388.785
C 83.912 -316.075 388.710
C 86.575 -316.169 386.656
C 89.435 -315.361 384.854
C 92.635 -315.192 384.086
C 96.030 -314.891 383.669
C 99.257 -314.514 382.370
C 102.227 -315.451 381.499
C 105.205 -315.666 379.304
C 108.642 -316.703 379.479
C 112.751 -316.933 380.150
C 115.614 -319.494 380.559
C 118.183 -321.251 379.970
C 121.089 -322.951 380.128
C 123.636 -325.053 380.107
C 126.333 -327.346 381.614
C 127.725 -329.633 383.157
C 129.065 -331.960 384.680
C 131.070 -334.523 385.490
C 133.147 -337.641 384.979
C 133.856 -340.260 387.533
C 135.869 -342.787 388.860
C 135.866 -346.010 389.733
C 136.539 -348.857 392.296
C 138.024 -352.298 392.391
C 139.131 -354.942 393.667
C 138.855 -357.873 395.266
C 138.319 -360.734 396.916
C 137.748 -364.189 397.176
C 137.336 -366.527 399.684
C 137.842 -369.321 402.658
C 136.480 -371.607 403.893
C 134.716 -374.822 405.327
C 133.756 -377.303 406.695
C 131.980 -380.100 408.276
C 130.284 -381.818 410.436
C 128.025 -383.565 411.836
C 125.234 -384.783 413.059
C 122.562 -385.859 414.637
C 119.359 -387.025 415.865
C 116.546 -388.314 417.124
C 113.689 -388.989 418.343
C 110.421 -387.833 420.290
C 107.288 -388.489 421.312
C 104.433 -389.323 422.688
C 102.044 -389.221 424.773
C 98.952 -388.634 426.996
C 96.548 -386.648 427.249
C 93.394 -385.323 427.813
C 91.010 -383.206 428.924
C 87.550 -381.573 429.370
C 84.850 -379.753 429.948
C 83.401 -376.595 432.088
C 81.306 -374.838 432.636
C 78.767 -371.523 432.418
C 76.606 -369.425 432.674
C 74.116 -367.188 433.561
C 72.234 -364.554 434.445
C 70.415 -361.761 434.337
C 68.296 -359.491 432.927
C 66.558 -356.758 432.033
C 64.827 -354.356 430.753
C 63.154 -351.337 429.928
C 61.210 -348.985 428.612
C 59.639 -346.311 428.046
C 58.748 -342.804 427.620
C 56.475 -340.524 427.076
C 56.190 -337.035 426.750
C 53.749 -334.191 426.090
C 51.806 -330.799 425.651
C 50.638 -328.134 424.687
C 49.293 -324.946 423.971
C 47.453 -322.327 423.766
C 46.457 -319.735 423.060
C 44.523 -317.486 421.380
C 43.252 -314.804 421.372
C 39.979 -312.379 420.694
C 37.976 -309.773 420.079
C 37.684 -306.326 420.608
C 37.262 -303.283 419.900
C 37.138 -299.922 419.097
C 37.735 -296.160 418.075
C 37.259 -293.529 416.787
C 37.184 -289.437 416.712
C 37.688 -286.476 415.921
C 38.216 -283.001 416.054
C 38.269 -279.797 415.671
C 38.242 -275.954 413.917
C 39.353 -272.501 413.986
C 39.553 -269.314 414.312
C 39.477 -266.142 414.158
C 39.739 -262.782 414.010
C 39.927 -259.237 414.948
C 39.827 -255.609 415.139
C 38.975 -252.224 414.578
C 38.448 -249.130 413.661
C 38.559 -246.530 414.303
C 38.757 -243.459 414.192
C 38.225 -240.415 413.252
C 38.953 -236.720 415.179
C 39.961 -233.734 414.959
C 39.687 -229.664 414.088
C 40.753 -226.103 414.179
C 40.508 -223.434 413.694
C 39.732 -220.263 413.735
C 39.439 -216.798 413.752
C 38.884 -213.126 414.195
C 38.031 -209.890 413.268
C 36.871 -206.769 412.779
C 36.165 -203.495 413.447
C 35.484 -200.704 413.630
C 36.208 -197.226 413.559
C 36.604 -194.123 412.510
C 37.098 -190.383 411.372
C 37.415 -187.091 410.349
C 36.370 -183.843 409.236
C 36.210 -180.737 408.821
C 36.440 -177.406 408.751
C 35.795 -173.541 408.538
C 35.021 -169.951 407.275
C 32.594 -168.788 405.555
C 31.006 -165.899 403.164
C 29.645 -163.405 402.289
C 29.790 -161.124 399.739
C 28.135 -158.227 398.511
C 26.688 -154.434 397.979
C 26.588 -151.198 396.658
C 26.530 -148.851 394.077
C 26.728 -146.608 391.121
C 26.629 -143.185 390.132
C 25.234 -140.006 389.559
C 23.767 -136.870 387.894
C 22.708 -133.963 387.173
C 22.286 -131.253 385.770
C 22.269 -128.201 384.215
C 22.105 -126.113 382.654
C 22.739 -123.036 381.334
C 22.299 -120.851 378.409
C 21.372 -117.858 377.617
C 22.177 -115.999 374.565
C 23.445 -113.610 372.865
C 22.973 -110.982 370.462
C 22.289 -108.182 368.713
C 21.411 -106.261 365.881
C 21.058 -104.451 363.367
C 21.161 -101.394 361.993
C 21.898 -98.936 360.437
C 22.933 -96.442 358.843
C 24.161 -92.782 357.861
C 24.697 -89.974 356.479
C 24.575 -87.703 354.014
C 24.595 -84.618 352.290
C 25.927 -81.086 351.282
C 24.406 -78.217 348.886
C 23.865 -75.259 347.706
C 22.981 -72.359 346.187
C 23.626 -70.001 345.047
C 22.412 -66.519 344.429
C 21.568 -63.000 343.727
C 20.348 -60.379 342.011
C 20.521 -57.155 341.653
C 20.276 -54.432 339.394
C 20.104 -51.502 337.765
C 20.197 -48.542 336.254
C 18.984 -46.036 334.397
C 18.476 -43.390 332.431
C 17.502 -40.623 330.609
C 17.111 -37.950 328.783
C 16.727 -35.438 326.763
C 16.287 -33.054 324.525
C 17.537 -30.765 322.179
C 18.593 -29.047 319.389
C 19.072 -26.797 316.703
C 18.738 -24.281 314.274
C 19.366 -22.808 311.725
C 21.741 -20.327 309.591
C 22.442 -18.670 306.472
C 23.231 -17.146 303.297
C 23.731 -15.902 300.402
C 24.379 -14.296 297.336
C 24.954 -12.969 294.439
C 26.559 -13.171 291.215
C 28.261 -14.072 288.534
C 29.101 -15.279 285.812
C 29.413 -16.396 282.588
C 31.025 -15.767 279.104
C 32.082 -17.478 276.164
C 32.545 -19.094 272.971
C 33.201 -20.541 270.103
C 33.751 -22.464 266.854
C 34.796 -23.598 264.515
C 36.105 -25.860 262.529
C 37.745 -28.168 260.411
C 38.427 -31.559 259.170
C 39.066 -34.320 258.287
C 39.559 -37.633 256.785
C 40.055 -40.410 255.679
C 42.866 -43.467 256.080
C 44.715 -46.656 255.773
C 44.148 -50.152 255.997
C 45.044 -53.406 255.468
C 45.803 -56.322 255.827
C 47.245 -59.181 256.697
C 47.030 -62.250 258.641
C 49.007 -65.394 259.118
C 49.447 -68.922 259.323
C 50.603 -71.371 261.598
C 52.465 -74.318 262.194
C 51.835 -76.967 264.625
C 52.014 -79.957 266.567
C 53.413 -82.076 268.161
C 54.370 -84.749 269.796
C 55.115 -87.098 272.835
C 54.345 -88.807 275.905
C 55.201 -90.377 278.362
C 55.184 -91.593 281.557
C 54.450 -94.061 283.782
C 55.272 -93.529 288.028
C 56.181 -94.665 291.886
C 54.478 -93.809 295.015
C 53.931 -94.344 298.106
C 53.360 -93.492 301.598
C 53.594 -93.076 304.558
C 53.209 -92.202 307.905
C 52.047 -90.876 310.492
C 50.375 -90.167 313.497
C 50.857 -88.595 316.988
C 50.882 -87.482 320.619
C 49.974 -84.681 322.408
C 50.283 -81.315 324.405
C 49.453 -78.999 326.456
C 48.230 -76.908 328.897
C 47.712 -74.411 331.021
C 47.983 -71.442 332.516
C 47.426 -68.411 333.873
C 46.103 -65.574 334.874
C 46.215 -62.371 337.217
C 45.081 -59.847 339.230
C 45.187 -56.003 338.550
C 45.915 -52.155 338.790
C 44.346 -49.257 338.112
C 43.177 -45.985 338.218
C 42.990 -42.768 337.533
C 43.196 -39.401 336.890
C 42.522 -35.997 336.439
C 42.047 -33.268 334.772
C 40.378 -30.076 333.900
C 40.989 -27.141 331.918
C 42.307 -23.457 330.476
C 42.847 -21.512 327.182
C 42.471 -19.434 324.822
C 42.887 -17.170 322.359
C 43.015 -15.316 319.628
C 44.635 -13.676 316.549
C 46.070 -13.273 313.842
C 47.472 -12.925 311.114
C 48.259 -11.869 308.030
C 47.693 -10.630 304.502
C 49.956 -11.161 301.590
C 51.253 -10.192 298.495
C 51.674 -11.218 295.346
C 53.909 -11.844 292.225
C 53.792 -11.369 288.509
C 54.870 -11.276 285.563
C 55.994 -12.628 282.712
C 57.131 -14.217 279.996
C 56.826 -15.718 276.836
C 58.893 -17.223 274.515
C 61.509 -18.075 271.458
C 62.179 -20.209 269.560
C 62.851 -23.008 266.873
C 63.693 -24.841 264.664
C 64.563 -27.570 262.368
C 66.155 -30.053 261.032
C 66.907 -32.926 259.890
C 67.468 -36.124 259.420
C 68.414 -39.245 259.022
C 68.916 -42.820 258.718
C 69.499 -46.066 258.183
C 70.117 -49.182 258.250
C 71.622 -52.350 260.124
C 72.004 -55.684 260.304
C 72.754 -58.873 260.206
C 74.400 -61.516 260.812
C 76.128 -64.721 262.069
C 76.235 -66.517 264.629
C 76.431 -69.257 266.745
C 77.397 -71.170 269.354
C 77.467 -74.094 271.860
C 77.819 -76.277 274.319
C 80.088 -77.238 277.572
C 80.505 -78.862 279.801
C 80.307 -80.340 283.708
C 80.473 -81.878 286.305
C 81.219 -83.815 289.077
C 82.117 -85.072 292.055
C 82.079 -86.031 295.249
C 80.648 -87.151 298.135
C 79.848 -87.893 301.313
C 78.627 -88.638 304.204
C 77.943 -89.256 307.631
C 76.645 -90.209 310.538
C 76.185 -90.874 313.586
C 76.087 -90.705 317.223
C 75.478 -92.140 320.092
C 75.579 -91.425 323.532
C 76.481 -93.160 327.004
C 75.138 -93.831 330.217
C 74.161 -94.049 332.981
C 71.943 -97.517 335.236
C 70.704 -98.207 337.632
C 69.076 -98.976 340.517
C 67.365 -99.864 343.355
C 65.193 -99.769 345.789
C 63.683 -99.811 348.772
C 61.795 -99.346 351.532
C 58.969 -99.460 354.279
C 58.325 -99.283 358.145
C 56.793 -99.981 361.263
C 54.794 -100.087 364.908
C 54.032 -101.201 368.682
C 52.026 -101.669 371.526
C 49.414 -102.374 373.616
C 47.377 -103.702 375.770
C 45.307 -103.136 378.595
C 43.173 -103.190 381.185
C 41.219 -103.458 383.861
C 38.587 -102.716 385.792
C 36.384 -102.238 388.249
C 33.756 -101.744 390.434
C 31.625 -101.435 392.883
C 29.601 -100.899 395.364
C 27.614 -100.109 397.877
C 26.945 -99.863 401.311
C 26.499 -98.919 404.592
C 25.271 -98.081 407.801
C 23.270 -97.247 410.565
C 22.677 -96.205 413.326
C 22.720 -96.665 417.343
C 22.042 -95.292 420.602
C 21.516 -93.849 423.867
C 20.971 -92.374 426.644
C 20.289 -90.999 429.813
C 19.743 -89.593 432.678
C 20.977 -87.612 435.428
C 22.765 -85.759 437.495
C 24.116 -83.387 438.950
C 25.000 -80.454 440.484
C 25.675 -78.668 443.873
C 27.518 -75.970 445.292
C 28.848 -72.882 446.603
C 30.219 -70.207 447.911
C 31.818 -66.965 449.130
C 33.283 -65.007 450.498
C 35.710 -62.894 451.145
C 38.410 -60.787 452.027
C 41.146 -58.468 451.230
C 43.441 -56.713 450.548
C 45.978 -54.152 449.857
C 48.171 -52.157 449.227
C 52.315 -52.132 448.746
C 55.812 -51.106 448.113
C 57.734 -49.386 445.675
C 60.561 -47.775 444.630
C 63.084 -46.966 443.152
C 66.092 -46.858 441.756
C 68.041 -46.829 438.684
C 71.627 -46.490 437.657
C 74.318 -45.141 435.754
C 76.881 -46.214 433.565
C 80.252 -46.015 432.516
C 81.626 -46.403 429.157
C 83.816 -46.568 426.342
C 86.318 -47.362 424.895
C 88.865 -47.748 422.870
C 91.078 -49.303 420.043
C 91.739 -50.584 416.748
C 93.497 -52.100 414.786
C 94.391 -54.014 412.099
C 95.561 -54.286 408.915
C 95.940 -58.193 407.022
C 97.489 -61.034 404.466
C 95.743 -63.213 402.096
C 95.785 -65.161 399.576
C 94.894 -68.074 397.586
C 94.877 -70.684 396.110
C 94.105 -73.570 394.322
C 92.431 -75.765 392.847
C 90.803 -77.790 390.485
C 90.213 -81.466 389.472
C 89.594 -84.851 387.864
C 87.099 -87.228 387.862
C 85.137 -90.522 388.707
C 83.033 -92.902 388.307
C 80.798 -95.326 387.326
C 78.806 -97.974 387.151
C 77.066 -100.670 388.062
C 74.666 -102.958 388.647
C 71.816 -104.570 388.932
C 69.827 -107.978 389.363
C 67.356 -110.308 388.943
C 64.844 -111.652 391.614
C 62.821 -113.968 394.050
C 59.697 -114.196 395.280
C 56.644 -115.374 396.452
C 54.334 -116.299 398.611
C 52.217 -117.486 401.041
C 49.428 -118.489 402.900
C 47.202 -118.298 405.237
C 43.802 -118.473 406.701
C 42.236 -118.566 409.934
C 40.710 -119.721 413.639
C 39.714 -118.285 417.085
C 37.975 -117.280 419.534
C 36.699 -116.597 422.579
C 35.475 -115.396 425.400
C 35.492 -114.413 429.119
C 36.209 -113.058 431.802
C 36.938 -111.645 434.449
C 36.726 -110.048 437.390
C 35.373 -107.652 439.984
C 37.324 -106.020 442.707
C 37.550 -104.576 445.879
C 38.456 -101.788 447.476
C 40.443 -99.936 450.260
C 39.930 -97.206 452.777
C 40.582 -95.373 455.239
C 42.237 -92.943 456.843
C 44.064 -90.510 458.236
C 44.749 -87.197 459.178
C 47.222 -85.485 460.873
C 49.646 -83.727 463.693
C 51.515 -81.489 464.015
C 53.806 -78.316 464.450
C 55.593 -76.047 465.229
C 57.995 -73.292 465.568
C 60.800 -71.696 465.837
C 63.246 -69.730 465.313
C 65.787 -68.058 464.082
C 68.564 -66.634 463.059
C 71.318 -64.889 461.479
C 73.906 -63.153 460.274
C 76.450 -61.963 458.787
C 79.741 -62.518 456.627
C 82.259 -61.219 454.819
C 84.945 -59.919 453.464
C 87.953 -59.788 452.466
C 91.417 -59.930 450.786
C 92.772 -61.120 448.229
C 94.812 -61.547 445.458
C 96.886 -63.062 443.266
C 98.966 -63.657 440.079
C 100.760 -64.680 437.496
C 103.183 -67.672 436.146
C 104.644 -68.809 434.060
C 105.600 -71.083 430.683
C 106.828 -72.449 428.283
C 108.759 -73.992 425.857
C 110.355 -76.082 423.773
C 111.061 -78.110 421.221
C 110.832 -79.265 418.021
C 110.826 -81.081 415.193
C 110.501 -82.503 412.316
C 110.508 -84.618 409.467
C 110.265 -85.922 406.420
C 110.458 -87.808 403.901
C 110.379 -90.698 401.685
C 110.970 -92.017 398.757
C 110.668 -95.093 397.082
C 108.762 -97.474 395.456
C 109.501 -100.039 392.832
C 111.115 -100.848 388.450
C 112.115 -103.550 387.188
C 112.375 -105.975 384.256
C 114.377 -108.047 382.965
C 116.827 -109.707 380.571
C 119.040 -111.552 378.565
C 120.655 -113.128 375.507
C 123.361 -115.147 373.927
C 125.109 -117.250 372.467
C 127.268 -119.586 370.544
C 128.413 -121.650 367.966
C 130.282 -123.520 365.861
C 130.971 -127.571 364.494
C 132.720 -130.167 362.508
C 134.501 -131.481 359.304
C 135.912 -133.123 356.640
C 136.430 -134.923 354.073
C 137.115 -136.913 350.796
C 139.269 -137.931 347.251
C 141.244 -140.025 344.841
C 143.530 -141.704 342.068
C 145.565 -143.835 340.363
C 146.453 -147.412 338.751
C 149.176 -149.360 338.099
C 151.258 -150.019 336.045
C 154.012 -150.881 334.771
C 156.918 -151.225 333.141
C 160.014 -151.254 331.506
C 163.045 -151.632 330.264
C 166.361 -151.421 329.370
C 169.317 -151.657 328.252
C 173.635 -151.171 327.855
C 176.843 -149.827 327.172
C 180.242 -148.397 327.763
C 183.323 -147.817 327.236
C 186.571 -146.490 326.311
C 190.245 -146.475 325.725
C 193.095 -145.823 324.214
C 196.643 -146.612 323.410
C 200.490 -146.403 324.200
C 203.476 -146.870 322.697
C 206.377 -145.927 321.041
C 209.487 -147.107 319.326
C 212.388 -146.529 317.952
C 215.127 -146.303 316.971
C 217.643 -145.288 315.134
C 220.391 -144.530 314.032
C 223.020 -144.574 311.606
C 225.523 -143.953 309.604
C 228.834 -143.603 308.238
C 231.650 -144.722 305.575
C 233.903 -143.167 303.285
C 235.741 -141.813 300.949
C 238.048 -141.241 299.278
C 242.370 -141.717 298.335
C 243.726 -141.015 295.290
C 245.974 -140.008 292.476
C 248.373 -140.169 289.548
C 251.162 -139.677 287.097
C 252.870 -139.904 284.270
C 254.691 -139.470 281.193
C 257.510 -139.453 279.207
C 260.620 -138.659 277.261
C 262.926 -138.601 275.328
C 263.884 -136.575 272.348
C 265.376 -135.608 269.597
C 265.345 -133.706 266.618
C 267.001 -131.845 264.829
C 268.243 -130.562 261.687
C 270.089 -129.365 258.399
C 271.214 -127.991 255.524
C 272.037 -126.773 252.413
C 272.215 -123.345 250.017
C 273.069 -121.917 247.041
C 272.363 -121.562 243.313
C 273.263 -120.751 240.165
C 273.534 -118.894 237.263
C 272.935 -117.787 234.746
C 272.469 -116.329 231.288
C 272.282 -114.804 228.362
C 273.231 -112.967 224.852
C 273.960 -111.476 221.745
C 274.827 -109.448 219.238
C 275.054 -108.717 215.935
C 277.148 -107.209 212.493
C 276.982 -106.152 209.336
C 277.243 -105.412 206.691
C 277.525 -103.915 203.228
C 277.917 -103.006 199.820
C 278.571 -101.716 196.560
C 279.057 -100.678 193.724
C 280.206 -99.312 190.848
C 280.655 -97.961 187.755
C 281.461 -97.254 184.255
C 281.188 -95.688 181.422
C 282.693 -95.007 178.283
C 283.582 -94.071 175.184
C 284.426 -92.872 172.201
C 285.335 -93.078 168.986
C 286.510 -92.618 165.898
C 287.397 -92.490 162.564
C 288.465 -91.893 159.542
C 289.751 -91.394 156.603
C 291.252 -91.035 153.687
C 293.331 -89.254 151.493
C 295.891 -87.972 149.583
C 298.089 -86.937 147.012
C 299.773 -86.454 143.967
C 302.041 -85.621 142.172
C 304.184 -82.734 140.323
C 306.971 -81.841 138.224
C 309.860 -80.939 136.260
C 312.467 -80.375 134.507
C 315.199 -79.543 132.449
C 317.810 -78.877 130.653
C 321.318 -78.053 130.495
C 324.485 -77.381 131.143
C 327.519 -77.609 131.702
C 330.865 -78.336 131.821
C 334.451 -77.168 130.867
C 337.851 -77.469 131.883
C 341.310 -78.288 132.504
C 344.481 -78.809 133.154
C 348.079 -79.698 134.059
C 350.794 -79.656 134.751
C 353.477 -79.841 136.633
C 356.383 -79.778 138.646
C 358.426 -80.915 141.481
C 359.992 -81.747 143.861
C 362.214 -83.053 146.475
C 363.955 -84.052 148.746
C 364.958 -82.919 152.633
C 366.396 -82.796 156.039
C 366.745 -84.853 158.911
C 368.148 -85.629 161.928
C 368.609 -86.238 164.864
C 368.762 -86.142 168.177
C 367.500 -87.433 171.337
C 368.225 -87.058 174.992
C 368.870 -88.249 178.286
C 367.540 -88.004 181.554
C 368.082 -87.622 185.028
C 366.165 -89.010 187.806
C 364.994 -89.919 191.054
C 364.303 -89.414 193.927
C 363.568 -89.543 197.118
C 361.387 -89.496 200.366
C 358.639 -90.481 202.467
C 356.877 -90.070 204.909
C 354.114 -90.152 206.920
C 352.325 -91.580 209.438
C 348.442 -89.969 210.584
C 345.288 -89.100 213.094
C 341.710 -89.726 212.618
C 338.762 -89.977 213.797
C 335.148 -89.557 213.885
C 332.340 -88.710 214.510
C 328.909 -88.139 214.610
C 325.891 -88.159 213.779
C 322.467 -88.844 213.406
C 318.991 -87.172 213.288
C 315.354 -86.089 213.429
C 312.854 -85.336 211.180
C 310.372 -83.227 208.989
C 307.746 -82.586 207.271
C 304.692 -82.333 205.709
C 302.045 -81.326 203.980
C 300.106 -79.508 201.965
C 298.060 -78.408 199.527
C 296.183 -78.123 196.845
C 293.355 -76.207 194.821
C 290.641 -75.745 192.789
C 290.526 -74.005 189.295
C 289.712 -71.576 186.323
C 289.336 -71.735 182.983
C 288.254 -71.254 179.715
C 288.193 -70.057 176.646
C 288.166 -68.440 173.617
C 287.715 -67.549 170.263
C 288.600 -66.977 167.206
C 288.320 -67.120 163.514
C 289.752 -65.549 160.616
C 290.713 -62.935 157.513
C 293.563 -62.078 155.048
C 295.258 -61.822 152.386
C 297.228 -60.801 149.847
C 299.454 -60.261 147.468
C 302.455 -58.563 145.762
C 305.307 -57.534 145.166
C 308.182 -56.563 144.600
C 311.081 -55.863 143.067
C 313.995 -56.333 140.704
C 317.455 -55.035 141.186
C 320.520 -53.928 139.928
C 323.806 -54.507 140.035
C 327.474 -53.308 140.525
C 330.843 -53.762 138.946
C 333.887 -53.224 138.405
C 337.149 -53.290 139.163
C 340.336 -53.431 140.173
C 343.534 -54.865 140.400
C 346.582 -54.092 141.825
C 350.338 -52.653 142.682
C 352.740 -53.327 144.225
C 356.021 -54.423 146.107
C 358.701 -54.857 147.364
C 361.652 -55.688 149.382
C 363.845 -55.626 151.764
C 365.708 -56.450 154.208
C 366.954 -57.487 157.061
C 368.220 -58.139 160.021
C 369.370 -59.374 163.227
C 370.692 -60.423 166.110
C 371.431 -61.292 169.076
C 370.719 -61.129 172.985
C 371.332 -62.285 176.080
C 372.277 -63.095 179.112
C 372.689 -62.763 182.240
C 372.625 -62.516 186.084
C 370.611 -62.850 188.455
C 369.232 -63.603 191.545
C 367.426 -63.229 194.374
C 365.682 -64.117 197.692
C 363.909 -64.427 200.465
C 361.655 -62.380 203.181
C 360.000 -62.413 205.426
C 356.572 -62.664 207.807
C 354.486 -62.822 209.989
C 352.473 -62.628 212.800
C 350.169 -61.958 215.145
C 347.348 -61.941 216.924
C 344.474 -63.265 218.197
C 341.419 -63.820 219.480
C 338.520 -64.789 220.512
C 335.237 -65.147 221.810
C 332.345 -66.276 222.996
C 329.488 -66.517 224.309
C 326.005 -65.970 225.221
C 323.433 -66.721 227.087
C 320.076 -65.781 227.545
C 316.963 -66.486 228.289
C 314.026 -66.293 230.628
C 311.166 -65.369 232.222
C 308.226 -65.978 234.953
C 305.496 -65.598 237.569
C 302.568 -66.054 239.143
C 299.055 -65.557 239.460
C 296.561 -67.078 240.882
C 293.075 -67.723 240.793
C 289.894 -68.726 241.176
C 286.758 -69.619 241.826
C 283.784 -70.992 241.142
C 280.581 -71.909 240.979
C 277.435 -73.281 240.606
C 274.305 -74.198 240.612
C 271.147 -74.930 240.449
C 267.923 -75.528 240.073
C 264.562 -74.863 240.823
C 261.289 -73.805 240.943
C 257.766 -73.490 240.941
C 254.306 -74.000 240.605
C 251.407 -73.210 240.426
C 247.982 -71.981 242.188
C 244.539 -70.979 241.852
C 241.142 -69.817 241.491
C 238.160 -68.826 240.936
C 234.795 -67.856 240.566
C 231.750 -66.860 240.102
C 229.446 -64.148 239.514
C 228.007 -61.229 238.954
C 226.814 -58.712 237.609
C 225.237 -56.374 235.664
C 222.172 -54.001 235.329
C 221.153 -50.951 233.797
C 219.931 -48.244 231.747
C 218.813 -45.650 230.084
C 217.755 -42.685 227.929
C 216.772 -40.246 226.962
C 216.802 -37.157 225.850
C 216.743 -33.755 224.890
C 218.135 -30.810 223.188
C 219.354 -28.414 221.929
C 220.517 -25.521 219.993
C 221.597 -23.110 218.508
C 223.783 -19.657 219.346
C 225.621 -16.459 219.064
C 228.234 -14.992 217.163
C 230.029 -12.308 216.046
C 232.240 -10.321 215.441
C 234.730 -8.134 215.621
C 238.262 -7.465 215.055
C 240.625 -4.570 215.290
C 243.171 -2.386 214.093
C 246.412 -1.279 214.976
C 248.733 1.373 215.278
C 252.358 1.296 214.855
C 255.805 2.191 214.611
C 258.310 3.597 215.471
C 261.259 4.991 215.778
C 265.012 5.405 216.802
C 268.460 4.409 217.038
C 271.249 4.733 218.201
C 274.391 3.918 219.273
C 277.750 3.764 218.752
C 280.382 2.055 221.776
C 283.878 1.521 223.897
C 285.670 -1.581 224.665
C 288.307 -3.092 225.613
C 290.280 -5.585 227.386
C 292.109 -7.033 229.269
C 293.948 -9.343 231.113
C 294.985 -12.085 232.210
C 296.788 -15.025 232.870
C 298.184 -17.199 235.736
C 300.032 -19.494 238.132
C 299.459 -22.518 239.681
C 298.555 -25.122 242.477
C 298.499 -27.941 243.993
C 298.909 -31.087 245.324
C 298.758 -33.829 247.187
C 297.768 -36.002 249.515
C 296.700 -38.714 251.201
C 295.565 -41.676 252.061
C 295.038 -44.483 254.818
C 294.833 -47.612 256.190
C 291.686 -49.378 257.682
C 289.153 -51.147 260.100
C 286.784 -53.532 259.946
C 284.693 -56.216 260.655
C 281.996 -57.829 261.645
C 279.197 -59.277 263.010
C 276.576 -61.436 263.853
C 273.529 -62.517 263.904
C 270.826 -65.044 263.712
C 267.329 -65.349 264.484
C 263.652 -65.841 266.388
C 259.897 -65.030 265.978
C 256.792 -65.355 265.446
C 253.426 -65.194 265.521
C 250.171 -64.876 265.061
C 246.700 -63.253 265.404
C 244.364 -61.237 265.237
C 242.053 -59.203 265.008
C 239.044 -57.822 264.477
C 235.690 -57.265 262.822
C 233.787 -54.062 262.720
C 230.792 -52.278 262.513
C 229.198 -49.950 260.727
C 227.213 -46.617 260.454
C 224.216 -45.235 258.676
C 221.949 -43.180 257.985
C 220.741 -40.326 256.712
C 219.793 -37.393 255.409
C 218.574 -35.292 252.874
C 217.784 -31.953 252.486
C 215.972 -28.262 252.418
C 216.025 -25.724 250.948
C 215.967 -22.445 248.768
C 215.575 -19.813 247.400
C 215.735 -16.621 245.596
C 216.365 -13.516 244.923
C 217.465 -10.860 243.561
C 219.290 -8.464 242.256
C 221.082 -5.881 241.305
C 223.290 -3.392 239.871
C 225.097 -0.925 238.527
C 227.248 1.214 237.578
C 230.668 3.151 238.177
C 233.067 5.197 237.015
C 235.138 7.544 236.044
C 237.273 9.872 236.335
C 240.260 12.269 236.761
C 243.334 12.158 237.330
C 246.732 12.845 237.303
C 249.859 13.367 238.466
C 253.675 13.889 238.463
C 256.925 14.211 238.980
C 259.763 14.791 241.854
C 262.457 14.951 242.557
C 266.307 13.828 243.744
C 269.226 13.597 244.494
C 272.503 13.905 245.570
C 275.448 13.841 247.175
C 278.414 12.867 248.350
C 281.373 11.173 248.283
C 284.235 9.563 248.997
C 286.923 7.799 249.257
C 289.870 6.085 250.241
C 292.719 4.378 250.357
C 295.408 3.018 251.286
C 297.921 1.166 253.164
C 301.023 0.219 253.538
C 303.002 -1.712 255.709
C 305.430 -3.947 255.860
C 307.747 -5.725 256.877
C 310.299 -7.747 257.769
C 313.182 -9.165 258.560
C 315.899 -11.086 259.647
C 318.146 -14.552 261.393
C 319.884 -17.563 262.956
C 321.609 -20.475 263.349
C 323.979 -22.204 265.605
C 326.913 -24.422 266.299
C 329.326 -26.306 267.916
C 331.515 -28.869 269.718
C 333.608 -32.370 271.235
C 336.899 -35.236 271.189
C 338.713 -38.701 272.403
C 341.166 -41.081 272.575
C 344.163 -43.271 271.960
C 346.884 -44.928 271.327
C 349.002 -47.592 272.326
C 351.315 -49.989 272.746
C 353.804 -52.154 273.159
C 355.168 -55.191 273.496
C 357.062 -57.854 274.162
C 358.777 -60.834 274.481
C 360.758 -63.358 275.065
C 362.618 -65.894 275.869
C 364.347 -68.517 276.879
C 366.991 -69.952 278.681
C 369.072 -71.465 280.969
C 371.242 -73.598 282.771
C 373.144 -76.307 283.947
C 374.770 -77.880 285.934
C 378.224 -78.508 287.938
C 380.055 -80.409 290.389
C 381.831 -82.208 292.963
C 383.205 -83.932 295.270
C 384.962 -85.817 297.670
C 386.447 -87.530 299.981
C 387.305 -87.922 303.463
C 387.640 -87.624 306.734
C 387.225 -87.805 309.794
C 386.584 -88.656 313.050
C 388.126 -89.586 316.499
C 387.434 -89.473 319.991
C 386.477 -89.955 323.437
C 385.762 -90.220 326.625
C 384.610 -90.515 330.250
C 384.363 -90.395 333.039
C 383.349 -89.348 335.980
C 382.495 -88.112 339.181
C 380.180 -86.575 341.585
C 378.341 -85.199 343.466
C 375.986 -83.964 345.996
C 374.056 -82.793 348.018
C 373.218 -79.088 349.743
C 371.729 -76.354 351.739
C 368.559 -74.907 352.418
C 366.464 -72.926 354.250
C 364.538 -70.762 355.154
C 363.048 -67.886 355.869
C 360.388 -65.535 355.069
C 358.989 -62.337 356.425
C 356.385 -60.172 357.529
C 355.023 -56.993 356.790
C 353.713 -53.915 357.937
C 351.138 -51.820 356.420
C 348.773 -49.230 355.752
C 347.838 -46.386 355.594
C 346.194 -43.559 355.400
C 344.652 -40.334 353.808
C 342.740 -38.482 351.390
C 341.909 -35.858 350.100
C 340.834 -33.656 347.717
C 338.349 -31.828 346.279
C 339.155 -29.370 342.772
C 338.672 -26.218 340.159
C 338.288 -26.269 336.516
C 337.456 -24.830 333.799
C 337.723 -23.895 330.292
C 338.123 -22.443 327.699
C 338.521 -21.460 324.384
C 338.848 -21.635 321.276
C 338.366 -21.653 317.797
C 339.834 -20.332 314.483
C 340.658 -19.034 311.009
C 342.349 -20.164 308.228
C 345.206 -20.608 305.571
C 346.542 -21.309 302.747
C 347.458 -21.980 299.500
C 349.121 -22.513 296.678
C 351.647 -23.041 294.565
C 353.740 -24.254 292.223
C 355.237 -26.091 289.945
C 357.837 -26.419 286.964
C 359.166 -27.458 283.986
C 362.357 -29.633 283.410
C 365.894 -30.906 282.285
C 367.337 -33.795 281.340
C 369.298 -36.191 279.760
C 371.810 -38.265 279.269
C 374.674 -40.114 278.849
C 377.046 -42.506 277.905
C 379.019 -45.037 278.301
C 380.647 -48.240 277.392
C 383.432 -50.263 278.424
C 387.224 -51.887 279.036
C 389.198 -54.132 281.483
C 390.719 -56.619 282.719
C 392.858 -58.691 284.301
C 394.503 -60.897 286.127
C 396.858 -62.119 288.912
C 398.094 -62.670 291.690
C 399.266 -63.227 294.491
C 400.659 -64.751 297.133
C 401.420 -67.545 299.565
C 402.390 -67.151 303.142
C 404.013 -68.276 306.023
C 403.508 -69.057 309.229
C 404.390 -68.741 313.004
C 404.800 -70.934 316.017
C 405.581 -71.704 318.956
C 405.217 -71.678 322.286
C 404.665 -71.456 325.579
C 403.350 -72.520 328.656
C 403.402 -71.483 331.949
C 404.323 -70.753 335.890
C 403.035 -70.178 338.463
C 401.231 -69.670 341.926
C 400.295 -69.280 344.741
C 398.654 -68.470 347.922
C 397.610 -66.786 350.484
C 395.754 -65.405 352.668
C 393.505 -63.659 354.298
C 391.543 -61.643 355.995
C 388.951 -59.668 357.576
C 386.678 -57.915 359.286
C 384.514 -55.899 360.450
C 382.785 -52.319 360.422
C 380.305 -50.304 361.463
C 378.165 -48.241 362.844
C 376.975 -45.461 363.801
C 375.361 -42.015 364.405
C 373.905 -39.758 362.801
C 371.749 -37.192 361.911
C 370.701 -34.244 360.641
C 368.312 -31.480 359.422
C 366.689 -28.908 358.124
C 367.158 -25.188 356.515
C 366.032 -22.963 355.266
C 364.621 -20.399 352.279
C 363.408 -18.209 350.585
C 362.207 -15.323 349.095
C 361.641 -12.562 347.274
C 360.762 -10.502 344.803
C 358.944 -9.502 342.097
C 357.794 -8.097 339.270
C 356.402 -7.132 336.524
C 355.415 -5.580 333.489
C 353.809 -4.559 330.765
C 352.924 -3.016 328.161
C 352.912 -1.335 324.930
C 351.321 0.394 322.663
C 351.873 1.845 319.509
C 352.657 4.217 316.313
C 352.480 5.054 312.945
C 350.848 6.003 310.024
C 349.714 7.295 307.105
C 349.110 8.762 303.771
C 348.971 11.444 301.704
C 349.634 13.037 299.338
C 344.452 12.017 296.112
C 341.990 12.570 292.749
C 340.409 14.285 289.644
C 339.998 14.468 286.644
C 340.407 14.389 283.518
C 339.601 15.350 279.807
C 339.899 15.540 277.556
C 340.830 15.336 274.152
C 340.432 15.415 270.499
C 340.426 15.304 266.788
C 340.362 16.236 263.427
C 342.278 16.546 260.452
C 342.767 17.180 257.162
C 344.390 18.072 254.062
C 345.817 18.406 250.634
C 347.307 19.395 247.474
C 349.677 19.916 245.453
C 352.221 20.617 243.616
C 354.348 21.329 241.036
C 356.902 22.388 238.916
C 359.659 23.172 236.978
C 362.608 24.582 235.299
C 364.448 26.482 233.283
C 366.239 28.207 230.999
C 367.544 29.824 227.612
C 369.385 30.240 223.670
C 372.652 31.741 221.610
C 374.581 33.463 219.555
C 376.462 34.398 216.276
C 377.890 36.813 213.786
C 379.388 37.995 211.283
C 380.188 40.335 208.973
C 380.201 42.761 206.416
C 380.853 45.377 204.320
C 381.817 46.670 202.171
C 382.937 48.814 199.974
C 383.490 50.473 197.782
C 383.940 52.537 195.157
C 384.956 54.504 191.794
C 386.403 56.759 189.917
C 386.886 59.771 187.655
C 386.878 62.802 185.639
C 388.131 65.719 183.734
C 389.646 68.373 182.450
C 391.501 70.969 181.366
C 392.369 73.875 179.420
C 392.228 76.431 177.184
C 392.781 78.770 174.723
C 392.526 80.984 172.582
C 392.867 83.140 170.047
C 393.337 85.833 168.007
C 394.451 87.615 166.008
C 394.547 90.018 162.809
C 395.389 92.661 160.912
C 394.795 94.932 158.450
C 395.260 97.897 156.654
C 396.026 100.882 154.583
C 398.485 103.792 153.130
C 397.934 106.368 151.254
C 398.095 108.710 148.997
C 399.801 110.019 146.211
C 399.968 113.057 144.583
C 400.347 114.235 141.962
C 400.998 118.174 141.145
C 401.576 121.060 140.287
C 402.018 123.625 137.452
C 403.047 126.258 135.704
C 406.108 127.157 133.625
C 407.448 130.098 132.711
C 410.286 132.884 132.293
C 412.604 134.639 130.763
C 413.378 137.380 127.880
C 416.356 138.870 125.994
C 417.113 141.671 124.213
C 418.093 144.024 122.405
C 419.741 146.944 120.465
C 420.050 148.695 118.095
C 422.118 151.381 117.066
C 422.168 154.010 115.536
C 421.739 157.616 113.954
C 420.326 161.545 112.828
C 420.835 165.685 113.248
C 419.944 169.373 112.641
C 419.391 171.825 110.656
C 420.051 175.598 109.481
C 419.671 178.245 108.041
C 418.700 181.563 106.312
C 419.048 185.288 104.753
C 418.461 188.709 105.379
C 417.795 192.448 105.474
C 416.831 194.486 103.280
C 414.971 196.564 100.982
C 414.716 199.233 98.844
C 414.349 202.211 96.815
C 413.098 204.558 94.708
C 412.604 207.064 92.427
C 410.799 209.464 90.155
C 408.880 211.799 89.515
C 407.516 213.443 87.880
C 406.273 215.670 85.871
C 405.895 219.372 84.715
C 404.925 222.636 82.646
C 404.041 225.627 80.465
C 401.743 226.390 78.391
C 401.974 228.767 75.335
C 402.516 230.659 72.071
C 400.699 232.325 69.689
C 400.040 234.360 66.706
C 397.787 236.679 64.593
C 396.147 238.562 62.366
C 395.087 241.175 60.286
C 393.253 244.427 58.803
C 391.142 247.742 58.195
C 390.542 249.764 55.183
C 388.827 252.179 53.644
C 386.502 253.972 51.772
C 386.253 256.448 49.430
C 384.507 258.425 47.501
C 382.909 261.208 46.847
C 382.579 263.611 44.898
C 379.441 265.993 43.358
C 378.401 268.931 42.032
C 377.705 272.176 40.955
C 377.997 275.513 38.526
C 377.491 278.772 38.017
C 378.489 282.256 37.213
C 379.293 285.394 36.165
C 379.994 288.895 36.541
C 381.126 292.946 35.701
C 382.264 296.111 35.235
C 382.153 299.565 35.182
C 382.384 302.828 34.618
C 381.323 305.821 34.590
C 381.336 308.391 32.152
C 381.240 311.481 30.999
C 381.509 314.081 29.099
C 380.882 317.519 28.279
C 380.425 320.614 27.977
C 380.685 324.285 26.375
C 378.144 326.761 25.038
C 376.307 329.532 24.876
C 375.489 332.696 24.027
C 373.268 335.608 23.105
C 372.621 338.770 22.735
C 371.162 341.248 20.658
C 369.902 343.978 19.166
C 368.916 346.801 17.712
C 366.712 348.882 16.294
C 365.107 351.245 14.572
C 363.079 353.634 13.122
C 361.616 356.056 11.502
C 360.141 358.312 9.692
C 358.580 360.418 7.688
C 358.591 362.786 5.100
C 358.423 364.530 2.137
C 357.625 366.677 -0.558
C 356.082 368.924 -2.774
C 355.635 370.352 -5.386
C 356.713 373.159 -8.089
C 356.134 374.750 -11.267
C 355.651 376.227 -14.524
C 355.038 377.386 -17.433
C 354.436 378.919 -20.545
C 353.873 380.174 -23.476
C 354.520 380.138 -27.025
C 355.561 379.471 -30.086
C 355.854 378.322 -32.943
C 355.493 377.118 -36.130
C 355.891 377.880 -39.925
C 356.436 376.272 -43.056
C 356.334 374.615 -46.260
C 356.467 373.184 -49.206
C 356.500 371.244 -52.491
C 357.074 370.229 -55.039
C 358.243 368.191 -57.331
C 359.694 366.171 -59.844
C 360.732 362.939 -61.251
C 361.691 360.333 -62.299
C 362.463 357.122 -63.903
C 363.231 354.457 -65.124
C 366.643 352.097 -65.560
C 368.989 349.364 -66.403
C 369.291 345.845 -66.052
C 370.698 342.832 -66.837
C 372.149 340.170 -66.729
C 374.370 337.738 -66.324
C 375.386 334.807 -64.422
C 378.060 332.188 -64.548
C 379.306 328.852 -64.502
C 381.559 326.837 -62.666
C 384.115 324.392 -62.646
C 384.787 321.810 -60.155
C 386.155 319.041 -58.365
C 388.373 317.361 -57.249
C 390.313 315.049 -55.973
C 392.373 313.087 -53.287
C 392.886 311.428 -50.138
C 394.717 310.216 -48.036
C 395.859 309.205 -44.977
C 396.337 306.766 -42.653
C 398.171 307.697 -38.811
C 400.346 306.999 -35.379
C 399.437 307.646 -31.890
C 399.906 307.181 -28.774
C 400.157 308.085 -25.258
C 401.109 308.707 -22.483
C 401.490 309.664 -19.159
C 400.833 310.854 -16.340
C 399.951 311.358 -12.978
C 401.028 313.189 -9.757
C 401.819 314.483 -6.275
C 400.851 317.122 -4.282
C 400.955 320.583 -2.431
C 400.241 322.779 -0.212
C 399.318 324.696 2.491
C 398.875 327.139 4.692
C 398.891 330.177 6.069
C 398.081 333.090 7.550
C 396.499 335.632 8.906
C 396.552 338.911 11.144
C 395.496 341.244 13.413
C 394.559 344.978 12.759
C 394.459 348.900 12.809
C 392.165 351.354 12.626
C 390.381 354.302 13.083
C 389.307 357.362 12.502
C 388.578 360.655 11.851
C 387.073 363.806 11.635
C 385.564 366.274 10.190
C 383.057 368.982 9.851
C 382.430 371.865 7.798
C 382.448 375.658 6.068
C 381.606 377.486 2.770
C 380.139 379.301 0.629
C 379.343 381.460 -1.835
C 378.294 383.143 -4.476
C 378.589 384.916 -7.877
C 379.087 385.464 -10.877
C 379.560 385.948 -13.889
C 379.203 386.974 -17.062
C 377.418 387.865 -20.274
C 378.839 387.666 -23.713
C 378.976 388.715 -27.042
C 378.718 387.627 -30.188
C 380.075 387.319 -33.820
C 378.825 387.549 -37.346
C 378.992 387.705 -40.476
C 379.545 386.466 -43.539
C 380.201 385.007 -46.477
C 379.365 383.300 -49.431
C 380.982 382.143 -52.254
C 382.763 381.699 -55.934
C 383.331 379.654 -57.959
C 383.827 376.917 -60.747
C 384.402 375.184 -63.117
C 385.176 372.580 -65.585
C 386.839 370.422 -67.336
C 387.857 367.717 -68.665
C 388.954 364.690 -69.297
C 390.415 361.826 -69.970
C 391.587 358.429 -70.429
C 392.698 355.357 -71.131
C 393.980 352.452 -71.264
C 396.607 349.788 -69.918
C 397.748 346.628 -69.878
C 399.125 343.672 -70.207
C 401.415 341.478 -70.113
C 404.086 338.790 -69.421
C 405.295 337.205 -67.010
C 406.672 334.693 -65.058
C 408.724 333.178 -62.844
C 410.132 330.481 -60.482
C 411.627 328.565 -58.240
C 414.865 328.292 -55.772
C 416.235 326.922 -53.766
C 417.464 325.656 -49.974
C 418.682 324.337 -47.543
C 420.578 322.762 -45.111
C 422.525 321.894 -42.519
C 423.590 321.129 -39.453
C 423.304 319.893 -36.288
C 423.605 319.176 -33.019
C 423.433 318.351 -29.905
C 423.886 317.794 -26.430
C 423.692 316.751 -23.280
C 424.258 316.175 -20.232
C 425.144 316.522 -16.716
C 425.690 315.153 -13.803
C 426.585 316.065 -10.528
C 426.075 316.467 -6.939
C 426.907 316.452 -3.628
C 428.073 315.144 -0.167
C 429.074 312.186 2.479
C 430.860 309.708 5.659
C 431.318 309.413 9.052
C 431.842 307.966 12.610
C 432.331 307.827 15.859
C 433.407 308.013 19.421
C 434.170 306.511 22.787
C 434.768 306.697 26.281
C 435.740 307.385 29.488
C 436.945 306.886 32.233
C 437.210 306.556 36.115
C 437.529 306.189 38.986
C 437.396 307.451 42.881
C 441.260 307.282 45.407
C 441.900 305.723 48.442
C 443.289 304.435 51.361
C 443.819 302.633 53.657
C 444.689 300.471 56.032
C 444.416 299.449 58.816
C 444.731 299.408 62.815
C 444.378 298.826 65.891
C 443.591 298.062 68.661
C 442.189 296.912 71.049
C 440.408 295.280 73.961
C 439.939 294.621 76.858
C 438.974 294.719 80.182
C 437.771 293.614 83.290
C 438.771 290.790 85.866
C 439.127 289.348 88.787
C 437.806 287.646 91.758
C 437.568 285.161 93.778
C 437.599 284.067 96.611
C 437.397 281.652 98.651
C 438.601 279.165 101.004
C 438.438 276.065 102.484
C 439.085 273.962 104.859
C 439.516 270.474 106.392
C 439.383 267.598 108.613
C 438.584 265.351 110.628
C 438.286 263.149 113.469
C 438.273 261.131 116.132
C 437.347 259.069 118.788
C 436.114 255.899 120.647
C 436.254 254.433 123.557
C 437.092 253.166 127.207
C 437.337 251.560 129.902
C 437.627 248.261 131.666
C 438.540 245.765 133.689
C 438.971 243.813 136.782
C 439.042 241.081 138.987
C 439.225 238.609 141.356
C 437.949 237.484 145.151
C 437.244 235.813 148.320
C 437.813 234.549 151.735
C 438.927 233.638 154.782
C 438.649 232.747 157.996
C 439.209 230.778 160.169
C 439.418 228.325 162.519
C 439.456 226.590 164.687
C 440.237 225.243 167.283
C 441.469 223.040 169.677
C 441.899 222.050 172.799
C 443.615 220.180 174.164
C 445.760 217.566 176.055
C 447.022 214.490 177.412
C 448.828 212.477 179.438
C 451.067 210.877 181.117
C 452.400 209.284 183.517
C 453.482 208.674 185.610
C 455.743 208.704 189.023
C 457.603 207.607 192.060
C 458.076 205.664 194.726
C 458.835 203.360 197.240
C 460.651 200.376 198.904
C 460.978 197.911 201.184
C 460.938 194.704 202.100
C 461.321 191.335 204.857
C 460.996 188.956 207.383
C 464.383 187.100 209.973
C 464.982 184.850 212.420
C 465.092 181.920 214.734
C 466.577 179.270 217.271
C 467.120 176.437 219.857
C 467.716 173.895 221.817
C 468.629 171.676 224.135
C 469.451 167.275 224.820
C 470.209 164.933 227.557
C 471.020 162.638 230.327
C 472.408 160.575 232.661
C 472.382 158.904 235.570
C 473.025 156.077 238.719
C 473.513 153.303 240.129
C 473.953 150.709 242.309
C 474.581 148.844 245.090
C 476.103 146.494 246.956
C 477.592 142.982 248.016
C 478.595 140.520 249.659
C 479.230 138.316 252.404
C 479.735 135.331 254.647
C 480.709 132.272 255.773
C 481.945 130.210 258.156
C 483.541 126.861 258.853
C 485.189 124.196 259.893
C 484.937 120.409 260.397
C 485.132 116.825 260.144
C 485.691 113.406 259.952
C 487.630 110.139 260.390
C 486.793 106.096 260.617
C 488.030 103.306 260.672
C 490.162 100.577 260.135
C 493.313 97.901 260.291
C 495.965 95.554 260.523
C 497.899 93.498 261.001
C 500.968 91.179 260.657
C 503.936 89.078 260.352
C 505.800 86.681 260.180
C 506.741 83.306 261.252
C 508.374 80.460 260.947
C 507.479 76.972 259.620
C 508.731 73.506 259.922
C 509.193 69.858 260.071
C 510.718 66.539 259.906
C 513.442 63.935 259.349
C 515.149 61.530 258.627
C 517.652 59.267 258.158
C 520.746 57.072 257.689
C 522.788 54.986 256.769
C 526.403 53.372 255.871
C 528.770 51.424 254.356
C 531.043 49.737 251.787
C 532.384 47.905 249.178
N -39.530 -19.719 52.996
N 249.852 183.773 72.106
N 70.894 -308.760 68.773
N 195.461 -231.913 84.407
N 88.482 -253.314 436.424
N -2.464 -267.470 386.525
N 98.646 -356.860 395.450
N 49.524 -50.346 295.091
N 63.008 -82.049 424.168
N 331.443 -74.258 173.009
N 256.141 -29.373 241.072
N 370.572 -51.294 320.864
N 385.255 348.988 -30.100
