# Supplementary material for: Impact of DNA methylation on 3D genome structure
Source: Nat Commun. 2021 May 28;12:3243. doi: 10.1038/s41467-021-23142-8 (PMC8163762; doi:10.1038/s41467-021-23142-8)
Supplement: Supplementary file 7 — Supplementary Software 2 [file 41467_2021_23142_MOESM7_ESM.zip › Supplementary_Software2/test/output_pos/cartnucl_000000_000009.xyz]

2888
generated by Juergen Walther
C 0.000 0.000 0.000
C -0.106 0.083 3.456
C -0.784 0.079 6.976
C -1.288 -0.439 10.787
C -1.388 -0.372 13.920
C -1.038 -1.676 17.072
C -0.121 -1.599 20.188
C -0.212 -3.259 23.320
C 0.092 -4.384 26.469
C 0.289 -5.243 29.674
C 1.038 -7.254 32.243
C 1.274 -8.872 35.150
C 1.974 -10.680 38.007
C 2.220 -12.115 40.925
C 2.284 -13.702 43.755
C 2.211 -15.499 46.522
C 0.836 -16.274 49.654
C -0.884 -17.550 52.350
C -1.924 -19.090 55.359
C -2.134 -20.951 58.331
C -3.502 -22.345 60.621
C -5.479 -22.208 64.145
C -7.162 -23.969 66.798
C -8.991 -25.723 69.366
C -10.561 -27.478 71.520
C -12.195 -29.237 74.096
C -13.785 -30.938 76.345
C -16.894 -32.317 77.546
C -20.026 -33.277 77.962
C -22.686 -34.854 77.896
C -25.230 -37.149 77.935
C -28.174 -38.659 79.980
C -31.312 -40.294 79.572
C -34.139 -42.503 79.179
C -36.846 -44.328 78.891
C -39.887 -46.543 78.256
C -42.441 -47.694 78.190
C -45.414 -48.487 77.046
C -48.717 -49.165 75.982
C -51.244 -49.893 73.415
C -53.287 -50.334 71.308
C -55.804 -51.376 68.847
C -57.882 -52.080 66.757
C -60.833 -50.152 64.525
C -63.567 -49.397 62.150
C -64.388 -49.853 58.727
C -66.599 -49.896 56.123
C -68.059 -49.338 53.523
C -69.685 -47.942 50.989
C -69.584 -46.846 47.520
C -71.932 -45.415 44.977
C -73.494 -45.226 41.782
C -73.933 -42.936 39.123
C -76.053 -41.478 36.697
C -75.209 -40.258 33.362
C -75.359 -38.898 30.065
C -76.242 -36.935 27.978
C -77.003 -35.271 25.260
C -76.664 -32.671 22.356
C -74.982 -30.996 19.655
C -74.761 -28.702 17.673
C -73.349 -26.403 15.573
C -72.481 -25.393 12.442
C -70.372 -21.629 11.835
C -69.200 -18.218 9.837
C -65.823 -16.928 9.242
C -63.831 -15.005 7.668
C -61.049 -12.699 7.240
C -59.320 -10.293 6.774
C -56.747 -7.971 6.456
C -53.891 -6.699 6.593
C -50.665 -5.490 5.908
C -48.353 -2.441 6.404
C -45.812 0.380 6.321
C -43.031 1.328 8.122
C -40.775 3.272 10.680
C -38.085 4.432 11.973
C -34.974 5.612 12.843
C -32.392 7.045 14.357
C -30.557 8.558 16.696
C -28.190 9.429 18.926
C -25.561 9.516 20.897
C -23.026 11.578 23.151
C -20.061 12.525 24.572
C -19.043 12.361 28.339
C -17.927 13.296 31.982
C -16.083 11.965 34.462
C -13.920 11.512 37.144
C -12.940 11.107 40.263
C -12.156 11.002 43.606
C -10.620 10.466 46.703
C -10.200 9.099 49.603
C -8.285 7.578 52.387
C -8.742 6.703 55.843
C -9.095 6.752 59.998
C -10.654 4.775 62.928
C -10.962 2.906 65.466
C -11.823 1.494 68.404
C -12.794 -0.337 70.975
C -15.114 -1.466 73.828
C -17.564 -2.525 75.385
C -20.025 -3.627 76.888
C -21.981 -5.349 78.998
C -23.164 -8.279 81.076
C -26.687 -9.016 82.043
C -29.046 -10.416 84.204
C -31.588 -12.577 84.330
C -35.250 -13.495 85.267
C -37.159 -16.327 86.812
C -39.615 -17.822 88.068
C -42.610 -19.322 87.978
C -45.627 -20.727 87.633
C -47.843 -23.407 87.144
C -51.257 -23.899 86.987
C -55.239 -24.535 87.791
C -57.656 -25.673 86.578
C -60.795 -27.450 84.997
C -63.399 -28.686 84.198
C -66.421 -30.035 82.611
C -69.301 -30.169 81.134
C -71.619 -30.739 79.032
C -73.534 -30.954 76.376
C -75.652 -30.855 73.867
C -77.574 -31.010 70.800
C -79.562 -31.263 68.126
C -81.171 -31.031 65.396
C -82.374 -28.864 62.287
C -83.834 -28.718 59.263
C -85.662 -28.528 56.550
C -87.504 -27.182 54.346
C -89.241 -25.334 51.446
C -88.514 -23.472 49.039
C -88.478 -21.953 45.923
C -88.379 -19.497 43.607
C -88.095 -17.781 40.170
C -87.753 -15.862 37.499
C -87.834 -11.999 36.185
C -87.456 -10.169 34.115
C -85.600 -7.474 31.511
C -84.794 -5.527 29.344
C -84.452 -3.096 26.902
C -83.835 -0.361 25.058
C -82.309 1.942 23.190
C -80.035 3.087 20.921
C -77.892 4.893 19.067
C -75.618 6.207 17.194
C -73.365 8.285 15.406
C -71.108 9.545 13.317
C -69.253 11.482 11.659
C -66.988 14.160 10.676
C -65.431 15.809 8.328
C -63.209 18.508 7.957
C -60.896 21.020 7.319
C -57.791 22.278 5.477
C -56.707 24.536 4.524
C -54.929 26.321 3.041
C -54.149 27.397 0.213
C -53.578 29.321 -2.707
C -53.095 33.080 -5.041
C -52.980 35.684 -7.229
C -52.368 38.774 -9.652
C -51.099 40.869 -12.499
C -49.802 43.324 -14.235
C -49.206 45.222 -16.557
C -48.144 46.557 -19.899
C -45.550 47.615 -22.730
C -42.698 48.966 -24.793
C -40.526 50.053 -28.097
C -38.947 52.830 -29.897
C -37.231 54.034 -32.570
C -35.361 55.935 -35.125
C -32.157 56.656 -36.657
C -28.883 57.739 -38.350
C -26.706 59.571 -40.823
C -24.565 60.566 -43.684
C -23.040 62.329 -46.226
C -21.217 63.658 -49.085
C -19.475 65.120 -52.100
C -17.911 66.682 -55.118
C -16.613 67.763 -57.826
C -15.444 68.632 -60.844
C -13.772 69.952 -62.998
C -10.998 71.264 -65.166
C -8.772 70.534 -67.700
C -5.749 70.539 -69.326
C -2.846 68.942 -70.100
C 0.116 69.206 -72.015
C 2.819 69.395 -74.341
C 5.198 69.442 -76.835
C 6.850 68.935 -79.845
C 9.379 68.424 -81.907
C 12.754 66.292 -82.350
C 15.719 66.712 -83.592
C 17.261 64.831 -85.382
C 21.269 65.994 -84.886
C 23.801 66.847 -87.722
C 26.812 67.368 -88.722
C 29.889 68.583 -89.995
C 32.755 67.251 -91.725
C 35.516 65.604 -92.685
C 39.028 64.518 -93.119
C 42.496 63.107 -93.197
C 45.482 61.721 -93.898
C 48.351 59.460 -95.467
C 51.430 58.339 -93.569
C 54.649 58.584 -93.884
C 57.597 58.378 -92.708
C 60.949 55.577 -92.173
C 64.571 55.172 -92.418
C 67.350 55.763 -89.298
C 69.965 54.394 -88.190
C 72.693 54.050 -85.653
C 74.791 56.143 -84.542
C 77.676 56.031 -82.373
C 80.871 55.589 -81.298
C 84.519 55.978 -80.641
C 87.427 55.840 -79.000
C 90.549 54.116 -77.636
C 93.104 53.201 -76.842
C 95.848 53.054 -75.192
C 98.501 51.662 -72.554
C 101.511 50.391 -70.706
C 103.566 49.819 -67.327
C 106.525 49.026 -65.939
C 106.685 49.875 -61.646
C 108.748 49.323 -58.799
C 111.555 48.355 -57.204
C 114.028 48.825 -54.898
C 117.169 49.089 -52.857
C 119.144 49.510 -50.320
C 122.005 48.586 -48.059
C 124.677 48.786 -46.054
C 127.429 49.380 -43.503
C 129.610 50.044 -41.008
C 131.889 51.366 -38.764
C 134.141 51.958 -35.535
C 137.163 53.018 -33.411
C 138.734 53.149 -30.490
C 142.484 53.883 -28.558
C 144.774 54.953 -26.385
C 146.387 55.544 -23.719
C 147.585 55.738 -21.016
C 149.446 57.663 -17.867
C 151.353 59.667 -15.610
C 154.065 60.874 -14.546
C 155.560 62.440 -12.884
C 158.315 64.531 -12.801
C 160.385 66.296 -11.181
C 162.823 68.149 -9.492
C 164.945 69.491 -7.207
C 166.759 71.848 -6.297
C 169.167 74.663 -4.886
C 171.068 75.745 -2.596
C 173.267 76.828 -0.042
C 175.272 77.501 2.582
C 178.081 78.626 5.234
C 179.703 81.394 7.663
C 181.566 82.806 10.534
C 183.107 83.878 13.055
C 184.033 85.068 16.069
C 186.363 86.011 18.471
C 188.194 87.776 21.167
C 188.914 90.323 24.255
C 188.270 92.777 27.588
C 189.249 93.353 30.326
C 190.065 93.686 33.266
C 190.813 94.152 36.430
C 191.766 94.823 39.490
C 193.466 95.496 42.359
C 194.747 96.279 45.581
C 196.525 97.228 48.423
C 196.977 96.796 51.288
C 197.340 99.996 54.220
C 198.683 100.797 57.684
C 198.993 102.354 61.079
C 201.586 103.477 63.450
C 204.388 102.932 66.228
C 206.680 101.165 69.370
C 208.508 100.409 72.068
C 210.084 99.823 74.996
C 211.881 98.554 77.805
C 212.965 97.641 80.658
C 215.411 97.442 82.920
C 217.355 96.634 85.254
C 217.184 97.805 89.316
C 218.259 97.121 92.377
C 220.183 96.933 94.988
C 222.207 98.727 97.282
C 224.168 99.881 99.751
C 226.308 100.831 102.111
C 227.322 102.607 104.761
C 228.996 104.228 107.147
C 230.317 105.853 109.892
C 232.046 107.300 112.248
C 233.767 108.948 114.451
C 235.457 110.837 116.564
C 238.452 112.274 117.692
C 241.161 114.271 118.413
C 243.658 116.289 119.898
C 245.567 118.301 122.053
C 247.731 120.252 122.810
C 251.623 121.087 123.515
C 254.144 123.519 124.354
C 256.683 125.992 125.030
C 258.754 128.341 125.640
C 261.188 130.748 126.466
C 263.360 133.062 127.107
C 265.664 135.555 125.887
C 267.488 137.612 124.059
C 268.499 140.038 122.428
C 269.326 143.096 121.122
C 272.157 145.710 120.586
C 273.155 148.339 118.400
C 273.830 151.390 116.595
C 274.627 154.048 114.849
C 275.233 157.165 112.734
C 276.303 159.157 111.079
C 276.871 160.892 108.351
C 277.720 162.646 105.401
C 276.950 164.061 102.098
C 276.343 165.066 99.372
C 275.561 166.775 96.219
C 274.914 168.038 93.541
C 275.383 167.162 89.489
C 275.291 167.286 85.793
C 272.968 167.770 83.154
C 272.180 168.430 79.895
C 271.140 168.261 77.050
C 270.477 167.377 73.921
C 268.031 166.081 71.560
C 267.779 165.425 67.882
C 266.230 165.594 64.679
C 265.050 163.440 62.134
C 264.768 162.685 58.690
C 262.040 161.014 56.934
C 259.941 159.574 54.430
C 259.365 157.926 51.993
C 258.146 156.467 49.325
C 256.423 153.725 47.129
C 253.841 151.370 46.280
C 252.815 149.020 44.647
C 251.027 146.226 43.822
C 248.385 144.755 42.262
C 247.772 140.449 42.534
C 246.508 136.715 41.325
C 244.499 134.250 43.143
C 242.686 131.631 43.169
C 241.425 128.449 44.405
C 240.757 125.554 44.811
C 239.705 122.440 45.958
C 238.553 120.231 47.852
C 236.537 117.891 49.522
C 236.467 114.253 50.807
C 235.754 110.703 51.955
C 235.847 108.939 54.913
C 237.102 106.493 57.715
C 236.912 104.529 60.237
C 236.160 102.364 62.802
C 236.278 100.202 65.316
C 237.481 98.292 67.773
C 238.120 96.780 70.712
C 238.192 95.883 73.873
C 239.086 93.203 76.662
C 238.781 91.347 79.521
C 241.087 91.392 82.672
C 243.549 90.371 85.551
C 244.064 91.112 88.792
C 244.801 90.935 92.185
C 246.558 91.173 94.961
C 248.683 91.219 97.658
C 250.074 91.375 100.865
C 251.709 92.695 103.323
C 252.368 93.608 106.853
C 255.067 94.826 108.889
C 258.508 95.198 111.215
C 261.114 97.806 112.372
C 262.740 99.831 114.184
C 265.115 101.659 115.727
C 267.151 103.892 117.059
C 270.363 105.981 117.398
C 272.661 107.963 116.812
C 274.911 109.984 116.195
C 277.176 112.441 116.482
C 278.642 115.736 117.617
C 281.177 117.767 115.789
C 283.798 120.074 115.730
C 284.729 123.013 114.448
C 287.268 125.260 112.543
C 288.758 128.692 112.780
C 290.703 131.060 112.108
C 291.907 133.533 110.195
C 292.950 135.909 108.083
C 293.075 139.170 106.785
C 294.742 140.855 104.274
C 297.438 142.947 101.979
C 297.543 144.796 99.704
C 297.591 147.475 96.819
C 298.096 149.514 94.688
C 298.194 151.753 91.781
C 298.634 152.819 88.755
C 298.151 154.044 85.859
C 297.108 154.753 82.829
C 296.381 155.255 79.665
C 295.040 155.883 76.359
C 294.015 156.652 73.274
C 292.866 156.831 70.316
C 291.733 155.037 66.954
C 290.248 155.221 63.944
C 289.225 155.519 60.845
C 288.927 154.783 57.774
C 288.169 153.493 54.224
C 286.407 151.332 52.805
C 284.389 149.690 50.513
C 283.217 147.211 48.542
C 280.865 145.274 46.186
C 279.131 143.181 44.304
C 279.231 139.529 42.484
C 277.919 137.547 41.025
C 275.599 134.188 40.119
C 274.003 131.936 38.888
C 272.589 129.383 37.024
C 271.570 126.489 35.665
C 269.898 123.665 35.069
C 267.170 121.618 35.058
C 265.023 119.034 35.049
C 262.650 116.858 35.244
C 260.568 113.985 35.292
C 258.022 111.850 35.353
C 256.226 109.262 35.221
C 254.929 105.883 35.636
C 252.685 103.622 34.921
C 251.895 100.282 35.681
C 250.261 96.878 36.131
C 249.483 93.088 36.059
C 250.162 89.070 36.117
C 249.735 85.559 34.952
C 248.958 82.161 34.525
C 248.619 78.220 34.826
C 248.594 75.224 34.237
C 252.898 72.321 33.025
C 253.471 69.376 32.594
C 254.155 66.567 32.039
C 254.443 62.928 33.476
C 254.201 58.817 33.188
C 253.630 55.349 33.493
C 254.172 51.977 33.225
C 253.977 48.445 34.118
C 254.021 45.446 34.488
C 255.730 42.634 33.566
C 257.330 39.915 33.820
C 256.694 36.086 34.109
C 258.076 32.203 34.116
C 259.419 29.836 36.070
C 260.983 27.401 38.185
C 261.198 26.104 40.347
C 261.786 23.974 42.964
C 262.684 22.524 44.708
C 263.225 20.635 47.160
C 263.957 17.722 48.805
C 265.165 14.278 49.623
C 265.939 11.645 51.843
C 265.469 8.962 54.542
C 265.540 6.919 58.023
C 265.118 4.493 61.016
C 265.138 1.687 62.684
C 266.047 -1.451 63.913
C 267.565 -4.254 65.309
C 268.316 -7.216 66.347
C 268.108 -9.992 68.540
C 269.459 -12.720 70.387
C 270.308 -15.049 72.575
C 272.407 -18.249 71.988
C 272.398 -21.423 73.749
C 273.103 -24.361 74.491
C 272.909 -28.062 75.405
C 272.880 -31.249 77.357
C 273.068 -34.515 79.385
C 272.543 -37.564 80.861
C 273.294 -40.953 83.291
C 274.255 -43.759 84.385
C 275.088 -47.334 84.815
C 275.948 -50.395 85.230
C 276.354 -53.484 86.854
C 277.501 -56.525 87.640
C 278.246 -60.413 88.954
C 277.340 -63.213 88.329
C 276.717 -66.374 88.627
C 276.574 -69.336 88.818
C 275.719 -72.288 88.942
C 275.590 -75.452 89.417
C 276.055 -79.468 89.547
C 277.186 -83.413 88.222
C 276.078 -87.042 88.832
C 275.403 -90.583 90.100
C 275.474 -93.283 90.047
C 274.726 -96.691 90.854
C 275.369 -100.077 90.593
C 272.794 -102.469 91.434
C 272.407 -105.983 91.862
C 271.684 -109.526 92.446
C 270.328 -113.225 92.198
C 269.706 -117.240 92.859
C 267.602 -119.840 92.795
C 265.549 -122.776 92.668
C 266.138 -126.258 93.106
C 264.734 -128.866 93.502
C 262.860 -131.665 92.436
C 259.709 -132.879 92.783
C 256.654 -134.422 91.761
C 253.631 -135.543 90.381
C 251.128 -138.222 90.111
C 249.304 -140.974 89.615
C 247.575 -143.673 90.806
C 245.916 -146.835 90.791
C 244.722 -149.953 90.936
C 242.579 -152.570 90.836
C 240.055 -155.208 90.409
C 238.259 -158.077 91.298
C 236.837 -160.394 92.493
C 234.667 -162.872 92.660
C 232.365 -165.269 93.599
C 229.445 -167.725 93.786
C 227.614 -170.172 92.681
C 227.242 -173.456 91.826
C 225.562 -175.326 91.829
C 223.942 -177.900 92.854
C 222.781 -180.479 95.921
C 220.583 -183.452 96.035
C 217.500 -184.754 96.389
C 214.731 -186.521 95.934
C 212.545 -189.427 96.485
C 210.910 -192.451 95.763
C 208.821 -194.679 96.026
C 207.050 -198.138 95.184
C 206.042 -200.464 94.740
C 204.392 -203.066 94.237
C 202.746 -206.268 94.273
C 202.001 -209.562 94.304
C 199.412 -212.309 95.501
C 198.171 -215.121 96.329
C 196.469 -216.764 97.404
C 194.954 -219.689 98.355
C 193.902 -222.599 98.846
C 192.743 -225.853 99.079
C 190.209 -229.475 98.510
C 189.880 -232.960 98.546
C 187.903 -235.483 100.402
C 186.824 -238.140 101.512
C 184.875 -241.064 102.873
C 183.360 -243.866 104.633
C 182.849 -246.615 106.719
C 182.491 -250.071 108.088
C 181.762 -252.729 109.372
C 180.620 -255.052 111.418
C 178.211 -257.225 112.761
C 178.146 -259.879 114.790
C 176.603 -263.431 115.940
C 175.354 -266.575 117.126
C 174.585 -269.855 118.602
C 173.891 -272.605 120.219
C 172.643 -276.204 119.976
C 171.989 -279.487 121.237
C 171.468 -282.139 122.789
C 168.138 -284.714 124.271
C 167.334 -287.222 125.279
C 167.120 -290.580 124.366
C 165.230 -293.516 125.752
C 163.056 -296.183 126.810
C 161.370 -298.886 127.088
C 160.538 -302.528 127.446
C 158.749 -305.843 128.106
C 157.386 -309.317 128.380
C 155.826 -312.106 129.842
C 155.281 -315.919 130.102
C 154.497 -318.938 130.815
C 152.105 -321.238 130.496
C 150.332 -323.191 132.215
C 150.723 -327.245 132.180
C 149.565 -329.486 134.249
C 148.589 -331.544 136.927
C 146.328 -333.325 138.218
C 143.696 -335.498 139.825
C 142.083 -338.130 142.110
C 140.529 -340.177 145.062
C 139.722 -341.855 147.724
C 137.558 -344.297 149.116
C 135.871 -346.556 150.937
C 134.150 -348.584 152.931
C 132.840 -351.509 153.896
C 131.067 -354.003 155.223
C 129.636 -356.866 156.516
C 127.922 -359.234 157.963
C 126.058 -361.583 159.206
C 124.052 -363.989 160.242
C 121.125 -365.085 161.833
C 117.986 -366.196 162.707
C 115.155 -367.991 163.836
C 112.915 -370.455 164.956
C 110.228 -371.679 165.539
C 106.898 -371.930 167.818
C 103.661 -373.405 168.380
C 100.350 -374.763 168.846
C 97.458 -376.094 169.060
C 94.300 -377.562 169.577
C 91.359 -378.880 169.890
C 87.820 -378.728 169.208
C 84.788 -377.938 168.168
C 82.190 -377.667 166.512
C 79.412 -378.033 164.540
C 75.540 -378.405 164.468
C 72.711 -377.785 162.395
C 69.948 -377.765 160.073
C 67.347 -377.563 158.088
C 64.532 -377.336 155.523
C 62.150 -376.805 154.146
C 60.085 -375.350 152.050
C 57.747 -373.667 150.000
C 56.777 -371.833 146.967
C 56.055 -370.229 144.576
C 54.945 -368.677 141.440
C 54.105 -367.256 138.899
C 53.441 -363.352 137.586
C 52.665 -360.380 135.525
C 53.587 -358.913 132.427
C 53.104 -356.723 129.850
C 53.408 -354.488 127.821
C 53.802 -351.567 126.297
C 55.969 -349.417 124.316
C 55.797 -346.080 122.624
C 56.206 -343.828 119.896
C 57.896 -340.823 119.105
C 57.857 -337.635 117.575
C 60.595 -335.843 115.958
C 62.555 -333.431 114.202
C 63.497 -330.662 113.543
C 64.765 -327.929 112.255
C 67.303 -325.012 111.658
C 70.537 -323.581 111.006
C 72.420 -321.198 110.903
C 75.325 -319.399 111.013
C 77.915 -317.857 109.433
C 81.081 -315.936 111.730
C 84.083 -313.221 112.515
C 87.505 -313.825 113.676
C 90.497 -312.826 114.112
C 93.668 -312.422 115.853
C 96.038 -311.366 117.356
C 98.989 -310.883 119.138
C 101.616 -311.514 120.718
C 104.936 -312.062 121.723
C 107.489 -311.223 124.491
C 110.449 -310.444 126.740
C 112.077 -311.942 129.381
C 113.206 -312.722 133.060
C 115.082 -313.810 135.416
C 117.517 -314.941 137.566
C 119.278 -315.857 140.225
C 120.045 -316.644 143.375
C 121.099 -318.151 146.195
C 122.253 -320.278 148.419
C 123.797 -320.996 152.005
C 125.764 -322.442 154.402
C 124.637 -324.615 157.445
C 123.987 -325.970 161.069
C 123.816 -328.938 162.646
C 124.070 -331.503 164.977
C 123.164 -333.576 167.372
C 122.079 -335.409 170.066
C 121.592 -337.867 172.508
C 120.048 -340.270 174.025
C 119.723 -343.539 175.739
C 117.343 -345.328 177.751
C 114.978 -346.765 180.871
C 111.635 -348.579 181.549
C 109.532 -350.822 182.308
C 106.921 -352.589 183.504
C 104.278 -354.463 184.142
C 100.620 -355.207 185.072
C 97.532 -355.310 185.018
C 94.450 -355.419 184.894
C 91.278 -356.501 184.996
C 88.375 -358.884 184.554
C 84.818 -357.939 183.969
C 81.393 -358.587 184.198
C 78.614 -358.890 182.373
C 74.904 -357.995 181.622
C 71.713 -359.703 180.646
C 68.638 -360.008 180.101
C 65.806 -359.491 178.389
C 63.113 -358.789 176.531
C 60.747 -359.408 174.011
C 57.920 -357.889 172.737
C 54.105 -356.559 171.970
C 52.416 -355.631 169.757
C 50.134 -354.647 166.702
C 48.055 -353.858 164.701
C 46.001 -352.615 161.925
C 44.381 -350.587 159.988
C 43.394 -348.933 157.456
C 43.122 -347.009 154.812
C 42.709 -344.801 152.415
C 42.656 -342.664 149.490
C 42.322 -340.722 146.792
C 42.471 -338.598 144.432
C 43.734 -335.098 143.032
C 44.126 -333.001 140.435
C 44.077 -330.798 138.009
C 44.115 -327.930 136.653
C 44.744 -324.466 135.089
C 47.117 -322.504 134.532
C 49.184 -320.145 133.055
C 51.187 -317.442 132.761
C 53.676 -314.941 131.218
C 55.890 -312.626 130.396
C 57.675 -309.179 131.656
C 59.587 -307.189 131.250
C 63.226 -305.131 131.321
C 65.568 -303.244 131.019
C 67.823 -300.638 130.674
C 70.091 -298.193 131.038
C 72.973 -296.545 131.357
C 76.304 -295.998 130.872
C 79.524 -295.055 131.063
C 82.707 -294.541 130.981
C 86.066 -293.480 131.412
C 89.328 -292.911 131.129
C 92.256 -291.794 131.475
C 95.404 -290.616 132.880
C 98.351 -289.279 132.452
C 101.161 -288.305 134.327
C 104.690 -286.656 135.905
C 108.115 -286.549 136.236
C 111.128 -285.466 137.908
C 113.893 -285.793 139.368
C 116.218 -285.364 141.671
C 119.929 -284.797 142.272
C 122.580 -284.356 143.814
C 126.102 -284.928 144.228
C 128.913 -284.583 147.090
C 131.314 -283.882 148.400
C 134.237 -284.834 149.367
C 137.550 -285.227 149.800
C 140.193 -284.855 151.246
C 143.380 -283.944 152.276
C 146.062 -283.388 153.829
C 148.982 -282.376 155.269
C 151.448 -281.500 156.463
C 154.692 -280.023 154.950
C 158.094 -278.998 155.048
C 161.256 -277.386 154.787
C 164.674 -278.182 155.188
C 168.005 -278.281 156.986
C 171.418 -277.526 157.565
C 174.744 -278.325 158.911
C 177.327 -278.769 160.465
C 179.582 -277.058 162.246
C 182.064 -275.866 163.537
C 184.393 -274.393 165.186
C 188.170 -272.421 164.748
C 190.303 -270.259 165.900
C 193.398 -269.784 167.567
C 196.235 -268.733 169.021
C 198.881 -267.533 170.637
C 202.148 -267.136 171.250
C 205.175 -266.576 172.532
C 208.455 -265.919 173.388
C 211.359 -265.226 174.699
C 214.264 -264.776 176.075
C 217.241 -264.573 177.486
C 219.290 -264.197 180.308
C 221.331 -264.566 183.055
C 223.967 -264.583 185.413
C 227.073 -264.389 187.043
C 229.061 -264.859 189.254
C 230.500 -263.994 192.932
C 232.879 -264.689 195.545
C 235.156 -265.501 198.224
C 237.261 -266.390 200.452
C 239.606 -267.096 202.981
C 241.724 -267.911 205.291
C 242.494 -269.870 208.220
C 242.472 -271.969 210.769
C 242.751 -274.477 212.557
C 243.653 -277.347 214.197
C 245.086 -278.865 217.480
C 245.049 -281.846 219.429
C 245.537 -285.034 221.049
C 245.846 -287.848 222.701
C 246.123 -291.281 224.343
C 246.126 -293.449 226.118
C 245.077 -296.163 227.638
C 243.893 -298.936 229.484
C 242.067 -302.108 229.816
C 240.465 -304.591 230.090
C 238.935 -307.911 230.424
C 237.523 -310.579 230.693
C 233.838 -312.036 231.996
C 230.985 -314.231 232.850
C 228.970 -316.755 231.377
C 226.721 -319.321 231.551
C 224.271 -321.083 231.238
C 221.201 -322.342 231.233
C 218.314 -323.361 229.265
C 214.988 -324.987 229.827
C 212.412 -327.359 229.178
C 208.983 -327.452 228.315
C 205.779 -328.878 228.772
C 203.116 -329.347 226.321
C 200.064 -330.236 224.696
C 197.085 -330.488 224.469
C 193.977 -331.201 223.719
C 190.415 -330.797 222.151
C 188.069 -330.186 219.495
C 185.257 -329.571 218.518
C 182.740 -328.377 216.537
C 180.361 -328.868 214.153
C 177.908 -325.548 212.758
C 174.569 -323.688 211.210
C 174.318 -321.331 208.417
C 172.577 -319.803 206.231
C 171.502 -317.001 204.173
C 170.006 -314.716 202.935
C 168.923 -311.958 201.110
C 168.969 -309.510 199.160
C 168.675 -307.335 196.418
C 167.479 -303.810 195.404
C 166.166 -300.614 193.826
C 167.443 -297.558 192.874
C 168.294 -293.727 192.951
C 169.077 -290.842 191.803
C 169.719 -287.938 190.074
C 170.406 -284.815 189.188
C 171.305 -281.609 189.393
C 172.771 -278.603 189.010
C 174.731 -276.113 188.137
C 175.396 -272.211 187.832
C 176.499 -269.254 186.509
C 179.238 -266.861 187.930
C 181.131 -263.747 189.384
C 184.189 -262.356 189.196
C 186.832 -260.105 189.024
C 189.338 -258.229 190.049
C 191.701 -256.141 191.411
C 194.462 -254.065 191.965
C 197.360 -253.243 193.140
C 200.765 -251.783 193.046
C 203.371 -250.813 195.322
C 205.765 -248.810 198.087
C 208.510 -249.438 200.732
C 211.325 -249.527 202.180
C 213.881 -249.401 204.376
C 216.482 -249.803 206.370
C 218.325 -250.314 209.707
C 219.285 -251.521 212.385
C 220.239 -252.791 215.032
C 222.173 -253.887 217.543
C 225.207 -255.390 219.226
C 225.238 -257.264 222.448
C 226.843 -258.336 225.358
C 227.701 -261.070 227.072
C 227.803 -263.155 230.354
C 230.214 -265.259 232.307
C 231.305 -266.917 234.737
C 231.409 -269.565 236.787
C 231.282 -272.295 238.717
C 232.243 -275.520 239.722
C 231.443 -277.757 242.227
C 231.158 -279.895 245.728
C 230.492 -282.577 246.713
C 229.841 -286.262 247.940
C 229.442 -288.895 249.303
C 228.513 -292.235 250.506
C 226.812 -294.634 251.863
C 225.220 -297.348 252.335
C 223.157 -299.897 252.217
C 220.892 -302.269 252.399
C 218.532 -304.996 252.052
C 216.463 -307.618 251.975
C 214.125 -309.745 251.647
C 210.273 -310.563 251.095
C 207.865 -312.819 250.460
C 205.499 -315.082 250.308
C 202.599 -316.318 250.661
C 198.941 -317.526 250.600
C 196.341 -317.148 248.901
C 193.342 -317.737 247.264
C 190.171 -317.254 246.211
C 186.909 -317.746 244.221
C 183.987 -317.674 242.675
C 180.348 -315.830 242.594
C 177.868 -315.485 241.364
C 174.893 -314.051 238.798
C 172.403 -313.449 237.195
C 169.247 -312.918 235.871
C 166.323 -311.725 234.739
C 163.980 -310.347 232.806
C 162.468 -309.547 229.856
C 160.688 -308.161 227.366
C 159.294 -307.043 224.680
C 157.391 -305.382 222.188
C 155.900 -304.421 219.378
C 154.054 -303.001 217.252
C 152.209 -300.516 215.330
C 150.059 -299.806 212.979
C 148.559 -297.012 211.460
C 148.120 -294.739 208.618
C 147.158 -293.423 206.204
C 145.001 -292.101 203.673
C 143.610 -290.896 201.821
C 141.456 -290.625 198.994
C 138.586 -289.592 197.556
C 135.490 -288.455 197.104
C 133.186 -287.484 194.373
C 129.481 -287.744 193.274
C 126.204 -287.102 192.100
C 123.714 -285.034 191.162
C 121.154 -283.338 191.795
C 118.172 -282.758 192.861
C 114.952 -281.848 192.808
C 112.467 -279.108 191.989
C 110.844 -276.631 192.219
C 108.597 -274.805 191.100
C 105.639 -272.747 191.045
C 103.001 -270.879 190.363
C 100.766 -268.118 190.154
C 98.233 -265.412 189.433
C 96.382 -262.274 190.690
C 93.390 -259.657 192.427
C 91.112 -257.565 193.278
C 88.889 -255.447 192.925
C 85.599 -254.594 193.127
C 81.690 -254.622 193.213
C 78.620 -253.762 195.252
C 75.731 -252.411 196.532
C 72.695 -251.677 198.292
C 71.261 -251.659 201.339
C 69.705 -252.128 204.049
C 68.520 -252.638 207.104
C 66.608 -252.745 209.825
C 65.460 -252.714 213.172
C 65.640 -254.194 216.678
C 64.119 -254.086 219.487
C 62.022 -255.759 221.808
C 60.780 -255.974 224.890
C 59.443 -256.298 227.977
C 57.905 -256.816 231.060
C 54.829 -257.390 233.586
C 52.687 -258.287 236.305
C 50.650 -257.307 239.524
C 49.821 -257.734 242.960
C 49.154 -258.248 246.714
C 48.559 -259.222 249.834
C 46.967 -259.742 252.915
C 45.969 -259.917 255.510
C 43.540 -259.026 257.667
C 44.757 -259.575 261.531
C 43.560 -260.472 264.718
C 42.513 -261.912 268.009
C 41.030 -263.306 270.702
C 39.221 -263.517 273.798
C 36.430 -265.066 275.745
C 34.480 -265.947 278.745
C 32.187 -267.182 280.904
C 29.214 -268.871 282.209
C 27.106 -269.836 284.710
C 25.988 -271.204 287.295
C 23.880 -272.683 289.448
C 22.003 -274.142 291.907
C 19.897 -275.788 293.999
C 18.881 -276.510 296.763
C 17.600 -276.526 300.048
C 16.842 -277.558 303.387
C 16.263 -278.253 307.576
C 15.599 -277.010 311.267
C 11.711 -276.892 313.647
C 11.034 -276.889 317.237
C 10.027 -276.234 320.155
C 8.330 -275.263 323.023
C 6.210 -275.754 326.729
C 4.322 -276.025 329.714
C 3.792 -274.627 333.130
C 3.241 -275.569 336.577
C 3.306 -273.134 339.685
C 3.647 -272.185 343.090
C 4.091 -270.501 345.732
C 3.256 -268.911 348.609
C 3.843 -266.282 350.908
C 3.870 -263.964 353.435
C 4.915 -262.463 356.058
C 4.745 -260.440 358.842
C 6.379 -258.087 360.868
C 7.071 -256.933 363.696
C 7.029 -255.157 366.357
C 8.894 -254.681 368.616
C 9.650 -253.154 371.584
C 10.817 -251.395 374.219
C 12.412 -249.253 376.287
C 13.855 -247.367 378.287
C 15.828 -246.009 380.512
C 18.950 -245.119 382.508
C 20.974 -243.612 384.165
C 22.452 -241.770 386.489
C 23.673 -239.630 389.444
C 24.506 -237.587 391.716
C 22.765 -235.940 395.562
C 24.466 -234.099 398.087
C 25.147 -231.610 399.998
C 25.276 -229.521 403.550
C 26.180 -227.860 406.052
C 26.804 -226.018 409.069
C 28.732 -224.254 411.967
C 30.365 -220.406 413.465
C 32.035 -218.342 415.728
C 32.510 -216.836 418.295
C 32.009 -214.049 420.894
C 32.614 -212.222 423.747
C 32.628 -209.862 426.112
C 33.424 -209.391 429.506
C 33.174 -207.384 432.349
C 33.290 -204.715 434.655
C 33.487 -202.373 436.557
C 32.329 -198.961 438.283
C 31.488 -196.532 440.782
C 30.696 -194.042 442.804
C 29.434 -190.452 445.038
C 28.036 -188.086 447.459
C 26.807 -187.431 449.715
C 25.369 -185.018 451.346
C 25.055 -183.355 454.463
C 24.407 -181.378 457.097
C 23.486 -179.476 459.664
C 23.977 -177.378 462.225
C 23.837 -175.558 465.016
C 24.001 -173.360 467.674
C 23.708 -171.537 470.362
C 23.535 -169.905 473.162
C 23.529 -168.411 476.105
C 22.151 -167.887 479.288
C 21.315 -167.857 482.627
C 20.712 -167.071 486.022
C 20.613 -165.581 489.202
C 20.178 -165.460 492.178
C 17.696 -165.291 495.365
C 17.285 -165.226 498.943
C 16.873 -165.329 502.526
C 16.746 -165.430 505.713
C 16.386 -165.364 509.215
C 16.161 -165.435 512.444
C 15.812 -167.366 515.471
C 15.525 -169.750 517.736
C 16.118 -171.955 519.824
C 17.267 -173.966 522.348
C 16.629 -175.304 525.944
C 17.317 -178.091 528.053
C 18.546 -180.574 530.366
C 19.442 -182.922 532.470
C 20.744 -185.714 534.721
C 21.020 -187.851 536.512
C 21.455 -190.932 537.558
C 21.665 -194.257 538.742
C 22.909 -197.712 538.592
C 23.812 -200.530 538.364
C 25.258 -203.902 538.463
C 26.355 -206.727 538.416
C 25.160 -210.512 537.132
C 25.047 -214.123 536.338
C 26.979 -216.596 534.679
C 27.773 -219.840 533.959
C 28.282 -222.479 532.550
C 28.033 -225.269 530.771
C 28.981 -227.070 527.754
C 28.513 -230.479 526.277
C 29.603 -233.496 524.730
C 29.016 -235.395 521.805
C 28.527 -238.552 520.287
C 29.505 -239.658 516.949
C 30.082 -241.595 514.006
C 29.342 -243.552 511.859
C 29.206 -245.720 509.406
C 28.705 -247.104 505.781
C 29.211 -247.191 502.222
C 28.447 -248.174 499.449
C 28.062 -248.209 496.052
C 29.111 -249.176 492.963
C 26.949 -247.914 489.396
C 25.546 -248.160 485.527
C 25.724 -245.679 482.837
C 25.527 -244.924 479.750
C 24.635 -242.916 476.848
C 23.398 -241.828 474.343
C 22.379 -239.940 471.602
C 22.049 -237.515 469.651
C 22.300 -235.205 467.017
C 20.198 -233.152 464.517
C 18.643 -231.195 461.656
C 17.690 -227.941 461.047
C 15.393 -224.788 460.604
C 14.506 -221.889 459.571
C 13.939 -218.856 458.051
C 12.688 -215.948 457.057
C 10.740 -213.245 456.909
C 9.512 -210.111 456.822
C 9.125 -206.848 456.900
C 6.966 -203.625 456.056
C 6.261 -200.413 455.109
C 4.706 -197.559 457.272
C 2.351 -194.747 458.666
C 2.635 -191.803 460.271
C 2.189 -188.531 461.355
C 1.156 -186.036 463.242
C -0.289 -183.606 465.192
C -1.055 -180.643 466.889
C -1.346 -178.685 469.445
C -1.047 -175.510 471.333
C -2.264 -174.031 474.374
C -4.564 -172.147 477.298
C -4.911 -171.819 481.132
C -4.804 -170.641 484.070
C -5.425 -169.747 487.261
C -5.545 -169.117 490.500
C -6.745 -169.522 494.133
C -7.361 -170.723 496.912
C -7.917 -171.959 499.686
C -8.152 -172.413 503.000
C -7.183 -172.160 506.646
C -8.042 -174.600 509.330
C -8.673 -175.387 512.673
C -7.676 -177.359 515.177
C -8.410 -179.921 518.009
C -7.439 -180.572 521.571
C -7.547 -181.912 524.406
C -7.096 -184.417 526.584
C -6.593 -187.081 528.546
C -4.768 -189.070 530.792
C -5.210 -192.022 532.526
C -6.191 -194.943 535.250
C -5.290 -197.569 536.199
C -3.877 -200.966 537.603
C -3.163 -203.528 538.973
C -2.061 -206.853 540.070
C -1.961 -210.065 540.466
C -1.031 -213.108 540.441
C 0.009 -216.118 539.653
C 0.665 -219.241 538.872
C 1.869 -222.477 537.777
C 2.930 -225.557 537.032
C 3.730 -228.372 535.794
C 3.271 -231.149 532.985
C 4.334 -233.986 531.532
C 5.100 -236.976 530.430
C 4.661 -239.774 529.000
C 4.207 -242.876 526.761
C 4.151 -243.629 523.725
C 4.554 -245.322 520.727
C 3.800 -246.594 517.691
C 4.278 -248.256 514.249
C 4.209 -249.477 511.177
C 1.745 -250.452 508.073
C 1.445 -251.322 505.441
C 1.121 -251.267 501.272
C 0.892 -251.831 498.311
C 0.289 -252.961 495.094
C -0.797 -253.559 491.976
C -1.275 -253.374 488.680
C -0.405 -252.703 485.452
C -0.322 -251.960 482.176
C 0.205 -251.089 479.115
C 0.063 -250.233 475.674
C 0.742 -249.486 472.508
C 0.539 -248.893 469.418
C -0.504 -247.636 466.162
C -0.195 -247.642 462.912
C -1.586 -246.102 460.075
C -2.524 -244.862 456.710
C -3.668 -243.568 453.455
C -5.512 -242.502 450.404
C -7.182 -241.910 447.539
C -9.248 -240.539 444.994
C -10.691 -240.730 441.836
C -11.924 -240.177 438.881
C -14.557 -238.692 437.026
C -16.713 -237.449 434.773
C -18.870 -236.484 432.435
C -20.726 -234.279 430.733
C -22.981 -232.664 428.880
C -24.963 -230.645 426.902
C -27.144 -229.180 424.970
C -29.458 -227.687 423.251
C -31.910 -226.091 421.726
C -35.066 -226.040 420.196
C -38.395 -225.766 419.361
C -41.554 -224.894 418.032
C -44.252 -223.309 416.434
C -47.140 -222.766 415.787
C -50.580 -223.789 413.924
C -54.052 -223.087 413.276
C -57.571 -222.473 412.764
C -60.660 -221.737 412.452
C -64.051 -221.015 411.839
C -67.191 -220.331 411.443
C -70.606 -220.773 412.520
C -73.390 -221.614 414.082
C -75.807 -221.702 416.011
C -78.496 -221.117 418.052
C -82.363 -221.325 418.422
C -84.922 -221.632 420.880
C -87.509 -221.288 423.373
C -89.923 -221.202 425.589
C -92.512 -220.977 428.382
C -94.685 -221.368 430.108
C -96.345 -222.331 432.771
C -98.235 -223.562 435.494
C -98.701 -224.401 439.041
C -98.999 -225.205 441.883
C -99.647 -225.768 445.452
C -100.085 -226.368 448.390
C -99.976 -229.662 450.947
C -100.102 -231.856 453.922
C -98.770 -232.051 457.207
C -98.720 -233.302 460.386
C -97.917 -234.660 462.977
C -96.931 -236.811 465.303
C -94.315 -237.827 467.619
C -93.803 -240.394 470.298
C -92.857 -241.519 473.542
C -90.622 -243.799 475.063
C -90.014 -246.262 477.527
C -86.920 -246.981 479.324
C -84.473 -248.348 481.536
C -83.022 -250.565 482.939
C -81.223 -252.489 484.888
C -78.181 -254.627 486.107
C -74.714 -255.258 486.825
C -72.437 -257.161 487.480
C -69.270 -258.439 487.635
C -66.367 -258.959 489.333
C -63.039 -261.042 487.441
C -59.651 -263.383 487.243
C -56.457 -262.698 485.585
C -53.363 -263.326 485.167
C -50.269 -263.810 483.314
C -47.834 -264.941 481.978
C -44.944 -265.545 480.134
C -42.558 -265.092 478.159
C -39.447 -264.422 476.676
C -36.938 -265.746 474.061
C -34.011 -266.780 471.871
C -32.818 -266.024 468.728
C -32.044 -266.357 464.894
C -30.520 -265.850 462.124
C -28.442 -265.152 459.473
C -27.016 -264.924 456.485
C -26.570 -265.128 453.186
C -25.953 -264.509 449.935
C -25.314 -263.100 447.035
C -24.116 -263.398 443.262
C -22.567 -262.558 440.329
C -24.223 -261.720 436.893
C -25.295 -261.765 433.119
C -26.073 -259.554 430.705
C -26.402 -257.906 427.662
C -27.788 -256.912 424.843
C -29.323 -256.267 421.840
C -30.367 -254.867 418.808
C -32.390 -253.367 416.780
C -33.380 -250.945 414.156
C -36.144 -250.306 411.949
C -38.889 -250.362 408.811
C -42.532 -249.400 407.957
C -45.037 -247.879 406.754
C -47.978 -247.023 405.348
C -50.942 -245.886 404.435
C -54.718 -246.050 403.721
C -57.768 -246.396 404.076
C -60.810 -246.715 404.493
C -64.125 -246.215 404.396
C -67.375 -244.283 404.366
C -70.673 -245.497 405.607
C -74.165 -245.482 405.558
C -76.852 -245.006 407.481
C -80.299 -246.142 408.879
C -83.685 -244.702 409.598
C -86.732 -244.696 410.348
C -89.332 -245.028 412.434
C -91.754 -245.463 414.701
C -94.054 -244.400 417.132
C -96.496 -245.810 419.126
C -99.968 -247.362 420.689
C -101.345 -247.738 423.252
C -103.250 -247.976 426.690
C -105.046 -248.352 429.053
C -106.695 -248.890 432.287
C -107.826 -250.372 434.936
C -108.367 -251.214 437.956
C -108.152 -252.164 441.089
C -108.039 -253.480 444.097
C -107.556 -254.501 447.539
C -107.396 -255.458 450.736
C -106.747 -256.625 453.620
C -104.811 -259.227 455.921
C -103.916 -260.254 458.993
C -103.445 -261.502 461.986
C -102.827 -263.713 464.176
C -101.512 -266.321 466.688
C -98.804 -267.607 467.581
C -96.275 -269.002 469.500
C -93.814 -271.120 470.424
C -90.842 -272.562 472.405
C -88.213 -274.113 473.678
C -85.917 -277.475 473.401
C -83.664 -278.906 474.211
C -79.727 -280.302 474.407
C -77.076 -281.608 475.039
C -74.381 -283.582 475.952
C -71.738 -285.641 476.144
C -68.632 -286.851 476.058
C -65.235 -286.701 476.326
C -61.915 -287.162 476.097
C -58.691 -287.138 475.992
C -55.225 -287.768 475.559
C -51.904 -287.716 475.652
C -48.847 -288.434 475.365
C -45.621 -289.530 474.077
C -42.465 -290.192 474.586
C -39.632 -291.304 472.827
C -36.972 -292.655 471.516
C -34.041 -293.775 469.892
C -30.722 -295.007 468.823
C -27.776 -296.591 467.139
C -24.504 -297.526 466.391
C -21.588 -297.484 463.984
C -17.788 -298.280 464.691
C -14.348 -298.789 464.622
C -11.359 -299.522 464.815
C -8.420 -300.611 465.102
C -5.042 -300.874 465.554
C -1.357 -299.456 465.513
C 2.399 -298.810 466.202
C 5.723 -299.106 466.530
C 8.841 -299.190 468.374
C 12.076 -298.921 468.256
C 15.179 -300.274 469.316
C 18.364 -301.133 469.937
C 21.560 -301.714 470.643
C 24.356 -303.547 470.797
C 27.322 -304.911 471.481
C 30.371 -306.513 471.729
C 33.338 -307.695 472.385
C 36.185 -309.018 473.212
C 38.947 -310.541 474.180
C 41.664 -310.891 476.371
C 43.903 -311.743 478.842
C 46.636 -312.895 480.770
C 49.565 -314.450 481.928
C 51.511 -315.490 483.976
C 54.394 -314.842 486.735
C 56.631 -316.183 489.218
C 58.749 -317.510 491.821
C 60.535 -318.901 494.070
C 62.710 -320.251 496.487
C 64.578 -321.578 498.775
C 65.025 -322.532 502.224
C 64.684 -323.140 505.452
C 64.037 -324.449 508.178
C 63.566 -326.471 510.904
C 64.879 -327.495 514.420
C 63.782 -328.845 517.528
C 62.817 -330.794 520.408
C 61.959 -332.364 523.155
C 60.706 -334.319 526.182
C 60.060 -335.216 528.756
C 58.243 -335.815 531.424
C 56.413 -336.260 534.416
C 53.335 -336.967 536.295
C 50.806 -337.396 537.789
C 47.852 -338.405 539.720
C 45.347 -339.089 541.284
C 42.317 -337.092 543.341
C 39.277 -336.291 545.291
C 35.794 -336.973 545.286
C 32.718 -337.035 546.771
C 29.800 -336.575 547.464
C 26.851 -335.262 548.235
C 23.463 -334.500 547.149
C 20.319 -333.082 548.607
C 16.824 -333.032 549.294
C 14.003 -330.960 548.788
C 11.027 -329.527 550.053
C 7.951 -328.703 548.271
C 4.647 -327.638 547.437
C 2.284 -325.796 547.538
C -0.637 -324.319 547.400
C -3.514 -322.037 546.048
C -5.793 -320.786 543.564
C -7.792 -318.714 542.590
C -9.600 -316.764 540.441
C -12.461 -316.131 538.711
C -12.741 -312.661 536.090
C -14.582 -309.576 534.067
C -14.371 -308.682 530.520
C -15.499 -307.114 527.988
C -15.343 -305.138 524.936
C -15.500 -302.966 522.875
C -15.292 -300.945 520.049
C -14.507 -299.950 517.187
C -14.416 -299.130 513.773
C -13.537 -296.289 511.315
C -13.142 -293.749 508.520
C -10.752 -292.918 506.181
C -7.828 -290.981 504.418
C -5.963 -289.976 502.015
C -4.400 -289.033 499.100
C -2.367 -287.728 496.825
C 0.264 -286.196 495.463
C 2.967 -285.362 493.638
C 5.537 -285.355 491.589
C 8.231 -283.354 489.468
C 10.304 -282.577 486.858
C 14.208 -282.498 486.832
C 17.949 -281.350 486.554
C 20.897 -282.625 485.552
C 24.068 -283.043 484.191
C 27.353 -283.258 484.070
C 30.784 -283.136 484.158
C 34.200 -283.537 483.512
C 37.190 -284.670 483.988
C 40.462 -286.113 483.016
C 43.733 -286.622 484.415
C 47.647 -286.163 485.780
C 50.197 -287.705 488.238
C 52.684 -289.297 489.384
C 55.385 -290.346 491.106
C 57.731 -291.834 492.893
C 59.958 -292.467 495.965
C 60.898 -293.137 498.831
C 61.786 -293.852 501.700
C 63.427 -295.176 504.307
C 65.312 -297.776 506.304
C 65.388 -298.074 510.018
C 66.955 -299.035 512.988
C 66.560 -300.917 515.717
C 66.582 -301.385 519.578
C 67.760 -303.865 522.131
C 68.435 -304.993 524.980
C 67.675 -306.194 528.013
C 66.657 -307.324 530.993
C 65.785 -309.807 533.318
C 64.789 -309.976 536.620
C 64.583 -310.144 540.724
C 62.864 -311.145 542.880
C 60.646 -312.742 545.715
C 59.285 -313.786 548.166
C 57.063 -314.970 550.837
C 54.909 -314.956 553.255
C 52.322 -315.484 555.030
C 49.283 -315.750 556.238
C 46.313 -315.673 557.640
C 42.872 -315.916 558.746
C 39.800 -316.214 560.024
C 36.738 -316.075 560.867
C 33.295 -314.091 560.997
C 29.995 -314.077 561.633
C 26.897 -313.956 562.696
C 24.215 -312.642 563.763
C 20.856 -310.903 564.496
C 18.604 -309.346 562.981
C 15.512 -308.126 561.995
C 13.149 -305.912 561.037
C 9.800 -304.550 559.710
C 7.191 -302.923 558.493
C 5.660 -299.206 557.791
C 3.645 -297.617 556.698
C 1.440 -295.363 553.951
C -0.565 -293.708 552.409
C -2.986 -291.553 551.189
C -4.777 -289.070 549.817
C -6.332 -287.106 547.615
C -8.009 -286.399 544.731
C -9.361 -284.987 541.999
C -10.667 -284.076 539.193
C -11.944 -282.399 536.338
C -13.459 -281.560 533.502
C -14.704 -279.971 531.080
C -15.239 -277.628 528.343
C -17.209 -276.358 526.069
C -17.166 -273.933 523.524
C -19.205 -272.347 520.730
C -20.776 -269.666 518.185
C -21.520 -268.150 515.626
C -22.440 -266.075 512.918
C -23.481 -264.185 510.681
C -24.176 -262.622 508.382
C -25.685 -262.013 505.388
C -26.763 -260.019 503.471
C -29.809 -258.616 500.672
C -31.486 -257.110 498.202
C -31.459 -254.243 496.496
C -31.379 -252.452 493.903
C -30.909 -250.556 491.051
C -29.386 -247.987 488.246
C -29.204 -246.735 485.561
C -28.563 -243.698 483.082
C -27.407 -241.970 480.774
C -26.216 -239.264 478.870
C -25.645 -236.939 476.708
C -25.029 -234.661 472.838
C -23.571 -232.017 470.825
C -23.029 -229.324 469.166
C -22.792 -226.898 467.129
C -21.700 -224.294 464.829
C -21.019 -220.965 463.437
C -20.657 -217.982 461.392
C -21.114 -215.542 458.875
C -21.306 -213.589 456.259
C -21.078 -211.291 455.008
C -20.578 -209.062 452.944
C -20.840 -207.315 450.240
C -19.603 -203.376 449.319
C -18.168 -201.404 447.309
C -17.725 -199.227 444.362
C -15.753 -196.973 441.870
C -15.547 -195.188 439.822
C -15.773 -192.617 437.823
C -15.134 -189.976 435.653
C -14.380 -186.987 433.670
C -13.864 -184.851 430.624
C -13.834 -182.612 428.111
C -13.591 -179.604 426.515
C -13.461 -177.653 425.185
C -11.717 -175.307 423.164
C -10.405 -173.778 420.552
C -8.808 -171.858 417.503
C -7.514 -170.155 414.782
C -7.532 -168.214 411.762
C -7.339 -165.808 409.564
C -6.273 -163.399 407.511
C -5.922 -160.446 404.951
C -5.928 -158.526 401.617
C -7.552 -157.698 399.034
C -7.656 -156.067 395.304
C -8.223 -154.126 392.092
C -7.052 -153.363 389.067
C -7.625 -150.834 386.194
C -8.058 -147.710 383.594
C -6.703 -145.116 381.611
C -5.417 -144.293 378.474
C -3.808 -143.691 375.010
C -2.759 -141.029 372.873
C -3.088 -138.209 370.794
C -3.327 -135.815 367.800
C -3.276 -133.341 365.883
C -2.529 -131.302 363.699
C -1.140 -129.271 361.377
C 0.086 -128.077 359.159
C 1.758 -125.907 357.287
C 2.763 -125.116 353.802
C 2.582 -122.447 351.702
C 4.866 -121.887 348.893
C 7.418 -120.208 347.158
C 8.543 -118.187 344.411
C 9.821 -115.953 342.208
C 9.771 -113.974 339.067
C 10.991 -112.862 336.421
C 12.833 -110.344 334.628
C 14.243 -109.069 332.348
C 16.156 -107.322 330.727
C 19.670 -104.661 330.646
C 21.613 -102.396 329.486
C 23.079 -100.654 327.023
C 24.609 -98.171 325.181
C 27.288 -95.512 324.403
C 27.792 -92.882 321.384
C 28.763 -90.245 319.871
C 29.536 -87.611 317.882
C 31.737 -85.969 316.991
C 32.394 -82.566 315.586
C 33.447 -79.179 314.228
C 34.123 -77.003 311.606
C 35.698 -74.202 311.127
C 37.537 -72.220 308.832
C 39.252 -69.909 307.104
C 41.144 -67.622 305.606
C 41.939 -65.432 303.202
C 43.410 -63.363 301.039
C 44.487 -61.001 298.764
C 46.005 -58.907 296.777
C 47.547 -57.013 294.639
C 49.084 -55.274 292.293
C 52.005 -54.178 290.689
C 54.729 -53.658 288.650
C 57.150 -52.444 286.376
C 58.907 -50.668 283.906
C 61.084 -50.176 281.886
C 64.906 -49.200 281.002
C 67.457 -48.710 278.507
C 70.049 -48.383 276.018
C 72.177 -48.150 273.652
C 74.641 -47.677 271.182
C 76.863 -47.392 268.844
C 79.455 -48.911 266.848
C 81.618 -50.959 265.424
C 82.975 -53.027 263.567
C 84.151 -54.979 261.008
C 87.189 -55.808 258.724
C 88.614 -58.462 256.823
C 89.700 -60.910 254.404
C 90.874 -63.178 252.350
C 91.934 -65.948 249.949
C 93.324 -67.915 248.518
C 94.332 -70.906 247.613
C 95.647 -74.074 246.759
C 95.379 -77.708 246.281
C 95.176 -80.660 246.044
C 94.897 -84.231 245.241
C 94.666 -87.211 244.741
C 95.569 -90.779 246.706
C 95.938 -94.350 247.596
C 93.991 -97.312 247.786
C 93.652 -100.704 248.021
C 92.958 -103.513 248.933
C 92.628 -106.351 250.620
C 90.410 -108.588 252.442
C 90.567 -111.956 254.072
C 89.436 -115.266 254.742
C 88.440 -117.277 257.475
C 88.532 -120.398 259.135
C 85.937 -121.995 261.145
C 84.072 -124.283 263.153
C 83.694 -126.244 265.389
C 82.718 -128.564 267.487
C 81.104 -130.158 270.675
C 78.498 -130.687 273.096
C 77.530 -131.754 275.773
C 75.680 -132.035 278.633
C 73.159 -133.487 280.399
C 72.241 -132.159 284.446
C 70.896 -132.483 288.330
C 68.525 -130.361 290.145
C 66.558 -129.880 292.603
C 64.953 -128.020 295.288
C 64.055 -126.948 297.940
C 62.672 -125.163 300.589
C 61.157 -122.920 302.161
C 58.805 -120.974 303.896
C 58.344 -118.784 307.039
C 57.268 -116.836 310.117
C 56.885 -113.529 311.006
C 57.628 -110.031 312.627
C 57.004 -107.126 313.820
C 55.806 -104.201 315.176
C 55.477 -101.207 316.571
C 56.244 -98.191 317.768
C 56.421 -94.895 318.437
C 56.048 -91.630 318.436
C 56.420 -88.131 320.274
C 55.647 -84.949 321.267
C 57.549 -81.643 320.428
C 59.570 -78.290 320.691
C 59.731 -75.326 319.107
C 60.035 -71.943 318.370
C 61.451 -69.121 317.431
C 63.230 -66.272 316.710
C 64.225 -63.067 315.722
C 65.629 -60.855 313.828
C 65.908 -57.641 312.003
C 68.412 -55.661 310.351
C 71.559 -53.076 309.456
C 74.167 -52.318 306.708
C 75.686 -50.911 304.312
C 77.968 -49.608 302.200
C 79.965 -48.659 299.747
C 83.240 -48.461 297.739
C 85.715 -49.239 296.060
C 88.150 -50.064 294.351
C 90.516 -50.141 291.976
C 92.042 -49.743 288.539
C 94.907 -51.688 287.161
C 97.659 -52.006 285.034
C 98.927 -53.890 282.586
C 101.819 -55.966 281.021
C 103.487 -56.456 277.699
C 105.649 -57.469 275.663
C 107.234 -59.792 273.844
C 108.678 -62.302 272.167
C 109.171 -64.397 269.392
C 111.239 -67.017 268.508
C 114.324 -69.402 267.202
C 114.825 -72.053 266.050
C 115.398 -75.516 264.266
C 116.291 -78.026 262.904
C 116.887 -81.385 261.550
C 117.762 -84.498 261.366
C 117.716 -87.654 260.967
C 117.100 -90.875 261.085
C 116.799 -94.125 261.447
C 115.916 -97.629 261.710
C 115.327 -100.917 261.786
C 114.562 -103.942 262.390
C 113.735 -106.823 265.003
C 112.644 -109.943 265.607
C 112.029 -113.118 266.140
C 112.062 -115.891 267.680
C 111.662 -119.036 269.869
C 109.951 -120.049 272.285
C 108.127 -122.069 274.432
C 107.048 -123.444 277.321
C 104.881 -125.492 279.761
C 103.259 -126.962 282.239
C 103.345 -127.707 286.250
C 102.096 -128.745 288.517
C 99.692 -129.025 291.928
C 98.117 -129.812 294.384
C 96.780 -131.098 297.308
C 95.750 -131.758 300.433
C 93.985 -131.797 303.262
C 91.153 -131.629 305.155
C 88.861 -131.236 307.580
C 86.346 -130.789 309.550
C 84.093 -130.255 312.239
C 81.426 -129.970 314.201
C 79.497 -129.646 316.674
C 77.944 -128.521 319.771
C 75.663 -128.902 322.075
C 74.572 -127.389 325.056
C 73.201 -128.315 328.681
C 70.977 -127.916 331.376
C 68.919 -127.237 333.363
C 64.690 -128.644 333.859
C 62.487 -127.862 335.370
C 59.757 -126.819 337.110
C 56.765 -125.823 338.595
C 54.380 -124.566 340.200
C 52.503 -122.453 342.091
C 50.367 -120.402 343.557
C 47.138 -118.465 344.730
C 45.469 -116.697 347.809
C 42.910 -115.628 349.957
C 40.073 -113.675 352.286
C 37.850 -113.090 355.675
C 35.275 -111.503 357.458
C 32.253 -110.182 358.357
C 29.394 -109.563 359.771
C 27.276 -107.076 361.154
C 24.855 -105.182 362.503
C 22.463 -103.483 364.067
C 20.162 -101.075 364.397
C 17.973 -98.784 365.437
C 15.497 -96.461 366.065
C 13.289 -94.337 367.180
C 11.274 -92.051 368.298
C 9.406 -89.554 369.379
C 8.171 -87.528 371.962
C 7.500 -85.081 374.289
C 6.135 -82.484 376.264
C 4.219 -79.830 377.539
C 3.592 -77.494 379.330
C 2.480 -76.019 382.927
C 1.826 -73.152 385.006
C 1.335 -70.277 387.130
C 0.954 -67.597 388.820
C 0.321 -64.768 390.819
C -0.114 -62.103 392.605
C 1.258 -59.635 394.850
C 3.191 -57.780 396.780
C 5.149 -55.635 397.843
C 6.970 -52.835 398.606
C 7.628 -50.036 401.227
C 10.168 -47.812 402.362
C 12.491 -45.143 403.070
C 14.647 -42.825 403.923
C 17.293 -40.166 404.615
C 19.166 -38.439 405.781
C 22.092 -37.251 406.681
C 25.189 -36.053 407.895
C 28.808 -35.474 407.622
C 31.752 -35.150 407.441
C 35.296 -34.256 407.102
C 38.260 -33.677 406.849
C 41.875 -35.309 408.144
C 45.467 -35.972 408.730
C 48.485 -36.363 406.904
C 51.891 -36.508 406.678
C 54.751 -37.404 406.206
C 57.660 -39.001 406.224
C 60.023 -41.076 404.393
C 63.445 -42.512 404.893
C 66.808 -43.223 403.959
C 68.948 -45.998 403.483
C 72.127 -47.485 403.918
C 73.869 -49.835 401.735
C 76.281 -52.031 400.285
C 78.336 -54.214 400.331
C 80.760 -56.347 399.773
C 82.517 -59.691 398.756
C 83.209 -62.494 396.611
C 84.403 -65.248 396.134
C 84.843 -68.365 394.803
C 86.429 -70.468 392.648
C 85.282 -74.665 392.405
C 85.791 -78.703 391.746
C 83.804 -80.980 389.676
C 83.471 -83.754 388.146
C 81.759 -86.748 386.984
C 80.813 -89.556 386.528
C 79.169 -92.474 385.580
C 77.030 -94.373 384.310
C 75.215 -96.561 382.248
C 73.160 -99.827 382.284
C 71.361 -103.122 381.708
C 68.102 -104.201 381.415
C 64.650 -105.820 382.352
C 61.810 -107.222 381.882
C 58.972 -108.884 380.874
C 56.045 -110.440 380.726
C 53.056 -111.617 381.625
C 49.786 -112.384 381.846
C 46.534 -112.584 381.413
C 43.099 -114.479 382.021
C 39.979 -115.723 381.366
C 36.593 -114.714 383.030
C 33.200 -114.774 384.998
C 30.174 -113.312 384.829
C 26.758 -112.677 384.935
C 23.865 -111.633 386.114
C 20.944 -110.743 387.686
C 17.678 -109.737 388.435
C 15.357 -107.728 389.452
C 12.071 -106.019 389.352
C 9.962 -104.054 391.498
C 7.261 -102.750 394.395
C 6.328 -99.635 396.482
C 4.789 -97.079 397.543
C 3.346 -94.668 399.407
C 2.250 -91.955 400.938
C 1.887 -89.433 403.820
C 2.534 -87.329 405.989
C 3.227 -85.199 408.113
C 3.149 -82.457 410.042
C 2.579 -78.832 410.954
C 4.392 -76.908 413.581
C 4.554 -74.336 415.938
C 6.308 -71.632 416.809
C 8.244 -69.514 419.434
C 8.562 -65.940 420.523
C 9.437 -63.527 422.327
C 11.646 -61.369 423.626
C 14.049 -59.369 424.815
C 16.022 -56.464 424.871
C 18.550 -55.133 426.810
C 20.800 -53.225 429.676
C 23.390 -51.894 430.027
C 26.766 -49.893 430.359
C 29.197 -48.296 431.057
C 32.484 -46.720 431.481
C 35.563 -46.259 432.375
C 38.702 -45.741 432.326
C 41.940 -45.825 431.803
C 45.209 -46.095 431.633
C 48.743 -46.355 430.878
C 52.046 -46.390 430.377
C 55.111 -46.987 429.787
C 58.111 -49.577 429.474
C 61.281 -50.225 428.565
C 64.489 -50.720 428.113
C 67.317 -52.113 428.463
C 70.553 -54.204 428.504
C 71.704 -56.829 427.249
C 73.852 -59.167 425.857
C 75.366 -62.135 425.312
C 77.563 -64.817 423.633
C 79.170 -67.469 422.486
C 80.065 -71.373 423.268
C 81.223 -73.773 422.443
C 81.698 -77.526 420.660
C 82.620 -80.178 419.541
C 84.053 -83.229 418.746
C 84.859 -86.451 418.276
C 85.054 -89.534 417.019
C 85.035 -91.883 414.547
C 84.797 -94.675 412.692
C 84.493 -97.059 410.541
C 84.123 -100.111 408.767
C 83.985 -102.506 406.467
C 83.809 -105.280 404.980
C 82.845 -108.640 403.954
C 83.375 -111.279 402.106
C 82.008 -114.462 401.507
C 79.565 -116.496 400.151
C 79.433 -120.160 399.400
C 81.227 -123.894 397.114
C 80.564 -127.055 397.491
C 80.044 -130.759 396.743
C 80.919 -133.610 397.777
C 82.363 -136.924 398.007
C 83.509 -140.202 398.521
C 84.227 -143.637 397.893
C 85.747 -146.761 398.806
C 86.434 -149.709 399.476
C 87.019 -153.640 398.363
C 87.794 -156.760 397.886
C 89.201 -159.568 397.832
C 88.190 -163.368 399.687
C 89.201 -166.905 400.153
C 90.895 -170.212 398.991
C 92.069 -173.362 398.295
C 92.346 -176.417 397.463
C 92.758 -180.099 396.263
C 94.837 -183.522 394.779
C 96.141 -186.815 394.715
C 97.998 -190.273 394.146
C 99.361 -193.361 394.590
C 98.551 -197.512 395.856
C 100.558 -199.705 397.526
C 102.690 -201.794 397.220
C 105.034 -203.526 397.902
C 107.777 -205.419 398.242
C 111.078 -206.905 398.440
C 113.782 -208.650 399.288
C 116.875 -210.275 399.867
C 119.719 -211.262 400.769
C 123.718 -212.600 401.889
C 127.197 -213.279 401.967
C 130.763 -213.030 403.047
C 133.750 -213.830 403.770
C 137.254 -214.768 403.859
C 140.099 -216.469 404.874
C 142.946 -218.121 404.836
C 145.719 -220.325 406.523
C 148.840 -221.267 408.936
C 151.191 -223.575 409.669
C 154.249 -225.193 409.381
C 156.330 -228.100 410.487
C 159.185 -229.918 410.923
C 161.976 -230.772 411.349
C 164.684 -232.597 411.588
C 167.423 -233.900 411.965
C 169.711 -236.649 412.003
C 172.302 -238.630 411.845
C 175.261 -240.524 412.624
C 177.096 -244.248 413.293
C 179.940 -246.172 412.320
C 182.268 -248.177 411.213
C 184.447 -250.177 411.304
C 187.286 -252.362 413.762
C 189.135 -254.964 412.590
C 191.826 -257.456 411.858
C 193.842 -260.663 411.786
C 196.527 -263.194 411.271
C 197.707 -266.353 411.002
C 199.794 -269.412 410.240
C 201.988 -272.010 410.810
C 204.839 -274.162 411.145
C 206.575 -276.351 411.390
C 208.811 -278.112 408.981
C 210.634 -280.579 407.798
C 211.546 -281.573 405.240
C 214.051 -282.754 403.923
C 215.817 -284.996 401.814
C 218.127 -287.527 399.837
C 219.960 -289.377 397.683
C 221.467 -291.374 395.321
C 223.762 -291.399 391.820
C 225.414 -293.193 389.438
C 225.350 -295.293 386.314
C 226.692 -297.551 384.198
C 227.748 -298.850 381.175
C 227.927 -300.029 378.612
C 228.550 -301.685 375.270
C 229.386 -303.132 372.401
C 231.381 -305.120 369.458
C 232.977 -306.914 366.882
C 234.973 -308.009 364.439
C 235.383 -309.963 361.677
C 237.749 -312.739 359.396
C 238.073 -314.526 356.600
C 238.576 -316.267 354.520
C 239.790 -318.143 351.545
C 240.210 -319.672 348.356
C 241.225 -321.214 345.305
C 242.226 -322.239 342.827
C 243.791 -323.491 340.099
C 244.735 -324.459 336.974
C 245.656 -326.257 333.921
C 246.111 -326.603 330.723
C 247.633 -328.528 328.162
C 248.758 -329.979 325.352
C 249.981 -331.159 322.495
C 250.537 -333.489 320.157
C 251.664 -335.395 317.663
C 252.367 -337.545 315.055
C 253.475 -339.272 312.520
C 254.724 -341.117 310.159
C 256.088 -343.144 307.942
C 258.699 -344.022 305.770
C 261.482 -345.306 304.203
C 263.802 -346.972 302.117
C 265.381 -349.064 299.777
C 267.687 -350.473 298.452
C 270.929 -350.408 296.038
C 273.702 -352.172 294.564
C 276.572 -353.901 293.225
C 279.034 -355.626 292.155
C 281.731 -357.386 290.731
C 284.247 -359.064 289.577
C 287.678 -360.120 289.935
C 290.768 -360.684 290.951
C 293.282 -361.875 292.303
C 295.795 -363.799 293.616
C 299.438 -365.087 293.162
C 302.248 -366.238 295.024
C 304.830 -367.998 296.828
C 307.317 -369.405 298.435
C 309.994 -371.118 300.546
C 312.376 -371.903 301.794
C 314.661 -372.175 304.136
C 317.269 -372.297 306.520
C 318.554 -372.428 309.960
C 319.568 -372.387 312.749
C 320.913 -372.840 316.134
C 321.988 -373.054 318.960
C 323.575 -370.542 321.889
C 325.002 -369.201 325.027
C 324.365 -369.214 328.518
C 325.290 -368.708 331.768
C 325.488 -367.713 334.627
C 325.792 -365.875 337.373
C 324.170 -364.476 340.315
C 325.122 -362.505 343.354
C 325.196 -361.803 346.845
C 324.299 -359.231 349.100
C 325.091 -357.275 351.938
C 322.840 -355.867 354.443
C 321.494 -354.190 357.293
C 321.264 -351.936 359.256
C 320.687 -349.932 361.783
C 318.957 -347.136 363.904
C 316.172 -345.452 365.434
C 314.957 -343.030 366.812
C 312.615 -340.753 367.818
C 310.445 -339.574 370.159
C 307.967 -336.088 369.324
C 305.791 -332.691 370.176
C 302.377 -331.817 369.175
C 299.758 -330.039 369.526
C 296.867 -328.098 368.469
C 294.906 -325.915 367.854
C 292.249 -323.941 366.777
C 289.612 -323.084 365.326
C 286.304 -322.262 364.479
C 284.161 -319.614 362.668
C 281.588 -317.166 361.321
C 279.736 -316.778 358.442
C 278.591 -315.410 354.944
C 276.594 -314.751 352.530
C 274.037 -314.091 350.326
C 272.206 -313.171 347.715
C 271.388 -312.149 344.647
C 270.096 -311.822 341.556
C 268.525 -312.280 338.705
C 266.991 -310.803 335.355
C 264.815 -310.405 332.744
C 265.469 -311.064 328.951
C 265.892 -310.639 325.074
C 265.362 -312.438 322.280
C 264.553 -313.433 319.049
C 264.993 -314.263 315.891
C 265.679 -314.791 312.568
C 265.618 -315.823 309.225
C 266.554 -317.505 306.627
C 266.102 -319.530 303.557
C 268.023 -320.661 300.738
C 270.062 -320.962 297.113
C 272.856 -322.983 295.370
C 274.345 -325.027 293.463
C 276.462 -326.584 291.352
C 278.562 -328.505 289.676
C 281.942 -329.578 288.186
C 284.896 -330.441 287.912
C 287.842 -331.340 287.696
C 290.634 -332.976 286.817
C 292.812 -335.905 285.829
C 296.467 -336.249 286.473
C 299.619 -337.518 285.664
C 302.155 -339.319 286.878
C 305.938 -339.821 287.630
C 308.546 -342.504 287.402
C 311.417 -343.767 287.465
C 314.218 -344.834 288.961
C 316.925 -345.780 290.684
C 318.955 -348.078 292.398
C 322.024 -348.088 293.980
C 326.019 -348.256 294.941
C 327.800 -348.936 297.171
C 330.136 -350.114 300.114
C 332.267 -350.906 302.058
C 334.460 -351.677 304.899
C 336.467 -351.280 307.410
C 337.743 -351.328 310.323
C 338.394 -351.028 313.526
C 339.263 -350.405 316.632
C 339.745 -350.006 320.200
C 340.457 -349.731 323.452
C 340.763 -349.025 326.536
C 340.381 -346.429 329.523
C 340.437 -345.799 332.823
C 340.951 -345.106 335.985
C 341.593 -343.319 338.526
C 341.809 -340.985 341.584
C 339.996 -339.017 343.205
C 338.543 -337.225 345.793
C 337.287 -334.595 347.499
C 335.461 -332.612 350.250
C 333.882 -330.511 352.256
C 333.087 -326.565 352.927
C 331.732 -324.613 354.387
C 328.744 -321.956 355.615
C 326.952 -319.937 356.974
C 325.426 -317.352 358.700
C 323.873 -314.562 359.731
C 321.522 -312.318 360.480
C 318.425 -311.278 361.458
C 315.563 -309.609 362.018
C 312.616 -308.441 362.613
C 309.659 -306.524 363.030
C 306.642 -305.386 363.835
C 304.112 -303.567 364.315
C 301.427 -301.137 363.914
C 298.904 -299.496 365.179
C 296.512 -297.098 364.238
C 292.802 -296.630 363.980
C 290.462 -293.901 365.079
C 288.532 -291.102 365.217
C 285.822 -288.694 367.041
C 284.104 -285.337 368.024
C 281.220 -283.779 368.663
C 278.766 -281.651 367.617
C 275.809 -280.669 368.535
C 272.647 -279.469 367.467
C 269.495 -278.391 367.054
C 266.435 -277.111 366.830
C 263.263 -276.981 365.771
C 260.166 -276.142 364.861
C 256.846 -275.753 363.995
C 253.801 -274.855 363.252
C 250.850 -273.913 362.279
C 247.937 -272.969 361.050
C 245.634 -270.478 360.158
C 243.663 -268.120 358.608
C 241.048 -266.208 357.187
C 237.999 -265.069 355.866
C 236.174 -263.239 354.322
C 234.124 -259.770 354.000
C 232.000 -257.624 352.037
C 230.011 -255.406 350.001
C 228.257 -253.613 348.028
C 226.178 -251.545 346.080
C 224.372 -249.666 344.158
C 224.198 -247.063 341.667
C 224.836 -244.724 339.425
C 225.457 -243.214 336.798
C 225.687 -241.976 333.612
C 224.693 -239.091 331.198
C 225.781 -237.413 328.251
C 226.520 -236.157 324.950
C 227.259 -234.811 322.054
C 228.289 -233.520 318.614
C 229.016 -231.952 316.409
C 230.947 -230.518 314.176
C 232.991 -228.745 311.899
C 235.942 -228.397 309.736
C 238.406 -228.084 308.112
C 241.152 -227.792 305.694
C 243.524 -227.529 303.826
C 247.318 -225.795 303.833
C 250.724 -224.694 302.897
C 253.762 -226.040 301.650
C 256.853 -225.732 300.228
C 259.837 -225.806 299.682
C 263.133 -225.439 299.800
C 266.370 -227.013 300.334
C 269.991 -226.078 300.146
C 273.382 -226.514 299.148
C 276.598 -226.839 300.584
C 280.036 -226.010 300.542
C 282.891 -228.050 301.548
C 286.185 -229.250 302.219
C 288.996 -229.032 303.239
C 292.174 -229.347 303.970
C 295.374 -230.306 306.007
C 297.508 -232.507 307.887
C 299.881 -232.982 309.726
C 301.850 -234.444 312.108
C 304.451 -236.462 312.969
C 305.400 -237.181 317.161
C 307.781 -238.035 320.417
C 307.306 -240.551 323.037
C 308.457 -242.306 325.432
C 308.455 -243.935 328.687
C 308.966 -244.733 331.531
C 308.966 -246.135 334.717
C 308.094 -247.860 337.179
C 307.729 -250.334 339.645
C 307.420 -250.856 343.455
C 307.415 -251.942 347.095
C 305.074 -252.825 349.464
C 302.677 -252.565 352.562
C 300.873 -253.579 355.006
C 299.249 -255.140 357.605
C 297.403 -255.861 360.267
C 295.215 -255.534 362.763
C 292.663 -255.891 364.930
C 289.938 -256.848 366.499
C 287.720 -256.929 369.790
C 285.616 -258.158 372.192
C 281.988 -256.986 373.035
C 278.812 -255.591 374.869
C 275.491 -256.136 374.901
C 272.179 -256.529 375.878
C 269.020 -255.754 376.404
C 265.866 -254.607 377.132
C 262.444 -254.318 377.801
C 259.364 -253.543 377.196
C 255.692 -254.042 377.137
C 252.695 -252.125 376.629
C 249.399 -249.609 377.073
C 246.915 -247.482 375.016
C 244.267 -246.500 373.584
C 241.681 -244.724 372.348
C 239.299 -243.198 370.644
C 237.503 -240.240 368.965
C 236.867 -237.852 367.109
C 236.265 -235.499 365.204
C 234.723 -233.417 363.074
C 232.451 -232.354 360.245
C 232.875 -229.342 358.091
C 231.576 -226.814 356.061
C 231.780 -225.486 353.005
C 232.223 -222.443 350.624
C 230.738 -221.067 347.468
C 230.200 -218.981 345.188
C 231.010 -217.198 342.470
C 232.076 -215.503 339.789
C 232.469 -214.929 336.347
C 233.871 -212.523 334.304
C 234.661 -209.208 332.002
C 236.291 -208.357 329.717
C 238.307 -207.353 326.486
C 239.636 -206.166 324.083
C 241.760 -205.114 321.280
C 244.162 -203.712 319.621
C 246.693 -203.225 317.756
C 249.641 -203.231 316.315
C 252.664 -202.897 315.074
C 255.979 -203.098 313.625
C 258.959 -203.069 312.115
C 261.998 -203.205 311.196
C 265.868 -203.220 312.108
C 269.058 -203.657 311.144
C 272.160 -203.628 310.089
C 275.255 -202.932 310.108
C 279.064 -202.525 310.521
C 281.424 -203.764 312.160
C 284.545 -204.959 313.081
C 287.306 -205.465 314.959
C 290.659 -206.959 316.124
C 293.422 -208.021 317.598
C 295.924 -207.385 320.759
C 298.139 -208.184 322.254
C 300.481 -210.130 325.120
C 302.637 -211.273 326.904
C 305.391 -212.043 328.856
C 307.637 -212.606 331.284
C 309.366 -214.032 333.754
C 310.701 -216.636 335.506
C 311.980 -218.697 337.831
C 313.045 -221.033 339.784
C 314.319 -223.054 342.408
C 315.552 -225.510 344.276
C 316.837 -227.199 346.608
C 317.648 -228.601 349.871
C 319.532 -230.523 351.719
C 319.859 -231.556 355.064
C 320.437 -234.144 357.033
C 321.224 -236.004 359.376
C 321.995 -238.368 361.667
C 323.782 -240.370 363.802
C 324.710 -243.283 365.569
C 324.418 -246.507 368.673
C 323.996 -249.169 371.368
C 323.495 -252.566 372.599
C 324.388 -254.495 375.629
C 325.251 -257.670 377.413
C 326.367 -260.085 379.973
C 326.582 -262.654 382.796
C 326.152 -265.799 385.566
C 326.810 -269.889 386.940
C 325.503 -273.028 389.601
C 325.559 -276.372 390.326
C 326.750 -279.917 390.303
C 327.532 -283.046 389.914
C 327.407 -286.303 391.313
C 327.530 -289.566 392.093
C 327.936 -292.783 392.824
C 326.926 -295.866 393.647
C 326.596 -299.006 394.723
C 325.877 -302.289 395.513
C 325.694 -305.398 396.482
C 325.442 -308.407 397.672
C 325.063 -311.366 399.082
C 326.254 -314.010 401.056
C 327.043 -316.269 403.531
C 327.417 -319.091 405.631
C 327.128 -322.212 407.216
C 327.507 -324.235 409.412
C 329.856 -326.832 411.434
C 330.224 -329.181 414.139
C 330.635 -331.405 416.950
C 330.771 -333.329 419.492
C 331.089 -335.622 422.146
C 331.313 -337.614 424.689
C 332.122 -338.094 428.171
C 332.988 -337.745 431.338
C 332.958 -337.248 434.390
C 332.338 -337.057 437.755
C 333.278 -338.398 441.284
C 333.300 -337.452 444.718
C 332.723 -336.757 448.212
C 332.435 -336.101 451.410
C 331.865 -335.118 455.052
C 332.126 -334.550 457.784
C 332.471 -332.774 460.522
C 333.095 -330.942 463.481
C 332.756 -327.979 465.629
C 332.588 -325.519 467.281
C 332.031 -322.733 469.605
C 331.676 -320.341 471.433
C 333.785 -316.909 472.518
C 334.801 -313.698 474.048
C 333.556 -310.409 474.526
C 333.602 -307.342 476.031
C 333.775 -304.365 476.588
C 334.720 -301.193 476.831
C 334.265 -297.768 475.690
C 335.577 -294.357 476.508
C 335.282 -290.891 477.273
C 336.337 -287.753 476.030
C 337.606 -284.513 476.660
C 336.948 -281.410 474.855
C 336.886 -278.000 473.798
C 338.101 -275.331 473.176
C 338.784 -272.192 472.534
C 339.629 -268.993 470.445
C 339.174 -266.620 467.781
C 340.171 -264.307 466.079
C 340.565 -262.252 463.376
C 339.804 -259.395 461.693
C 341.594 -258.571 457.806
C 343.029 -256.264 454.704
C 342.246 -256.445 451.130
C 342.260 -255.144 448.223
C 342.633 -255.047 444.604
C 343.568 -254.566 441.796
C 344.092 -254.503 438.356
C 343.812 -255.200 435.318
C 343.002 -255.271 431.901
C 344.533 -255.697 428.386
C 345.559 -255.718 424.729
C 345.670 -258.000 422.150
C 347.107 -260.576 419.558
C 347.244 -262.312 416.871
C 347.040 -263.785 413.769
C 347.527 -265.625 411.051
C 348.737 -267.972 409.014
C 349.142 -270.541 406.876
C 348.700 -273.144 404.917
C 349.987 -275.496 401.990
C 349.870 -277.487 399.209
C 350.653 -281.304 398.955
C 352.224 -284.771 398.001
C 351.206 -287.944 397.535
C 350.816 -291.188 396.351
C 351.183 -294.458 396.175
C 351.967 -297.798 396.026
C 351.960 -301.251 395.460
C 351.742 -304.380 396.245
C 350.652 -307.901 395.864
C 351.448 -311.151 397.177
C 353.192 -314.850 397.989
C 353.431 -317.545 400.747
C 353.022 -320.239 402.361
C 353.387 -323.019 404.233
C 353.333 -325.529 406.378
C 354.582 -327.712 409.289
C 355.469 -328.645 412.098
C 356.306 -329.537 414.933
C 356.634 -331.293 417.770
C 355.619 -333.552 420.627
C 357.051 -333.534 424.068
C 357.846 -335.134 427.069
C 357.364 -334.992 430.370
C 358.706 -334.948 434.020
C 357.914 -336.469 437.354
C 358.343 -337.230 440.368
C 358.525 -336.589 443.651
C 358.698 -335.683 446.867
C 357.420 -335.203 450.103
C 358.580 -334.124 453.171
C 360.250 -333.790 456.914
C 360.031 -332.206 459.374
C 359.507 -330.217 462.731
C 359.452 -328.980 465.455
C 359.213 -326.916 468.481
C 359.918 -324.703 470.738
C 359.779 -322.193 472.688
C 359.528 -319.213 474.037
C 359.678 -316.228 475.400
C 359.326 -312.853 476.669
C 359.073 -309.843 478.096
C 359.007 -306.779 478.938
C 360.157 -303.021 478.333
C 359.843 -299.755 479.060
C 359.854 -296.650 480.108
C 360.985 -293.727 480.600
C 362.209 -290.075 480.638
C 362.464 -287.632 478.700
C 362.509 -284.408 477.426
C 363.568 -281.711 475.692
C 363.535 -278.220 474.064
C 363.919 -275.403 472.377
C 366.560 -273.228 470.152
C 367.079 -270.996 468.563
C 367.394 -268.518 465.209
C 367.769 -266.300 463.190
C 368.647 -263.567 461.252
C 369.861 -261.397 459.000
C 370.290 -259.589 456.230
C 369.292 -257.925 453.426
C 369.038 -256.442 450.421
C 368.321 -255.101 447.577
C 368.258 -253.646 444.340
C 367.426 -252.115 441.511
C 367.486 -250.690 438.698
C 368.194 -249.833 435.229
C 367.908 -247.753 432.730
C 368.881 -247.440 429.366
C 370.638 -246.628 425.801
C 370.639 -246.281 422.343
C 371.487 -244.717 419.458
C 370.792 -243.225 416.497
C 370.475 -242.016 413.023
C 371.638 -240.168 410.431
C 372.563 -239.659 407.699
C 367.449 -236.926 405.536
C 365.217 -235.011 402.410
C 364.475 -232.880 399.250
C 363.544 -232.649 396.373
C 363.005 -233.368 393.292
C 362.149 -232.381 389.807
C 362.144 -232.323 387.531
C 361.662 -233.118 384.128
C 360.407 -232.832 380.685
C 359.278 -232.957 377.151
C 358.904 -232.290 373.747
C 359.590 -233.445 370.459
C 359.767 -233.454 367.070
C 360.610 -233.982 363.598
C 360.862 -234.772 359.963
C 361.870 -235.244 356.475
C 363.290 -236.543 353.972
C 364.782 -237.803 351.479
C 365.804 -238.549 348.918
C 366.650 -239.647 345.709
C 368.846 -241.305 343.534
C 370.924 -242.180 341.715
C 372.923 -242.447 339.072
C 374.701 -242.834 336.227
C 375.605 -243.524 332.593
C 376.729 -245.244 328.690
C 379.658 -246.871 326.252
C 381.879 -247.214 323.632
C 383.289 -248.133 320.120
C 384.762 -247.448 316.679
C 386.300 -247.943 313.978
C 388.305 -247.147 311.371
C 389.744 -245.846 308.428
C 391.817 -244.705 305.965
C 393.567 -244.606 303.391
C 395.931 -243.941 301.235
C 397.579 -243.153 299.107
C 399.438 -242.016 296.538
C 401.727 -241.361 293.291
C 403.780 -239.840 291.356
C 406.223 -237.972 289.127
C 408.233 -235.784 287.024
C 411.459 -235.187 285.040
C 414.362 -234.148 283.823
C 417.642 -233.276 282.716
C 420.291 -231.721 280.843
C 421.887 -229.872 278.480
C 423.935 -228.625 276.013
C 425.186 -226.962 273.702
C 427.030 -225.734 271.195
C 429.264 -224.060 269.251
C 431.493 -223.504 267.480
C 433.447 -222.030 264.314
C 435.784 -220.995 262.045
C 436.895 -219.516 259.545
C 439.331 -218.133 257.705
C 442.065 -216.439 255.861
C 445.976 -215.606 255.063
C 447.701 -214.288 253.317
C 449.365 -213.451 250.604
C 452.023 -214.043 248.374
C 454.185 -212.118 246.496
C 455.679 -212.100 243.999
C 458.662 -209.847 242.666
C 460.902 -208.008 241.663
C 463.279 -206.965 238.822
C 465.982 -205.878 237.222
C 469.131 -207.418 235.594
C 472.066 -206.246 234.746
C 475.961 -205.417 235.100
C 479.049 -204.677 234.292
C 481.707 -203.296 231.561
C 485.526 -204.372 230.371
C 487.999 -202.716 228.745
C 491.086 -201.432 228.051
C 494.473 -200.035 226.719
C 496.376 -199.375 224.547
C 499.417 -198.141 224.293
C 501.268 -196.309 222.454
C 502.912 -193.687 220.010
C 503.813 -189.955 218.018
C 505.742 -186.243 218.279
C 506.781 -182.735 217.103
C 508.186 -180.709 215.058
C 511.206 -177.905 214.140
C 512.510 -175.931 212.237
C 513.053 -173.232 209.084
C 514.475 -170.025 206.523
C 514.674 -166.454 205.324
C 515.129 -162.960 203.904
C 515.511 -161.898 200.967
C 515.145 -160.748 197.561
C 516.336 -159.184 194.752
C 517.389 -157.538 192.015
C 517.563 -156.164 188.917
C 518.648 -154.483 185.895
C 518.415 -152.984 182.449
C 517.906 -150.895 180.391
C 517.655 -149.882 177.913
C 517.799 -148.514 174.972
C 518.861 -145.703 172.796
C 519.600 -143.537 169.540
C 520.795 -141.575 166.441
C 519.005 -140.433 163.908
C 520.780 -139.912 160.291
C 523.130 -138.889 157.437
C 523.051 -137.144 154.457
C 524.204 -135.470 151.401
C 523.323 -132.459 148.885
C 523.132 -130.393 146.261
C 522.699 -128.742 143.307
C 522.838 -125.226 141.370
C 521.742 -121.660 139.770
C 523.121 -120.341 136.627
C 523.190 -118.104 134.592
C 522.618 -116.139 131.775
C 524.240 -114.364 129.345
C 524.296 -112.450 126.651
C 524.380 -109.577 125.080
C 525.904 -107.890 122.955
C 525.109 -105.121 119.858
C 526.269 -102.301 118.334
C 527.999 -99.597 116.967
C 531.009 -97.695 114.860
C 532.568 -94.993 113.707
C 535.507 -92.873 113.178
C 538.209 -90.966 112.365
C 540.468 -88.188 112.626
C 543.750 -85.525 111.895
C 546.429 -83.455 111.649
C 548.004 -80.627 111.189
C 549.805 -77.934 110.498
C 550.383 -74.646 109.961
C 551.960 -72.464 107.657
C 553.306 -69.599 106.727
C 554.981 -67.346 105.127
C 556.044 -63.634 104.489
C 556.954 -60.871 104.476
C 558.450 -57.385 103.210
C 557.241 -54.149 101.418
C 556.399 -50.932 100.942
C 557.123 -47.763 100.028
C 556.110 -44.247 99.358
C 556.931 -41.140 98.879
C 556.829 -38.383 96.650
C 556.981 -35.456 95.014
C 557.416 -32.563 93.435
C 556.433 -29.806 91.812
C 556.128 -27.071 89.927
C 555.439 -24.116 88.280
C 555.281 -21.385 86.506
C 555.052 -18.807 84.546
C 554.694 -16.337 82.388
C 555.895 -14.342 79.765
C 556.688 -12.849 76.766
C 557.075 -10.708 73.978
C 556.806 -8.130 71.607
C 557.188 -6.783 68.942
C 559.547 -4.862 66.280
C 559.918 -3.339 63.037
C 560.329 -1.966 59.726
C 560.463 -0.805 56.756
C 560.784 0.678 53.579
C 561.007 1.903 50.590
C 561.791 1.411 47.104
C 562.625 0.205 44.146
C 562.563 -1.100 41.342
C 561.912 -2.188 38.159
C 562.835 -1.867 34.394
C 562.817 -3.708 31.345
C 562.201 -5.316 28.174
C 561.879 -6.811 25.274
C 561.265 -8.737 22.038
C 561.496 -10.027 19.562
C 561.798 -12.484 17.406
C 562.376 -15.058 15.051
C 561.985 -18.487 13.789
C 561.775 -21.300 12.867
C 561.167 -24.604 11.388
C 560.770 -27.397 10.280
C 562.831 -31.022 10.154
C 563.798 -34.540 9.547
C 562.513 -37.820 9.986
C 562.512 -41.180 9.369
C 562.647 -44.199 9.639
C 563.555 -47.329 10.260
C 563.072 -50.311 12.289
C 564.339 -53.832 12.420
C 564.000 -57.372 12.625
C 565.031 -60.069 14.667
C 566.258 -63.375 14.931
C 565.582 -65.864 17.514
C 565.492 -68.858 19.456
C 566.682 -71.274 20.772
C 567.337 -74.131 22.238
C 568.165 -76.654 25.112
C 567.707 -78.209 28.321
C 568.693 -79.987 30.581
C 569.089 -81.238 33.738
C 568.310 -83.522 36.137
C 570.126 -83.284 40.092
C 571.562 -84.682 43.695
C 570.813 -83.529 47.090
C 570.838 -83.994 50.241
C 571.241 -83.111 53.749
C 572.195 -82.825 56.577
C 572.749 -81.960 59.902
C 572.503 -80.462 62.640
C 571.724 -79.457 65.913
C 573.290 -78.113 69.173
C 574.348 -77.115 72.681
C 574.508 -74.221 74.544
C 575.995 -71.058 76.333
C 576.175 -68.660 78.448
C 576.014 -66.399 81.035
C 576.546 -63.898 83.149
C 577.800 -61.102 84.467
C 578.251 -58.055 85.826
C 577.855 -55.013 87.008
C 579.194 -51.973 89.181
C 579.123 -49.301 91.318
C 579.950 -45.568 90.523
C 581.568 -41.994 90.493
C 580.589 -38.800 90.086
C 580.245 -35.351 90.348
C 580.650 -32.162 89.629
C 581.472 -28.917 88.863
C 581.508 -25.440 88.471
C 581.318 -22.638 86.869
C 580.270 -19.132 86.286
C 581.090 -16.370 84.137
C 582.868 -13.052 82.343
C 583.112 -11.209 78.956
C 582.719 -9.049 76.674
C 583.098 -6.886 74.116
C 583.052 -5.050 71.371
C 584.300 -3.755 67.971
C 585.172 -3.630 65.009
C 585.995 -3.551 62.034
C 586.317 -2.634 58.825
C 585.302 -1.221 55.468
C 586.703 -2.189 52.153
C 587.489 -1.473 48.826
C 586.977 -2.499 45.691
C 588.286 -3.548 42.182
C 587.482 -2.978 38.565
C 587.893 -3.068 35.456
C 588.039 -4.577 32.468
C 588.173 -6.323 29.617
C 586.862 -7.646 26.640
C 587.983 -9.530 23.973
C 589.616 -10.888 20.451
C 589.359 -13.077 18.515
C 588.783 -15.895 15.825
C 588.691 -17.823 13.540
C 588.403 -20.626 11.188
C 589.064 -23.378 9.612
C 588.880 -26.320 8.417
C 588.584 -29.551 7.928
C 588.689 -32.795 7.424
C 588.289 -36.383 7.120
C 587.990 -39.664 6.564
C 587.883 -42.840 6.585
C 588.997 -46.308 8.180
C 588.641 -49.644 8.368
C 588.608 -52.917 8.201
C 589.702 -55.878 8.513
C 590.886 -59.420 9.460
C 591.130 -61.249 11.987
C 591.151 -64.007 14.087
C 592.196 -66.147 16.481
C 592.138 -69.064 18.996
C 592.506 -71.324 21.382
C 595.142 -72.848 24.098
C 595.650 -74.573 26.230
C 595.967 -76.053 30.129
C 596.335 -77.645 32.671
C 597.201 -79.761 35.272
C 598.410 -81.255 38.022
C 598.844 -82.250 41.176
C 597.852 -83.078 44.332
C 597.608 -83.688 47.627
C 596.902 -84.198 50.733
C 596.850 -84.720 54.243
C 596.026 -85.416 57.386
C 596.095 -86.026 60.479
C 596.824 -85.919 64.047
C 596.537 -87.241 67.018
C 597.536 -86.642 70.336
C 597.487 -85.537 74.118
C 597.839 -86.168 77.589
C 597.745 -87.626 81.182
C 596.877 -90.534 83.930
C 596.373 -91.590 87.668
C 596.168 -92.766 91.013
C 596.542 -94.662 94.322
C 597.008 -95.309 97.512
C 598.198 -95.936 100.990
C 597.975 -98.988 103.586
C 598.520 -99.504 106.821
C 599.934 -99.651 109.933
C 600.791 -100.831 112.569
C 600.829 -102.018 116.417
C 601.652 -102.867 119.100
C 602.581 -102.488 123.071
C 605.468 -105.094 125.031
C 605.580 -107.223 127.772
C 606.369 -109.716 130.092
C 606.368 -111.859 132.144
C 606.547 -114.469 134.198
C 606.158 -115.655 136.903
C 606.872 -116.279 140.801
C 606.730 -117.036 143.856
C 605.922 -117.439 146.952
C 604.816 -118.808 149.223
C 603.134 -119.601 152.433
C 602.788 -120.369 155.321
C 602.244 -120.276 158.676
C 601.199 -121.227 161.829
C 601.396 -123.442 164.526
C 602.043 -125.282 167.159
C 601.046 -127.059 170.211
C 600.702 -129.711 171.989
C 601.332 -130.968 174.809
C 601.275 -133.585 176.595
C 602.182 -136.542 178.335
C 601.824 -139.746 179.531
C 602.684 -142.297 181.329
C 602.959 -146.303 181.607
C 602.837 -149.489 183.355
C 602.162 -152.024 185.044
C 602.176 -154.646 187.521
C 602.386 -157.137 189.725
C 601.912 -159.810 191.889
C 600.625 -163.474 193.424
C 601.174 -165.715 196.095
C 602.104 -168.030 198.953
C 602.607 -169.934 201.407
C 602.630 -173.604 202.984
C 603.230 -176.409 204.677
C 604.275 -178.676 207.429
C 604.337 -181.590 209.387
C 604.305 -184.309 211.496
C 603.325 -185.723 215.168
C 602.229 -187.311 218.116
C 602.568 -189.340 221.021
C 604.870 -189.691 224.195
C 605.619 -190.666 227.307
C 606.828 -192.398 229.025
C 607.641 -194.934 231.145
C 608.316 -196.719 233.161
C 609.892 -198.140 235.320
C 611.700 -200.371 237.021
C 613.150 -201.427 239.795
C 615.141 -203.397 240.474
C 617.685 -206.133 241.503
C 619.589 -208.698 242.520
C 621.893 -210.815 243.796
C 624.632 -211.888 245.090
C 626.971 -213.721 246.475
C 628.891 -214.475 247.787
C 632.079 -214.967 250.308
C 635.120 -216.130 252.488
C 636.466 -218.414 254.508
C 638.002 -221.035 256.235
C 640.999 -224.278 255.897
C 642.485 -227.070 257.485
C 642.565 -230.368 258.064
C 644.095 -233.798 260.280
C 645.262 -236.444 261.886
C 648.149 -238.411 263.010
C 649.684 -240.833 264.782
C 650.621 -243.810 266.834
C 652.941 -245.739 269.130
C 654.805 -248.479 271.135
C 656.668 -250.817 272.500
C 658.641 -252.878 274.228
C 659.880 -257.213 274.665
C 661.907 -259.367 276.855
C 663.733 -261.214 279.456
C 666.823 -263.002 280.217
C 668.543 -264.061 282.483
C 671.134 -266.052 285.009
C 672.555 -268.631 286.130
C 673.826 -271.364 287.976
C 676.072 -272.738 290.139
C 678.564 -274.766 291.135
C 680.687 -278.066 291.655
C 682.633 -280.224 292.808
C 684.838 -281.916 295.058
C 686.733 -284.465 297.086
C 688.190 -287.539 297.850
C 690.707 -289.147 299.430
C 692.694 -292.349 299.664
C 695.277 -294.662 299.730
C 696.172 -298.192 300.785
C 696.617 -301.686 301.186
C 697.456 -305.053 301.132
C 699.482 -308.216 300.534
C 699.321 -312.221 301.552
C 700.691 -314.925 301.205
C 702.502 -317.616 299.877
C 705.532 -320.119 298.586
C 708.139 -322.333 297.641
C 710.190 -324.304 297.314
C 712.783 -326.716 295.774
C 715.367 -328.546 294.492
C 717.124 -330.876 293.634
C 719.134 -333.864 294.450
C 720.772 -336.602 293.629
C 719.904 -340.340 293.560
C 721.534 -343.690 293.877
C 722.570 -347.196 294.301
C 724.200 -350.406 293.777
C 726.068 -352.790 291.483
C 727.391 -355.184 290.163
C 730.085 -357.533 289.439
C 732.465 -359.689 287.453
C 733.809 -361.775 285.663
C 736.201 -363.442 282.838
C 737.112 -365.609 280.354
C 737.213 -367.920 277.387
C 736.629 -370.070 274.742
N -45.390 -16.997 47.920
N 262.998 129.594 82.508
N 84.473 -340.254 148.401
N 204.369 -290.330 215.447
N 11.147 -207.984 499.573
N -65.975 -250.140 444.777
N 28.180 -307.246 520.476
N 81.734 -89.059 284.377
N 41.971 -74.814 400.880
N 299.920 -338.337 325.990
N 266.396 -235.729 337.757
N 346.864 -298.331 439.393
N 575.994 -40.093 47.004
