# Supplementary material for: Impact of DNA methylation on 3D genome structure
Source: Nat Commun. 2021 May 28;12:3243. doi: 10.1038/s41467-021-23142-8 (PMC8163762; doi:10.1038/s41467-021-23142-8)
Supplement: Supplementary file 7 — Supplementary Software 2 [file 41467_2021_23142_MOESM7_ESM.zip › Supplementary_Software2/test/output_pos/cartnucl_000000_000021.xyz]

2888
generated by Juergen Walther
C 0.000 0.000 0.000
C 0.773 1.011 4.199
C -0.944 2.056 7.198
C -2.030 -0.038 9.447
C -2.637 -0.237 12.485
C -3.375 -2.925 14.460
C -3.219 -3.535 17.647
C -4.214 -5.695 20.278
C -4.776 -7.393 23.119
C -5.429 -8.828 26.046
C -5.513 -11.349 28.246
C -6.132 -13.476 30.740
C -6.310 -15.844 33.246
C -6.905 -17.794 35.790
C -7.670 -19.852 38.181
C -8.573 -22.084 40.439
C -10.721 -23.198 42.978
C -13.147 -24.675 44.923
C -15.017 -26.560 47.259
C -16.107 -28.871 49.670
C -18.109 -30.440 51.280
C -20.841 -30.651 54.252
C -23.270 -32.597 56.064
C -25.819 -34.501 57.766
C -28.019 -36.369 59.128
C -30.382 -38.306 60.878
C -32.619 -40.135 62.338
C -36.045 -41.248 62.538
C -39.264 -41.810 62.071
C -41.975 -42.954 61.116
C -44.668 -44.832 60.138
C -48.147 -46.247 61.154
C -51.244 -47.318 59.758
C -54.100 -48.996 58.326
C -56.829 -50.336 57.098
C -59.835 -51.945 55.388
C -62.401 -52.690 54.544
C -65.081 -52.835 52.654
C -68.088 -52.835 50.794
C -69.994 -52.727 47.654
C -71.513 -52.490 45.115
C -73.464 -52.708 42.013
C -75.047 -52.726 39.429
C -77.181 -50.031 37.065
C -79.186 -48.483 34.369
C -79.214 -48.202 30.830
C -80.737 -47.465 27.862
C -81.478 -46.251 25.182
C -82.312 -44.211 22.702
C -81.285 -42.541 19.636
C -82.810 -40.361 17.001
C -83.544 -39.386 13.655
C -83.114 -36.621 11.493
C -84.444 -34.467 9.023
C -82.718 -32.807 6.269
C -81.948 -30.875 3.367
C -82.114 -28.467 1.589
C -82.042 -26.256 -0.827
C -80.770 -23.255 -2.993
C -78.339 -21.384 -4.870
C -77.431 -18.830 -6.245
C -75.343 -16.420 -7.476
C -73.662 -15.004 -10.074
C -71.110 -11.532 -9.430
C -69.168 -8.022 -10.387
C -65.636 -7.142 -9.970
C -63.149 -5.275 -10.653
C -60.131 -3.350 -9.995
C -58.114 -1.171 -9.577
C -55.323 0.779 -8.853
C -52.469 1.586 -7.852
C -49.071 2.424 -7.570
C -46.654 4.975 -5.976
C -43.901 7.375 -4.934
C -41.547 7.581 -2.426
C -39.781 8.697 0.898
C -37.373 9.213 2.945
C -34.456 9.763 4.683
C -32.179 10.521 6.974
C -30.811 11.317 9.910
C -28.965 11.431 12.724
C -26.883 10.790 15.185
C -24.764 12.036 18.302
C -22.142 12.282 20.487
C -22.067 11.307 24.268
C -21.760 11.412 28.178
C -20.696 9.412 30.666
C -19.286 8.185 33.596
C -19.117 7.096 36.701
C -19.162 6.288 40.038
C -18.465 4.997 43.214
C -18.880 3.090 45.793
C -17.838 0.841 48.547
C -19.185 -0.559 51.571
C -20.505 -1.200 55.474
C -22.901 -3.424 57.533
C -23.984 -5.651 59.508
C -25.651 -7.425 61.840
C -27.379 -9.527 63.712
C -30.409 -10.802 65.710
C -33.250 -11.761 66.456
C -36.093 -12.750 67.141
C -38.653 -14.522 68.385
C -40.577 -17.575 69.516
C -44.283 -17.962 69.537
C -47.214 -19.373 70.809
C -49.913 -21.137 69.943
C -53.764 -21.676 69.868
C -56.255 -24.435 70.355
C -59.073 -25.764 70.723
C -62.093 -26.781 69.690
C -65.066 -27.657 68.428
C -67.355 -29.864 66.938
C -70.666 -29.828 65.958
C -74.769 -30.022 65.747
C -76.929 -30.570 63.838
C -79.762 -31.571 61.294
C -82.212 -32.261 59.721
C -84.889 -32.861 57.283
C -87.336 -32.319 55.231
C -89.135 -32.169 52.612
C -90.377 -31.633 49.622
C -91.820 -30.789 46.794
C -92.966 -30.121 43.423
C -94.278 -29.607 40.394
C -95.164 -28.667 37.490
C -95.377 -25.833 34.710
C -96.057 -24.945 31.541
C -97.162 -24.017 28.599
C -98.288 -22.052 26.377
C -99.098 -19.489 23.617
C -97.642 -17.352 21.856
C -96.719 -15.324 19.200
C -95.833 -12.535 17.514
C -94.576 -10.294 14.645
C -93.423 -7.999 12.562
C -92.811 -3.993 12.083
C -91.774 -1.897 10.563
C -89.098 0.925 9.025
C -87.614 3.091 7.529
C -86.466 5.844 5.768
C -85.164 8.746 4.702
C -83.019 11.103 3.716
C -80.172 12.297 2.269
C -77.483 14.079 1.327
C -74.713 15.367 0.293
C -71.907 17.387 -0.507
C -69.106 18.663 -1.762
C -66.730 20.579 -2.552
C -64.045 23.038 -2.457
C -61.821 24.839 -4.029
C -59.321 27.217 -3.354
C -56.969 29.683 -3.107
C -54.224 31.891 -4.478
C -52.240 33.116 -3.901
C -50.445 33.747 -6.112
C -50.755 34.190 -9.877
C -50.212 34.150 -13.510
C -50.731 37.215 -17.691
C -49.989 38.862 -19.974
C -48.662 41.990 -23.042
C -47.445 44.488 -25.518
C -43.874 46.370 -26.970
C -41.234 47.191 -28.762
C -37.413 46.406 -29.852
C -33.555 47.652 -28.964
C -29.404 48.854 -27.657
C -25.387 49.338 -27.593
C -22.566 51.102 -28.097
C -19.936 50.119 -30.598
C -16.497 50.908 -32.801
C -13.402 53.071 -31.983
C -10.375 54.211 -32.200
C -7.990 55.813 -32.816
C -3.946 55.374 -36.054
C -1.349 56.733 -37.018
C 2.232 56.500 -38.863
C 6.201 56.645 -39.873
C 10.631 54.833 -41.430
C 13.436 55.238 -42.124
C 16.641 55.233 -41.767
C 20.254 56.526 -41.825
C 22.885 58.013 -38.958
C 26.393 56.719 -37.226
C 29.506 57.797 -35.531
C 29.869 60.336 -32.299
C 33.351 61.735 -30.742
C 36.372 61.737 -30.755
C 39.181 61.909 -32.421
C 41.258 60.835 -33.504
C 44.412 60.134 -34.049
C 47.074 61.543 -33.293
C 50.417 61.855 -33.965
C 53.653 61.785 -33.326
C 54.474 65.257 -33.735
C 55.835 68.149 -36.073
C 58.916 70.710 -36.937
C 60.383 72.982 -38.477
C 62.978 75.444 -37.648
C 64.572 79.038 -38.094
C 65.399 82.731 -37.362
C 67.134 86.069 -38.308
C 68.074 89.772 -38.602
C 70.359 91.985 -39.455
C 70.380 94.461 -41.650
C 70.806 97.171 -43.245
C 71.084 100.318 -44.459
C 74.385 102.473 -46.953
C 74.848 104.586 -50.499
C 75.723 108.672 -49.146
C 76.600 111.259 -50.581
C 76.675 115.350 -49.397
C 75.024 117.503 -51.482
C 77.032 120.619 -51.055
C 77.453 123.954 -51.665
C 77.279 125.819 -56.480
C 79.797 128.216 -56.547
C 82.804 129.831 -58.265
C 85.375 131.374 -60.154
C 87.985 133.778 -62.088
C 90.868 136.440 -63.088
C 94.362 139.516 -63.294
C 95.617 143.532 -63.080
C 97.851 145.926 -64.764
C 96.649 150.118 -62.948
C 98.902 152.359 -64.219
C 100.678 154.901 -66.365
C 101.398 157.590 -67.525
C 103.155 160.362 -70.214
C 104.230 163.425 -71.516
C 105.335 166.977 -71.867
C 107.791 169.843 -72.404
C 109.918 172.658 -73.255
C 111.728 175.298 -73.774
C 114.042 177.990 -73.518
C 116.917 181.101 -71.450
C 118.185 185.119 -72.653
C 120.777 188.013 -73.216
C 121.552 191.765 -75.317
C 121.960 194.969 -75.306
C 123.068 198.349 -75.827
C 125.710 201.411 -74.508
C 127.133 205.181 -74.943
C 128.445 208.109 -74.824
C 128.536 211.183 -75.275
C 127.693 213.716 -75.774
C 129.293 216.606 -77.679
C 129.938 219.645 -77.068
C 129.036 222.562 -79.298
C 129.500 225.636 -80.874
C 128.651 228.319 -82.718
C 129.315 231.249 -84.430
C 130.014 234.008 -86.016
C 132.154 235.799 -88.094
C 133.963 237.848 -88.505
C 136.618 239.771 -90.912
C 139.512 243.594 -91.942
C 140.841 246.340 -92.953
C 142.261 249.815 -93.511
C 144.163 252.025 -94.538
C 145.960 253.837 -95.944
C 147.760 256.325 -98.234
C 149.786 259.564 -98.612
C 152.511 262.555 -98.111
C 155.189 263.937 -98.183
C 157.746 264.620 -98.376
C 160.296 265.773 -98.959
C 163.994 266.869 -99.046
C 168.089 266.987 -99.630
C 170.490 267.497 -101.047
C 173.658 269.183 -102.697
C 176.435 269.770 -100.908
C 178.662 273.169 -100.602
C 182.427 274.136 -100.981
C 185.460 275.859 -100.907
C 186.937 278.033 -103.161
C 190.576 278.917 -104.663
C 195.382 277.738 -107.261
C 197.636 282.247 -107.139
C 200.317 283.108 -108.298
C 204.262 283.097 -107.239
C 207.871 283.186 -107.166
C 210.932 282.601 -107.948
C 213.760 281.824 -110.257
C 216.885 285.056 -108.682
C 220.012 286.326 -106.968
C 222.882 287.635 -107.744
C 224.563 290.481 -109.031
C 226.672 292.865 -110.099
C 228.868 295.030 -111.339
C 230.436 297.979 -111.567
C 232.136 300.701 -112.473
C 233.973 303.589 -112.924
C 235.758 306.151 -113.865
C 237.322 308.806 -114.886
C 238.683 311.618 -115.948
C 240.020 313.619 -118.500
C 240.652 315.871 -121.026
C 241.781 318.521 -123.079
C 243.201 321.474 -124.345
C 243.668 323.669 -126.351
C 245.330 324.996 -129.789
C 245.762 327.668 -132.165
C 246.057 330.292 -134.624
C 246.176 332.747 -136.659
C 246.578 335.385 -138.956
C 246.779 337.832 -141.067
C 245.503 339.482 -144.010
C 243.784 340.413 -146.671
C 241.714 341.710 -148.569
C 239.511 343.703 -150.275
C 238.910 345.841 -153.469
C 236.306 347.025 -155.591
C 233.660 348.745 -157.341
C 231.302 350.167 -159.120
C 228.357 351.779 -160.931
C 226.507 352.696 -162.826
C 223.757 352.809 -164.616
C 220.937 352.842 -166.748
C 217.376 352.298 -167.473
C 214.529 351.713 -168.072
C 210.932 351.498 -168.776
C 207.978 351.155 -169.361
C 205.462 348.347 -171.146
C 202.503 346.542 -172.440
C 199.307 345.446 -171.354
C 196.148 344.280 -171.931
C 193.621 342.602 -171.996
C 191.377 340.191 -172.404
C 189.232 337.709 -170.830
C 186.611 335.237 -171.851
C 183.439 333.631 -171.634
C 182.075 330.403 -171.158
C 179.674 327.964 -172.050
C 178.072 325.456 -169.937
C 176.023 322.800 -168.713
C 174.730 320.099 -168.829
C 172.909 317.398 -168.468
C 171.894 313.813 -167.276
C 171.391 311.197 -164.859
C 170.890 308.282 -164.159
C 170.936 305.355 -162.394
C 169.420 303.124 -160.320
C 171.527 299.545 -158.998
C 171.948 295.651 -157.712
C 173.790 294.353 -154.823
C 174.397 292.012 -152.750
C 176.438 289.849 -150.652
C 177.927 287.543 -149.447
C 179.946 285.406 -147.584
C 182.057 284.421 -145.493
C 183.718 283.153 -142.671
C 186.491 280.702 -141.577
C 188.861 278.215 -139.958
C 192.063 278.239 -138.685
C 195.940 277.673 -138.432
C 198.792 277.283 -137.030
C 201.556 276.708 -135.065
C 204.622 276.163 -133.918
C 207.944 275.875 -133.826
C 211.221 276.139 -133.100
C 214.141 277.007 -131.866
C 217.982 276.212 -131.251
C 220.995 276.080 -129.635
C 224.318 277.891 -130.599
C 228.021 278.661 -131.642
C 230.365 280.998 -131.036
C 233.368 282.643 -130.437
C 236.089 284.390 -131.065
C 238.990 285.956 -132.030
C 241.941 287.832 -132.150
C 243.830 290.331 -132.948
C 246.369 292.973 -132.393
C 248.400 295.237 -134.308
C 251.368 296.975 -136.666
C 251.994 299.966 -139.029
C 253.031 302.735 -140.164
C 254.250 305.245 -142.056
C 254.973 307.970 -143.775
C 255.461 310.136 -146.916
C 254.927 311.674 -149.543
C 254.331 313.228 -152.143
C 254.224 315.620 -154.490
C 254.042 319.115 -155.923
C 252.616 320.070 -159.231
C 252.456 322.180 -162.009
C 250.370 324.089 -163.784
C 248.778 325.190 -167.158
C 247.844 328.340 -168.962
C 246.912 330.141 -171.357
C 244.678 331.346 -173.542
C 242.273 332.355 -175.639
C 239.699 334.479 -176.730
C 237.575 334.731 -179.441
C 235.820 335.508 -183.078
C 233.182 335.923 -184.294
C 229.638 336.728 -185.809
C 227.175 337.403 -187.368
C 223.852 337.824 -188.869
C 221.154 337.204 -190.549
C 218.114 336.726 -191.358
C 215.008 335.704 -191.624
C 212.024 334.455 -192.198
C 208.626 333.201 -192.279
C 205.453 332.202 -192.591
C 202.624 330.757 -192.652
C 200.466 327.418 -192.575
C 197.462 325.928 -192.347
C 194.514 324.519 -192.594
C 192.385 322.288 -193.338
C 189.979 319.307 -193.751
C 189.261 316.616 -192.325
C 187.510 313.902 -191.065
C 186.754 310.693 -190.336
C 184.968 307.673 -188.749
C 183.868 304.802 -187.530
C 184.312 300.751 -187.732
C 183.651 298.221 -186.761
C 183.705 294.735 -184.453
C 183.244 292.073 -183.096
C 182.512 288.840 -182.094
C 182.496 285.601 -181.217
C 182.780 282.774 -179.470
C 182.715 280.845 -176.659
C 183.147 278.494 -174.297
C 183.445 276.583 -171.716
C 184.090 274.019 -169.348
C 184.197 272.064 -166.663
C 184.673 269.668 -164.669
C 186.162 266.913 -162.810
C 185.849 264.468 -160.668
C 187.785 261.956 -159.152
C 188.126 258.284 -158.075
C 189.473 254.705 -157.486
C 191.787 252.411 -158.478
C 191.695 249.421 -159.092
C 190.262 245.712 -160.860
C 191.033 242.020 -161.114
C 192.617 240.770 -163.580
C 196.261 240.811 -166.618
C 195.920 238.407 -168.521
C 195.495 236.330 -170.285
C 196.841 233.600 -171.058
C 196.125 230.505 -172.290
C 196.878 227.804 -173.576
C 198.152 225.322 -175.827
C 201.628 222.512 -176.205
C 204.385 220.258 -176.316
C 206.161 219.167 -178.699
C 207.701 216.972 -180.832
C 207.751 213.632 -182.905
C 209.266 210.630 -184.413
C 212.908 209.361 -183.091
C 215.558 207.125 -181.153
C 217.835 206.672 -180.629
C 221.039 206.254 -181.200
C 223.961 205.324 -180.610
C 226.289 203.090 -181.231
C 229.234 202.482 -181.463
C 230.671 198.702 -183.503
C 233.634 197.103 -184.790
C 236.397 195.062 -185.671
C 239.546 193.583 -185.949
C 242.936 192.283 -185.136
C 245.369 190.075 -184.985
C 247.429 187.167 -186.344
C 249.545 185.575 -188.530
C 252.579 184.106 -188.962
C 254.714 182.277 -189.224
C 255.618 179.772 -191.442
C 258.346 178.472 -193.330
C 259.572 176.502 -195.534
C 262.266 174.201 -195.887
C 263.140 171.055 -195.976
C 264.165 168.384 -197.572
C 266.364 165.476 -198.826
C 271.338 164.389 -201.464
C 272.453 161.089 -203.150
C 272.265 158.238 -206.436
C 272.298 156.065 -208.231
C 270.504 152.240 -209.490
C 271.792 149.843 -211.450
C 272.181 146.689 -213.453
C 271.991 144.562 -216.060
C 272.772 141.736 -218.414
C 273.741 139.529 -219.149
C 275.885 136.536 -218.679
C 277.695 133.884 -217.652
C 280.288 132.787 -216.935
C 283.094 131.166 -216.728
C 286.388 129.782 -216.306
C 287.316 125.258 -214.786
C 289.660 121.799 -213.028
C 293.025 120.027 -211.771
C 295.148 117.877 -212.368
C 297.889 116.096 -211.935
C 297.445 113.211 -210.100
C 298.588 111.720 -207.673
C 299.627 108.810 -205.236
C 301.557 107.650 -203.769
C 301.984 107.814 -198.943
C 303.836 106.757 -197.113
C 306.568 105.429 -195.806
C 307.930 106.986 -191.422
C 310.564 105.196 -189.961
C 312.644 105.911 -188.017
C 313.475 106.020 -184.927
C 315.554 106.043 -182.268
C 314.790 107.483 -178.919
C 314.215 108.995 -175.135
C 315.766 111.215 -172.691
C 316.259 111.692 -169.552
C 318.523 114.188 -168.129
C 320.641 115.695 -165.544
C 323.116 117.049 -162.669
C 322.712 119.374 -160.138
C 322.698 121.168 -156.752
C 324.300 122.881 -153.807
C 325.688 123.540 -151.577
C 327.068 126.127 -149.773
C 327.568 126.712 -146.259
C 327.344 127.417 -141.958
C 328.206 128.124 -139.313
C 329.187 129.325 -137.239
C 330.229 131.589 -134.326
C 331.239 133.669 -132.426
C 332.912 136.356 -130.868
C 335.276 139.193 -128.445
C 337.123 139.816 -126.064
C 337.573 141.171 -122.852
C 339.704 142.306 -119.995
C 341.571 142.900 -116.840
C 341.436 144.153 -114.360
C 343.303 143.248 -111.179
C 345.125 140.199 -110.614
C 347.470 138.276 -109.385
C 350.956 136.930 -109.335
C 354.266 136.966 -108.613
C 358.183 137.543 -107.444
C 360.565 137.592 -105.061
C 363.300 137.388 -104.885
C 366.833 136.564 -105.498
C 369.438 135.260 -102.991
C 372.838 134.501 -101.856
C 376.546 133.673 -99.838
C 379.534 131.601 -100.160
C 382.922 132.779 -101.034
C 386.712 132.770 -100.753
C 389.860 132.238 -99.262
C 393.409 132.796 -98.634
C 397.318 132.752 -97.299
C 400.837 131.815 -96.978
C 404.097 131.075 -97.717
C 406.719 133.550 -97.181
C 409.536 134.773 -97.512
C 412.810 135.049 -99.287
C 416.620 135.456 -99.294
C 420.104 133.646 -98.607
C 423.392 133.499 -99.595
C 425.892 132.443 -100.570
C 430.178 131.569 -98.773
C 433.648 129.674 -100.573
C 437.066 129.253 -99.801
C 441.243 130.892 -100.942
C 444.421 130.497 -101.674
C 447.842 129.994 -98.783
C 451.100 129.819 -100.021
C 454.710 130.593 -100.778
C 457.261 129.845 -99.799
C 459.750 128.358 -99.634
C 463.277 126.519 -98.574
C 466.816 125.817 -97.955
C 470.766 125.784 -97.911
C 474.152 122.904 -97.076
C 477.862 123.330 -96.812
C 481.479 124.643 -97.261
C 484.038 124.085 -98.085
C 487.168 123.465 -99.129
C 489.288 124.793 -101.131
C 490.999 124.565 -104.219
C 492.640 125.225 -106.414
C 497.182 126.263 -106.220
C 500.348 126.544 -107.688
C 503.107 126.275 -110.816
C 505.386 126.235 -113.131
C 508.438 127.634 -114.275
C 511.298 128.516 -115.795
C 513.975 129.434 -117.539
C 517.235 130.014 -118.026
C 520.246 131.040 -119.032
C 523.533 131.681 -119.868
C 526.432 132.647 -121.008
C 529.305 133.802 -121.981
C 532.224 135.126 -122.765
C 534.178 137.446 -124.527
C 536.056 140.112 -125.629
C 538.575 142.315 -126.774
C 541.612 143.838 -127.665
C 543.450 146.109 -128.389
C 544.807 148.819 -131.066
C 546.995 151.583 -131.804
C 549.067 154.456 -132.488
C 550.981 156.982 -132.867
C 553.138 159.679 -133.551
C 555.067 162.234 -134.036
C 555.520 165.812 -133.991
C 555.189 169.081 -133.662
C 555.151 171.968 -132.555
C 555.703 174.987 -131.032
C 556.843 178.676 -131.510
C 556.438 181.929 -130.118
C 556.549 185.068 -128.341
C 556.516 188.014 -126.903
C 556.394 191.288 -124.948
C 556.113 193.953 -124.132
C 554.746 196.614 -122.779
C 553.224 199.566 -121.567
C 551.091 201.422 -119.220
C 549.248 202.871 -117.399
C 547.395 204.836 -114.914
C 545.724 206.399 -112.926
C 541.864 207.956 -112.646
C 538.781 209.618 -111.456
C 536.598 209.601 -108.657
C 534.109 210.955 -106.749
C 531.517 211.446 -105.250
C 528.344 211.861 -104.374
C 525.460 210.530 -102.598
C 521.972 211.596 -101.746
C 519.211 212.130 -99.561
C 515.829 211.161 -99.198
C 512.487 212.040 -98.447
C 509.898 210.025 -96.847
C 506.847 208.892 -95.379
C 503.871 208.578 -95.212
C 500.743 208.072 -94.378
C 497.306 206.231 -94.043
C 495.145 203.481 -93.210
C 492.449 202.082 -93.336
C 490.144 199.557 -93.371
C 487.834 197.635 -91.775
C 485.771 194.436 -93.896
C 482.694 191.833 -94.768
C 482.789 188.196 -95.192
C 481.297 185.386 -95.346
C 480.584 182.042 -96.592
C 479.367 179.627 -97.887
C 478.632 176.499 -99.226
C 478.996 173.539 -100.174
C 479.028 170.040 -100.477
C 478.219 167.156 -102.909
C 477.286 163.974 -104.761
C 478.889 161.618 -106.699
C 480.099 159.654 -109.876
C 481.202 157.185 -111.591
C 482.193 154.211 -113.007
C 483.212 151.821 -115.071
C 484.404 150.311 -117.796
C 486.166 148.472 -119.997
C 488.390 146.553 -121.471
C 489.438 144.217 -124.505
C 490.874 141.591 -126.165
C 493.766 141.700 -128.787
C 495.884 141.367 -132.072
C 499.067 140.717 -132.951
C 501.918 139.572 -134.576
C 504.546 139.616 -136.562
C 507.037 139.811 -138.918
C 509.958 139.376 -140.794
C 512.869 140.157 -141.966
C 516.399 139.579 -142.936
C 518.986 141.169 -144.857
C 521.441 142.579 -147.919
C 523.997 145.365 -148.710
C 526.727 146.867 -149.281
C 529.186 148.848 -150.460
C 531.650 150.957 -151.085
C 533.292 154.174 -152.409
C 534.016 157.147 -152.837
C 534.731 160.129 -153.197
C 536.442 162.988 -153.570
C 539.244 165.481 -153.085
C 538.958 169.190 -153.313
C 540.328 172.340 -153.947
C 540.846 175.341 -152.579
C 540.608 179.222 -152.661
C 542.721 182.214 -151.862
C 543.543 185.240 -151.771
C 543.307 188.407 -150.704
C 542.836 191.498 -149.514
C 543.442 194.189 -147.339
C 542.324 197.428 -146.915
C 541.687 201.487 -147.098
C 540.727 203.719 -145.454
C 539.675 206.704 -143.111
C 538.968 209.248 -141.703
C 537.672 211.999 -139.648
C 535.694 214.293 -138.504
C 533.831 216.034 -136.601
C 531.540 217.153 -134.535
C 529.053 218.406 -132.793
C 526.460 219.406 -130.468
C 524.155 220.599 -128.365
C 521.640 221.287 -126.548
C 517.755 220.936 -125.778
C 515.171 221.434 -123.688
C 512.609 222.341 -121.857
C 509.591 223.057 -121.190
C 505.840 223.345 -120.358
C 503.363 221.495 -119.875
C 500.394 220.193 -118.647
C 497.331 218.772 -118.642
C 494.126 217.100 -117.313
C 491.293 215.517 -116.680
C 487.853 214.115 -118.370
C 485.473 212.684 -118.113
C 482.761 209.501 -118.048
C 480.410 207.618 -117.798
C 477.379 205.947 -117.683
C 474.633 204.092 -118.209
C 472.518 201.522 -118.414
C 471.216 198.497 -117.527
C 469.685 195.509 -117.397
C 468.521 192.540 -116.915
C 466.893 189.388 -117.018
C 465.622 186.393 -116.342
C 464.012 183.683 -116.447
C 462.498 180.559 -117.548
C 460.527 178.024 -116.954
C 459.368 175.095 -118.516
C 458.866 169.614 -117.793
C 456.489 166.622 -119.634
C 454.572 163.567 -121.159
C 453.790 161.214 -122.596
C 453.132 158.434 -124.198
C 451.580 155.044 -123.879
C 451.540 151.784 -124.741
C 452.981 149.538 -127.246
C 451.341 147.259 -128.222
C 449.557 146.009 -130.019
C 448.455 143.170 -131.347
C 446.522 139.833 -132.949
C 445.231 137.480 -134.363
C 443.451 135.654 -136.324
C 442.778 132.843 -137.707
C 440.724 132.332 -140.132
C 438.729 131.711 -142.278
C 435.707 130.611 -140.838
C 432.513 129.682 -141.806
C 431.579 126.901 -141.753
C 430.046 123.319 -142.058
C 429.939 120.560 -144.646
C 428.087 118.383 -146.795
C 427.717 115.420 -149.123
C 428.578 113.485 -151.336
C 427.089 112.504 -153.927
C 426.673 110.067 -156.618
C 426.194 108.873 -159.592
C 424.250 106.180 -161.419
C 423.712 105.271 -164.491
C 425.018 103.601 -167.334
C 425.689 102.112 -170.267
C 426.292 100.888 -173.298
C 427.094 98.512 -175.515
C 428.097 96.707 -178.134
C 428.839 94.481 -180.667
C 429.724 92.814 -183.326
C 430.839 91.148 -185.879
C 432.184 89.408 -188.339
C 433.985 89.208 -191.342
C 436.327 88.880 -193.844
C 438.309 87.893 -196.602
C 439.817 86.157 -199.258
C 441.918 85.579 -201.335
C 443.684 86.407 -204.876
C 446.283 85.681 -207.261
C 448.989 85.060 -209.566
C 451.456 84.337 -211.457
C 454.009 83.593 -213.764
C 456.468 82.912 -215.758
C 459.865 83.540 -216.794
C 462.969 84.616 -217.120
C 466.029 84.987 -216.866
C 469.434 84.710 -216.603
C 472.844 85.022 -218.451
C 476.293 85.681 -217.858
C 479.839 85.699 -217.188
C 483.069 85.933 -216.677
C 486.771 86.108 -215.771
C 489.491 86.750 -215.580
C 492.249 88.070 -214.386
C 495.208 89.670 -213.296
C 497.463 90.963 -210.698
C 499.195 92.129 -208.589
C 501.637 93.154 -206.047
C 503.556 94.133 -203.915
C 504.586 97.726 -202.062
C 506.133 100.285 -199.885
C 506.799 100.878 -196.449
C 508.388 102.525 -193.913
C 509.020 104.192 -191.457
C 509.288 106.608 -189.199
C 508.286 107.874 -185.938
C 509.108 110.754 -183.690
C 509.996 112.271 -180.592
C 508.773 114.694 -178.324
C 509.406 117.443 -176.191
C 507.748 118.339 -173.066
C 506.801 119.941 -170.019
C 506.172 122.297 -168.275
C 505.575 124.428 -165.859
C 503.527 126.658 -163.381
C 500.976 127.323 -160.935
C 499.276 129.260 -159.323
C 496.614 130.499 -157.573
C 495.077 131.189 -154.616
C 491.096 132.961 -154.551
C 487.968 135.205 -153.076
C 484.457 134.265 -152.619
C 481.597 134.788 -151.318
C 477.965 134.983 -151.193
C 475.112 135.896 -151.067
C 471.646 136.215 -151.058
C 468.617 135.477 -151.332
C 465.268 134.575 -150.777
C 461.639 135.515 -151.688
C 457.918 136.215 -151.988
C 455.271 135.044 -153.857
C 452.504 134.872 -156.638
C 449.764 133.991 -158.040
C 446.643 132.928 -159.019
C 443.842 132.297 -160.684
C 441.653 132.069 -163.190
C 439.414 131.030 -165.481
C 437.417 129.250 -167.390
C 434.334 129.044 -169.882
C 431.511 127.812 -171.373
C 431.086 126.566 -175.050
C 429.916 126.143 -178.771
C 429.431 123.653 -180.981
C 428.182 121.634 -183.520
C 427.882 120.307 -186.521
C 427.576 119.306 -189.792
C 426.909 117.545 -192.740
C 427.613 115.828 -195.388
C 427.209 113.105 -197.869
C 428.361 112.230 -201.158
C 428.932 111.926 -205.278
C 431.584 110.917 -207.901
C 433.142 109.293 -210.129
C 434.898 108.308 -212.833
C 436.966 107.109 -215.112
C 439.711 107.237 -217.804
C 442.418 107.672 -219.228
C 445.156 108.087 -220.593
C 447.908 107.629 -222.453
C 450.763 105.759 -224.081
C 454.088 107.172 -224.993
C 456.974 107.204 -226.960
C 460.304 107.019 -226.804
C 463.846 108.377 -227.661
C 467.182 107.093 -228.792
C 470.132 107.229 -229.852
C 473.411 107.865 -229.593
C 476.631 108.624 -229.096
C 479.965 107.916 -228.247
C 482.971 109.607 -228.083
C 486.590 111.398 -228.858
C 489.106 112.121 -227.533
C 492.551 112.827 -225.760
C 495.307 113.530 -224.833
C 498.402 114.502 -223.118
C 500.667 116.329 -221.695
C 502.696 117.559 -219.576
C 504.148 118.899 -216.956
C 505.586 120.588 -214.533
C 506.977 122.034 -211.517
C 508.509 123.391 -208.876
C 509.445 124.908 -206.245
C 508.870 127.754 -203.528
C 509.715 129.152 -200.591
C 510.852 130.766 -197.976
C 511.348 133.230 -196.040
C 511.406 136.119 -193.491
C 509.528 137.467 -191.383
C 508.351 139.058 -188.536
C 506.626 141.240 -186.621
C 505.110 142.879 -183.483
C 503.484 144.539 -181.131
C 501.138 147.803 -180.424
C 499.583 149.292 -178.651
C 496.291 150.642 -176.454
C 494.317 151.978 -174.596
C 492.403 154.012 -172.547
C 490.134 156.038 -171.132
C 487.396 157.180 -169.608
C 484.723 157.014 -167.497
C 481.791 157.391 -165.899
C 479.048 157.305 -164.205
C 475.870 157.822 -162.712
C 473.156 157.732 -160.797
C 470.390 158.361 -159.418
C 466.906 159.234 -158.813
C 464.498 159.907 -156.714
C 461.082 160.742 -156.717
C 457.719 158.832 -156.058
C 455.300 159.186 -155.663
C 452.071 159.331 -154.066
C 449.466 159.103 -154.106
C 446.216 160.106 -152.830
C 443.864 161.904 -152.212
C 441.188 164.511 -151.174
C 437.589 165.094 -151.430
C 434.100 167.062 -150.419
C 433.464 171.240 -152.536
C 430.844 171.786 -154.500
C 429.062 172.958 -157.336
C 427.259 175.580 -159.344
C 425.828 177.625 -161.478
C 422.742 176.637 -163.549
C 419.883 175.487 -164.990
C 416.787 175.202 -166.138
C 414.641 175.432 -169.064
C 410.937 174.386 -170.826
C 409.247 171.906 -174.622
C 405.938 171.678 -176.134
C 405.195 169.865 -180.059
C 402.736 169.600 -182.635
C 400.803 170.000 -185.120
C 398.704 168.328 -186.421
C 395.997 168.330 -189.005
C 392.080 167.705 -190.353
C 389.857 169.438 -193.558
C 386.814 169.716 -195.802
C 384.639 170.640 -197.795
C 382.658 171.259 -200.845
C 379.867 173.493 -202.351
C 377.963 175.015 -204.001
C 375.985 175.126 -206.686
C 374.583 177.340 -209.575
C 373.429 179.494 -211.900
C 370.444 181.050 -213.249
C 367.881 182.449 -216.105
C 366.137 183.653 -219.186
C 363.271 185.745 -219.980
C 361.326 187.820 -221.341
C 358.712 188.914 -223.295
C 356.966 192.256 -224.136
C 354.292 193.933 -227.031
C 352.232 196.822 -228.077
C 351.699 200.594 -228.753
C 350.773 204.432 -228.160
C 349.098 207.477 -228.921
C 347.801 209.430 -230.598
C 345.465 209.529 -233.201
C 347.002 213.796 -234.976
C 344.993 216.524 -234.188
C 342.534 219.132 -235.004
C 340.074 220.747 -235.468
C 338.471 223.267 -237.703
C 334.744 224.185 -239.045
C 332.817 226.476 -240.872
C 329.873 228.498 -242.582
C 326.907 229.327 -244.671
C 324.872 230.896 -247.233
C 322.661 231.848 -248.764
C 320.063 234.892 -249.907
C 317.430 237.410 -250.440
C 314.630 239.203 -250.789
C 312.625 240.127 -251.971
C 311.827 243.521 -252.657
C 311.626 247.883 -254.123
C 311.630 252.059 -255.896
C 311.442 254.541 -258.779
C 308.017 256.205 -260.537
C 305.712 258.913 -260.962
C 304.454 261.658 -262.322
C 303.041 264.619 -262.518
C 300.921 268.177 -262.502
C 298.846 271.770 -261.901
C 300.283 274.157 -259.814
C 300.502 277.191 -257.654
C 303.051 280.385 -258.544
C 303.292 284.211 -256.906
C 305.016 286.493 -257.375
C 304.851 290.297 -257.356
C 304.245 293.804 -257.972
C 303.874 296.856 -258.562
C 304.092 299.441 -257.269
C 303.602 302.771 -257.486
C 303.471 305.807 -257.092
C 303.001 308.287 -256.123
C 302.473 310.668 -254.375
C 303.448 311.559 -250.776
C 303.722 314.365 -249.422
C 303.073 317.272 -247.952
C 303.511 320.752 -246.967
C 305.197 324.006 -245.986
C 306.511 327.011 -244.039
C 308.769 329.150 -242.570
C 311.058 330.782 -240.936
C 311.551 333.812 -239.646
C 313.492 337.070 -238.484
C 313.741 340.126 -237.784
C 312.384 343.275 -236.833
C 315.062 345.598 -235.277
C 317.356 348.205 -234.661
C 318.484 351.012 -233.061
C 320.281 353.772 -232.083
C 321.329 356.890 -230.182
C 324.456 358.237 -227.430
C 326.439 360.892 -225.214
C 328.467 362.167 -222.118
C 328.711 363.768 -218.887
C 330.152 366.938 -218.259
C 331.178 369.416 -215.933
C 334.390 370.920 -214.433
C 335.408 372.489 -212.380
C 336.032 374.487 -209.271
C 336.847 378.642 -208.721
C 338.488 381.223 -207.613
C 342.272 381.234 -205.892
C 343.830 382.020 -201.726
C 345.918 383.129 -199.705
C 350.074 385.167 -197.619
C 351.812 386.274 -196.181
C 353.422 388.178 -194.171
C 355.735 390.110 -192.958
C 357.490 391.122 -190.046
C 359.500 392.410 -187.686
C 361.402 393.947 -185.434
C 363.652 394.118 -182.962
C 365.567 394.921 -180.352
C 367.884 395.439 -177.846
C 369.782 396.373 -175.364
C 371.508 397.191 -172.739
C 373.121 397.855 -169.938
C 373.632 399.809 -167.070
C 373.719 401.210 -163.927
C 374.584 402.468 -160.736
C 376.193 403.264 -157.717
C 376.397 404.219 -154.869
C 376.437 407.220 -152.161
C 376.615 408.250 -148.714
C 376.625 409.265 -145.252
C 376.652 409.932 -142.131
C 376.833 410.898 -138.751
C 376.880 411.672 -135.607
C 375.059 412.348 -132.567
C 372.760 412.785 -130.239
C 370.727 412.348 -127.949
C 368.965 411.459 -125.148
C 367.726 412.576 -121.633
C 365.126 411.991 -119.271
C 362.895 410.941 -116.635
C 360.753 410.196 -114.268
C 358.221 409.033 -111.662
C 356.207 408.861 -109.721
C 353.241 408.311 -108.428
C 350.014 407.980 -107.021
C 346.711 406.392 -106.745
C 344.000 405.188 -106.644
C 340.812 403.454 -106.094
C 338.123 402.090 -105.781
C 334.178 402.663 -107.010
C 330.545 402.277 -107.586
C 328.225 399.851 -108.741
C 325.057 398.626 -109.115
C 322.430 397.622 -110.252
C 319.554 397.280 -111.870
C 317.735 395.649 -114.568
C 314.234 395.513 -115.888
C 311.287 393.877 -117.040
C 309.208 393.757 -119.899
C 305.953 393.659 -121.279
C 304.814 392.011 -124.330
C 302.822 390.744 -127.008
C 300.704 390.903 -129.123
C 298.427 390.395 -131.425
C 296.839 390.120 -134.990
C 296.650 388.997 -138.401
C 295.469 389.168 -141.197
C 295.243 388.953 -144.601
C 294.260 387.293 -147.404
C 295.122 388.918 -151.355
C 294.554 389.597 -155.382
C 296.919 389.202 -158.152
C 297.511 388.935 -161.270
C 299.280 389.505 -164.399
C 300.117 390.391 -167.139
C 301.760 391.101 -170.123
C 304.047 391.327 -172.249
C 306.251 390.853 -174.941
C 307.952 392.683 -177.881
C 309.600 393.904 -181.078
C 312.702 395.056 -182.039
C 315.565 397.543 -183.056
C 318.302 398.520 -184.401
C 321.186 399.113 -186.180
C 323.894 400.455 -187.549
C 326.361 402.607 -188.189
C 329.337 404.105 -188.675
C 332.539 404.822 -188.866
C 335.468 407.111 -190.259
C 338.539 407.957 -191.508
C 341.302 410.139 -189.818
C 343.900 412.967 -189.016
C 346.925 413.259 -187.572
C 350.174 414.209 -186.784
C 352.624 415.796 -185.255
C 354.966 417.792 -183.730
C 357.900 419.130 -182.373
C 359.927 420.053 -180.028
C 363.195 420.403 -178.317
C 364.666 422.269 -175.621
C 366.417 425.217 -173.248
C 366.875 426.255 -169.554
C 368.186 426.777 -166.719
C 369.147 428.027 -163.739
C 369.903 428.769 -160.611
C 369.531 430.535 -157.214
C 368.394 431.501 -154.508
C 367.228 432.405 -151.796
C 366.898 433.164 -148.547
C 367.415 432.872 -144.812
C 365.017 433.938 -142.165
C 364.314 435.057 -138.933
C 362.575 434.319 -136.180
C 360.076 435.275 -133.358
C 359.692 434.877 -129.650
C 358.474 435.341 -126.796
C 356.132 435.028 -124.422
C 353.627 434.612 -122.242
C 351.949 433.016 -119.602
C 349.045 433.457 -117.787
C 346.158 434.600 -115.090
C 343.690 433.622 -113.842
C 340.532 432.143 -112.014
C 338.125 431.427 -110.386
C 334.991 430.208 -108.916
C 331.829 429.859 -108.311
C 328.907 428.642 -107.990
C 325.995 427.187 -108.404
C 322.931 426.099 -108.868
C 319.799 424.408 -109.543
C 316.823 422.934 -109.907
C 314.059 421.655 -110.816
C 311.128 421.343 -113.484
C 308.360 419.767 -114.559
C 305.426 418.529 -115.330
C 302.537 418.433 -116.637
C 299.308 418.182 -118.723
C 298.420 417.636 -121.673
C 296.649 416.553 -124.450
C 295.171 416.638 -127.485
C 293.420 415.408 -130.687
C 292.064 414.822 -133.646
C 290.692 416.601 -137.052
C 289.680 416.352 -139.639
C 289.515 415.951 -143.799
C 288.800 415.607 -146.715
C 287.470 415.527 -149.911
C 286.621 415.992 -153.124
C 286.607 415.907 -156.458
C 287.226 414.561 -159.530
C 287.828 413.985 -162.785
C 288.615 413.024 -165.762
C 289.298 412.651 -169.224
C 289.973 411.511 -172.272
C 290.404 411.233 -175.383
C 291.396 411.815 -178.840
C 291.280 410.947 -181.985
C 292.533 411.972 -185.105
C 294.869 411.074 -188.117
C 296.559 412.037 -192.340
C 298.003 412.170 -195.549
C 298.035 413.517 -198.006
C 299.186 416.101 -201.326
C 297.853 417.957 -203.873
C 297.599 419.407 -206.768
C 297.626 422.489 -208.525
C 297.625 425.049 -210.696
C 297.368 427.488 -212.940
C 298.395 430.193 -214.623
C 298.707 432.994 -216.406
C 299.494 435.738 -218.348
C 299.700 438.409 -220.208
C 299.887 441.204 -221.848
C 300.117 444.162 -223.292
C 298.654 447.057 -224.627
C 297.361 450.182 -225.270
C 296.642 453.441 -226.441
C 296.748 456.615 -227.942
C 295.904 459.462 -228.436
C 293.333 462.140 -230.037
C 292.370 465.579 -230.504
C 291.317 469.015 -230.827
C 290.578 472.115 -230.983
C 289.672 475.489 -231.420
C 288.857 478.614 -231.654
C 287.016 481.429 -230.352
C 285.131 483.487 -228.587
C 284.107 485.540 -226.513
C 283.570 488.135 -224.340
C 281.688 491.484 -223.725
C 280.440 493.547 -221.105
C 279.764 495.927 -218.477
C 278.917 498.046 -216.124
C 278.154 500.364 -213.191
C 276.954 502.070 -211.320
C 275.536 503.031 -208.520
C 273.779 504.074 -205.635
C 273.063 503.993 -202.031
C 272.405 503.801 -199.143
C 271.855 504.005 -195.520
C 271.323 504.027 -192.536
C 268.603 502.366 -189.844
C 266.789 501.394 -186.771
C 267.431 500.004 -183.568
C 266.551 499.289 -180.345
C 265.871 497.875 -177.749
C 264.547 495.950 -175.392
C 264.961 493.078 -173.197
C 263.078 491.379 -170.441
C 262.715 489.918 -167.213
C 261.776 486.848 -165.729
C 260.015 485.117 -163.198
C 260.871 481.968 -161.563
C 260.890 479.094 -159.445
C 259.652 476.756 -158.034
C 258.866 474.220 -156.114
C 258.394 470.503 -154.988
C 259.423 467.099 -154.454
C 258.782 464.189 -153.854
C 259.062 460.782 -153.834
C 260.004 457.897 -152.295
C 259.498 454.056 -154.290
C 258.903 449.987 -154.588
C 260.824 447.498 -156.468
C 261.612 444.467 -157.044
C 262.432 441.549 -159.059
C 262.416 438.913 -160.489
C 263.039 436.124 -162.476
C 264.371 434.264 -164.611
C 266.254 431.835 -166.310
C 266.012 429.090 -169.011
C 266.244 426.088 -171.326
C 267.238 425.469 -174.566
C 267.025 424.759 -178.422
C 267.969 423.719 -181.300
C 269.338 422.267 -184.101
C 269.974 421.198 -187.178
C 269.768 420.822 -190.485
C 270.375 420.659 -193.793
C 271.722 420.819 -196.787
C 271.734 419.745 -200.608
C 272.975 418.838 -203.666
C 272.753 420.810 -207.029
C 271.980 421.878 -210.724
C 273.445 423.646 -213.184
C 274.564 424.783 -216.272
C 274.644 426.563 -219.043
C 274.333 428.327 -221.974
C 274.914 429.991 -224.996
C 275.215 432.540 -226.963
C 276.759 434.600 -229.628
C 275.950 437.431 -231.689
C 274.465 439.966 -234.648
C 273.645 443.681 -235.321
C 273.806 446.641 -236.437
C 273.166 449.701 -237.698
C 272.800 452.889 -238.479
C 270.924 456.213 -238.953
C 269.281 458.771 -238.398
C 267.671 461.332 -237.783
C 266.635 464.520 -237.699
C 266.911 468.290 -237.618
C 264.443 470.650 -236.125
C 262.898 473.778 -235.962
C 262.257 476.326 -233.902
C 259.803 478.848 -232.247
C 259.629 482.493 -231.388
C 258.330 485.192 -230.455
C 257.016 487.295 -228.202
C 255.703 489.186 -225.774
C 255.793 491.633 -223.257
C 253.581 493.114 -221.057
C 250.756 495.468 -219.217
C 249.980 496.441 -216.560
C 249.153 497.918 -213.004
C 248.176 499.273 -210.522
C 247.181 500.395 -207.172
C 245.534 500.649 -204.396
C 244.745 500.652 -201.313
C 244.205 499.927 -198.159
C 243.283 499.133 -195.108
C 242.820 498.126 -191.659
C 242.253 497.444 -188.438
C 241.695 496.243 -185.549
C 240.389 493.269 -183.255
C 240.078 491.904 -180.200
C 239.377 490.821 -177.188
C 237.826 489.203 -174.943
C 236.252 486.774 -172.400
C 236.370 483.747 -171.616
C 236.380 480.798 -169.794
C 235.647 477.618 -168.927
C 235.817 474.249 -167.068
C 235.689 471.162 -165.889
C 233.690 467.614 -166.153
C 233.470 464.932 -165.418
C 233.989 460.783 -165.400
C 234.046 457.807 -164.872
C 233.545 454.484 -164.037
C 232.897 451.194 -163.913
C 233.193 447.880 -164.134
C 234.857 444.903 -164.081
C 235.909 441.739 -164.491
C 237.358 438.873 -164.793
C 238.310 435.510 -165.407
C 239.841 432.562 -165.520
C 240.541 429.519 -165.960
C 240.911 426.191 -167.392
C 241.761 423.057 -167.046
C 241.909 420.088 -168.923
C 241.786 416.433 -170.136
C 241.878 413.906 -172.665
C 243.265 410.424 -173.693
C 244.077 406.573 -173.476
C 244.604 403.297 -174.521
C 245.850 400.887 -177.064
C 245.787 396.935 -175.991
C 248.405 394.225 -174.571
C 248.840 390.861 -174.399
C 249.344 388.147 -173.765
C 249.992 384.227 -173.271
C 253.498 382.221 -172.508
C 257.002 380.187 -171.141
C 258.209 377.793 -170.004
C 260.275 375.383 -167.906
C 262.012 372.761 -167.093
C 262.202 369.889 -165.020
C 262.887 367.033 -163.395
C 263.819 364.319 -161.716
C 263.479 361.204 -160.540
C 263.612 358.324 -158.863
C 263.590 355.131 -157.549
C 263.887 352.322 -155.919
C 263.995 349.605 -154.146
C 263.882 346.912 -152.243
C 264.738 345.168 -149.323
C 264.917 343.685 -146.221
C 265.081 341.485 -143.457
C 265.009 338.698 -141.320
C 264.903 337.243 -138.687
C 266.698 335.987 -135.289
C 266.443 334.290 -132.123
C 266.140 332.736 -128.881
C 265.642 331.321 -126.064
C 265.353 329.651 -122.978
C 264.948 328.207 -120.108
C 264.170 328.483 -116.597
C 263.345 329.506 -113.568
C 261.777 330.311 -111.026
C 259.658 330.649 -108.355
C 259.216 330.191 -104.517
C 257.388 331.473 -101.742
C 255.101 332.305 -99.078
C 253.203 333.177 -96.551
C 250.771 334.293 -93.832
C 249.574 335.235 -91.480
C 248.098 337.321 -89.419
C 246.738 339.588 -87.071
C 244.615 342.433 -86.119
C 243.008 344.823 -85.401
C 240.673 347.444 -84.329
C 238.848 349.721 -83.510
C 239.136 353.798 -82.675
C 238.364 357.311 -81.811
C 236.151 359.916 -82.769
C 234.617 362.926 -82.263
C 233.650 365.790 -82.518
C 233.421 369.088 -82.803
C 232.576 371.925 -84.919
C 232.322 375.650 -84.622
C 230.726 378.810 -85.008
C 231.280 381.944 -86.551
C 231.125 385.473 -86.389
C 230.507 387.859 -89.081
C 229.958 390.841 -90.966
C 230.497 393.678 -91.772
C 230.462 396.743 -92.930
C 231.210 399.752 -95.316
C 231.366 401.444 -98.486
C 232.319 403.743 -100.231
C 233.299 405.460 -103.020
C 232.608 407.596 -105.577
C 235.658 408.571 -108.532
C 237.623 410.865 -111.338
C 238.656 409.981 -114.740
C 239.626 410.837 -117.650
C 241.571 410.640 -120.720
C 243.506 411.104 -122.963
C 245.507 410.955 -125.807
C 246.865 409.850 -128.402
C 247.771 409.074 -131.705
C 250.793 408.847 -134.093
C 253.338 408.785 -136.911
C 255.271 406.427 -138.516
C 258.409 404.301 -139.540
C 260.256 402.442 -141.380
C 261.931 400.646 -143.789
C 264.117 398.821 -145.492
C 266.744 396.883 -146.178
C 268.804 394.425 -147.204
C 270.079 391.638 -148.389
C 273.180 389.620 -149.828
C 274.930 387.420 -151.779
C 276.804 384.182 -150.658
C 279.559 381.482 -149.944
C 279.831 378.129 -149.882
C 280.979 374.863 -150.191
C 282.310 371.980 -149.311
C 283.999 369.193 -148.228
C 285.246 365.954 -147.787
C 285.603 363.091 -146.326
C 285.874 359.401 -146.122
C 286.877 356.875 -143.771
C 289.036 354.235 -141.371
C 288.748 352.177 -138.114
C 288.439 349.740 -136.115
C 288.687 347.547 -133.566
C 288.380 345.476 -131.013
C 288.724 344.289 -127.370
C 288.450 344.099 -124.298
C 288.111 343.933 -121.234
C 287.591 342.780 -118.128
C 286.077 340.659 -115.388
C 285.699 341.624 -111.808
C 285.451 340.810 -108.421
C 283.492 341.149 -105.739
C 282.933 342.128 -102.017
C 281.177 340.826 -98.971
C 280.374 340.646 -95.943
C 278.837 341.690 -93.156
C 277.247 342.967 -90.504
C 274.550 343.306 -88.280
C 273.809 345.098 -85.422
C 273.400 346.479 -81.570
C 271.633 348.141 -79.921
C 269.079 350.165 -77.709
C 267.428 351.602 -75.669
C 265.246 353.763 -73.660
C 264.167 356.328 -72.003
C 262.434 358.809 -71.024
C 260.746 361.610 -70.747
C 259.388 364.568 -70.302
C 257.539 367.682 -70.243
C 255.806 370.518 -69.905
C 254.482 373.405 -70.025
C 254.645 377.219 -71.138
C 253.108 380.184 -71.511
C 251.743 383.162 -71.431
C 251.627 386.332 -71.358
C 251.588 390.153 -71.847
C 251.988 392.263 -74.123
C 251.682 395.089 -76.107
C 252.591 397.761 -77.960
C 252.305 400.760 -80.360
C 252.591 403.293 -82.466
C 255.206 406.027 -83.997
C 255.728 408.085 -85.806
C 256.818 410.083 -89.314
C 257.421 412.022 -91.553
C 258.262 414.634 -93.665
C 259.690 416.820 -95.772
C 260.801 418.315 -98.538
C 260.769 419.134 -101.849
C 261.506 420.044 -104.998
C 261.822 420.668 -108.147
C 262.834 421.597 -111.419
C 262.991 422.354 -114.651
C 263.921 423.352 -117.494
C 265.861 423.997 -120.509
C 266.168 425.504 -123.389
C 268.438 425.762 -126.061
C 269.033 426.083 -129.763
C 270.365 428.445 -132.857
C 272.189 429.405 -135.149
C 274.306 430.514 -137.972
C 276.864 430.649 -140.466
C 277.860 431.218 -142.337
C 278.519 432.549 -145.501
C 280.294 434.003 -146.590
C 280.129 436.476 -150.166
C 281.940 438.307 -152.693
C 284.757 440.641 -154.547
C 287.226 440.503 -156.872
C 290.548 440.918 -158.800
C 294.297 440.084 -160.592
C 297.476 440.024 -161.974
C 300.527 440.538 -164.551
C 303.453 439.840 -165.040
C 306.607 439.721 -166.399
C 309.604 439.467 -166.394
C 313.878 437.654 -167.737
C 317.871 438.765 -168.485
C 320.357 440.183 -169.486
C 323.115 441.658 -170.988
C 326.814 442.766 -172.343
C 329.557 443.945 -173.325
C 332.290 444.161 -175.386
C 335.108 444.895 -176.672
C 337.309 444.956 -178.729
C 338.803 447.239 -181.055
C 341.402 446.876 -181.804
C 344.130 447.004 -183.090
C 347.873 447.514 -183.808
C 351.956 447.421 -180.607
C 355.691 448.777 -183.164
C 358.343 449.028 -182.507
C 361.665 448.625 -183.522
C 364.197 449.073 -184.606
C 368.666 450.323 -185.068
C 371.961 451.680 -185.711
C 375.651 451.765 -185.847
C 378.266 451.851 -186.827
C 380.604 450.066 -187.728
C 381.469 448.211 -189.326
C 384.170 447.113 -189.557
C 385.382 443.001 -190.233
C 386.725 439.741 -188.680
C 389.259 436.868 -188.083
C 391.385 434.209 -188.002
C 392.157 430.993 -189.234
C 393.683 427.589 -189.350
C 395.167 424.499 -190.227
C 393.519 421.049 -189.987
C 391.906 419.012 -190.157
C 389.945 415.449 -190.042
C 388.027 412.651 -190.852
C 386.318 409.601 -190.099
C 385.472 406.865 -192.017
C 385.809 403.342 -194.709
C 386.917 399.705 -194.866
C 388.120 396.496 -194.669
C 388.302 392.624 -194.060
C 389.784 389.015 -194.572
C 388.462 386.113 -195.221
C 386.296 382.719 -195.802
C 384.808 380.324 -196.760
C 382.284 377.671 -197.838
C 381.387 374.948 -198.567
C 380.831 372.770 -199.703
C 379.359 370.153 -201.349
C 377.245 366.702 -200.697
C 375.727 364.807 -200.459
C 376.731 360.736 -199.507
C 376.168 357.610 -199.765
C 374.096 353.540 -199.368
C 374.545 350.253 -200.142
C 372.697 347.292 -200.576
C 372.032 344.536 -201.035
C 371.481 341.656 -201.500
C 371.767 339.288 -200.830
C 371.065 336.722 -201.537
C 372.775 332.721 -202.596
C 371.785 330.165 -205.069
C 371.067 326.936 -203.693
C 369.392 324.102 -203.582
C 369.189 320.129 -203.918
C 365.586 318.571 -205.049
C 362.991 315.988 -206.252
C 360.249 314.693 -206.713
C 359.472 312.081 -205.117
C 357.028 307.852 -207.755
C 354.835 305.046 -207.668
C 352.120 302.558 -207.370
C 350.829 299.704 -208.231
C 348.769 296.992 -207.240
C 346.892 294.232 -206.889
C 345.266 291.345 -206.614
C 342.601 289.396 -206.068
C 340.444 286.952 -205.358
C 337.887 284.677 -204.903
C 335.864 282.189 -204.312
C 333.851 279.781 -203.482
C 331.771 277.452 -202.415
C 331.136 274.337 -200.934
C 330.426 271.679 -198.865
C 329.038 268.892 -197.187
C 326.933 266.353 -195.977
C 326.037 264.172 -194.106
C 326.350 260.392 -192.705
C 325.254 257.877 -190.371
C 324.271 255.416 -187.923
C 323.247 253.400 -185.671
C 322.146 250.968 -183.376
C 321.151 248.846 -181.142
C 321.556 247.399 -177.863
C 322.505 246.623 -174.797
C 322.833 246.517 -171.723
C 322.511 246.472 -168.313
C 322.496 244.267 -165.108
C 323.145 244.417 -161.609
C 323.166 244.720 -158.013
C 323.388 244.868 -154.746
C 323.592 245.367 -150.969
C 324.189 245.197 -148.236
C 325.588 245.922 -145.357
C 327.246 246.486 -142.285
C 328.815 248.649 -139.763
C 330.206 250.400 -137.811
C 331.499 252.525 -135.111
C 332.702 254.304 -132.973
C 336.482 255.549 -131.721
C 339.267 257.200 -129.933
C 340.291 260.442 -128.911
C 342.219 262.564 -127.054
C 344.178 264.700 -126.156
C 346.863 266.578 -125.632
C 348.570 269.725 -126.281
C 351.700 271.475 -125.203
C 353.589 274.238 -123.986
C 356.318 276.275 -124.945
C 359.307 277.949 -124.068
C 360.646 281.077 -125.388
C 362.656 283.963 -126.000
C 365.235 285.432 -126.422
C 367.679 287.591 -126.746
C 370.264 289.942 -128.506
C 371.305 292.521 -130.786
C 373.477 294.023 -132.291
C 374.998 295.852 -134.746
C 376.108 298.829 -135.964
C 377.967 299.056 -139.899
C 380.460 300.526 -142.835
C 379.673 301.454 -146.291
C 380.430 302.954 -148.996
C 380.726 303.415 -152.594
C 381.716 303.705 -155.410
C 382.116 304.019 -158.853
C 381.421 304.151 -161.902
C 380.680 305.154 -165.185
C 381.579 304.495 -168.879
C 382.322 304.480 -172.604
C 380.979 303.058 -175.441
C 380.509 300.616 -178.479
C 379.517 299.626 -181.358
C 378.409 299.115 -184.574
C 377.632 297.839 -187.537
C 377.129 295.618 -189.974
C 375.851 293.723 -192.446
C 373.885 292.277 -194.648
C 373.427 290.157 -197.972
C 372.077 289.134 -200.946
C 370.369 285.718 -201.759
C 369.489 282.222 -203.308
C 366.742 280.423 -204.044
C 364.438 278.314 -205.568
C 362.736 275.562 -206.188
C 361.321 272.501 -206.838
C 359.204 269.895 -207.823
C 357.138 267.442 -207.411
C 354.122 265.400 -208.097
C 352.796 262.157 -207.297
C 351.939 258.078 -207.154
C 350.532 255.360 -204.797
C 348.592 253.223 -203.493
C 347.219 250.512 -202.033
C 345.681 248.217 -200.223
C 345.389 245.271 -197.768
C 345.568 243.537 -195.216
C 345.735 241.861 -192.629
C 344.971 239.812 -190.087
C 342.835 238.169 -187.434
C 344.037 236.748 -184.205
C 343.740 234.514 -181.536
C 343.498 234.359 -178.210
C 344.647 232.978 -174.760
C 343.146 231.699 -171.572
C 343.071 230.340 -168.745
C 343.657 230.181 -165.450
C 344.397 230.247 -162.188
C 343.728 230.844 -158.793
C 345.353 230.479 -155.768
C 346.941 229.113 -152.229
C 347.771 230.071 -149.584
C 348.621 231.379 -145.968
C 349.374 231.924 -143.124
C 350.489 233.175 -139.859
C 352.432 234.107 -137.442
C 353.881 235.829 -135.193
C 355.519 238.088 -133.466
C 357.477 240.108 -131.769
C 359.273 242.749 -130.061
C 360.929 245.019 -128.253
C 362.755 247.318 -127.036
C 365.946 249.675 -127.299
C 367.698 252.300 -126.143
C 369.614 254.550 -124.727
C 372.298 256.081 -124.010
C 375.495 258.203 -123.661
C 377.153 260.291 -125.298
C 379.132 263.004 -126.160
C 381.587 264.775 -127.656
C 383.660 267.803 -128.826
C 385.654 270.064 -130.184
C 389.037 270.562 -132.411
C 390.782 272.268 -133.761
C 392.488 274.584 -136.796
C 394.103 276.437 -138.555
C 396.433 278.378 -140.227
C 398.682 279.731 -142.318
C 400.079 281.356 -144.874
C 400.256 283.728 -147.317
C 400.910 285.547 -150.066
C 401.113 287.505 -152.621
C 401.897 289.227 -155.624
C 402.124 291.399 -158.128
C 402.995 292.953 -160.731
C 404.023 293.783 -164.125
C 405.023 296.005 -166.298
C 405.932 296.233 -169.687
C 409.669 297.990 -171.852
C 410.666 300.108 -173.903
C 411.332 300.790 -176.330
C 411.523 303.145 -179.572
C 412.631 304.848 -181.429
C 413.758 307.206 -184.138
C 413.047 309.907 -186.688
C 412.522 311.635 -189.775
C 413.322 313.972 -192.960
C 412.859 316.066 -195.566
C 411.262 319.025 -198.078
C 412.389 318.724 -202.958
C 413.405 320.662 -205.234
C 414.081 322.581 -207.723
C 416.033 325.211 -209.986
C 416.961 327.430 -211.632
C 417.511 330.439 -213.196
C 418.868 333.203 -214.232
C 418.670 335.890 -216.538
C 418.959 338.669 -218.398
C 419.515 341.338 -220.301
C 418.750 344.265 -221.733
C 418.491 346.986 -223.645
C 418.031 350.023 -225.221
C 417.943 352.699 -227.082
C 417.683 355.248 -229.076
C 417.208 357.730 -231.197
C 417.837 359.328 -234.256
C 417.833 360.558 -237.471
C 417.709 362.521 -240.411
C 417.264 365.083 -242.773
C 416.978 366.283 -245.518
C 418.608 367.493 -249.015
C 418.144 368.867 -252.311
C 417.655 370.088 -255.671
C 416.987 371.179 -258.595
C 416.493 372.529 -261.809
C 415.914 373.657 -264.788
C 415.215 372.982 -268.262
C 414.569 371.605 -271.192
C 413.153 370.377 -273.653
C 411.127 369.522 -276.280
C 410.659 369.592 -280.142
C 409.055 367.838 -282.794
C 406.931 366.473 -285.373
C 405.198 365.135 -287.812
C 402.972 363.464 -290.421
C 401.941 362.169 -292.682
C 400.791 359.732 -294.557
C 399.786 357.108 -296.703
C 398.094 353.923 -297.408
C 396.846 351.279 -297.918
C 394.913 348.274 -298.760
C 393.435 345.702 -299.381
C 394.302 341.651 -299.873
C 394.041 338.005 -300.438
C 392.209 335.203 -299.258
C 391.119 331.974 -299.506
C 390.563 329.033 -299.010
C 390.798 325.771 -298.449
C 390.343 323.029 -296.100
C 390.619 319.295 -296.084
C 389.481 315.984 -295.430
C 390.457 313.099 -293.631
C 390.803 309.582 -293.497
C 390.503 307.365 -290.614
C 390.363 304.503 -288.484
C 391.289 301.848 -287.444
C 391.676 298.916 -286.034
C 392.820 296.252 -283.407
C 393.184 294.869 -280.107
C 394.436 292.881 -278.179
C 395.623 291.558 -275.259
C 395.217 289.566 -272.530
C 398.348 289.281 -269.512
C 400.592 287.528 -266.530
C 401.459 288.830 -263.217
C 402.514 288.364 -260.248
C 404.384 289.089 -257.211
C 406.345 289.091 -254.943
C 408.279 289.758 -252.127
C 409.445 291.256 -249.638
C 410.203 292.424 -246.414
C 413.141 293.273 -244.063
C 415.628 293.929 -241.267
C 417.195 296.661 -239.871
C 419.992 299.287 -239.037
C 421.542 301.535 -237.364
C 422.925 303.743 -235.119
C 424.817 305.994 -233.581
C 427.138 308.334 -233.068
C 428.822 311.134 -232.258
C 429.681 314.163 -231.313
C 432.455 316.711 -230.058
C 433.859 319.291 -228.303
C 435.267 322.656 -229.696
C 437.622 325.649 -230.641
C 437.418 328.991 -230.984
C 438.092 332.400 -230.953
C 439.011 335.359 -232.075
C 440.300 338.256 -233.393
C 441.082 341.591 -234.107
C 441.045 344.343 -235.804
C 440.795 348.005 -236.316
C 441.453 350.443 -238.873
C 443.240 353.153 -241.492
C 442.694 354.870 -244.909
C 442.062 357.065 -247.104
C 442.022 359.050 -249.828
C 441.449 360.838 -252.545
C 441.654 361.754 -256.276
C 441.383 361.647 -259.352
C 441.052 361.508 -262.418
C 440.402 362.313 -265.608
C 438.629 363.964 -268.511
C 438.422 362.660 -271.997
C 438.093 363.146 -275.440
C 436.225 362.312 -278.078
C 435.843 360.957 -281.704
C 433.948 361.740 -284.842
C 433.155 361.552 -287.872
C 431.806 360.073 -290.558
C 430.435 358.368 -293.089
C 427.833 357.467 -295.269
C 427.377 355.358 -297.964
C 427.201 353.617 -301.686
C 425.700 351.591 -303.186
C 423.478 349.049 -305.212
C 422.064 347.229 -307.120
C 420.226 344.622 -308.935
C 419.535 341.801 -310.368
C 418.177 339.027 -311.131
C 416.904 336.003 -311.168
C 415.979 332.856 -311.360
C 414.589 329.517 -311.153
C 413.275 326.447 -311.247
C 412.371 323.422 -310.882
C 413.060 319.776 -309.454
C 411.953 316.665 -308.830
C 411.022 313.528 -308.656
C 411.354 310.379 -308.464
C 411.849 306.644 -307.656
C 412.523 304.809 -305.214
C 412.600 302.143 -302.999
C 413.860 299.789 -300.931
C 413.979 296.990 -298.288
C 414.600 294.708 -295.978
C 417.560 292.508 -294.231
C 418.351 290.702 -292.258
C 419.680 289.177 -288.598
C 420.530 287.535 -286.207
C 421.712 285.253 -283.886
C 423.415 283.473 -281.608
C 424.701 282.386 -278.729
C 424.755 281.849 -275.362
C 425.585 281.318 -272.150
C 425.958 281.009 -268.960
C 427.061 280.508 -265.625
C 427.295 280.053 -262.341
C 428.331 279.436 -259.428
C 430.315 279.325 -256.375
C 430.805 278.121 -253.380
C 433.066 278.410 -250.703
C 434.985 279.744 -247.690
C 437.520 278.970 -245.279
C 438.108 276.958 -241.015
C 440.037 275.207 -238.849
C 441.305 272.686 -235.951
C 443.407 269.686 -235.216
C 445.436 265.951 -233.883
C 447.397 263.228 -231.579
C 448.207 262.145 -228.577
C 450.535 261.778 -225.672
C 452.427 261.915 -222.876
C 452.170 262.459 -218.413
C 452.988 261.551 -216.220
C 454.838 259.227 -214.105
C 458.265 257.768 -211.584
C 458.995 255.078 -208.840
C 458.129 254.064 -204.410
C 456.910 252.004 -201.104
C 457.172 252.640 -198.130
C 457.194 255.288 -195.318
C 457.283 255.521 -191.351
C 457.789 253.749 -188.290
C 457.808 252.752 -184.393
C 459.007 251.961 -181.816
C 463.603 254.961 -179.282
C 465.494 253.149 -176.829
C 466.781 251.955 -174.056
C 468.287 250.733 -171.585
C 470.897 250.997 -169.045
C 472.665 249.034 -166.462
C 474.485 248.531 -164.409
C 477.220 247.862 -162.767
C 479.605 246.574 -161.992
C 482.590 245.458 -159.914
C 483.758 242.583 -157.943
C 485.800 239.395 -156.124
C 488.513 238.328 -155.261
C 490.417 236.954 -152.801
C 492.493 236.171 -150.036
C 496.065 238.019 -148.180
C 500.481 237.018 -148.586
C 505.060 238.120 -148.608
C 507.842 238.464 -146.102
C 510.399 238.034 -144.129
C 513.985 239.767 -145.174
C 516.957 238.037 -144.171
C 519.102 236.229 -142.484
C 521.654 235.905 -140.864
C 524.467 235.567 -139.346
C 527.940 234.805 -139.117
C 530.594 235.113 -138.352
C 534.110 234.291 -139.813
C 536.888 237.383 -139.302
C 540.898 237.761 -138.229
C 543.601 239.031 -137.085
C 545.132 241.723 -135.647
C 547.411 244.413 -135.016
C 548.799 246.121 -132.374
C 551.294 248.353 -130.274
C 553.391 251.777 -128.874
C 555.766 255.055 -128.033
C 556.926 256.719 -125.063
C 560.919 257.589 -122.164
C 562.176 259.317 -119.668
C 564.260 261.080 -117.046
C 565.444 263.296 -114.528
C 566.972 263.025 -111.637
C 568.846 263.514 -108.787
C 570.235 261.939 -107.128
C 572.856 261.145 -105.617
C 573.846 260.766 -102.136
C 575.202 258.694 -99.610
C 577.366 257.600 -97.212
C 579.116 255.878 -95.913
C 581.893 254.939 -93.549
C 584.270 253.692 -91.353
C 585.077 251.886 -88.909
C 586.039 250.459 -86.367
C 588.151 248.356 -84.272
C 589.012 246.413 -82.326
C 590.839 242.222 -81.253
C 592.868 239.738 -79.571
C 595.205 237.130 -76.816
C 597.527 234.870 -75.828
C 601.346 233.948 -76.426
C 603.534 231.559 -76.319
C 607.048 229.251 -76.643
C 609.463 226.544 -76.636
C 611.832 223.185 -76.348
C 615.132 219.940 -76.323
C 618.478 218.114 -75.154
C 621.791 215.687 -75.258
C 623.572 213.441 -75.983
C 626.578 211.557 -74.865
C 628.397 210.019 -75.398
C 630.748 207.392 -75.767
C 633.335 205.966 -77.118
C 636.486 204.441 -76.542
C 639.453 202.873 -76.606
C 642.479 201.520 -76.859
C 644.860 199.254 -76.225
C 647.683 197.536 -75.775
C 650.325 195.351 -75.368
C 653.134 193.720 -75.081
C 655.941 192.177 -74.556
C 658.760 190.649 -73.773
C 662.241 190.643 -73.344
C 665.490 190.752 -72.212
C 668.833 190.096 -71.262
C 671.897 188.599 -70.418
C 674.663 188.453 -69.239
C 678.606 189.329 -69.404
C 681.860 189.163 -67.869
C 685.084 189.139 -66.249
C 687.834 188.998 -64.636
C 690.999 188.810 -63.104
C 693.838 188.693 -61.553
C 696.176 190.228 -59.274
C 697.740 192.184 -57.123
C 698.766 193.539 -54.538
C 699.935 194.396 -51.434
C 703.020 195.532 -49.355
C 703.896 197.326 -46.405
C 704.748 198.558 -43.122
C 705.612 199.873 -40.246
C 706.312 201.333 -36.792
C 707.253 202.826 -34.615
C 707.286 205.100 -32.248
C 707.493 207.686 -29.845
C 706.041 209.957 -27.348
C 704.819 211.878 -25.443
C 703.498 213.950 -22.717
C 702.335 215.758 -20.580
C 701.026 219.702 -20.210
C 699.648 222.881 -18.917
C 696.786 224.100 -17.207
C 695.110 226.483 -15.423
C 693.112 228.570 -14.495
C 691.135 231.219 -14.212
C 687.734 232.515 -14.225
C 685.989 235.775 -13.634
C 683.514 237.887 -12.184
C 680.912 240.069 -13.172
C 679.194 243.130 -12.741
C 675.652 243.853 -13.242
C 672.465 245.454 -13.407
C 670.586 247.694 -14.070
C 668.111 249.820 -14.365
C 664.980 251.586 -15.910
C 661.691 251.719 -17.358
C 659.496 253.207 -18.844
C 656.787 253.752 -20.856
C 653.451 254.298 -21.247
C 651.727 254.704 -25.228
C 649.062 256.009 -28.092
C 647.210 254.069 -30.587
C 644.839 253.820 -32.698
C 643.223 252.864 -35.816
C 641.919 252.830 -38.516
C 640.477 252.028 -41.580
C 639.486 250.335 -44.019
C 637.610 248.496 -46.350
C 636.930 248.104 -50.128
C 635.658 247.538 -53.662
C 636.284 245.352 -56.251
C 637.678 243.947 -59.641
C 637.835 242.065 -62.227
C 637.453 239.945 -64.909
C 637.822 238.244 -67.734
C 639.204 237.007 -70.506
C 640.380 235.019 -72.956
C 641.318 232.463 -74.798
C 642.318 230.963 -78.334
C 642.528 228.713 -80.904
C 645.717 226.927 -82.278
C 648.629 225.672 -84.588
C 650.475 222.890 -85.012
C 652.298 220.265 -86.379
C 654.925 218.532 -87.354
C 657.790 217.067 -88.552
C 660.224 214.816 -89.671
C 662.949 213.082 -89.516
C 665.076 210.072 -89.897
C 668.560 209.188 -89.901
C 672.552 208.545 -90.922
C 676.048 208.099 -89.340
C 678.741 206.778 -88.325
C 681.942 206.059 -87.545
C 684.886 205.293 -86.261
C 688.469 205.935 -85.017
C 690.878 207.019 -83.413
C 693.245 208.101 -81.754
C 696.081 208.304 -79.975
C 698.766 207.243 -77.534
C 700.951 209.509 -75.538
C 703.933 210.200 -73.856
C 705.167 211.106 -70.889
C 707.391 213.396 -68.668
C 709.815 213.104 -65.823
C 711.996 214.031 -63.767
C 713.105 215.706 -61.086
C 713.971 217.508 -58.403
C 714.582 218.015 -54.982
C 715.651 220.580 -52.933
C 717.828 223.313 -50.763
C 717.649 224.965 -48.346
C 717.447 226.955 -44.954
C 717.730 228.614 -42.480
C 717.433 230.736 -39.500
C 717.047 233.358 -37.638
C 715.938 235.435 -35.499
C 714.134 237.498 -33.694
C 712.499 239.858 -32.099
C 710.307 242.053 -30.227
C 708.516 244.159 -28.352
C 706.486 246.225 -27.044
C 703.737 249.069 -27.449
C 701.393 251.035 -26.058
C 699.458 253.254 -24.618
C 697.867 255.978 -24.284
C 695.532 259.042 -24.229
C 692.820 259.987 -25.470
C 689.720 261.478 -25.906
C 687.236 263.228 -27.378
C 683.730 264.695 -28.007
C 680.895 266.044 -29.044
C 679.241 268.455 -31.891
C 676.965 269.589 -33.036
C 673.588 270.097 -35.449
C 671.063 270.966 -36.866
C 668.382 272.535 -38.396
C 666.130 273.900 -40.475
C 663.597 274.300 -42.608
C 660.573 273.570 -44.005
C 657.904 273.200 -46.012
C 655.229 272.468 -47.660
C 652.552 272.137 -49.965
C 649.688 271.440 -51.501
C 647.283 271.330 -53.538
C 645.283 271.121 -56.574
C 642.368 271.261 -58.039
C 640.951 270.958 -61.242
C 639.927 268.164 -63.274
C 637.857 267.533 -64.710
C 636.784 267.854 -67.536
C 632.852 268.666 -69.186
C 630.801 270.268 -71.672
C 628.131 270.936 -74.606
C 625.811 268.273 -76.519
C 622.871 268.409 -77.895
C 621.057 268.710 -80.928
C 618.841 268.893 -83.443
C 616.524 269.294 -85.793
C 614.919 268.562 -88.637
C 613.121 268.532 -91.446
C 611.227 268.008 -94.286
C 609.344 268.048 -96.947
C 607.672 268.157 -99.728
C 606.197 268.280 -102.677
C 604.617 270.056 -105.256
C 603.739 271.797 -108.093
C 602.406 272.934 -111.166
C 600.853 273.208 -114.305
C 600.186 274.481 -116.950
C 598.207 277.264 -119.114
C 597.537 278.762 -122.320
C 596.999 280.366 -125.507
C 596.674 281.626 -128.421
C 596.043 283.061 -131.573
C 595.631 284.388 -134.498
C 596.619 286.859 -136.932
C 598.080 289.296 -138.615
C 599.957 290.932 -140.450
C 601.979 292.204 -142.906
C 602.268 294.722 -145.857
C 604.658 296.649 -147.663
C 607.120 298.076 -149.883
C 609.293 299.588 -151.815
C 612.048 301.129 -153.958
C 613.709 302.848 -155.420
C 616.282 304.766 -156.110
C 618.895 307.039 -156.819
C 622.380 308.188 -156.613
C 625.165 309.168 -156.308
C 628.683 310.209 -156.413
C 631.574 311.117 -156.341
C 633.939 313.818 -154.216
C 636.780 315.809 -152.933
C 640.072 315.346 -151.687
C 643.174 316.491 -150.828
C 645.697 317.235 -149.316
C 647.913 318.483 -147.186
C 650.213 317.846 -144.439
C 652.749 319.731 -142.429
C 655.940 320.240 -140.930
C 657.367 320.793 -137.742
C 659.696 322.526 -135.722
C 661.505 321.334 -132.784
C 663.677 321.072 -129.963
C 664.977 322.040 -127.441
C 666.843 322.597 -124.807
C 667.992 322.533 -121.067
C 668.735 320.985 -117.907
C 669.320 321.163 -114.929
C 669.459 320.279 -111.630
C 671.176 319.040 -108.967
C 669.227 318.583 -105.096
C 668.957 318.392 -100.986
C 667.397 315.827 -98.885
C 667.000 314.438 -96.047
C 665.178 312.852 -93.325
C 663.823 312.208 -90.729
C 662.000 310.842 -88.098
C 660.097 308.931 -86.508
C 658.711 306.438 -84.460
C 656.070 305.831 -81.714
C 653.877 304.764 -78.801
C 650.805 303.265 -78.370
C 646.972 302.847 -77.629
C 644.263 301.368 -76.775
C 641.695 299.409 -75.593
C 638.751 298.199 -74.654
C 635.454 297.905 -74.243
C 632.255 296.857 -74.189
C 629.453 295.186 -74.589
C 625.692 294.487 -73.530
C 622.840 292.718 -72.861
C 619.428 292.855 -74.756
C 615.640 293.324 -75.661
C 613.343 291.897 -77.664
C 610.394 290.612 -78.982
C 607.613 290.497 -80.744
C 604.624 290.739 -82.418
C 601.660 290.083 -84.157
C 599.685 289.994 -86.716
C 597.188 288.515 -89.020
C 594.972 289.548 -91.654
C 591.786 291.071 -93.873
C 590.924 292.453 -97.376
C 589.766 292.685 -100.315
C 588.358 293.698 -103.206
C 587.460 294.528 -106.273
C 586.669 296.896 -109.201
C 586.949 299.030 -111.418
C 587.292 301.141 -113.644
C 587.165 302.737 -116.590
C 587.188 303.157 -120.348
C 588.298 306.183 -122.221
C 588.186 308.273 -125.016
C 590.085 309.623 -127.407
C 591.353 312.685 -129.443
C 592.094 313.622 -132.997
C 592.788 315.496 -135.415
C 594.804 317.447 -137.246
C 596.998 319.382 -138.870
C 599.445 320.060 -141.296
C 601.310 322.767 -142.352
C 602.719 326.185 -144.155
C 605.231 327.460 -144.973
C 608.616 328.992 -146.279
C 610.920 330.508 -147.437
C 614.088 332.114 -148.363
C 616.626 334.125 -148.316
C 619.583 335.292 -148.179
C 622.660 336.096 -147.371
C 625.588 337.245 -146.427
C 628.975 337.961 -145.356
C 632.113 338.807 -144.586
C 634.937 339.508 -143.306
C 637.119 340.542 -140.147
C 640.142 340.993 -138.751
C 643.067 341.871 -137.562
C 645.137 343.382 -135.692
C 647.518 344.807 -133.020
C 648.385 344.248 -130.066
C 650.265 343.942 -127.170
C 651.110 344.195 -123.910
C 653.058 343.663 -120.630
C 654.287 343.384 -117.573
C 653.859 344.659 -113.720
C 654.625 344.485 -111.044
C 654.811 343.234 -107.059
C 655.415 342.711 -104.144
C 656.261 342.708 -100.785
C 656.382 342.764 -97.433
C 656.282 341.848 -94.227
C 656.620 339.696 -91.603
C 656.424 338.048 -88.682
C 656.378 336.079 -86.127
C 655.972 334.466 -82.992
C 656.128 332.428 -80.372
C 655.855 331.139 -77.507
C 654.564 329.993 -74.300
C 655.091 328.645 -71.373
C 653.322 327.723 -68.479
C 651.881 325.887 -65.375
C 651.762 323.810 -63.219
C 651.710 322.527 -59.339
C 652.766 321.384 -55.610
C 654.439 319.675 -52.603
C 654.421 317.559 -48.621
C 654.938 317.322 -44.973
C 656.522 316.045 -42.298
C 655.857 317.067 -38.766
C 657.560 316.947 -35.209
C 658.874 317.227 -32.210
C 660.431 318.076 -28.466
C 660.464 317.118 -23.943
C 663.199 317.303 -20.560
C 662.722 313.859 -16.047
C 664.748 312.028 -14.279
C 666.954 309.584 -12.004
C 669.496 307.870 -10.931
C 671.135 306.504 -8.098
C 673.064 304.948 -5.834
C 675.197 303.556 -3.697
C 676.119 301.487 -1.234
C 677.574 299.905 1.317
C 678.850 297.859 3.788
C 680.418 296.324 6.200
C 681.840 294.929 8.764
C 683.099 293.610 11.513
C 685.324 293.684 14.224
C 686.929 294.036 17.249
C 688.598 293.600 20.337
C 689.998 292.323 23.295
C 691.181 292.439 26.061
C 694.283 293.233 28.528
C 695.575 293.409 31.885
C 696.812 293.744 35.258
C 697.691 293.966 38.318
C 698.918 294.122 41.614
C 699.907 294.352 44.689
C 700.317 296.361 47.657
C 700.323 298.754 49.931
C 699.551 300.666 52.237
C 698.450 302.213 55.089
C 699.469 303.784 58.499
C 698.414 306.209 60.886
C 697.027 308.164 63.583
C 695.935 310.105 65.988
C 694.360 312.323 68.663
C 693.822 314.275 70.600
C 692.629 317.036 71.916
C 691.589 320.107 73.326
C 689.235 322.903 73.706
C 687.389 325.221 73.886
C 684.944 327.876 74.551
C 682.965 330.136 74.954
C 682.419 334.065 73.662
C 681.076 337.465 73.098
C 678.060 339.062 72.122
C 676.042 341.804 71.827
C 674.319 344.059 70.757
C 673.135 346.713 69.154
C 670.900 347.988 66.581
C 669.777 351.306 65.256
C 667.363 353.710 64.218
C 666.505 355.617 61.366
C 665.478 358.704 59.980
C 663.374 359.310 57.059
C 661.445 360.846 54.477
C 660.902 362.881 52.344
C 659.661 364.895 50.076
C 658.727 366.271 46.535
C 657.346 366.082 43.220
C 657.003 367.197 40.413
C 656.487 367.275 37.034
C 654.430 367.733 34.363
C 655.925 367.214 30.303
C 656.138 367.834 26.232
C 656.158 365.378 23.514
C 655.822 364.659 20.430
C 656.593 363.015 17.276
C 657.459 362.362 14.480
C 658.344 360.879 11.459
C 658.989 358.672 9.335
C 658.898 356.353 6.699
C 660.880 355.099 3.636
C 662.242 353.736 0.363
C 664.074 351.006 -0.668
C 667.128 348.845 -1.859
C 668.670 346.414 -3.261
C 669.848 343.732 -5.064
C 671.733 341.420 -6.518
C 674.390 339.566 -7.310
C 676.559 337.058 -7.894
C 678.054 334.140 -8.122
C 680.906 331.855 -9.672
C 682.414 329.069 -10.967
C 685.348 326.996 -9.435
C 688.797 325.223 -8.841
C 689.958 322.410 -7.407
C 691.762 319.529 -6.677
C 694.030 317.603 -5.263
C 696.665 315.885 -3.884
C 698.804 313.422 -2.619
C 700.384 311.757 -0.342
C 701.683 308.729 1.355
C 704.056 307.849 3.906
C 707.520 306.966 6.053
C 708.909 306.880 9.657
C 709.956 305.816 12.450
C 711.626 305.280 15.329
C 712.765 304.817 18.395
C 714.622 305.711 21.642
C 715.463 307.124 24.259
C 716.236 308.549 26.886
C 717.123 309.143 30.065
C 717.249 308.663 33.813
C 717.858 311.318 36.356
C 718.996 312.364 39.489
C 718.043 313.927 42.281
C 718.534 316.658 45.006
C 718.325 317.021 48.732
C 718.671 318.388 51.534
C 717.946 320.633 53.913
C 717.065 323.003 56.104
C 715.292 324.286 58.850
C 715.109 327.251 60.610
C 715.672 330.401 63.194
C 714.191 332.570 64.500
C 712.092 335.293 66.421
C 710.908 337.478 68.085
C 709.040 340.236 69.628
C 707.940 343.220 70.242
C 706.044 345.743 70.639
C 703.867 348.177 70.324
C 702.001 350.852 69.928
C 699.521 353.433 69.369
C 697.313 355.926 69.104
C 695.307 358.250 68.282
C 694.061 360.938 65.631
C 691.756 363.185 64.666
C 689.755 365.688 63.977
C 688.829 368.424 62.666
C 687.608 371.429 60.587
C 686.638 372.075 57.684
C 684.937 373.441 54.990
C 684.418 374.816 51.949
C 682.549 376.115 48.842
C 681.420 377.203 45.931
C 682.534 378.896 42.389
C 681.845 379.746 39.824
C 681.110 379.699 35.707
C 680.380 380.230 32.822
C 679.728 381.415 29.634
C 679.723 382.273 26.391
C 679.392 382.181 23.073
C 678.026 381.163 20.119
C 677.385 380.352 16.921
C 676.441 379.272 14.032
C 676.001 378.430 10.613
C 674.850 377.411 7.667
C 674.462 376.845 4.589
C 675.023 375.948 1.104
C 673.925 375.760 -1.965
C 675.003 374.730 -5.149
C 676.134 371.842 -7.656
C 676.570 369.093 -10.031
C 676.249 369.044 -13.803
C 676.784 367.138 -16.597
C 678.098 364.885 -20.024
C 679.262 365.081 -22.547
C 681.058 364.720 -25.292
C 677.290 361.765 -29.307
C 676.061 360.191 -32.491
C 674.677 358.930 -36.024
C 676.690 357.866 -38.596
C 678.935 354.940 -39.232
C 678.503 351.808 -41.653
C 678.345 349.759 -42.983
C 678.847 345.913 -44.720
C 678.200 342.807 -46.311
C 678.815 339.549 -47.562
C 678.563 337.490 -50.570
C 681.324 333.737 -52.057
C 682.150 332.568 -56.313
C 683.316 329.174 -58.411
C 684.286 325.196 -60.217
C 687.259 323.023 -61.323
C 690.870 322.056 -60.850
C 692.982 319.819 -60.657
C 696.193 319.232 -62.345
C 699.252 318.255 -62.614
C 702.966 318.485 -64.326
C 707.337 319.069 -61.195
C 710.318 319.809 -63.259
C 713.903 319.952 -63.826
C 717.776 319.651 -66.692
C 721.913 319.149 -68.104
C 726.490 318.335 -67.491
C 728.798 319.750 -69.933
C 732.046 319.261 -72.815
C 732.837 319.392 -75.670
C 735.455 320.254 -78.346
C 737.380 322.622 -79.891
C 733.798 324.000 -83.666
C 734.751 325.627 -86.420
C 736.197 326.924 -87.908
C 736.320 329.039 -89.933
C 737.402 330.287 -92.796
C 736.684 331.916 -95.450
C 737.284 334.244 -98.708
C 737.849 336.121 -100.430
C 735.708 338.670 -102.763
C 733.905 341.184 -105.061
C 733.832 344.776 -106.198
C 733.495 348.253 -106.984
C 733.068 351.567 -107.515
C 733.552 355.423 -108.386
C 732.075 357.358 -110.275
C 732.991 359.232 -113.289
C 733.271 360.528 -116.952
C 733.897 363.018 -118.469
C 733.963 365.796 -120.505
C 734.757 368.809 -120.638
C 737.660 371.644 -122.694
C 736.613 374.203 -124.987
C 737.267 376.177 -127.067
C 738.894 378.306 -128.985
C 740.207 381.183 -131.294
C 741.202 383.809 -133.693
C 743.094 384.378 -135.595
C 746.174 384.114 -138.582
C 749.234 384.727 -138.828
C 752.050 386.716 -142.542
C 754.749 387.263 -144.110
C 755.692 390.380 -146.409
C 756.676 391.973 -147.826
C 758.970 393.289 -150.366
C 760.554 396.445 -151.625
C 764.656 397.319 -152.218
C 767.110 399.191 -153.655
C 769.806 402.584 -153.805
C 771.542 405.857 -153.156
C 774.130 408.802 -154.878
C 774.802 410.799 -157.662
C 776.322 413.440 -159.345
C 777.273 417.109 -160.108
C 779.171 420.084 -160.764
C 780.069 421.720 -162.552
C 778.928 425.378 -161.950
C 777.577 428.365 -161.920
C 775.677 431.790 -160.655
C 773.300 435.497 -160.925
C 771.716 438.528 -158.424
C 770.519 442.248 -157.770
C 769.368 445.684 -158.277
C 767.893 449.553 -156.895
C 766.316 452.942 -158.576
C 762.776 454.601 -161.296
C 761.091 457.263 -162.993
C 757.373 457.820 -164.146
C 752.254 458.905 -163.809
C 751.430 459.662 -166.787
C 749.535 459.838 -169.194
C 749.045 461.323 -172.292
C 747.631 464.183 -175.062
C 745.751 468.211 -177.039
C 743.722 470.609 -179.616
C 742.623 471.940 -182.870
C 740.542 472.876 -184.352
C 739.189 473.423 -186.510
C 736.476 473.285 -188.272
C 733.268 474.093 -189.912
C 730.748 475.935 -192.852
C 729.237 478.365 -195.477
C 728.804 478.990 -198.437
C 727.309 480.651 -200.863
C 723.926 482.529 -201.921
C 721.926 482.962 -204.288
C 720.065 483.790 -207.421
C 718.341 484.621 -209.850
C 716.779 485.504 -212.622
C 714.537 486.400 -215.319
C 712.404 485.674 -219.547
C 710.508 484.816 -223.029
C 706.985 486.795 -224.216
C 704.717 487.183 -225.957
C 705.049 487.699 -230.080
C 703.247 489.146 -232.080
C 700.811 491.008 -233.905
C 698.505 492.847 -235.602
C 696.428 494.878 -236.952
C 695.603 496.743 -239.786
C 691.272 497.581 -236.999
C 688.057 499.139 -238.215
C 684.435 500.740 -237.460
C 683.727 503.960 -239.508
C 681.908 507.309 -239.452
C 681.858 510.685 -239.811
C 680.172 513.384 -240.976
C 680.069 517.762 -240.247
C 680.623 520.825 -241.242
C 679.349 523.881 -241.916
C 679.864 526.441 -243.278
C 678.867 527.802 -246.397
C 678.548 530.503 -248.791
C 679.430 532.853 -250.472
C 680.858 535.778 -251.844
C 680.312 538.417 -254.472
C 679.374 540.338 -257.067
C 679.680 541.440 -260.311
C 678.193 540.930 -264.264
C 675.746 541.454 -266.477
C 675.071 543.909 -269.355
C 672.623 544.928 -271.171
C 670.963 546.955 -273.092
C 669.767 547.577 -276.373
C 668.344 548.649 -279.218
C 667.075 549.959 -281.997
C 665.158 550.000 -284.740
C 663.730 550.532 -287.707
C 661.834 550.907 -290.569
C 660.444 551.591 -293.438
C 659.203 552.092 -296.395
C 658.050 552.381 -299.474
C 658.280 553.634 -302.742
C 658.810 554.207 -306.094
C 658.557 554.799 -309.572
C 657.459 555.158 -312.890
C 657.741 555.406 -315.876
C 658.668 557.587 -319.152
C 659.046 557.753 -322.730
C 659.583 557.866 -326.296
C 659.990 557.736 -329.458
C 660.344 557.859 -332.959
C 660.760 557.830 -336.170
C 662.948 557.330 -338.994
C 665.478 556.675 -341.012
C 667.534 555.262 -342.839
C 669.263 553.354 -345.100
C 671.038 553.281 -348.562
C 673.612 551.586 -350.347
C 675.741 549.467 -352.347
C 677.835 547.719 -354.165
C 680.225 545.435 -356.069
C 682.297 544.361 -357.620
C 685.142 542.884 -358.328
C 688.301 541.529 -359.157
C 691.130 539.249 -358.609
C 693.464 537.500 -358.060
C 696.171 535.038 -357.760
C 698.463 533.093 -357.383
C 702.308 533.084 -355.763
C 705.674 532.076 -354.607
C 707.225 529.566 -352.634
C 709.955 527.816 -351.557
C 712.150 526.579 -349.867
C 714.705 526.032 -347.822
C 715.831 524.760 -344.604
C 719.066 524.200 -342.803
C 721.415 522.300 -340.916
C 723.146 522.439 -337.835
C 726.146 521.983 -336.019
C 726.582 520.928 -332.553
C 727.965 519.957 -329.408
C 729.866 520.169 -327.100
C 731.742 519.763 -324.444
C 732.900 520.034 -320.717
C 732.513 519.769 -317.151
C 733.453 520.361 -314.322
C 733.323 520.944 -310.956
C 733.626 519.851 -307.748
C 732.845 522.542 -304.410
C 733.209 524.049 -300.589
C 730.588 524.865 -298.163
C 729.680 525.506 -295.179
C 727.837 527.194 -292.533
C 727.007 528.884 -290.199
C 725.332 530.642 -287.705
C 722.993 531.870 -286.026
C 720.515 532.559 -283.636
C 719.061 535.377 -281.438
C 717.488 537.670 -278.851
C 714.688 539.664 -278.614
C 712.438 542.882 -278.580
C 709.915 544.726 -277.883
C 707.119 546.345 -276.704
C 704.710 548.534 -276.059
C 702.793 551.257 -276.260
C 700.241 553.435 -276.539
C 697.305 554.850 -276.966
C 694.911 557.987 -276.535
C 692.041 559.756 -275.949
C 690.050 562.000 -278.449
C 688.297 565.037 -280.209
C 685.571 565.612 -282.096
C 682.732 567.018 -283.525
C 680.884 568.671 -285.694
C 679.239 570.688 -287.935
C 676.847 572.254 -289.952
C 675.318 572.988 -292.705
C 672.394 573.605 -294.897
C 671.661 575.025 -298.116
C 670.892 577.606 -301.299
C 671.023 577.780 -305.156
C 670.130 577.861 -308.194
C 669.764 578.519 -311.480
C 669.486 578.616 -314.769
C 670.570 579.371 -318.382
C 672.138 579.375 -321.045
C 673.720 579.313 -323.695
C 674.506 579.162 -326.951
C 674.260 578.082 -330.567
C 677.065 577.922 -333.015
C 678.297 578.035 -336.281
C 680.037 576.287 -338.532
C 682.930 575.959 -341.111
C 683.525 574.590 -344.550
C 685.063 574.066 -347.234
C 687.456 572.682 -349.126
C 689.963 571.213 -350.785
C 691.426 568.695 -352.747
C 694.496 568.040 -354.185
C 697.797 567.836 -356.629
C 700.052 566.073 -357.270
C 702.903 563.544 -358.266
C 705.195 561.950 -359.340
C 708.054 559.760 -360.048
C 711.077 558.600 -360.109
C 713.632 556.740 -359.738
C 716.055 554.838 -358.609
C 718.711 553.262 -357.489
C 721.267 551.153 -356.024
C 723.752 549.207 -354.929
C 726.032 547.625 -353.380
C 728.556 547.352 -350.321
C 730.753 545.529 -348.546
C 733.220 543.914 -347.116
C 735.874 543.521 -345.424
C 738.751 543.099 -342.897
C 739.220 543.114 -339.804
C 740.426 542.390 -336.635
C 741.611 542.896 -333.514
C 742.726 542.141 -329.905
C 743.636 542.020 -326.729
C 745.098 544.241 -323.633
C 745.791 544.422 -320.937
C 745.491 545.028 -316.811
C 745.845 545.264 -313.818
C 746.833 545.685 -310.526
C 747.487 546.729 -307.405
C 747.190 547.464 -304.165
C 745.998 547.079 -300.993
C 744.994 547.463 -297.810
C 743.741 547.455 -294.837
C 742.690 548.099 -291.510
C 741.496 547.915 -288.414
C 740.741 548.508 -285.410
C 739.625 550.120 -282.341
C 739.253 550.047 -279.098
C 738.020 552.051 -276.486
C 735.759 552.302 -274.195
C 733.698 553.666 -270.324
C 732.018 555.108 -267.143
C 731.858 554.727 -263.268
C 730.979 553.990 -259.364
C 730.130 553.905 -255.351
C 731.693 552.917 -251.213
C 729.771 553.536 -248.280
C 728.921 555.702 -245.468
C 731.565 555.541 -242.473
C 730.873 557.620 -239.356
C 731.304 560.796 -237.506
C 732.318 562.149 -235.141
C 733.319 564.654 -232.036
C 734.991 564.702 -229.805
C 734.596 567.970 -227.415
C 738.248 570.011 -226.313
C 740.336 571.137 -223.303
C 742.350 571.954 -220.527
C 744.178 572.692 -218.196
C 747.974 571.869 -216.014
C 749.959 576.235 -214.187
C 749.098 577.465 -210.743
C 748.380 577.779 -207.975
C 746.276 578.823 -205.290
C 744.851 579.411 -202.825
C 744.009 580.697 -198.818
C 743.158 580.762 -196.043
C 741.402 580.966 -193.299
C 739.844 580.316 -190.305
C 742.371 579.317 -187.531
C 742.145 578.612 -184.887
C 740.693 576.513 -181.870
C 740.331 573.365 -180.710
C 739.706 572.036 -178.005
C 740.289 569.604 -175.716
C 741.294 567.176 -173.038
C 741.326 564.246 -171.302
C 740.932 561.352 -169.411
C 742.182 557.142 -168.872
C 741.208 553.385 -166.695
C 741.484 551.063 -164.922
C 741.528 548.384 -162.885
C 741.309 546.633 -160.166
C 740.082 545.659 -157.237
C 740.518 540.869 -155.619
C 740.558 539.138 -152.451
C 741.078 539.602 -148.139
C 740.647 539.707 -145.004
C 741.686 538.959 -141.292
C 740.916 537.983 -138.035
C 743.208 539.403 -134.459
C 743.764 536.719 -131.974
C 745.359 535.304 -129.242
C 745.217 536.030 -125.104
C 745.175 534.878 -121.850
C 746.149 534.689 -118.294
C 748.739 535.420 -115.292
C 749.361 535.082 -112.258
C 750.793 534.716 -110.316
C 752.543 534.262 -107.160
C 753.795 534.684 -105.078
C 753.611 535.013 -102.075
C 754.322 536.506 -99.247
C 756.535 538.215 -96.989
C 759.851 537.743 -94.476
C 762.866 539.450 -93.374
C 765.186 539.385 -90.852
C 767.023 540.031 -88.252
C 768.699 542.126 -86.261
C 771.620 545.070 -85.313
C 773.052 548.211 -84.311
C 774.199 551.947 -82.629
C 775.651 555.639 -80.757
C 777.429 555.913 -78.115
C 778.572 556.308 -74.551
C 781.990 556.285 -71.718
C 781.763 556.013 -67.752
C 782.909 555.366 -64.231
C 783.085 555.537 -59.588
C 782.841 553.682 -57.301
C 782.700 553.842 -54.143
C 783.440 552.293 -51.062
C 782.550 551.936 -47.105
C 781.590 551.217 -43.502
C 780.392 551.494 -39.223
C 780.548 550.780 -35.381
C 780.579 550.653 -32.696
C 781.372 550.095 -29.170
C 781.649 549.351 -25.989
C 782.327 550.016 -22.310
C 781.496 548.106 -19.224
C 780.449 549.360 -15.352
C 778.308 548.543 -12.068
C 777.478 546.789 -9.701
C 774.905 545.076 -7.342
C 773.716 544.488 -5.028
C 773.369 546.229 -1.629
C 773.263 545.771 2.361
C 772.859 544.966 5.396
C 771.203 545.402 8.421
C 769.323 545.752 11.891
C 768.311 545.557 15.334
C 767.089 545.979 17.770
C 764.680 546.233 20.810
C 764.687 546.083 24.441
C 763.180 545.301 28.583
C 762.360 542.198 30.648
C 761.277 540.623 33.793
C 762.998 540.208 38.227
C 761.799 538.562 41.593
C 762.332 539.417 44.524
C 763.081 541.186 47.478
C 765.301 543.400 49.449
C 766.065 545.599 52.380
C 766.544 548.392 54.076
C 767.674 549.552 57.892
C 769.667 549.970 60.900
C 770.189 551.759 63.480
C 768.477 554.701 66.386
C 767.081 555.348 69.236
C 764.653 554.395 71.032
C 762.136 554.680 72.868
C 759.581 554.108 75.952
C 758.088 552.216 78.712
C 757.845 550.945 81.728
C 756.461 549.900 84.833
C 755.567 549.436 88.934
C 758.028 548.315 92.195
C 756.514 547.370 94.762
C 758.550 546.113 96.808
C 759.873 545.902 99.688
C 761.901 542.946 101.343
C 763.557 540.238 103.477
N -55.060 -17.000 31.315
N 213.840 311.854 -156.604
N 515.339 179.678 -123.146
N 471.165 116.726 -190.424
N 333.513 410.130 -146.472
N 265.038 463.028 -197.144
N 259.975 371.893 -111.860
N 357.640 267.848 -163.573
N 417.222 329.173 -269.337
N 676.387 228.430 -50.709
N 627.214 309.262 -114.878
N 686.541 335.615 33.737
N 701.338 549.677 -319.195
