# Supplementary material for: Impact of DNA methylation on 3D genome structure
Source: Nat Commun. 2021 May 28;12:3243. doi: 10.1038/s41467-021-23142-8 (PMC8163762; doi:10.1038/s41467-021-23142-8)
Supplement: Supplementary file 7 — Supplementary Software 2 [file 41467_2021_23142_MOESM7_ESM.zip › Supplementary_Software2/test/output_pos/cartnucl_000000_000035.xyz]

2888
generated by Juergen Walther
C 0.000 0.000 0.000
C 1.676 -0.396 3.995
C 2.606 -1.038 7.248
C 1.636 -3.518 9.296
C 2.704 -4.462 11.744
C 2.596 -7.426 14.005
C 3.869 -8.370 16.841
C 3.700 -10.703 19.507
C 4.059 -12.633 22.230
C 4.397 -14.303 25.085
C 4.862 -17.022 26.980
C 4.989 -19.337 29.379
C 5.500 -21.928 31.603
C 5.689 -24.075 34.049
C 5.652 -26.300 36.413
C 5.418 -28.671 38.696
C 4.272 -29.865 41.788
C 2.605 -31.334 44.418
C 1.551 -33.293 47.167
C 1.194 -35.744 49.658
C -0.220 -37.304 51.810
C -1.638 -37.599 55.584
C -3.410 -39.520 58.062
C -5.330 -41.378 60.488
C -7.052 -43.193 62.468
C -8.786 -45.104 64.864
C -10.502 -46.888 66.951
C -13.703 -47.737 68.382
C -16.903 -47.987 69.154
C -19.884 -48.806 69.244
C -22.942 -50.352 69.259
C -25.920 -51.579 71.442
C -29.414 -52.250 71.279
C -32.769 -53.537 70.952
C -35.892 -54.520 70.784
C -39.483 -55.699 70.263
C -42.244 -56.145 70.424
C -45.436 -55.879 69.705
C -48.901 -55.447 69.150
C -51.823 -54.864 66.999
C -54.148 -54.248 65.260
C -57.134 -53.988 63.141
C -59.564 -53.613 61.369
C -62.110 -50.528 60.186
C -64.792 -48.556 58.574
C -66.118 -47.911 55.344
C -68.552 -46.754 53.245
C -70.103 -45.215 51.140
C -71.571 -42.870 49.308
C -71.591 -40.983 46.197
C -73.738 -38.428 44.497
C -75.561 -37.059 41.761
C -75.666 -34.130 39.782
C -77.574 -31.635 38.158
C -76.835 -29.845 35.064
C -76.999 -27.693 32.220
C -77.548 -25.109 30.802
C -78.140 -22.674 28.691
C -77.445 -19.579 26.400
C -75.704 -17.727 23.857
C -75.096 -15.126 22.406
C -73.366 -12.777 20.623
C -72.638 -11.241 17.675
C -69.654 -8.070 17.510
C -67.831 -4.648 16.107
C -64.327 -4.102 15.189
C -62.085 -2.380 13.723
C -58.844 -0.781 13.292
C -56.584 1.174 13.041
C -53.524 2.809 12.759
C -50.432 3.278 12.635
C -47.106 3.807 11.641
C -43.995 5.979 12.343
C -40.799 8.030 12.398
C -37.667 7.788 13.814
C -34.666 8.411 16.268
C -31.623 8.520 17.260
C -28.225 8.652 17.773
C -25.182 8.986 19.055
C -22.729 9.364 21.284
C -19.961 9.039 23.172
C -17.193 7.984 24.597
C -13.931 8.730 26.732
C -10.669 8.539 27.751
C -9.288 7.178 31.140
C -7.523 6.856 34.629
C -5.836 4.532 36.383
C -3.575 2.902 38.460
C -2.376 1.490 41.184
C -1.253 0.350 44.223
C 0.437 -1.313 46.796
C 0.809 -3.435 49.207
C 2.548 -6.031 51.199
C 2.289 -7.622 54.411
C 2.470 -8.552 58.472
C 0.790 -10.777 61.147
C 0.284 -13.100 63.238
C -0.573 -14.965 65.913
C -1.696 -17.102 68.166
C -3.874 -18.328 71.090
C -6.315 -19.127 72.809
C -8.784 -19.950 74.469
C -10.871 -21.630 76.486
C -12.560 -24.619 78.071
C -16.005 -24.707 79.491
C -18.381 -26.001 81.700
C -21.389 -27.444 81.827
C -25.019 -27.662 83.205
C -27.439 -30.248 84.434
C -30.043 -31.377 85.771
C -33.324 -32.037 85.917
C -36.632 -32.538 85.842
C -39.548 -34.389 85.209
C -42.957 -33.987 85.583
C -46.832 -33.828 86.953
C -49.598 -34.002 85.992
C -53.274 -34.506 84.675
C -56.197 -34.832 84.124
C -59.644 -34.962 82.871
C -62.604 -34.017 81.958
C -65.227 -33.455 80.247
C -67.434 -32.517 78.007
C -69.728 -31.274 76.012
C -71.975 -30.173 73.392
C -74.263 -29.248 71.140
C -76.064 -27.946 68.867
C -76.984 -24.834 66.571
C -78.701 -23.574 63.971
C -80.719 -22.263 61.747
C -82.367 -19.996 60.261
C -83.860 -17.106 58.195
C -82.941 -14.924 56.151
C -82.862 -12.714 53.481
C -82.366 -9.847 51.766
C -82.035 -7.431 48.785
C -81.498 -5.035 46.570
C -80.661 -1.063 46.151
C -80.042 1.088 44.487
C -77.840 3.829 42.224
C -76.793 6.012 40.414
C -76.087 8.829 38.528
C -74.962 11.712 37.231
C -73.093 13.978 35.650
C -70.883 15.082 33.299
C -68.564 16.729 31.511
C -66.259 17.890 29.576
C -63.750 19.750 27.890
C -61.503 20.919 25.740
C -59.398 22.710 24.221
C -56.614 24.922 23.433
C -54.956 26.691 21.246
C -52.133 28.778 21.058
C -51.032 31.475 20.587
C -49.910 35.398 19.787
C -48.274 37.463 19.204
C -47.490 39.139 16.469
C -48.004 38.477 12.105
C -47.513 39.839 8.901
C -52.328 42.677 5.412
C -52.286 44.313 3.330
C -50.407 48.838 2.163
C -49.463 51.003 0.261
C -45.930 53.434 -1.120
C -44.083 53.904 -4.102
C -39.597 55.890 -3.389
C -34.283 56.343 -2.963
C -30.752 59.125 -1.989
C -27.114 60.543 -2.733
C -25.206 63.513 -4.008
C -22.181 63.206 -4.420
C -18.959 64.588 -5.684
C -15.608 65.776 -5.571
C -11.952 66.323 -4.832
C -9.596 67.452 -4.409
C -5.557 66.571 -3.986
C -2.465 66.617 -2.410
C 0.777 66.708 -1.686
C 3.641 66.763 -0.621
C 6.474 63.381 0.568
C 8.568 64.244 2.473
C 10.223 64.168 4.950
C 12.279 64.694 7.935
C 10.975 64.971 14.387
C 11.995 64.662 17.559
C 12.853 66.405 20.335
C 13.286 66.301 23.305
C 14.099 66.194 27.146
C 15.436 65.547 29.177
C 17.835 65.968 31.394
C 19.708 65.226 32.636
C 22.588 63.266 33.608
C 25.136 63.101 35.857
C 26.979 63.504 38.047
C 28.423 63.387 41.136
C 29.721 67.602 41.828
C 32.595 70.599 42.297
C 35.646 72.185 43.579
C 38.758 72.306 45.298
C 41.953 73.726 47.164
C 44.564 75.213 46.969
C 47.290 77.323 46.502
C 51.592 77.531 46.032
C 55.140 79.449 45.111
C 58.058 80.019 44.702
C 59.964 83.578 42.211
C 62.232 82.987 41.473
C 65.264 83.292 40.737
C 70.170 81.738 40.762
C 72.902 83.386 37.575
C 76.132 85.776 36.810
C 77.351 87.961 34.805
C 79.350 88.707 32.658
C 79.752 89.474 29.112
C 81.699 91.887 27.381
C 83.425 93.081 25.176
C 82.197 92.473 20.181
C 85.775 93.188 17.720
C 88.725 92.295 14.816
C 88.347 94.870 11.645
C 91.205 95.117 8.286
C 94.069 97.663 6.174
C 95.982 100.911 3.745
C 96.971 104.695 3.178
C 99.667 106.385 0.765
C 100.014 110.919 1.972
C 99.721 113.125 -0.172
C 101.066 116.436 -1.972
C 100.881 119.373 -2.654
C 101.478 119.603 -7.277
C 101.773 121.077 -10.677
C 102.354 124.314 -13.932
C 103.463 125.350 -18.014
C 106.864 126.070 -20.360
C 107.953 126.545 -23.821
C 110.180 128.380 -25.948
C 114.319 129.430 -28.162
C 115.247 132.444 -30.856
C 115.696 134.239 -34.411
C 113.877 137.625 -37.693
C 113.581 140.447 -38.802
C 115.531 142.063 -41.503
C 118.850 143.033 -41.874
C 122.149 144.450 -44.337
C 125.134 147.013 -44.672
C 127.539 149.404 -46.010
C 130.474 149.967 -47.639
C 132.693 150.794 -49.956
C 136.489 151.703 -50.051
C 138.803 154.557 -52.417
C 141.169 156.778 -54.096
C 144.123 159.346 -54.140
C 145.948 161.171 -56.426
C 148.527 160.349 -58.750
C 150.528 160.780 -62.227
C 151.825 160.247 -64.985
C 152.236 159.717 -68.549
C 155.081 160.779 -72.493
C 157.557 162.695 -75.071
C 159.406 164.315 -78.359
C 161.236 163.881 -80.094
C 164.591 163.306 -81.406
C 165.564 162.941 -84.415
C 168.347 163.167 -86.621
C 171.769 161.920 -89.065
C 174.768 161.289 -91.182
C 177.544 160.029 -90.761
C 179.973 159.021 -91.894
C 183.968 159.133 -90.983
C 186.946 157.107 -91.660
C 189.255 157.254 -90.489
C 191.976 157.831 -92.196
C 194.376 157.571 -89.512
C 198.080 160.160 -88.910
C 201.658 159.543 -89.088
C 205.106 159.647 -88.957
C 208.021 160.518 -91.304
C 212.244 161.004 -90.502
C 217.436 160.196 -90.457
C 218.240 165.423 -89.111
C 220.421 166.750 -88.260
C 222.280 166.761 -84.788
C 225.359 168.489 -83.652
C 229.071 168.634 -83.629
C 232.909 168.077 -82.278
C 233.726 172.152 -78.738
C 236.492 173.697 -76.486
C 239.179 174.706 -74.964
C 241.691 177.204 -74.779
C 244.254 179.261 -74.096
C 246.966 181.070 -73.446
C 248.647 183.852 -72.649
C 250.875 186.291 -72.188
C 252.888 188.963 -71.335
C 255.172 191.234 -70.822
C 257.381 193.594 -70.533
C 259.511 196.113 -70.434
C 262.580 197.584 -71.283
C 265.200 199.343 -72.657
C 267.871 201.547 -73.376
C 270.211 204.168 -73.380
C 272.334 205.967 -74.527
C 276.158 206.609 -75.673
C 278.603 208.817 -77.126
C 281.009 210.971 -78.735
C 282.964 213.040 -80.180
C 285.325 215.230 -81.602
C 287.387 217.273 -83.036
C 288.945 218.468 -86.062
C 289.886 219.028 -89.177
C 290.098 220.093 -92.073
C 290.191 221.883 -94.993
C 292.459 223.482 -97.719
C 292.458 224.426 -101.153
C 292.245 225.962 -104.412
C 292.197 227.186 -107.453
C 291.811 228.622 -110.966
C 292.106 229.303 -113.668
C 291.596 229.256 -116.911
C 291.275 229.076 -120.427
C 289.344 228.605 -123.518
C 287.790 228.076 -125.991
C 285.872 227.934 -129.117
C 284.276 227.651 -131.678
C 283.451 224.719 -134.528
C 282.135 222.878 -137.454
C 279.039 222.149 -139.030
C 277.168 221.068 -141.677
C 275.265 219.536 -143.476
C 273.682 217.212 -145.237
C 270.710 215.145 -145.604
C 269.313 212.676 -148.049
C 266.786 211.297 -150.145
C 265.014 208.270 -150.605
C 263.675 205.845 -152.803
C 260.668 203.814 -152.406
C 257.988 201.513 -152.920
C 256.779 198.901 -153.759
C 254.872 196.398 -154.674
C 252.755 193.122 -154.372
C 250.241 190.980 -152.947
C 248.932 188.254 -152.638
C 247.210 185.666 -151.215
C 244.333 183.898 -150.800
C 244.203 180.488 -148.090
C 242.924 176.848 -146.634
C 241.839 175.961 -143.249
C 240.361 173.973 -141.248
C 239.846 172.090 -138.176
C 239.592 169.945 -136.097
C 239.239 168.050 -133.199
C 238.965 167.322 -130.167
C 237.813 166.461 -126.963
C 238.473 164.088 -123.993
C 238.475 161.789 -120.970
C 239.685 161.859 -117.744
C 241.994 161.143 -114.650
C 242.809 160.846 -111.568
C 243.128 160.467 -108.164
C 244.249 159.964 -105.081
C 246.349 159.523 -102.528
C 248.045 159.734 -99.627
C 249.230 160.643 -96.700
C 251.214 159.765 -93.375
C 252.024 159.749 -90.050
C 255.228 161.197 -88.352
C 258.578 161.587 -86.348
C 260.071 163.867 -84.375
C 261.899 165.431 -81.865
C 264.448 166.904 -80.387
C 267.333 168.132 -78.985
C 269.686 169.805 -77.009
C 271.926 172.032 -76.319
C 273.634 174.594 -74.257
C 276.744 176.395 -74.185
C 280.716 177.554 -73.672
C 283.332 180.069 -74.998
C 285.292 182.550 -75.185
C 287.883 184.639 -75.720
C 290.052 186.996 -76.526
C 293.011 188.574 -78.410
C 294.814 189.674 -80.665
C 296.559 190.797 -82.951
C 298.580 192.763 -84.767
C 300.060 195.972 -86.112
C 301.672 196.430 -89.441
C 303.926 198.048 -91.562
C 304.135 199.739 -94.433
C 305.707 200.338 -97.940
C 306.902 203.184 -100.067
C 308.314 204.603 -102.483
C 308.609 205.538 -105.686
C 308.696 206.304 -108.942
C 308.115 208.345 -111.740
C 308.715 208.249 -115.139
C 310.319 208.493 -118.918
C 309.513 208.835 -121.718
C 308.384 209.557 -125.421
C 307.987 210.088 -128.338
C 306.934 210.423 -131.838
C 306.261 209.670 -134.915
C 304.749 209.222 -137.678
C 302.710 208.333 -140.090
C 300.940 207.162 -142.598
C 298.536 206.091 -145.088
C 296.490 205.221 -147.581
C 294.418 203.935 -149.620
C 292.392 200.773 -150.926
C 289.987 199.501 -152.899
C 287.977 198.227 -155.152
C 286.745 196.016 -157.064
C 284.966 193.138 -158.908
C 283.020 190.766 -158.296
C 280.502 188.398 -158.561
C 278.955 185.400 -158.401
C 276.126 182.787 -158.452
C 274.048 180.223 -158.248
C 273.844 176.178 -157.752
C 272.293 173.885 -157.411
C 270.090 170.839 -155.580
C 268.370 168.471 -154.825
C 266.637 165.495 -154.464
C 265.470 162.455 -153.653
C 263.935 159.951 -152.073
C 261.535 158.527 -150.111
C 259.728 156.588 -148.047
C 257.741 155.125 -145.969
C 256.037 152.966 -143.727
C 253.840 151.487 -141.720
C 252.322 149.439 -139.864
C 251.519 146.962 -137.317
C 249.360 144.932 -135.947
C 249.145 142.612 -133.314
C 249.047 139.945 -129.708
C 250.323 136.115 -126.852
C 252.862 131.956 -125.349
C 251.014 128.973 -125.749
C 250.230 125.098 -124.098
C 249.737 122.341 -121.620
C 250.735 119.964 -121.196
C 253.731 116.963 -123.020
C 256.736 113.906 -123.893
C 255.448 111.139 -125.006
C 256.046 107.603 -124.473
C 253.665 105.436 -126.885
C 253.968 102.411 -128.791
C 255.290 99.626 -130.264
C 254.653 95.029 -131.485
C 256.791 91.894 -131.314
C 256.817 89.244 -132.843
C 255.864 86.723 -134.494
C 253.620 84.473 -137.623
C 251.221 80.486 -141.483
C 252.942 77.029 -141.118
C 252.775 73.240 -139.108
C 252.590 70.106 -138.138
C 255.072 67.856 -138.133
C 258.189 65.580 -137.739
C 257.833 62.210 -139.279
C 259.634 59.198 -139.755
C 257.893 56.197 -142.609
C 259.096 53.163 -143.945
C 260.803 50.653 -145.180
C 261.650 49.117 -148.320
C 263.437 45.575 -149.741
C 263.720 43.241 -153.395
C 263.354 40.206 -155.165
C 262.145 37.789 -158.155
C 265.152 36.646 -159.179
C 265.212 33.628 -161.211
C 265.832 32.011 -163.523
C 265.642 28.835 -165.228
C 264.346 27.535 -167.458
C 264.446 24.512 -169.316
C 264.445 22.410 -171.541
C 265.194 20.893 -174.140
C 265.982 17.640 -176.667
C 270.145 17.450 -179.912
C 269.802 15.504 -182.902
C 269.259 13.797 -186.622
C 268.506 15.344 -190.980
C 266.610 13.059 -193.950
C 267.490 13.118 -197.502
C 265.731 11.355 -201.322
C 265.794 11.163 -204.476
C 265.952 9.868 -207.676
C 266.799 7.818 -209.265
C 267.142 4.230 -211.024
C 268.541 1.734 -212.723
C 271.497 -0.881 -212.815
C 274.720 -3.328 -214.593
C 275.998 -6.607 -215.533
C 275.933 -9.798 -218.753
C 276.904 -12.863 -221.743
C 279.839 -16.753 -222.454
C 280.656 -18.859 -224.151
C 282.117 -20.681 -225.843
C 281.759 -23.676 -227.389
C 280.663 -25.941 -229.660
C 281.354 -29.274 -230.880
C 283.257 -30.970 -230.652
C 281.499 -35.051 -228.017
C 283.626 -37.180 -228.245
C 284.539 -39.312 -228.057
C 283.644 -41.619 -223.471
C 284.168 -44.667 -222.234
C 284.037 -46.733 -219.559
C 282.596 -48.422 -217.075
C 280.920 -52.251 -216.851
C 277.899 -53.970 -216.245
C 274.666 -55.618 -214.358
C 273.879 -58.009 -211.519
C 272.879 -59.965 -209.815
C 274.413 -62.320 -205.638
C 273.319 -65.143 -203.817
C 271.891 -68.093 -201.738
C 269.823 -69.790 -199.655
C 267.352 -72.601 -197.296
C 267.818 -76.015 -195.744
C 268.707 -77.343 -193.086
C 270.443 -79.036 -189.825
C 270.660 -82.662 -188.496
C 268.760 -86.793 -186.935
C 269.919 -88.186 -184.150
C 270.539 -89.725 -181.492
C 271.398 -91.581 -178.153
C 270.778 -93.055 -176.406
C 270.311 -95.067 -173.395
C 270.444 -97.979 -170.598
C 271.227 -100.518 -170.004
C 271.257 -104.056 -168.534
C 272.822 -106.477 -166.947
C 274.342 -108.403 -165.369
C 274.318 -110.391 -164.316
C 275.311 -114.039 -166.861
C 276.508 -115.648 -171.247
C 278.216 -117.497 -172.856
C 280.673 -118.522 -174.219
C 282.960 -121.213 -175.646
C 286.030 -123.327 -175.492
C 288.553 -125.757 -173.902
C 291.118 -125.207 -174.305
C 294.093 -125.164 -176.313
C 298.345 -124.810 -174.546
C 301.416 -126.650 -175.443
C 304.426 -129.015 -176.617
C 305.982 -131.048 -178.374
C 309.965 -131.069 -178.713
C 313.273 -133.288 -179.180
C 315.603 -135.995 -179.637
C 319.039 -136.601 -178.849
C 322.646 -135.911 -179.076
C 326.126 -134.814 -178.564
C 329.410 -135.708 -180.110
C 332.884 -134.414 -178.487
C 336.238 -133.970 -178.131
C 339.290 -133.498 -179.981
C 342.947 -134.334 -181.443
C 346.810 -133.498 -182.179
C 349.782 -132.734 -182.230
C 352.214 -131.926 -183.315
C 356.057 -132.103 -183.522
C 359.492 -130.326 -185.589
C 363.104 -130.554 -186.449
C 366.375 -126.664 -185.153
C 369.054 -124.702 -187.932
C 372.557 -126.732 -188.413
C 375.394 -124.619 -189.129
C 379.153 -123.103 -187.867
C 381.575 -123.496 -189.036
C 383.205 -123.897 -190.800
C 386.380 -124.699 -193.292
C 389.964 -125.737 -195.859
C 394.001 -126.081 -196.840
C 398.287 -127.314 -197.395
C 401.737 -125.886 -196.715
C 404.226 -124.784 -195.595
C 407.740 -124.841 -196.476
C 410.973 -124.711 -196.826
C 413.967 -123.580 -197.758
C 416.222 -121.389 -199.469
C 418.151 -118.578 -199.773
C 421.497 -119.544 -197.258
C 425.580 -119.592 -194.752
C 428.331 -116.692 -194.994
C 431.239 -115.243 -195.047
C 434.458 -115.061 -193.571
C 437.633 -114.494 -192.637
C 440.706 -113.654 -191.687
C 443.931 -114.210 -190.986
C 447.076 -114.168 -189.878
C 450.439 -114.399 -189.132
C 453.524 -114.198 -188.094
C 456.527 -114.135 -186.862
C 459.506 -114.255 -185.448
C 461.864 -113.080 -183.133
C 463.927 -112.481 -180.443
C 466.622 -112.077 -178.188
C 469.743 -112.122 -176.576
C 471.656 -111.893 -174.263
C 473.735 -109.636 -171.631
C 475.971 -109.476 -168.812
C 478.076 -109.323 -165.885
C 479.942 -109.428 -163.299
C 482.132 -109.314 -160.544
C 484.046 -109.321 -157.933
C 484.366 -109.292 -154.340
C 483.860 -109.296 -151.077
C 483.388 -110.154 -148.143
C 483.336 -111.587 -145.032
C 484.471 -111.277 -141.323
C 483.551 -112.263 -138.027
C 482.997 -113.786 -134.803
C 482.421 -114.954 -131.794
C 481.584 -116.562 -128.437
C 480.984 -117.080 -125.750
C 479.183 -117.754 -123.090
C 477.272 -118.228 -120.153
C 474.444 -119.645 -118.281
C 472.073 -120.681 -116.828
C 469.462 -122.312 -114.828
C 467.196 -123.555 -113.246
C 463.414 -122.480 -111.850
C 460.070 -122.509 -110.271
C 457.098 -124.450 -110.249
C 454.089 -125.366 -108.915
C 451.139 -125.917 -108.468
C 447.843 -125.696 -108.152
C 444.575 -126.525 -109.522
C 440.973 -126.140 -108.573
C 437.639 -127.281 -108.056
C 434.349 -126.592 -109.156
C 430.922 -126.170 -108.392
C 428.009 -126.969 -110.439
C 424.678 -127.441 -111.634
C 421.817 -126.659 -112.072
C 418.603 -126.468 -112.677
C 415.293 -125.789 -114.650
C 413.052 -126.047 -117.451
C 410.580 -125.143 -118.973
C 408.480 -124.521 -121.597
C 405.828 -125.401 -123.539
C 404.650 -122.927 -126.928
C 402.093 -121.270 -129.706
C 402.416 -121.122 -133.352
C 401.129 -120.667 -136.229
C 400.948 -119.464 -139.659
C 400.281 -117.996 -142.187
C 400.103 -116.684 -145.406
C 400.833 -116.086 -148.391
C 401.054 -116.024 -151.895
C 401.155 -113.642 -154.929
C 400.958 -111.786 -158.236
C 403.164 -110.616 -160.610
C 405.390 -108.125 -162.672
C 407.056 -107.012 -165.171
C 408.530 -106.174 -168.163
C 410.226 -104.699 -170.605
C 412.278 -102.602 -172.191
C 414.706 -101.202 -174.056
C 417.339 -100.645 -175.944
C 419.376 -98.259 -178.377
C 421.341 -97.315 -181.014
C 424.923 -95.764 -180.904
C 428.001 -93.364 -181.304
C 431.313 -93.600 -181.853
C 434.566 -93.053 -182.948
C 437.694 -92.023 -182.885
C 440.809 -90.589 -182.694
C 444.192 -89.785 -183.090
C 447.303 -89.569 -182.238
C 450.970 -89.827 -182.705
C 453.998 -88.749 -181.097
C 457.276 -86.562 -179.730
C 459.876 -86.469 -176.875
C 462.603 -86.719 -175.283
C 465.258 -86.277 -173.254
C 467.735 -86.353 -171.071
C 469.632 -85.436 -167.852
C 470.377 -85.084 -164.874
C 471.091 -84.793 -161.885
C 472.755 -84.818 -158.973
C 475.181 -86.027 -156.336
C 474.887 -85.493 -152.660
C 476.304 -85.144 -149.487
C 476.271 -86.421 -146.402
C 475.970 -86.029 -142.544
C 477.629 -87.283 -139.425
C 478.298 -87.449 -136.364
C 477.644 -88.188 -133.163
C 476.732 -88.972 -130.041
C 476.527 -91.057 -127.222
C 475.248 -90.900 -124.019
C 474.597 -90.274 -120.007
C 473.097 -91.381 -117.742
C 471.263 -93.073 -114.695
C 470.071 -94.020 -112.120
C 468.107 -95.376 -109.332
C 465.804 -95.678 -107.075
C 463.379 -96.769 -105.327
C 460.513 -97.913 -104.211
C 457.563 -98.681 -102.987
C 454.331 -99.979 -101.991
C 451.437 -101.150 -100.801
C 448.452 -102.014 -100.137
C 444.538 -101.509 -100.623
C 441.403 -102.620 -100.139
C 438.362 -103.467 -99.259
C 435.274 -103.081 -98.647
C 431.450 -102.640 -98.486
C 429.000 -102.410 -100.419
C 425.828 -102.692 -101.790
C 422.968 -101.796 -103.345
C 419.550 -102.120 -105.092
C 416.708 -101.900 -106.767
C 414.041 -99.280 -108.403
C 411.745 -98.842 -109.924
C 409.244 -98.223 -113.218
C 406.990 -97.816 -115.190
C 404.130 -97.050 -116.987
C 401.754 -95.780 -118.987
C 399.888 -95.061 -121.656
C 398.449 -95.663 -124.689
C 397.038 -95.475 -127.732
C 395.859 -95.736 -130.723
C 394.437 -95.306 -133.946
C 393.095 -95.717 -136.958
C 391.678 -95.265 -139.739
C 390.686 -93.927 -142.978
C 388.697 -94.006 -145.566
C 388.185 -92.336 -148.617
C 388.458 -94.576 -154.123
C 388.742 -91.596 -157.736
C 387.542 -90.064 -160.719
C 386.949 -89.115 -164.485
C 385.606 -86.552 -165.698
C 384.510 -86.942 -169.862
C 384.164 -86.419 -172.503
C 384.910 -83.771 -175.513
C 384.456 -81.399 -177.875
C 382.855 -80.123 -178.876
C 381.350 -77.946 -180.769
C 379.927 -77.051 -184.602
C 379.296 -75.869 -186.772
C 375.510 -75.690 -187.983
C 374.508 -75.065 -189.874
C 372.721 -73.451 -191.617
C 369.325 -72.644 -188.929
C 367.569 -75.234 -190.155
C 364.923 -75.566 -190.163
C 361.943 -76.238 -190.954
C 359.619 -75.830 -193.778
C 358.201 -73.586 -196.518
C 355.456 -72.697 -197.854
C 353.591 -70.457 -199.795
C 350.755 -70.118 -200.913
C 347.174 -69.886 -201.150
C 344.581 -69.084 -201.613
C 341.733 -67.670 -201.569
C 338.463 -68.288 -203.642
C 335.811 -66.460 -204.069
C 334.190 -64.070 -206.129
C 332.172 -61.891 -207.694
C 330.161 -59.587 -208.997
C 328.297 -58.183 -211.396
C 326.557 -56.173 -213.411
C 324.520 -54.506 -215.645
C 322.737 -52.484 -217.481
C 321.172 -50.423 -219.439
C 319.784 -48.335 -221.585
C 319.015 -45.086 -222.661
C 318.858 -41.983 -224.143
C 318.025 -39.082 -225.985
C 316.624 -36.752 -228.211
C 316.466 -34.190 -229.783
C 315.779 -30.210 -229.962
C 315.695 -27.189 -231.920
C 315.774 -24.140 -233.847
C 315.910 -21.574 -235.740
C 315.836 -18.643 -237.690
C 315.921 -15.988 -239.541
C 317.777 -13.164 -240.803
C 320.073 -10.909 -241.541
C 322.400 -9.358 -242.863
C 324.681 -7.837 -244.918
C 325.906 -4.472 -246.438
C 328.821 -2.886 -247.730
C 331.575 -1.515 -249.617
C 334.114 -0.118 -251.149
C 337.183 1.202 -252.991
C 339.363 2.709 -253.902
C 342.481 3.666 -254.275
C 345.785 4.902 -254.519
C 349.432 4.483 -254.673
C 352.379 4.128 -254.647
C 356.001 3.767 -255.126
C 359.004 3.433 -255.359
C 362.366 3.680 -252.901
C 365.828 3.618 -251.599
C 368.654 1.472 -251.513
C 371.977 0.859 -251.011
C 374.630 -0.194 -249.982
C 377.241 -1.047 -248.120
C 379.150 -3.731 -246.573
C 382.316 -4.132 -244.614
C 385.472 -5.600 -243.859
C 387.113 -7.254 -241.198
C 390.028 -7.708 -239.248
C 391.263 -10.753 -237.660
C 393.218 -13.133 -235.854
C 394.895 -14.081 -233.557
C 396.915 -15.610 -231.479
C 398.061 -17.930 -228.544
C 398.189 -20.993 -226.664
C 398.901 -22.543 -224.148
C 398.769 -24.938 -221.712
C 399.892 -27.852 -220.361
C 398.073 -29.459 -216.742
C 397.894 -31.565 -213.201
C 395.470 -34.096 -212.133
C 394.623 -36.472 -210.189
C 392.398 -38.444 -208.090
C 390.992 -39.773 -205.799
C 388.857 -41.526 -203.682
C 386.382 -43.163 -202.687
C 384.142 -45.671 -201.674
C 381.593 -46.593 -198.929
C 379.261 -48.118 -196.348
C 375.861 -48.440 -195.894
C 372.242 -47.792 -194.517
C 369.194 -48.437 -193.776
C 366.081 -49.675 -192.995
C 362.938 -50.066 -192.006
C 359.845 -49.343 -190.988
C 356.507 -49.075 -190.633
C 353.249 -49.214 -191.040
C 349.587 -48.972 -189.527
C 346.279 -49.703 -189.038
C 343.183 -47.449 -189.801
C 339.922 -45.293 -189.470
C 337.167 -44.617 -191.279
C 333.906 -43.940 -192.276
C 331.278 -42.174 -193.186
C 328.617 -40.096 -193.812
C 325.594 -38.705 -194.894
C 323.678 -36.804 -196.675
C 320.708 -35.948 -198.719
C 319.048 -33.037 -200.016
C 316.733 -29.603 -200.505
C 316.413 -26.457 -202.726
C 315.359 -24.400 -204.891
C 314.412 -21.661 -206.613
C 313.841 -19.157 -208.689
C 314.027 -15.544 -209.996
C 315.106 -12.846 -211.047
C 316.233 -10.184 -212.131
C 316.689 -7.406 -213.952
C 316.754 -5.207 -217.028
C 318.975 -2.267 -217.589
C 319.662 0.823 -219.066
C 321.867 2.416 -221.000
C 324.241 5.411 -221.724
C 325.181 7.665 -224.569
C 326.518 10.111 -226.008
C 329.105 11.861 -227.221
C 331.853 13.431 -228.306
C 334.268 14.317 -230.696
C 337.067 16.332 -230.871
C 339.727 19.443 -231.271
C 342.512 19.977 -232.024
C 346.178 20.651 -233.295
C 348.865 21.619 -234.185
C 352.379 22.238 -235.043
C 355.531 22.915 -234.730
C 358.706 22.730 -234.808
C 361.860 21.882 -234.495
C 365.032 21.291 -233.875
C 368.437 20.133 -233.447
C 371.664 19.314 -233.162
C 374.562 18.238 -232.424
C 377.087 16.713 -229.758
C 380.065 15.311 -229.077
C 383.126 14.385 -228.364
C 385.707 13.921 -226.578
C 388.562 12.879 -224.211
C 389.214 10.658 -222.106
C 390.889 8.309 -220.183
C 391.878 6.587 -217.452
C 393.532 3.844 -215.312
C 394.635 1.666 -213.083
C 394.926 0.905 -209.084
C 395.642 -0.837 -207.027
C 395.421 -3.881 -204.168
C 395.850 -5.962 -202.019
C 396.734 -7.937 -199.314
C 396.988 -9.607 -196.416
C 396.624 -11.896 -194.017
C 396.109 -15.028 -192.770
C 395.337 -17.722 -190.916
C 394.552 -20.539 -189.556
C 393.612 -23.238 -187.451
C 392.981 -26.214 -186.114
C 392.290 -28.567 -184.133
C 390.750 -30.620 -181.547
C 390.760 -33.333 -179.731
C 388.871 -34.885 -177.204
C 386.470 -37.358 -176.754
C 385.484 -38.959 -174.789
C 385.189 -42.045 -173.259
C 382.788 -43.733 -171.467
C 380.898 -45.602 -169.723
C 380.646 -47.077 -167.210
C 381.244 -48.140 -163.227
C 379.471 -49.549 -160.210
C 379.355 -52.869 -157.715
C 381.568 -50.565 -153.243
C 379.014 -49.378 -151.325
C 375.508 -48.105 -149.459
C 372.992 -46.701 -146.826
C 372.192 -45.638 -143.121
C 368.698 -45.921 -141.545
C 365.787 -44.993 -140.668
C 362.968 -45.030 -139.054
C 360.285 -43.898 -136.862
C 355.634 -43.304 -136.140
C 351.646 -40.417 -136.146
C 348.619 -41.811 -133.217
C 346.106 -39.803 -132.078
C 343.339 -39.000 -129.560
C 341.247 -36.945 -128.141
C 339.257 -37.041 -127.564
C 334.700 -36.739 -126.077
C 333.199 -34.545 -123.162
C 333.641 -29.902 -121.735
C 332.694 -25.919 -119.570
C 333.041 -22.814 -117.863
C 333.628 -19.591 -116.539
C 331.563 -16.054 -114.868
C 330.119 -12.904 -114.551
C 329.291 -9.363 -114.894
C 330.154 -5.728 -114.211
C 331.977 -2.763 -111.700
C 331.482 0.493 -110.261
C 329.812 3.404 -107.159
C 327.884 7.224 -109.216
C 325.530 9.515 -108.651
C 323.984 12.456 -107.677
C 322.049 15.863 -107.065
C 321.021 19.291 -104.562
C 318.738 23.297 -104.326
C 319.014 26.241 -102.142
C 319.446 29.206 -99.846
C 320.028 31.467 -97.124
C 319.540 34.724 -96.357
C 318.363 37.967 -97.988
C 315.182 39.949 -97.238
C 318.950 42.439 -95.472
C 318.306 43.886 -92.577
C 316.107 46.717 -90.892
C 313.764 48.269 -89.025
C 313.234 49.751 -84.274
C 310.454 51.319 -83.083
C 309.082 53.802 -81.984
C 309.460 57.497 -81.310
C 306.295 59.618 -80.300
C 304.874 63.165 -79.230
C 302.834 64.916 -77.365
C 301.293 66.645 -72.919
C 299.651 67.937 -69.133
C 296.140 69.043 -67.247
C 294.487 70.884 -66.294
C 293.244 71.296 -63.111
C 293.933 73.570 -59.189
C 294.877 77.690 -55.355
C 296.218 80.666 -53.923
C 294.539 84.427 -53.935
C 294.278 86.041 -51.450
C 291.794 88.068 -49.381
C 289.016 86.927 -46.898
C 285.549 89.415 -45.823
C 280.674 90.099 -43.472
C 279.315 89.482 -40.105
C 275.374 87.602 -37.969
C 275.465 88.539 -34.308
C 272.414 87.953 -31.608
C 271.362 89.800 -29.756
C 269.073 91.904 -27.523
C 266.010 95.255 -27.658
C 263.439 96.107 -27.140
C 260.776 94.620 -24.781
C 257.529 92.804 -22.904
C 254.262 93.767 -21.710
C 253.345 95.136 -18.789
C 251.827 96.769 -16.476
C 251.167 96.076 -13.611
C 249.950 96.403 -10.800
C 246.693 97.310 -9.744
C 244.168 99.326 -6.885
C 244.109 99.926 -3.205
C 242.555 100.627 -0.269
C 241.800 101.306 1.550
C 241.443 101.531 4.623
C 238.658 102.094 6.032
C 236.126 101.872 9.700
C 235.917 101.430 12.659
C 232.651 103.863 13.627
C 231.038 102.838 17.531
C 230.525 101.769 20.864
C 229.142 102.980 24.322
C 228.854 102.847 27.652
C 227.288 101.987 30.369
C 228.816 99.882 33.989
C 228.861 100.257 37.973
C 227.861 97.816 40.947
C 226.812 97.076 44.293
C 226.679 97.578 47.165
C 227.050 96.100 49.982
C 228.612 95.813 53.329
C 230.000 94.261 55.929
C 230.387 93.795 60.065
C 231.235 95.078 62.710
C 231.905 95.215 66.081
C 236.039 94.933 68.428
C 238.693 95.505 71.829
C 241.485 94.960 74.309
C 244.842 94.607 77.212
C 246.059 95.643 80.080
C 247.557 95.481 82.395
C 249.661 96.152 84.778
C 251.653 94.831 87.399
C 253.757 94.161 89.927
C 255.696 93.692 92.586
C 258.246 92.356 94.293
C 260.383 91.190 96.574
C 262.944 90.040 98.584
C 265.020 89.047 100.894
C 266.973 87.834 103.186
C 268.870 86.370 105.454
C 269.483 85.328 108.747
C 269.823 83.658 111.738
C 270.953 82.049 114.678
C 272.858 80.486 117.182
C 273.344 78.824 119.643
C 273.290 78.393 123.663
C 273.832 76.293 126.538
C 274.217 74.135 129.404
C 274.624 72.052 131.787
C 275.170 69.969 134.573
C 275.581 67.933 137.057
C 274.178 65.492 139.311
C 272.238 63.366 140.930
C 270.704 60.838 141.835
C 269.594 57.712 142.692
C 268.754 55.280 145.611
C 266.707 52.478 146.412
C 265.143 49.283 147.020
C 263.569 46.493 147.717
C 261.727 43.188 148.201
C 260.109 41.090 149.114
C 257.528 39.068 149.294
C 254.675 37.022 149.706
C 251.787 35.139 148.434
C 249.379 33.748 147.395
C 246.672 31.593 146.172
C 244.347 29.950 145.131
C 240.218 30.332 144.677
C 236.663 29.728 143.853
C 234.648 28.729 141.106
C 231.725 27.596 139.748
C 229.166 27.318 138.142
C 226.173 27.737 136.772
C 224.261 28.525 133.778
C 220.672 28.681 132.721
C 217.911 27.982 130.582
C 215.456 29.692 128.696
C 212.091 29.974 127.646
C 210.785 31.188 124.461
C 208.645 32.126 121.762
C 206.222 33.398 120.538
C 203.732 34.403 118.660
C 201.668 36.697 116.255
C 201.137 38.714 113.325
C 199.514 40.747 111.753
C 198.790 43.264 109.556
C 197.678 44.312 106.516
C 197.602 48.555 105.529
C 196.290 51.993 103.667
C 198.215 54.506 101.824
C 198.341 56.957 99.794
C 199.462 60.163 98.487
C 199.683 63.025 97.620
C 200.681 66.168 96.505
C 202.525 68.505 95.539
C 204.320 70.876 93.671
C 205.185 74.631 93.487
C 206.064 78.232 92.658
C 208.724 80.363 93.165
C 210.909 83.240 94.702
C 213.184 85.491 94.824
C 215.599 87.901 94.387
C 217.778 90.371 94.787
C 219.698 92.668 96.258
C 222.250 94.591 97.319
C 225.206 95.889 97.936
C 227.430 98.966 99.094
C 230.068 101.144 99.183
C 232.641 101.684 102.071
C 234.799 103.255 104.946
C 237.918 102.980 106.180
C 241.035 103.647 107.565
C 243.381 103.906 109.863
C 245.552 104.373 112.483
C 248.386 104.739 114.503
C 250.567 103.877 116.729
C 253.954 103.480 118.178
C 255.487 102.747 121.345
C 257.052 102.947 125.205
C 257.905 100.722 128.246
C 259.539 99.080 130.405
C 260.729 97.656 133.220
C 261.833 95.778 135.702
C 261.704 94.007 139.115
C 260.862 92.153 141.439
C 260.004 90.252 143.714
C 260.068 88.037 146.232
C 261.216 85.039 148.229
C 259.122 82.995 150.538
C 258.759 80.911 153.317
C 257.637 77.914 154.268
C 255.490 75.647 156.587
C 255.778 72.401 158.440
C 254.968 70.126 160.444
C 253.125 67.529 161.484
C 251.112 64.990 162.318
C 250.180 61.610 162.514
C 247.571 59.753 163.804
C 244.996 57.601 166.181
C 242.967 55.488 166.014
C 240.448 52.473 165.754
C 238.494 50.223 166.026
C 235.896 47.645 165.763
C 232.980 46.236 165.691
C 230.405 44.616 164.760
C 227.764 43.444 163.206
C 224.902 42.485 161.909
C 222.046 41.335 159.999
C 219.354 40.098 158.456
C 216.747 39.452 156.757
C 213.528 40.705 154.788
C 210.943 40.021 152.752
C 208.185 39.249 151.160
C 205.186 39.559 150.172
C 201.760 40.319 148.582
C 200.522 42.136 146.356
C 198.549 43.307 143.758
C 196.614 45.413 141.962
C 194.617 46.842 138.994
C 192.931 48.534 136.708
C 190.744 51.918 136.061
C 189.392 53.588 134.283
C 188.639 56.611 131.493
C 187.539 58.555 129.457
C 185.752 60.730 127.439
C 184.334 63.336 125.873
C 183.804 65.920 123.833
C 184.151 67.729 120.963
C 184.318 70.115 118.603
C 184.776 72.106 116.106
C 184.953 74.790 113.791
C 185.322 76.709 111.104
C 185.294 79.111 109.061
C 185.605 82.403 107.533
C 185.143 84.371 104.969
C 185.685 87.709 104.008
C 187.733 90.150 101.020
C 187.341 94.409 99.355
C 189.252 97.590 98.568
C 189.196 100.467 98.198
C 188.878 104.724 97.580
C 187.628 107.611 96.326
C 187.004 110.465 94.906
C 186.286 113.902 95.406
C 185.657 117.196 95.260
C 184.807 120.395 94.950
C 185.151 123.692 95.414
C 184.776 126.988 95.762
C 184.873 130.430 96.015
C 184.424 133.654 96.209
C 183.930 136.832 96.647
C 183.442 140.020 97.344
C 181.324 142.769 97.858
C 179.327 145.294 99.076
C 177.850 148.360 100.039
C 177.190 151.725 100.806
C 175.696 154.031 102.033
C 172.549 156.570 102.056
C 170.801 159.287 103.647
C 168.968 161.895 105.337
C 167.521 164.205 106.996
C 165.844 166.865 108.580
C 164.316 169.228 110.183
C 161.883 170.203 112.660
C 159.591 170.307 115.034
C 158.140 170.380 117.765
C 157.037 170.895 120.968
C 154.431 172.695 123.226
C 152.767 172.393 126.361
C 151.585 172.436 129.770
C 150.294 172.419 132.783
C 149.046 172.208 136.382
C 147.504 172.111 138.720
C 145.935 170.827 141.302
C 144.019 169.488 143.954
C 143.387 167.047 146.628
C 142.829 164.979 148.683
C 142.292 162.775 151.568
C 141.807 160.833 153.844
C 139.586 157.378 154.572
C 138.089 154.381 156.141
C 139.079 151.456 157.891
C 138.432 148.740 159.861
C 138.136 145.921 160.941
C 137.329 142.740 161.437
C 138.432 139.273 161.468
C 137.035 135.908 162.337
C 137.065 132.722 163.928
C 136.891 129.288 163.097
C 135.616 126.063 163.787
C 137.207 122.819 163.273
C 137.926 119.322 163.188
C 137.288 116.433 162.704
C 137.143 113.163 162.560
C 137.569 109.550 161.121
C 139.374 106.830 159.611
C 139.440 104.125 158.227
C 140.511 101.579 156.212
C 142.122 98.612 155.794
C 142.506 96.840 151.831
C 142.877 93.823 149.046
C 145.304 93.469 146.325
C 146.774 91.677 144.141
C 148.229 90.873 140.904
C 148.814 89.758 138.182
C 150.048 88.996 135.018
C 151.752 89.166 132.398
C 154.131 88.739 129.850
C 154.505 88.289 126.037
C 155.405 87.494 122.433
C 156.475 89.230 119.656
C 156.386 91.050 116.178
C 157.511 92.231 113.423
C 159.147 93.133 110.534
C 159.978 94.357 107.564
C 159.823 96.090 104.718
C 160.410 98.140 102.113
C 161.644 100.382 100.050
C 161.859 101.946 96.408
C 163.240 103.396 93.633
C 162.520 106.944 92.168
C 161.472 109.906 89.818
C 162.451 113.058 89.166
C 163.233 116.057 87.591
C 162.859 119.148 86.514
C 162.107 122.250 85.248
C 162.243 125.506 83.972
C 161.913 128.722 84.021
C 162.898 132.239 83.396
C 161.422 135.516 83.391
C 159.347 138.998 82.411
C 157.671 142.080 84.028
C 157.120 145.052 84.974
C 155.764 148.038 85.758
C 154.652 150.874 87.032
C 152.043 153.335 88.424
C 149.853 154.617 90.187
C 147.696 155.871 92.005
C 145.943 158.042 93.864
C 145.328 160.906 96.255
C 142.394 161.296 98.520
C 140.162 163.275 100.336
C 138.968 163.805 103.408
C 136.011 164.222 105.901
C 134.999 166.421 108.763
C 133.115 167.642 110.955
C 131.374 167.585 113.816
C 129.684 167.260 116.686
C 129.230 167.569 120.155
C 126.761 166.902 122.475
C 123.485 167.004 124.959
C 122.537 165.941 127.524
C 121.431 164.693 131.091
C 120.196 163.991 133.724
C 119.007 162.568 136.892
C 117.381 160.719 138.995
C 116.653 158.652 141.302
C 116.337 156.036 143.258
C 115.666 153.359 145.039
C 115.495 150.360 147.064
C 115.144 147.730 149.094
C 114.919 144.914 150.550
C 114.376 140.980 150.362
C 114.432 137.983 151.882
C 114.042 135.153 153.487
C 112.941 132.231 154.051
C 112.013 128.504 154.352
C 112.847 125.741 153.143
C 113.571 122.371 152.781
C 113.615 119.277 151.428
C 114.593 115.594 150.861
C 115.207 112.493 149.893
C 114.092 109.582 147.259
C 114.516 107.047 146.177
C 115.994 103.984 143.742
C 116.753 101.408 142.357
C 117.056 98.269 140.924
C 117.198 95.571 138.935
C 118.260 93.248 136.790
C 120.576 91.273 135.252
C 122.334 89.327 133.152
C 124.411 87.616 131.373
C 126.117 85.627 128.980
C 128.294 83.751 127.311
C 129.683 81.849 125.214
C 130.805 80.283 122.123
C 132.369 77.851 120.607
C 133.186 76.794 117.355
C 133.925 75.936 114.399
C 135.732 74.623 111.506
C 137.408 72.442 108.618
C 139.339 69.476 106.836
C 141.186 67.097 104.374
C 143.194 66.206 101.611
C 142.842 63.147 99.492
C 145.835 60.383 100.176
C 147.163 57.478 100.878
C 148.659 53.813 100.794
C 149.619 49.822 101.168
C 154.266 48.323 102.353
C 158.621 46.445 104.822
C 159.256 44.352 106.737
C 161.273 41.730 107.677
C 163.127 39.093 108.080
C 163.237 35.713 109.150
C 163.923 32.525 109.945
C 164.816 29.468 110.899
C 164.657 26.125 110.934
C 164.804 22.865 111.624
C 164.930 19.422 111.845
C 165.235 16.255 112.558
C 165.314 13.115 113.378
C 165.145 9.942 114.267
C 165.541 7.382 116.633
C 165.206 4.970 119.065
C 165.036 1.991 120.965
C 164.866 -1.346 122.050
C 164.362 -3.593 123.987
C 165.482 -5.797 127.187
C 164.745 -8.458 129.498
C 163.924 -11.013 131.910
C 162.993 -13.308 133.923
C 162.238 -15.920 136.160
C 161.389 -18.254 138.237
C 159.791 -19.202 141.329
C 158.153 -19.290 144.194
C 155.943 -19.465 146.351
C 153.239 -20.156 148.339
C 151.991 -21.884 151.593
C 149.410 -21.703 154.041
C 146.475 -21.936 156.128
C 143.942 -22.063 158.204
C 140.815 -22.055 160.390
C 138.987 -22.016 162.513
C 136.796 -20.821 164.646
C 134.625 -19.543 167.126
C 131.960 -17.304 168.305
C 129.910 -15.385 169.267
C 127.045 -13.408 170.431
C 124.778 -11.642 171.394
C 124.287 -8.063 173.479
C 122.849 -5.086 175.138
C 120.573 -2.444 174.472
C 118.554 0.133 175.449
C 117.278 2.858 175.835
C 116.658 6.045 176.520
C 115.933 9.368 175.227
C 115.094 12.762 176.569
C 113.201 15.773 176.759
C 113.649 19.268 176.450
C 112.965 22.529 177.635
C 112.654 25.631 175.738
C 112.141 29.031 174.778
C 112.445 32.002 175.049
C 112.247 35.269 174.916
C 113.094 38.937 173.850
C 113.737 41.589 171.507
C 114.732 44.389 170.865
C 116.078 46.986 169.096
C 115.702 49.804 167.226
C 119.183 51.880 165.627
C 121.399 55.085 164.279
C 123.303 55.439 161.169
C 124.789 57.266 159.025
C 127.397 58.211 156.670
C 129.713 59.504 155.271
C 132.317 60.423 153.151
C 134.379 60.321 150.799
C 136.123 60.738 147.780
C 139.616 61.491 146.324
C 142.726 62.515 144.399
C 145.290 60.940 142.722
C 148.847 59.460 141.964
C 151.313 58.427 140.201
C 153.734 57.632 137.891
C 156.489 56.605 136.353
C 159.450 55.161 135.829
C 162.017 53.307 134.684
C 163.912 51.149 133.085
C 167.514 49.907 131.973
C 169.960 48.583 129.978
C 171.961 45.272 130.510
C 174.830 42.655 131.066
C 175.550 39.492 130.171
C 177.187 36.586 129.195
C 178.672 33.658 129.471
C 180.441 30.773 130.057
C 181.997 27.650 129.802
C 182.407 24.491 130.359
C 183.142 20.964 129.490
C 183.921 17.865 131.134
C 185.817 14.710 133.094
C 185.078 11.677 135.370
C 184.663 8.702 136.373
C 184.623 5.807 138.101
C 184.030 2.993 139.723
C 183.687 0.689 142.785
C 182.740 -0.523 145.465
C 181.730 -1.715 148.128
C 180.675 -3.859 150.480
C 178.884 -6.853 151.939
C 177.557 -7.152 155.409
C 176.651 -9.054 158.194
C 174.098 -9.739 160.234
C 172.562 -10.082 163.790
C 170.352 -12.420 165.715
C 168.906 -13.639 168.218
C 166.635 -13.668 170.681
C 164.312 -13.437 173.077
C 161.154 -14.013 174.503
C 159.528 -13.315 177.468
C 158.050 -13.314 181.306
C 155.734 -12.399 182.856
C 152.479 -11.374 184.823
C 150.216 -10.794 186.691
C 147.347 -9.552 188.613
C 145.564 -7.748 190.627
C 143.319 -5.837 191.822
C 141.235 -3.390 192.485
C 139.408 -0.832 193.436
C 137.174 1.974 193.953
C 135.028 4.431 194.670
C 133.374 7.112 195.092
C 133.250 11.082 195.281
C 131.438 13.908 195.439
C 129.686 16.606 196.061
C 129.109 19.560 197.065
C 128.646 23.318 197.774
C 129.259 26.082 196.442
C 129.024 29.383 195.408
C 129.950 32.567 194.769
C 129.806 36.169 193.413
C 130.210 39.269 192.335
C 132.696 42.503 192.460
C 133.326 45.071 191.572
C 134.903 48.178 189.260
C 135.726 50.781 187.963
C 136.655 53.990 187.051
C 138.208 56.830 186.168
C 139.705 59.219 184.387
C 140.324 61.085 181.599
C 141.632 63.028 179.191
C 142.575 64.677 176.584
C 144.174 66.695 174.141
C 144.965 68.487 171.457
C 146.376 70.423 169.407
C 148.848 72.143 167.357
C 149.596 74.533 165.264
C 152.363 75.794 163.498
C 153.273 75.862 158.877
C 155.344 78.709 157.386
C 157.415 80.172 156.727
C 158.719 82.906 154.236
C 162.706 83.126 152.397
C 164.140 85.256 151.984
C 165.846 87.563 150.430
C 167.478 89.290 149.112
C 167.559 91.213 145.322
C 171.458 92.808 144.030
C 173.549 94.721 141.773
C 176.692 94.514 140.406
C 180.634 93.586 138.819
C 183.672 93.085 137.729
C 187.177 94.610 136.947
C 190.273 94.545 135.269
C 193.238 94.560 135.030
C 195.850 96.792 133.495
C 198.526 98.697 133.018
C 201.746 98.199 131.259
C 204.218 99.160 127.963
C 204.711 99.877 124.858
C 207.117 101.136 123.397
C 209.392 103.082 120.551
C 210.870 104.929 118.628
C 212.632 107.188 116.950
C 213.619 108.188 114.496
C 213.828 110.840 111.206
C 211.251 114.916 109.619
C 211.319 116.147 107.284
C 211.853 118.074 104.316
C 213.119 120.054 101.215
C 216.580 121.930 99.791
C 216.124 124.310 96.015
C 216.906 125.782 94.589
C 216.784 126.849 91.163
C 215.478 129.149 88.984
C 217.347 132.263 86.309
C 215.522 136.337 84.336
C 217.484 137.770 81.499
C 219.075 139.006 79.509
C 221.224 138.891 76.919
C 221.472 136.627 75.343
C 223.058 137.115 72.782
C 225.276 134.014 70.225
C 228.729 132.077 68.600
C 231.293 131.772 66.144
C 233.722 130.651 63.884
C 236.651 131.524 62.790
C 239.955 131.080 61.708
C 243.067 131.241 58.464
C 246.025 129.304 60.185
C 247.470 127.028 60.601
C 250.065 124.735 61.973
C 250.881 121.400 64.556
C 252.381 118.963 67.288
C 253.796 115.578 67.845
C 257.266 112.382 66.524
C 259.749 110.863 66.839
C 262.741 111.682 67.055
C 266.111 112.472 66.495
C 269.817 112.097 66.630
C 273.124 109.372 65.904
C 276.689 108.412 65.669
C 279.677 107.791 64.839
C 282.317 105.571 63.482
C 284.444 104.808 60.475
C 286.961 104.833 59.798
C 290.210 104.944 58.634
C 293.909 103.891 57.687
C 296.113 103.277 56.001
C 300.063 103.315 56.006
C 302.954 103.917 54.946
C 307.305 102.023 55.095
C 309.397 102.161 53.260
C 310.851 98.518 51.622
C 314.618 99.523 52.058
C 316.963 99.688 50.258
C 319.716 98.596 49.784
C 321.549 97.475 47.872
C 324.850 99.104 45.606
C 326.609 98.566 41.474
C 330.043 97.405 43.890
C 332.431 95.403 44.829
C 334.985 94.577 44.260
C 336.320 90.209 43.975
C 338.717 87.190 41.480
C 339.648 84.196 40.905
C 340.105 83.093 43.906
C 344.419 81.035 43.406
C 348.398 79.586 44.406
C 351.320 76.294 45.142
C 354.471 75.999 45.876
C 356.843 74.770 48.209
C 359.509 73.785 49.995
C 362.239 73.084 51.759
C 364.384 71.090 53.379
C 366.700 69.713 55.344
C 369.124 67.928 57.035
C 371.495 66.702 58.909
C 373.680 65.441 60.950
C 375.707 64.071 63.166
C 377.740 64.275 66.017
C 379.136 64.218 69.163
C 381.033 63.591 72.081
C 383.171 62.249 74.524
C 384.328 61.890 77.280
C 386.657 63.200 80.314
C 387.924 62.712 83.649
C 389.059 62.305 87.050
C 389.934 61.741 90.067
C 391.154 61.226 93.329
C 392.117 60.724 96.380
C 391.594 61.258 99.908
C 390.460 62.127 102.885
C 388.959 62.202 105.589
C 387.444 61.614 108.604
C 387.708 61.984 112.468
C 385.694 62.251 115.394
C 383.699 61.867 118.377
C 381.929 61.750 121.133
C 379.630 61.466 124.165
C 378.266 61.846 126.583
C 375.853 62.708 128.634
C 373.400 63.846 130.912
C 369.927 64.468 131.941
C 367.123 65.094 132.687
C 363.681 65.449 133.910
C 360.820 65.873 134.817
C 358.045 68.980 135.023
C 354.978 70.975 135.572
C 351.513 70.886 134.810
C 348.286 71.918 135.254
C 345.504 73.060 134.853
C 342.894 75.001 134.197
C 340.106 75.734 131.976
C 337.198 78.088 131.832
C 333.767 78.947 131.409
C 331.731 81.010 129.383
C 329.025 83.271 129.112
C 326.690 83.719 126.343
C 324.007 84.815 124.258
C 322.223 86.860 122.986
C 319.865 88.562 121.474
C 318.002 90.464 118.607
C 316.672 90.877 115.292
C 315.508 92.620 113.090
C 314.734 93.729 109.951
C 312.543 93.995 107.361
C 313.695 96.035 103.687
C 313.153 98.217 100.231
C 314.302 97.490 96.829
C 314.151 97.994 93.688
C 315.423 98.450 90.309
C 316.248 99.548 87.643
C 317.535 100.133 84.463
C 319.113 99.698 81.795
C 320.103 98.978 78.503
C 322.158 100.350 75.540
C 323.748 101.384 72.249
C 326.695 100.782 70.569
C 330.312 101.333 69.145
C 332.819 100.938 67.192
C 335.131 100.318 64.722
C 337.848 100.221 62.820
C 341.003 100.622 61.814
C 344.143 100.192 60.677
C 346.992 98.949 59.608
C 350.480 99.440 57.778
C 353.169 98.723 55.785
C 356.884 98.197 56.864
C 360.770 98.545 57.279
C 363.437 96.540 57.716
C 366.605 95.116 57.585
C 369.681 94.380 58.508
C 372.937 94.011 59.534
C 376.196 92.868 60.100
C 378.637 91.607 61.804
C 381.561 89.415 62.423
C 384.238 89.059 64.793
C 387.777 89.457 66.963
C 389.294 88.732 70.441
C 391.006 87.418 72.759
C 392.942 86.800 75.449
C 394.417 85.872 78.255
C 395.736 86.266 81.847
C 395.869 86.735 84.898
C 395.942 87.171 87.953
C 396.626 86.840 91.219
C 397.339 85.074 94.486
C 396.578 86.361 97.900
C 397.210 86.519 101.331
C 395.801 86.046 104.321
C 394.917 87.252 107.911
C 394.879 85.934 111.420
C 394.650 86.025 114.548
C 393.008 86.343 117.451
C 391.150 86.743 120.205
C 389.220 85.633 122.921
C 387.563 87.024 125.611
C 386.490 88.634 129.240
C 384.171 88.906 131.016
C 381.089 89.005 133.466
C 379.038 89.310 135.623
C 376.092 89.710 137.776
C 373.567 91.066 139.283
C 370.626 91.730 140.297
C 367.439 92.458 140.583
C 364.366 93.564 140.933
C 360.825 94.329 141.004
C 357.585 95.062 141.353
C 354.555 96.002 141.160
C 351.778 98.348 139.549
C 348.533 99.123 139.151
C 345.419 100.145 139.148
C 343.000 102.173 138.830
C 340.118 104.541 137.866
C 338.694 105.632 135.303
C 336.283 106.772 133.087
C 334.808 108.702 130.742
C 332.259 109.864 128.098
C 330.455 111.197 125.669
C 330.097 114.455 123.237
C 328.820 115.718 121.104
C 327.869 116.906 117.209
C 326.709 118.037 114.657
C 325.218 119.813 112.085
C 324.436 121.724 109.440
C 323.915 122.785 106.322
C 323.097 122.454 103.028
C 322.735 122.767 99.702
C 322.304 122.595 96.510
C 322.105 123.083 93.001
C 321.465 122.864 89.747
C 321.185 123.451 86.662
C 321.834 124.473 83.226
C 320.758 124.945 80.180
C 321.935 126.034 77.051
C 319.341 128.250 74.714
C 317.362 129.037 72.154
C 315.891 130.321 70.380
C 313.956 131.268 68.738
C 312.087 132.126 66.524
C 310.030 132.399 63.606
C 308.327 131.678 61.074
C 306.860 131.479 57.960
C 306.007 131.002 54.064
C 305.146 131.104 50.481
C 302.807 127.583 48.887
C 302.897 127.778 44.900
C 302.331 128.845 42.061
C 301.196 130.027 39.604
C 297.631 133.638 37.748
C 295.129 133.395 36.689
C 290.838 132.856 35.890
C 288.183 134.544 35.079
C 285.854 135.305 32.514
C 283.349 136.338 30.533
C 280.946 137.631 28.634
C 278.285 137.528 26.607
C 275.871 138.077 24.372
C 273.106 138.313 22.317
C 270.720 138.999 20.203
C 268.488 139.578 17.918
C 266.348 140.008 15.443
C 265.162 141.812 12.679
C 264.391 143.093 9.578
C 262.862 144.163 6.573
C 260.676 144.717 3.880
C 259.882 145.552 1.099
C 259.094 148.445 -1.613
C 258.212 149.337 -4.989
C 257.494 150.228 -8.411
C 256.851 150.782 -11.487
C 255.984 151.613 -14.797
C 255.308 152.271 -17.894
C 256.489 152.992 -21.225
C 258.288 153.540 -23.939
C 259.910 153.196 -26.550
C 261.214 152.362 -29.607
C 261.702 153.457 -33.308
C 263.880 153.010 -36.091
C 265.688 152.062 -39.066
C 267.430 151.417 -41.767
C 269.549 150.382 -44.766
C 271.191 150.312 -47.036
C 273.916 149.968 -48.834
C 276.856 149.860 -50.795
C 280.184 148.546 -51.634
C 282.929 147.571 -52.202
C 286.108 146.092 -53.287
C 288.807 144.948 -54.055
C 292.842 145.891 -53.572
C 296.540 145.831 -53.655
C 299.234 143.649 -52.894
C 302.514 142.707 -53.076
C 305.380 141.966 -52.415
C 308.518 141.922 -51.337
C 310.927 140.544 -48.983
C 314.606 140.747 -48.316
C 317.844 139.404 -47.686
C 320.402 139.557 -45.249
C 323.847 139.780 -44.479
C 325.655 138.339 -41.654
C 328.197 137.336 -39.357
C 330.636 137.745 -37.663
C 333.323 137.509 -35.802
C 335.541 137.491 -32.579
C 336.435 136.506 -29.238
C 338.076 136.871 -26.706
C 338.925 136.793 -23.395
C 340.536 135.319 -20.786
C 340.253 137.001 -16.775
C 341.469 137.864 -12.931
C 339.682 137.368 -9.772
C 339.682 137.159 -6.594
C 338.456 137.687 -3.208
C 338.048 138.593 -0.379
C 336.908 139.266 2.840
C 335.027 139.372 5.340
C 333.389 138.809 8.395
C 332.085 140.590 11.559
C 330.933 141.778 14.978
C 327.963 142.698 16.463
C 325.119 144.970 17.934
C 322.591 145.760 19.734
C 320.031 146.170 21.994
C 317.502 147.327 23.804
C 315.008 149.285 24.840
C 312.046 150.545 25.828
C 308.879 150.997 26.582
C 306.055 153.079 28.438
C 303.193 153.708 30.207
C 299.991 155.591 29.003
C 297.051 158.162 28.632
C 293.803 158.151 27.753
C 290.394 158.798 27.549
C 287.580 160.120 26.459
C 284.836 161.858 25.345
C 281.599 162.899 24.517
C 279.113 163.567 22.561
C 275.574 163.583 21.463
C 273.485 165.226 19.043
C 271.084 167.933 16.971
C 269.884 168.801 13.403
C 268.047 169.114 10.842
C 266.462 170.176 8.062
C 265.097 170.743 5.109
C 264.698 172.416 1.668
C 265.243 173.380 -1.216
C 265.821 174.285 -4.111
C 265.497 174.957 -7.380
C 264.349 174.494 -10.953
C 266.131 175.665 -14.010
C 266.144 176.727 -17.337
C 267.421 176.043 -20.345
C 269.282 177.108 -23.590
C 269.031 176.615 -27.298
C 269.673 177.081 -30.333
C 271.572 176.884 -33.086
C 273.674 176.604 -35.674
C 274.989 175.064 -38.544
C 277.471 175.684 -40.863
C 279.717 176.972 -44.058
C 281.999 176.161 -45.713
C 284.898 174.890 -48.055
C 287.029 174.323 -50.077
C 289.946 173.320 -52.067
C 292.967 173.217 -53.228
C 295.881 172.238 -54.049
C 298.937 171.048 -54.142
C 302.120 170.237 -54.219
C 305.459 168.838 -54.091
C 308.571 167.632 -54.244
C 311.555 166.622 -53.826
C 314.932 166.648 -51.727
C 317.975 165.348 -51.141
C 321.098 164.386 -50.891
C 324.171 164.578 -50.127
C 327.730 164.670 -48.655
C 329.176 164.303 -45.904
C 331.502 163.468 -43.474
C 333.485 163.782 -40.759
C 335.882 162.813 -37.903
C 337.791 162.445 -35.229
C 339.587 164.449 -32.161
C 341.063 164.375 -29.795
C 342.002 164.133 -25.728
C 343.255 163.950 -22.983
C 345.136 164.092 -20.079
C 346.501 164.737 -17.082
C 347.118 164.768 -13.805
C 347.179 163.482 -10.647
C 347.221 162.970 -7.326
C 347.067 162.049 -4.239
C 347.049 161.740 -0.703
C 347.033 160.653 2.437
C 347.191 160.447 5.579
C 346.786 161.063 9.147
C 347.538 160.317 12.235
C 346.776 161.340 15.511
C 345.876 162.155 18.715
C 346.355 162.971 22.438
C 348.843 161.335 25.610
C 350.043 162.759 28.525
C 352.245 163.147 31.665
C 353.948 164.017 33.695
C 357.537 165.402 35.654
C 360.641 167.491 37.755
C 361.886 167.881 40.593
C 361.670 169.486 44.004
C 360.261 168.675 47.836
C 360.985 165.592 53.111
C 361.740 166.586 55.179
C 362.811 167.259 58.180
C 361.998 168.606 62.340
C 363.616 169.815 65.181
C 366.580 169.127 68.373
C 367.796 169.222 70.947
C 368.160 169.162 73.544
C 366.303 166.198 76.906
C 365.176 161.319 78.947
C 367.490 161.186 81.605
C 368.617 160.886 84.887
C 368.309 161.518 87.614
C 363.703 160.563 91.577
C 363.322 161.048 95.277
C 364.186 161.447 98.193
C 364.439 161.134 101.202
C 363.010 160.979 104.660
C 365.119 161.013 107.977
C 366.867 160.635 110.556
C 367.736 161.589 112.661
C 368.929 162.885 114.462
C 367.865 163.833 118.707
C 370.402 162.524 121.452
C 372.019 161.468 125.221
C 374.562 161.707 127.071
C 376.392 162.490 130.040
C 378.188 162.926 132.496
C 378.969 165.263 135.449
C 379.024 168.881 137.985
C 381.298 172.545 139.790
C 380.636 173.516 143.767
C 380.378 173.462 147.931
C 380.523 176.899 148.358
C 382.359 177.892 151.079
C 383.973 177.088 153.963
C 383.816 177.496 157.359
C 385.084 179.470 159.205
C 387.908 180.376 160.600
C 389.951 181.150 161.819
C 393.706 181.350 162.850
C 394.235 184.549 166.129
C 394.957 185.418 169.889
C 394.504 185.650 173.402
C 395.367 186.160 175.773
C 395.414 188.677 178.865
C 394.474 187.105 181.971
C 394.513 187.053 186.385
C 395.167 187.283 189.610
C 397.701 188.298 193.335
C 395.903 186.443 196.411
C 396.511 185.413 200.397
C 394.113 185.668 202.926
C 391.620 185.970 206.146
C 388.952 184.152 208.930
C 387.655 182.604 209.606
C 386.085 180.475 211.837
C 385.248 177.115 211.430
C 385.681 174.693 211.284
C 383.840 171.617 212.647
C 383.537 168.307 212.101
C 383.173 164.840 210.729
C 384.128 162.613 209.785
C 387.824 160.308 210.491
C 388.475 157.949 210.506
C 390.109 154.808 211.274
C 391.128 151.563 208.767
C 391.772 148.127 209.208
C 391.236 145.820 207.519
C 393.399 142.509 205.703
C 395.308 140.157 203.311
C 397.155 136.825 200.741
C 398.226 134.963 198.175
C 399.613 133.828 195.830
C 399.330 132.657 191.988
C 399.845 131.712 188.031
C 402.322 131.373 184.953
C 404.932 129.917 181.010
C 409.815 127.384 178.797
C 410.652 125.283 176.039
C 412.442 124.535 172.566
C 412.590 124.282 168.956
C 414.167 122.699 166.883
C 414.438 123.029 164.253
C 414.837 124.192 160.785
C 416.488 125.045 158.121
C 417.019 124.428 154.668
C 417.888 124.346 151.427
C 419.021 124.237 148.304
C 418.760 124.330 144.968
C 419.118 124.042 141.665
C 419.192 124.143 138.215
C 419.698 123.918 135.001
C 420.076 123.476 131.807
C 420.284 122.843 128.576
C 421.802 121.255 125.841
C 422.754 119.199 123.250
C 423.525 117.711 120.135
C 423.833 116.925 116.725
C 424.378 115.177 114.336
C 426.975 113.273 111.891
C 427.514 111.111 109.062
C 428.043 108.813 106.331
C 428.273 106.769 103.891
C 428.757 104.656 101.116
C 429.089 102.606 98.632
C 429.415 99.213 97.453
C 429.621 95.932 97.149
C 428.956 92.930 96.814
C 427.764 89.828 95.979
C 428.437 86.542 94.009
C 427.639 83.071 94.007
C 426.329 79.730 93.622
C 425.353 76.613 93.341
C 423.948 73.070 93.188
C 423.593 70.293 93.068
C 422.991 67.235 94.101
C 422.602 63.894 95.190
C 421.127 61.303 97.338
C 420.032 59.251 99.182
C 418.370 56.578 101.070
C 417.087 54.416 102.762
C 417.983 52.186 106.173
C 417.828 49.826 109.017
C 415.680 48.958 111.706
C 414.648 46.870 114.206
C 413.917 45.674 116.896
C 413.918 44.562 120.023
C 412.749 45.028 123.437
C 412.938 43.237 126.720
C 411.597 41.845 129.712
C 411.955 42.130 133.219
C 412.181 40.562 136.381
C 411.016 41.774 139.620
C 410.210 42.075 143.085
C 410.744 41.831 146.025
C 410.650 41.627 149.294
C 410.932 42.751 153.031
C 410.298 44.888 155.853
C 410.899 45.796 158.691
C 411.162 47.846 161.414
C 409.945 49.016 164.368
C 412.060 52.138 166.552
C 413.309 54.280 169.847
C 413.202 57.895 170.434
C 413.342 60.383 172.417
C 414.264 63.722 173.534
C 415.483 66.082 174.925
C 416.529 69.223 175.998
C 416.951 72.324 176.072
C 416.763 75.771 176.715
C 418.909 78.862 177.570
C 420.489 82.114 178.732
C 421.635 85.023 177.284
C 424.119 87.709 175.859
C 425.159 90.600 174.958
C 425.873 93.907 174.337
C 427.280 96.771 173.425
C 429.396 98.932 172.019
C 430.825 101.416 170.252
C 431.430 103.927 168.219
C 433.768 106.918 167.058
C 434.652 110.009 165.886
C 436.466 110.879 162.539
C 439.049 112.164 159.880
C 439.018 113.504 156.794
C 439.717 115.402 153.968
C 440.978 116.176 151.024
C 442.648 116.845 148.098
C 443.667 118.112 145.000
C 444.175 118.074 141.807
C 444.154 119.422 138.356
C 445.571 118.680 135.138
C 448.091 118.294 131.838
C 448.592 116.184 128.640
C 448.666 115.308 125.598
C 449.455 114.030 122.579
C 449.728 112.531 119.650
C 451.024 109.940 117.118
C 451.655 107.265 115.706
C 452.225 104.568 114.317
C 452.544 102.164 112.000
C 451.720 100.151 108.907
C 452.509 96.552 108.346
C 453.201 93.855 106.237
C 452.164 90.793 105.404
C 452.824 87.009 104.793
C 451.936 84.336 102.319
C 452.053 81.533 100.914
C 451.513 78.233 100.701
C 450.903 74.944 100.753
C 449.029 72.052 100.077
C 449.334 68.645 100.549
C 450.213 64.638 100.258
C 449.174 62.013 101.057
C 447.587 58.518 101.935
C 446.754 55.678 102.376
C 445.472 52.419 103.473
C 445.173 49.647 105.121
C 444.043 47.294 106.940
C 442.778 45.440 109.334
C 441.890 43.480 111.816
C 440.437 41.641 114.578
C 439.149 39.706 116.978
C 438.121 38.275 119.623
C 438.297 37.800 123.566
C 436.999 36.491 126.376
C 435.998 34.838 129.023
C 436.201 33.499 131.892
C 436.370 32.419 135.586
C 436.271 33.691 138.442
C 435.652 34.214 141.813
C 436.214 35.056 145.035
C 435.508 35.878 148.731
C 435.389 36.803 151.903
C 437.674 37.868 155.112
C 437.824 38.793 157.739
C 438.006 41.391 161.011
C 438.095 42.760 163.704
C 438.509 43.830 166.972
C 439.444 45.243 169.868
C 439.819 47.401 172.383
C 438.884 49.943 174.456
C 438.736 52.546 176.575
C 438.162 55.131 178.417
C 438.241 57.918 180.613
C 437.504 60.474 182.604
C 437.638 62.836 184.688
C 438.649 65.797 186.555
C 438.227 67.800 189.097
C 439.619 70.716 190.484
C 440.622 73.564 191.528
C 439.811 76.604 192.388
C 441.259 78.531 193.873
C 441.340 79.867 197.049
C 440.993 80.462 200.953
C 440.707 82.726 202.825
C 438.583 86.088 203.517
C 437.463 87.852 206.005
C 438.280 90.142 208.587
C 438.439 92.331 211.127
C 438.470 94.300 213.806
C 439.055 97.130 215.494
C 439.653 99.510 217.753
C 440.083 102.289 219.756
C 440.540 104.556 222.054
C 441.242 106.776 224.316
C 442.197 109.024 226.535
C 443.237 109.913 229.765
C 444.935 110.745 232.642
C 446.321 112.306 235.497
C 447.386 114.591 237.943
C 448.990 115.562 240.297
C 449.718 115.619 244.274
C 451.750 116.780 247.012
C 453.886 117.810 249.731
C 455.907 118.841 251.975
C 457.914 120.001 254.625
C 459.897 121.020 256.973
C 462.820 120.449 259.008
C 465.566 119.274 260.415
C 468.511 118.617 261.095
C 471.883 118.552 261.698
C 474.670 118.509 264.413
C 478.027 117.452 264.954
C 481.590 116.981 265.290
C 484.778 116.370 265.743
C 488.524 115.671 265.940
C 491.088 114.798 266.654
C 493.830 112.993 266.614
C 496.699 110.935 266.794
C 499.298 108.804 265.306
C 501.296 106.971 264.099
C 504.099 105.099 262.646
C 506.309 103.425 261.422
C 507.220 99.391 260.869
C 508.854 96.219 259.895
C 510.229 94.646 257.025
C 512.122 92.244 255.502
C 513.074 89.919 253.802
C 513.521 86.958 252.373
C 513.155 84.916 249.383
C 514.063 81.471 248.229
C 515.437 79.091 245.963
C 514.453 76.234 244.125
C 515.172 72.961 242.994
C 514.197 71.360 239.862
C 513.784 69.052 237.170
C 513.255 66.359 235.963
C 512.951 63.693 234.083
C 511.253 61.024 231.780
C 509.292 59.901 228.983
C 507.764 57.727 227.506
C 505.447 56.256 225.468
C 504.579 54.891 222.475
C 500.515 53.477 221.783
C 497.539 51.154 220.125
C 494.414 52.193 218.521
C 491.903 51.548 216.671
C 488.418 51.601 215.625
C 485.576 50.907 214.966
C 482.204 50.862 214.103
C 479.337 51.874 213.359
C 476.386 52.836 211.717
C 472.548 52.464 211.821
C 468.802 52.158 211.271
C 465.983 53.999 212.007
C 462.688 55.145 213.807
C 459.849 56.585 214.154
C 456.772 58.112 213.961
C 453.777 59.390 214.599
C 451.109 60.469 216.284
C 448.563 62.270 217.554
C 446.447 64.655 218.351
C 442.921 65.777 219.788
C 440.033 67.585 220.110
C 438.927 69.831 223.106
C 436.976 71.358 226.148
C 436.343 74.393 227.456
C 434.829 77.126 228.980
C 434.016 79.252 231.362
C 433.086 81.142 234.074
C 431.996 83.698 236.200
C 432.288 86.024 238.427
C 431.702 89.351 239.949
C 432.149 91.015 243.104
C 431.756 92.407 247.015
C 433.821 93.901 249.919
C 435.020 95.957 252.008
C 436.203 97.518 254.752
C 437.816 99.143 257.131
C 439.789 99.559 260.407
C 441.985 99.333 262.570
C 444.227 99.108 264.680
C 446.491 99.855 267.038
C 449.114 101.882 268.858
C 451.884 100.530 270.953
C 454.179 100.828 273.568
C 457.440 100.709 274.273
C 460.439 99.379 276.362
C 463.558 100.670 277.994
C 466.117 100.611 279.808
C 469.234 99.682 280.608
C 472.335 98.574 281.202
C 475.841 98.764 281.133
C 478.521 96.871 282.211
C 481.550 95.097 284.352
C 484.177 93.846 283.976
C 487.806 92.418 283.429
C 490.572 91.279 283.483
C 493.813 89.637 282.963
C 496.062 87.321 282.702
C 498.339 85.402 281.583
C 500.165 83.281 279.870
C 501.880 80.882 278.422
C 503.727 78.554 276.349
C 505.631 76.406 274.642
C 506.939 74.152 272.822
C 506.624 70.716 270.847
C 507.934 68.497 268.689
C 509.417 66.139 266.962
C 509.998 63.205 265.907
C 510.244 59.727 264.269
C 508.749 57.992 262.137
C 508.070 55.767 259.566
C 506.555 53.276 257.862
C 505.612 50.950 254.941
C 504.372 48.830 252.727
C 501.815 45.685 252.248
C 500.530 43.885 250.550
C 497.699 42.231 247.954
C 496.054 40.585 246.026
C 494.411 38.213 244.109
C 492.277 36.051 242.685
C 489.847 34.742 240.814
C 487.810 34.517 238.088
C 485.322 33.934 235.906
C 483.106 33.753 233.569
C 480.337 33.085 231.453
C 478.202 32.844 228.917
C 475.785 32.068 227.046
C 472.458 31.328 225.761
C 470.550 30.282 223.327
C 467.149 29.742 222.617
C 464.914 30.901 220.574
C 462.015 31.091 218.474
C 457.912 31.290 217.847
C 456.537 30.916 213.666
C 453.012 31.149 211.285
C 449.039 28.891 209.163
C 446.534 25.869 209.747
C 444.614 23.834 208.110
C 443.652 20.404 208.918
C 441.172 17.770 210.200
C 440.857 14.201 211.090
C 439.607 10.334 212.756
C 438.222 7.465 216.732
C 437.464 3.089 217.135
C 433.246 0.298 219.109
C 430.601 -1.428 217.453
C 427.188 -2.005 214.603
C 425.689 -3.490 212.134
C 423.598 -6.183 211.157
C 421.630 -8.462 209.672
C 419.898 -10.771 208.022
C 417.202 -12.625 207.318
C 415.003 -14.933 206.337
C 412.391 -16.954 205.331
C 410.313 -19.208 204.221
C 408.269 -21.570 203.337
C 406.184 -24.042 202.683
C 405.536 -27.327 201.635
C 404.887 -30.694 201.332
C 403.524 -33.901 200.726
C 401.416 -36.624 200.030
C 400.589 -39.516 199.935
C 400.844 -43.194 198.276
C 399.844 -46.654 198.298
C 398.968 -50.152 198.428
C 398.055 -53.194 198.732
C 397.049 -56.568 198.784
C 396.158 -59.674 198.999
C 396.786 -62.982 200.291
C 397.970 -65.646 201.842
C 398.567 -67.852 203.926
C 398.552 -70.267 206.356
C 398.720 -74.081 207.107
C 399.687 -76.390 209.641
C 400.046 -78.675 212.411
C 400.569 -80.836 214.819
C 401.136 -83.101 217.837
C 401.967 -85.108 219.607
C 403.654 -86.553 222.024
C 405.606 -88.238 224.442
C 407.498 -88.398 227.588
C 409.142 -88.461 230.059
C 410.773 -88.779 233.332
C 412.248 -88.956 235.973
C 416.181 -88.828 237.360
C 419.192 -88.809 239.508
C 420.459 -87.165 242.388
C 422.646 -86.881 244.997
C 424.778 -85.918 246.928
C 427.587 -84.859 248.343
C 429.377 -82.101 249.901
C 432.673 -81.507 251.578
C 434.794 -80.318 254.180
C 437.520 -78.112 254.645
C 440.653 -77.437 256.139
C 442.017 -74.236 257.241
C 444.101 -71.682 258.613
C 446.699 -70.261 259.081
C 449.204 -68.418 260.111
C 451.730 -65.433 260.237
C 452.685 -61.966 260.304
C 454.782 -59.779 260.062
C 456.162 -56.716 259.434
C 457.299 -53.700 260.527
C 458.806 -50.746 257.700
C 461.093 -47.577 256.385
C 460.042 -44.529 254.645
C 460.624 -41.549 253.686
C 460.618 -38.705 251.414
C 461.362 -36.509 249.512
C 461.465 -33.876 247.239
C 460.506 -31.679 245.227
C 459.522 -28.695 243.658
C 460.051 -26.572 240.480
C 460.454 -23.969 237.743
C 458.795 -23.053 234.866
C 457.936 -22.703 231.051
C 456.643 -21.438 228.409
C 455.226 -19.597 225.872
C 454.125 -18.473 222.950
C 453.299 -18.384 219.720
C 451.714 -18.060 216.767
C 449.490 -17.620 214.387
C 448.633 -16.841 210.591
C 446.973 -15.543 207.894
C 445.037 -17.477 205.108
C 443.854 -18.931 201.662
C 440.968 -19.788 200.157
C 438.437 -20.306 197.832
C 436.556 -21.897 195.644
C 434.943 -23.680 193.193
C 432.623 -24.925 190.888
C 430.486 -27.029 189.679
C 427.327 -28.103 188.067
C 425.923 -31.024 186.514
C 424.888 -34.074 183.865
C 423.569 -37.704 183.794
C 421.654 -40.200 183.428
C 420.289 -43.200 182.719
C 418.812 -46.150 182.564
C 418.601 -49.981 182.294
C 418.926 -52.996 182.889
C 419.244 -55.995 183.551
C 418.614 -59.256 184.013
C 416.649 -62.341 184.971
C 418.067 -65.574 186.166
C 417.905 -69.043 186.544
C 417.956 -71.476 188.829
C 419.342 -74.835 190.214
C 418.075 -78.015 191.744
C 418.189 -80.959 192.821
C 419.062 -83.350 195.000
C 420.095 -85.552 197.297
C 419.763 -87.506 200.197
C 421.635 -89.827 201.938
C 423.467 -93.225 203.354
C 424.578 -94.355 205.823
C 425.811 -95.909 209.224
C 426.842 -97.477 211.555
C 428.306 -98.821 214.641
C 430.502 -99.779 216.820
C 432.228 -100.067 219.477
C 434.122 -99.603 222.116
C 436.319 -99.279 224.536
C 438.387 -98.521 227.413
C 440.306 -98.105 230.116
C 442.343 -97.251 232.401
C 445.607 -95.286 233.538
C 447.580 -94.158 236.014
C 449.722 -93.475 238.399
C 452.530 -92.800 239.710
C 455.843 -91.429 241.120
C 457.446 -88.745 241.241
C 459.467 -86.142 242.319
C 461.860 -83.761 242.243
C 463.962 -80.716 243.311
C 465.932 -78.091 243.719
C 469.121 -76.089 242.146
C 470.818 -73.876 242.199
C 472.353 -70.053 241.480
C 473.891 -67.454 241.356
C 476.152 -64.832 241.285
C 478.265 -62.342 240.515
C 479.503 -59.358 239.687
C 479.573 -55.950 239.577
C 480.064 -52.713 238.819
C 480.130 -49.524 238.339
C 480.722 -46.177 237.320
C 480.828 -42.869 237.023
C 481.534 -39.919 236.163
C 482.291 -36.931 234.222
C 483.197 -33.796 234.119
C 483.807 -31.248 231.775
C 483.380 -28.596 230.129
C 480.808 -27.453 227.693
C 483.655 -25.725 224.882
C 482.594 -25.827 220.887
C 481.862 -25.609 216.168
C 483.347 -25.397 213.859
C 484.655 -25.620 211.145
C 484.291 -24.216 208.971
C 484.157 -23.647 206.084
C 485.566 -20.978 203.395
C 487.213 -21.277 200.070
C 486.116 -22.272 196.473
C 483.839 -21.647 193.036
C 481.877 -19.915 191.224
C 478.311 -19.367 188.462
C 475.382 -18.480 187.077
C 472.473 -18.840 184.826
C 468.858 -17.569 184.050
C 467.357 -15.408 182.149
C 464.941 -14.978 181.685
C 461.648 -13.905 181.131
C 457.845 -12.679 179.004
C 457.014 -11.611 176.441
C 453.977 -13.116 175.442
C 450.990 -12.964 174.362
C 449.537 -11.959 171.811
C 446.548 -12.894 169.649
C 445.673 -12.806 166.387
C 442.567 -17.459 163.274
C 444.553 -16.619 160.477
C 445.334 -16.406 157.758
C 447.811 -13.522 153.929
C 449.517 -14.101 150.804
C 450.457 -14.614 145.849
C 453.653 -14.675 144.694
C 455.919 -12.692 141.573
C 458.817 -10.689 142.153
C 461.786 -10.504 140.303
C 465.706 -12.892 138.968
C 468.272 -10.416 143.312
C 471.675 -10.699 144.793
C 473.511 -10.749 144.120
C 476.634 -11.189 144.377
C 478.925 -8.278 143.503
C 480.757 -7.344 145.775
C 484.151 -6.465 145.960
C 486.976 -6.330 146.909
C 487.719 -5.406 151.480
C 489.909 -5.267 154.413
C 491.475 -6.184 157.566
C 492.593 -5.469 160.737
C 493.872 -4.431 164.031
C 494.624 -6.472 168.035
C 494.215 -6.437 170.741
C 498.469 -6.406 171.547
C 502.107 -4.975 173.139
C 504.966 -5.490 175.034
C 508.232 -4.466 176.754
C 508.878 -3.893 178.876
C 512.158 -3.756 180.980
C 513.866 0.195 182.435
C 516.691 0.304 183.199
C 518.410 0.840 184.646
C 521.336 3.536 186.285
C 523.583 7.275 187.020
C 526.135 8.721 186.594
C 530.100 9.427 185.748
C 532.852 8.523 186.182
C 537.368 9.460 186.881
C 539.508 9.399 188.823
C 542.371 11.002 190.051
C 544.375 12.584 190.143
C 548.249 11.737 190.073
C 550.939 13.133 193.132
C 554.579 12.106 194.626
C 557.975 12.082 195.542
C 561.460 10.742 198.098
C 564.030 10.700 200.554
C 568.673 10.840 199.875
C 571.781 9.143 199.620
C 574.585 8.105 199.294
C 578.496 5.634 197.622
C 581.504 6.266 197.743
C 583.708 7.413 197.445
C 585.412 11.255 197.243
C 587.293 14.407 199.079
C 586.977 17.474 201.307
C 586.588 21.100 203.730
C 584.698 22.262 207.861
C 583.534 24.852 210.456
C 585.153 27.599 213.220
C 584.692 27.252 217.329
C 585.839 29.762 220.787
C 585.220 31.084 223.060
C 585.623 33.771 225.137
C 587.130 35.638 226.852
C 585.463 39.603 229.671
C 588.426 42.204 230.616
C 588.869 45.181 232.233
C 592.510 45.005 236.522
C 593.580 45.337 240.518
C 593.080 45.142 245.818
C 596.438 43.401 249.008
C 598.659 42.638 251.794
C 600.320 44.521 254.256
C 601.981 43.273 256.374
C 602.920 42.959 258.929
C 602.025 45.191 263.281
C 602.652 45.608 267.513
C 601.927 42.503 271.798
C 604.017 42.377 274.395
C 604.278 41.526 279.004
C 603.241 41.155 283.255
C 605.766 41.110 286.137
C 609.266 40.575 288.744
C 611.851 40.450 291.314
C 614.213 41.300 293.777
C 615.704 42.348 296.413
C 619.193 43.575 299.040
C 623.637 43.730 300.896
C 623.314 44.558 305.493
C 624.993 46.117 308.186
C 628.824 45.471 310.455
C 630.049 46.855 313.130
C 631.748 47.972 315.926
C 632.892 48.191 319.227
C 633.596 49.409 322.149
C 635.571 49.320 325.590
C 630.302 51.183 328.178
C 630.873 52.774 331.071
C 629.521 56.148 333.308
C 631.234 56.143 337.716
C 629.705 57.989 341.091
C 625.466 57.247 343.133
C 625.421 57.490 346.487
C 623.150 55.563 350.157
C 623.977 54.634 353.208
C 625.564 54.763 356.581
C 625.913 52.742 359.383
C 629.858 53.859 361.575
C 631.611 51.251 363.083
C 633.270 49.624 366.238
C 634.903 46.963 367.554
C 637.382 45.528 370.011
C 640.733 44.981 370.744
C 644.440 42.826 371.024
C 648.952 42.347 369.571
C 652.578 41.786 370.294
C 654.852 40.877 372.258
C 655.889 40.809 375.239
C 657.481 40.301 378.025
C 660.595 39.513 379.529
C 663.245 38.875 381.488
C 665.714 38.033 383.550
C 668.752 38.306 384.927
C 671.685 37.874 386.456
C 674.716 37.921 388.108
C 677.502 37.430 389.731
C 680.378 36.873 391.129
C 683.402 36.296 392.316
C 685.865 34.118 393.539
C 688.527 31.995 394.043
C 691.536 30.410 395.015
C 694.737 29.655 396.251
C 697.250 28.034 396.592
C 699.210 24.879 398.189
C 702.250 22.968 398.466
C 705.247 20.963 398.609
C 707.999 19.348 398.586
C 710.991 17.508 398.833
C 713.752 15.818 398.892
C 715.769 13.154 397.534
C 717.006 10.647 395.777
C 718.459 8.944 393.643
C 720.559 7.540 391.328
C 723.140 4.718 390.614
C 724.484 2.767 387.954
C 726.294 1.268 385.216
C 727.834 -0.301 382.785
C 729.529 -1.882 379.754
C 730.621 -3.638 377.863
C 730.848 -5.434 375.125
C 731.047 -7.582 372.323
C 730.407 -8.444 368.809
C 729.749 -9.178 366.009
C 729.427 -9.969 362.439
C 728.999 -10.651 359.517
C 726.364 -12.905 357.198
C 724.609 -14.520 354.370
C 723.157 -13.677 351.243
C 721.904 -14.486 348.169
C 720.105 -14.862 345.756
C 717.656 -15.687 343.673
C 714.826 -14.566 341.680
C 712.391 -16.012 339.230
C 710.577 -16.109 336.167
C 707.236 -16.177 335.008
C 704.828 -17.486 332.774
C 701.919 -15.829 331.322
C 698.980 -15.078 329.439
C 696.256 -15.645 328.321
C 693.425 -15.751 326.675
C 689.639 -15.163 325.883
C 686.644 -13.203 325.531
C 683.629 -12.984 325.213
C 680.466 -11.709 325.434
C 677.842 -10.042 324.050
C 674.235 -9.272 326.372
C 670.219 -8.616 327.032
C 668.592 -5.940 328.933
C 665.992 -4.256 329.674
C 663.652 -2.495 331.834
C 661.279 -1.648 333.460
C 659.001 -0.114 335.599
C 657.826 1.829 337.753
C 656.228 4.441 339.473
C 653.811 5.177 342.389
C 651.249 6.420 344.902
C 651.267 7.734 348.087
C 650.910 7.960 351.990
C 650.477 9.332 354.851
C 649.768 11.226 357.633
C 649.238 12.324 360.719
C 649.146 12.426 364.052
C 649.493 13.241 367.300
C 650.331 14.647 370.150
C 649.688 15.193 374.029
C 649.486 16.819 377.034
C 651.631 16.213 380.241
C 652.786 15.369 383.894
C 655.137 16.381 386.079
C 656.848 17.285 388.966
C 658.839 16.991 391.575
C 660.716 16.338 394.376
C 662.766 16.568 397.201
C 665.473 16.211 398.933
C 668.145 17.223 401.293
C 670.808 15.729 403.189
C 673.081 13.730 406.056
C 676.445 11.884 406.505
C 679.419 11.223 407.371
C 682.271 9.777 408.440
C 685.276 8.527 408.999
C 687.942 5.779 409.369
C 689.845 3.423 408.757
C 691.755 1.093 408.080
C 694.481 -0.844 407.837
C 698.142 -1.704 407.442
C 699.524 -4.842 405.980
C 702.037 -7.251 405.705
C 704.074 -8.734 403.514
C 705.599 -11.916 401.879
C 708.934 -13.211 400.757
C 711.034 -15.303 399.729
C 712.432 -17.307 397.437
C 713.612 -19.257 394.988
C 715.720 -20.040 392.290
C 716.271 -22.712 390.174
C 717.510 -26.208 388.398
C 717.949 -27.387 385.748
C 718.765 -28.815 382.170
C 719.527 -30.289 379.680
C 719.976 -31.760 376.348
C 719.466 -33.563 373.706
C 718.937 -34.490 370.709
C 717.779 -34.969 367.676
C 716.456 -35.785 364.783
C 715.023 -36.124 361.473
C 713.892 -36.645 358.373
C 712.302 -36.984 355.642
C 708.866 -37.477 353.702
C 707.176 -37.541 350.798
C 705.644 -38.060 347.948
C 703.433 -39.186 345.971
C 700.414 -40.110 343.764
C 697.490 -39.144 343.210
C 694.506 -38.363 341.627
C 691.181 -38.168 341.073
C 687.840 -37.112 339.472
C 684.749 -36.386 338.550
C 680.817 -37.224 339.254
C 678.129 -36.680 338.750
C 674.328 -34.955 339.010
C 671.460 -34.049 338.711
C 668.069 -33.588 338.181
C 664.737 -33.238 338.366
C 661.690 -31.959 338.818
C 659.335 -29.493 338.856
C 656.668 -27.529 339.422
C 654.390 -25.280 339.824
C 651.526 -23.341 340.615
C 649.176 -21.001 340.827
C 646.526 -19.406 341.442
C 643.606 -17.984 343.091
C 640.836 -16.265 342.920
C 638.238 -15.136 345.002
C 636.554 -13.450 347.176
C 632.668 -12.073 348.679
C 630.037 -11.094 351.376
C 627.009 -9.135 352.387
C 623.462 -7.639 351.032
C 619.603 -7.612 350.220
C 615.573 -9.505 348.981
C 612.866 -7.238 348.250
C 609.691 -6.697 347.816
C 606.939 -7.670 346.550
C 603.848 -6.738 345.773
C 600.190 -6.433 346.433
C 597.187 -8.094 345.587
C 593.184 -8.928 345.808
C 589.880 -9.015 344.238
C 586.487 -9.852 345.843
C 585.018 -13.487 345.876
C 580.818 -15.302 344.828
C 578.224 -16.451 343.228
C 576.129 -18.263 342.060
C 574.841 -21.273 340.477
C 571.460 -22.162 342.013
C 567.797 -20.384 342.746
C 565.239 -19.460 343.140
C 563.067 -16.766 343.444
C 561.933 -14.426 343.097
C 556.513 -13.077 344.371
C 553.115 -11.878 345.975
C 551.079 -9.284 346.859
C 550.204 -5.583 347.015
C 546.813 -6.186 346.360
C 543.825 -5.128 346.647
C 539.963 -2.243 345.422
C 538.487 -2.498 341.125
C 534.831 -2.560 340.044
C 531.689 -3.850 338.506
C 528.254 -4.915 338.067
C 525.832 -6.517 337.547
C 522.746 -5.431 335.705
C 520.996 -5.931 331.309
C 518.641 -3.926 329.412
C 516.896 -3.355 327.415
C 514.006 -2.260 326.650
C 511.446 -1.285 325.184
C 509.651 2.289 324.852
C 509.625 4.910 320.904
C 505.482 4.181 319.098
C 500.835 3.776 319.912
C 497.890 5.331 320.581
C 494.335 2.957 317.980
C 490.976 2.658 316.971
C 487.022 2.624 316.626
C 484.243 3.871 313.881
C 480.610 2.549 312.634
C 476.430 3.686 313.168
C 473.948 5.770 310.667
C 470.548 4.930 310.460
C 465.662 3.821 312.076
C 462.444 4.400 311.933
C 459.641 4.608 311.170
C 458.322 8.023 309.118
C 455.518 9.481 308.765
C 453.453 11.538 309.689
C 452.180 11.678 312.810
C 450.790 12.053 315.458
C 446.672 12.957 316.416
C 444.358 13.590 319.500
C 441.972 15.713 321.071
C 441.174 15.511 324.178
C 439.114 15.747 327.022
C 436.665 12.723 329.360
C 433.980 11.846 330.930
C 431.956 9.070 334.465
C 429.548 8.383 337.583
C 426.124 10.318 337.209
C 423.544 12.009 339.287
C 420.244 14.984 338.051
C 419.823 17.530 339.892
C 417.046 20.809 340.215
C 413.469 22.684 341.496
C 413.164 24.843 342.720
C 411.137 27.260 343.012
C 408.720 30.215 342.512
C 408.918 33.817 345.513
C 409.304 37.713 346.987
C 405.266 38.999 348.389
C 403.004 42.438 348.374
C 400.237 44.519 348.793
C 396.713 46.224 346.236
C 394.435 49.178 345.495
C 391.386 50.344 343.923
C 388.644 52.371 343.892
C 383.892 53.800 343.466
C 382.213 56.981 344.900
C 381.867 59.541 345.255
C 381.869 63.839 346.344
C 380.508 65.358 348.582
C 378.317 67.963 350.084
C 376.820 71.669 351.236
C 374.681 75.124 351.795
C 372.823 76.063 353.939
C 369.793 77.082 358.446
C 369.996 79.443 360.924
C 368.871 79.997 363.933
C 367.612 81.931 366.784
C 364.043 83.962 368.971
C 363.191 87.299 372.231
C 364.907 89.520 375.012
C 365.734 93.385 376.098
C 363.287 97.529 377.056
C 364.044 100.503 378.747
C 364.115 102.269 381.724
C 364.000 103.632 384.649
C 361.812 106.091 387.220
C 360.583 107.146 390.709
C 360.046 107.469 393.464
C 359.890 110.588 395.479
C 359.274 114.045 396.821
C 358.912 116.064 400.029
C 359.772 114.569 404.962
C 360.850 114.057 409.183
C 362.358 113.028 410.304
C 363.676 111.811 412.215
C 366.064 109.331 414.753
C 369.302 109.584 416.535
C 373.230 108.851 417.564
C 375.773 108.337 419.326
C 378.420 104.713 421.426
C 379.750 103.559 423.750
C 382.643 101.133 423.728
C 384.153 100.322 426.699
C 385.191 99.064 429.378
C 384.547 97.091 433.114
C 386.329 95.301 436.249
N -40.185 -18.963 48.503
N 272.613 190.804 -115.934
N 442.489 -105.733 -141.769
N 355.756 -17.182 -219.218
N 231.980 65.609 127.323
N 145.250 131.372 124.487
N 148.535 19.864 157.807
N 356.939 88.153 99.743
N 299.882 154.742 -15.028
N 430.820 76.846 135.164
N 475.158 80.491 245.760
N 434.952 -57.236 221.141
N 688.603 -4.222 367.793
