# Supplementary material for: Impact of DNA methylation on 3D genome structure
Source: Nat Commun. 2021 May 28;12:3243. doi: 10.1038/s41467-021-23142-8 (PMC8163762; doi:10.1038/s41467-021-23142-8)
Supplement: Supplementary file 7 — Supplementary Software 2 [file 41467_2021_23142_MOESM7_ESM.zip › Supplementary_Software2/test/output_pos/cartnucl_000000_000019.xyz]

2888
generated by Juergen Walther
C 0.000 0.000 0.000
C 0.583 0.945 3.621
C -1.012 1.357 6.662
C -1.919 -0.632 9.132
C -2.662 -1.270 12.078
C -3.006 -3.646 14.142
C -2.991 -4.871 17.151
C -3.871 -7.623 19.208
C -4.399 -9.918 21.600
C -5.058 -11.986 24.119
C -4.960 -14.895 25.770
C -5.464 -17.543 27.735
C -5.501 -20.377 29.706
C -6.008 -22.861 31.757
C -6.658 -25.438 33.622
C -7.412 -28.172 35.309
C -9.565 -30.021 37.371
C -11.903 -32.132 38.757
C -13.665 -34.658 40.497
C -14.605 -37.521 42.302
C -16.489 -39.605 43.381
C -19.368 -40.732 45.987
C -21.638 -43.273 47.152
C -24.026 -45.765 48.206
C -26.049 -48.112 48.968
C -28.251 -50.624 50.079
C -30.324 -52.958 50.940
C -33.579 -54.475 50.599
C -36.657 -55.296 49.732
C -39.121 -56.526 48.324
C -41.471 -58.462 46.753
C -44.795 -60.445 47.144
C -47.620 -61.558 45.283
C -50.126 -63.226 43.292
C -52.563 -64.591 41.578
C -55.207 -66.153 39.314
C -57.589 -67.001 38.104
C -60.090 -67.064 35.979
C -62.936 -67.030 33.882
C -64.619 -66.504 30.658
C -65.978 -65.931 28.082
C -67.666 -65.734 24.828
C -69.051 -65.406 22.153
C -71.353 -62.549 20.166
C -73.354 -60.725 17.646
C -73.175 -59.733 14.242
C -74.575 -58.586 11.345
C -75.283 -56.944 8.893
C -76.205 -54.550 6.789
C -75.198 -52.183 4.215
C -76.812 -49.701 1.922
C -77.436 -48.156 -1.226
C -77.225 -44.976 -2.761
C -78.654 -42.532 -4.879
C -76.976 -40.157 -7.085
C -76.269 -37.598 -9.472
C -76.628 -34.913 -10.757
C -76.682 -32.262 -12.681
C -75.670 -28.757 -14.095
C -73.383 -26.275 -15.338
C -72.726 -23.407 -16.099
C -70.893 -20.572 -16.639
C -69.239 -18.471 -18.744
C -67.216 -14.934 -17.202
C -65.691 -11.103 -17.275
C -62.343 -9.926 -16.366
C -60.082 -7.685 -16.438
C -57.396 -5.600 -15.139
C -55.716 -3.336 -14.119
C -53.262 -1.266 -12.773
C -50.616 -0.357 -11.371
C -47.384 0.791 -10.615
C -45.440 3.224 -8.338
C -43.104 5.661 -6.596
C -40.975 5.620 -3.887
C -39.605 6.230 -0.259
C -37.432 6.591 2.066
C -34.739 7.107 4.142
C -32.744 7.638 6.740
C -31.698 7.970 9.890
C -30.081 7.719 12.833
C -28.107 6.833 15.307
C -26.390 7.652 18.791
C -23.979 7.747 21.218
C -24.037 6.037 24.728
C -24.016 5.376 28.595
C -22.872 3.046 30.737
C -21.517 1.418 33.492
C -21.421 -0.255 36.329
C -21.589 -1.727 39.428
C -20.947 -3.550 42.344
C -21.285 -5.978 44.453
C -20.148 -8.606 46.804
C -21.503 -10.740 49.359
C -22.993 -12.312 52.923
C -25.212 -15.170 54.278
C -26.125 -17.862 55.673
C -27.701 -20.255 57.450
C -29.262 -22.879 58.708
C -32.228 -24.875 60.129
C -34.963 -26.287 60.406
C -37.692 -27.715 60.616
C -40.076 -29.987 61.248
C -41.654 -33.407 61.579
C -45.270 -34.214 61.177
C -48.070 -36.183 61.872
C -50.448 -38.031 60.431
C -54.181 -38.983 59.893
C -56.314 -42.052 59.599
C -58.952 -43.743 59.437
C -61.734 -44.868 57.949
C -64.471 -45.805 56.268
C -66.343 -47.910 54.170
C -69.554 -48.056 52.910
C -73.571 -48.674 52.281
C -75.504 -49.066 50.110
C -78.000 -49.845 47.165
C -80.223 -50.478 45.266
C -82.625 -50.871 42.518
C -84.974 -50.207 40.390
C -86.593 -49.734 37.692
C -87.687 -48.745 34.761
C -89.029 -47.513 32.028
C -90.019 -46.308 28.758
C -91.176 -45.342 25.777
C -91.976 -43.937 23.040
C -92.368 -40.639 20.855
C -92.939 -39.207 17.869
C -93.952 -37.831 15.072
C -95.171 -35.597 13.178
C -96.119 -32.636 10.904
C -94.840 -30.031 9.735
C -94.011 -27.411 7.621
C -93.386 -24.254 6.598
C -92.240 -21.345 4.349
C -91.259 -18.556 2.867
C -91.147 -14.493 3.234
C -90.293 -12.026 2.253
C -87.912 -8.661 1.550
C -86.627 -6.078 0.647
C -85.732 -2.911 -0.430
C -84.753 0.278 -0.787
C -82.874 3.017 -1.091
C -80.116 4.801 -2.006
C -77.627 7.035 -2.329
C -74.985 8.817 -2.829
C -72.421 11.267 -2.956
C -69.733 13.086 -3.671
C -67.581 15.384 -3.848
C -65.255 18.064 -3.027
C -63.185 20.391 -4.005
C -61.071 22.853 -2.650
C -59.163 25.541 -1.755
C -55.771 27.623 -2.774
C -54.191 29.298 -1.639
C -52.516 31.043 -3.248
C -52.600 32.551 -6.738
C -51.567 33.989 -9.958
C -50.502 37.248 -12.494
C -49.771 39.807 -13.672
C -48.745 44.079 -13.822
C -47.249 46.819 -14.824
C -43.806 49.391 -14.673
C -41.180 51.230 -15.430
C -37.140 51.671 -16.165
C -33.644 52.892 -14.674
C -29.808 53.862 -12.501
C -26.044 54.929 -11.230
C -23.285 57.289 -10.543
C -20.379 57.701 -12.894
C -17.064 59.792 -14.288
C -14.252 61.391 -13.261
C -11.049 62.724 -13.413
C -8.738 64.871 -13.930
C -4.984 65.830 -16.637
C -2.678 67.652 -17.578
C 0.964 67.953 -19.081
C 4.581 69.006 -20.694
C 8.969 68.579 -22.899
C 11.364 70.028 -23.812
C 14.696 70.806 -24.208
C 17.936 72.464 -25.656
C 21.175 73.721 -25.536
C 24.849 72.852 -24.260
C 28.067 74.339 -23.184
C 28.676 77.162 -20.237
C 32.048 79.180 -19.194
C 35.322 79.638 -19.436
C 38.298 80.326 -20.806
C 40.431 79.441 -21.949
C 44.054 79.351 -23.058
C 46.837 80.220 -22.185
C 50.135 80.860 -22.937
C 53.405 80.500 -22.685
C 54.502 84.124 -23.571
C 56.111 87.108 -25.619
C 59.437 89.414 -26.312
C 60.265 92.221 -27.901
C 62.314 94.717 -26.644
C 64.114 97.809 -25.785
C 64.639 101.315 -24.271
C 66.433 104.581 -23.786
C 67.546 108.061 -22.822
C 70.057 110.258 -22.305
C 69.666 112.828 -23.831
C 70.141 115.938 -24.243
C 70.417 119.000 -24.140
C 74.170 121.465 -25.126
C 75.194 124.755 -27.445
C 76.016 127.765 -24.457
C 77.870 130.294 -24.221
C 77.490 133.697 -21.689
C 75.970 136.428 -23.110
C 77.524 139.273 -21.312
C 78.055 142.530 -20.441
C 79.261 146.211 -23.136
C 81.379 148.447 -21.102
C 84.215 150.726 -20.352
C 86.779 153.134 -20.579
C 88.274 156.255 -19.937
C 90.911 158.753 -17.882
C 93.748 161.119 -16.024
C 94.652 164.277 -13.611
C 97.028 167.042 -12.858
C 95.363 169.861 -10.082
C 97.580 172.311 -9.190
C 99.604 175.489 -9.018
C 100.347 178.544 -8.289
C 101.713 182.348 -8.410
C 102.522 185.732 -8.054
C 103.894 188.803 -6.825
C 105.510 191.956 -5.418
C 107.039 195.471 -4.277
C 108.123 198.308 -3.139
C 109.542 200.912 -1.172
C 111.153 203.124 2.667
C 111.521 207.363 3.431
C 114.122 210.341 4.825
C 114.393 214.501 5.097
C 114.707 217.301 6.473
C 115.370 220.437 8.101
C 117.563 222.391 11.178
C 118.485 225.821 13.129
C 119.422 228.211 15.057
C 119.137 230.907 16.579
C 117.986 233.100 17.692
C 118.217 236.717 17.405
C 118.070 238.875 19.406
C 116.968 242.489 19.266
C 117.286 245.666 20.853
C 116.241 248.864 20.861
C 116.666 252.506 21.493
C 116.979 255.788 22.167
C 118.816 258.742 22.102
C 119.597 261.047 23.044
C 121.648 264.526 22.276
C 123.606 268.969 23.978
C 124.340 272.288 24.918
C 125.280 275.373 26.184
C 126.613 278.063 26.921
C 128.279 280.764 27.109
C 130.034 284.078 27.232
C 131.061 288.033 28.765
C 133.224 290.796 30.841
C 135.649 292.332 31.758
C 138.231 293.377 32.318
C 140.688 294.893 32.776
C 144.253 296.128 33.581
C 148.099 296.635 33.625
C 150.704 297.869 33.019
C 153.705 300.434 32.888
C 156.051 300.779 34.873
C 157.350 304.176 37.256
C 160.855 305.593 38.030
C 163.390 307.466 39.034
C 164.920 310.491 38.609
C 168.673 312.094 38.425
C 173.198 313.352 36.374
C 175.581 316.204 38.765
C 178.047 317.961 38.426
C 181.677 318.653 38.725
C 184.549 320.497 39.263
C 187.401 321.402 38.092
C 190.053 322.758 35.997
C 193.176 324.351 39.221
C 197.319 323.625 41.548
C 199.934 325.542 41.751
C 201.212 328.663 42.847
C 202.973 331.387 43.713
C 204.799 334.103 44.295
C 206.151 336.511 46.186
C 207.523 339.279 47.444
C 209.103 341.853 49.118
C 210.559 344.551 50.228
C 211.779 347.333 51.371
C 212.786 350.217 52.620
C 213.541 353.625 52.275
C 213.596 357.066 52.192
C 214.204 360.516 52.677
C 215.224 363.652 53.888
C 215.214 366.653 54.127
C 216.163 370.300 52.663
C 216.028 373.882 53.008
C 215.744 377.470 53.272
C 215.373 380.609 53.712
C 215.224 384.106 54.087
C 214.920 387.308 54.462
C 213.055 390.328 53.817
C 210.842 392.587 52.869
C 208.404 394.485 52.731
C 205.833 396.690 53.245
C 204.563 400.332 52.736
C 201.564 402.226 52.409
C 198.564 404.206 52.730
C 195.857 406.054 52.788
C 192.558 407.955 53.015
C 190.355 409.632 52.580
C 187.326 410.541 51.698
C 184.172 411.632 50.533
C 180.570 411.198 49.948
C 177.694 410.763 49.356
C 174.045 410.529 49.031
C 171.055 410.230 48.636
C 168.403 409.210 45.582
C 165.354 408.437 43.634
C 162.463 406.386 43.823
C 159.314 405.493 42.843
C 156.904 403.991 41.775
C 154.747 402.291 39.913
C 153.046 399.130 39.317
C 150.412 397.767 37.031
C 147.415 396.004 36.259
C 146.322 393.262 34.311
C 143.924 391.865 32.118
C 142.855 388.388 31.817
C 141.195 385.379 30.850
C 140.039 383.429 28.888
C 138.450 381.050 27.291
C 137.846 377.609 25.529
C 137.916 374.023 25.260
C 137.696 371.474 23.620
C 138.205 368.239 22.637
C 137.199 364.991 22.508
C 139.685 361.980 20.573
C 140.525 358.502 18.525
C 142.917 355.851 19.345
C 144.003 352.883 18.954
C 146.493 350.254 18.590
C 148.288 348.080 17.569
C 150.713 345.634 17.068
C 153.211 343.814 17.563
C 155.413 341.202 18.375
C 158.456 339.225 17.065
C 161.200 336.777 16.113
C 164.573 336.407 16.711
C 168.456 336.487 16.135
C 171.529 335.687 16.544
C 174.626 334.342 17.201
C 177.872 333.658 17.308
C 181.166 333.949 16.876
C 184.503 334.147 17.279
C 187.550 334.326 18.498
C 191.473 333.985 17.999
C 194.731 333.232 18.727
C 197.732 335.696 19.138
C 201.144 337.581 18.694
C 203.439 339.106 20.626
C 206.414 340.279 21.986
C 208.888 342.359 22.625
C 211.486 344.590 22.889
C 214.270 346.429 23.943
C 215.858 349.000 25.093
C 218.319 350.799 27.200
C 219.858 354.039 27.417
C 222.265 357.401 26.869
C 222.305 361.221 27.441
C 222.982 364.075 28.637
C 223.715 367.330 29.120
C 223.980 370.523 29.919
C 223.787 374.326 29.372
C 222.715 377.166 28.794
C 221.585 379.986 28.250
C 220.939 383.271 28.453
C 220.328 386.625 30.089
C 218.285 389.415 28.700
C 217.523 392.812 28.410
C 215.061 395.030 28.807
C 212.836 397.938 27.495
C 211.437 401.204 28.691
C 210.002 403.987 28.496
C 207.353 406.003 28.111
C 204.565 407.794 27.655
C 201.733 409.583 28.710
C 199.147 411.355 27.261
C 196.731 414.208 25.548
C 193.901 414.925 25.264
C 190.106 415.971 25.143
C 187.373 417.141 24.807
C 183.818 417.954 24.394
C 180.897 418.300 23.040
C 177.789 418.057 22.403
C 174.740 417.046 21.733
C 171.769 416.124 20.680
C 168.478 414.775 19.988
C 165.355 413.801 19.311
C 162.636 412.403 18.442
C 160.698 409.742 16.213
C 157.862 408.077 15.520
C 154.991 406.817 14.565
C 152.878 405.499 12.600
C 150.589 403.391 10.328
C 150.275 400.433 9.357
C 148.916 397.409 8.346
C 148.464 394.598 6.530
C 147.145 391.124 5.515
C 146.428 388.131 4.306
C 147.030 385.624 1.143
C 146.682 383.112 -0.018
C 147.323 379.111 -1.049
C 147.247 376.266 -2.066
C 146.870 373.246 -3.720
C 147.174 370.431 -5.521
C 147.908 367.317 -6.461
C 148.445 363.981 -5.998
C 149.411 360.769 -6.188
C 150.263 357.671 -5.895
C 151.450 354.347 -6.257
C 152.134 351.113 -5.912
C 153.079 348.142 -6.384
C 155.014 345.195 -7.299
C 155.213 341.954 -7.642
C 157.513 339.492 -8.646
C 158.389 336.309 -10.446
C 160.485 333.879 -12.775
C 162.695 333.434 -15.328
C 163.195 332.173 -18.002
C 163.373 329.896 -21.177
C 164.753 327.440 -23.760
C 166.331 329.217 -27.041
C 169.891 331.393 -29.950
C 169.786 330.420 -32.875
C 169.661 329.838 -35.724
C 171.269 327.770 -37.547
C 170.773 325.424 -39.967
C 171.429 323.776 -42.503
C 172.424 323.102 -45.743
C 176.080 321.102 -47.404
C 179.077 319.892 -48.511
C 181.031 320.082 -50.994
C 182.949 319.127 -53.871
C 183.191 316.996 -57.285
C 184.876 314.839 -59.752
C 187.814 312.951 -59.540
C 190.447 310.286 -58.977
C 192.632 309.652 -58.506
C 195.949 309.491 -58.866
C 198.403 308.444 -59.449
C 200.549 306.276 -60.989
C 203.292 305.523 -61.585
C 204.912 303.124 -65.033
C 208.113 302.584 -66.800
C 210.786 300.906 -68.463
C 213.876 299.412 -69.098
C 217.418 298.033 -69.416
C 219.488 295.943 -70.885
C 221.078 294.288 -73.931
C 222.886 293.988 -76.971
C 225.428 292.196 -78.321
C 227.838 290.261 -79.008
C 229.423 289.603 -81.911
C 232.793 288.756 -83.207
C 234.505 288.172 -85.848
C 237.053 286.086 -86.922
C 238.157 283.134 -88.365
C 239.921 281.559 -90.633
C 242.631 279.365 -92.277
C 245.632 277.448 -94.323
C 247.958 275.970 -97.006
C 249.494 275.961 -100.652
C 250.367 275.423 -103.327
C 250.244 274.599 -107.583
C 252.354 274.538 -110.093
C 254.677 274.401 -113.053
C 255.521 275.111 -116.341
C 257.485 274.893 -119.540
C 259.231 273.919 -121.124
C 261.708 271.088 -122.069
C 262.965 268.380 -123.645
C 264.979 266.395 -124.312
C 267.242 264.061 -124.874
C 269.955 261.570 -126.154
C 269.360 257.514 -128.745
C 270.701 253.522 -129.969
C 273.423 250.697 -130.617
C 274.610 248.534 -131.814
C 276.446 245.485 -132.201
C 275.093 242.755 -133.491
C 275.119 239.708 -133.127
C 274.928 235.858 -133.918
C 276.067 233.433 -133.709
C 274.671 229.850 -130.758
C 275.610 226.970 -130.426
C 277.011 224.164 -129.980
C 276.496 221.590 -125.906
C 278.116 218.483 -125.855
C 279.520 216.893 -123.625
C 279.811 214.939 -120.964
C 280.506 213.152 -118.746
C 279.365 211.602 -115.504
C 278.041 210.131 -112.208
C 278.787 209.384 -108.854
C 278.628 207.288 -106.466
C 280.519 207.409 -103.337
C 282.023 206.051 -100.282
C 283.875 204.317 -97.153
C 283.067 203.959 -93.808
C 282.452 202.550 -90.297
C 283.543 201.050 -87.048
C 284.289 199.493 -84.771
C 285.526 198.971 -82.023
C 285.181 196.520 -79.295
C 284.498 194.461 -76.299
C 284.811 192.288 -74.327
C 285.441 190.141 -72.781
C 286.178 188.490 -69.452
C 287.355 188.071 -66.733
C 289.730 188.329 -63.827
C 292.026 187.290 -60.199
C 293.204 185.552 -58.089
C 293.080 183.920 -54.931
C 294.273 181.468 -52.371
C 295.067 178.596 -50.153
C 294.245 177.160 -47.916
C 295.054 173.557 -47.028
C 295.800 170.708 -49.358
C 296.939 167.637 -50.346
C 299.851 165.585 -51.640
C 302.119 163.700 -51.762
C 305.485 161.895 -50.998
C 307.164 159.202 -49.865
C 309.490 157.905 -49.767
C 312.877 156.966 -50.340
C 315.117 154.362 -49.351
C 317.761 151.827 -49.290
C 320.476 148.403 -48.837
C 323.112 146.515 -51.052
C 326.786 146.570 -50.323
C 329.964 144.302 -50.007
C 332.272 141.886 -48.979
C 335.380 140.164 -48.157
C 338.284 138.405 -47.229
C 341.483 136.789 -48.094
C 344.131 135.259 -48.483
C 347.329 135.620 -46.770
C 350.403 135.506 -46.495
C 353.708 134.750 -48.152
C 357.257 133.328 -47.904
C 359.745 129.970 -48.598
C 361.750 127.621 -49.978
C 363.727 126.153 -51.469
C 366.443 123.287 -51.204
C 369.332 121.298 -53.571
C 371.789 118.945 -53.207
C 376.549 118.969 -52.734
C 379.373 117.481 -53.509
C 381.200 114.040 -51.857
C 384.451 113.454 -53.380
C 388.413 112.798 -53.643
C 390.008 110.467 -52.923
C 391.835 107.816 -53.517
C 394.180 104.437 -53.695
C 396.888 102.383 -53.487
C 400.452 100.678 -53.504
C 402.360 97.004 -54.259
C 405.855 95.364 -53.895
C 409.682 94.810 -53.665
C 411.890 94.011 -55.035
C 414.694 91.397 -55.864
C 417.582 92.415 -56.807
C 419.760 92.871 -59.562
C 421.976 93.574 -61.157
C 426.380 92.141 -60.620
C 429.595 91.565 -61.881
C 432.766 92.264 -64.301
C 435.249 92.300 -66.395
C 438.774 92.427 -66.773
C 441.990 92.458 -67.735
C 445.109 92.715 -68.855
C 448.323 91.822 -69.136
C 451.620 91.629 -69.597
C 454.960 90.941 -70.139
C 458.163 90.825 -70.739
C 461.389 90.775 -71.096
C 464.687 90.731 -71.204
C 467.777 92.356 -71.540
C 470.806 93.940 -71.131
C 474.209 94.903 -71.045
C 477.719 95.000 -71.142
C 480.462 96.127 -70.627
C 483.394 98.775 -71.486
C 486.658 100.100 -70.737
C 489.856 101.531 -69.875
C 492.699 102.635 -68.937
C 495.896 103.899 -68.176
C 498.789 105.069 -67.312
C 500.711 107.420 -65.366
C 501.752 109.780 -63.304
C 502.717 111.336 -60.812
C 504.165 112.498 -57.932
C 506.851 114.863 -56.405
C 507.590 116.716 -53.455
C 508.648 118.050 -50.273
C 509.572 119.480 -47.472
C 510.444 120.934 -44.054
C 511.165 122.590 -41.912
C 510.814 124.494 -39.261
C 510.483 126.752 -36.561
C 508.899 127.943 -33.466
C 507.510 128.964 -31.050
C 506.189 130.032 -27.795
C 504.963 130.969 -25.187
C 502.186 133.799 -23.890
C 499.937 135.880 -21.817
C 497.409 135.514 -19.353
C 495.393 136.731 -16.878
C 493.006 137.575 -15.206
C 490.211 138.953 -14.066
C 486.726 138.481 -13.131
C 483.940 140.492 -11.641
C 481.274 141.107 -9.361
C 477.814 141.838 -9.387
C 475.098 143.695 -8.091
C 471.616 142.674 -7.690
C 468.137 142.579 -6.897
C 465.355 143.688 -6.757
C 462.214 144.399 -6.153
C 458.339 144.540 -6.671
C 455.083 143.165 -7.335
C 452.146 143.502 -8.043
C 449.050 142.791 -9.306
C 445.853 141.708 -8.874
C 443.132 141.434 -12.266
C 439.506 141.453 -14.230
C 438.121 138.986 -16.557
C 435.641 137.742 -18.121
C 433.852 136.282 -20.934
C 432.029 135.760 -23.257
C 430.333 134.515 -26.029
C 429.588 132.672 -28.447
C 428.181 130.275 -30.594
C 426.762 129.786 -34.148
C 424.980 128.851 -37.369
C 425.795 127.347 -40.361
C 426.702 126.932 -44.158
C 426.983 125.473 -46.995
C 426.882 123.554 -49.848
C 427.198 122.367 -52.930
C 428.186 122.064 -56.101
C 429.420 120.989 -59.044
C 430.867 119.273 -61.445
C 431.441 118.595 -65.314
C 431.934 116.836 -68.208
C 435.085 116.843 -70.514
C 437.512 117.228 -73.573
C 440.215 115.678 -74.843
C 442.576 114.299 -76.989
C 445.330 114.066 -78.782
C 448.109 114.193 -80.796
C 450.891 113.419 -82.772
C 454.033 113.180 -83.499
C 457.090 111.560 -84.826
C 460.458 112.434 -85.727
C 463.879 113.810 -87.675
C 467.487 115.001 -86.978
C 470.649 115.069 -86.801
C 473.911 115.918 -86.860
C 477.111 116.580 -86.385
C 480.218 118.785 -85.851
C 482.221 120.804 -84.644
C 484.205 122.800 -83.375
C 487.013 124.239 -82.240
C 490.434 124.465 -80.645
C 491.824 127.400 -78.815
C 494.513 129.342 -77.722
C 495.958 130.584 -74.981
C 497.432 133.548 -72.939
C 500.395 134.307 -70.771
C 502.395 136.060 -69.106
C 503.314 137.932 -66.485
C 503.970 139.801 -63.788
C 505.183 140.376 -60.543
C 505.501 143.042 -58.372
C 506.722 146.374 -56.295
C 506.481 147.629 -53.654
C 506.331 149.123 -50.014
C 506.497 150.600 -47.417
C 506.096 152.185 -44.131
C 505.097 154.219 -41.818
C 503.797 155.420 -39.174
C 501.821 156.293 -36.704
C 499.800 157.518 -34.423
C 497.451 158.320 -31.783
C 495.485 159.235 -29.242
C 493.181 160.027 -27.201
C 489.457 161.244 -26.524
C 486.951 161.795 -24.353
C 484.696 162.761 -22.181
C 482.212 164.387 -21.061
C 478.866 165.970 -19.994
C 475.796 165.573 -20.447
C 472.368 165.435 -19.951
C 469.071 165.865 -20.540
C 465.255 165.522 -20.146
C 461.954 165.413 -20.309
C 458.702 166.882 -22.290
C 455.946 166.854 -22.713
C 452.188 165.813 -24.224
C 449.265 165.447 -24.899
C 445.865 165.626 -25.532
C 442.775 165.856 -26.820
C 439.862 165.108 -28.261
C 437.231 163.098 -29.078
C 434.578 161.601 -30.497
C 432.179 159.767 -31.630
C 429.422 158.314 -33.328
C 426.877 156.416 -34.307
C 424.326 155.275 -35.768
C 421.896 154.285 -38.295
C 418.952 153.095 -39.055
C 417.018 152.307 -41.883
C 413.705 149.079 -43.567
C 410.877 149.202 -45.955
C 407.659 148.087 -48.118
C 406.287 147.738 -50.684
C 405.259 147.613 -54.060
C 402.758 146.160 -56.064
C 401.751 145.321 -59.137
C 403.164 145.028 -62.501
C 401.383 145.526 -64.920
C 399.942 146.788 -66.944
C 398.181 145.057 -70.259
C 395.915 145.431 -73.240
C 394.781 145.538 -76.044
C 393.854 146.301 -79.388
C 393.368 145.502 -82.453
C 392.426 147.592 -85.217
C 390.832 148.640 -87.633
C 387.599 148.299 -87.834
C 384.253 149.441 -88.609
C 383.004 148.440 -90.765
C 380.485 146.340 -93.121
C 379.932 145.680 -96.622
C 378.372 146.288 -99.782
C 378.144 145.821 -103.191
C 379.259 145.369 -106.007
C 379.033 146.653 -108.981
C 379.219 146.884 -112.786
C 379.226 148.354 -115.586
C 376.168 147.748 -118.801
C 375.797 149.421 -121.561
C 376.845 149.806 -124.928
C 377.378 150.589 -128.148
C 377.953 151.635 -131.251
C 378.200 151.311 -134.573
C 378.888 151.563 -137.827
C 379.176 151.571 -141.268
C 379.808 151.979 -144.441
C 380.637 152.237 -147.568
C 381.642 152.304 -150.711
C 383.677 153.583 -153.265
C 386.097 154.252 -155.620
C 387.994 154.791 -158.556
C 389.179 154.937 -161.860
C 391.229 155.240 -164.043
C 393.662 157.564 -166.286
C 396.168 157.805 -168.861
C 398.797 158.026 -171.323
C 401.110 157.982 -173.521
C 403.556 158.177 -176.046
C 405.890 158.233 -178.288
C 409.408 158.168 -179.083
C 412.706 158.016 -179.020
C 415.637 157.028 -179.010
C 418.664 155.493 -179.480
C 422.201 155.768 -181.077
C 425.543 154.604 -180.681
C 428.744 152.937 -180.677
C 431.749 151.628 -180.597
C 435.114 149.850 -180.338
C 437.832 149.198 -180.142
C 440.674 148.297 -178.768
C 443.812 147.577 -177.308
C 445.976 145.883 -174.868
C 447.681 144.616 -172.795
C 449.933 142.720 -170.602
C 451.744 141.252 -168.666
C 453.668 141.980 -165.037
C 455.669 141.637 -161.945
C 455.997 139.470 -159.153
C 457.673 138.277 -156.425
C 458.479 137.482 -153.610
C 459.233 137.433 -150.379
C 458.268 136.397 -147.027
C 459.697 136.467 -143.566
C 460.597 135.052 -140.424
C 459.968 135.516 -136.975
C 461.193 135.643 -133.660
C 459.512 134.686 -130.565
C 458.745 133.994 -127.147
C 458.720 134.564 -124.204
C 458.551 134.522 -120.932
C 457.059 135.005 -117.347
C 454.568 134.665 -114.776
C 453.424 135.422 -112.063
C 451.127 135.964 -109.590
C 449.513 134.944 -106.773
C 446.418 137.428 -104.974
C 444.073 138.971 -101.954
C 440.426 139.264 -101.773
C 437.765 139.712 -100.083
C 434.443 141.010 -99.356
C 432.090 142.504 -98.251
C 428.981 143.903 -97.548
C 425.956 144.655 -97.825
C 422.459 144.850 -97.570
C 419.544 147.332 -97.088
C 416.374 149.275 -96.314
C 413.784 150.693 -98.090
C 411.557 153.417 -99.832
C 408.913 154.740 -101.061
C 405.792 155.788 -102.056
C 403.215 157.472 -103.298
C 401.465 159.775 -104.958
C 399.360 161.421 -107.006
C 397.170 162.246 -109.314
C 394.596 164.862 -110.826
C 391.767 166.045 -112.346
C 391.473 167.867 -115.787
C 390.778 170.513 -118.600
C 389.790 170.556 -121.816
C 388.302 171.391 -124.844
C 388.000 172.661 -127.869
C 387.842 174.328 -130.868
C 387.042 175.407 -134.099
C 387.487 175.838 -137.272
C 386.533 175.884 -140.852
C 387.775 177.142 -143.982
C 388.793 179.532 -147.243
C 391.285 179.734 -150.189
C 392.493 179.646 -153.115
C 394.174 180.227 -155.979
C 396.008 180.274 -158.725
C 398.987 181.230 -160.963
C 401.854 181.541 -162.073
C 404.734 181.788 -163.158
C 407.399 181.797 -165.194
C 409.640 180.695 -168.033
C 413.343 181.083 -168.196
C 416.315 181.436 -169.996
C 419.319 180.060 -170.471
C 423.196 180.299 -170.661
C 426.014 179.076 -172.811
C 428.951 178.862 -173.894
C 432.175 177.968 -173.731
C 435.353 177.012 -173.305
C 438.082 174.826 -173.634
C 441.429 174.776 -172.787
C 445.515 175.216 -172.635
C 447.907 173.920 -171.537
C 451.092 171.990 -170.257
C 453.758 170.868 -169.493
C 456.718 169.271 -168.025
C 459.242 168.714 -166.074
C 461.244 167.380 -163.991
C 462.675 165.978 -161.393
C 464.241 164.942 -158.698
C 465.595 163.362 -155.732
C 467.103 161.929 -153.117
C 468.114 160.813 -150.319
C 468.168 161.025 -146.349
C 469.010 159.657 -143.397
C 470.243 158.544 -140.572
C 471.271 158.667 -137.573
C 471.951 158.802 -133.784
C 470.368 158.902 -131.087
C 469.413 158.418 -127.789
C 468.286 159.138 -124.689
C 466.990 158.606 -121.101
C 465.714 158.657 -118.051
C 464.556 161.113 -115.004
C 463.369 161.419 -112.499
C 460.461 161.949 -109.540
C 458.821 162.243 -107.019
C 457.449 162.842 -103.896
C 455.835 163.987 -101.186
C 453.467 164.645 -98.932
C 450.625 164.033 -97.148
C 447.804 164.211 -95.332
C 444.985 163.957 -93.785
C 441.998 164.381 -91.916
C 439.173 163.966 -90.217
C 436.624 164.398 -88.411
C 433.603 165.760 -86.899
C 431.298 165.610 -84.592
C 428.415 167.336 -83.555
C 424.263 166.865 -83.765
C 421.937 167.684 -82.875
C 418.993 167.814 -81.899
C 416.044 167.606 -81.335
C 412.987 168.046 -79.424
C 411.136 169.284 -77.546
C 409.067 170.681 -75.582
C 406.103 172.190 -74.854
C 404.229 174.234 -71.959
C 405.032 178.411 -69.510
C 402.759 181.053 -69.740
C 401.540 184.430 -70.615
C 400.631 187.835 -69.297
C 399.564 190.683 -68.393
C 396.555 192.903 -70.286
C 394.832 194.937 -71.039
C 392.180 196.897 -71.378
C 391.116 200.284 -72.610
C 387.860 202.683 -73.495
C 386.483 205.420 -77.241
C 383.595 206.881 -79.342
C 383.012 209.493 -82.817
C 381.106 212.283 -83.973
C 379.895 215.130 -84.679
C 377.676 216.079 -86.790
C 375.385 218.675 -87.146
C 371.612 220.469 -86.830
C 371.137 224.537 -87.098
C 368.728 227.594 -86.925
C 366.664 230.281 -86.722
C 364.783 233.437 -87.053
C 363.835 236.416 -85.355
C 362.693 239.255 -84.123
C 360.246 241.706 -84.227
C 359.379 245.592 -83.284
C 359.272 248.727 -82.771
C 357.357 251.385 -81.216
C 355.534 255.044 -80.939
C 354.304 258.360 -81.396
C 353.193 261.168 -79.687
C 352.454 263.702 -78.136
C 350.647 266.189 -76.604
C 350.945 268.921 -73.889
C 349.227 272.695 -72.816
C 348.887 275.459 -70.382
C 350.177 278.587 -68.479
C 352.019 280.976 -65.666
C 352.023 283.760 -63.451
C 351.717 286.233 -62.769
C 349.700 288.989 -63.599
C 352.939 292.456 -62.497
C 352.360 294.228 -59.237
C 351.387 296.955 -56.971
C 349.967 298.836 -55.149
C 349.108 302.528 -54.367
C 346.180 305.036 -53.091
C 345.274 308.761 -52.236
C 343.013 311.676 -50.794
C 340.339 314.053 -50.485
C 338.577 317.153 -49.903
C 336.697 319.269 -49.550
C 335.391 322.657 -47.634
C 333.840 325.435 -45.730
C 332.088 327.709 -44.019
C 331.732 330.287 -43.401
C 331.693 332.882 -41.397
C 333.447 336.529 -39.129
C 335.305 340.241 -37.359
C 336.555 343.749 -37.562
C 334.588 347.189 -37.128
C 334.261 349.810 -35.522
C 334.795 353.098 -34.874
C 335.323 355.947 -33.321
C 335.556 359.201 -31.154
C 335.842 362.276 -28.318
C 337.856 362.294 -25.402
C 339.472 362.854 -22.235
C 343.252 364.627 -21.985
C 345.513 365.687 -18.448
C 348.144 366.919 -18.000
C 350.179 369.462 -16.211
C 351.489 372.542 -14.852
C 353.124 375.430 -13.644
C 354.714 376.530 -11.484
C 355.757 380.030 -10.491
C 357.814 381.278 -8.477
C 358.611 383.580 -6.867
C 358.889 385.375 -4.343
C 360.285 383.652 -0.763
C 361.616 385.210 1.677
C 362.472 388.004 3.378
C 364.246 390.713 5.194
C 367.065 392.178 6.143
C 369.793 393.357 8.314
C 372.591 392.740 10.638
C 374.691 391.742 12.582
C 376.786 393.023 14.832
C 380.314 394.121 16.215
C 382.640 396.074 17.476
C 383.613 398.819 19.521
C 386.432 398.634 21.834
C 389.705 399.308 23.217
C 392.121 400.233 25.531
C 394.954 400.709 27.395
C 397.236 401.793 30.274
C 399.908 400.143 33.105
C 402.902 400.489 35.766
C 404.520 399.440 39.021
C 404.445 399.758 42.866
C 406.739 401.505 44.915
C 407.845 402.521 48.135
C 410.486 401.789 50.435
C 410.543 402.424 53.657
C 411.134 403.679 57.139
C 413.115 406.089 59.148
C 415.116 408.056 61.123
C 418.575 407.990 63.001
C 419.560 408.681 67.354
C 421.448 409.510 69.684
C 425.077 410.651 72.710
C 426.996 411.784 74.500
C 428.293 413.720 76.216
C 430.589 415.548 77.610
C 431.866 416.847 80.653
C 433.542 418.286 83.180
C 435.174 419.962 85.543
C 436.887 420.302 88.398
C 438.347 421.324 91.218
C 440.173 422.001 94.069
C 441.661 423.130 96.741
C 442.937 424.190 99.531
C 444.045 425.147 102.489
C 444.272 427.506 105.075
C 443.949 429.425 107.914
C 444.347 431.120 110.993
C 445.428 432.245 114.141
C 445.209 433.661 116.788
C 445.173 437.071 118.959
C 444.820 438.670 122.167
C 444.300 440.279 125.354
C 443.810 441.484 128.268
C 443.464 443.009 131.423
C 443.005 444.321 134.347
C 440.743 445.740 136.773
C 438.123 446.857 138.442
C 435.634 447.081 140.264
C 433.236 446.923 142.706
C 431.511 448.789 145.652
C 428.435 448.949 147.441
C 425.592 448.661 149.644
C 422.934 448.610 151.562
C 419.786 448.242 153.686
C 417.425 448.661 155.136
C 414.212 448.708 155.808
C 410.759 449.021 156.498
C 407.262 447.913 156.270
C 404.432 447.079 155.947
C 400.970 445.863 156.030
C 398.095 444.908 155.939
C 394.609 445.718 153.796
C 391.147 445.672 152.494
C 388.756 443.373 151.229
C 385.575 442.488 150.351
C 383.103 441.617 148.823
C 380.587 441.338 146.677
C 379.110 439.481 143.918
C 375.962 439.530 141.890
C 373.086 438.078 140.372
C 371.623 437.698 137.175
C 368.732 437.744 135.139
C 367.980 435.727 132.192
C 366.387 434.248 129.359
C 364.782 434.279 126.827
C 362.957 433.644 124.181
C 362.084 432.928 120.435
C 362.405 431.245 117.273
C 361.843 431.054 114.292
C 362.267 430.263 110.993
C 361.615 428.259 108.321
C 363.484 429.038 104.463
C 363.839 429.050 100.355
C 366.616 427.888 98.267
C 367.767 427.000 95.434
C 370.188 426.788 92.725
C 371.678 427.064 90.137
C 373.971 427.029 87.519
C 376.641 426.597 85.943
C 379.236 425.392 83.907
C 381.748 426.451 81.178
C 384.166 426.877 78.279
C 387.537 427.460 77.868
C 390.894 429.366 77.151
C 393.960 429.754 76.315
C 397.196 429.672 75.151
C 400.296 430.415 74.231
C 403.144 432.108 73.840
C 406.352 433.130 73.806
C 409.599 433.414 74.225
C 413.064 435.051 73.190
C 416.416 435.288 72.539
C 419.090 437.392 74.455
C 421.883 439.987 75.381
C 424.569 440.170 77.399
C 427.705 440.851 78.736
C 430.017 442.381 80.515
C 432.290 444.323 82.206
C 435.067 445.522 83.964
C 436.706 446.600 86.535
C 439.583 446.858 88.855
C 440.761 448.986 91.501
C 442.440 452.080 93.736
C 442.310 453.698 97.242
C 443.097 454.558 100.187
C 443.629 456.196 103.085
C 443.854 457.388 106.157
C 443.093 459.764 109.085
C 441.605 461.326 111.297
C 440.078 462.832 113.518
C 439.231 464.193 116.463
C 438.945 464.513 120.220
C 436.264 466.312 122.081
C 435.115 468.066 124.874
C 432.771 468.044 127.252
C 429.940 469.779 129.276
C 428.771 470.098 132.824
C 427.098 471.206 135.236
C 424.311 471.603 137.052
C 421.390 471.884 138.660
C 418.996 470.997 141.070
C 415.893 472.098 142.112
C 412.740 474.040 143.901
C 409.953 473.602 144.703
C 406.305 472.860 145.986
C 403.542 472.739 147.129
C 400.028 472.184 148.033
C 396.794 472.329 147.969
C 393.714 471.545 147.812
C 390.753 470.398 146.985
C 387.711 469.618 146.022
C 384.553 468.219 144.930
C 381.517 467.070 144.140
C 378.825 465.989 142.843
C 376.469 465.557 139.670
C 373.761 464.156 138.256
C 370.882 463.159 137.048
C 368.330 463.177 135.163
C 365.580 462.945 132.475
C 365.222 461.991 129.517
C 363.892 460.648 126.610
C 363.077 460.367 123.345
C 361.828 458.803 120.055
C 361.012 457.864 116.991
C 360.635 459.157 113.139
C 360.130 458.573 110.459
C 360.734 457.459 106.474
C 360.567 456.687 103.556
C 359.902 456.198 100.193
C 359.789 456.179 96.840
C 360.424 455.503 93.636
C 361.425 453.567 91.013
C 362.565 452.351 88.096
C 363.769 450.787 85.544
C 365.060 449.724 82.414
C 366.142 447.986 79.796
C 367.133 447.107 76.935
C 368.869 446.941 73.737
C 369.246 445.546 70.809
C 371.237 445.840 67.926
C 373.345 444.877 65.274
C 375.813 445.104 61.687
C 378.210 444.494 58.868
C 378.771 445.465 56.300
C 380.720 447.402 52.912
C 380.394 448.817 49.877
C 380.835 449.802 46.813
C 381.626 452.528 44.687
C 382.372 454.682 42.222
C 382.861 456.739 39.657
C 384.555 458.979 37.835
C 385.583 461.390 35.772
C 387.090 463.657 33.649
C 388.006 465.943 31.511
C 388.888 468.387 29.566
C 389.805 471.017 27.797
C 389.046 473.825 25.836
C 388.378 476.947 24.549
C 388.375 480.039 22.832
C 389.215 482.888 20.956
C 388.917 485.703 19.933
C 387.086 488.400 17.541
C 386.760 491.814 16.442
C 386.324 495.260 15.467
C 386.113 498.364 14.757
C 385.828 501.713 13.706
C 385.561 504.838 12.903
C 383.999 508.043 13.452
C 382.202 510.586 14.548
C 381.194 513.064 16.101
C 380.729 516.023 17.765
C 379.321 519.644 17.565
C 378.009 522.249 19.608
C 377.303 525.089 21.719
C 376.433 527.653 23.567
C 375.583 530.494 25.968
C 374.382 532.622 27.339
C 372.703 534.200 29.678
C 370.692 535.915 32.026
C 369.406 536.512 35.416
C 368.273 536.877 38.135
C 367.190 537.734 41.536
C 366.198 538.306 44.342
C 362.857 537.472 46.696
C 360.445 537.254 49.493
C 360.341 536.328 52.918
C 358.857 536.265 55.995
C 357.558 535.390 58.593
C 355.590 534.061 60.910
C 355.193 531.552 63.516
C 352.652 530.581 66.090
C 351.553 529.721 69.367
C 349.920 527.080 71.060
C 347.528 526.026 73.442
C 347.609 523.099 75.620
C 346.838 520.627 78.079
C 345.040 518.730 79.547
C 343.571 516.662 81.620
C 342.349 513.270 83.140
C 342.733 509.891 84.311
C 341.557 507.225 85.176
C 341.293 503.859 85.712
C 341.513 501.163 87.776
C 340.738 497.150 86.266
C 339.569 493.199 86.423
C 341.352 490.210 85.282
C 341.738 487.048 85.278
C 342.402 483.762 83.863
C 342.203 480.955 82.828
C 342.690 477.824 81.386
C 344.039 475.485 79.803
C 345.766 472.589 78.823
C 345.532 469.499 76.523
C 345.658 466.158 74.721
C 347.047 464.899 71.831
C 347.345 463.610 68.134
C 348.562 462.005 65.645
C 350.116 459.952 63.364
C 351.061 458.327 60.630
C 351.329 457.451 57.422
C 352.424 456.678 54.334
C 354.240 456.176 51.641
C 354.694 454.506 48.068
C 356.251 452.962 45.440
C 356.881 454.378 41.855
C 356.885 454.925 37.971
C 358.983 456.066 35.600
C 360.745 456.533 32.640
C 361.544 457.817 29.713
C 361.986 459.109 26.562
C 363.295 460.173 23.496
C 364.302 462.309 21.288
C 366.556 463.692 18.691
C 366.540 466.234 16.151
C 365.962 468.429 12.653
C 365.851 472.061 11.341
C 366.650 474.755 9.880
C 366.707 477.628 8.117
C 366.974 480.668 6.855
C 365.742 484.089 5.598
C 364.452 486.895 5.491
C 363.185 489.710 5.448
C 362.662 492.977 4.906
C 363.508 496.642 4.519
C 361.233 499.514 5.203
C 360.191 502.802 4.654
C 359.636 505.711 6.196
C 357.374 508.766 7.018
C 357.638 512.493 7.325
C 356.645 515.454 7.629
C 355.334 518.046 9.297
C 353.962 520.460 11.164
C 354.031 523.249 13.297
C 351.756 525.341 14.836
C 349.076 528.310 15.794
C 348.048 529.792 18.107
C 346.904 531.920 21.217
C 345.768 533.774 23.272
C 344.439 535.542 26.201
C 342.429 536.455 28.571
C 341.169 537.058 31.429
C 340.024 536.930 34.501
C 338.514 536.767 37.414
C 337.353 536.399 40.826
C 336.179 536.327 43.953
C 334.986 535.691 46.829
C 332.881 533.323 49.232
C 331.876 532.522 52.337
C 330.541 532.041 55.291
C 328.418 531.024 57.417
C 326.097 529.264 59.939
C 325.613 526.414 61.137
C 324.870 523.823 63.316
C 323.520 520.948 64.462
C 322.860 517.930 66.763
C 322.064 515.119 68.310
C 319.603 511.866 68.174
C 318.851 509.391 69.216
C 318.705 505.267 69.895
C 318.210 502.434 70.826
C 317.068 499.383 72.002
C 315.901 496.270 72.454
C 315.707 492.954 72.746
C 316.854 489.834 73.507
C 317.449 486.534 73.730
C 318.461 483.493 74.090
C 318.960 479.979 74.125
C 320.009 476.878 74.696
C 320.286 473.739 74.810
C 320.354 470.203 73.938
C 320.636 467.083 74.857
C 320.616 463.856 73.461
C 319.804 460.203 72.552
C 319.902 457.310 70.451
C 320.067 453.816 69.848
C 319.941 449.995 69.504
C 320.002 446.409 69.181
C 321.022 443.376 67.349
C 320.208 440.099 69.221
C 320.551 437.217 70.438
C 320.442 434.110 71.221
C 320.474 431.699 72.830
C 320.471 428.031 73.777
C 323.126 425.400 75.053
C 325.907 423.100 77.295
C 326.519 420.692 78.814
C 327.780 418.250 81.446
C 328.935 415.519 82.771
C 328.313 412.858 85.033
C 328.258 410.107 86.956
C 328.454 407.470 88.971
C 327.453 404.551 90.266
C 326.849 401.852 92.130
C 326.119 398.829 93.629
C 325.693 396.175 95.476
C 325.071 393.648 97.417
C 324.211 391.186 99.439
C 324.237 389.636 102.585
C 323.608 388.447 105.754
C 322.925 386.519 108.639
C 322.048 383.981 110.905
C 321.236 382.812 113.556
C 322.152 381.669 117.325
C 321.059 380.330 120.484
C 319.925 379.145 123.698
C 318.702 378.082 126.447
C 317.594 376.766 129.519
C 316.448 375.667 132.341
C 315.065 376.376 135.596
C 313.835 377.781 138.319
C 311.945 379.020 140.431
C 309.428 379.880 142.591
C 308.203 379.852 146.283
C 306.085 381.617 148.538
C 303.476 382.985 150.623
C 301.279 384.329 152.650
C 298.560 386.002 154.740
C 297.086 387.310 156.731
C 295.560 389.755 158.304
C 294.120 392.391 160.167
C 292.286 395.562 160.474
C 290.933 398.194 160.687
C 288.838 401.182 161.083
C 287.237 403.741 161.359
C 287.944 407.810 161.952
C 287.536 411.459 162.399
C 285.944 414.220 160.837
C 284.790 417.436 160.815
C 284.311 420.363 160.174
C 284.617 423.620 159.622
C 284.607 426.326 157.188
C 284.839 430.063 157.171
C 283.817 433.350 156.254
C 285.099 436.225 154.642
C 285.426 439.744 154.526
C 285.680 441.920 151.607
C 285.934 444.753 149.449
C 287.018 447.407 148.574
C 287.646 450.326 147.224
C 289.259 452.973 144.836
C 290.256 454.319 141.654
C 291.843 456.300 139.982
C 293.572 457.603 137.337
C 293.694 459.554 134.551
C 297.359 459.845 132.212
C 300.130 461.590 129.707
C 301.653 460.259 126.652
C 303.271 460.702 123.946
C 305.715 459.965 121.352
C 308.088 459.961 119.518
C 310.550 459.286 117.152
C 312.203 457.774 114.967
C 313.599 456.576 111.976
C 316.955 455.737 110.267
C 319.955 455.082 108.031
C 321.798 452.354 107.014
C 324.734 449.757 106.792
C 326.610 447.510 105.494
C 328.436 445.292 103.602
C 330.621 443.049 102.504
C 333.024 440.735 102.497
C 334.866 437.948 102.079
C 335.929 434.920 101.370
C 338.924 432.396 100.728
C 340.678 429.813 99.326
C 341.819 426.485 101.022
C 343.971 423.538 102.460
C 343.741 420.199 102.807
C 344.445 416.798 102.962
C 345.156 413.867 104.288
C 346.189 411.005 105.879
C 346.851 407.690 106.785
C 346.509 404.959 108.481
C 346.202 401.301 108.989
C 346.366 398.905 111.663
C 347.627 396.254 114.624
C 346.432 394.572 117.891
C 345.402 392.396 119.949
C 344.843 390.445 122.641
C 343.762 388.684 125.217
C 343.232 387.818 128.927
C 342.355 387.960 131.887
C 341.419 388.133 134.824
C 340.158 387.359 137.833
C 337.862 385.721 140.351
C 336.953 387.065 143.706
C 335.951 386.618 147.022
C 333.587 387.459 149.225
C 332.478 388.855 152.681
C 330.006 388.085 155.393
C 328.625 388.299 158.202
C 326.753 389.794 160.544
C 324.888 391.512 162.727
C 321.895 392.403 164.333
C 320.889 394.540 166.852
C 319.958 396.325 170.438
C 318.167 398.349 171.579
C 315.559 400.885 173.086
C 313.774 402.709 174.648
C 311.583 405.313 176.023
C 310.590 408.142 177.247
C 309.077 410.907 177.683
C 307.788 413.913 177.422
C 306.810 417.048 177.378
C 305.450 420.365 176.850
C 304.111 423.417 176.635
C 303.263 426.425 176.052
C 304.182 430.062 174.734
C 303.186 433.149 173.856
C 302.274 436.271 173.453
C 302.602 439.421 173.283
C 303.207 443.152 172.534
C 304.331 444.965 170.246
C 304.818 447.604 168.050
C 306.437 449.949 166.239
C 307.047 452.715 163.630
C 308.090 454.977 161.455
C 311.313 457.196 160.297
C 312.460 458.988 158.494
C 314.473 460.485 155.148
C 315.763 462.108 152.948
C 317.356 464.377 150.874
C 319.458 466.151 148.952
C 321.278 467.220 146.370
C 321.994 467.715 143.072
C 323.439 468.217 140.081
C 324.435 468.491 137.025
C 326.173 468.965 133.967
C 327.049 469.382 130.789
C 328.636 469.976 128.130
C 331.186 470.077 125.530
C 332.248 471.249 122.674
C 334.998 470.959 120.503
C 336.640 470.623 116.857
C 338.792 472.141 113.696
C 341.132 472.061 111.592
C 343.815 472.290 109.056
C 346.661 471.544 107.026
C 348.034 472.112 105.595
C 349.462 472.739 102.419
C 351.925 474.273 101.093
C 352.482 476.385 96.928
C 354.807 477.666 94.471
C 357.792 479.206 92.657
C 360.784 478.393 90.835
C 364.439 478.008 89.645
C 368.345 476.692 89.193
C 371.642 475.721 88.719
C 375.317 475.443 87.177
C 377.750 473.811 87.259
C 380.964 472.651 87.087
C 383.712 471.633 87.761
C 387.519 468.673 87.441
C 391.718 468.559 87.822
C 394.921 469.165 87.342
C 398.220 469.747 86.440
C 402.245 470.000 85.799
C 405.229 470.504 85.889
C 408.269 470.513 85.104
C 411.497 470.763 84.291
C 414.040 470.425 82.709
C 416.491 471.112 81.770
C 419.053 470.188 81.582
C 422.026 470.363 80.960
C 425.775 470.990 80.509
C 428.975 470.499 84.563
C 433.358 471.394 82.965
C 436.479 470.521 84.534
C 439.634 469.738 84.249
C 442.361 469.957 83.699
C 446.768 470.500 84.154
C 450.171 471.521 84.137
C 453.827 471.377 84.641
C 456.898 471.532 84.041
C 459.422 470.320 83.259
C 460.554 468.470 81.851
C 462.844 467.026 81.756
C 464.705 463.561 80.164
C 467.141 460.781 80.446
C 470.453 458.634 80.441
C 472.519 456.016 80.117
C 473.923 453.778 77.982
C 476.463 451.308 76.747
C 478.983 449.017 74.594
C 478.478 445.702 73.545
C 477.036 442.919 72.175
C 476.059 439.340 70.662
C 475.591 436.213 69.190
C 475.730 432.691 69.684
C 476.697 430.431 67.484
C 478.887 428.161 64.338
C 482.103 426.073 63.460
C 484.957 424.067 63.223
C 487.096 420.787 62.960
C 489.954 419.036 61.814
C 490.317 416.266 59.969
C 490.598 412.522 58.407
C 490.430 410.985 55.515
C 490.390 408.172 53.704
C 490.993 405.593 51.696
C 491.479 403.461 50.360
C 491.691 401.067 48.204
C 491.106 397.146 47.321
C 490.472 394.888 46.650
C 493.490 391.397 46.503
C 494.398 388.465 45.355
C 494.269 384.099 44.077
C 495.914 381.605 42.438
C 495.257 378.402 41.088
C 495.717 375.865 39.822
C 496.115 373.213 38.714
C 496.871 370.695 38.047
C 497.026 368.492 36.571
C 499.830 366.067 34.058
C 499.622 364.824 30.589
C 499.990 361.621 30.123
C 499.739 358.536 28.841
C 500.851 356.005 26.470
C 498.799 353.250 24.540
C 497.824 350.612 21.872
C 496.207 348.352 20.764
C 496.815 345.794 19.217
C 496.286 343.916 13.765
C 495.671 341.488 11.110
C 494.052 338.449 10.127
C 494.183 336.572 7.478
C 493.757 333.303 6.168
C 493.451 330.481 4.377
C 493.417 327.730 2.511
C 492.057 324.982 1.168
C 491.392 322.025 -0.223
C 490.272 319.167 -1.804
C 489.733 316.311 -3.283
C 489.189 313.363 -4.526
C 488.572 310.288 -5.555
C 489.633 307.053 -6.395
C 490.471 303.716 -6.528
C 490.738 300.253 -7.196
C 490.213 296.942 -8.244
C 490.643 293.963 -8.292
C 492.840 290.744 -9.367
C 493.300 287.173 -9.299
C 493.843 283.612 -9.086
C 494.121 280.449 -8.770
C 494.533 276.953 -8.685
C 494.884 273.744 -8.439
C 496.247 270.916 -6.663
C 497.749 268.891 -4.531
C 498.391 267.036 -2.140
C 498.468 264.735 0.397
C 499.814 261.279 1.571
C 500.658 259.461 4.515
C 500.890 257.417 7.480
C 501.339 255.564 10.146
C 501.656 253.612 13.409
C 502.530 252.043 15.560
C 503.699 251.308 18.538
C 505.189 250.457 21.629
C 505.792 250.959 25.219
C 506.378 251.472 28.084
C 506.774 251.721 31.724
C 507.200 252.058 34.706
C 510.048 253.690 37.281
C 511.885 254.832 40.282
C 511.353 256.748 43.222
C 512.223 257.791 46.356
C 513.020 259.458 48.763
C 514.537 261.497 50.896
C 514.482 264.687 52.646
C 516.504 266.484 55.235
C 516.975 268.332 58.244
C 518.308 271.421 59.334
C 520.224 273.234 61.690
C 519.789 276.676 62.824
C 520.126 279.801 64.518
C 521.650 282.119 65.654
C 522.739 284.770 67.242
C 523.718 288.507 67.864
C 523.187 292.064 67.864
C 524.231 294.910 68.087
C 524.457 298.288 67.618
C 523.902 301.470 68.690
C 525.034 304.870 66.210
C 526.232 308.727 65.381
C 524.762 311.163 63.075
C 524.449 314.160 62.042
C 524.134 316.840 59.600
C 524.585 319.211 57.821
C 524.446 321.742 55.435
C 523.473 323.442 52.995
C 522.025 325.841 50.877
C 522.757 328.102 47.838
C 523.046 330.739 45.119
C 522.259 331.015 41.776
C 522.699 331.119 37.876
C 522.012 331.853 34.835
C 520.964 333.063 31.791
C 520.592 333.753 28.566
C 520.959 333.612 25.254
C 520.490 333.377 21.928
C 519.231 332.976 18.918
C 519.502 333.474 14.990
C 518.508 334.094 11.774
C 518.544 331.643 8.735
C 519.270 329.952 5.270
C 517.640 328.071 3.005
C 516.466 326.667 0.050
C 516.213 324.533 -2.447
C 516.355 322.337 -5.084
C 515.633 320.350 -7.872
C 515.022 317.611 -9.478
C 513.278 315.425 -11.910
C 513.726 312.240 -13.511
C 514.915 309.117 -16.007
C 515.199 305.266 -16.112
C 514.639 302.228 -16.813
C 514.860 298.958 -17.601
C 514.776 295.671 -17.910
C 516.155 292.081 -17.818
C 517.384 289.425 -16.826
C 518.577 286.779 -15.776
C 519.128 283.522 -15.196
C 518.295 279.881 -14.607
C 520.339 277.438 -12.671
C 521.398 274.180 -11.993
C 521.589 271.893 -9.568
C 523.590 269.316 -7.450
C 523.195 265.847 -6.085
C 524.051 263.156 -4.718
C 524.966 261.238 -2.129
C 525.906 259.553 0.605
C 525.375 257.534 3.429
C 527.271 256.091 5.928
C 529.657 253.653 8.225
C 530.195 252.977 11.028
C 530.679 251.929 14.793
C 531.364 250.824 17.488
C 532.074 250.072 21.009
C 533.575 249.993 23.878
C 534.254 250.326 26.968
C 534.794 251.417 30.015
C 535.723 252.507 32.971
C 536.219 253.929 36.266
C 536.776 254.984 39.387
C 537.412 256.501 42.106
C 539.068 259.561 44.030
C 539.478 261.298 46.878
C 540.234 262.696 49.744
C 541.934 264.387 51.822
C 543.766 266.912 54.082
C 544.071 270.006 54.430
C 544.437 273.160 55.822
C 545.604 276.297 56.276
C 545.874 279.890 57.637
C 546.418 283.065 58.381
C 548.926 286.218 57.733
C 549.515 288.920 58.099
C 549.615 293.059 57.512
C 549.981 296.057 57.618
C 550.940 299.362 58.008
C 552.063 302.510 57.708
C 552.266 305.765 57.013
C 551.059 308.923 56.564
C 550.500 312.111 55.663
C 549.501 315.079 54.889
C 549.077 318.418 53.764
C 548.002 321.504 53.162
C 547.773 324.519 52.266
C 547.945 327.623 50.368
C 547.557 330.862 50.230
C 547.909 333.518 47.953
C 549.343 337.673 48.269
C 549.320 340.867 47.644
C 549.385 343.086 46.241
C 548.410 347.154 46.054
C 549.271 350.002 45.824
C 548.968 353.641 45.324
C 546.777 356.844 44.460
C 545.981 359.426 43.196
C 545.891 362.951 42.065
C 544.316 365.781 40.348
C 541.202 368.352 39.169
C 542.210 371.512 35.404
C 541.617 374.498 34.566
C 540.779 377.663 33.096
C 540.835 381.811 32.790
C 539.563 384.589 32.761
C 537.447 387.503 33.598
C 536.883 390.673 34.029
C 535.327 393.584 32.732
C 534.033 396.603 32.038
C 533.019 399.699 31.376
C 530.769 402.083 30.700
C 529.097 404.802 29.734
C 527.030 407.489 29.079
C 525.511 410.241 28.211
C 523.956 412.874 27.122
C 522.293 415.410 25.820
C 522.147 418.312 23.856
C 521.766 420.698 21.405
C 520.798 423.422 19.366
C 519.138 426.142 17.889
C 518.500 428.143 15.732
C 519.422 431.485 13.652
C 518.607 433.777 10.997
C 517.875 435.975 8.230
C 517.035 437.785 5.740
C 516.201 440.005 3.138
C 515.412 441.913 0.643
C 515.723 442.692 -2.865
C 516.449 442.739 -6.085
C 516.431 442.279 -9.144
C 515.731 441.852 -12.470
C 515.799 443.467 -16.009
C 515.990 442.622 -19.464
C 515.529 441.754 -22.936
C 515.334 441.043 -26.130
C 514.989 439.917 -29.759
C 515.285 439.513 -32.516
C 516.160 438.045 -35.319
C 517.296 436.643 -38.360
C 518.079 433.811 -40.567
C 518.841 431.506 -42.274
C 519.343 428.745 -44.640
C 519.895 426.425 -46.510
C 523.164 424.184 -47.813
C 525.320 421.688 -49.488
C 525.525 418.180 -49.986
C 526.743 415.413 -51.577
C 528.100 412.778 -52.227
C 530.259 410.288 -52.614
C 531.342 406.983 -51.545
C 533.896 404.428 -52.533
C 535.018 401.155 -53.377
C 537.359 398.739 -52.286
C 539.815 396.321 -53.081
C 540.622 393.223 -51.328
C 542.050 390.096 -50.366
C 544.301 388.173 -49.891
C 546.266 385.602 -49.378
C 548.495 383.042 -47.432
C 549.240 380.691 -44.814
C 551.214 379.000 -43.239
C 552.600 377.292 -40.623
C 553.204 374.374 -38.979
C 555.422 374.365 -35.228
C 557.882 372.861 -32.281
C 557.327 372.694 -28.664
C 558.068 371.512 -25.800
C 558.679 371.574 -22.213
C 559.909 371.522 -19.479
C 560.633 371.678 -16.078
C 560.286 372.191 -13.010
C 559.742 371.913 -9.552
C 561.181 372.933 -6.120
C 562.340 373.374 -2.530
C 561.659 375.492 0.101
C 562.061 378.428 2.676
C 561.638 380.059 5.399
C 561.042 381.310 8.547
C 560.896 383.182 11.283
C 561.151 385.817 13.312
C 560.589 388.318 15.495
C 559.234 390.498 17.548
C 559.615 393.168 20.461
C 558.861 394.926 23.298
C 558.003 398.723 23.614
C 558.051 402.527 24.572
C 555.840 404.988 25.186
C 554.215 407.774 26.482
C 553.203 410.900 26.728
C 552.537 414.263 26.925
C 551.134 417.399 27.588
C 549.586 420.155 26.905
C 547.159 422.902 27.447
C 546.448 426.190 26.183
C 546.442 430.281 25.375
C 545.362 432.835 22.685
C 543.768 435.117 21.174
C 542.824 437.799 19.362
C 541.594 440.062 17.296
C 541.634 442.571 14.380
C 541.869 443.792 11.551
C 542.076 444.956 8.699
C 541.462 446.693 5.898
C 539.418 448.329 3.169
C 540.502 448.914 -0.348
C 540.366 450.704 -3.344
C 539.775 450.378 -6.614
C 540.775 450.901 -10.336
C 539.210 451.960 -13.574
C 539.088 452.835 -16.585
C 539.307 452.332 -19.890
C 539.633 451.585 -23.135
C 538.463 450.621 -26.303
C 539.766 450.128 -29.462
C 541.178 450.524 -33.304
C 541.479 448.996 -35.791
C 541.612 446.974 -39.167
C 541.900 445.830 -41.916
C 542.345 443.859 -44.980
C 543.758 442.143 -47.335
C 544.548 439.806 -49.344
C 545.470 436.993 -50.759
C 546.757 434.343 -52.213
C 547.757 431.129 -53.553
C 548.685 428.289 -55.048
C 549.843 425.477 -55.970
C 552.486 422.538 -55.539
C 553.510 419.438 -56.338
C 554.742 416.621 -57.472
C 556.949 414.434 -58.111
C 559.575 411.622 -58.323
C 560.945 409.505 -56.472
C 562.406 406.590 -55.295
C 564.600 404.576 -53.702
C 566.124 401.386 -52.174
C 567.751 398.981 -50.591
C 571.194 398.100 -48.586
C 572.694 396.283 -47.093
C 574.226 394.156 -43.835
C 575.617 392.293 -41.904
C 577.674 390.171 -40.099
C 579.822 388.699 -37.982
C 581.141 387.230 -35.294
C 581.107 385.297 -32.485
C 581.686 383.839 -29.514
C 581.776 382.317 -26.671
C 582.531 380.963 -23.479
C 582.595 379.221 -20.649
C 583.422 377.946 -17.887
C 584.645 377.457 -14.490
C 585.411 375.443 -12.038
C 586.641 375.558 -8.746
C 586.910 376.095 -4.981
C 588.540 375.483 -1.668
C 589.764 372.425 1.928
C 591.594 371.315 4.519
C 593.488 368.785 6.795
C 596.856 367.214 7.179
C 601.006 365.238 7.201
C 604.653 363.348 8.115
C 606.055 362.243 10.711
C 608.440 361.648 13.035
C 609.917 361.236 16.032
C 611.002 358.676 19.787
C 612.538 357.099 21.112
C 615.694 355.234 21.226
C 620.192 354.743 22.501
C 622.399 352.113 23.133
C 623.488 348.440 25.726
C 624.471 344.343 26.996
C 625.661 343.052 29.556
C 625.076 340.679 31.894
C 626.089 338.144 34.784
C 628.115 335.396 35.673
C 629.329 331.980 37.739
C 631.233 329.541 38.998
C 634.861 331.959 43.191
C 638.069 330.431 44.049
C 640.371 328.897 45.425
C 642.864 327.631 46.517
C 645.617 327.705 48.914
C 648.989 325.765 49.685
C 651.183 324.732 51.006
C 654.082 324.068 52.122
C 656.837 323.761 52.460
C 660.693 323.260 53.400
C 663.687 321.341 53.337
C 667.251 319.152 53.100
C 670.352 319.138 53.340
C 673.189 317.819 54.533
C 676.338 317.071 55.344
C 679.471 318.039 57.091
C 683.552 319.752 55.995
C 687.465 322.308 56.580
C 690.671 322.467 58.197
C 694.078 322.035 58.952
C 696.690 325.339 59.179
C 700.451 324.411 60.067
C 703.273 322.983 60.092
C 706.289 321.940 60.766
C 709.419 321.673 61.450
C 712.459 322.222 61.389
C 715.072 322.885 62.066
C 718.441 324.445 60.238
C 720.694 327.274 62.351
C 724.626 328.222 62.757
C 727.305 329.364 63.979
C 728.739 331.647 66.541
C 730.367 333.812 68.932
C 732.669 333.718 71.657
C 735.295 335.358 74.113
C 736.970 338.314 76.670
C 738.871 341.099 78.559
C 741.146 341.297 81.556
C 745.084 342.999 83.316
C 746.738 344.458 85.575
C 749.652 345.703 87.863
C 751.213 346.289 90.928
C 753.764 345.300 93.168
C 756.732 345.075 95.459
C 758.797 343.399 95.759
C 761.750 342.717 96.059
C 764.591 341.876 98.499
C 767.200 340.302 100.459
C 769.101 338.650 102.001
C 771.310 336.330 101.673
C 774.320 334.459 103.049
C 777.313 332.709 103.118
C 778.448 329.499 103.659
C 780.493 327.682 104.540
C 783.244 325.305 104.601
C 784.500 322.838 105.196
C 785.586 318.469 103.861
C 787.595 315.072 103.329
C 789.974 311.554 103.446
C 791.345 308.694 101.963
C 794.129 307.835 99.259
C 795.421 305.353 97.279
C 797.496 303.049 95.242
C 799.419 300.538 93.218
C 800.772 297.315 91.513
C 803.735 294.281 89.264
C 806.343 291.885 88.137
C 808.445 289.831 85.777
C 809.364 287.267 84.357
C 811.861 284.782 83.163
C 812.459 283.689 80.876
C 814.232 281.470 78.612
C 815.395 280.398 75.774
C 817.525 278.063 74.165
C 819.303 276.085 72.116
C 821.174 274.365 69.973
C 822.332 271.600 68.484
C 824.062 269.261 66.854
C 825.413 266.616 65.093
C 827.126 264.438 63.374
C 828.942 262.202 61.877
C 830.847 259.837 60.586
C 833.907 258.714 59.292
C 837.020 257.364 58.708
C 839.812 255.473 57.641
C 841.955 253.037 56.296
C 844.556 251.579 55.877
C 848.244 251.367 54.235
C 851.346 249.577 53.863
C 854.512 247.862 53.628
C 857.222 246.177 53.565
C 860.239 244.394 53.223
C 863.018 242.739 53.078
C 866.327 242.144 54.384
C 869.139 242.152 56.114
C 871.343 241.581 58.208
C 873.585 240.293 60.456
C 877.290 239.296 61.098
C 879.667 238.918 63.723
C 881.863 237.916 66.406
C 883.992 237.196 68.793
C 886.209 236.322 71.772
C 888.290 236.105 73.636
C 890.012 236.640 76.379
C 892.034 237.363 79.188
C 892.535 238.204 82.730
C 892.906 239.027 85.557
C 893.491 239.552 89.143
C 893.926 240.143 92.084
C 894.718 243.439 94.515
C 895.361 245.641 97.417
C 893.971 246.422 100.588
C 894.135 247.797 103.712
C 893.655 249.477 106.192
C 893.268 251.953 108.368
C 890.979 253.864 110.453
C 891.153 256.603 113.001
C 890.425 258.143 116.129
C 888.944 261.089 117.408
C 889.007 263.749 119.738
C 886.201 265.500 121.282
C 884.189 267.684 123.264
C 883.437 270.317 124.484
C 882.231 272.812 126.232
C 879.958 275.860 127.156
C 876.835 277.586 127.601
C 875.243 280.141 128.026
C 872.641 282.354 127.909
C 869.960 283.852 129.375
C 867.580 286.768 127.179
C 865.125 290.040 126.659
C 861.981 290.303 124.797
C 859.275 291.848 124.137
C 856.607 293.177 122.049
C 854.738 294.941 120.504
C 852.301 296.320 118.437
C 850.013 296.533 116.311
C 846.941 296.794 114.630
C 845.138 298.695 111.798
C 842.822 300.474 109.369
C 841.635 299.961 106.175
C 841.231 300.311 102.286
C 839.788 300.159 99.431
C 837.753 300.005 96.662
C 836.505 300.074 93.588
C 836.339 300.228 90.260
C 835.747 299.658 86.995
C 834.864 298.365 84.106
C 834.043 298.818 80.248
C 832.480 298.349 77.240
C 833.982 296.848 73.963
C 835.230 296.348 70.277
C 835.406 293.877 68.000
C 835.372 292.046 65.046
C 836.532 290.515 62.370
C 837.955 289.258 59.508
C 838.676 287.437 56.608
C 840.233 285.270 54.782
C 840.555 282.520 52.319
C 843.097 280.927 50.340
C 845.896 279.947 47.408
C 849.089 277.845 46.852
C 851.048 275.552 45.885
C 853.643 273.740 44.724
C 856.141 271.682 44.067
C 859.809 270.613 43.622
C 862.786 270.003 44.184
C 865.743 269.372 44.809
C 868.727 267.852 44.969
C 871.194 264.998 45.239
C 874.628 265.182 46.674
C 877.932 264.068 46.877
C 880.213 262.877 49.004
C 883.756 262.948 50.609
C 886.463 260.559 51.619
C 889.301 259.637 52.587
C 891.748 259.250 54.843
C 894.047 259.024 57.263
C 895.746 257.427 59.889
C 898.388 258.106 62.005
C 902.077 258.571 63.762
C 903.351 258.635 66.404
C 905.030 258.449 69.962
C 906.713 258.371 72.434
C 908.257 258.538 75.760
C 909.643 259.733 78.432
C 910.246 260.525 81.453
C 910.162 261.663 84.530
C 910.298 263.110 87.476
C 909.965 264.417 90.838
C 909.931 265.549 93.981
C 909.519 267.016 96.770
C 908.378 270.215 98.837
C 907.678 271.636 101.801
C 907.453 273.130 104.709
C 907.442 275.539 106.773
C 906.878 278.561 109.095
C 904.670 280.679 109.747
C 902.607 282.899 111.431
C 900.894 285.731 112.104
C 898.423 288.139 113.816
C 896.352 290.503 114.843
C 895.260 294.396 114.289
C 893.534 296.503 114.886
C 890.239 299.074 114.750
C 888.106 301.179 115.145
C 886.127 303.946 115.794
C 884.267 306.738 115.727
C 881.715 308.856 115.376
C 878.436 309.795 115.403
C 875.452 311.262 114.919
C 872.399 312.246 114.582
C 869.343 313.907 113.879
C 866.177 314.906 113.734
C 863.527 316.531 113.203
C 860.895 318.513 111.649
C 858.087 320.158 111.907
C 855.860 322.007 109.911
C 852.932 320.926 109.266
C 850.516 321.600 108.693
C 848.839 323.768 107.030
C 845.181 326.189 107.996
C 843.406 329.231 107.258
C 840.286 331.608 106.413
C 836.609 330.740 105.049
C 833.744 332.269 105.134
C 831.429 334.274 103.345
C 828.871 336.087 102.147
C 826.366 338.053 101.191
C 823.847 339.025 99.212
C 821.471 340.649 97.526
C 818.795 341.883 95.727
C 816.419 343.534 94.224
C 814.218 345.230 92.545
C 812.142 346.948 90.641
C 810.785 349.985 89.526
C 809.940 352.889 87.883
C 808.379 355.495 86.071
C 806.245 357.443 84.073
C 805.439 359.802 82.385
C 804.287 363.663 82.060
C 803.410 366.443 79.945
C 802.695 369.268 77.817
C 802.098 371.623 75.748
C 801.242 374.315 73.646
C 800.595 376.758 71.622
C 801.777 379.589 69.724
C 803.569 381.950 68.271
C 805.333 383.556 66.303
C 806.887 385.052 63.640
C 807.338 388.335 61.602
C 809.674 390.031 59.517
C 811.740 391.438 56.914
C 813.678 392.888 54.703
C 816.065 394.277 52.071
C 817.789 395.869 50.539
C 820.605 397.058 49.343
C 823.601 398.551 48.205
C 827.135 398.447 47.204
C 830.027 398.361 46.541
C 833.454 398.278 45.227
C 836.337 398.192 44.299
C 840.131 398.995 45.837
C 843.786 399.380 46.260
C 846.776 397.516 45.829
C 850.172 397.260 45.555
C 853.092 396.562 45.990
C 856.144 396.146 47.223
C 858.650 393.821 48.471
C 862.211 393.912 49.627
C 865.600 392.820 49.708
C 867.991 391.608 52.015
C 871.313 391.623 53.228
C 873.218 388.884 54.708
C 875.795 386.892 56.169
C 878.057 386.344 58.059
C 880.665 385.228 59.699
C 882.717 383.341 62.444
C 883.623 380.515 64.476
C 885.072 379.307 66.860
C 885.782 377.179 69.439
C 887.508 374.535 70.707
C 886.777 373.160 74.777
C 887.666 371.430 78.412
C 885.858 368.818 80.237
C 885.760 366.593 82.513
C 884.322 364.660 85.241
C 883.648 363.459 87.904
C 882.277 361.753 90.611
C 880.302 360.015 92.306
C 878.656 357.436 94.031
C 876.938 356.583 97.379
C 875.460 355.134 100.563
C 872.317 354.558 101.854
C 869.071 355.020 104.013
C 866.372 354.186 105.522
C 863.687 352.764 107.133
C 860.925 352.199 108.884
C 858.095 352.745 110.562
C 854.924 352.748 111.694
C 851.697 352.277 112.105
C 848.486 352.347 114.438
C 845.488 351.378 115.773
C 842.067 353.254 115.607
C 838.753 355.131 116.546
C 835.593 355.365 115.413
C 832.136 355.639 115.187
C 829.187 357.058 114.805
C 826.237 358.812 114.679
C 822.909 359.805 114.256
C 820.430 361.330 112.847
C 816.988 361.698 111.524
C 814.755 364.297 110.440
C 812.020 367.439 110.254
C 810.841 370.293 107.932
C 809.086 372.009 105.931
C 807.463 374.457 104.276
C 806.146 376.668 102.206
C 805.615 380.126 100.607
C 806.110 382.785 99.113
C 806.647 385.409 97.577
C 806.351 388.010 95.481
C 805.449 389.872 92.316
C 807.134 392.923 90.998
C 807.106 395.890 89.155
C 808.606 397.463 86.621
C 810.395 400.566 85.103
C 810.386 402.584 81.944
C 811.067 404.976 80.031
C 813.086 406.813 78.088
C 815.311 408.501 76.246
C 816.987 409.344 73.277
C 819.423 411.572 72.266
C 821.551 414.849 70.983
C 824.005 415.548 69.535
C 827.173 416.411 67.361
C 829.452 417.517 65.770
C 832.577 418.354 64.036
C 835.619 419.340 63.519
C 838.688 419.433 62.686
C 841.902 418.908 62.290
C 845.176 418.671 62.166
C 848.696 417.874 61.846
C 851.970 417.382 61.403
C 855.062 416.653 61.498
C 858.295 415.648 63.584
C 861.487 414.598 63.631
C 864.714 414.029 63.651
C 867.676 413.987 64.787
C 871.103 413.459 66.466
C 872.473 411.538 68.520
C 874.804 409.564 70.160
C 876.589 408.233 72.699
C 878.994 405.889 74.585
C 880.824 404.064 76.648
C 882.124 403.756 80.504
C 883.491 402.310 82.458
C 884.287 399.575 85.520
C 885.436 397.778 87.661
C 887.142 396.185 90.219
C 888.252 394.857 93.094
C 888.716 392.809 95.685
C 888.862 389.792 97.267
C 888.851 387.249 99.464
C 888.725 384.530 101.196
C 888.611 381.994 103.675
C 888.648 379.130 105.360
C 888.706 376.945 107.633
C 888.053 375.045 110.671
C 888.791 372.549 112.643
C 887.730 371.108 115.669
C 887.015 368.143 118.098
C 887.039 365.739 120.105
C 887.478 362.875 122.987
C 889.557 359.994 124.928
C 891.500 357.037 126.179
C 892.206 353.758 129.147
C 892.318 351.362 131.593
C 893.566 348.402 132.988
C 893.726 347.950 136.363
C 895.129 346.699 139.512
C 896.639 346.071 142.384
C 898.022 344.973 145.802
C 897.960 342.681 149.817
C 900.767 341.006 152.694
C 899.888 336.735 155.972
C 901.839 334.206 156.799
C 903.388 330.689 157.917
C 905.346 328.099 158.003
C 906.778 325.563 160.027
C 908.353 322.938 161.406
C 910.157 320.445 162.663
C 910.644 317.574 164.312
C 911.800 314.974 166.053
C 912.628 312.023 167.642
C 913.889 309.475 169.240
C 915.076 307.052 171.045
C 916.156 304.688 173.079
C 918.589 303.343 175.216
C 920.567 302.330 177.846
C 922.357 300.561 180.331
C 923.609 298.136 182.543
C 925.084 297.103 184.955
C 928.545 296.241 186.858
C 930.212 295.058 189.823
C 931.880 294.032 192.854
C 933.139 293.093 195.632
C 934.731 291.927 198.548
C 936.098 290.961 201.319
C 937.484 291.814 204.538
C 938.533 293.334 207.275
C 938.699 294.622 210.083
C 938.504 295.507 213.387
C 940.373 295.661 216.796
C 940.449 297.472 219.861
C 940.099 298.856 223.176
C 939.987 300.230 226.150
C 939.542 301.913 229.545
C 939.898 303.280 231.965
C 939.827 305.751 234.124
C 940.012 308.436 236.417
C 938.752 311.537 237.934
C 937.790 314.118 239.041
C 936.432 317.032 240.812
C 935.354 319.532 242.143
C 935.960 323.657 241.981
C 935.733 327.306 242.542
C 933.303 329.892 242.616
C 932.262 333.048 243.410
C 931.247 335.905 243.291
C 930.805 339.131 242.654
C 928.816 341.674 240.976
C 928.679 345.410 240.751
C 927.067 348.585 240.839
C 926.542 351.404 238.770
C 926.413 354.920 238.411
C 924.288 356.916 236.215
C 922.670 359.615 234.529
C 922.566 362.253 233.108
C 921.785 365.105 231.697
C 920.935 367.663 228.860
C 919.185 368.846 225.950
C 918.892 370.785 223.627
C 918.034 371.990 220.546
C 915.934 373.765 218.540
C 916.690 374.064 214.259
C 916.609 375.765 210.504
C 915.511 374.311 207.326
C 914.599 374.651 204.294
C 914.417 373.857 200.747
C 914.688 373.839 197.760
C 914.682 373.122 194.354
C 914.322 371.547 191.674
C 913.174 370.223 188.630
C 914.267 369.424 185.017
C 914.717 368.757 181.305
C 915.432 366.052 179.294
C 917.458 363.575 177.020
C 917.953 361.333 174.788
C 917.977 359.081 172.188
C 918.827 356.868 169.866
C 920.627 354.664 168.126
C 921.783 351.938 166.523
C 922.215 348.920 165.296
C 923.969 346.491 162.693
C 924.330 343.902 160.483
C 926.595 340.740 160.838
C 929.329 337.985 160.272
C 929.678 334.667 160.715
C 930.526 331.317 160.343
C 932.199 328.509 160.757
C 934.278 325.800 161.114
C 935.640 322.581 161.283
C 936.853 319.950 162.719
C 937.293 316.322 163.331
C 939.538 314.108 165.056
C 942.758 311.706 166.176
C 944.460 310.184 169.292
C 945.429 308.101 171.472
C 947.164 306.302 173.734
C 948.445 304.662 176.299
C 950.862 304.011 179.219
C 952.418 304.302 181.873
C 953.916 304.620 184.554
C 955.317 303.984 187.534
C 955.723 302.411 190.948
C 957.455 303.924 193.880
C 959.232 303.646 196.874
C 959.173 304.522 200.095
C 960.840 306.084 203.243
C 961.202 305.381 206.908
C 962.301 305.714 209.828
C 962.628 307.271 212.775
C 962.828 309.042 215.608
C 961.903 309.904 218.884
C 962.899 312.151 221.309
C 964.753 314.117 224.409
C 964.218 316.130 226.475
C 963.357 318.642 229.383
C 963.149 320.483 231.732
C 962.470 323.072 234.244
C 962.477 325.927 235.772
C 961.560 328.646 237.146
C 960.267 331.572 237.878
C 959.335 334.653 238.530
C 957.776 337.868 239.129
C 956.479 340.841 239.930
C 955.251 343.766 240.121
C 954.636 347.349 238.509
C 953.086 350.329 238.606
C 951.937 353.377 238.966
C 951.798 356.522 238.573
C 951.379 360.220 237.577
C 950.333 361.932 235.176
C 948.860 364.445 233.297
C 948.458 366.738 230.851
C 946.757 369.358 228.597
C 945.704 371.520 226.328
C 946.879 373.797 223.152
C 946.204 375.519 221.064
C 945.012 376.887 217.297
C 944.158 378.422 214.837
C 943.552 380.622 212.232
C 943.441 382.359 209.364
C 942.709 383.340 206.261
C 940.748 383.655 203.489
C 939.505 384.030 200.389
C 937.927 384.152 197.579
C 936.838 384.507 194.220
C 935.079 384.759 191.412
C 934.168 385.252 188.433
C 933.991 385.297 184.795
C 932.537 386.331 182.061
C 932.839 386.022 178.572
C 933.004 385.056 174.775
C 932.582 383.258 171.841
C 931.003 383.784 168.784
C 930.721 383.029 165.456
C 929.546 382.869 161.699
C 929.820 384.146 159.238
C 931.141 385.105 156.058
C 925.475 384.934 153.428
C 922.796 385.172 150.803
C 919.677 386.784 147.769
C 920.170 386.674 144.303
C 920.647 384.481 141.729
C 918.313 382.623 139.091
C 916.884 381.307 137.601
C 914.989 378.713 135.120
C 912.350 376.815 133.496
C 911.425 374.167 131.453
C 909.152 373.597 128.624
C 909.253 370.014 125.646
C 907.486 370.381 121.874
C 906.085 368.149 118.659
C 905.708 365.739 114.991
C 906.839 363.416 111.739
C 909.680 361.904 109.779
C 910.977 359.923 107.852
C 912.986 359.369 104.878
C 914.298 357.142 102.916
C 916.987 356.318 100.260
C 921.984 354.390 101.013
C 923.885 354.444 97.839
C 926.480 353.144 95.654
C 927.828 351.861 91.622
C 929.766 348.849 88.568
C 932.457 345.426 86.827
C 933.804 345.880 83.469
C 934.380 344.339 79.343
C 933.823 344.876 76.480
C 935.051 344.956 72.839
C 937.076 345.667 70.138
C 933.884 349.997 68.787
C 934.000 351.397 65.759
C 934.856 352.211 63.121
C 935.048 354.376 60.741
C 934.784 355.681 58.037
C 933.947 357.613 55.562
C 932.897 359.707 52.433
C 932.967 361.645 50.875
C 931.711 365.380 50.202
C 930.684 368.994 49.339
C 931.764 372.737 48.457
C 931.886 376.180 47.533
C 932.342 379.252 47.633
C 933.904 382.644 46.867
C 932.751 385.886 46.647
C 932.974 388.505 43.659
C 931.836 391.213 40.870
C 932.453 393.738 39.510
C 932.840 396.896 38.188
C 934.813 399.451 38.103
C 936.789 402.129 35.340
C 936.001 405.543 34.547
C 936.458 408.094 33.040
C 937.830 410.603 31.403
C 939.037 413.994 29.860
C 940.093 417.342 28.442
C 941.332 418.743 26.444
C 942.936 419.759 22.588
C 946.083 420.705 21.654
C 947.610 424.640 18.834
C 949.310 425.983 16.238
C 950.245 429.751 15.094
C 950.332 432.077 14.303
C 951.486 434.419 11.349
C 952.313 437.771 9.916
C 956.349 438.662 8.336
C 957.906 441.182 7.000
C 960.050 444.970 6.259
C 962.270 447.950 6.836
C 963.734 451.285 5.648
C 964.396 453.858 3.823
C 965.136 456.982 2.478
C 965.844 460.448 2.654
C 967.569 463.648 2.024
C 966.853 466.140 0.329
C 967.710 469.192 1.999
C 966.732 471.995 3.390
C 965.543 474.881 6.560
C 963.471 478.059 8.812
C 963.704 480.111 12.511
C 963.211 483.339 14.753
C 962.080 486.594 15.987
C 961.786 489.743 18.996
C 959.609 493.002 19.666
C 956.246 495.632 20.719
C 953.099 498.163 21.175
C 949.690 499.243 22.894
C 946.483 499.824 26.737
C 943.860 501.498 25.568
C 941.109 502.731 25.356
C 939.644 505.992 24.459
C 937.174 508.839 24.307
C 934.902 512.152 24.953
C 932.809 516.182 24.429
C 930.884 518.783 22.670
C 928.653 520.627 22.750
C 926.483 522.312 21.698
C 923.423 523.041 21.548
C 920.302 524.906 22.190
C 917.636 528.283 21.594
C 916.125 531.776 20.824
C 914.921 533.526 18.626
C 913.206 536.393 17.407
C 910.127 538.958 19.078
C 907.103 540.095 17.671
C 904.209 542.263 16.580
C 901.499 543.094 15.044
C 899.033 544.436 13.847
C 895.864 545.722 13.031
C 891.815 545.610 10.596
C 888.468 545.115 8.358
C 885.078 547.563 8.859
C 882.185 548.385 8.325
C 880.905 549.943 4.468
C 878.370 551.361 3.754
C 875.623 553.564 3.180
C 872.742 555.090 2.929
C 870.478 557.356 2.942
C 868.244 558.844 0.584
C 865.493 559.370 3.438
C 862.060 560.913 3.705
C 858.930 562.396 5.791
C 856.594 564.462 5.527
C 853.881 566.831 6.764
C 852.041 569.549 7.043
C 849.052 571.145 7.068
C 847.100 574.771 8.121
C 845.870 577.782 7.816
C 843.306 579.894 8.434
C 842.044 582.455 7.712
C 839.213 583.229 5.600
C 838.178 586.521 3.382
C 837.180 589.269 2.474
C 836.380 592.299 1.145
C 833.676 594.447 -0.357
C 830.849 595.504 -1.658
C 829.145 597.082 -4.095
C 826.773 596.664 -7.370
C 823.167 597.206 -8.344
C 820.630 599.779 -9.590
C 817.433 599.879 -9.905
C 814.483 601.229 -10.067
C 811.736 602.049 -12.157
C 808.861 602.999 -13.605
C 806.062 604.203 -14.933
C 803.184 604.034 -16.635
C 800.430 604.575 -18.437
C 797.401 604.722 -20.087
C 794.673 605.378 -21.748
C 792.086 605.987 -23.612
C 789.584 606.500 -25.701
C 787.785 608.554 -27.904
C 786.420 610.228 -30.584
C 784.354 611.557 -33.129
C 781.759 612.223 -35.401
C 780.478 613.404 -37.855
C 778.926 616.569 -39.834
C 777.468 617.898 -42.848
C 776.163 619.261 -45.923
C 775.028 620.247 -48.738
C 773.602 621.507 -51.701
C 772.417 622.592 -54.511
C 773.012 624.084 -57.741
C 774.322 625.397 -60.473
C 775.597 625.797 -63.262
C 776.567 625.751 -66.548
C 776.379 627.559 -69.988
C 778.189 627.981 -73.026
C 779.679 627.891 -76.311
C 781.102 628.035 -79.261
C 782.906 627.916 -82.621
C 784.210 628.525 -85.025
C 786.680 628.959 -87.144
C 789.305 629.687 -89.398
C 792.633 629.106 -90.842
C 795.381 628.709 -91.891
C 798.554 627.989 -93.591
C 801.253 627.458 -94.864
C 805.145 628.944 -94.649
C 808.767 629.504 -95.148
C 811.818 627.690 -95.137
C 815.139 627.344 -95.863
C 818.145 626.974 -95.681
C 821.377 627.249 -94.985
C 824.258 625.881 -93.232
C 827.930 626.559 -92.946
C 831.379 625.671 -92.955
C 834.205 625.798 -90.833
C 837.658 626.437 -90.417
C 840.024 624.827 -88.151
C 842.976 623.855 -86.394
C 845.546 624.345 -84.931
C 848.472 624.220 -83.461
C 851.097 623.984 -80.570
C 852.575 622.574 -77.610
C 854.486 622.740 -75.252
C 855.789 622.207 -72.137
C 857.937 620.571 -70.066
C 857.983 621.435 -65.795
C 859.589 621.778 -62.013
C 858.346 620.437 -58.839
C 858.816 619.664 -55.786
C 858.013 619.366 -52.249
C 857.879 619.670 -49.269
C 857.115 619.557 -45.875
C 855.604 618.904 -43.213
C 854.502 617.541 -40.170
C 853.415 618.487 -36.591
C 852.596 618.836 -32.898
C 849.763 618.977 -30.943
C 846.863 620.453 -28.745
C 844.524 620.483 -26.558
C 842.271 620.057 -23.994
C 839.883 620.441 -21.723
C 837.309 621.747 -20.051
C 834.368 622.308 -18.512
C 831.304 622.095 -17.340
C 828.504 623.320 -14.807
C 825.857 623.144 -12.646
C 822.288 624.666 -13.091
C 818.996 626.747 -12.618
C 815.691 626.364 -13.119
C 812.230 626.472 -12.815
C 809.135 627.492 -13.303
C 806.048 628.931 -13.740
C 802.615 629.561 -13.984
C 799.812 630.156 -15.483
C 796.187 629.792 -16.160
C 793.574 631.480 -17.960
C 790.556 634.087 -19.175
C 788.762 635.375 -22.345
C 786.561 635.839 -24.575
C 784.473 637.111 -26.896
C 782.645 637.970 -29.509
C 781.543 640.147 -32.483
C 781.542 641.690 -35.160
C 781.580 643.182 -37.862
C 780.714 644.370 -40.876
C 779.156 644.376 -44.322
C 780.316 646.352 -47.261
C 779.717 647.984 -50.291
C 780.647 648.069 -53.497
C 781.872 649.989 -56.649
C 781.179 650.138 -60.330
C 781.322 651.241 -63.264
C 782.828 651.855 -66.193
C 784.568 652.391 -69.000
C 785.672 651.628 -72.245
C 787.697 653.052 -74.653
C 789.275 655.242 -77.755
C 791.396 655.126 -79.779
C 794.090 654.787 -82.631
C 795.976 654.948 -84.948
C 798.699 654.809 -87.405
C 801.514 655.411 -88.889
C 804.393 655.084 -90.203
C 807.542 654.444 -90.866
C 810.764 654.191 -91.452
C 814.251 653.356 -91.972
C 817.449 652.721 -92.703
C 820.573 652.152 -92.826
C 824.172 652.351 -91.148
C 827.418 651.480 -91.170
C 830.649 651.013 -91.461
C 833.741 651.563 -91.017
C 837.423 651.968 -89.956
C 839.274 651.352 -87.509
C 842.009 650.484 -85.564
C 844.287 650.624 -83.076
C 847.169 649.562 -80.751
C 849.464 649.035 -78.430
C 851.372 650.720 -75.240
C 853.159 650.464 -73.114
C 854.679 649.650 -69.304
C 856.315 649.184 -66.806
C 858.543 649.106 -64.156
C 860.208 649.415 -61.259
C 861.265 648.956 -58.129
C 861.943 647.150 -55.317
C 862.517 646.063 -52.190
C 862.923 644.590 -49.349
C 863.440 643.651 -45.966
C 864.013 642.029 -43.123
C 864.633 641.289 -40.121
C 864.646 641.179 -36.480
C 865.917 640.022 -33.704
C 865.483 640.301 -30.226
C 864.042 639.661 -27.286
C 863.884 638.063 -22.983
C 863.533 636.539 -19.383
C 865.936 634.396 -16.535
C 866.965 631.932 -13.464
C 867.674 629.885 -10.141
C 870.173 627.541 -7.348
C 869.340 626.492 -4.073
C 868.772 627.426 -0.591
C 872.139 627.770 1.539
C 871.869 628.530 5.251
C 871.763 630.886 7.620
C 872.995 631.951 10.029
C 874.220 633.630 13.569
C 876.469 634.078 15.350
C 877.209 635.972 17.695
C 880.254 639.014 18.136
C 883.548 638.724 20.115
C 886.590 639.399 21.766
C 889.292 640.046 23.029
C 893.379 640.197 22.628
C 895.283 642.997 25.228
C 896.889 642.739 28.633
C 898.207 642.501 31.248
C 898.801 641.814 34.599
C 899.334 641.131 37.373
C 901.409 641.424 41.506
C 902.449 640.612 44.097
C 902.669 639.472 47.008
C 903.418 637.554 49.760
C 907.881 637.671 50.661
C 909.322 636.714 52.907
C 910.887 633.754 55.002
C 912.709 631.536 55.216
C 914.163 629.335 56.844
C 916.737 627.135 57.028
C 919.771 625.076 57.820
C 922.126 622.453 57.475
C 924.073 619.755 57.536
C 927.596 617.648 56.113
C 929.384 613.578 56.321
C 931.129 611.256 56.657
C 932.551 608.250 56.901
C 933.291 605.342 58.103
C 934.010 602.900 60.413
C 935.787 598.607 59.938
C 937.043 595.944 61.455
C 938.318 594.593 65.366
C 938.534 593.099 68.156
C 939.988 590.500 70.715
C 940.031 586.881 72.008
C 941.388 585.747 75.627
C 941.951 582.211 76.511
C 943.763 579.564 78.113
C 943.853 577.854 82.136
C 944.391 575.099 84.598
C 945.985 573.236 87.344
C 947.599 573.894 91.136
C 947.935 571.393 93.380
C 948.432 569.782 95.341
C 949.630 568.239 98.139
C 950.212 566.501 99.737
C 950.062 565.263 102.411
C 950.186 565.008 105.675
C 950.605 565.720 109.133
C 953.236 564.354 111.628
C 954.780 564.832 114.597
C 956.711 564.152 117.677
C 958.095 563.122 120.656
C 958.718 563.977 123.825
C 960.405 566.323 126.947
C 960.781 568.663 129.649
C 961.012 571.167 132.980
C 961.236 572.887 136.302
C 962.763 572.835 139.104
C 964.215 572.076 142.471
C 967.317 572.301 145.638
C 967.302 570.587 149.232
C 968.189 569.155 152.307
C 968.309 567.684 156.626
C 968.623 565.692 158.639
C 968.459 564.837 161.681
C 969.276 562.989 164.452
C 968.484 561.348 168.092
C 967.434 560.565 171.485
C 966.917 559.204 175.349
C 967.856 557.666 178.817
C 968.191 556.687 181.588
C 969.832 555.370 184.645
C 970.035 555.090 188.125
C 970.668 555.117 191.823
C 971.796 553.047 194.870
C 971.062 553.479 198.691
C 969.873 552.395 202.410
C 969.618 550.927 205.150
C 968.093 548.909 208.127
C 967.833 547.678 210.536
C 968.071 549.270 214.008
C 969.274 548.096 217.733
C 969.745 547.113 220.705
C 968.237 546.961 224.021
C 967.199 546.815 227.842
C 967.022 545.692 231.419
C 966.311 545.766 234.108
C 965.315 545.182 237.742
C 966.289 544.898 241.275
C 965.704 544.545 245.747
C 966.091 541.142 247.991
C 966.288 539.089 251.039
C 968.060 538.610 254.745
C 968.175 535.946 258.185
C 969.089 536.656 261.060
C 970.129 537.754 264.575
C 971.932 540.386 267.010
C 972.142 542.506 270.088
C 971.685 545.144 272.021
C 972.500 546.238 275.805
C 974.376 547.216 278.637
C 974.656 548.499 281.432
C 972.083 549.812 285.054
C 971.423 549.755 288.189
C 969.894 547.482 289.778
C 967.740 546.483 292.170
C 966.371 544.023 294.783
C 966.794 541.553 297.290
C 967.515 539.596 299.825
C 967.598 537.339 302.439
C 967.808 535.228 306.216
C 969.790 534.168 309.774
C 969.282 532.208 312.097
C 971.888 532.068 314.283
C 973.457 530.917 316.394
C 976.390 528.317 316.985
C 978.442 525.353 318.293
N -53.426 -26.718 23.030
N 181.071 375.558 27.678
N 469.071 131.223 -46.479
N 427.502 158.016 -139.121
N 402.949 446.048 114.505
N 354.391 498.278 44.313
N 316.332 420.219 136.387
N 519.616 290.646 24.785
N 544.884 412.686 -16.040
N 869.379 273.190 85.225
N 843.950 381.272 81.681
N 935.610 335.633 203.642
N 816.176 631.745 -56.126
