# Supplementary material for: Impact of DNA methylation on 3D genome structure
Source: Nat Commun. 2021 May 28;12:3243. doi: 10.1038/s41467-021-23142-8 (PMC8163762; doi:10.1038/s41467-021-23142-8)
Supplement: Supplementary file 7 — Supplementary Software 2 [file 41467_2021_23142_MOESM7_ESM.zip › Supplementary_Software2/test/output_pos/cartnucl_000000_000031.xyz]

2888
generated by Juergen Walther
C 0.000 0.000 0.000
C 0.959 -0.038 3.835
C 1.751 -1.514 6.575
C 1.033 -4.369 8.553
C 2.036 -4.968 11.135
C 1.677 -7.605 13.808
C 2.857 -8.124 16.790
C 2.495 -9.930 19.821
C 2.690 -11.370 22.847
C 2.883 -12.530 25.957
C 3.129 -14.898 28.310
C 3.066 -16.756 31.079
C 3.366 -18.943 33.733
C 3.377 -20.633 36.522
C 3.157 -22.396 39.239
C 2.731 -24.304 41.897
C 1.478 -24.845 45.129
C -0.311 -25.701 47.942
C -1.528 -27.062 50.972
C -2.085 -29.002 53.847
C -3.626 -30.050 56.211
C -5.087 -29.569 59.950
C -7.015 -30.888 62.691
C -9.084 -32.142 65.367
C -10.951 -33.448 67.602
C -12.840 -34.774 70.261
C -14.699 -36.031 72.595
C -17.963 -36.378 74.089
C -21.178 -36.254 74.831
C -24.213 -36.825 75.005
C -27.379 -38.116 75.231
C -30.454 -38.718 77.536
C -33.988 -39.150 77.425
C -37.429 -40.226 77.263
C -40.615 -40.992 77.210
C -44.281 -41.979 76.833
C -47.070 -42.187 77.016
C -50.228 -41.820 76.199
C -53.646 -41.241 75.508
C -56.502 -40.836 73.231
C -58.763 -40.367 71.366
C -61.707 -40.269 69.176
C -64.091 -40.037 67.318
C -66.389 -37.031 65.562
C -68.905 -35.184 63.576
C -70.157 -35.026 60.258
C -72.483 -34.082 57.941
C -73.901 -32.831 55.568
C -75.177 -30.745 53.324
C -75.034 -29.441 49.930
C -76.971 -27.076 47.767
C -78.669 -26.083 44.797
C -78.539 -23.550 42.333
C -80.244 -21.248 40.258
C -79.352 -20.091 36.914
C -79.335 -18.469 33.733
C -79.679 -16.144 31.872
C -80.072 -14.084 29.355
C -79.131 -11.501 26.571
C -77.239 -10.259 23.776
C -76.427 -8.007 21.903
C -74.514 -6.143 19.770
C -73.653 -5.209 16.613
C -70.438 -2.343 15.952
C -68.353 0.635 14.006
C -64.812 0.753 13.075
C -62.437 2.021 11.373
C -59.082 3.278 10.732
C -56.680 4.987 10.186
C -53.504 6.319 9.681
C -50.384 6.531 9.538
C -47.021 6.632 8.532
C -43.760 8.661 8.902
C -40.419 10.450 8.659
C -37.324 10.234 10.157
C -34.300 11.060 12.522
C -31.264 11.120 13.539
C -27.869 11.092 14.087
C -24.818 11.424 15.351
C -22.358 12.010 17.526
C -19.634 11.823 19.496
C -16.963 10.837 21.138
C -13.668 11.707 23.172
C -10.437 11.462 24.272
C -9.184 10.624 27.875
C -7.471 10.795 31.401
C -5.974 8.700 33.568
C -3.857 7.302 35.943
C -2.785 6.309 38.896
C -1.770 5.645 42.109
C -0.227 4.344 44.967
C -0.032 2.661 47.720
C 1.494 0.337 50.170
C 1.095 -0.639 53.606
C 1.179 -0.847 57.770
C -0.681 -2.436 60.761
C -1.374 -4.310 63.218
C -2.386 -5.605 66.161
C -3.681 -7.223 68.732
C -5.965 -7.751 71.782
C -8.470 -8.054 73.567
C -11.004 -8.388 75.297
C -13.225 -9.528 77.536
C -15.145 -12.058 79.588
C -18.596 -11.643 80.933
C -21.077 -12.350 83.288
C -24.185 -13.524 83.608
C -27.831 -13.229 84.931
C -30.447 -15.374 86.547
C -33.137 -16.055 88.010
C -36.459 -16.438 88.206
C -39.794 -16.701 88.155
C -42.838 -18.417 87.799
C -46.209 -17.707 88.030
C -50.069 -17.027 89.275
C -52.834 -17.165 88.305
C -56.530 -17.624 87.024
C -59.465 -17.828 86.483
C -62.904 -17.925 85.204
C -65.779 -16.943 84.081
C -68.341 -16.502 82.247
C -70.456 -15.816 79.834
C -72.637 -14.780 77.607
C -74.778 -13.999 74.791
C -76.975 -13.321 72.367
C -78.658 -12.314 69.866
C -79.326 -9.597 67.041
C -80.926 -8.694 64.227
C -82.826 -7.652 61.768
C -84.289 -5.570 59.875
C -85.546 -2.989 57.305
C -84.452 -1.275 54.927
C -84.190 0.417 51.912
C -83.468 2.891 49.731
C -82.936 4.712 46.379
C -82.207 6.634 43.789
C -81.070 10.397 42.695
C -80.280 12.170 40.691
C -77.863 14.300 38.025
C -76.643 16.046 35.881
C -75.715 18.427 33.544
C -74.367 20.945 31.783
C -72.323 22.753 29.866
C -70.021 23.260 27.401
C -67.573 24.393 25.398
C -65.175 25.022 23.335
C -62.522 26.366 21.398
C -60.179 26.970 19.120
C -57.935 28.306 17.352
C -54.987 30.135 16.243
C -53.187 31.364 13.812
C -50.214 33.173 13.316
C -48.462 35.925 11.763
C -46.896 39.345 10.180
C -45.160 41.084 9.535
C -43.784 42.024 6.814
C -44.932 40.817 2.647
C -44.512 41.153 -0.278
C -50.147 44.272 -5.558
C -49.582 44.452 -8.069
C -47.182 46.644 -11.157
C -45.864 47.956 -13.610
C -41.706 48.664 -15.384
C -39.085 47.984 -17.309
C -34.766 48.317 -16.704
C -30.321 48.423 -16.943
C -25.756 50.957 -15.238
C -21.884 51.229 -16.095
C -19.411 53.392 -18.014
C -16.453 52.577 -18.055
C -12.602 53.258 -19.086
C -9.231 54.833 -19.531
C -5.814 55.229 -18.906
C -3.558 55.617 -18.298
C 0.877 54.799 -17.776
C 3.958 55.724 -17.167
C 7.143 56.260 -15.822
C 10.122 56.379 -14.215
C 13.104 53.704 -12.220
C 15.500 54.912 -10.864
C 17.372 55.872 -8.443
C 19.891 57.559 -6.431
C 19.819 60.260 -1.764
C 20.963 60.890 1.792
C 22.021 63.240 3.844
C 22.230 64.426 6.604
C 23.937 66.053 10.016
C 25.650 65.346 11.871
C 28.396 66.042 13.506
C 30.632 65.462 14.552
C 32.923 64.908 16.652
C 35.373 65.747 18.054
C 38.002 67.061 19.719
C 39.535 68.259 22.716
C 42.267 71.531 20.921
C 45.714 73.676 19.897
C 49.236 74.876 21.158
C 52.319 75.225 21.979
C 55.076 77.183 22.990
C 57.918 78.472 22.042
C 60.827 80.292 21.374
C 64.873 80.881 21.671
C 68.410 83.082 21.008
C 71.375 83.547 20.925
C 73.465 85.727 17.845
C 75.661 85.007 17.540
C 78.687 85.644 17.081
C 83.066 84.586 17.092
C 85.068 86.854 13.839
C 87.900 89.913 13.564
C 88.991 91.999 11.755
C 90.085 94.436 9.347
C 89.932 95.720 6.356
C 91.355 98.817 5.155
C 93.406 100.009 3.155
C 94.482 99.503 -1.807
C 98.321 100.729 -2.217
C 102.469 100.557 -3.050
C 104.560 102.036 -4.434
C 108.785 103.422 -5.579
C 111.565 107.039 -5.886
C 113.470 110.962 -7.202
C 113.394 114.716 -7.157
C 115.049 117.579 -7.511
C 113.480 120.724 -7.830
C 113.777 123.428 -8.876
C 114.258 127.411 -9.413
C 113.117 130.003 -9.990
C 115.775 132.471 -12.902
C 116.878 135.458 -14.320
C 117.469 139.761 -16.218
C 119.867 142.761 -18.177
C 122.704 145.249 -18.300
C 124.685 147.792 -19.546
C 126.726 150.904 -19.349
C 128.851 154.746 -17.512
C 129.625 158.640 -19.132
C 131.465 161.372 -20.850
C 131.454 165.045 -23.924
C 130.642 167.809 -24.495
C 132.948 171.074 -24.282
C 133.757 173.310 -22.676
C 136.742 176.328 -21.710
C 138.821 178.969 -20.515
C 139.671 182.030 -19.084
C 141.148 184.110 -17.509
C 143.595 186.614 -17.266
C 145.930 188.072 -14.959
C 145.536 191.863 -12.907
C 146.551 195.244 -11.962
C 147.681 197.971 -10.229
C 148.810 200.915 -8.862
C 151.625 202.895 -9.096
C 153.952 205.855 -10.600
C 156.061 207.721 -11.881
C 157.957 210.112 -14.140
C 160.343 214.432 -14.298
C 161.514 218.181 -13.692
C 162.977 221.826 -12.945
C 164.503 224.212 -13.167
C 166.828 226.522 -13.153
C 168.448 228.832 -14.215
C 170.500 231.508 -13.678
C 173.700 234.282 -13.221
C 176.219 236.645 -12.715
C 179.245 236.858 -12.074
C 181.416 238.775 -12.299
C 183.604 241.679 -10.041
C 186.203 244.002 -9.261
C 187.564 245.863 -8.272
C 188.657 249.697 -9.292
C 190.486 250.250 -6.552
C 190.629 253.808 -3.861
C 193.561 255.781 -2.174
C 195.033 257.874 -0.026
C 196.807 261.262 -0.608
C 198.844 263.359 2.402
C 202.521 265.620 5.162
C 199.262 269.281 7.960
C 200.637 271.398 10.024
C 202.224 270.786 13.659
C 203.751 272.239 16.230
C 206.723 274.121 17.535
C 209.920 275.211 19.506
C 207.846 277.376 23.574
C 208.896 279.037 26.921
C 210.478 280.349 29.437
C 211.092 283.300 31.308
C 211.990 285.715 33.458
C 213.153 288.042 35.528
C 212.910 290.490 37.798
C 213.319 293.124 39.803
C 213.410 295.629 42.177
C 213.961 298.144 44.179
C 214.404 300.796 45.998
C 214.696 303.614 47.689
C 216.380 306.602 48.425
C 217.543 309.831 48.681
C 218.477 313.088 49.695
C 218.885 316.134 51.398
C 219.613 319.037 51.720
C 222.398 321.943 52.100
C 223.162 325.449 52.408
C 223.929 328.972 52.548
C 224.371 332.130 52.665
C 225.077 335.566 52.969
C 225.622 338.754 53.117
C 226.278 341.856 51.397
C 226.799 344.239 49.171
C 226.426 346.520 47.116
C 225.541 349.277 45.284
C 226.540 352.875 44.193
C 226.076 355.226 41.558
C 225.094 357.813 39.242
C 224.422 360.151 37.045
C 223.362 362.705 34.416
C 223.274 364.656 32.406
C 222.959 365.947 29.405
C 222.881 367.370 26.169
C 221.644 367.581 22.715
C 220.734 367.635 19.890
C 219.320 368.107 16.536
C 218.236 368.362 13.717
C 219.314 367.226 9.851
C 219.362 366.673 6.193
C 217.286 365.386 3.618
C 216.439 364.971 0.334
C 215.804 363.802 -2.393
C 215.887 362.202 -5.298
C 214.652 359.424 -7.298
C 214.986 358.143 -10.801
C 213.761 356.921 -13.914
C 214.063 354.088 -16.010
C 214.412 352.747 -19.264
C 213.112 349.606 -20.592
C 212.254 346.874 -22.725
C 212.786 344.802 -24.825
C 212.687 342.502 -27.156
C 212.831 338.947 -28.785
C 211.974 335.470 -29.113
C 212.464 332.708 -30.285
C 212.510 329.301 -30.552
C 211.164 326.404 -31.725
C 212.955 322.562 -30.714
C 213.968 318.599 -31.227
C 213.513 315.777 -28.935
C 213.399 312.641 -28.392
C 213.990 309.535 -26.589
C 214.968 306.851 -25.677
C 215.701 303.901 -23.983
C 215.825 301.766 -21.698
C 215.304 299.019 -19.572
C 217.139 296.189 -17.699
C 218.393 293.061 -15.947
C 219.268 292.140 -12.744
C 221.496 291.257 -9.634
C 222.262 289.946 -6.815
C 222.663 288.174 -3.894
C 223.797 286.865 -1.064
C 225.709 286.340 1.619
C 226.908 285.919 4.737
C 227.287 285.736 7.996
C 229.337 284.463 11.148
C 229.931 283.234 14.286
C 231.681 285.033 17.278
C 234.150 285.992 20.172
C 234.015 287.413 23.219
C 234.552 288.222 26.557
C 235.756 289.822 29.173
C 237.378 291.450 31.726
C 238.295 292.856 34.795
C 238.830 295.231 36.923
C 238.707 296.919 40.219
C 240.213 299.717 41.900
C 242.784 302.262 43.973
C 243.508 306.011 44.561
C 243.689 308.858 45.937
C 244.619 311.903 47.045
C 245.057 315.065 47.894
C 246.614 318.579 47.735
C 247.508 321.359 46.724
C 248.343 324.141 45.679
C 248.907 327.439 45.451
C 248.304 331.137 45.954
C 249.436 333.882 43.701
C 250.399 337.192 43.142
C 249.664 339.911 41.349
C 250.687 342.824 38.983
C 250.077 346.501 38.580
C 250.471 349.395 37.435
C 250.250 351.773 35.086
C 249.956 353.952 32.564
C 248.371 356.498 30.737
C 248.997 358.378 27.908
C 250.255 361.183 25.178
C 249.465 362.393 22.625
C 248.212 364.158 19.335
C 247.649 365.764 16.874
C 246.676 367.189 13.635
C 246.630 367.811 10.457
C 245.715 368.085 7.422
C 244.614 367.611 4.367
C 243.898 367.114 1.200
C 242.605 366.367 -2.100
C 241.489 365.942 -5.221
C 240.581 364.985 -8.112
C 240.771 362.340 -11.075
C 239.582 361.196 -14.002
C 238.723 360.382 -17.058
C 239.030 359.109 -19.948
C 239.273 357.053 -23.197
C 239.031 354.084 -24.155
C 238.339 351.263 -26.048
C 238.793 348.261 -27.525
C 237.983 345.005 -29.417
C 237.752 342.032 -30.845
C 239.900 338.772 -32.036
C 239.941 336.188 -33.083
C 239.848 332.014 -33.314
C 239.785 329.090 -34.079
C 240.071 325.913 -35.427
C 240.845 322.751 -36.239
C 240.992 319.419 -36.281
C 239.803 316.255 -35.829
C 239.392 312.961 -35.310
C 238.559 309.915 -34.649
C 238.355 306.427 -34.030
C 237.362 303.300 -33.500
C 237.255 300.172 -33.119
C 237.964 296.751 -32.089
C 237.333 293.556 -32.316
C 238.430 290.496 -30.977
C 239.024 286.935 -29.468
C 242.169 283.923 -27.837
C 245.830 282.289 -27.169
C 246.751 279.984 -29.016
C 248.581 276.625 -30.170
C 250.266 273.198 -30.246
C 252.528 271.545 -30.538
C 256.375 272.217 -32.145
C 259.339 271.244 -33.650
C 260.478 269.776 -35.977
C 262.498 267.860 -37.379
C 262.379 266.916 -41.146
C 265.097 266.128 -42.897
C 268.269 265.562 -44.071
C 271.200 262.388 -46.202
C 274.863 261.278 -45.910
C 276.728 260.060 -47.868
C 278.049 258.182 -49.973
C 278.108 256.271 -53.780
C 279.916 252.476 -57.222
C 283.424 250.985 -56.293
C 285.511 248.077 -54.886
C 287.760 246.603 -54.600
C 290.874 246.832 -54.661
C 293.745 247.050 -55.059
C 295.949 246.330 -56.852
C 298.923 246.516 -58.267
C 301.068 244.765 -61.165
C 304.200 243.956 -62.572
C 306.813 243.152 -64.286
C 308.805 243.550 -67.458
C 312.593 243.021 -68.747
C 315.163 241.981 -71.809
C 318.210 240.478 -73.831
C 319.818 238.344 -76.886
C 322.771 239.430 -77.999
C 324.975 238.107 -79.195
C 326.299 238.290 -82.871
C 329.421 237.230 -84.636
C 329.606 236.887 -87.362
C 331.565 234.633 -89.582
C 332.898 233.135 -91.695
C 334.141 233.297 -94.687
C 336.428 232.913 -98.209
C 339.637 236.166 -100.857
C 340.590 234.895 -104.411
C 340.912 234.268 -108.474
C 339.031 236.085 -112.361
C 338.536 233.370 -115.418
C 339.195 233.426 -118.972
C 338.280 232.328 -123.059
C 338.091 232.982 -125.966
C 338.461 232.617 -129.306
C 339.626 230.870 -131.483
C 342.060 229.861 -134.018
C 343.652 228.484 -136.577
C 347.417 227.509 -137.254
C 351.172 227.302 -139.381
C 354.456 226.809 -140.985
C 355.183 224.940 -144.947
C 357.165 223.677 -148.687
C 360.573 222.349 -150.861
C 362.385 223.702 -153.462
C 364.428 223.406 -155.817
C 365.089 221.227 -158.182
C 365.694 219.913 -160.490
C 366.878 217.750 -162.885
C 369.824 217.303 -163.412
C 371.514 212.703 -162.013
C 374.499 212.698 -162.552
C 376.682 211.624 -162.603
C 378.740 208.731 -158.822
C 381.224 206.800 -159.567
C 382.986 204.812 -157.713
C 382.920 201.792 -155.870
C 384.273 198.888 -154.833
C 382.338 195.860 -152.729
C 380.461 191.928 -150.348
C 381.656 189.392 -148.461
C 381.881 186.872 -145.852
C 384.546 185.072 -142.163
C 385.557 182.340 -140.112
C 385.705 179.268 -137.854
C 384.723 177.120 -135.561
C 383.612 173.507 -132.743
C 385.113 170.410 -131.386
C 386.635 169.105 -129.020
C 390.867 167.980 -126.918
C 392.432 164.556 -126.248
C 392.366 159.347 -125.939
C 394.182 157.758 -123.814
C 395.685 156.559 -121.219
C 397.842 154.710 -118.162
C 398.172 153.098 -116.103
C 398.249 150.744 -113.029
C 399.395 147.896 -109.762
C 400.594 145.902 -108.869
C 400.634 142.140 -107.084
C 402.589 140.233 -105.808
C 405.443 138.157 -105.125
C 405.869 135.807 -103.722
C 408.488 132.465 -104.416
C 409.587 130.755 -107.214
C 411.316 129.423 -109.268
C 414.132 129.261 -110.891
C 416.701 127.757 -112.914
C 420.132 126.504 -113.671
C 423.235 124.841 -113.616
C 425.682 126.718 -114.885
C 427.859 128.025 -117.475
C 431.882 127.510 -118.046
C 434.947 126.125 -120.007
C 437.968 124.194 -121.532
C 440.306 121.994 -123.612
C 444.142 122.534 -124.593
C 447.637 120.957 -125.583
C 450.157 118.492 -126.204
C 454.355 118.090 -126.690
C 457.757 118.635 -126.937
C 461.208 119.429 -127.552
C 464.273 119.155 -129.735
C 467.614 120.701 -127.679
C 470.746 121.208 -127.658
C 473.310 121.797 -129.799
C 476.968 121.455 -131.441
C 480.524 122.816 -132.729
C 483.343 124.725 -133.361
C 485.520 126.219 -134.336
C 490.248 125.933 -134.498
C 492.732 128.368 -137.383
C 496.553 127.265 -138.806
C 500.378 130.623 -138.081
C 502.010 132.752 -141.426
C 505.480 131.291 -143.061
C 506.022 134.211 -145.462
C 509.095 136.063 -146.962
C 511.013 136.488 -149.284
C 511.747 136.823 -151.701
C 513.539 136.631 -155.441
C 516.381 136.049 -158.843
C 519.864 135.423 -161.359
C 523.298 135.175 -164.226
C 526.783 136.710 -165.309
C 528.988 138.827 -166.201
C 531.451 139.318 -168.331
C 533.148 140.645 -170.414
C 534.763 142.206 -172.831
C 534.523 144.710 -175.507
C 535.185 147.749 -176.897
C 538.945 149.490 -177.140
C 542.926 150.921 -177.993
C 543.741 154.586 -180.151
C 545.094 156.871 -182.022
C 548.029 158.734 -182.728
C 550.482 160.715 -183.881
C 552.731 162.900 -184.985
C 555.679 163.851 -186.252
C 558.458 165.434 -187.199
C 561.364 166.731 -188.540
C 563.985 168.403 -189.523
C 566.708 169.997 -190.288
C 569.591 171.490 -190.877
C 571.792 174.194 -190.492
C 574.245 176.430 -189.581
C 577.052 178.572 -189.373
C 580.093 180.253 -189.891
C 582.447 181.982 -189.163
C 584.049 185.626 -188.459
C 586.909 187.596 -187.505
C 589.729 189.550 -186.387
C 592.346 191.073 -185.381
C 595.166 192.963 -184.448
C 597.781 194.597 -183.459
C 599.680 196.034 -180.750
C 600.843 197.022 -177.822
C 602.308 197.172 -175.102
C 604.450 197.045 -172.431
C 606.854 199.062 -170.131
C 608.227 199.068 -166.845
C 610.104 198.722 -163.782
C 611.685 198.594 -160.913
C 613.461 198.119 -157.570
C 614.546 198.425 -155.005
C 614.825 198.148 -151.746
C 615.054 198.103 -148.218
C 614.594 196.531 -144.928
C 614.078 195.300 -142.277
C 613.944 193.669 -138.991
C 613.669 192.346 -136.278
C 611.037 192.393 -133.042
C 609.365 191.718 -129.812
C 608.200 188.976 -127.882
C 607.105 187.573 -124.966
C 605.453 186.186 -122.833
C 603.099 185.288 -120.674
C 600.506 182.891 -119.795
C 598.143 182.250 -116.961
C 596.543 180.241 -114.493
C 593.295 179.235 -113.522
C 590.954 178.624 -110.942
C 588.286 176.137 -110.820
C 585.549 174.086 -109.796
C 582.874 173.557 -108.550
C 580.163 172.330 -107.178
C 576.496 170.995 -106.899
C 573.689 168.946 -107.825
C 570.729 168.272 -107.692
C 567.663 167.093 -108.638
C 565.274 164.670 -108.577
C 561.584 165.142 -110.847
C 557.592 164.631 -111.745
C 556.045 163.560 -114.888
C 553.535 162.445 -116.500
C 551.190 162.175 -119.270
C 548.782 162.280 -121.053
C 546.483 162.180 -123.665
C 545.313 161.884 -126.553
C 543.802 160.754 -129.515
C 541.252 161.741 -132.237
C 538.623 162.071 -134.959
C 538.521 163.023 -138.268
C 537.913 165.230 -141.458
C 537.389 165.892 -144.547
C 536.635 166.070 -147.898
C 535.977 167.074 -150.992
C 535.663 169.051 -153.660
C 535.845 170.465 -156.710
C 536.589 171.223 -159.820
C 535.723 173.136 -163.189
C 535.437 173.713 -166.550
C 537.304 176.391 -168.694
C 538.137 179.429 -171.032
C 540.401 180.237 -173.387
C 541.972 181.497 -176.220
C 543.750 183.546 -178.089
C 545.374 185.981 -179.885
C 547.237 187.762 -182.252
C 549.783 189.390 -183.401
C 552.354 190.337 -185.896
C 554.759 192.946 -186.465
C 556.672 196.512 -187.475
C 559.848 198.570 -186.699
C 562.697 199.923 -186.984
C 565.350 202.003 -186.938
C 568.207 203.629 -186.617
C 570.627 206.268 -185.211
C 572.384 207.916 -183.276
C 574.154 209.504 -181.308
C 576.737 211.139 -179.928
C 580.341 211.937 -179.108
C 581.580 213.614 -176.019
C 583.917 215.574 -174.319
C 585.982 215.579 -171.696
C 587.372 217.196 -168.443
C 590.669 217.849 -166.782
C 592.671 219.055 -164.689
C 594.069 219.336 -161.657
C 595.265 219.456 -158.535
C 597.488 218.608 -155.952
C 597.981 219.432 -152.635
C 599.072 221.178 -149.076
C 599.603 220.498 -146.272
C 600.554 219.475 -142.590
C 601.373 219.156 -139.730
C 601.938 218.281 -136.211
C 601.477 217.995 -133.018
C 601.087 216.805 -130.093
C 600.109 215.180 -127.415
C 598.930 213.887 -124.635
C 597.708 211.953 -121.827
C 596.758 210.321 -119.070
C 595.339 208.731 -116.713
C 592.018 207.561 -114.865
C 590.532 205.639 -112.543
C 589.166 204.120 -109.981
C 587.018 203.545 -107.718
C 584.097 202.588 -105.396
C 581.300 201.195 -105.545
C 578.500 199.302 -104.774
C 575.245 198.467 -104.439
C 572.112 196.313 -103.823
C 569.155 194.861 -103.534
C 565.133 195.548 -103.534
C 562.534 194.537 -103.461
C 558.865 192.969 -104.713
C 556.102 191.785 -105.025
C 552.800 190.752 -104.874
C 549.499 190.255 -105.214
C 546.533 189.229 -106.343
C 544.374 187.094 -107.895
C 541.830 185.643 -109.543
C 539.706 183.910 -111.244
C 536.949 182.599 -113.052
C 534.773 180.670 -114.661
C 532.215 179.540 -116.118
C 529.304 179.158 -118.273
C 526.690 177.431 -119.192
C 524.047 177.579 -121.506
C 522.806 173.858 -125.930
C 519.692 175.937 -128.546
C 516.799 176.160 -130.644
C 514.772 175.404 -134.131
C 512.194 175.547 -136.089
C 509.868 172.465 -138.880
C 508.634 171.760 -141.727
C 507.931 174.021 -145.089
C 506.183 174.893 -147.854
C 504.277 175.110 -148.739
C 502.405 175.252 -151.686
C 500.540 173.860 -155.002
C 499.531 173.706 -157.340
C 496.244 171.551 -157.917
C 494.723 171.179 -159.269
C 492.009 170.337 -158.238
C 488.970 169.947 -156.350
C 488.991 167.235 -155.412
C 487.889 165.361 -153.999
C 485.945 163.120 -153.891
C 484.738 160.441 -156.012
C 482.487 159.748 -159.116
C 480.503 157.947 -160.821
C 478.642 157.297 -164.361
C 476.767 156.239 -166.049
C 474.173 155.266 -166.208
C 471.680 154.076 -166.636
C 468.652 153.790 -167.315
C 466.635 150.944 -168.723
C 463.747 150.765 -170.198
C 462.011 150.896 -173.289
C 459.873 150.857 -175.876
C 457.604 151.022 -178.300
C 456.186 150.148 -181.204
C 454.497 149.949 -184.073
C 452.769 149.249 -186.979
C 450.982 149.108 -189.703
C 449.401 149.061 -192.538
C 448.019 149.052 -195.534
C 446.335 150.669 -198.152
C 445.360 152.333 -201.003
C 444.009 153.349 -204.110
C 442.540 153.484 -207.298
C 441.821 154.704 -209.954
C 439.613 157.272 -212.162
C 438.885 158.723 -215.377
C 438.274 160.294 -218.567
C 437.906 161.543 -221.481
C 437.221 162.934 -224.642
C 436.759 164.241 -227.568
C 437.542 166.836 -229.948
C 438.773 169.441 -231.559
C 440.513 171.299 -233.317
C 442.458 172.820 -235.692
C 442.559 175.389 -238.612
C 444.774 177.593 -240.320
C 447.131 179.314 -242.443
C 449.182 181.084 -244.288
C 451.815 182.950 -246.324
C 453.319 184.862 -247.715
C 455.681 187.064 -248.301
C 458.042 189.626 -248.903
C 461.366 191.157 -248.569
C 464.011 192.441 -248.161
C 467.391 193.872 -248.138
C 470.157 195.098 -247.960
C 472.131 198.023 -245.734
C 474.686 200.305 -244.340
C 477.966 200.201 -242.986
C 480.889 201.678 -242.013
C 483.261 202.683 -240.410
C 485.250 204.148 -238.195
C 487.516 203.741 -235.376
C 489.755 205.876 -233.266
C 492.817 206.722 -231.656
C 494.067 207.395 -228.416
C 496.118 209.355 -226.305
C 497.951 208.340 -223.316
C 500.045 208.290 -220.425
C 501.143 209.369 -217.853
C 502.847 210.102 -215.152
C 503.872 210.124 -211.376
C 504.680 208.632 -208.204
C 505.143 208.840 -205.208
C 505.272 207.939 -201.913
C 507.029 206.869 -199.202
C 505.018 206.150 -195.403
C 504.635 205.882 -191.307
C 503.307 203.133 -189.281
C 502.976 201.675 -186.469
C 501.254 199.863 -183.824
C 499.896 199.040 -181.280
C 498.153 197.446 -178.724
C 496.427 195.315 -177.215
C 495.264 192.658 -175.235
C 492.619 191.725 -172.586
C 490.466 190.385 -169.758
C 487.570 188.545 -169.443
C 483.786 187.690 -168.837
C 481.235 185.905 -168.088
C 478.866 183.656 -167.009
C 476.049 182.112 -166.181
C 472.794 181.444 -165.885
C 469.734 180.042 -165.949
C 467.153 178.071 -166.457
C 463.462 176.941 -165.533
C 460.806 174.855 -164.975
C 457.466 174.630 -166.985
C 453.681 174.680 -168.014
C 451.626 173.027 -170.105
C 448.887 171.435 -171.533
C 446.196 171.028 -173.390
C 443.256 170.952 -175.163
C 440.443 169.987 -177.007
C 438.577 169.707 -179.633
C 436.339 167.983 -182.032
C 434.109 168.791 -184.732
C 430.847 169.972 -187.046
C 429.950 171.290 -190.565
C 428.871 171.424 -193.540
C 427.454 172.306 -196.469
C 426.569 173.066 -199.559
C 425.614 175.364 -202.492
C 425.724 177.542 -204.681
C 425.900 179.704 -206.878
C 425.691 181.310 -209.814
C 425.790 181.774 -213.566
C 426.613 184.927 -215.375
C 426.358 187.025 -218.156
C 428.171 188.608 -220.470
C 429.152 191.816 -222.437
C 429.898 192.872 -225.956
C 430.456 194.841 -228.335
C 432.298 197.027 -230.080
C 434.313 199.216 -231.613
C 436.746 200.193 -233.948
C 438.328 203.105 -234.919
C 439.401 206.680 -236.645
C 441.779 208.239 -237.368
C 445.010 210.158 -238.545
C 447.165 211.937 -239.612
C 450.161 213.899 -240.416
C 452.453 216.183 -240.267
C 455.253 217.673 -240.020
C 458.191 218.808 -239.102
C 460.939 220.269 -238.048
C 464.185 221.349 -236.857
C 467.181 222.534 -235.974
C 469.864 223.532 -234.593
C 471.810 224.767 -231.353
C 474.716 225.540 -229.852
C 477.482 226.727 -228.557
C 479.305 228.439 -226.605
C 481.421 230.092 -223.842
C 482.247 229.599 -220.865
C 484.054 229.473 -217.909
C 484.757 229.781 -214.621
C 486.643 229.433 -211.280
C 487.794 229.258 -208.186
C 487.098 230.432 -204.340
C 487.791 230.314 -201.641
C 487.985 229.045 -197.661
C 488.548 228.558 -194.731
C 489.277 228.611 -191.346
C 489.281 228.641 -187.991
C 489.179 227.683 -184.798
C 489.671 225.552 -182.181
C 489.566 223.858 -179.282
C 489.658 221.867 -176.745
C 489.334 220.181 -173.639
C 489.632 218.143 -171.032
C 489.412 216.798 -168.188
C 488.153 215.477 -165.036
C 488.732 214.162 -162.104
C 486.984 213.013 -159.279
C 485.374 210.198 -157.895
C 484.546 209.240 -155.485
C 484.899 207.382 -152.574
C 483.178 205.882 -150.722
C 481.789 204.892 -147.762
C 481.155 204.617 -144.920
C 480.277 205.626 -141.044
C 478.305 204.512 -138.771
C 478.282 204.351 -135.173
C 477.895 208.817 -131.292
C 474.644 208.599 -130.297
C 471.253 207.628 -128.843
C 467.707 207.595 -127.308
C 465.179 208.723 -124.576
C 461.763 206.854 -123.682
C 458.751 204.731 -123.589
C 456.743 202.712 -121.841
C 453.215 202.379 -120.530
C 449.721 199.709 -119.542
C 445.140 198.269 -120.642
C 443.846 194.836 -117.553
C 440.244 194.215 -117.282
C 437.959 192.162 -114.997
C 435.070 191.966 -113.561
C 433.591 190.142 -113.099
C 430.612 187.544 -111.675
C 427.922 186.913 -108.737
C 423.783 188.591 -107.222
C 420.546 188.001 -105.115
C 417.584 189.220 -103.713
C 414.642 190.341 -102.107
C 411.215 190.762 -99.761
C 408.155 191.181 -98.449
C 405.029 192.717 -98.697
C 402.627 195.527 -97.287
C 401.173 198.799 -95.147
C 398.564 200.208 -93.670
C 394.477 201.011 -92.135
C 390.102 201.420 -93.591
C 387.030 201.505 -92.576
C 383.897 202.573 -91.517
C 380.745 203.653 -90.411
C 378.937 206.276 -87.166
C 375.313 208.514 -86.475
C 374.765 211.290 -83.994
C 374.122 214.346 -81.864
C 374.115 216.818 -78.665
C 372.331 218.976 -76.822
C 369.385 220.993 -76.691
C 367.057 220.118 -73.767
C 368.800 224.266 -72.400
C 368.638 225.188 -68.941
C 367.699 226.456 -66.072
C 366.506 227.268 -63.278
C 367.995 229.227 -59.046
C 365.033 228.896 -56.292
C 363.024 230.316 -54.099
C 361.521 232.301 -51.380
C 358.157 232.528 -49.936
C 355.351 234.475 -47.975
C 352.539 235.362 -46.398
C 351.233 236.792 -42.419
C 349.279 237.394 -38.962
C 346.344 237.114 -36.187
C 344.455 237.229 -34.953
C 343.740 236.964 -31.597
C 343.878 239.139 -27.476
C 344.032 243.088 -23.359
C 344.366 246.223 -21.509
C 342.264 249.146 -19.911
C 341.243 249.720 -17.166
C 339.617 250.012 -13.971
C 339.128 248.101 -11.260
C 336.736 247.468 -8.098
C 334.215 244.417 -4.302
C 336.085 241.754 -2.361
C 335.955 237.904 0.041
C 338.952 237.158 3.087
C 339.368 233.504 6.018
C 340.194 233.983 8.737
C 340.098 233.572 12.330
C 337.938 234.726 16.113
C 336.721 234.706 18.692
C 337.227 231.736 21.150
C 337.018 228.566 23.524
C 335.729 227.291 26.186
C 335.402 225.727 28.213
C 335.469 224.624 31.346
C 336.270 221.355 31.947
C 336.834 218.651 33.344
C 335.806 216.354 36.258
C 335.035 213.364 39.728
C 336.270 210.834 41.587
C 336.642 208.117 43.814
C 337.266 206.270 45.794
C 339.078 204.123 47.136
C 337.644 201.850 49.025
C 338.496 198.230 50.890
C 340.605 196.065 52.161
C 338.646 194.807 54.745
C 341.085 191.832 57.229
C 342.879 190.016 59.773
C 343.590 188.506 63.425
C 344.748 187.296 65.953
C 344.791 185.054 68.869
C 348.640 182.054 70.278
C 350.413 180.839 73.438
C 352.242 177.235 74.132
C 352.522 175.052 76.253
C 353.363 174.496 79.302
C 355.043 172.192 81.076
C 358.190 170.919 82.943
C 360.054 168.069 83.371
C 362.057 164.929 85.325
C 362.771 164.948 89.320
C 364.609 163.616 91.938
C 369.557 164.582 93.241
C 372.735 162.552 95.329
C 375.290 162.409 97.796
C 379.564 162.297 98.438
C 381.505 161.489 100.961
C 384.007 160.591 102.246
C 386.594 160.432 104.205
C 389.849 159.104 104.674
C 392.942 158.209 105.622
C 395.890 157.229 106.808
C 399.212 156.829 106.746
C 402.386 155.887 107.148
C 405.790 155.373 107.413
C 408.870 154.460 107.971
C 411.912 153.387 108.339
C 414.980 152.180 108.485
C 417.289 149.763 109.547
C 419.445 147.105 109.917
C 422.217 144.945 110.321
C 425.428 143.535 110.522
C 427.469 141.323 110.595
C 429.341 138.330 112.564
C 431.756 135.658 112.520
C 434.055 132.879 112.419
C 436.134 130.479 112.102
C 438.507 127.879 112.019
C 440.619 125.435 111.799
C 441.249 121.956 111.084
C 441.047 118.767 110.252
C 441.001 116.101 108.684
C 441.484 113.418 106.609
C 442.875 109.799 106.294
C 442.445 106.791 104.436
C 442.462 103.997 102.152
C 442.377 101.328 100.251
C 442.144 98.412 97.801
C 441.889 95.899 96.588
C 440.483 93.395 94.999
C 438.959 90.569 93.518
C 436.608 88.958 91.197
C 434.599 87.685 89.421
C 432.511 86.011 86.910
C 430.654 84.666 84.928
C 426.882 82.883 84.908
C 423.751 81.204 83.879
C 421.187 81.506 81.443
C 418.521 80.290 79.685
C 415.769 79.851 78.486
C 412.528 79.341 77.987
C 409.351 80.717 76.869
C 405.838 79.540 76.325
C 402.820 79.155 74.472
C 399.375 79.909 74.738
C 396.010 78.909 74.305
C 393.114 80.952 73.434
C 389.826 82.071 72.605
C 386.844 82.179 72.895
C 383.606 82.573 72.589
C 380.065 84.176 73.037
C 377.663 86.852 72.983
C 374.944 88.001 73.707
C 372.539 90.304 74.481
C 369.922 92.276 73.561
C 368.024 94.925 76.454
C 364.973 97.110 78.163
C 364.936 100.629 79.182
C 363.336 103.254 80.013
C 362.636 106.290 81.894
C 361.494 108.365 83.733
C 360.797 111.170 85.672
C 361.138 113.958 87.053
C 361.030 117.355 87.940
C 360.431 119.739 90.913
C 359.611 122.500 93.389
C 361.351 124.628 95.466
C 362.904 126.142 98.739
C 364.113 128.379 100.685
C 365.140 131.153 102.441
C 366.321 133.250 104.725
C 367.815 134.387 107.482
C 369.778 135.977 109.707
C 372.089 137.798 111.173
C 373.442 139.688 114.392
C 374.963 142.113 116.266
C 378.207 141.804 118.418
C 380.760 141.765 121.397
C 383.997 142.505 121.937
C 386.990 143.588 123.335
C 389.878 143.426 124.913
C 392.692 143.044 126.844
C 395.827 143.393 128.357
C 398.915 142.658 128.976
C 402.512 143.340 129.546
C 405.432 141.663 130.803
C 408.376 139.970 133.222
C 411.165 137.296 133.176
C 414.024 135.935 133.110
C 416.730 133.983 133.592
C 419.366 131.996 133.512
C 421.350 128.742 134.036
C 422.286 125.803 133.849
C 423.202 122.866 133.597
C 425.098 120.123 133.244
C 427.927 117.962 131.970
C 427.874 114.254 131.599
C 429.486 111.157 131.497
C 429.958 108.464 129.580
C 429.939 104.614 129.032
C 432.069 101.960 127.458
C 433.028 99.059 126.744
C 432.807 96.098 125.194
C 432.332 93.212 123.569
C 432.757 90.961 120.908
C 431.762 87.756 120.092
C 431.374 83.684 119.665
C 430.304 81.679 117.809
C 429.082 79.040 115.155
C 428.313 76.710 113.443
C 426.880 74.235 111.142
C 424.880 72.010 109.901
C 422.855 70.462 107.998
C 420.351 69.518 106.099
C 417.707 68.376 104.519
C 414.860 67.569 102.429
C 412.340 66.558 100.482
C 409.627 65.982 98.930
C 405.659 66.155 98.761
C 402.828 65.804 96.984
C 400.078 65.011 95.387
C 397.038 64.184 95.019
C 393.227 63.748 94.663
C 390.612 65.456 94.839
C 387.431 66.709 94.262
C 384.329 67.875 94.911
C 380.881 69.489 94.329
C 377.906 70.932 94.362
C 374.679 71.777 96.714
C 372.215 73.045 97.027
C 369.357 75.980 97.870
C 366.899 77.694 98.263
C 363.800 79.125 98.842
C 361.065 80.656 100.042
C 358.869 82.990 100.964
C 357.294 86.010 100.789
C 355.604 88.854 101.377
C 354.227 91.765 101.568
C 352.467 94.725 102.425
C 350.955 97.684 102.446
C 349.237 100.210 103.226
C 347.736 102.992 105.036
C 345.569 105.431 105.154
C 344.495 107.972 107.333
C 343.831 111.979 106.995
C 341.690 115.316 108.505
C 341.309 118.354 110.310
C 340.315 119.434 112.536
C 338.540 121.279 116.008
C 335.630 121.508 117.869
C 333.552 123.209 119.697
C 332.260 123.741 122.957
C 330.734 124.721 125.782
C 328.972 125.644 128.446
C 328.544 126.792 131.561
C 327.483 127.584 134.622
C 326.705 128.784 137.764
C 325.524 129.610 140.690
C 324.452 130.222 143.692
C 323.519 130.660 146.827
C 321.322 130.068 149.496
C 319.661 128.972 152.305
C 318.122 128.578 155.465
C 317.040 128.931 158.788
C 315.846 128.052 161.408
C 312.629 127.094 163.662
C 311.311 125.965 166.817
C 310.010 124.674 169.925
C 309.085 123.523 172.754
C 307.835 122.421 175.856
C 306.801 121.281 178.705
C 305.915 118.452 180.759
C 305.337 115.446 181.998
C 305.627 112.693 183.377
C 306.318 109.992 185.368
C 304.940 107.525 188.042
C 305.385 104.218 189.286
C 306.260 101.144 190.962
C 306.854 98.257 192.397
C 307.851 94.914 193.941
C 307.906 92.313 194.982
C 308.413 89.072 195.100
C 308.698 85.549 195.203
C 310.332 82.371 194.345
C 311.584 79.811 193.516
C 313.338 76.634 192.966
C 314.731 74.013 192.354
C 314.353 70.834 189.679
C 314.867 67.685 187.807
C 317.433 65.950 186.073
C 318.756 63.147 184.635
C 319.911 61.136 182.680
C 320.452 59.084 180.129
C 322.343 58.405 177.095
C 322.668 55.664 174.564
C 324.461 53.356 172.529
C 324.867 52.514 169.118
C 325.153 50.024 166.623
C 327.075 50.107 163.521
C 328.606 49.265 160.408
C 328.673 48.108 157.643
C 329.422 46.868 154.704
C 330.030 46.745 150.841
C 331.438 47.851 147.722
C 331.528 47.819 144.684
C 332.032 48.898 141.480
C 333.942 49.032 138.666
C 332.634 51.344 135.212
C 332.306 52.352 131.227
C 332.878 55.585 129.602
C 333.391 57.311 126.976
C 333.044 60.140 124.712
C 332.372 61.962 122.427
C 331.876 64.621 120.237
C 331.778 67.545 119.124
C 332.424 70.600 117.517
C 330.808 73.308 115.294
C 329.822 76.057 112.866
C 328.685 79.304 113.055
C 326.227 82.365 112.987
C 325.305 85.418 112.699
C 324.797 88.767 112.099
C 323.513 91.806 111.747
C 321.367 94.355 111.906
C 319.848 97.309 112.455
C 319.077 100.352 113.429
C 316.847 103.615 113.057
C 316.039 106.940 112.995
C 313.662 108.879 115.411
C 310.719 111.010 116.890
C 310.238 113.265 119.340
C 309.152 115.984 121.214
C 307.389 117.689 123.414
C 305.220 119.300 125.534
C 303.707 121.516 127.780
C 302.546 122.512 130.628
C 301.980 124.892 133.412
C 299.863 125.253 136.293
C 296.688 126.005 138.890
C 295.335 125.041 142.378
C 294.549 125.185 145.443
C 293.033 124.959 148.445
C 292.015 124.482 151.551
C 289.981 122.869 154.389
C 288.817 120.802 156.370
C 287.717 118.706 158.351
C 286.696 117.178 161.156
C 286.663 116.238 164.818
C 285.435 113.028 166.260
C 284.065 111.165 168.877
C 284.610 108.505 170.819
C 283.478 105.132 172.393
C 283.574 103.369 175.699
C 282.901 101.165 177.829
C 283.067 98.095 179.158
C 283.356 94.947 180.255
C 284.764 92.376 182.190
C 284.238 89.006 182.727
C 282.939 85.326 184.022
C 283.866 82.558 184.322
C 285.258 78.927 184.940
C 285.889 76.076 185.591
C 287.052 72.605 185.864
C 287.420 69.445 185.256
C 288.672 66.607 184.551
C 290.222 64.054 183.192
C 291.414 61.382 181.699
C 293.226 58.721 180.037
C 294.792 56.089 178.702
C 296.204 53.862 176.928
C 296.805 52.157 173.387
C 298.527 49.987 171.485
C 299.891 47.550 169.770
C 300.161 45.370 167.481
C 300.659 43.170 164.358
C 301.469 43.460 161.350
C 302.820 42.862 158.214
C 303.022 42.645 154.850
C 304.554 42.224 151.342
C 305.416 42.084 148.152
C 303.960 42.124 144.341
C 304.446 42.165 141.595
C 305.197 43.584 137.733
C 305.800 44.023 134.804
C 306.176 44.003 131.362
C 306.001 44.439 128.040
C 306.365 45.688 124.969
C 307.948 47.411 122.487
C 308.780 49.195 119.765
C 309.969 51.041 117.401
C 310.614 52.981 114.500
C 311.989 54.747 112.045
C 312.516 56.322 109.364
C 312.203 58.555 106.504
C 313.333 59.630 103.635
C 312.544 61.984 101.145
C 311.636 64.388 98.688
C 311.445 67.326 96.369
C 311.714 69.629 93.124
C 313.010 71.100 89.432
C 313.485 73.223 86.327
C 313.518 76.042 84.202
C 313.413 76.011 80.519
C 316.812 76.524 78.227
C 318.425 76.328 75.616
C 320.458 75.958 72.242
C 322.612 75.107 68.941
C 327.067 75.840 67.938
C 332.258 76.126 67.473
C 334.595 74.881 66.292
C 337.956 74.360 64.301
C 340.319 74.164 62.081
C 341.963 72.098 59.713
C 343.827 70.660 57.320
C 345.906 69.314 55.102
C 346.721 67.737 52.265
C 348.135 65.984 49.804
C 349.304 64.432 46.950
C 350.825 62.808 44.567
C 352.232 60.981 42.281
C 353.500 58.937 40.022
C 355.906 56.603 38.989
C 357.758 53.817 38.179
C 359.573 51.224 36.600
C 361.003 48.986 34.300
C 362.387 46.471 33.396
C 365.738 44.239 33.027
C 367.282 41.160 31.977
C 368.793 38.009 31.077
C 369.913 35.150 30.208
C 371.385 32.127 29.164
C 372.617 29.264 28.287
C 373.503 25.883 29.177
C 373.991 22.991 30.694
C 373.648 20.133 31.827
C 372.972 16.838 32.475
C 374.435 13.243 32.748
C 373.886 10.118 34.367
C 372.970 6.809 35.478
C 372.322 3.813 36.640
C 371.253 0.423 38.025
C 371.120 -2.073 39.292
C 370.402 -4.307 41.587
C 369.884 -6.711 44.128
C 367.956 -8.202 46.878
C 366.451 -9.299 49.189
C 364.434 -11.026 51.724
C 362.807 -12.330 53.923
C 362.694 -12.397 58.093
C 361.777 -13.072 61.612
C 358.937 -12.984 63.739
C 357.285 -13.784 66.621
C 355.803 -13.668 69.266
C 354.869 -13.114 72.401
C 352.642 -11.331 74.661
C 351.876 -11.239 78.325
C 349.733 -11.278 81.170
C 348.932 -9.276 83.973
C 348.225 -9.044 87.431
C 346.014 -6.710 89.159
C 344.125 -4.966 91.636
C 343.703 -3.647 94.295
C 342.579 -2.273 97.049
C 341.582 0.536 99.583
C 339.952 3.570 100.617
C 339.557 5.834 102.608
C 338.813 8.940 103.825
C 336.646 11.090 105.329
C 337.761 15.249 105.997
C 337.760 18.921 107.873
C 337.256 22.254 106.438
C 336.606 25.351 106.791
C 336.922 28.926 106.183
C 337.488 31.863 106.383
C 337.948 35.276 105.872
C 338.138 38.039 104.415
C 337.550 41.239 103.093
C 339.121 44.741 102.700
C 340.050 48.405 102.334
C 341.425 50.432 99.910
C 344.070 52.569 97.948
C 345.170 54.820 95.954
C 345.848 57.489 93.893
C 347.300 59.790 91.993
C 349.623 61.410 90.232
C 351.392 62.984 87.838
C 352.466 64.275 85.013
C 354.870 66.766 83.071
C 355.898 69.023 80.713
C 358.634 68.550 77.967
C 361.852 68.924 75.753
C 362.730 68.577 72.524
C 364.184 68.986 69.393
C 366.273 68.504 66.892
C 368.749 68.030 64.559
C 370.629 67.842 61.615
C 372.135 66.387 59.151
C 373.140 65.874 55.621
C 375.554 64.004 53.726
C 379.017 62.637 51.846
C 380.640 59.417 50.459
C 381.736 57.229 48.450
C 383.524 54.864 46.844
C 384.810 52.242 45.302
C 387.000 49.105 44.904
C 388.208 46.289 45.303
C 389.351 43.451 45.716
C 390.537 40.365 45.158
C 390.869 36.991 43.483
C 392.008 33.831 45.098
C 393.498 30.675 44.954
C 392.965 27.448 45.621
C 394.010 24.079 47.260
C 394.122 20.427 46.421
C 394.848 17.395 46.767
C 394.602 14.370 48.185
C 394.204 11.465 49.798
C 392.820 8.277 50.301
C 393.160 5.672 52.542
C 394.322 2.314 54.613
C 393.240 0.241 56.384
C 391.666 -2.653 58.542
C 390.905 -5.036 60.182
C 389.536 -7.559 62.470
C 388.890 -9.190 65.192
C 387.378 -10.562 67.632
C 385.526 -11.264 70.248
C 384.008 -11.932 73.084
C 381.858 -12.484 75.947
C 379.987 -13.256 78.605
C 378.253 -13.427 81.263
C 377.185 -11.901 84.775
C 375.135 -11.946 87.438
C 373.440 -12.299 90.220
C 372.792 -12.017 93.313
C 371.833 -11.128 96.937
C 370.749 -8.697 98.581
C 369.054 -6.769 100.911
C 368.504 -4.385 103.239
C 366.603 -2.066 105.656
C 365.420 0.217 107.735
C 366.489 3.156 110.358
C 365.735 5.235 112.057
C 364.705 9.053 113.416
C 363.845 11.529 114.922
C 363.127 14.096 117.133
C 363.000 16.889 118.988
C 362.420 20.011 120.006
C 360.722 22.965 120.142
C 359.749 26.164 120.477
C 358.462 29.122 120.491
C 357.668 32.562 120.847
C 356.182 35.532 120.957
C 355.501 38.570 121.458
C 355.683 42.201 121.682
C 354.351 45.034 122.609
C 355.050 48.479 122.557
C 353.715 51.974 121.225
C 353.606 55.502 122.697
C 353.967 58.205 123.011
C 353.095 61.932 123.547
C 354.438 65.802 122.226
C 354.429 67.642 122.059
C 352.736 70.431 121.649
C 352.485 72.954 122.154
C 349.392 75.555 121.310
C 350.471 79.798 122.533
C 349.504 83.209 122.841
C 350.590 86.428 122.343
C 352.208 89.953 121.964
C 353.352 92.995 122.153
C 354.675 96.531 122.876
C 356.175 99.938 122.285
C 358.074 101.945 122.369
C 358.569 105.355 122.666
C 359.572 108.230 123.309
C 362.358 111.016 122.322
C 363.678 114.853 121.093
C 363.418 117.811 120.464
C 363.094 120.691 121.463
C 363.309 124.417 121.926
C 362.636 127.307 122.630
C 361.479 129.986 124.696
C 361.068 132.721 124.106
C 359.968 135.957 123.463
C 355.818 137.933 124.194
C 355.431 140.587 123.661
C 354.595 143.903 123.917
C 353.920 147.516 125.049
C 356.472 149.618 129.200
C 353.720 153.473 129.611
C 353.212 155.374 130.726
C 351.708 158.524 131.369
C 349.910 160.956 132.057
C 349.752 164.563 134.785
C 346.227 167.403 136.719
C 346.825 170.669 138.278
C 346.865 173.068 138.931
C 347.914 175.962 139.200
C 349.117 177.257 136.929
C 350.112 179.865 137.755
C 353.738 182.196 135.986
C 357.700 183.691 135.102
C 360.373 185.671 136.044
C 363.217 187.141 136.106
C 365.541 188.994 137.195
C 368.835 189.624 138.448
C 371.393 193.137 140.400
C 375.004 190.947 139.481
C 377.188 189.837 136.901
C 380.651 188.636 135.918
C 383.412 187.229 133.437
C 385.823 185.048 131.943
C 388.066 185.581 129.103
C 391.548 187.887 126.817
C 394.288 188.418 125.985
C 397.221 189.456 127.272
C 400.394 190.366 127.495
C 404.108 190.580 127.274
C 407.757 190.090 125.786
C 411.291 190.456 124.865
C 414.337 191.111 124.736
C 417.465 192.221 123.086
C 420.209 194.754 121.912
C 422.687 195.383 122.416
C 425.838 196.345 122.967
C 429.967 196.350 123.307
C 432.688 197.984 122.912
C 436.197 197.834 124.721
C 438.662 198.980 126.057
C 443.111 199.027 125.945
C 445.303 200.846 126.491
C 448.477 201.845 123.647
C 450.903 200.917 125.729
C 453.472 202.262 126.391
C 456.096 202.502 126.713
C 458.232 203.838 126.301
C 461.571 205.383 129.175
C 464.575 208.580 128.488
C 467.526 205.893 128.948
C 470.278 203.907 127.840
C 473.341 202.923 128.858
C 475.883 202.319 125.189
C 479.370 203.282 122.363
C 481.076 202.295 120.278
C 481.994 199.011 121.485
C 487.882 197.324 120.878
C 491.886 195.369 121.243
C 494.738 192.529 120.173
C 497.361 190.934 121.237
C 498.827 187.762 121.843
C 500.727 185.086 122.550
C 502.643 182.546 123.513
C 504.314 179.674 123.112
C 505.898 176.756 123.432
C 507.757 173.848 123.331
C 509.398 171.064 123.765
C 510.813 168.171 124.170
C 512.037 165.124 124.495
C 512.743 162.280 126.423
C 512.804 159.235 128.027
C 513.507 155.979 129.218
C 514.739 152.723 129.689
C 514.788 149.928 130.805
C 515.494 147.372 133.857
C 515.443 143.999 135.118
C 515.231 140.644 136.429
C 514.960 137.609 137.374
C 514.899 134.297 138.568
C 514.683 131.238 139.608
C 512.754 128.660 141.234
C 510.426 126.866 142.738
C 508.011 125.027 143.332
C 505.580 122.616 143.465
C 504.264 119.469 145.336
C 501.265 117.669 146.010
C 498.377 115.510 146.149
C 495.732 113.608 146.508
C 492.531 111.536 146.651
C 490.297 110.043 147.445
C 487.168 109.365 148.170
C 483.867 108.637 149.206
C 480.215 108.988 148.986
C 477.278 109.402 148.883
C 473.626 109.457 148.516
C 470.611 109.654 148.281
C 467.468 111.682 150.128
C 464.126 112.975 151.047
C 461.298 114.496 149.536
C 458.022 115.467 149.531
C 455.455 117.083 149.446
C 453.001 119.242 150.014
C 451.203 122.198 148.884
C 448.207 124.200 149.904
C 445.112 125.874 149.353
C 443.684 129.091 149.696
C 440.938 131.103 150.654
C 439.812 134.265 149.220
C 437.992 137.249 148.491
C 436.504 139.757 149.187
C 434.651 142.456 149.306
C 433.733 146.259 149.248
C 433.733 149.597 147.910
C 433.220 152.579 148.197
C 433.532 155.948 147.711
C 432.500 158.835 146.235
C 434.599 162.579 146.988
C 435.053 166.658 147.385
C 437.535 168.872 145.848
C 438.520 171.791 145.044
C 440.894 174.510 144.578
C 442.474 177.050 144.789
C 444.762 179.658 144.515
C 447.296 181.278 143.649
C 449.589 183.445 142.107
C 452.350 186.036 142.850
C 454.875 188.868 143.022
C 458.299 189.214 142.839
C 462.025 189.708 143.970
C 465.119 190.498 143.718
C 468.274 191.669 143.010
C 471.485 192.500 143.103
C 474.659 192.695 144.111
C 478.017 192.614 144.346
C 481.229 192.170 143.808
C 485.006 193.012 144.691
C 488.336 193.636 144.205
C 491.378 191.491 145.387
C 494.675 190.272 147.129
C 497.276 188.251 146.443
C 500.448 186.848 146.209
C 503.007 184.906 146.939
C 505.626 183.003 148.085
C 508.560 181.121 148.388
C 510.338 178.445 148.750
C 513.135 176.115 148.056
C 514.708 173.240 149.531
C 517.006 170.660 151.867
C 517.167 166.989 153.059
C 518.056 163.965 153.367
C 518.881 160.896 154.492
C 519.299 157.706 155.239
C 519.039 154.518 157.377
C 517.900 152.136 158.982
C 516.711 149.752 160.542
C 516.130 146.666 161.718
C 515.829 142.897 161.665
C 513.596 140.834 163.820
C 512.816 137.853 165.465
C 510.472 135.490 165.724
C 508.073 133.273 167.834
C 506.920 129.710 168.012
C 505.490 127.183 169.200
C 502.827 125.328 170.032
C 500.012 123.693 170.807
C 497.414 121.400 170.239
C 494.630 120.232 171.913
C 491.973 118.222 174.326
C 489.141 117.473 174.467
C 485.388 116.279 174.464
C 482.645 115.154 174.866
C 479.077 114.315 175.055
C 475.969 114.357 175.963
C 472.797 114.599 175.950
C 469.672 115.550 175.634
C 466.558 116.593 175.707
C 463.189 117.836 175.225
C 459.991 118.750 174.921
C 457.155 120.161 174.659
C 454.846 123.359 175.159
C 451.924 124.923 174.606
C 448.924 126.235 174.459
C 446.497 128.100 175.292
C 443.840 130.793 176.022
C 443.345 133.842 175.523
C 441.815 136.884 174.872
C 441.042 140.158 175.165
C 439.547 143.607 174.325
C 438.614 146.758 173.961
C 438.650 150.432 175.738
C 438.093 153.161 175.599
C 438.523 157.250 174.836
C 438.256 160.237 174.464
C 437.583 163.634 174.532
C 437.556 166.966 174.924
C 438.098 170.228 174.487
C 438.686 173.061 172.682
C 439.586 176.102 171.574
C 440.456 178.822 170.072
C 441.543 182.056 169.099
C 442.256 184.861 167.466
C 443.089 187.808 166.712
C 444.820 191.006 166.508
C 444.937 194.077 165.406
C 447.016 196.909 165.551
C 446.154 200.557 165.869
C 445.195 203.650 164.945
C 444.367 206.069 165.072
C 443.724 209.023 164.683
C 443.005 211.710 163.516
C 441.665 214.921 162.250
C 441.225 217.004 159.592
C 440.541 219.924 157.912
C 439.640 223.197 155.523
C 439.883 226.517 153.847
C 439.483 226.759 149.443
C 440.369 230.818 148.229
C 440.892 234.042 148.170
C 439.926 236.886 148.066
C 437.038 240.288 148.923
C 435.149 242.246 146.817
C 430.487 242.338 144.495
C 428.010 244.440 144.562
C 426.392 247.128 142.909
C 424.426 249.607 141.785
C 422.515 252.188 140.928
C 420.509 253.949 138.909
C 418.739 256.268 137.292
C 416.612 258.294 135.477
C 414.826 260.615 134.043
C 413.242 262.965 132.460
C 411.810 265.338 130.670
C 411.253 268.720 129.925
C 411.230 271.931 128.685
C 410.471 275.036 127.169
C 409.042 277.657 125.317
C 408.949 280.338 123.952
C 408.668 284.367 124.131
C 408.645 287.527 122.405
C 408.790 290.698 120.688
C 408.945 293.379 118.965
C 408.923 296.449 117.240
C 409.043 299.221 115.572
C 411.003 301.945 114.250
C 413.406 304.022 113.347
C 415.688 305.443 111.817
C 417.826 306.896 109.568
C 419.186 310.238 108.114
C 422.056 311.635 106.534
C 424.666 312.881 104.375
C 427.113 314.145 102.598
C 430.034 315.307 100.436
C 432.221 316.665 99.330
C 435.346 317.347 98.588
C 438.700 318.276 97.967
C 442.231 317.524 97.279
C 445.101 316.887 96.870
C 448.569 316.220 95.869
C 451.463 315.620 95.198
C 455.127 315.351 97.174
C 458.705 314.855 97.973
C 461.275 312.448 97.525
C 464.552 311.483 97.517
C 467.192 310.103 98.096
C 469.921 308.860 99.516
C 471.724 305.892 100.604
C 475.061 305.037 102.072
C 478.117 303.219 102.282
C 479.911 301.211 104.575
C 482.994 300.328 106.066
C 484.100 297.063 107.265
C 486.015 294.373 108.621
C 487.871 293.090 110.596
C 489.975 291.216 112.268
C 491.248 288.573 114.857
C 491.300 285.373 116.497
C 492.170 283.568 118.783
C 492.110 281.013 121.052
C 493.087 277.907 122.041
C 491.604 276.201 125.766
C 491.673 273.849 129.152
C 489.158 271.485 130.381
C 488.329 269.055 132.265
C 486.206 267.145 134.521
C 484.983 265.781 136.894
C 482.973 264.078 139.170
C 480.492 262.612 140.392
C 478.155 260.257 141.542
C 475.908 259.370 144.550
C 473.789 257.876 147.326
C 470.464 257.846 148.227
C 467.148 258.726 150.135
C 464.173 258.319 151.250
C 461.078 257.328 152.376
C 458.069 257.162 153.766
C 455.232 258.094 155.250
C 452.017 258.651 156.083
C 448.737 258.858 156.127
C 445.354 259.329 158.148
C 442.081 258.881 159.045
C 439.167 261.474 158.869
C 436.224 263.898 159.792
C 433.340 264.976 158.433
C 430.066 266.038 157.946
C 427.542 268.113 157.529
C 425.055 270.479 157.417
C 422.080 272.234 156.859
C 420.157 274.443 155.490
C 417.050 275.738 153.940
C 415.549 278.888 153.080
C 413.565 282.556 153.143
C 413.289 285.883 151.198
C 412.180 288.195 149.340
C 411.308 291.140 147.949
C 410.736 293.842 146.140
C 411.126 297.513 145.058
C 412.336 300.170 144.045
C 413.584 302.789 142.990
C 414.086 305.646 141.307
C 413.976 308.065 138.403
C 416.401 310.813 137.730
C 417.208 313.930 136.376
C 419.294 315.453 134.261
C 421.854 318.255 133.409
C 422.643 320.626 130.614
C 424.029 323.039 129.165
C 426.602 324.623 127.719
C 429.333 326.004 126.366
C 431.491 326.841 123.725
C 434.438 328.587 123.294
C 437.336 331.450 122.730
C 440.037 331.774 121.632
C 443.553 332.192 119.909
C 446.186 332.966 118.717
C 449.602 333.311 117.420
C 452.821 333.657 117.334
C 455.921 333.177 116.802
C 458.981 332.008 116.616
C 462.127 331.070 116.748
C 465.418 329.561 116.621
C 468.549 328.418 116.399
C 471.389 327.015 116.654
C 474.070 325.050 118.837
C 476.947 323.321 119.003
C 479.961 322.052 119.220
C 482.691 321.204 120.595
C 485.708 319.711 122.468
C 486.395 317.278 124.313
C 488.052 314.636 125.826
C 489.206 312.617 128.274
C 490.830 309.569 129.979
C 491.981 307.126 131.887
C 492.717 306.028 135.748
C 493.510 304.069 137.568
C 493.350 300.844 140.225
C 493.837 298.568 142.153
C 494.857 296.311 144.573
C 495.314 294.400 147.294
C 495.031 291.975 149.565
C 494.358 288.818 150.666
C 493.558 286.073 152.430
C 492.666 283.245 153.700
C 491.734 280.491 155.735
C 490.975 277.493 156.950
C 490.307 275.067 158.851
C 488.915 272.973 161.487
C 488.878 270.137 163.104
C 487.187 268.579 165.763
C 485.384 266.690 168.309
C 484.939 264.809 171.171
C 486.775 261.069 172.756
C 488.339 259.302 175.379
C 490.060 256.416 177.412
C 491.192 254.305 179.295
C 494.485 252.160 181.080
C 497.617 250.083 183.224
C 498.311 247.715 185.160
C 497.564 246.345 188.569
C 496.535 244.869 191.256
C 495.823 239.974 193.097
C 496.643 238.171 194.768
C 497.150 236.709 197.384
C 496.847 235.415 201.229
C 500.082 234.091 203.406
C 502.336 230.161 204.407
C 503.856 228.327 206.075
C 504.250 226.389 207.798
C 501.471 222.698 209.324
C 500.396 218.665 208.980
C 503.542 216.797 211.017
C 504.709 214.598 213.352
C 505.074 213.429 216.095
C 500.970 211.717 220.344
C 501.602 209.844 223.735
C 503.051 208.362 225.964
C 503.739 207.143 228.498
C 503.374 205.698 232.215
C 507.034 204.090 233.565
C 509.319 202.420 234.765
C 511.480 201.874 236.441
C 513.764 202.229 237.606
C 515.270 201.019 241.351
C 518.294 198.474 241.617
C 521.380 196.037 242.637
C 523.968 195.308 243.836
C 526.785 193.496 244.969
C 528.968 192.004 246.484
C 530.545 192.727 250.584
C 532.437 194.071 254.035
C 535.052 195.916 257.293
C 536.365 193.827 260.800
C 537.550 191.277 263.075
C 538.517 193.690 265.682
C 541.301 193.039 267.069
C 544.051 191.277 267.464
C 545.571 189.265 269.760
C 547.176 189.645 272.435
C 550.274 189.856 273.212
C 552.706 189.519 274.046
C 556.559 190.071 273.807
C 558.424 189.958 277.961
C 561.416 188.918 280.139
C 562.477 187.024 282.738
C 564.257 186.407 284.479
C 567.299 187.926 287.675
C 568.251 185.088 289.696
C 570.914 183.502 292.840
C 573.361 182.429 295.006
C 577.175 182.851 296.897
C 578.393 179.595 298.673
C 581.648 177.570 300.389
C 582.225 176.019 302.553
C 582.765 173.696 305.756
C 583.165 170.069 307.576
C 582.544 167.864 308.436
C 583.733 164.702 309.577
C 583.861 161.483 308.327
C 585.632 159.310 307.131
C 585.736 155.600 307.156
C 586.078 152.723 305.564
C 585.542 150.184 303.092
C 586.553 148.879 301.129
C 590.157 147.972 298.554
C 591.590 145.690 298.068
C 593.074 143.467 295.991
C 593.353 140.675 293.643
C 594.229 137.506 292.991
C 593.142 135.087 291.795
C 594.018 132.145 288.766
C 594.405 129.399 286.517
C 594.245 126.206 283.026
C 593.798 124.283 280.323
C 596.036 123.181 277.310
C 593.659 121.651 274.744
C 592.639 119.593 271.163
C 592.916 119.890 266.588
C 592.170 118.418 262.053
C 592.364 116.604 257.750
C 592.446 114.846 254.576
C 592.195 113.216 250.864
C 590.991 113.490 247.774
C 590.924 112.500 244.582
C 591.407 112.252 242.194
C 589.720 113.148 238.846
C 589.544 114.148 235.761
C 588.365 113.416 232.497
C 587.454 113.293 229.268
C 586.830 113.211 226.004
C 584.893 113.006 223.282
C 583.572 112.567 220.251
C 581.854 112.436 217.259
C 580.688 112.097 214.233
C 579.474 111.520 211.278
C 578.142 110.718 208.367
C 578.366 109.308 205.163
C 578.297 107.329 202.348
C 577.684 105.826 199.205
C 576.379 104.885 196.082
C 576.006 103.131 193.665
C 577.344 101.669 190.141
C 576.834 99.480 187.327
C 576.397 97.163 184.596
C 575.802 95.049 182.280
C 575.264 92.900 179.544
C 574.733 90.800 177.137
C 575.162 87.483 175.785
C 575.912 84.313 175.249
C 575.860 81.222 175.146
C 575.138 77.884 174.881
C 575.429 74.691 172.677
C 575.541 71.138 172.905
C 575.003 67.573 173.072
C 574.746 64.307 173.170
C 574.293 60.541 173.576
C 574.558 57.752 173.511
C 575.268 54.719 174.547
C 576.246 51.460 175.507
C 576.694 48.770 177.970
C 577.182 46.666 180.006
C 577.360 43.837 182.338
C 577.639 41.573 184.334
C 580.620 39.843 186.685
C 582.467 37.715 189.082
C 582.247 36.595 192.443
C 583.129 34.516 195.006
C 584.160 33.385 197.626
C 586.001 32.526 200.249
C 586.665 32.970 203.800
C 588.895 31.502 206.426
C 589.616 30.069 209.606
C 591.636 30.675 212.445
C 593.784 29.425 214.960
C 594.195 30.582 218.397
C 595.223 30.947 221.796
C 597.219 31.037 224.032
C 598.852 31.052 226.872
C 600.738 32.475 229.991
C 601.171 34.618 232.846
C 602.912 35.836 235.020
C 604.060 38.083 237.325
C 604.291 39.169 240.542
C 606.464 42.824 241.494
C 608.700 45.418 243.790
C 608.103 48.954 244.536
C 608.672 51.548 246.293
C 609.261 55.079 246.951
C 610.454 57.742 247.642
C 611.168 61.104 248.189
C 610.863 64.219 248.197
C 610.263 67.580 249.023
C 611.791 71.117 248.817
C 612.968 74.710 249.173
C 612.532 77.688 247.495
C 613.270 80.741 245.140
C 613.029 83.718 243.985
C 612.567 87.048 243.257
C 612.630 90.077 241.903
C 613.190 92.541 239.725
C 612.922 95.144 237.608
C 611.828 97.574 235.684
C 612.510 100.912 233.647
C 611.956 104.030 232.348
C 611.565 105.033 228.595
C 612.070 106.656 225.059
C 610.171 107.733 222.498
C 608.889 109.531 219.813
C 608.264 110.348 216.683
C 608.012 111.154 213.355
C 606.997 112.388 210.242
C 605.802 112.233 207.241
C 603.724 113.294 204.362
C 603.429 112.650 200.839
C 603.928 112.588 196.699
C 603.188 110.415 193.592
C 601.895 109.361 190.900
C 601.299 108.073 187.842
C 600.370 106.464 185.112
C 600.737 104.044 182.144
C 601.140 101.477 180.472
C 601.509 98.876 178.849
C 601.131 96.441 176.576
C 599.322 94.080 174.241
C 600.496 90.709 173.170
C 600.601 88.084 170.868
C 599.999 84.818 170.527
C 601.082 81.235 169.469
C 599.682 78.263 167.664
C 599.691 75.459 166.255
C 599.871 72.115 166.178
C 600.126 68.784 166.365
C 598.872 65.512 166.595
C 600.127 62.297 166.667
C 601.606 58.567 165.762
C 601.736 55.844 166.843
C 601.647 52.158 168.228
C 601.813 49.244 168.886
C 602.036 45.871 170.314
C 603.247 43.226 171.738
C 603.760 40.819 173.755
C 604.343 38.910 176.358
C 605.308 36.986 178.840
C 605.918 35.077 181.858
C 606.504 33.085 184.476
C 607.316 31.656 187.196
C 609.578 31.515 190.463
C 610.222 30.159 193.470
C 611.109 28.521 196.166
C 613.038 27.468 198.454
C 615.302 26.717 201.479
C 616.390 28.138 204.045
C 617.476 28.753 207.279
C 619.395 29.927 209.798
C 620.507 30.837 213.372
C 621.817 31.938 216.201
C 625.113 33.703 217.839
C 626.369 34.824 220.062
C 627.605 37.626 222.910
C 628.744 39.171 225.244
C 630.514 40.536 227.890
C 632.450 42.323 229.967
C 633.560 44.684 232.044
C 633.270 47.103 234.431
C 633.645 49.756 236.459
C 633.528 52.278 238.466
C 634.089 55.165 240.452
C 633.919 57.635 242.669
C 634.564 60.113 244.510
C 635.692 63.348 245.745
C 636.189 65.388 248.246
C 637.399 68.629 248.873
C 636.689 71.818 248.443
C 635.485 75.000 250.191
C 636.454 77.650 250.696
C 637.522 79.163 253.602
C 639.009 80.574 256.721
C 639.363 83.339 258.875
C 635.807 86.654 260.310
C 635.466 87.995 263.249
C 636.534 90.564 265.449
C 637.090 92.788 267.901
C 637.689 94.767 270.505
C 637.950 97.697 272.102
C 638.655 100.247 274.132
C 638.960 103.088 276.070
C 639.611 105.484 278.185
C 640.459 107.926 280.147
C 641.479 110.489 281.959
C 643.538 111.884 284.432
C 645.976 113.459 286.284
C 647.892 115.586 288.360
C 649.095 118.237 290.326
C 651.158 119.876 291.782
C 653.623 120.427 294.939
C 656.143 122.423 296.561
C 658.786 124.338 298.099
C 661.109 126.184 299.275
C 663.569 128.165 300.830
C 665.916 129.991 302.112
C 669.437 130.689 302.469
C 672.732 130.726 302.274
C 675.654 131.277 301.420
C 678.668 132.533 300.384
C 682.216 133.703 301.472
C 685.545 134.034 300.252
C 688.731 134.971 298.838
C 691.722 135.645 297.679
C 695.069 136.434 296.027
C 697.780 136.642 295.350
C 700.607 136.016 293.802
C 703.731 135.217 292.354
C 705.867 134.154 289.559
C 707.550 133.154 287.327
C 709.774 132.409 284.504
C 711.562 131.636 282.182
C 713.475 128.227 280.724
C 715.457 125.865 278.681
C 715.752 124.776 275.316
C 717.403 123.193 272.778
C 718.188 121.312 270.530
C 718.925 118.668 268.666
C 717.935 116.478 265.934
C 719.348 113.578 264.032
C 720.219 111.776 261.085
C 719.578 108.662 259.537
C 720.788 105.850 257.765
C 719.083 103.827 255.251
C 718.293 101.388 252.766
C 718.259 98.634 251.583
C 718.073 95.951 249.711
C 716.569 92.714 248.110
C 714.062 90.775 246.409
C 712.912 88.105 245.523
C 710.608 85.752 244.604
C 708.971 83.994 242.194
C 705.890 81.106 243.269
C 703.546 77.738 242.871
C 699.900 77.419 243.050
C 697.235 75.766 242.499
C 693.922 74.432 243.198
C 691.578 72.675 243.837
C 688.479 71.303 244.631
C 685.462 71.106 245.440
C 681.966 70.781 245.494
C 679.072 68.984 247.306
C 675.916 67.247 248.511
C 673.348 67.916 250.709
C 671.155 67.822 253.964
C 668.529 68.092 255.777
C 665.423 68.321 257.236
C 662.868 68.399 259.352
C 661.148 68.475 262.209
C 659.069 69.241 264.744
C 656.897 70.683 266.745
C 654.355 70.459 269.786
C 651.545 71.048 271.648
C 651.285 72.869 275.093
C 650.628 73.707 278.869
C 649.656 76.341 280.723
C 648.191 78.374 283.132
C 647.915 80.161 285.886
C 647.787 81.704 288.952
C 647.013 83.768 291.669
C 647.478 86.151 293.804
C 646.541 89.085 295.865
C 647.810 90.967 298.651
C 648.866 92.322 302.451
C 651.374 94.647 304.248
C 652.596 97.118 305.808
C 654.296 99.162 307.881
C 656.144 101.408 309.444
C 659.143 102.726 311.462
C 662.018 103.473 312.313
C 664.905 104.234 313.097
C 667.579 105.916 314.222
C 669.824 108.886 314.884
C 673.531 108.808 315.257
C 676.515 110.101 316.530
C 679.509 111.271 315.627
C 683.389 111.299 315.892
C 686.205 113.768 316.059
C 689.145 114.787 316.461
C 692.360 115.159 315.596
C 695.527 115.348 314.533
C 698.237 116.852 312.881
C 701.579 116.183 312.329
C 705.668 115.816 312.565
C 708.043 115.639 310.852
C 711.203 115.670 308.502
C 713.855 115.672 307.117
C 716.793 115.359 304.940
C 719.303 114.061 303.356
C 721.281 113.092 301.062
C 722.687 111.732 298.427
C 724.230 110.088 296.038
C 725.555 108.526 293.050
C 727.037 107.171 290.380
C 728.024 105.485 287.873
C 728.060 102.083 285.816
C 728.875 100.412 283.016
C 730.084 98.702 280.495
C 731.099 96.155 278.900
C 731.761 92.946 276.874
C 730.166 90.657 275.457
C 729.190 88.201 273.213
C 728.055 85.231 272.077
C 726.737 82.561 269.633
C 725.446 80.009 267.974
C 724.296 76.107 268.305
C 723.100 73.862 267.162
C 720.183 71.113 265.967
C 718.534 68.861 264.810
C 717.152 65.940 263.564
C 715.536 63.053 263.004
C 713.163 60.816 262.306
C 710.307 59.681 260.827
C 707.479 58.076 259.982
C 704.650 56.936 258.932
C 701.658 55.148 258.263
C 698.821 53.973 256.993
C 696.268 52.234 256.362
C 693.252 50.214 256.670
C 690.934 48.388 255.274
C 688.063 46.556 256.147
C 684.590 46.352 255.869
C 681.142 45.253 255.403
C 677.954 42.766 255.895
C 676.244 40.722 252.253
C 672.754 39.272 250.688
C 670.332 34.672 249.144
C 669.521 30.537 249.620
C 668.170 28.032 248.066
C 668.153 24.902 249.541
C 667.052 21.776 251.392
C 667.689 18.504 253.072
C 667.604 14.880 255.126
C 667.747 12.598 259.567
C 667.758 8.514 260.306
C 665.788 5.190 263.683
C 663.519 2.119 263.943
C 660.099 -0.441 262.883
C 658.233 -2.670 261.432
C 656.804 -5.909 261.664
C 655.157 -8.818 261.358
C 653.658 -11.732 260.802
C 651.571 -14.258 261.485
C 649.935 -17.154 261.733
C 647.847 -19.876 262.120
C 646.248 -22.717 262.196
C 644.801 -25.610 262.467
C 643.443 -28.575 262.970
C 643.410 -32.057 262.547
C 643.700 -35.478 262.797
C 643.201 -38.969 263.079
C 641.879 -42.186 263.572
C 641.959 -45.156 264.053
C 642.579 -48.920 262.714
C 642.721 -52.450 263.417
C 643.026 -55.967 264.164
C 643.237 -59.025 265.051
C 643.361 -62.468 265.777
C 643.573 -65.597 266.579
C 645.597 -68.367 267.694
C 648.020 -70.345 268.752
C 650.017 -71.920 270.512
C 651.681 -73.772 272.866
C 653.234 -77.232 273.734
C 655.762 -78.735 275.742
C 657.851 -80.312 278.227
C 659.900 -81.800 280.308
C 662.262 -83.264 282.922
C 664.277 -84.654 284.285
C 667.134 -85.188 285.813
C 670.290 -85.891 287.241
C 673.246 -85.014 289.241
C 675.686 -84.229 290.738
C 678.512 -83.539 292.977
C 680.907 -82.870 294.709
C 684.843 -81.578 294.217
C 688.317 -80.460 294.819
C 690.100 -78.056 296.727
C 692.967 -76.788 298.086
C 695.317 -75.012 298.813
C 698.019 -73.086 298.773
C 699.402 -69.746 299.189
C 702.767 -68.102 299.204
C 705.312 -65.987 300.520
C 707.227 -63.164 299.586
C 710.354 -61.515 299.503
C 711.055 -57.936 299.666
C 712.677 -54.759 299.802
C 714.710 -52.714 298.980
C 716.767 -50.182 298.674
C 718.146 -46.725 297.469
C 717.999 -43.183 296.865
C 719.089 -40.656 295.575
C 719.148 -37.531 294.191
C 719.702 -34.184 294.459
C 719.017 -31.548 291.057
C 719.555 -28.242 288.652
C 717.060 -25.902 287.340
C 716.316 -23.104 286.015
C 714.573 -20.818 283.783
C 713.819 -18.909 281.597
C 712.230 -16.800 279.329
C 709.951 -15.303 277.793
C 707.601 -12.977 276.609
C 706.167 -11.426 273.380
C 704.662 -9.364 270.568
C 701.797 -9.414 268.654
C 699.415 -9.997 265.588
C 696.862 -9.585 263.699
C 694.078 -8.633 261.918
C 691.620 -8.365 259.705
C 689.577 -9.079 257.167
C 686.918 -9.691 255.194
C 683.902 -10.234 254.006
C 681.404 -10.402 250.926
C 678.501 -10.055 249.146
C 676.258 -12.873 247.637
C 674.265 -15.183 245.171
C 671.402 -16.951 245.148
C 668.418 -18.468 244.212
C 666.365 -20.833 243.190
C 664.494 -23.370 241.827
C 661.912 -25.528 240.868
C 660.180 -28.258 240.870
C 657.099 -30.316 240.888
C 656.100 -33.722 240.318
C 655.018 -37.371 238.614
C 654.896 -41.154 239.384
C 653.809 -44.048 240.072
C 653.206 -47.361 240.247
C 652.716 -50.547 240.964
C 653.533 -54.304 241.085
C 654.928 -56.995 241.689
C 656.339 -59.659 242.354
C 656.922 -62.830 243.273
C 656.495 -66.049 245.211
C 659.143 -68.583 245.887
C 660.160 -71.860 246.541
C 661.828 -73.740 248.738
C 664.563 -76.366 249.607
C 664.999 -79.405 251.757
C 666.384 -81.987 252.879
C 668.711 -83.657 254.617
C 671.170 -85.088 256.378
C 672.615 -86.484 259.258
C 675.614 -87.939 260.160
C 678.759 -90.493 260.865
C 681.044 -90.851 262.669
C 683.934 -91.409 265.285
C 686.222 -92.228 267.031
C 689.124 -92.591 269.248
C 692.185 -92.588 270.305
C 694.837 -91.965 271.948
C 697.409 -90.587 273.449
C 700.198 -89.314 274.630
C 702.932 -87.572 276.247
C 705.565 -86.222 277.798
C 708.007 -84.506 278.891
C 710.730 -81.661 278.340
C 713.113 -79.663 279.613
C 715.735 -78.067 280.761
C 718.506 -76.527 280.657
C 721.554 -74.187 280.370
C 722.217 -71.232 279.586
C 723.652 -68.078 279.482
C 725.010 -65.266 278.196
C 726.384 -61.672 278.016
C 727.498 -58.635 277.333
C 729.055 -56.283 274.384
C 729.909 -53.768 273.531
C 729.845 -49.900 271.944
C 730.378 -47.087 270.975
C 731.553 -44.075 269.735
C 732.358 -41.354 267.943
C 732.235 -38.376 266.447
C 731.265 -35.127 266.078
C 730.449 -32.067 264.956
C 729.389 -29.098 264.272
C 728.524 -25.958 262.863
C 727.538 -22.832 262.318
C 726.951 -20.014 261.030
C 725.962 -17.353 258.748
C 725.800 -14.170 258.037
C 724.648 -12.039 255.490
C 722.152 -10.486 253.681
C 718.656 -10.325 252.550
C 718.932 -8.533 249.000
C 715.979 -8.640 246.444
C 713.043 -9.543 242.379
C 713.274 -9.598 239.636
C 713.654 -9.421 236.727
C 712.264 -7.821 234.362
C 710.974 -7.063 231.761
C 710.973 -4.424 227.769
C 710.956 -6.020 224.405
C 708.264 -8.761 222.957
C 704.552 -9.633 221.307
C 701.409 -9.108 220.129
C 697.443 -10.112 219.354
C 694.566 -9.620 218.159
C 690.834 -9.523 218.968
C 686.817 -8.878 218.166
C 684.471 -9.240 215.631
C 681.440 -9.340 214.662
C 677.546 -7.809 214.975
C 672.909 -8.381 213.716
C 671.142 -8.724 211.482
C 668.494 -12.126 212.573
C 665.615 -13.140 212.267
C 663.249 -13.880 209.936
C 660.638 -15.705 209.042
C 658.821 -15.857 205.701
C 656.454 -19.974 204.416
C 656.417 -19.020 201.036
C 657.248 -19.209 197.690
C 656.422 -15.981 193.440
C 656.794 -14.978 190.149
C 655.440 -14.535 185.817
C 657.368 -13.905 183.091
C 658.359 -12.087 179.090
C 660.338 -9.901 177.999
C 661.995 -9.176 174.954
C 665.351 -10.658 171.889
C 668.806 -7.730 175.189
C 671.880 -6.252 174.133
C 673.786 -6.746 172.635
C 676.463 -5.872 171.340
C 677.660 -3.274 169.253
C 680.087 -1.824 169.992
C 682.752 0.036 168.235
C 685.276 0.679 167.857
C 687.578 2.309 171.897
C 690.291 4.141 173.724
C 693.672 4.118 175.797
C 696.914 4.447 177.499
C 698.932 4.842 179.928
C 702.475 3.613 181.480
C 703.854 1.958 183.934
C 707.314 4.003 183.782
C 710.413 6.303 184.302
C 713.474 6.141 185.423
C 716.338 7.969 186.836
C 717.438 7.579 188.980
C 720.459 7.324 190.324
C 721.579 9.668 193.694
C 723.981 10.450 194.199
C 726.113 10.820 195.058
C 729.496 12.273 197.797
C 731.500 15.548 199.981
C 733.854 16.989 201.327
C 737.759 18.385 200.780
C 740.353 17.488 200.540
C 744.529 18.300 201.516
C 747.025 16.882 202.925
C 749.211 18.385 204.843
C 750.863 20.081 206.085
C 754.568 20.243 206.491
C 756.304 20.379 210.429
C 759.405 18.263 211.993
C 762.249 17.117 214.063
C 765.134 14.240 216.036
C 766.683 12.276 218.726
C 770.873 11.824 220.794
C 774.183 11.492 221.438
C 776.874 10.531 221.578
C 780.305 9.495 222.878
C 782.676 9.046 225.176
C 785.094 10.616 226.690
C 785.818 11.173 230.530
C 785.457 12.196 234.607
C 783.774 13.235 238.206
C 781.764 15.066 241.803
C 777.998 13.652 244.517
C 775.804 14.661 247.473
C 775.749 15.044 251.474
C 773.819 12.519 254.260
C 773.314 12.383 258.402
C 771.777 12.649 260.950
C 771.397 12.422 264.532
C 770.346 13.912 267.430
C 766.934 15.610 270.882
C 767.979 15.657 274.503
C 767.536 16.058 277.777
C 767.910 13.744 281.718
C 766.597 11.404 284.890
C 764.044 8.350 287.507
C 763.696 4.760 290.228
C 763.649 2.210 292.673
C 762.768 1.569 296.097
C 762.427 -1.021 297.211
C 761.232 -3.142 298.864
C 757.316 -3.467 301.422
C 754.858 -5.888 303.366
C 753.124 -8.596 305.182
C 752.247 -11.079 307.240
C 748.820 -14.181 308.870
C 745.448 -16.452 309.726
C 744.611 -19.365 311.096
C 744.988 -22.994 313.548
C 744.722 -25.287 315.638
C 744.723 -28.519 317.698
C 744.296 -30.978 320.437
C 743.829 -32.560 324.029
C 745.563 -35.081 327.752
C 743.169 -36.720 330.968
C 742.106 -38.428 334.555
C 743.600 -41.525 337.457
C 742.122 -42.046 340.356
C 740.800 -43.638 343.804
C 739.122 -45.477 346.195
C 737.516 -46.961 348.404
C 736.248 -48.895 350.820
C 730.914 -46.241 349.886
C 728.635 -45.970 352.652
C 725.934 -43.238 354.625
C 723.656 -44.680 357.285
C 719.986 -43.750 357.300
C 715.469 -43.830 355.023
C 712.751 -43.563 356.913
C 708.807 -45.561 355.833
C 706.772 -47.852 357.650
C 704.049 -48.133 359.952
C 701.711 -50.223 361.239
C 701.518 -50.062 365.250
C 701.743 -53.183 367.248
C 700.491 -55.681 368.830
C 699.514 -58.891 369.804
C 698.426 -61.548 372.071
C 698.312 -63.500 375.093
C 698.395 -66.187 377.347
C 701.854 -65.583 381.710
C 702.462 -66.011 384.549
C 701.493 -67.417 387.441
C 699.824 -68.966 389.986
C 698.587 -70.163 392.741
C 699.282 -71.826 395.795
C 699.340 -73.293 398.814
C 699.196 -74.926 401.706
C 699.995 -75.533 404.899
C 700.576 -76.814 407.924
C 701.145 -77.670 411.220
C 701.557 -78.985 414.176
C 702.200 -80.358 417.046
C 703.100 -81.758 419.895
C 703.547 -84.578 421.932
C 704.685 -87.305 423.699
C 705.695 -89.649 426.147
C 706.655 -91.268 429.114
C 707.855 -93.456 430.797
C 707.651 -97.148 432.432
C 709.210 -99.730 434.399
C 710.844 -102.376 436.230
C 712.478 -104.569 437.875
C 714.034 -107.067 439.807
C 715.605 -109.344 441.489
C 717.785 -112.218 441.503
C 719.806 -114.712 440.729
C 722.296 -116.432 440.095
C 725.341 -117.994 439.916
C 727.353 -121.229 440.704
C 730.178 -123.100 439.607
C 733.373 -124.634 438.928
C 736.157 -126.211 438.214
C 739.507 -127.762 437.252
C 741.581 -129.480 436.479
C 743.788 -130.934 434.532
C 746.010 -132.714 432.435
C 748.338 -132.973 429.604
C 750.100 -133.190 427.225
C 752.672 -133.445 424.619
C 754.675 -133.651 422.353
C 754.767 -134.935 418.385
C 755.833 -135.746 414.937
C 757.441 -134.218 412.166
C 759.049 -134.336 409.153
C 759.822 -133.990 406.240
C 759.913 -133.968 402.923
C 759.795 -131.989 399.872
C 760.153 -132.525 396.183
C 761.443 -131.827 392.937
C 760.294 -130.979 389.701
C 760.506 -131.415 386.198
C 759.940 -128.966 383.552
C 759.649 -127.334 380.390
C 758.824 -127.115 377.516
C 758.372 -126.363 374.360
C 756.694 -124.823 371.178
C 755.224 -122.195 369.212
C 753.629 -121.249 366.804
C 751.570 -119.312 364.881
C 751.126 -116.928 362.493
C 747.117 -115.632 361.379
C 744.158 -114.149 358.921
C 741.792 -111.420 359.532
C 739.691 -109.283 358.454
C 736.637 -107.303 358.450
C 733.939 -106.133 357.863
C 730.930 -104.385 357.834
C 728.607 -102.499 358.752
C 726.398 -99.816 359.259
C 722.652 -98.900 359.392
C 719.159 -97.412 359.301
C 716.728 -96.533 361.580
C 713.449 -96.705 363.732
C 710.999 -95.628 365.489
C 708.466 -93.972 367.125
C 705.765 -93.164 368.876
C 703.092 -93.448 370.850
C 700.789 -93.135 373.286
C 699.132 -92.318 376.004
C 695.711 -92.111 378.008
C 693.302 -90.860 380.091
C 692.069 -92.329 383.493
C 689.865 -93.854 386.358
C 689.642 -93.686 389.711
C 688.467 -93.559 392.980
C 687.626 -94.620 395.984
C 686.546 -96.024 398.926
C 685.596 -96.618 402.241
C 685.882 -97.799 405.237
C 685.719 -97.726 408.938
C 685.793 -100.014 411.709
C 684.839 -102.818 414.644
C 686.466 -105.433 416.977
C 687.583 -106.864 419.573
C 688.426 -109.049 421.997
C 689.774 -111.019 424.279
C 690.990 -114.333 425.808
C 692.528 -116.973 426.266
C 694.122 -119.582 426.698
C 695.896 -122.053 428.107
C 698.418 -123.683 430.406
C 700.266 -126.854 429.758
C 701.912 -129.728 430.867
C 704.816 -131.365 430.694
C 706.886 -134.591 430.037
C 709.757 -136.477 431.539
C 711.757 -138.858 431.962
C 714.322 -140.838 431.114
C 716.880 -142.697 430.020
C 720.262 -143.613 429.775
C 722.136 -146.063 428.223
C 724.125 -149.510 427.185
C 726.423 -150.428 425.609
C 729.670 -151.562 423.692
C 732.026 -152.859 422.381
C 734.852 -153.979 420.324
C 736.529 -155.282 417.879
C 738.515 -155.690 415.428
C 740.166 -155.518 412.597
C 741.588 -155.648 409.639
C 743.294 -155.243 406.469
C 745.011 -155.108 403.606
C 746.165 -154.737 400.668
C 745.553 -154.183 396.779
C 746.794 -153.502 393.731
C 748.069 -153.303 390.718
C 748.208 -153.638 387.567
C 748.041 -153.564 383.719
C 746.725 -151.888 381.428
C 746.172 -150.252 378.422
C 744.571 -149.227 375.631
C 743.826 -147.241 372.416
C 742.685 -145.713 369.715
C 739.671 -145.697 366.964
C 738.440 -144.489 364.772
C 735.980 -141.977 362.508
C 734.495 -140.402 360.399
C 732.847 -139.108 357.641
C 730.668 -138.021 355.332
C 728.500 -136.137 353.638
C 727.140 -133.216 352.519
C 725.150 -130.772 351.356
C 723.542 -128.123 350.460
C 721.251 -125.684 349.278
C 719.752 -122.907 348.237
C 717.716 -120.829 347.022
C 714.690 -118.981 346.184
C 713.204 -116.660 344.434
C 710.022 -115.221 344.027
C 707.272 -113.573 344.369
C 703.959 -111.227 342.595
C 700.032 -110.380 342.235
C 697.260 -108.970 339.967
C 695.266 -106.955 337.487
C 693.571 -106.004 334.308
C 693.232 -106.616 329.578
C 691.034 -104.187 327.949
C 689.018 -103.420 325.544
C 688.674 -104.346 322.283
C 687.204 -103.492 319.265
C 684.664 -104.093 316.785
C 683.452 -106.206 314.216
C 680.473 -107.965 311.667
C 680.558 -108.843 308.288
C 678.101 -110.465 306.351
C 678.531 -114.493 305.644
C 678.743 -117.087 302.203
C 679.587 -118.693 299.031
C 680.653 -120.578 296.714
C 683.164 -123.114 294.244
C 680.124 -124.361 292.081
C 677.481 -122.708 289.144
C 676.174 -122.139 286.715
C 674.016 -119.868 285.085
C 672.217 -118.392 284.564
C 668.828 -118.586 280.025
C 666.133 -118.747 277.302
C 663.600 -117.141 275.559
C 661.211 -114.259 274.121
C 661.303 -114.669 271.099
C 659.291 -113.914 267.991
C 659.274 -111.068 264.276
C 662.788 -108.835 262.492
C 663.419 -108.498 258.755
C 664.287 -108.750 255.601
C 664.490 -109.593 252.448
C 665.336 -110.199 249.925
C 666.939 -109.867 246.912
C 669.745 -108.586 244.136
C 670.786 -107.200 241.058
C 671.899 -105.742 239.301
C 672.293 -104.623 236.548
C 672.391 -103.240 233.875
C 670.895 -99.885 232.410
C 673.246 -97.076 230.477
C 673.103 -96.621 226.407
C 670.719 -96.444 223.059
C 668.621 -94.858 221.027
C 667.958 -95.264 216.410
C 666.336 -94.363 213.331
C 664.437 -93.875 209.924
C 664.698 -91.228 207.122
C 664.143 -91.457 203.113
C 661.098 -90.189 200.370
C 660.637 -86.931 198.450
C 658.414 -85.828 196.335
C 655.408 -85.156 193.218
C 653.880 -83.232 191.890
C 652.159 -81.745 189.975
C 650.696 -78.627 188.737
C 648.909 -77.001 187.486
C 646.227 -75.542 187.255
C 642.714 -74.198 186.118
C 639.512 -74.375 185.476
C 635.501 -73.292 183.473
C 631.886 -74.304 184.030
C 628.511 -73.174 183.974
C 625.172 -72.764 184.006
C 621.942 -73.599 184.033
C 618.629 -76.309 182.541
C 616.037 -76.906 181.955
C 611.980 -78.731 184.296
C 607.860 -80.131 185.103
C 605.149 -78.111 182.604
C 601.457 -76.969 182.638
C 598.214 -74.981 180.753
C 595.771 -73.144 182.539
C 591.725 -71.342 182.432
C 588.102 -69.436 182.773
C 587.393 -67.132 184.140
C 584.700 -64.942 184.336
C 581.941 -62.187 182.804
C 579.974 -58.647 184.743
C 578.864 -54.721 185.247
C 574.325 -53.462 185.656
C 571.254 -50.615 184.596
C 568.377 -48.755 184.006
C 565.798 -47.559 180.886
C 563.223 -45.427 178.861
C 559.999 -44.735 176.460
C 556.882 -43.674 175.449
C 552.339 -43.269 174.952
C 549.760 -40.412 175.371
C 549.125 -37.967 175.018
C 548.028 -34.111 176.088
C 546.203 -32.360 175.772
C 543.225 -30.649 175.657
C 540.904 -26.715 174.658
C 537.962 -24.075 173.563
C 535.122 -23.495 174.882
C 531.093 -22.454 176.854
C 529.439 -19.805 177.618
C 527.746 -18.246 179.397
C 525.314 -15.909 180.898
C 521.120 -15.235 180.515
C 518.332 -12.074 180.551
C 517.549 -9.130 181.460
C 517.024 -5.615 179.665
C 514.580 -2.713 176.388
C 514.319 0.749 175.612
C 512.142 3.616 175.815
C 509.467 5.706 175.866
C 506.225 7.313 174.368
C 502.701 8.726 174.873
C 499.613 9.186 175.396
C 497.782 12.141 173.920
C 496.149 14.642 171.320
C 493.606 16.590 170.146
C 490.245 17.637 172.195
C 487.246 19.808 173.631
C 486.858 21.142 175.749
C 485.863 22.213 177.698
C 484.833 24.089 181.514
C 483.965 27.067 183.393
C 484.100 29.791 185.612
C 482.363 31.834 187.241
C 479.691 33.299 190.416
C 477.443 34.360 192.136
C 476.871 36.039 195.435
C 473.913 37.404 195.190
C 470.679 38.402 195.337
C 466.742 39.260 195.199
C 463.610 41.686 194.999
N -42.074 -9.713 48.950
N 229.517 328.376 9.777
N 573.399 188.350 -146.477
N 464.670 192.278 -206.685
N 400.708 106.992 103.542
N 310.226 85.249 152.415
N 364.083 25.255 72.017
N 476.673 150.677 152.969
N 450.863 292.625 130.019
N 600.540 68.719 206.251
N 687.333 97.747 279.688
N 685.468 -50.137 269.226
N 723.618 -119.101 398.573
