# Supplementary material for: Impact of DNA methylation on 3D genome structure
Source: Nat Commun. 2021 May 28;12:3243. doi: 10.1038/s41467-021-23142-8 (PMC8163762; doi:10.1038/s41467-021-23142-8)
Supplement: Supplementary file 7 — Supplementary Software 2 [file 41467_2021_23142_MOESM7_ESM.zip › Supplementary_Software2/test/output_pos/cartnucl_000000_000025.xyz]

2888
generated by Juergen Walther
C 0.000 0.000 0.000
C 1.369 0.188 3.869
C 0.020 -0.284 6.812
C -0.698 -2.679 9.027
C -0.150 -3.065 11.780
C -0.846 -5.622 13.945
C -0.553 -6.130 17.140
C -1.559 -8.110 19.905
C -2.086 -9.656 22.838
C -2.678 -10.930 25.851
C -2.830 -13.358 28.150
C -3.468 -15.339 30.757
C -3.685 -17.595 33.361
C -4.282 -19.402 36.009
C -5.064 -21.306 38.519
C -6.006 -23.377 40.909
C -8.083 -24.226 43.605
C -10.500 -25.434 45.738
C -12.372 -27.080 48.247
C -13.498 -29.210 50.804
C -15.519 -30.555 52.582
C -18.082 -30.441 55.707
C -20.546 -32.122 57.726
C -23.133 -33.753 59.640
C -25.389 -35.389 61.195
C -27.790 -37.068 63.147
C -30.075 -38.659 64.800
C -33.560 -39.486 65.232
C -36.835 -39.803 64.966
C -39.678 -40.759 64.209
C -42.562 -42.448 63.457
C -46.076 -43.542 64.718
C -49.323 -44.410 63.539
C -52.380 -45.902 62.334
C -55.272 -47.061 61.313
C -58.489 -48.483 59.836
C -61.150 -49.049 59.165
C -63.939 -49.043 57.433
C -67.040 -48.867 55.743
C -69.111 -48.717 52.712
C -70.752 -48.449 50.253
C -72.891 -48.618 47.275
C -74.618 -48.599 44.785
C -76.669 -45.826 42.437
C -78.700 -44.218 39.796
C -78.912 -44.060 36.256
C -80.543 -43.308 33.350
C -81.341 -42.133 30.669
C -82.155 -40.120 28.160
C -81.181 -38.647 24.978
C -82.682 -36.445 22.347
C -83.531 -35.533 19.011
C -83.012 -32.889 16.720
C -84.311 -30.723 14.244
C -82.624 -29.305 11.335
C -81.875 -27.544 8.321
C -81.956 -25.194 6.461
C -81.852 -23.082 3.959
C -80.478 -20.272 1.609
C -78.021 -18.669 -0.472
C -76.997 -16.246 -1.995
C -74.802 -14.056 -3.434
C -73.170 -12.871 -6.175
C -70.321 -9.595 -5.810
C -68.170 -6.288 -7.012
C -64.562 -5.680 -6.825
C -61.980 -4.044 -7.718
C -58.788 -2.345 -7.304
C -56.585 -0.323 -7.085
C -53.613 1.421 -6.594
C -50.652 2.031 -5.785
C -47.187 2.603 -5.724
C -44.490 5.006 -4.369
C -41.502 7.212 -3.575
C -38.997 7.316 -1.212
C -36.959 8.403 1.963
C -34.403 8.796 3.852
C -31.356 9.170 5.403
C -28.897 9.822 7.533
C -27.302 10.609 10.355
C -25.293 10.673 13.056
C -23.128 9.954 15.422
C -20.741 11.134 18.366
C -17.984 11.245 20.391
C -17.766 10.401 24.197
C -17.225 10.618 28.077
C -16.178 8.628 30.580
C -14.699 7.395 33.474
C -14.436 6.406 36.606
C -14.350 5.722 39.970
C -13.572 4.491 43.152
C -13.984 2.715 45.822
C -12.963 0.488 48.602
C -14.237 -0.693 51.748
C -15.375 -1.088 55.741
C -17.813 -3.039 58.016
C -18.950 -5.101 60.134
C -20.612 -6.653 62.623
C -22.387 -8.542 64.669
C -25.386 -9.498 66.880
C -28.245 -10.199 67.820
C -31.112 -10.932 68.699
C -33.727 -12.448 70.152
C -35.814 -15.295 71.507
C -39.532 -15.383 71.747
C -42.485 -16.508 73.235
C -45.359 -18.078 72.589
C -49.238 -18.309 72.749
C -51.904 -20.840 73.481
C -54.792 -21.925 74.056
C -57.938 -22.732 73.233
C -61.038 -23.410 72.173
C -63.576 -25.477 70.900
C -66.925 -25.210 70.104
C -71.035 -25.081 70.127
C -73.339 -25.520 68.364
C -76.385 -26.379 66.021
C -78.969 -26.926 64.614
C -81.822 -27.393 62.354
C -84.334 -26.729 60.420
C -86.265 -26.527 57.900
C -87.633 -25.998 54.965
C -89.167 -25.141 52.190
C -90.452 -24.501 48.863
C -91.894 -23.991 45.893
C -92.871 -23.085 43.008
C -93.023 -20.342 40.133
C -93.815 -19.515 36.974
C -95.013 -18.605 34.063
C -96.110 -16.635 31.831
C -96.875 -14.114 29.020
C -95.362 -12.163 27.098
C -94.440 -10.310 24.317
C -93.438 -7.663 22.475
C -92.178 -5.632 19.455
C -90.973 -3.512 17.222
C -90.078 0.413 16.552
C -88.971 2.364 14.895
C -86.176 4.907 13.102
C -84.617 6.893 11.441
C -83.362 9.481 9.512
C -81.901 12.230 8.261
C -79.640 14.371 7.066
C -76.796 15.281 5.418
C -74.036 16.807 4.259
C -71.238 17.831 3.023
C -68.334 19.590 1.990
C -65.520 20.592 0.534
C -63.052 22.283 -0.462
C -60.181 24.520 -0.613
C -57.919 26.080 -2.375
C -55.205 28.271 -1.934
C -52.597 30.398 -2.201
C -50.680 33.399 -3.563
C -48.562 34.830 -3.224
C -46.387 35.584 -5.309
C -47.184 35.060 -9.516
C -46.225 35.574 -12.883
C -48.867 38.210 -18.000
C -48.088 38.970 -21.075
C -45.716 41.383 -23.998
C -44.530 43.462 -26.311
C -41.064 46.043 -27.550
C -38.328 46.698 -29.588
C -34.346 48.013 -28.777
C -31.334 50.557 -27.813
C -27.630 53.104 -25.562
C -23.871 54.600 -25.284
C -22.145 57.523 -26.076
C -19.105 58.173 -27.455
C -15.740 60.200 -28.719
C -14.132 63.444 -28.137
C -11.501 65.209 -27.761
C -9.596 67.174 -27.881
C -5.471 68.445 -29.676
C -3.218 70.307 -30.377
C 0.281 71.636 -30.903
C 4.160 72.050 -30.918
C 8.858 70.501 -31.244
C 11.570 71.150 -30.779
C 14.210 71.458 -28.901
C 17.674 72.290 -27.850
C 19.956 74.072 -24.477
C 22.649 72.761 -21.826
C 24.891 73.706 -19.320
C 25.405 75.230 -16.055
C 28.859 75.705 -13.735
C 31.453 74.845 -12.333
C 34.195 74.791 -12.866
C 36.334 74.505 -13.317
C 39.457 73.651 -13.415
C 42.300 74.548 -12.531
C 45.704 74.371 -12.893
C 48.817 73.786 -11.858
C 49.938 77.758 -12.664
C 52.382 80.066 -14.827
C 56.643 80.968 -14.477
C 59.885 81.294 -15.658
C 63.087 82.769 -15.165
C 65.584 84.728 -15.949
C 68.057 87.730 -16.255
C 71.754 89.080 -17.228
C 74.837 91.268 -17.288
C 77.585 92.796 -17.218
C 79.693 94.447 -19.248
C 82.331 95.719 -19.915
C 85.134 97.572 -20.607
C 88.974 99.002 -21.422
C 91.515 100.265 -24.085
C 93.077 104.125 -24.085
C 94.394 106.487 -25.447
C 94.512 110.145 -26.395
C 94.471 112.611 -29.522
C 96.763 115.123 -28.648
C 99.332 117.118 -29.537
C 102.309 118.062 -32.891
C 105.452 118.855 -31.463
C 109.396 118.414 -30.350
C 112.991 118.944 -30.189
C 116.906 120.016 -30.119
C 120.357 121.672 -28.122
C 124.039 123.629 -26.057
C 126.583 126.459 -24.601
C 129.757 127.981 -24.311
C 128.818 132.428 -23.153
C 131.070 134.327 -22.429
C 134.619 136.120 -22.991
C 135.840 139.345 -23.741
C 140.214 140.553 -25.026
C 142.686 143.070 -25.468
C 145.915 145.885 -26.221
C 149.588 148.028 -26.106
C 152.890 149.950 -25.799
C 155.282 151.901 -25.896
C 157.783 154.223 -25.214
C 159.794 157.463 -21.673
C 162.979 160.408 -22.492
C 166.307 162.295 -21.614
C 169.249 165.699 -23.300
C 170.247 168.308 -23.911
C 172.387 170.910 -23.860
C 172.829 173.533 -23.591
C 174.919 176.990 -23.896
C 176.237 180.596 -23.536
C 177.593 183.448 -24.507
C 178.347 185.964 -25.824
C 181.079 188.233 -26.742
C 181.552 191.685 -25.982
C 181.397 194.447 -28.498
C 181.481 197.884 -29.508
C 181.520 200.955 -31.084
C 182.426 204.231 -31.464
C 184.402 206.637 -31.809
C 187.853 208.700 -32.338
C 189.492 211.119 -31.848
C 192.758 213.091 -32.361
C 194.965 217.364 -32.861
C 195.966 220.242 -33.412
C 196.500 224.377 -33.501
C 198.141 226.768 -33.557
C 199.950 228.947 -34.194
C 200.934 231.755 -35.149
C 201.905 235.262 -34.673
C 203.319 238.723 -33.853
C 205.076 240.737 -32.619
C 207.012 241.984 -30.954
C 208.941 244.001 -30.332
C 211.692 246.241 -28.809
C 215.385 247.908 -27.839
C 216.962 249.673 -26.953
C 219.769 252.235 -26.552
C 220.445 253.349 -23.465
C 220.837 257.230 -22.403
C 223.165 259.571 -20.648
C 224.893 261.852 -18.237
C 227.094 264.577 -18.881
C 229.591 266.791 -16.623
C 234.302 267.684 -14.130
C 233.875 272.509 -12.681
C 236.229 274.253 -10.902
C 238.407 274.512 -7.689
C 240.131 275.230 -4.697
C 243.272 275.076 -3.613
C 246.926 274.571 -3.038
C 246.768 278.088 0.430
C 248.961 279.538 3.317
C 251.783 280.451 4.643
C 254.058 283.122 5.162
C 256.514 285.246 6.017
C 259.131 287.162 6.746
C 260.680 289.826 8.052
C 262.733 292.327 8.858
C 264.628 294.916 10.135
C 266.760 297.251 10.933
C 268.770 299.722 11.556
C 270.655 302.384 12.059
C 273.376 304.431 11.219
C 275.537 306.835 10.035
C 277.828 309.493 9.590
C 279.890 312.308 9.993
C 281.602 314.622 9.110
C 285.081 316.061 7.636
C 287.016 318.890 6.533
C 288.890 321.705 5.273
C 290.359 324.332 4.212
C 292.220 327.124 3.147
C 293.799 329.739 2.072
C 294.665 331.908 -0.677
C 294.968 333.412 -3.600
C 294.552 335.239 -6.061
C 293.952 337.748 -8.316
C 295.534 340.317 -10.772
C 294.823 342.146 -13.744
C 293.883 344.463 -16.347
C 293.173 346.445 -18.859
C 292.026 348.712 -21.705
C 291.761 350.132 -24.106
C 290.671 350.896 -27.107
C 289.730 351.633 -30.435
C 287.313 351.758 -33.200
C 285.385 351.712 -35.457
C 282.947 352.162 -38.164
C 280.940 352.370 -40.424
C 279.867 350.234 -43.844
C 278.202 349.094 -46.944
C 274.946 348.405 -48.177
C 272.724 347.838 -50.710
C 270.664 346.607 -52.567
C 268.994 344.653 -54.666
C 266.197 342.380 -55.163
C 264.597 340.499 -57.978
C 261.859 339.409 -59.978
C 260.304 336.408 -61.022
C 258.801 334.510 -63.600
C 256.107 332.059 -63.359
C 253.589 329.642 -64.107
C 252.479 327.216 -65.475
C 250.663 324.819 -66.777
C 248.931 321.328 -67.121
C 246.917 318.561 -66.016
C 245.930 315.702 -66.316
C 244.730 312.617 -65.461
C 242.143 310.429 -65.147
C 242.809 306.428 -63.554
C 242.141 302.392 -63.040
C 241.776 300.483 -59.934
C 240.868 297.847 -58.395
C 241.091 295.152 -55.960
C 241.410 292.510 -54.578
C 241.760 289.871 -52.335
C 242.110 288.320 -49.639
C 241.644 286.477 -46.686
C 243.041 283.501 -44.666
C 243.797 280.492 -42.475
C 245.567 279.851 -39.589
C 248.456 278.644 -37.221
C 249.845 277.637 -34.517
C 250.814 276.398 -31.458
C 252.519 275.236 -28.859
C 255.081 274.409 -26.890
C 257.255 274.055 -24.344
C 258.872 274.291 -21.492
C 261.500 272.823 -18.904
C 262.903 272.018 -15.888
C 266.226 273.373 -14.348
C 269.839 273.656 -12.846
C 271.464 275.498 -10.545
C 273.576 276.556 -7.996
C 276.214 277.906 -6.557
C 279.189 279.088 -5.312
C 281.709 280.467 -3.315
C 283.834 282.707 -2.354
C 285.661 284.822 0.078
C 288.562 286.941 0.199
C 292.445 288.445 0.421
C 294.545 291.555 -0.499
C 296.213 294.236 -0.253
C 298.470 296.723 -0.544
C 300.241 299.481 -0.950
C 302.656 301.896 -2.720
C 303.912 303.799 -4.805
C 305.105 305.724 -6.903
C 306.580 308.363 -8.355
C 307.502 311.986 -8.920
C 308.431 313.542 -12.176
C 310.110 315.963 -14.052
C 309.641 318.380 -16.308
C 310.486 320.112 -19.686
C 311.019 323.563 -21.051
C 311.834 325.760 -23.137
C 311.455 327.558 -25.939
C 310.878 329.180 -28.807
C 309.618 331.805 -30.772
C 309.592 332.713 -34.103
C 310.449 334.186 -37.846
C 309.118 335.160 -40.271
C 307.271 336.697 -43.392
C 306.302 337.939 -45.935
C 304.600 339.062 -48.987
C 303.444 339.087 -52.012
C 301.496 339.202 -54.525
C 299.136 338.731 -56.755
C 297.046 338.054 -59.197
C 294.329 337.381 -61.497
C 291.945 336.949 -63.797
C 289.655 335.994 -65.784
C 287.707 333.059 -67.629
C 285.102 332.055 -69.499
C 282.833 331.178 -71.695
C 281.469 329.421 -73.957
C 279.641 326.935 -76.264
C 278.055 324.245 -76.080
C 275.747 321.719 -76.637
C 274.523 318.609 -77.121
C 271.971 315.748 -77.499
C 270.197 312.968 -77.735
C 270.441 308.951 -78.408
C 269.184 306.463 -78.516
C 267.628 302.766 -77.335
C 266.289 300.071 -77.048
C 264.917 296.902 -77.308
C 264.188 293.628 -77.246
C 263.193 290.605 -76.247
C 261.327 288.393 -74.443
C 260.104 285.741 -72.781
C 258.666 283.515 -70.941
C 257.596 280.620 -69.191
C 255.941 278.369 -67.391
C 254.974 275.710 -66.001
C 254.870 272.550 -64.191
C 253.184 269.953 -63.158
C 253.658 267.000 -61.309
C 253.168 263.696 -59.892
C 254.183 260.012 -58.550
C 256.970 257.208 -58.937
C 256.834 254.350 -60.429
C 255.446 250.811 -62.946
C 255.132 246.219 -60.857
C 256.616 243.769 -60.846
C 261.072 243.344 -62.361
C 261.031 241.529 -64.945
C 260.987 239.873 -67.519
C 261.350 238.004 -70.006
C 261.737 236.516 -72.521
C 262.045 234.395 -74.508
C 263.754 232.492 -76.783
C 265.919 228.602 -77.338
C 267.969 225.590 -77.740
C 269.684 224.414 -79.693
C 270.171 222.502 -82.068
C 270.695 220.600 -85.486
C 271.712 217.587 -88.873
C 273.941 214.367 -88.625
C 274.547 210.788 -87.920
C 275.736 208.545 -88.051
C 278.431 207.466 -89.078
C 280.792 205.482 -89.019
C 282.267 203.308 -90.402
C 284.325 201.609 -90.808
C 285.400 198.917 -94.443
C 288.033 197.017 -95.927
C 290.744 195.061 -97.442
C 293.348 193.156 -98.076
C 295.955 190.104 -98.296
C 297.718 187.681 -99.650
C 299.404 185.061 -102.153
C 302.520 184.794 -103.854
C 305.385 183.168 -103.325
C 307.324 181.131 -104.409
C 309.362 180.788 -106.811
C 312.405 179.030 -108.116
C 314.275 179.765 -110.186
C 315.793 176.656 -112.446
C 316.968 175.127 -114.681
C 319.513 174.971 -116.916
C 322.371 173.892 -119.176
C 327.265 173.308 -118.041
C 329.617 172.403 -121.106
C 332.201 173.218 -124.255
C 334.065 175.553 -125.955
C 334.378 175.721 -130.491
C 337.007 176.127 -132.576
C 338.153 176.187 -136.591
C 340.048 177.500 -139.046
C 342.674 177.741 -141.454
C 344.037 176.844 -143.414
C 346.463 174.877 -144.807
C 348.679 172.767 -146.117
C 350.840 169.742 -144.779
C 354.114 168.181 -144.334
C 356.834 165.852 -143.588
C 359.072 163.585 -146.061
C 361.144 160.282 -148.401
C 363.585 156.991 -148.681
C 367.035 157.031 -149.739
C 369.397 155.474 -150.470
C 370.015 153.720 -153.156
C 370.739 151.009 -154.441
C 372.160 148.844 -156.756
C 374.388 147.149 -156.703
C 373.759 142.257 -156.010
C 376.486 140.982 -155.631
C 378.648 139.156 -155.473
C 378.182 134.949 -152.768
C 380.544 132.542 -153.064
C 380.464 129.740 -151.846
C 379.717 126.424 -151.131
C 380.756 123.387 -150.268
C 377.883 120.405 -149.081
C 375.651 116.650 -147.923
C 376.293 114.044 -144.995
C 376.211 110.998 -143.674
C 377.487 109.082 -140.338
C 378.356 106.036 -138.581
C 379.427 102.610 -136.860
C 378.182 100.117 -135.192
C 376.958 96.909 -132.236
C 378.099 94.446 -129.621
C 379.349 92.888 -127.967
C 380.370 91.063 -125.081
C 381.507 87.386 -123.568
C 381.733 82.183 -123.229
C 382.459 80.617 -121.123
C 382.787 78.989 -118.525
C 384.183 77.200 -115.137
C 384.614 75.553 -112.859
C 384.771 73.764 -109.661
C 386.436 72.170 -105.851
C 388.025 70.703 -104.577
C 388.935 67.587 -102.522
C 391.191 65.698 -100.582
C 394.034 63.970 -98.551
C 394.379 61.491 -97.110
C 397.182 58.932 -97.262
C 399.908 58.631 -99.815
C 402.517 57.144 -100.832
C 406.054 57.932 -100.298
C 408.835 56.878 -99.549
C 412.150 56.535 -97.468
C 414.641 54.221 -95.729
C 416.364 55.912 -94.459
C 419.820 58.243 -95.053
C 423.343 57.549 -94.098
C 426.828 57.106 -92.876
C 430.293 56.274 -91.323
C 433.803 56.994 -90.838
C 435.816 58.419 -87.841
C 438.903 58.295 -85.392
C 441.870 57.029 -83.781
C 444.200 57.024 -80.691
C 447.341 57.345 -78.412
C 450.166 57.852 -76.716
C 453.447 58.054 -75.821
C 455.078 58.237 -73.108
C 457.308 58.821 -70.554
C 459.490 61.459 -69.692
C 463.195 62.401 -68.928
C 466.886 63.323 -68.289
C 469.715 64.925 -67.128
C 472.149 66.487 -67.039
C 476.395 65.762 -66.120
C 479.462 68.986 -66.972
C 482.762 69.280 -65.796
C 485.039 71.666 -61.964
C 487.445 74.686 -62.399
C 491.603 74.101 -62.494
C 491.928 77.735 -61.783
C 494.579 79.985 -60.453
C 496.980 81.095 -61.108
C 499.055 82.095 -61.733
C 502.673 82.918 -63.210
C 506.405 84.202 -63.655
C 509.824 85.268 -63.303
C 513.905 86.181 -65.074
C 516.952 87.558 -63.675
C 519.453 89.536 -61.476
C 522.165 91.166 -61.622
C 524.878 92.825 -61.785
C 526.558 95.049 -60.922
C 527.299 98.416 -61.715
C 528.400 100.999 -61.524
C 532.301 102.245 -59.317
C 535.282 104.136 -58.463
C 537.372 107.757 -58.793
C 539.222 110.427 -58.819
C 541.764 112.258 -57.155
C 544.148 114.362 -56.079
C 546.312 116.656 -55.026
C 549.303 117.790 -54.041
C 551.891 119.435 -52.729
C 554.842 120.922 -51.729
C 557.310 122.671 -50.511
C 559.748 124.275 -49.090
C 562.232 125.720 -47.469
C 563.450 128.058 -45.154
C 564.641 129.777 -42.420
C 566.527 131.602 -40.049
C 569.075 133.196 -38.230
C 570.356 134.493 -35.835
C 570.779 137.660 -33.357
C 572.313 139.090 -30.430
C 573.725 140.458 -27.404
C 575.091 141.461 -24.701
C 576.616 142.825 -21.835
C 577.975 143.938 -19.115
C 577.810 144.380 -15.539
C 576.982 144.367 -12.343
C 576.628 143.604 -9.366
C 576.893 142.556 -6.115
C 577.292 143.646 -2.402
C 576.566 142.579 0.917
C 576.423 141.218 4.256
C 576.118 140.139 7.337
C 575.753 138.575 10.798
C 575.156 138.028 13.480
C 573.589 136.758 16.070
C 571.800 135.629 18.903
C 569.787 133.158 20.732
C 568.041 131.208 22.131
C 566.304 128.664 24.128
C 564.732 126.595 25.688
C 560.759 125.794 26.676
C 557.669 124.259 28.010
C 556.002 121.126 28.061
C 553.657 118.962 29.284
C 551.296 117.082 29.588
C 548.282 115.696 29.645
C 545.993 113.287 28.162
C 542.558 111.941 28.804
C 540.135 109.364 29.223
C 537.072 108.285 27.821
C 533.794 107.043 28.289
C 531.881 104.783 26.155
C 529.346 102.666 24.798
C 526.534 101.926 24.070
C 523.715 100.486 23.225
C 520.744 99.327 20.959
C 519.248 97.810 18.061
C 516.847 97.286 16.273
C 515.034 96.616 13.453
C 513.375 94.420 11.452
C 511.576 95.757 7.714
C 508.891 95.756 4.585
C 509.538 95.777 0.979
C 508.544 95.340 -2.015
C 508.223 96.051 -5.570
C 507.245 96.822 -8.297
C 506.850 97.644 -11.656
C 507.558 98.303 -14.633
C 508.140 98.210 -18.095
C 507.456 100.114 -21.380
C 506.796 101.395 -24.895
C 508.444 103.314 -27.234
C 509.445 106.416 -29.423
C 510.664 108.013 -31.916
C 511.907 109.242 -34.878
C 512.975 111.174 -37.356
C 513.953 113.883 -39.039
C 515.626 116.146 -40.887
C 517.879 117.774 -42.640
C 518.809 120.665 -45.197
C 520.387 122.251 -47.786
C 522.756 125.351 -47.617
C 524.342 128.908 -48.089
C 527.405 130.272 -48.374
C 530.111 132.249 -49.298
C 532.338 134.672 -49.143
C 534.346 137.448 -48.912
C 536.957 139.763 -49.165
C 539.464 141.525 -48.132
C 542.837 143.048 -48.308
C 544.770 145.575 -46.636
C 546.421 149.171 -45.320
C 548.301 150.723 -42.323
C 550.605 151.946 -40.527
C 552.466 153.768 -38.386
C 554.399 155.065 -36.043
C 555.230 157.018 -32.836
C 555.356 157.903 -29.878
C 555.483 158.721 -26.903
C 556.596 159.718 -23.902
C 558.970 160.036 -20.976
C 558.020 160.624 -17.421
C 558.710 161.847 -14.222
C 558.920 160.943 -11.016
C 558.011 161.418 -7.264
C 559.681 161.358 -3.908
C 559.976 161.760 -0.811
C 559.376 161.031 2.403
C 558.581 160.131 5.527
C 559.059 158.421 8.556
C 557.487 158.168 11.620
C 556.143 158.688 15.472
C 555.092 157.159 17.744
C 553.936 155.015 20.839
C 553.040 153.798 23.421
C 551.641 151.865 26.209
C 549.509 150.646 28.321
C 547.707 148.645 30.014
C 545.622 146.337 31.059
C 543.271 144.324 32.159
C 540.954 141.694 33.078
C 538.848 139.355 34.198
C 536.579 137.200 34.752
C 532.987 135.702 33.937
C 530.727 133.247 34.333
C 528.376 131.095 35.096
C 525.428 129.974 35.440
C 521.867 128.513 35.280
C 519.854 127.382 33.168
C 517.389 125.496 31.624
C 514.657 124.773 29.776
C 512.042 122.704 27.849
C 509.661 121.392 25.966
C 506.286 122.260 23.843
C 504.259 121.415 22.123
C 502.178 120.500 18.613
C 500.256 119.617 16.454
C 497.615 118.764 14.383
C 495.179 118.570 12.084
C 493.530 118.096 9.224
C 492.925 116.652 6.194
C 491.970 115.910 3.059
C 491.425 114.892 0.047
C 490.365 114.343 -3.295
C 489.752 113.113 -6.321
C 488.635 112.618 -9.227
C 487.521 113.066 -12.666
C 486.135 111.842 -15.357
C 485.258 112.827 -18.617
C 486.773 111.370 -24.327
C 484.287 112.647 -27.515
C 482.381 112.101 -30.925
C 482.071 112.919 -34.579
C 481.487 113.883 -37.714
C 482.130 111.706 -41.378
C 482.279 111.947 -44.544
C 483.091 114.499 -47.270
C 482.268 115.299 -50.410
C 480.581 115.882 -52.175
C 479.852 116.634 -55.374
C 478.333 116.908 -59.058
C 477.506 117.670 -61.499
C 474.540 117.820 -63.457
C 474.071 118.644 -65.385
C 471.447 119.251 -65.756
C 468.620 119.860 -66.533
C 466.992 116.914 -67.578
C 464.322 115.890 -69.018
C 461.721 114.464 -70.188
C 461.010 113.448 -74.027
C 459.470 115.167 -77.075
C 457.041 115.446 -79.238
C 456.608 116.728 -83.453
C 455.515 118.383 -85.694
C 452.913 119.492 -86.882
C 451.281 120.648 -89.619
C 449.767 122.939 -90.788
C 447.073 122.718 -93.224
C 445.213 124.855 -94.813
C 445.070 127.264 -97.412
C 444.326 129.563 -99.743
C 443.494 132.006 -101.838
C 443.124 133.448 -104.836
C 442.795 135.503 -107.442
C 442.243 137.243 -110.373
C 441.800 139.331 -112.838
C 441.609 141.417 -115.318
C 441.660 143.489 -117.886
C 441.980 146.710 -119.236
C 442.995 149.668 -120.675
C 443.537 152.491 -122.736
C 443.652 154.796 -125.384
C 444.617 157.213 -126.897
C 444.735 161.220 -127.418
C 446.009 164.047 -129.250
C 447.419 166.881 -130.981
C 448.786 169.233 -132.650
C 450.050 171.970 -134.468
C 451.368 174.421 -136.123
C 454.021 176.842 -136.464
C 456.741 178.684 -136.132
C 459.629 179.778 -136.300
C 462.793 180.786 -137.142
C 465.089 183.806 -138.003
C 468.490 184.855 -137.881
C 471.974 185.665 -138.361
C 475.117 186.559 -138.619
C 478.853 187.278 -138.917
C 481.424 188.383 -138.781
C 484.500 188.861 -137.739
C 487.728 189.599 -136.501
C 490.953 188.664 -135.006
C 493.489 187.905 -133.664
C 496.842 187.003 -132.473
C 499.545 186.235 -131.338
C 501.481 186.218 -127.643
C 503.962 185.784 -124.933
C 506.074 183.280 -123.566
C 508.693 182.255 -121.627
C 510.416 180.933 -119.508
C 511.771 179.885 -116.666
C 512.345 177.101 -114.393
C 514.221 176.430 -111.222
C 516.442 174.606 -109.119
C 516.458 172.970 -105.983
C 518.107 172.281 -102.932
C 518.009 169.239 -100.918
C 518.560 166.771 -98.397
C 518.882 165.796 -95.580
C 519.509 164.182 -92.799
C 518.860 161.982 -89.629
C 517.652 159.101 -87.848
C 516.928 157.685 -85.257
C 515.355 155.547 -83.103
C 515.282 152.630 -81.353
C 511.828 151.605 -78.902
C 509.776 149.851 -75.785
C 506.754 147.783 -75.875
C 504.767 145.721 -74.480
C 501.560 144.264 -73.566
C 499.098 143.343 -72.125
C 495.997 142.090 -71.158
C 493.107 140.905 -71.348
C 490.276 138.828 -71.406
C 486.669 138.507 -70.073
C 483.229 137.545 -68.781
C 479.972 137.740 -69.887
C 476.274 139.001 -70.277
C 473.150 138.852 -70.964
C 469.854 138.132 -71.636
C 466.579 138.268 -72.147
C 463.515 139.498 -72.625
C 460.453 140.258 -73.800
C 457.727 140.541 -75.615
C 453.866 141.419 -75.897
C 450.609 141.200 -76.924
C 448.572 143.791 -79.018
C 445.894 146.400 -80.206
C 444.360 147.299 -83.063
C 442.024 148.337 -85.418
C 440.386 150.369 -87.428
C 438.645 152.737 -89.204
C 436.672 154.439 -91.540
C 436.068 156.431 -94.014
C 434.476 157.517 -97.180
C 434.049 160.511 -99.121
C 432.775 164.180 -100.638
C 433.976 167.140 -102.811
C 434.327 169.133 -105.247
C 434.689 171.822 -107.248
C 435.501 174.196 -109.395
C 436.825 177.625 -110.533
C 438.677 180.047 -111.029
C 440.581 182.424 -111.533
C 442.234 184.947 -112.998
C 443.996 186.848 -115.752
C 446.684 189.391 -115.304
C 448.440 192.218 -116.362
C 451.496 193.319 -117.132
C 454.399 195.881 -116.763
C 456.842 197.733 -118.920
C 459.053 199.839 -119.646
C 462.155 201.101 -119.603
C 465.316 202.176 -119.369
C 468.642 202.511 -120.444
C 471.520 204.094 -119.380
C 474.554 206.758 -118.595
C 477.432 206.833 -118.034
C 481.339 206.879 -117.547
C 484.263 207.384 -117.159
C 487.846 207.432 -116.368
C 490.606 207.686 -114.692
C 493.418 207.055 -113.344
C 495.931 205.805 -111.645
C 498.368 204.832 -109.668
C 501.003 203.251 -107.750
C 503.598 202.018 -106.045
C 505.662 200.614 -104.078
C 506.479 198.983 -100.545
C 508.586 197.242 -98.589
C 510.830 195.961 -96.573
C 512.254 195.295 -93.817
C 513.571 194.069 -90.411
C 512.865 191.965 -88.206
C 513.123 189.577 -85.706
C 512.521 187.972 -82.797
C 512.600 185.216 -80.107
C 512.244 183.102 -77.589
C 510.627 182.649 -73.870
C 510.075 181.005 -71.686
C 508.134 178.274 -69.184
C 507.233 176.343 -67.040
C 506.509 174.501 -64.199
C 505.192 173.062 -61.468
C 503.448 171.059 -59.452
C 501.937 168.146 -58.522
C 500.005 165.753 -57.170
C 498.257 163.197 -56.265
C 496.066 160.844 -54.763
C 494.438 158.109 -53.806
C 492.577 156.052 -52.309
C 489.749 154.459 -50.653
C 488.521 151.935 -48.986
C 485.492 150.882 -47.545
C 483.022 148.488 -48.352
C 481.477 146.866 -47.088
C 479.998 144.042 -46.319
C 477.536 142.460 -46.141
C 475.146 140.651 -44.344
C 473.122 139.126 -41.885
C 471.473 137.397 -38.586
C 468.468 135.465 -37.811
C 465.562 134.254 -35.804
C 463.343 136.466 -32.305
C 459.797 136.288 -32.865
C 456.254 136.697 -32.593
C 452.344 137.429 -32.377
C 449.474 139.139 -30.962
C 445.587 138.461 -32.243
C 442.390 137.927 -33.960
C 439.237 136.820 -33.907
C 435.588 137.859 -33.975
C 431.420 136.819 -35.236
C 428.117 138.454 -38.305
C 424.489 136.841 -38.522
C 421.476 139.351 -40.271
C 418.145 139.211 -40.252
C 415.128 140.346 -40.005
C 413.045 139.714 -41.969
C 409.251 139.768 -43.034
C 405.339 138.400 -42.802
C 401.878 140.731 -41.664
C 398.170 141.071 -41.203
C 395.150 142.462 -40.657
C 392.008 144.332 -40.172
C 388.078 144.615 -38.792
C 385.189 144.482 -37.286
C 382.942 146.827 -37.172
C 380.217 149.290 -35.188
C 378.247 151.057 -32.407
C 375.471 151.954 -30.839
C 371.419 153.481 -30.357
C 368.115 156.056 -29.878
C 365.030 157.306 -28.893
C 362.548 157.484 -27.033
C 359.530 157.855 -25.425
C 358.279 159.786 -22.442
C 354.997 160.544 -20.036
C 353.987 160.368 -16.692
C 353.618 160.989 -12.835
C 353.771 160.720 -8.994
C 351.947 160.656 -5.949
C 349.483 161.446 -4.434
C 346.529 160.158 -3.124
C 347.313 163.247 1.055
C 347.199 161.676 3.825
C 346.220 160.075 6.472
C 344.321 158.414 8.354
C 343.022 158.331 11.633
C 339.832 156.083 12.770
C 337.626 155.357 15.399
C 335.202 154.272 18.299
C 331.869 153.436 19.868
C 328.520 153.175 21.501
C 325.748 152.601 22.655
C 323.557 150.913 26.188
C 320.998 149.607 28.002
C 318.185 147.578 29.122
C 315.361 146.012 29.048
C 314.631 144.297 31.844
C 313.558 144.184 36.218
C 312.585 145.332 41.446
C 311.672 147.482 44.545
C 307.279 145.876 45.895
C 305.607 144.340 48.106
C 304.260 143.384 51.320
C 303.504 141.514 53.871
C 302.810 138.810 56.481
C 303.139 135.699 59.449
C 306.097 134.953 61.126
C 308.991 131.789 62.544
C 310.270 133.129 65.900
C 313.544 131.191 68.362
C 314.261 132.089 70.860
C 314.957 130.976 74.281
C 314.078 128.373 77.671
C 313.549 126.147 79.831
C 315.193 124.516 82.221
C 314.962 122.710 85.679
C 315.122 121.672 88.614
C 315.770 120.425 90.925
C 316.261 119.906 94.148
C 319.747 118.217 94.151
C 321.283 116.969 96.340
C 321.673 115.080 99.267
C 322.477 112.915 102.472
C 325.240 112.502 105.423
C 327.802 112.082 108.098
C 329.457 111.319 110.662
C 332.393 111.735 112.145
C 333.672 109.840 114.816
C 335.954 109.676 118.052
C 337.663 109.871 120.766
C 337.276 107.437 124.105
C 340.526 108.109 125.982
C 343.001 109.269 128.260
C 344.961 109.819 131.946
C 346.864 110.598 134.299
C 349.656 109.807 136.741
C 354.369 110.854 136.916
C 357.737 110.832 139.331
C 361.622 110.412 139.551
C 363.959 108.514 140.253
C 365.757 108.213 142.992
C 369.417 107.917 143.589
C 372.895 108.879 144.902
C 376.013 107.109 144.913
C 379.323 104.473 145.435
C 380.873 103.980 149.236
C 383.039 102.385 152.106
C 387.037 105.522 152.702
C 390.923 104.737 153.896
C 393.654 105.181 156.148
C 397.687 106.457 158.806
C 399.293 106.295 161.691
C 401.677 106.159 163.825
C 403.813 107.045 166.107
C 407.096 106.625 167.382
C 410.051 106.692 168.973
C 412.834 106.701 170.792
C 416.120 107.049 171.321
C 419.269 106.962 172.417
C 422.590 107.297 173.299
C 425.613 107.252 174.522
C 428.664 107.001 175.601
C 431.808 106.579 176.509
C 434.257 105.057 178.506
C 436.738 103.110 179.887
C 439.716 101.780 181.255
C 443.024 101.210 182.291
C 445.372 99.590 183.252
C 447.325 97.637 186.205
C 450.139 95.639 187.233
C 452.871 93.499 188.219
C 455.367 91.618 188.865
C 458.136 89.669 189.831
C 460.652 87.776 190.586
C 462.022 84.457 190.935
C 462.561 81.200 190.974
C 463.302 78.300 190.195
C 464.656 75.383 189.013
C 466.705 72.195 189.891
C 467.194 68.818 188.871
C 468.160 65.643 187.454
C 468.929 62.653 186.352
C 469.709 59.268 184.773
C 470.151 56.549 184.260
C 469.556 53.493 183.219
C 468.883 50.133 182.352
C 467.363 47.540 180.238
C 466.003 45.471 178.601
C 464.784 42.831 176.360
C 463.625 40.679 174.568
C 460.311 38.146 174.485
C 457.796 35.617 173.506
C 455.750 34.759 170.735
C 453.744 32.602 169.005
C 451.405 31.291 167.584
C 448.470 29.968 166.779
C 445.382 30.298 164.884
C 442.313 28.272 164.176
C 439.837 26.800 162.080
C 436.329 26.806 161.632
C 433.350 25.008 161.003
C 430.364 26.090 159.205
C 427.158 26.219 157.638
C 424.207 25.724 157.455
C 421.075 25.302 156.589
C 417.287 26.133 156.072
C 414.504 28.115 154.951
C 411.535 28.766 154.937
C 408.653 30.589 154.705
C 405.959 31.655 152.919
C 403.085 34.415 154.684
C 399.418 36.202 155.280
C 398.552 39.762 155.296
C 396.377 42.083 155.147
C 394.789 45.240 156.018
C 392.955 47.379 157.043
C 391.400 50.332 158.031
C 390.958 53.370 158.643
C 390.072 56.767 158.555
C 388.484 59.586 160.656
C 386.711 62.595 162.149
C 387.599 65.484 163.803
C 388.182 68.030 166.735
C 388.564 70.873 168.158
C 388.713 74.138 169.230
C 389.026 76.922 171.009
C 389.720 78.977 173.542
C 390.890 81.442 175.515
C 392.503 84.024 176.754
C 392.836 86.868 179.503
C 393.500 89.942 180.852
C 396.258 90.878 183.453
C 398.139 92.109 186.668
C 401.022 93.659 187.451
C 403.437 95.679 188.922
C 405.939 96.540 190.884
C 408.340 97.260 193.233
C 411.003 98.645 195.031
C 413.988 98.784 196.265
C 417.222 100.366 197.144
C 420.088 99.726 199.214
C 422.753 99.349 202.399
C 425.928 97.430 203.480
C 428.940 96.766 204.198
C 431.803 95.636 205.575
C 434.715 94.326 206.416
C 437.107 91.813 208.079
C 438.570 89.198 208.830
C 440.028 86.564 209.515
C 442.416 84.309 210.193
C 445.780 82.598 209.972
C 446.465 78.991 210.612
C 448.592 76.396 211.583
C 449.906 73.505 210.554
C 450.684 69.729 211.068
C 453.521 67.325 210.593
C 455.105 64.628 210.835
C 455.726 61.413 210.127
C 456.105 58.195 209.290
C 457.440 55.536 207.425
C 457.215 52.091 207.370
C 457.652 48.052 208.006
C 457.345 45.481 206.626
C 457.161 42.089 204.635
C 457.174 39.311 203.523
C 456.688 36.110 201.794
C 455.402 33.268 200.924
C 454.101 30.905 199.237
C 452.230 29.008 197.322
C 450.197 26.967 195.744
C 448.009 25.077 193.561
C 446.143 23.102 191.617
C 443.937 21.587 189.902
C 440.114 20.825 189.122
C 437.798 19.445 187.115
C 435.603 17.706 185.412
C 432.893 16.159 184.846
C 429.367 14.812 184.074
C 426.506 15.885 183.403
C 423.330 16.225 182.055
C 420.003 16.787 181.910
C 416.505 17.409 180.423
C 413.373 18.117 179.635
C 409.648 18.747 181.180
C 406.984 19.470 180.780
C 403.539 21.806 180.378
C 400.786 22.971 179.934
C 397.428 23.769 179.652
C 394.282 24.887 179.985
C 391.566 26.822 179.916
C 389.543 29.287 178.707
C 387.290 31.738 178.254
C 385.404 34.229 177.452
C 383.010 36.838 177.215
C 381.019 39.305 176.217
C 378.758 41.494 176.030
C 376.457 44.215 176.786
C 373.909 46.066 175.927
C 371.991 48.742 177.160
C 370.959 52.488 176.677
C 368.346 56.127 177.720
C 366.619 59.332 179.079
C 364.694 60.584 180.126
C 362.255 62.752 182.398
C 359.361 63.002 183.956
C 356.748 64.545 185.115
C 354.773 65.237 187.979
C 352.596 66.278 190.312
C 350.230 67.207 192.454
C 349.037 68.625 195.242
C 347.290 69.585 197.916
C 345.745 71.001 200.660
C 343.904 71.959 203.175
C 342.182 72.733 205.815
C 340.593 73.376 208.635
C 338.009 72.750 210.924
C 335.988 71.735 213.518
C 333.919 71.466 216.374
C 332.159 72.023 219.363
C 330.599 71.273 221.826
C 327.159 70.077 223.581
C 325.406 69.123 226.578
C 323.700 68.008 229.556
C 322.396 67.060 232.310
C 320.716 66.138 235.264
C 319.301 65.185 238.016
C 318.418 62.507 240.266
C 318.021 59.612 241.803
C 318.403 57.121 243.596
C 319.046 54.817 246.049
C 317.513 52.488 248.761
C 318.148 49.463 250.531
C 319.083 46.787 252.764
C 319.768 44.221 254.685
C 320.884 41.285 256.851
C 321.085 38.866 258.251
C 321.997 35.785 258.925
C 322.734 32.391 259.588
C 324.923 29.441 259.506
C 326.653 27.039 259.295
C 328.898 24.145 259.534
C 330.730 21.730 259.569
C 331.329 18.243 257.359
C 332.631 15.023 256.086
C 335.703 13.536 255.110
C 337.656 10.836 254.355
C 339.441 8.825 252.950
C 340.754 6.605 250.863
C 343.286 5.893 248.347
C 344.479 2.965 246.341
C 346.940 0.757 245.016
C 348.128 -0.399 241.892
C 349.242 -3.082 239.876
C 351.714 -3.050 237.190
C 353.935 -3.989 234.558
C 354.708 -5.434 232.047
C 356.190 -6.869 229.502
C 357.566 -7.340 225.869
C 359.402 -6.391 222.926
C 360.099 -6.760 219.991
C 361.079 -5.994 216.807
C 363.474 -5.881 214.392
C 362.577 -4.228 210.461
C 362.915 -3.756 206.379
C 363.352 -0.684 204.432
C 364.138 0.786 201.718
C 363.866 3.239 199.044
C 363.420 4.650 196.436
C 363.012 6.922 193.830
C 362.739 9.642 192.306
C 363.269 12.554 190.415
C 361.774 14.688 187.570
C 360.925 16.941 184.632
C 359.341 19.961 184.141
C 356.552 22.556 183.191
C 355.297 25.365 182.303
C 354.467 28.495 181.143
C 352.876 31.225 180.130
C 350.414 33.394 179.530
C 348.427 36.107 179.364
C 347.070 39.078 179.733
C 344.535 41.871 178.498
C 343.310 44.992 177.811
C 340.257 46.788 179.454
C 336.815 48.573 180.057
C 335.553 50.990 182.028
C 333.755 53.696 183.263
C 331.372 55.337 184.840
C 328.626 56.812 186.281
C 326.408 58.999 187.874
C 324.578 60.119 190.293
C 323.150 62.683 192.555
C 320.472 63.029 194.927
C 316.771 63.555 196.776
C 314.895 62.796 200.067
C 313.502 63.167 202.887
C 311.464 63.049 205.569
C 309.923 62.777 208.478
C 307.604 61.198 211.109
C 306.362 59.214 213.127
C 305.186 57.212 215.161
C 303.845 55.875 217.929
C 303.213 55.374 221.623
C 302.172 52.197 223.270
C 300.576 50.454 225.842
C 301.081 48.160 228.215
C 300.129 44.855 230.032
C 299.804 43.526 233.522
C 299.028 41.506 235.793
C 299.343 38.678 237.561
C 299.835 35.767 239.136
C 301.167 33.701 241.644
C 301.010 30.375 242.561
C 299.994 26.709 244.121
C 301.211 24.181 244.981
C 302.934 20.919 246.358
C 303.806 18.303 247.517
C 305.354 15.122 248.495
C 306.264 12.014 248.427
C 308.007 9.353 248.376
C 310.130 6.944 247.703
C 311.949 4.345 246.850
C 314.401 1.837 245.943
C 316.546 -0.644 245.307
C 318.574 -2.804 244.157
C 320.095 -4.790 241.066
C 322.441 -6.859 239.838
C 324.439 -9.226 238.768
C 325.454 -11.584 236.904
C 326.859 -14.022 234.273
C 328.205 -13.957 231.450
C 330.223 -14.688 228.727
C 331.118 -15.259 225.521
C 333.361 -15.831 222.443
C 334.852 -16.199 219.515
C 334.192 -16.839 215.539
C 335.205 -17.039 212.948
C 336.509 -15.975 209.120
C 337.618 -15.788 206.314
C 338.671 -16.147 203.035
C 339.103 -16.133 199.707
C 339.897 -15.207 196.603
C 341.693 -13.551 194.223
C 342.799 -11.984 191.465
C 344.171 -10.258 189.110
C 345.110 -8.590 186.122
C 346.692 -6.921 183.723
C 347.523 -5.604 180.981
C 347.483 -3.799 177.818
C 349.004 -2.896 175.074
C 348.414 -1.006 172.168
C 348.303 0.118 168.380
C 347.677 2.493 165.680
C 348.131 4.171 162.359
C 349.928 4.821 158.930
C 350.420 6.134 155.718
C 350.065 9.014 153.392
C 352.413 9.058 149.984
C 355.663 9.774 148.209
C 357.328 9.451 145.235
C 359.513 9.231 143.018
C 362.079 8.949 139.987
C 366.273 10.266 139.079
C 370.367 11.253 138.340
C 372.584 10.186 136.795
C 376.399 9.597 135.507
C 379.059 9.733 133.648
C 381.414 7.883 131.747
C 383.862 6.690 129.784
C 386.474 5.646 128.012
C 387.999 4.061 125.490
C 390.083 2.461 123.434
C 391.949 0.974 120.939
C 394.100 -0.472 118.960
C 396.165 -2.132 117.085
C 398.136 -4.030 115.241
C 401.083 -5.878 114.785
C 403.549 -8.265 114.523
C 406.056 -10.531 113.480
C 408.227 -12.589 111.637
C 410.200 -14.817 111.193
C 413.943 -16.314 111.504
C 416.205 -19.071 110.997
C 418.426 -21.892 110.642
C 420.206 -24.509 110.235
C 422.386 -27.226 109.719
C 424.276 -29.824 109.320
C 425.670 -32.863 110.672
C 426.488 -35.462 112.538
C 426.551 -38.231 113.915
C 426.451 -41.535 114.816
C 428.538 -44.709 115.657
C 428.382 -47.744 117.514
C 427.982 -51.076 118.842
C 427.773 -54.042 120.221
C 427.200 -57.465 121.807
C 427.376 -59.827 123.304
C 426.779 -61.979 125.710
C 426.372 -64.234 128.403
C 424.388 -65.881 131.021
C 422.802 -67.089 133.219
C 420.810 -69.001 135.638
C 419.163 -70.445 137.733
C 418.444 -70.211 141.836
C 417.163 -70.792 145.257
C 414.076 -71.140 146.974
C 412.203 -72.045 149.684
C 410.349 -72.040 152.086
C 408.865 -71.455 154.996
C 406.018 -70.013 156.744
C 404.710 -69.802 160.246
C 402.216 -70.071 162.775
C 400.625 -68.072 165.221
C 399.378 -67.728 168.512
C 396.516 -65.787 169.680
C 393.971 -64.294 171.690
C 392.904 -62.893 174.116
C 391.132 -61.578 176.538
C 389.232 -58.854 178.607
C 386.898 -56.162 179.091
C 385.771 -53.886 180.761
C 384.254 -50.921 181.534
C 381.505 -49.167 182.505
C 381.663 -44.827 182.868
C 380.656 -41.104 184.326
C 379.723 -38.073 182.491
C 378.428 -35.165 182.426
C 378.118 -31.662 181.488
C 378.057 -28.664 181.446
C 377.904 -25.282 180.640
C 377.760 -22.661 178.935
C 376.755 -19.769 177.214
C 377.644 -16.056 176.659
C 377.874 -12.317 176.030
C 379.167 -10.240 173.604
C 381.601 -7.752 171.788
C 382.520 -5.480 169.727
C 382.957 -2.895 167.500
C 384.192 -0.493 165.572
C 386.386 1.439 163.966
C 388.147 3.161 161.670
C 389.355 4.427 158.888
C 391.482 7.211 157.022
C 392.383 9.445 154.592
C 395.538 9.349 152.292
C 398.912 10.221 150.490
C 400.314 9.818 147.458
C 402.110 10.281 144.518
C 404.603 10.058 142.376
C 407.444 9.939 140.450
C 409.743 9.924 137.812
C 411.858 8.633 135.735
C 413.460 8.072 132.441
C 416.452 6.613 131.086
C 420.358 5.866 129.830
C 422.774 2.963 129.017
C 424.569 0.906 127.412
C 427.009 -1.145 126.314
C 429.003 -3.548 125.240
C 431.805 -6.175 125.467
C 433.472 -8.634 126.316
C 435.079 -11.126 127.175
C 436.921 -13.927 127.107
C 438.160 -17.274 125.858
C 439.647 -19.989 127.934
C 441.736 -22.761 128.322
C 441.758 -25.967 129.253
C 443.191 -28.903 131.364
C 444.147 -32.503 130.938
C 445.398 -35.278 131.697
C 445.545 -38.168 133.385
C 445.493 -40.958 135.232
C 444.708 -44.318 135.886
C 445.217 -46.612 138.415
C 446.697 -49.479 140.966
C 445.793 -51.590 142.791
C 444.518 -54.576 145.020
C 444.007 -56.932 146.791
C 442.837 -59.502 149.136
C 442.127 -61.018 151.909
C 440.569 -62.485 154.263
C 438.523 -63.358 156.675
C 436.760 -64.109 159.343
C 434.358 -64.879 161.943
C 432.301 -65.821 164.402
C 430.258 -66.148 166.814
C 428.396 -64.614 169.975
C 426.021 -64.885 172.337
C 424.033 -65.371 174.896
C 422.887 -64.994 177.830
C 421.241 -64.050 181.183
C 419.464 -61.782 182.404
C 417.092 -60.081 184.274
C 415.740 -57.695 186.244
C 413.079 -55.648 188.133
C 411.171 -53.512 189.785
C 411.234 -50.221 192.197
C 409.839 -48.222 193.553
C 407.882 -44.614 194.352
C 406.335 -42.266 195.461
C 404.801 -39.746 197.274
C 403.849 -36.907 198.789
C 402.518 -33.908 199.386
C 400.268 -31.377 198.985
C 398.643 -28.439 198.848
C 396.810 -25.827 198.379
C 395.307 -22.614 198.261
C 393.264 -20.024 197.860
C 391.929 -17.169 197.942
C 391.354 -13.575 197.800
C 389.365 -11.023 198.239
C 389.368 -7.523 197.913
C 387.663 -4.297 197.011
C 386.042 -1.112 198.407
C 385.774 1.887 198.786
C 384.640 5.203 199.737
C 385.534 9.243 199.407
C 385.207 11.394 199.658
C 383.167 14.312 200.607
C 383.508 16.446 201.941
C 380.426 19.440 202.784
C 380.886 22.958 204.708
C 380.974 26.122 206.706
C 382.445 29.426 206.058
C 384.299 32.658 206.810
C 386.649 35.808 206.955
C 388.657 39.122 207.868
C 389.463 42.802 208.288
C 391.590 44.921 208.814
C 392.672 47.784 209.798
C 394.602 49.781 210.956
C 397.137 53.603 211.061
C 398.524 57.447 212.151
C 398.959 59.635 213.682
C 398.931 62.092 215.993
C 399.789 65.224 217.990
C 400.104 67.667 219.970
C 400.694 70.636 220.577
C 400.882 73.166 221.609
C 401.249 76.435 221.836
C 399.272 79.486 222.485
C 400.737 81.903 222.664
C 401.427 84.818 223.039
C 402.329 88.362 224.355
C 405.164 89.132 228.575
C 404.484 93.925 229.717
C 405.783 95.594 231.043
C 407.064 98.724 231.933
C 407.304 101.472 233.001
C 409.210 104.461 235.844
C 408.799 107.723 238.409
C 410.263 109.960 240.218
C 410.637 112.036 241.627
C 412.698 114.451 242.044
C 413.900 115.673 239.762
C 415.898 117.661 240.491
C 419.263 118.272 238.263
C 422.968 117.249 238.007
C 426.583 117.755 238.076
C 429.400 117.980 237.778
C 432.591 118.248 235.925
C 435.912 117.718 234.698
C 439.497 119.545 233.576
C 441.005 117.297 231.212
C 441.514 115.886 228.990
C 442.595 113.227 226.409
C 442.987 112.085 223.066
C 443.679 109.760 220.425
C 444.331 109.143 217.159
C 446.679 110.172 213.351
C 449.255 110.466 210.766
C 452.978 109.581 210.661
C 456.012 108.439 209.610
C 459.101 107.621 207.850
C 460.295 104.987 205.342
C 462.398 102.784 202.546
C 463.629 101.435 200.159
C 465.085 100.325 196.810
C 467.425 100.239 194.421
C 469.155 99.721 192.971
C 471.434 98.978 190.478
C 472.475 96.320 187.558
C 473.325 94.409 186.412
C 477.065 92.779 186.227
C 479.497 91.518 185.016
C 481.416 87.703 182.749
C 483.723 86.352 181.641
C 483.704 83.894 178.514
C 486.019 81.950 178.185
C 487.026 80.193 175.842
C 488.711 78.824 174.423
C 489.716 77.487 172.501
C 492.851 75.271 170.194
C 493.539 74.356 166.403
C 493.642 71.679 165.264
C 492.605 68.395 164.347
C 493.999 65.023 162.807
C 491.288 62.903 159.729
C 490.191 60.628 156.736
C 488.412 58.697 155.150
C 488.419 55.327 156.678
C 488.349 51.307 152.560
C 487.360 48.061 151.105
C 486.067 44.870 149.624
C 486.656 41.980 148.261
C 486.116 38.480 148.443
C 485.897 35.151 148.066
C 485.968 31.849 147.685
C 484.636 28.802 147.307
C 483.942 25.541 147.207
C 482.887 22.285 146.756
C 482.354 19.073 146.580
C 481.733 15.887 146.640
C 480.961 12.690 146.910
C 481.696 9.425 147.960
C 482.000 6.399 149.573
C 481.898 3.018 150.605
C 481.181 -0.400 150.992
C 481.132 -3.066 152.388
C 483.010 -6.433 153.605
C 482.862 -9.572 155.365
C 482.753 -12.635 157.269
C 482.427 -15.296 159.000
C 482.240 -18.359 160.725
C 481.996 -21.094 162.441
C 482.327 -22.791 165.607
C 482.814 -23.612 168.768
C 482.440 -24.156 171.790
C 481.422 -25.024 174.944
C 481.811 -27.557 177.871
C 481.476 -27.813 181.408
C 480.520 -28.257 184.859
C 479.886 -28.672 188.048
C 478.940 -28.896 191.738
C 478.899 -29.300 194.510
C 479.032 -28.584 197.711
C 479.417 -27.920 201.162
C 479.034 -25.821 204.154
C 478.844 -24.046 206.525
C 478.211 -22.145 209.601
C 477.810 -20.472 212.096
C 480.016 -17.855 214.480
C 481.069 -15.469 217.103
C 480.023 -12.407 218.562
C 480.109 -10.039 221.024
C 480.432 -7.455 222.580
C 481.573 -4.671 223.980
C 481.521 -1.033 224.044
C 482.970 1.742 226.098
C 482.841 4.768 227.973
C 484.274 8.001 227.982
C 485.692 10.684 229.798
C 485.497 14.264 229.111
C 485.821 17.815 229.285
C 487.300 20.385 229.729
C 488.290 23.462 230.266
C 489.625 27.056 229.486
C 489.683 30.213 227.766
C 491.054 32.833 227.058
C 491.934 35.610 225.271
C 491.603 38.931 224.605
C 493.921 40.791 221.418
C 495.900 43.820 219.440
C 495.557 44.925 215.964
C 496.031 47.107 213.693
C 496.858 48.357 210.377
C 498.169 49.634 208.002
C 499.122 50.777 204.855
C 499.172 51.164 201.749
C 498.791 52.322 198.456
C 500.713 52.917 195.164
C 502.183 53.997 191.832
C 502.445 52.702 188.650
C 503.998 50.989 185.477
C 504.339 50.239 182.382
C 504.414 49.912 178.959
C 505.099 49.036 175.832
C 506.376 47.377 173.235
C 506.851 45.636 170.394
C 506.465 43.898 167.631
C 507.928 42.522 164.207
C 508.011 41.593 160.914
C 508.533 38.014 159.442
C 509.948 34.908 157.508
C 508.764 32.205 155.892
C 508.283 29.603 153.637
C 508.426 26.558 152.387
C 508.971 23.391 151.176
C 508.778 20.346 149.464
C 508.231 17.179 149.107
C 506.938 14.130 147.445
C 507.320 10.561 147.633
C 508.669 6.630 147.286
C 508.361 3.164 148.964
C 507.554 0.151 149.513
C 507.475 -3.115 150.346
C 506.966 -6.172 151.487
C 507.677 -9.322 153.577
C 508.134 -11.229 155.966
C 508.543 -13.098 158.388
C 508.383 -15.722 160.470
C 506.853 -18.672 162.274
C 507.842 -19.958 165.629
C 508.135 -22.542 167.961
C 507.258 -23.450 171.052
C 508.133 -24.771 174.604
C 506.821 -27.213 177.127
C 506.812 -28.974 179.724
C 506.630 -29.484 183.030
C 506.467 -29.723 186.363
C 504.835 -30.203 189.435
C 505.680 -30.342 192.780
C 506.890 -31.459 196.549
C 506.485 -30.767 199.370
C 505.696 -29.959 203.143
C 505.394 -29.699 206.108
C 504.933 -28.743 209.622
C 505.515 -27.499 212.555
C 505.320 -25.779 215.225
C 505.126 -23.407 217.483
C 505.326 -21.081 219.794
C 505.071 -18.301 222.103
C 504.866 -15.927 224.445
C 504.924 -13.330 226.275
C 506.417 -9.739 227.102
C 506.259 -6.886 228.871
C 506.370 -4.327 230.915
C 507.645 -1.880 232.480
C 509.124 1.391 233.880
C 509.799 4.294 232.927
C 510.243 7.731 232.844
C 511.708 10.714 232.244
C 512.138 14.527 231.913
C 512.938 17.683 231.336
C 515.991 20.161 230.243
C 516.868 22.721 229.570
C 517.783 26.120 227.311
C 518.571 28.825 226.217
C 519.885 31.929 225.422
C 521.529 34.573 224.171
C 522.433 37.138 222.240
C 521.920 39.739 220.096
C 522.153 42.154 217.771
C 521.899 44.435 215.504
C 522.348 46.878 212.970
C 521.992 49.345 210.772
C 522.508 51.606 208.636
C 523.706 53.480 205.751
C 523.889 56.291 204.100
C 525.295 57.591 201.151
C 527.741 60.892 200.398
C 527.866 63.832 198.749
C 529.198 65.666 197.533
C 529.672 69.002 195.474
C 529.864 71.313 193.974
C 529.814 74.748 192.434
C 528.152 77.406 190.319
C 526.924 80.305 188.292
C 526.394 84.012 185.998
C 525.299 86.168 184.135
C 522.513 88.258 181.904
C 523.267 90.322 178.122
C 523.465 92.314 175.700
C 522.998 94.927 174.233
C 523.426 98.869 173.000
C 522.744 101.767 171.699
C 521.071 104.951 172.374
C 520.805 108.187 172.459
C 519.294 111.051 171.011
C 518.136 114.070 170.108
C 517.264 117.143 169.188
C 515.119 119.622 168.512
C 513.526 122.346 167.430
C 511.587 125.111 166.712
C 510.163 127.865 165.702
C 508.663 130.478 164.495
C 507.018 132.979 163.107
C 506.804 135.629 160.818
C 506.249 137.730 158.149
C 505.200 140.268 155.920
C 503.546 142.931 154.334
C 502.753 144.710 152.039
C 503.607 147.684 149.437
C 502.588 149.708 146.638
C 501.630 151.618 143.730
C 500.575 153.186 141.159
C 499.540 155.147 138.424
C 498.543 156.807 135.829
C 498.404 157.132 132.239
C 498.664 156.730 128.972
C 498.176 155.913 126.030
C 496.978 155.158 122.910
C 496.656 156.327 119.213
C 496.290 155.062 115.904
C 495.275 153.833 112.666
C 494.575 152.766 109.647
C 493.634 151.252 106.273
C 493.503 150.498 103.578
C 493.859 148.634 100.899
C 494.444 146.784 97.944
C 494.697 143.651 96.040
C 495.038 141.100 94.561
C 494.995 138.043 92.530
C 495.106 135.477 90.922
C 497.984 132.812 89.500
C 499.692 129.952 87.892
C 499.570 126.405 87.834
C 500.344 123.370 86.469
C 501.400 120.566 85.994
C 503.296 117.864 85.652
C 504.278 114.626 86.989
C 506.473 111.753 86.011
C 507.223 108.315 85.460
C 509.515 105.846 86.536
C 511.651 103.141 85.744
C 512.475 100.213 87.763
C 513.795 97.107 88.926
C 515.946 95.061 89.345
C 517.773 92.403 89.923
C 520.067 89.904 91.872
C 521.006 87.824 94.652
C 523.058 86.162 96.157
C 524.676 84.660 98.767
C 525.296 81.917 100.682
C 528.021 82.155 104.074
C 530.762 80.797 106.839
C 530.720 81.113 110.489
C 531.775 80.219 113.358
C 532.896 80.652 116.793
C 534.497 80.816 119.323
C 535.710 81.310 122.548
C 535.842 82.213 125.542
C 535.779 82.399 129.048
C 537.764 83.687 132.095
C 539.453 84.446 135.412
C 539.312 86.915 137.811
C 540.289 90.089 139.906
C 540.378 92.064 142.424
C 540.330 93.729 145.434
C 540.713 95.919 147.898
C 541.445 98.743 149.514
C 541.384 101.527 151.407
C 540.497 104.048 153.320
C 541.483 107.001 155.783
C 541.272 109.145 158.442
C 540.744 113.013 158.372
C 541.204 116.885 158.811
C 539.288 119.590 159.387
C 538.070 122.645 160.513
C 537.332 125.856 160.482
C 536.947 129.265 160.326
C 535.883 132.570 160.754
C 534.457 135.353 159.930
C 532.338 138.352 160.427
C 531.692 141.516 158.850
C 531.867 145.466 157.524
C 530.601 147.768 154.692
C 528.977 149.987 153.121
C 527.980 152.509 151.117
C 526.634 154.611 148.955
C 526.438 156.741 145.758
C 526.354 157.591 142.788
C 526.234 158.383 139.807
C 525.353 159.823 136.909
C 523.063 161.299 134.287
C 523.674 161.361 130.611
C 523.239 162.787 127.452
C 522.165 162.129 124.360
C 522.658 162.113 120.502
C 520.727 162.915 117.391
C 520.240 163.432 114.334
C 519.947 162.523 111.124
C 519.750 161.368 107.989
C 518.073 160.143 105.158
C 518.871 159.162 101.945
C 519.744 158.970 97.930
C 519.575 157.136 95.647
C 519.078 154.722 92.575
C 518.886 153.238 89.985
C 518.744 150.884 87.172
C 519.679 148.781 84.894
C 520.002 146.159 83.120
C 520.507 143.127 81.973
C 521.378 140.218 80.720
C 521.941 136.791 79.689
C 522.438 133.721 78.468
C 523.245 130.727 77.774
C 525.703 127.635 78.230
C 526.376 124.383 77.712
C 527.225 121.352 76.802
C 529.155 118.915 76.166
C 531.512 115.875 75.975
C 532.977 113.878 77.888
C 534.377 111.005 79.231
C 536.624 109.006 80.767
C 538.116 105.897 82.482
C 539.775 103.561 84.134
C 543.396 102.620 85.762
C 544.959 100.867 87.266
C 546.783 99.014 90.542
C 548.297 97.277 92.497
C 550.433 95.209 94.274
C 552.749 93.813 96.260
C 554.329 92.562 98.917
C 554.557 90.988 101.934
C 555.448 89.848 104.967
C 555.834 88.673 107.946
C 556.938 87.647 111.159
C 557.279 86.255 114.157
C 558.399 85.249 116.928
C 560.056 85.060 120.167
C 561.016 83.291 122.737
C 562.710 83.687 125.793
C 563.858 84.572 129.315
C 566.777 84.394 131.221
C 568.365 81.594 134.716
C 570.773 79.889 136.288
C 572.971 77.115 138.457
C 575.810 74.522 138.642
C 578.078 71.147 139.983
C 580.446 68.894 142.052
C 581.663 67.281 144.454
C 584.589 67.227 146.834
C 586.631 67.035 149.240
C 586.636 65.041 153.110
C 587.704 63.427 154.246
C 589.006 60.786 155.017
C 593.103 59.713 156.743
C 595.525 56.114 157.219
C 595.297 52.410 160.091
C 595.242 48.588 161.417
C 595.383 47.795 164.137
C 594.440 47.393 167.369
C 593.498 45.265 170.340
C 594.369 42.290 172.115
C 594.957 39.525 174.646
C 595.737 37.776 176.856
C 596.595 40.137 182.328
C 598.094 38.114 184.927
C 599.050 36.240 187.126
C 599.458 35.077 189.737
C 600.890 35.165 193.670
C 601.309 31.173 195.214
C 602.410 29.473 197.385
C 605.072 28.123 199.285
C 607.028 26.838 200.200
C 608.428 23.647 202.855
C 608.657 19.972 203.855
C 610.001 16.360 204.550
C 611.393 13.983 205.505
C 611.722 11.375 207.665
C 612.291 8.902 209.943
C 613.888 8.287 213.895
C 617.070 7.635 217.089
C 620.607 8.226 220.637
C 621.102 7.324 224.275
C 621.507 6.253 227.405
C 624.903 7.563 229.334
C 626.696 5.821 231.912
C 627.138 3.437 234.297
C 627.290 2.327 237.411
C 628.886 2.143 239.947
C 631.370 0.223 241.447
C 633.142 -1.556 243.076
C 635.876 -3.868 243.811
C 638.483 -3.072 247.310
C 640.516 -5.304 250.267
C 641.076 -6.040 254.084
C 641.449 -4.612 256.540
C 643.023 -2.180 259.146
C 642.124 -1.607 262.532
C 642.904 -0.357 266.666
C 643.967 0.612 270.268
C 645.944 1.765 273.471
C 644.862 1.021 277.128
C 645.839 1.557 281.374
C 645.165 1.875 284.246
C 642.940 2.687 287.698
C 640.838 1.329 290.753
C 639.813 -0.259 292.659
C 640.112 -1.532 295.862
C 640.675 -3.961 296.772
C 642.757 -6.231 298.066
C 642.374 -8.845 300.410
C 643.075 -11.747 302.451
C 644.071 -14.778 303.871
C 644.812 -17.051 304.245
C 647.519 -18.982 305.014
C 649.971 -21.452 306.375
C 649.730 -24.226 307.333
C 649.567 -26.861 308.899
C 650.762 -29.834 310.867
C 650.772 -32.134 312.558
C 651.733 -36.184 313.001
C 652.643 -39.293 314.916
C 653.460 -43.378 316.528
C 654.712 -46.570 316.954
C 658.151 -48.478 316.631
C 657.782 -51.473 315.112
C 659.629 -55.234 314.544
C 660.583 -59.310 314.746
C 661.445 -63.382 313.811
C 664.030 -67.574 313.237
C 664.682 -70.720 312.551
C 666.272 -74.260 311.547
C 666.979 -76.266 309.533
C 668.622 -78.866 308.097
C 669.895 -80.390 306.710
C 670.572 -83.037 304.186
C 672.853 -84.434 302.342
C 674.614 -87.425 301.608
C 676.525 -89.927 300.444
C 678.647 -92.236 299.340
C 679.513 -95.187 298.019
C 681.007 -98.004 297.041
C 682.222 -100.924 295.657
C 683.813 -103.586 294.649
C 685.315 -106.352 293.854
C 686.705 -109.279 293.228
C 689.304 -111.600 293.627
C 691.410 -114.168 294.533
C 693.428 -117.067 294.723
C 694.997 -120.160 294.169
C 696.606 -122.603 294.879
C 700.159 -124.374 295.641
C 701.981 -127.339 296.571
C 703.784 -130.267 297.664
C 705.169 -132.971 298.641
C 706.914 -135.891 299.548
C 708.409 -138.598 300.510
C 709.687 -140.626 303.205
C 710.541 -141.906 306.126
C 710.551 -143.447 308.808
C 710.259 -145.652 311.413
C 712.107 -148.198 313.702
C 711.961 -149.657 316.947
C 711.449 -151.597 319.947
C 711.173 -153.247 322.766
C 710.528 -155.090 326.044
C 710.714 -156.253 328.586
C 710.331 -156.607 331.827
C 710.174 -156.927 335.345
C 708.527 -156.489 338.601
C 707.242 -155.992 341.229
C 705.523 -155.877 344.471
C 704.133 -155.618 347.152
C 704.194 -153.077 350.460
C 703.495 -151.464 353.714
C 700.748 -150.237 355.598
C 699.306 -149.161 358.503
C 697.926 -147.510 360.641
C 697.063 -145.178 362.838
C 694.750 -142.511 363.721
C 694.124 -140.200 366.600
C 692.112 -138.583 369.054
C 691.212 -135.321 370.085
C 690.623 -133.026 372.711
C 688.245 -130.260 372.837
C 686.279 -127.468 373.878
C 685.824 -124.807 375.182
C 684.670 -122.085 376.594
C 683.479 -118.374 376.936
C 681.575 -115.460 376.031
C 681.020 -112.478 376.227
C 679.996 -109.342 375.333
C 677.673 -106.856 375.392
C 678.362 -103.131 373.239
C 678.041 -99.099 372.437
C 677.127 -97.425 369.309
C 676.164 -94.829 367.737
C 676.070 -92.403 365.026
C 676.327 -89.955 363.314
C 676.397 -87.586 360.765
C 676.233 -86.329 357.903
C 675.254 -84.694 354.953
C 676.424 -82.116 352.332
C 676.940 -79.432 349.694
C 677.992 -79.283 346.416
C 680.314 -78.684 343.308
C 681.087 -78.106 340.254
C 681.393 -77.272 336.931
C 682.513 -76.576 333.886
C 684.578 -76.274 331.284
C 686.072 -76.435 328.271
C 686.889 -77.127 325.164
C 688.934 -76.253 321.875
C 689.619 -75.903 318.541
C 692.279 -77.822 316.422
C 695.348 -78.720 314.148
C 696.130 -80.953 311.755
C 697.407 -82.500 308.917
C 699.434 -84.312 307.057
C 701.852 -85.989 305.286
C 703.624 -87.861 302.920
C 705.178 -90.442 301.746
C 706.091 -92.984 299.209
C 708.615 -95.480 298.647
C 712.127 -97.513 297.685
C 714.029 -100.792 298.431
C 715.272 -103.686 298.105
C 717.239 -106.424 298.136
C 718.736 -109.354 298.424
C 721.232 -111.918 299.836
C 722.749 -113.794 301.767
C 724.205 -115.680 303.729
C 725.692 -118.364 305.082
C 726.317 -122.019 305.824
C 727.850 -123.408 308.924
C 729.663 -125.870 310.613
C 729.506 -128.001 313.178
C 730.970 -129.544 316.434
C 731.438 -132.908 318.021
C 732.498 -135.013 320.092
C 732.634 -136.501 323.090
C 732.614 -137.783 326.181
C 731.600 -140.037 328.676
C 732.306 -140.651 332.000
C 733.901 -141.907 335.576
C 733.118 -142.483 338.343
C 731.950 -143.487 341.968
C 731.515 -144.368 344.794
C 730.515 -144.989 348.270
C 730.156 -144.601 351.466
C 728.898 -144.239 354.365
C 727.237 -143.264 357.022
C 725.913 -142.107 359.796
C 723.949 -140.879 362.583
C 722.279 -139.934 365.317
C 720.680 -138.513 367.667
C 719.594 -135.196 369.572
C 717.668 -133.693 371.880
C 716.132 -132.333 374.435
C 715.581 -130.223 376.739
C 714.677 -127.327 379.114
C 713.405 -124.471 379.003
C 711.606 -121.616 379.798
C 710.896 -118.339 380.199
C 708.856 -115.135 380.841
C 707.518 -112.129 381.170
C 708.370 -108.140 381.300
C 707.465 -105.505 381.417
C 706.086 -101.742 380.223
C 705.027 -98.924 379.955
C 704.126 -95.587 380.167
C 703.775 -92.260 379.905
C 702.905 -89.225 378.830
C 700.906 -86.938 377.279
C 699.610 -84.293 375.662
C 698.016 -82.055 373.973
C 696.873 -79.198 372.205
C 695.083 -76.901 370.604
C 694.101 -74.261 369.187
C 693.902 -71.280 367.103
C 692.312 -68.573 366.208
C 692.635 -65.878 363.973
C 692.042 -64.717 361.102
C 690.042 -62.783 358.839
C 690.733 -60.357 356.982
C 689.204 -57.009 356.540
C 688.589 -53.529 356.929
C 687.296 -50.242 356.447
C 684.760 -49.147 353.736
C 682.410 -46.944 353.311
C 681.577 -43.748 352.019
C 680.205 -40.878 350.946
C 678.753 -37.994 350.154
C 677.799 -35.535 348.094
C 676.838 -32.686 346.650
C 675.668 -30.025 344.787
C 674.607 -27.228 343.489
C 673.792 -24.377 342.167
C 673.206 -21.456 340.748
C 672.854 -17.970 340.911
C 673.213 -14.547 340.850
C 673.053 -11.076 340.191
C 672.483 -7.902 338.797
C 672.869 -4.938 338.438
C 672.298 -1.139 339.696
C 672.884 2.381 339.213
C 673.613 5.893 338.817
C 674.384 8.941 338.271
C 674.975 12.374 337.762
C 675.684 15.496 337.273
C 677.866 18.299 337.896
C 680.287 20.321 338.871
C 682.928 21.920 339.066
C 685.770 23.777 338.605
C 687.445 27.262 339.034
C 690.632 28.798 339.447
C 693.862 30.389 339.212
C 696.773 31.898 339.227
C 700.286 33.380 339.106
C 702.652 34.801 339.593
C 705.720 35.384 340.603
C 708.922 36.146 341.894
C 712.411 35.314 342.694
C 715.180 34.569 343.462
C 718.752 33.917 343.997
C 721.660 33.284 344.568
C 724.014 32.101 347.803
C 726.845 31.063 349.947
C 729.471 28.677 350.002
C 732.436 27.462 351.189
C 734.590 25.737 352.450
C 736.429 23.882 354.496
C 737.702 20.572 355.314
C 740.034 19.015 357.796
C 742.752 16.946 358.804
C 743.406 14.189 360.920
C 745.504 12.622 363.297
C 746.127 9.061 363.799
C 747.359 5.924 364.978
C 748.171 3.946 367.079
C 749.378 1.473 368.858
C 749.471 -1.928 370.790
C 748.953 -5.463 371.201
C 748.780 -7.941 372.954
C 747.834 -11.041 374.039
C 748.431 -14.376 374.356
C 745.504 -16.975 376.272
C 744.148 -20.228 378.412
C 741.495 -22.611 377.570
C 740.039 -25.407 378.022
C 737.233 -27.701 378.356
C 735.139 -29.595 379.364
C 732.413 -31.709 379.830
C 729.741 -33.240 379.273
C 727.281 -35.606 378.448
C 723.959 -37.143 379.669
C 720.894 -39.199 380.567
C 717.536 -39.193 379.799
C 713.667 -38.624 380.156
C 710.544 -39.071 379.611
C 707.343 -40.067 378.840
C 704.048 -40.364 378.582
C 700.796 -39.663 378.819
C 697.532 -39.089 378.225
C 694.594 -38.606 376.833
C 690.638 -38.454 377.129
C 687.353 -38.848 376.253
C 684.698 -36.066 375.577
C 681.522 -33.769 375.754
C 679.528 -32.076 373.637
C 676.789 -30.622 372.068
C 674.621 -28.295 371.208
C 672.329 -25.786 370.710
C 669.845 -23.681 369.430
C 668.640 -20.996 368.090
C 666.523 -19.018 365.778
C 665.402 -15.632 365.344
C 663.397 -11.986 365.620
C 663.849 -8.219 364.891
C 663.584 -5.365 363.544
C 663.276 -2.072 362.888
C 663.440 1.088 361.946
C 664.066 4.863 362.346
C 665.445 7.579 362.865
C 666.881 10.268 363.355
C 667.930 13.438 363.054
C 669.024 16.615 361.318
C 671.318 19.205 362.703
C 672.471 22.496 362.895
C 675.202 24.385 362.543
C 677.695 27.066 363.856
C 679.538 30.082 362.606
C 681.288 32.681 362.766
C 684.139 34.382 363.214
C 687.099 35.849 363.749
C 690.176 37.236 362.780
C 692.882 38.754 364.295
C 695.537 41.377 366.021
C 698.416 41.765 366.431
C 702.299 42.356 366.718
C 705.133 43.207 367.157
C 708.736 43.610 367.732
C 711.607 43.670 369.230
C 714.626 43.089 370.047
C 717.492 41.755 370.925
C 720.274 40.536 372.177
C 723.338 38.840 373.105
C 726.282 37.534 373.993
C 728.764 35.865 375.066
C 730.252 33.100 377.507
C 732.826 31.144 378.423
C 735.472 29.599 379.586
C 737.309 28.132 381.716
C 739.209 25.877 384.195
C 739.113 22.952 385.303
C 740.043 19.838 386.510
C 740.059 17.083 388.462
C 740.894 13.529 389.689
C 741.182 10.533 391.058
C 740.123 8.268 394.283
C 740.105 5.790 395.563
C 738.932 1.946 396.721
C 738.612 -0.836 397.856
C 738.537 -3.798 399.650
C 737.804 -6.468 401.545
C 736.652 -9.425 402.571
C 735.738 -12.691 402.216
C 734.381 -15.753 402.483
C 733.175 -18.738 402.271
C 731.577 -21.876 402.702
C 730.524 -25.018 402.452
C 729.202 -27.830 402.993
C 726.881 -30.479 403.920
C 726.273 -33.654 404.384
C 723.644 -35.774 405.360
C 721.240 -38.363 405.733
C 719.861 -41.089 406.575
C 718.070 -44.274 408.489
C 719.241 -48.439 410.316
C 718.946 -52.378 411.913
C 718.063 -56.070 414.460
C 718.341 -57.400 418.253
C 719.177 -59.994 419.840
C 717.939 -61.086 422.973
C 717.295 -62.081 426.558
C 717.799 -62.765 429.870
C 717.794 -63.862 433.339
C 714.598 -65.430 436.907
C 716.326 -68.427 439.344
C 713.429 -71.972 442.453
C 713.395 -75.174 443.022
C 713.411 -79.785 442.354
C 714.268 -82.886 441.902
C 714.364 -86.143 443.303
C 714.659 -89.398 444.068
C 715.231 -92.598 444.762
C 714.394 -95.713 445.659
C 714.257 -98.860 446.754
C 713.715 -102.165 447.594
C 713.714 -105.276 448.570
C 713.659 -108.290 449.774
C 713.493 -111.258 451.206
C 714.922 -113.857 453.079
C 715.978 -116.083 455.482
C 716.611 -118.886 457.545
C 716.553 -122.013 459.145
C 717.171 -124.019 461.303
C 719.757 -126.530 463.133
C 720.414 -128.860 465.800
C 721.119 -131.064 468.568
C 721.517 -132.978 471.090
C 722.119 -135.254 473.708
C 722.607 -137.233 476.224
C 723.701 -137.680 479.633
C 724.797 -137.296 482.723
C 724.986 -136.795 485.769
C 724.623 -136.620 489.172
C 725.879 -137.921 492.616
C 726.135 -136.970 496.039
C 725.807 -136.289 499.568
C 725.746 -135.638 502.780
C 725.426 -134.669 506.456
C 725.878 -134.088 509.160
C 726.374 -132.296 511.865
C 727.162 -130.439 514.769
C 726.889 -127.487 516.939
C 726.764 -125.031 518.601
C 726.295 -122.262 520.965
C 726.000 -119.881 522.817
C 728.067 -116.376 523.739
C 729.088 -113.130 525.188
C 727.771 -109.884 525.764
C 727.828 -106.815 527.265
C 727.941 -103.833 527.810
C 728.793 -100.630 527.982
C 728.133 -97.225 526.883
C 729.387 -93.769 527.600
C 729.033 -90.314 528.389
C 729.880 -87.144 527.071
C 731.082 -83.861 527.605
C 730.180 -80.785 525.859
C 729.919 -77.381 524.813
C 730.989 -74.673 524.102
C 731.512 -71.513 523.411
C 732.082 -68.291 521.266
C 731.341 -65.940 518.648
C 732.122 -63.597 516.877
C 732.235 -61.534 514.153
C 731.247 -58.707 512.537
C 732.702 -57.829 508.524
C 733.812 -55.479 505.323
C 732.760 -55.692 501.820
C 732.504 -54.397 498.922
C 732.591 -54.293 495.285
C 733.289 -53.785 492.413
C 733.543 -53.709 488.943
C 733.052 -54.420 485.935
C 731.982 -54.525 482.591
C 733.249 -54.905 478.967
C 733.989 -54.896 475.242
C 733.979 -57.178 472.660
C 735.298 -59.706 469.962
C 735.285 -61.441 467.270
C 734.892 -62.925 464.192
C 735.231 -64.752 461.442
C 736.359 -67.060 459.315
C 736.685 -69.617 457.149
C 736.182 -72.237 455.229
C 737.318 -74.548 452.208
C 737.055 -76.547 449.443
C 737.946 -80.335 449.125
C 739.557 -83.747 448.048
C 738.616 -86.954 447.659
C 738.246 -90.212 446.506
C 738.712 -93.467 446.299
C 739.596 -96.779 446.086
C 739.664 -100.231 445.519
C 739.615 -103.364 446.315
C 738.620 -106.921 446.017
C 739.627 -110.139 447.260
C 741.555 -113.776 447.931
C 742.100 -116.456 450.659
C 741.910 -119.160 452.297
C 742.514 -121.922 454.133
C 742.713 -124.429 456.273
C 744.259 -126.563 459.076
C 745.392 -127.461 461.808
C 746.477 -128.318 464.568
C 747.084 -130.057 467.370
C 746.371 -132.346 470.294
C 748.065 -132.273 473.614
C 749.144 -133.839 476.543
C 748.916 -133.708 479.871
C 750.534 -133.612 483.406
C 750.056 -135.154 486.790
C 750.743 -135.894 489.760
C 751.157 -135.242 493.020
C 751.547 -134.325 496.214
C 750.508 -133.884 499.540
C 751.865 -132.761 502.510
C 753.807 -132.364 506.113
C 753.726 -130.784 508.583
C 753.396 -128.808 511.973
C 753.510 -127.569 514.694
C 753.435 -125.510 517.732
C 754.237 -123.270 519.929
C 754.163 -120.763 521.887
C 753.915 -117.791 523.254
C 754.067 -114.801 524.605
C 753.699 -111.437 525.900
C 753.454 -108.435 527.346
C 753.348 -105.374 528.194
C 754.318 -101.580 527.505
C 753.949 -98.326 528.257
C 753.934 -95.220 529.304
C 754.998 -92.260 529.710
C 756.096 -88.567 529.657
C 756.116 -86.120 527.707
C 755.950 -82.899 526.437
C 756.779 -80.170 524.629
C 756.499 -76.685 523.011
C 756.654 -73.859 521.302
C 759.039 -71.599 518.882
C 759.356 -69.352 517.259
C 759.324 -66.870 513.894
C 759.465 -64.645 511.854
C 760.096 -61.887 509.857
C 761.056 -59.679 507.519
C 761.207 -57.862 504.726
C 759.938 -56.238 502.009
C 759.401 -54.770 499.035
C 758.420 -53.459 496.256
C 758.055 -52.013 493.036
C 756.955 -50.516 490.281
C 756.747 -49.095 487.474
C 757.154 -48.220 483.961
C 756.604 -46.154 481.494
C 757.302 -45.814 478.065
C 757.147 -46.089 474.986
C 756.182 -48.311 472.053
C 758.281 -47.255 468.833
C 757.866 -48.617 465.391
C 758.822 -50.152 461.449
C 760.950 -50.192 459.585
C 762.912 -50.401 457.192
C 760.481 -48.885 451.638
C 761.023 -48.997 448.228
C 761.747 -47.392 443.894
C 763.873 -48.651 441.996
C 764.823 -52.328 440.424
C 764.218 -53.902 437.105
C 763.901 -55.829 434.775
C 763.291 -58.959 432.015
C 762.285 -60.673 429.190
C 761.413 -63.160 426.783
C 761.431 -64.158 423.387
C 762.792 -66.679 420.992
C 764.538 -68.206 417.963
C 764.105 -71.055 415.494
C 763.728 -75.184 413.467
C 763.725 -78.657 412.444
C 764.599 -82.217 414.497
C 764.297 -85.283 414.380
C 766.832 -88.088 413.022
C 767.952 -91.036 413.104
C 770.561 -93.447 411.323
C 772.580 -97.520 413.733
C 775.324 -98.347 411.850
C 777.860 -100.433 410.830
C 780.622 -102.655 406.733
C 784.013 -104.817 405.125
C 787.044 -108.644 404.808
C 790.073 -108.036 403.428
C 793.392 -108.549 400.756
C 794.652 -107.242 398.188
C 797.524 -107.363 396.262
C 802.841 -106.940 397.271
C 801.049 -102.737 394.456
C 802.990 -101.291 392.157
C 805.007 -100.364 391.348
C 807.262 -98.762 389.795
C 808.387 -98.076 386.607
C 809.325 -95.743 385.173
C 811.482 -93.818 382.880
C 813.566 -92.288 382.425
C 813.512 -88.365 381.954
C 814.180 -85.166 381.494
C 816.908 -82.729 382.131
C 818.434 -79.676 382.498
C 819.819 -76.780 383.718
C 823.008 -74.464 384.519
C 824.308 -71.697 385.648
C 827.505 -70.645 383.321
C 828.695 -67.374 381.618
C 830.947 -65.420 381.665
C 832.105 -62.082 380.872
C 834.312 -60.290 382.159
C 837.607 -58.659 381.125
C 838.447 -55.136 379.891
C 840.099 -53.126 378.961
C 842.321 -50.755 378.414
C 844.294 -47.397 378.011
C 844.788 -43.827 375.810
C 846.835 -41.539 375.037
C 849.772 -40.073 372.834
C 852.820 -39.136 373.287
C 855.880 -36.647 371.025
C 858.834 -35.038 371.049
C 860.156 -31.588 370.232
C 861.264 -29.633 369.510
C 863.911 -27.372 368.268
C 865.220 -24.012 368.638
C 868.980 -21.805 369.188
C 871.533 -19.615 369.710
C 874.058 -16.368 371.083
C 876.556 -13.707 371.854
C 879.671 -10.127 370.804
C 881.493 -7.777 368.634
C 883.085 -5.247 368.343
C 885.762 -3.062 368.494
C 887.817 -0.398 368.526
C 888.746 1.250 366.696
C 888.298 5.116 366.868
C 887.814 8.341 366.676
C 886.353 12.264 367.560
C 884.904 16.066 367.089
C 883.304 18.856 369.364
C 882.304 22.433 369.992
C 882.292 26.380 369.678
C 882.429 29.945 372.222
C 882.468 33.719 371.138
C 880.861 37.255 370.301
C 881.773 40.975 369.297
C 879.795 43.797 368.157
C 876.453 47.644 369.442
C 876.456 49.806 366.743
C 875.759 52.409 364.970
C 877.200 55.261 362.681
C 878.125 58.625 361.092
C 879.299 63.072 361.780
C 879.179 67.491 361.606
C 879.723 70.722 360.051
C 878.435 73.267 358.726
C 878.519 75.671 357.395
C 877.047 78.407 356.282
C 874.802 81.524 356.118
C 874.435 85.475 354.563
C 874.646 89.225 354.106
C 875.246 91.414 351.983
C 873.588 94.602 351.182
C 872.333 98.231 351.021
C 872.439 100.569 349.436
C 872.982 103.243 346.645
C 873.217 105.847 344.991
C 873.800 108.927 343.026
C 873.435 111.941 340.838
C 872.523 114.712 337.251
C 872.220 116.647 333.164
C 870.352 120.279 332.988
C 869.202 122.714 331.774
C 871.112 125.268 328.946
C 870.407 128.182 327.465
C 869.971 131.431 326.390
C 869.658 134.818 325.968
C 869.243 137.782 325.020
C 870.587 140.809 324.026
C 865.698 141.918 325.516
C 863.510 145.178 324.420
C 859.786 146.762 325.204
C 859.992 150.717 326.210
C 858.073 152.703 328.888
C 858.279 154.489 332.391
C 857.353 157.265 334.099
C 858.375 159.683 338.749
C 859.310 162.189 340.625
C 858.179 165.257 342.103
C 858.781 168.167 343.619
C 858.247 171.383 342.960
C 859.555 174.840 342.790
C 860.734 177.761 343.361
C 863.044 180.340 344.064
C 863.130 183.733 343.994
C 863.230 187.040 343.873
C 864.581 190.231 342.864
C 862.045 193.834 337.665
C 861.607 197.001 336.968
C 861.768 200.491 337.101
C 860.936 203.310 337.081
C 860.207 206.343 337.989
C 859.420 209.627 336.904
C 858.580 212.849 336.481
C 857.970 216.108 336.232
C 856.283 218.818 335.226
C 855.240 221.854 334.322
C 853.702 224.832 333.495
C 852.747 227.861 332.752
C 851.866 230.829 331.776
C 850.990 233.761 330.543
C 851.762 237.031 329.534
C 852.560 239.937 327.871
C 852.644 243.142 326.377
C 851.852 246.294 325.042
C 852.288 248.789 323.417
C 854.053 252.391 322.908
C 854.565 255.301 320.849
C 855.205 258.136 318.710
C 855.622 260.544 316.659
C 856.093 263.375 314.619
C 856.557 265.873 312.612
C 858.477 267.387 309.961
C 860.636 268.081 307.560
C 862.066 268.330 304.829
C 863.020 268.748 301.565
C 864.734 271.104 298.987
C 866.539 271.047 295.918
C 867.778 271.045 292.528
C 869.118 271.101 289.537
C 870.534 270.872 286.002
C 872.099 271.072 283.686
C 874.205 270.189 281.327
C 876.652 269.394 278.903
C 878.409 267.067 276.666
C 879.906 265.138 274.979
C 881.489 262.946 272.496
C 882.878 261.063 270.571
C 886.394 258.825 270.393
C 889.108 256.550 269.324
C 889.555 253.244 268.110
C 891.403 250.791 266.614
C 892.930 248.238 266.017
C 895.038 245.676 266.049
C 895.519 242.115 266.623
C 898.259 239.583 266.307
C 899.676 236.482 265.276
C 901.247 233.636 266.670
C 903.809 231.203 266.509
C 903.723 227.719 267.592
C 904.556 224.316 268.277
C 906.334 222.097 269.229
C 907.848 219.275 269.918
C 908.920 216.109 271.953
C 908.363 213.159 273.933
C 909.376 210.946 275.754
C 909.380 208.547 278.188
C 909.164 205.284 279.130
C 909.351 204.179 283.341
C 910.144 201.782 286.601
C 907.951 200.864 289.388
C 907.265 198.990 291.870
C 906.113 198.169 295.223
C 905.909 197.363 298.104
C 904.943 196.663 301.374
C 903.186 196.504 303.959
C 901.078 195.513 306.587
C 900.720 195.563 310.429
C 900.045 195.047 314.131
C 898.186 196.577 316.596
C 897.300 198.790 319.715
C 895.629 199.800 322.253
C 893.608 200.363 324.979
C 892.173 201.572 327.716
C 891.417 203.634 330.226
C 889.871 205.623 332.460
C 887.689 207.418 334.138
C 886.627 209.300 337.469
C 884.610 210.443 339.985
C 883.670 214.140 340.818
C 883.227 217.599 342.616
C 880.966 220.088 342.747
C 878.897 222.671 343.809
C 877.861 225.753 344.343
C 877.151 229.037 345.054
C 875.573 232.078 345.766
C 874.505 235.071 345.170
C 872.085 237.877 345.212
C 872.025 241.424 344.638
C 872.364 245.566 344.978
C 872.657 248.767 342.834
C 871.944 251.494 341.391
C 871.941 254.604 340.091
C 871.811 257.399 338.336
C 873.198 260.482 336.501
C 874.729 262.279 334.506
C 876.245 264.027 332.463
C 877.009 266.411 330.232
C 876.478 268.839 327.382
C 879.087 270.080 325.029
C 880.363 272.506 322.863
C 881.387 272.997 319.724
C 884.018 274.235 317.141
C 884.156 276.166 313.931
C 885.460 277.708 311.530
C 887.216 277.945 308.687
C 889.039 277.921 305.881
C 889.510 277.835 302.402
C 892.153 277.928 300.182
C 895.206 279.024 297.654
C 896.657 278.076 295.288
C 898.384 276.868 291.961
C 899.944 276.352 289.461
C 901.798 275.088 286.556
C 904.170 273.804 284.764
C 905.835 271.909 282.825
C 907.341 269.405 281.332
C 909.184 267.027 280.015
C 910.727 264.109 278.520
C 912.275 261.595 276.956
C 913.756 258.954 275.991
C 915.909 255.719 276.828
C 917.217 252.786 275.836
C 918.862 250.179 274.723
C 921.130 247.963 274.638
C 923.570 244.998 274.952
C 923.925 242.377 276.623
C 924.684 239.127 277.562
C 925.886 236.574 279.416
C 926.537 232.971 280.613
C 927.248 230.105 282.101
C 929.347 228.415 285.166
C 929.982 226.153 286.668
C 929.815 223.186 289.611
C 930.148 220.791 291.424
C 931.130 218.100 293.371
C 932.039 215.958 295.788
C 931.948 213.781 298.313
C 930.611 211.279 300.205
C 929.734 209.130 302.635
C 928.487 207.004 304.716
C 927.660 204.887 307.441
C 926.398 202.554 309.443
C 925.836 200.603 311.855
C 925.317 199.225 315.187
C 924.854 196.635 317.120
C 924.386 195.865 320.518
C 922.021 194.591 323.017
C 921.469 191.871 326.328
C 921.852 191.077 330.264
C 921.747 187.346 332.384
C 921.832 184.221 334.506
C 922.647 180.997 336.499
C 924.472 176.446 336.702
C 923.952 173.919 339.057
C 925.242 171.326 340.715
C 928.064 168.505 340.440
C 928.462 166.455 343.198
C 930.508 165.742 346.424
C 933.016 164.233 348.201
C 935.893 163.148 351.452
C 937.446 160.835 351.698
C 940.177 160.390 354.121
C 944.478 160.218 352.726
C 947.714 157.397 353.293
C 950.301 154.914 353.964
C 952.488 152.649 354.308
C 954.882 149.302 352.541
C 957.797 148.756 355.300
C 957.521 146.494 358.948
C 957.379 144.252 360.467
C 956.922 142.322 363.118
C 957.109 142.122 365.954
C 958.379 139.618 370.108
C 958.680 137.716 372.887
C 957.380 136.419 375.334
C 955.105 135.085 378.354
C 956.193 132.644 378.795
C 956.363 130.710 381.247
C 954.537 127.530 382.701
C 953.163 125.247 380.945
C 951.864 122.176 381.765
C 950.829 119.271 381.915
C 951.679 116.091 382.273
C 951.786 113.461 381.477
C 951.475 110.137 380.846
C 950.166 107.120 378.189
C 948.110 103.463 378.077
C 947.390 100.894 377.731
C 946.205 98.079 378.461
C 945.409 95.274 379.040
C 942.855 93.075 381.119
C 940.882 88.802 379.251
C 940.390 85.448 380.589
C 941.450 82.998 383.712
C 941.140 81.413 386.942
C 942.560 78.031 388.635
C 942.654 75.633 390.903
C 945.619 73.463 392.828
C 945.108 69.232 392.155
C 947.074 66.783 393.260
C 947.541 64.281 396.633
C 947.244 60.733 398.269
C 948.423 58.050 400.517
C 952.299 56.767 403.674
C 953.130 54.335 405.338
C 954.237 52.332 406.186
C 954.711 49.179 408.257
C 955.774 47.125 409.607
C 955.670 45.662 411.975
C 957.193 43.842 414.509
C 959.504 42.403 417.006
C 962.279 39.163 418.442
C 965.230 38.926 420.617
C 966.145 35.804 422.913
C 967.534 34.264 425.614
C 969.407 34.322 428.406
C 973.618 34.957 430.262
C 976.911 35.531 432.013
C 977.491 35.639 436.721
C 979.895 35.684 440.487
C 980.771 33.645 442.871
C 981.334 31.062 445.709
C 983.923 27.927 446.513
C 983.591 25.662 449.575
C 982.521 21.821 450.764
C 982.467 19.104 454.537
C 980.823 16.837 455.482
C 980.666 13.890 457.698
C 980.005 9.686 459.342
C 978.142 8.477 462.739
C 976.211 5.961 465.499
C 975.580 3.671 469.561
C 974.722 0.077 471.756
C 973.704 -1.937 473.585
C 973.911 -5.959 474.063
C 973.448 -8.782 475.668
C 974.091 -11.820 477.996
C 972.461 -14.260 479.767
C 972.338 -16.373 483.998
C 969.425 -17.879 485.896
C 967.673 -19.238 486.747
C 963.735 -20.088 487.895
C 962.287 -21.383 489.371
C 962.890 -23.346 492.738
C 961.747 -26.617 494.772
C 961.071 -30.413 495.853
C 960.053 -31.174 498.766
C 958.601 -32.019 502.661
C 956.148 -34.031 504.383
C 955.055 -34.971 506.769
C 953.435 -35.817 509.749
C 953.516 -38.778 511.941
C 951.910 -42.221 514.614
C 949.708 -44.296 515.747
C 947.473 -47.121 516.506
C 948.028 -52.679 516.738
C 945.494 -55.370 517.989
C 944.673 -57.653 520.329
C 944.573 -60.090 522.717
C 945.931 -63.233 524.636
C 946.946 -65.426 527.564
C 948.984 -66.564 529.964
C 947.982 -69.915 531.999
C 948.030 -73.803 532.469
C 949.312 -76.812 533.507
C 950.493 -77.441 537.644
C 949.936 -79.081 541.249
C 947.798 -78.661 543.561
C 947.077 -78.029 546.203
C 944.870 -78.465 549.603
C 943.304 -79.560 551.958
C 941.973 -80.596 554.838
C 940.828 -81.197 557.721
C 939.962 -81.871 561.761
C 940.100 -84.085 565.259
C 938.598 -83.132 568.497
C 938.102 -86.012 570.115
C 938.200 -88.527 571.989
C 936.487 -91.497 573.372
C 934.863 -94.936 574.508
N -52.405 -14.900 34.171
N 275.617 311.409 -34.461
N 538.129 128.042 -6.435
N 477.493 169.409 -100.157
N 427.101 59.478 181.937
N 332.778 27.374 218.270
N 410.265 -32.152 151.740
N 498.472 9.071 191.073
N 523.135 123.277 119.332
N 702.094 -114.961 337.961
N 706.478 1.081 366.344
N 737.892 -97.415 489.718
N 890.672 238.089 304.528
