# Supplementary material for: Impact of DNA methylation on 3D genome structure
Source: Nat Commun. 2021 May 28;12:3243. doi: 10.1038/s41467-021-23142-8 (PMC8163762; doi:10.1038/s41467-021-23142-8)
Supplement: Supplementary file 7 — Supplementary Software 2 [file 41467_2021_23142_MOESM7_ESM.zip › Supplementary_Software2/test/output_pos/cartnucl_000000_000024.xyz]

2888
generated by Juergen Walther
C 0.000 0.000 0.000
C 1.648 0.264 3.885
C 0.838 0.515 7.041
C 0.124 -1.891 9.245
C 0.367 -2.290 11.839
C 0.094 -5.034 13.876
C 0.442 -5.721 17.032
C -0.501 -7.867 19.694
C -0.967 -9.585 22.540
C -1.499 -11.036 25.484
C -1.591 -13.593 27.642
C -2.169 -15.726 30.139
C -2.323 -18.131 32.612
C -2.860 -20.092 35.162
C -3.585 -22.145 37.569
C -4.468 -24.360 39.850
C -6.495 -25.384 42.524
C -8.866 -26.738 44.620
C -10.683 -28.545 47.058
C -11.747 -30.830 49.505
C -13.727 -32.297 51.233
C -16.242 -32.389 54.398
C -18.657 -34.209 56.354
C -21.197 -35.975 58.210
C -23.413 -37.722 59.702
C -25.766 -39.535 61.591
C -28.010 -41.243 63.183
C -31.479 -42.130 63.620
C -34.755 -42.467 63.386
C -37.599 -43.408 62.618
C -40.478 -45.082 61.813
C -43.961 -46.284 63.062
C -47.217 -47.117 61.884
C -50.278 -48.571 60.642
C -53.174 -49.699 59.599
C -56.400 -51.069 58.092
C -59.066 -51.624 57.430
C -61.881 -51.549 55.743
C -65.009 -51.309 54.113
C -67.129 -51.007 51.127
C -68.811 -50.616 48.713
C -70.995 -50.637 45.762
C -72.761 -50.494 43.304
C -74.875 -47.614 41.150
C -76.963 -45.879 38.637
C -77.232 -45.520 35.116
C -78.916 -44.620 32.283
C -79.767 -43.302 29.686
C -80.640 -41.158 27.309
C -79.730 -39.495 24.203
C -81.294 -37.162 21.726
C -82.204 -36.069 18.461
C -81.747 -33.292 16.318
C -83.106 -31.002 13.991
C -81.478 -29.402 11.143
C -80.794 -27.463 8.224
C -80.927 -25.011 6.504
C -80.883 -22.758 4.126
C -79.574 -19.803 1.921
C -77.166 -18.058 -0.101
C -76.189 -15.540 -1.497
C -74.039 -13.248 -2.842
C -72.462 -11.891 -5.534
C -69.639 -8.610 -5.025
C -67.540 -5.218 -6.066
C -63.936 -4.583 -5.900
C -61.384 -2.871 -6.736
C -58.203 -1.165 -6.273
C -56.017 0.865 -5.971
C -53.055 2.610 -5.426
C -50.087 3.205 -4.628
C -46.628 3.809 -4.587
C -43.934 6.159 -3.136
C -40.955 8.348 -2.262
C -38.415 8.343 0.065
C -36.338 9.267 3.267
C -33.757 9.579 5.136
C -30.689 9.896 6.659
C -28.204 10.452 8.787
C -26.573 11.092 11.625
C -24.523 11.022 14.295
C -22.314 10.192 16.582
C -19.892 11.227 19.552
C -17.106 11.252 21.539
C -16.819 10.193 25.287
C -16.220 10.193 29.164
C -15.114 8.073 31.532
C -13.578 6.693 34.328
C -13.257 5.529 37.393
C -13.111 4.654 40.711
C -12.271 3.251 43.805
C -12.624 1.321 46.375
C -11.538 -1.051 49.006
C -12.751 -2.424 52.098
C -13.822 -3.059 56.078
C -16.205 -5.163 58.274
C -17.288 -7.355 60.286
C -18.896 -9.065 62.707
C -20.620 -11.087 64.668
C -23.574 -12.201 66.865
C -26.412 -12.984 67.806
C -29.257 -13.797 68.685
C -31.833 -15.422 70.087
C -33.871 -18.365 71.308
C -37.584 -18.505 71.599
C -40.502 -19.745 73.064
C -43.371 -21.307 72.372
C -47.245 -21.587 72.577
C -49.874 -24.185 73.202
C -52.741 -25.332 73.758
C -55.891 -26.123 72.937
C -59.001 -26.773 71.887
C -61.538 -28.790 70.535
C -64.902 -28.514 69.806
C -69.012 -28.431 69.899
C -71.339 -28.793 68.148
C -74.413 -29.549 65.806
C -77.013 -30.041 64.410
C -79.896 -30.409 62.169
C -82.444 -29.662 60.315
C -84.417 -29.336 57.840
C -85.836 -28.655 54.961
C -87.422 -27.656 52.263
C -88.765 -26.841 48.999
C -90.258 -26.177 46.085
C -91.289 -25.117 43.272
C -91.513 -22.216 40.562
C -92.362 -21.217 37.468
C -93.615 -20.155 34.632
C -94.765 -18.072 32.534
C -95.599 -15.402 29.885
C -94.135 -13.329 28.055
C -93.275 -11.310 25.372
C -92.328 -8.551 23.670
C -91.136 -6.336 20.753
C -89.987 -4.079 18.628
C -89.141 -0.113 18.171
C -88.079 1.942 16.612
C -85.338 4.613 14.926
C -83.825 6.707 13.359
C -82.625 9.415 11.563
C -81.211 12.247 10.451
C -78.990 14.476 9.347
C -76.182 15.510 7.711
C -73.455 17.129 6.600
C -70.687 18.252 5.383
C -67.817 20.098 4.410
C -65.036 21.212 2.970
C -62.600 22.984 2.037
C -59.754 25.256 1.972
C -57.535 26.939 0.268
C -54.837 29.130 0.793
C -52.337 31.452 0.978
C -50.497 34.622 -0.069
C -48.521 35.863 0.503
C -46.526 37.203 -0.988
C -46.545 37.026 -4.561
C -45.476 37.574 -7.890
C -47.768 40.630 -12.941
C -46.803 41.561 -15.915
C -44.734 44.384 -18.947
C -43.242 46.689 -21.294
C -39.594 49.117 -22.291
C -36.812 49.760 -24.271
C -32.411 49.936 -23.649
C -29.386 51.812 -22.359
C -25.414 54.177 -20.049
C -21.690 55.575 -19.374
C -19.624 58.303 -20.037
C -16.573 58.658 -21.496
C -13.016 60.324 -22.759
C -10.901 63.167 -20.888
C -8.268 64.964 -20.754
C -6.407 66.954 -21.048
C -2.057 67.645 -23.810
C 0.098 69.535 -24.714
C 3.699 70.991 -25.575
C 7.606 71.752 -26.080
C 12.364 70.383 -27.217
C 15.440 70.984 -28.050
C 18.458 71.409 -26.994
C 21.861 72.478 -25.960
C 24.003 74.598 -22.692
C 26.735 73.589 -19.952
C 29.146 75.170 -17.902
C 28.082 78.297 -14.911
C 31.328 79.584 -12.599
C 33.979 79.223 -11.090
C 36.729 79.639 -11.664
C 38.896 79.562 -12.059
C 42.094 79.046 -12.052
C 44.603 80.433 -11.080
C 47.978 80.892 -11.463
C 51.144 80.970 -10.428
C 51.652 85.111 -11.681
C 53.282 87.311 -14.171
C 57.306 88.998 -14.392
C 60.280 89.772 -15.995
C 63.206 91.914 -16.080
C 65.127 94.456 -17.493
C 66.497 97.958 -18.531
C 69.375 100.137 -20.376
C 71.545 103.134 -21.159
C 73.544 105.422 -21.934
C 73.869 107.374 -24.850
C 74.836 109.288 -26.710
C 76.626 111.836 -28.149
C 79.515 114.259 -29.946
C 80.928 115.810 -33.223
C 81.880 119.386 -33.733
C 82.236 121.517 -35.855
C 81.773 124.890 -36.831
C 80.444 126.393 -40.271
C 82.148 129.445 -40.580
C 83.865 131.550 -42.579
C 85.579 131.983 -46.807
C 88.691 133.318 -46.846
C 92.971 133.617 -47.002
C 96.305 134.632 -48.045
C 99.702 135.956 -49.786
C 103.436 138.238 -49.537
C 107.464 140.555 -49.190
C 110.212 143.561 -49.069
C 113.335 144.999 -49.875
C 112.576 149.568 -49.095
C 114.866 151.726 -49.154
C 117.832 153.825 -50.863
C 118.277 156.975 -52.389
C 121.974 158.473 -54.906
C 123.790 161.181 -56.323
C 125.771 164.181 -58.287
C 128.911 166.128 -59.743
C 131.827 168.445 -60.648
C 133.755 170.652 -61.623
C 135.994 173.300 -61.916
C 138.453 177.010 -60.405
C 140.517 180.226 -62.616
C 143.543 182.638 -63.275
C 144.914 186.019 -66.145
C 145.446 188.715 -66.922
C 146.968 191.573 -67.855
C 148.473 194.634 -66.319
C 149.771 198.253 -67.597
C 150.554 201.675 -67.965
C 150.921 204.640 -69.349
C 149.756 207.243 -70.676
C 151.321 209.748 -72.853
C 151.454 213.150 -72.518
C 150.321 215.752 -75.022
C 149.510 219.032 -76.214
C 148.249 221.878 -77.944
C 148.442 225.172 -78.841
C 148.839 228.284 -80.626
C 151.448 230.213 -82.498
C 152.902 232.793 -82.894
C 155.640 234.782 -84.728
C 157.296 239.170 -86.607
C 157.790 241.944 -87.890
C 158.257 245.567 -88.806
C 159.468 247.984 -89.856
C 160.707 249.600 -92.082
C 161.175 252.320 -93.921
C 162.118 255.734 -94.882
C 163.599 259.198 -95.555
C 165.627 261.362 -95.366
C 167.862 262.951 -94.621
C 169.829 264.978 -95.066
C 172.796 267.443 -94.906
C 176.738 268.974 -95.060
C 178.960 270.355 -96.149
C 181.655 272.648 -97.593
C 183.527 274.454 -95.481
C 184.085 278.485 -95.242
C 187.180 281.148 -95.089
C 189.318 283.998 -94.259
C 190.212 286.675 -96.431
C 192.752 289.798 -96.244
C 197.879 291.884 -97.022
C 196.867 296.816 -96.498
C 199.139 299.383 -96.491
C 202.249 300.847 -94.670
C 204.773 302.409 -92.764
C 208.029 302.980 -93.136
C 211.613 303.205 -94.156
C 212.303 307.575 -90.546
C 215.097 309.856 -89.051
C 217.931 311.440 -89.178
C 219.558 314.496 -89.950
C 221.604 317.109 -90.450
C 223.788 319.526 -91.114
C 225.095 322.597 -90.865
C 226.681 325.504 -91.267
C 228.298 328.553 -91.188
C 229.987 331.309 -91.617
C 231.467 334.146 -92.163
C 232.743 337.126 -92.779
C 234.351 339.407 -94.905
C 235.242 341.879 -97.128
C 236.493 344.752 -98.769
C 237.851 347.892 -99.566
C 238.488 350.258 -101.315
C 240.643 351.958 -104.283
C 241.273 354.821 -106.374
C 241.787 357.632 -108.578
C 242.066 360.231 -110.409
C 242.653 363.052 -112.431
C 243.026 365.655 -114.321
C 242.186 367.408 -117.360
C 240.924 368.393 -120.248
C 239.143 369.657 -122.437
C 237.130 371.589 -124.426
C 236.954 373.900 -127.551
C 234.702 375.027 -130.070
C 232.290 376.655 -132.204
C 230.192 378.013 -134.326
C 227.509 379.515 -136.583
C 225.976 380.419 -138.748
C 223.617 380.445 -141.031
C 221.262 380.411 -143.667
C 217.967 379.643 -145.102
C 215.351 378.880 -146.278
C 211.988 378.434 -147.680
C 209.242 377.903 -148.849
C 207.377 375.043 -151.246
C 204.895 373.110 -153.192
C 201.664 371.689 -152.814
C 198.792 370.323 -154.061
C 196.487 368.460 -154.712
C 194.591 365.916 -155.685
C 192.422 363.165 -154.702
C 190.279 360.575 -156.352
C 187.284 358.712 -156.849
C 186.155 355.361 -156.830
C 184.199 352.812 -158.309
C 182.462 350.038 -156.694
C 180.470 347.148 -156.044
C 179.474 344.368 -156.562
C 177.872 341.513 -156.716
C 176.981 337.782 -155.948
C 176.270 334.966 -153.827
C 175.914 331.978 -153.402
C 175.892 328.942 -151.830
C 174.220 326.454 -150.220
C 176.356 322.966 -148.716
C 176.879 319.033 -147.593
C 178.250 317.678 -144.478
C 178.665 315.248 -142.462
C 180.460 313.105 -140.131
C 181.898 310.841 -138.789
C 183.713 308.740 -136.691
C 185.470 307.775 -134.287
C 186.675 306.440 -131.271
C 189.402 304.142 -129.797
C 191.639 301.738 -127.888
C 194.526 301.922 -126.016
C 198.320 301.646 -125.044
C 200.878 301.380 -123.136
C 203.260 300.884 -120.705
C 206.090 300.500 -119.014
C 209.346 300.469 -118.292
C 212.388 300.936 -116.927
C 214.930 301.940 -115.100
C 218.640 301.407 -113.793
C 221.292 301.396 -111.630
C 224.557 303.528 -111.823
C 228.305 304.661 -112.079
C 230.268 307.125 -110.896
C 232.940 308.954 -109.632
C 235.560 310.951 -109.617
C 238.435 312.806 -109.908
C 241.172 314.913 -109.344
C 242.942 317.605 -109.617
C 245.077 320.391 -108.429
C 247.219 322.941 -109.780
C 250.409 325.074 -111.412
C 251.196 328.269 -113.437
C 252.172 331.186 -114.189
C 253.493 333.916 -115.663
C 254.277 336.807 -117.051
C 255.152 339.228 -119.911
C 254.987 340.906 -122.500
C 254.756 342.593 -125.075
C 254.878 345.134 -127.260
C 254.652 348.698 -128.502
C 253.798 349.776 -131.966
C 253.976 352.063 -134.599
C 252.099 353.927 -136.637
C 251.082 355.141 -140.189
C 250.223 358.331 -141.961
C 249.602 360.222 -144.386
C 247.721 361.403 -146.894
C 245.677 362.369 -149.360
C 243.172 364.358 -150.812
C 241.587 364.639 -153.866
C 240.490 365.538 -157.727
C 238.104 365.831 -159.408
C 234.853 366.462 -161.538
C 232.679 367.053 -163.507
C 229.677 367.319 -165.602
C 227.414 366.612 -167.808
C 224.640 365.956 -169.220
C 221.747 364.714 -170.145
C 219.053 363.279 -171.359
C 215.861 361.771 -172.172
C 212.909 360.551 -173.153
C 210.286 358.895 -173.846
C 208.468 355.400 -174.379
C 205.624 353.665 -174.826
C 202.917 352.051 -175.723
C 201.181 349.719 -176.992
C 199.179 346.596 -178.033
C 198.453 343.760 -176.929
C 196.750 340.832 -176.189
C 196.165 337.529 -175.803
C 194.394 334.269 -174.767
C 193.350 331.240 -173.949
C 194.192 327.262 -174.289
C 193.593 324.624 -173.609
C 193.526 320.994 -171.534
C 193.061 318.213 -170.445
C 192.452 314.868 -169.789
C 192.566 311.583 -169.114
C 192.770 308.667 -167.508
C 192.349 306.539 -164.876
C 192.539 304.064 -162.612
C 192.515 302.000 -160.133
C 192.931 299.330 -157.833
C 192.705 297.198 -155.294
C 193.011 294.709 -153.382
C 194.366 291.951 -151.426
C 193.877 289.341 -149.527
C 195.712 286.885 -147.807
C 196.596 283.853 -146.021
C 198.893 280.668 -145.027
C 201.828 278.435 -146.502
C 201.751 275.429 -147.672
C 200.218 271.645 -149.179
C 201.807 267.389 -146.731
C 203.862 265.613 -147.865
C 207.600 265.150 -150.792
C 206.842 262.827 -152.674
C 206.006 260.598 -154.599
C 205.922 258.408 -156.930
C 205.476 256.338 -159.212
C 205.353 253.745 -161.143
C 206.248 251.761 -163.785
C 208.676 248.172 -164.946
C 210.675 245.849 -166.425
C 211.701 244.957 -169.142
C 211.479 242.779 -171.318
C 210.837 240.448 -174.438
C 210.009 237.774 -178.680
C 212.746 235.004 -179.157
C 214.405 231.764 -178.719
C 215.922 229.711 -179.075
C 218.333 229.063 -181.045
C 220.828 227.478 -181.927
C 221.990 225.378 -183.676
C 224.154 223.783 -185.092
C 223.915 220.970 -188.786
C 225.905 219.327 -191.253
C 227.681 217.308 -193.558
C 230.029 215.764 -195.266
C 232.621 213.315 -196.329
C 234.005 211.015 -198.229
C 234.876 208.802 -201.459
C 236.609 208.876 -204.229
C 239.850 207.609 -205.325
C 241.419 205.840 -206.910
C 242.297 205.043 -209.937
C 244.622 204.083 -212.333
C 245.326 204.558 -215.091
C 246.770 201.196 -217.013
C 247.390 199.128 -219.027
C 248.729 198.529 -222.084
C 250.633 197.138 -225.064
C 255.599 197.685 -226.647
C 256.810 196.518 -230.159
C 257.505 196.478 -234.255
C 257.775 197.238 -237.115
C 256.386 195.795 -241.201
C 257.785 196.013 -243.957
C 258.566 195.091 -247.622
C 258.825 195.934 -250.890
C 260.086 195.917 -254.231
C 260.757 194.739 -256.392
C 263.034 192.773 -258.617
C 265.050 191.092 -260.568
C 267.759 189.688 -261.009
C 271.143 188.642 -261.544
C 274.390 187.236 -262.197
C 275.690 184.242 -264.932
C 277.474 180.733 -267.181
C 280.477 178.244 -268.088
C 283.198 177.610 -269.943
C 285.813 176.540 -271.219
C 285.104 174.236 -273.813
C 285.726 171.392 -274.786
C 286.672 168.848 -277.029
C 288.959 167.254 -277.286
C 289.076 162.526 -275.749
C 291.712 161.528 -275.405
C 294.164 159.606 -276.037
C 295.099 155.981 -272.687
C 297.590 153.745 -273.183
C 298.574 151.610 -271.428
C 298.286 148.466 -269.981
C 299.741 145.697 -268.859
C 297.455 142.946 -266.573
C 295.859 139.397 -264.275
C 296.864 137.371 -261.464
C 296.971 134.503 -259.791
C 298.824 132.928 -256.548
C 299.948 130.067 -254.631
C 302.029 126.996 -252.656
C 301.086 125.022 -250.288
C 299.979 122.661 -246.570
C 301.080 120.509 -243.679
C 302.305 119.121 -241.862
C 303.311 117.623 -238.789
C 303.976 114.282 -236.625
C 303.825 109.686 -234.926
C 304.631 108.545 -232.588
C 305.089 107.494 -229.726
C 306.673 106.342 -226.150
C 307.293 105.307 -223.575
C 308.419 104.486 -220.348
C 310.572 103.996 -216.481
C 312.292 102.876 -215.036
C 313.421 100.519 -212.221
C 315.817 99.172 -210.014
C 319.088 97.799 -208.156
C 319.462 95.914 -205.946
C 322.226 93.375 -205.365
C 324.722 92.062 -207.831
C 327.203 90.177 -208.417
C 330.769 90.966 -208.680
C 333.891 89.894 -207.655
C 337.519 90.177 -206.175
C 340.253 88.611 -204.018
C 342.768 90.210 -203.699
C 346.013 91.890 -205.503
C 349.651 91.286 -205.050
C 353.358 91.206 -204.753
C 357.844 90.494 -204.357
C 360.764 91.470 -206.284
C 363.550 93.958 -205.230
C 367.363 94.840 -204.762
C 370.772 94.701 -204.667
C 374.015 95.704 -203.190
C 377.702 96.825 -202.635
C 380.778 98.100 -202.472
C 383.651 100.071 -202.792
C 386.001 100.884 -200.014
C 388.644 102.566 -198.593
C 390.246 105.663 -199.145
C 393.653 107.387 -199.929
C 397.017 109.053 -200.818
C 399.562 111.369 -201.088
C 401.446 113.269 -202.191
C 405.817 113.558 -202.645
C 407.637 116.864 -205.211
C 410.933 118.086 -205.242
C 413.116 121.819 -203.591
C 415.041 124.819 -204.391
C 418.597 125.487 -205.386
C 419.919 128.417 -205.725
C 421.816 131.744 -205.008
C 423.887 133.022 -206.236
C 425.721 134.021 -207.520
C 428.931 135.042 -209.665
C 432.012 136.550 -210.943
C 435.177 138.145 -211.568
C 438.752 138.994 -214.237
C 441.830 141.080 -213.801
C 444.307 143.827 -212.652
C 446.713 145.712 -213.424
C 449.247 147.792 -214.363
C 450.282 150.472 -214.486
C 450.462 153.589 -216.150
C 451.214 156.238 -216.734
C 455.210 158.219 -215.371
C 457.649 160.673 -215.065
C 459.188 164.372 -216.302
C 460.645 167.182 -217.035
C 463.044 169.596 -216.038
C 465.200 172.140 -215.648
C 467.110 174.837 -215.292
C 469.990 176.491 -214.874
C 472.430 178.660 -214.190
C 475.223 180.655 -213.819
C 477.522 182.892 -213.233
C 479.829 185.025 -212.418
C 482.220 187.050 -211.382
C 483.297 189.934 -209.700
C 484.468 192.297 -207.488
C 486.280 194.772 -205.727
C 488.730 196.988 -204.534
C 490.019 198.884 -202.583
C 490.212 202.513 -200.811
C 491.778 204.675 -198.394
C 493.240 206.782 -195.856
C 494.680 208.464 -193.557
C 496.240 210.547 -191.186
C 497.659 212.339 -188.893
C 497.739 213.470 -185.468
C 497.193 214.004 -182.256
C 497.201 213.822 -179.169
C 497.881 213.490 -175.827
C 498.439 215.346 -172.454
C 498.149 214.893 -168.933
C 498.477 214.226 -165.402
C 498.585 213.763 -162.159
C 498.732 212.898 -158.446
C 498.444 212.836 -155.659
C 497.291 211.940 -152.719
C 495.919 211.203 -149.545
C 494.426 208.932 -147.072
C 493.088 207.113 -145.146
C 491.892 204.838 -142.525
C 490.756 202.956 -140.439
C 487.028 201.909 -138.886
C 484.302 200.322 -136.954
C 483.090 197.090 -136.128
C 481.176 194.956 -134.268
C 479.129 192.911 -133.356
C 476.349 191.220 -132.707
C 474.295 188.309 -133.447
C 471.143 186.726 -132.188
C 469.140 184.020 -131.026
C 466.147 182.327 -131.853
C 463.121 180.828 -130.801
C 461.362 177.975 -132.245
C 459.036 175.345 -132.891
C 456.300 174.147 -133.152
C 453.644 172.244 -133.394
C 450.679 170.310 -135.060
C 449.165 168.074 -137.436
C 446.716 166.921 -138.818
C 444.780 165.487 -141.243
C 443.274 162.754 -142.598
C 440.999 163.087 -146.300
C 438.084 162.139 -149.058
C 438.415 161.508 -152.652
C 437.240 160.362 -155.381
C 436.526 160.298 -158.949
C 435.224 160.382 -161.649
C 434.438 160.458 -165.039
C 434.794 160.581 -168.146
C 435.089 159.861 -171.571
C 433.874 160.968 -175.062
C 432.750 161.427 -178.660
C 433.916 163.015 -181.487
C 434.293 165.707 -184.320
C 435.067 166.901 -187.189
C 435.875 167.644 -190.448
C 436.454 169.148 -193.349
C 436.906 171.558 -195.611
C 438.090 173.583 -198.026
C 439.943 175.077 -200.293
C 440.248 177.481 -203.437
C 441.369 178.688 -206.437
C 443.297 182.014 -207.118
C 444.335 185.564 -208.427
C 447.147 187.194 -209.299
C 449.468 189.248 -210.872
C 451.347 191.897 -211.424
C 452.968 194.880 -211.944
C 455.207 197.387 -212.917
C 457.526 199.604 -212.517
C 460.632 201.446 -213.348
C 462.335 204.468 -212.406
C 463.583 208.425 -211.985
C 465.479 210.760 -209.560
C 467.738 212.582 -208.292
C 469.506 215.005 -206.753
C 471.434 216.966 -204.924
C 472.258 219.611 -202.255
C 472.511 221.083 -199.550
C 472.776 222.493 -196.817
C 473.992 224.199 -194.199
C 476.539 225.378 -191.665
C 475.822 226.556 -188.202
C 476.605 228.471 -185.389
C 477.208 228.264 -182.112
C 476.563 229.375 -178.441
C 478.503 230.191 -175.339
C 479.002 231.242 -172.425
C 478.781 231.110 -169.085
C 478.384 230.772 -165.780
C 479.346 229.777 -162.552
C 478.088 229.964 -159.342
C 477.017 231.089 -155.535
C 476.381 229.937 -152.912
C 475.796 228.341 -149.360
C 475.297 227.573 -146.512
C 474.417 226.091 -143.272
C 472.659 225.081 -140.746
C 471.297 223.265 -138.517
C 469.644 220.986 -136.832
C 467.693 218.973 -135.119
C 465.844 216.330 -133.470
C 464.181 214.033 -131.704
C 462.284 211.782 -130.506
C 458.875 209.739 -130.623
C 457.014 207.165 -129.523
C 455.054 204.950 -128.114
C 452.327 203.583 -127.242
C 448.999 201.710 -126.730
C 446.989 199.948 -128.356
C 444.684 197.512 -129.235
C 441.930 196.115 -130.601
C 439.469 193.406 -131.803
C 437.140 191.471 -133.130
C 433.510 191.489 -134.995
C 431.480 190.082 -136.290
C 429.255 188.239 -139.314
C 427.297 186.718 -141.042
C 424.632 185.160 -142.611
C 422.059 184.221 -144.550
C 420.255 182.989 -147.070
C 419.600 180.902 -149.687
C 418.493 179.436 -152.500
C 417.840 177.774 -155.187
C 416.587 176.441 -158.227
C 415.895 174.563 -160.880
C 414.614 173.363 -163.500
C 413.162 172.973 -166.818
C 411.734 171.078 -169.060
C 410.458 171.274 -172.330
C 410.685 168.979 -177.288
C 407.840 169.242 -180.403
C 405.531 168.771 -183.481
C 404.213 168.790 -186.354
C 403.135 169.199 -189.481
C 403.473 166.511 -192.832
C 403.098 166.179 -195.971
C 403.217 168.154 -199.240
C 401.443 167.590 -202.075
C 399.499 167.635 -203.662
C 398.303 167.580 -206.808
C 396.315 166.895 -210.205
C 394.776 166.671 -212.810
C 392.517 166.868 -215.091
C 392.328 166.902 -218.100
C 389.756 167.402 -218.824
C 387.004 167.779 -219.943
C 385.445 164.649 -220.382
C 383.039 163.393 -221.663
C 381.149 161.610 -223.319
C 380.718 159.953 -226.972
C 379.307 161.079 -230.341
C 376.802 160.870 -232.885
C 376.401 161.360 -237.266
C 375.273 162.526 -239.781
C 372.676 163.275 -241.232
C 371.160 163.833 -244.213
C 369.686 165.814 -245.888
C 367.077 165.064 -248.311
C 365.272 166.805 -250.376
C 365.216 168.612 -253.428
C 364.551 170.362 -256.214
C 363.790 172.303 -258.803
C 363.522 173.079 -262.048
C 363.282 174.536 -265.038
C 362.830 175.616 -268.287
C 362.470 177.134 -271.150
C 362.363 178.650 -274.018
C 362.502 180.135 -276.962
C 362.866 183.002 -278.949
C 363.928 185.598 -280.944
C 364.539 187.928 -283.535
C 364.743 189.625 -286.604
C 365.759 191.676 -288.559
C 365.892 195.485 -289.908
C 367.227 197.872 -292.251
C 368.694 200.289 -294.492
C 370.116 202.247 -296.573
C 371.441 204.550 -298.884
C 372.814 206.607 -300.973
C 375.476 208.922 -301.728
C 378.182 210.814 -301.701
C 381.073 211.870 -301.998
C 384.264 212.703 -302.928
C 386.587 215.492 -304.329
C 389.981 216.569 -304.318
C 393.479 217.286 -304.841
C 396.629 218.130 -305.177
C 400.372 218.798 -305.494
C 402.936 219.927 -305.508
C 405.974 220.638 -304.488
C 409.158 221.644 -303.326
C 412.330 221.070 -301.561
C 414.819 220.629 -300.006
C 418.130 220.024 -298.540
C 420.793 219.534 -297.179
C 422.602 220.310 -293.501
C 424.988 220.475 -290.679
C 427.053 218.332 -288.746
C 429.605 217.757 -286.547
C 431.255 216.925 -284.141
C 432.512 216.509 -281.099
C 433.009 214.271 -278.273
C 434.776 214.296 -274.971
C 436.925 212.973 -272.458
C 436.834 212.035 -269.049
C 438.378 212.016 -265.867
C 438.213 209.465 -263.262
C 438.678 207.589 -260.261
C 438.904 207.231 -257.293
C 439.436 206.243 -254.215
C 438.680 204.755 -250.676
C 437.413 202.304 -248.369
C 436.601 201.461 -245.564
C 434.957 199.812 -243.061
C 434.825 197.328 -240.739
C 431.290 196.816 -238.244
C 429.133 195.742 -234.897
C 426.117 193.678 -234.650
C 424.085 191.941 -232.920
C 420.849 190.684 -231.827
C 418.339 190.069 -230.307
C 415.208 189.024 -229.202
C 412.326 187.803 -229.234
C 409.500 185.738 -228.947
C 405.850 185.678 -227.698
C 402.368 184.983 -226.348
C 399.150 184.916 -227.579
C 395.467 186.038 -228.348
C 392.369 185.724 -229.093
C 389.098 184.853 -229.707
C 385.842 184.853 -230.345
C 382.796 185.932 -231.173
C 379.775 186.403 -232.583
C 377.113 186.277 -234.507
C 373.264 187.046 -235.096
C 370.044 186.591 -236.162
C 368.079 188.667 -238.822
C 365.442 190.947 -240.621
C 364.006 191.212 -243.653
C 361.752 191.713 -246.251
C 360.182 193.264 -248.698
C 358.502 195.192 -250.990
C 356.610 196.349 -253.696
C 356.089 197.770 -256.553
C 354.607 198.153 -259.928
C 354.245 200.668 -262.469
C 353.021 203.925 -264.768
C 354.295 206.371 -267.474
C 354.728 207.809 -270.262
C 355.157 210.019 -272.772
C 356.041 211.894 -275.343
C 357.401 215.016 -277.132
C 359.269 217.294 -278.065
C 361.188 219.526 -278.995
C 362.889 221.696 -280.903
C 364.743 222.988 -283.935
C 367.412 225.589 -283.943
C 369.202 228.144 -285.515
C 372.283 229.081 -286.396
C 375.170 231.686 -286.479
C 377.685 233.061 -288.895
C 379.918 234.983 -289.974
C 383.017 236.250 -290.094
C 386.166 237.374 -289.987
C 389.527 237.500 -290.997
C 392.367 239.294 -290.195
C 395.370 242.087 -289.888
C 398.228 242.300 -289.260
C 402.116 242.478 -288.663
C 405.024 243.076 -288.293
C 408.579 243.316 -287.410
C 411.279 243.940 -285.734
C 414.043 243.628 -284.191
C 416.498 242.782 -282.184
C 418.866 242.267 -279.966
C 421.434 241.145 -277.671
C 423.970 240.318 -275.659
C 425.966 239.376 -273.372
C 426.663 238.532 -269.550
C 428.702 237.258 -267.201
C 430.876 236.448 -264.887
C 432.205 236.388 -262.007
C 433.406 235.917 -258.377
C 432.626 234.319 -255.803
C 432.799 232.513 -252.849
C 432.098 231.551 -249.688
C 432.087 229.425 -246.477
C 431.646 227.886 -243.584
C 429.902 228.214 -239.909
C 429.277 227.062 -237.447
C 427.252 224.904 -234.492
C 426.280 223.461 -232.021
C 425.460 222.253 -228.881
C 424.051 221.412 -225.954
C 422.239 219.864 -223.621
C 420.699 217.201 -222.148
C 418.723 215.131 -220.388
C 416.946 212.810 -219.023
C 414.706 210.809 -217.133
C 413.048 208.325 -215.677
C 411.137 206.614 -213.842
C 408.256 205.385 -211.984
C 406.972 203.259 -209.864
C 403.896 202.509 -208.336
C 401.456 199.981 -208.702
C 399.975 198.742 -207.205
C 398.803 196.206 -205.512
C 396.587 194.872 -205.124
C 394.277 193.205 -203.056
C 392.271 192.020 -200.403
C 390.557 190.687 -196.957
C 387.335 189.283 -195.954
C 384.588 188.610 -193.894
C 382.937 191.264 -190.388
C 379.382 191.630 -190.766
C 376.033 192.715 -190.310
C 372.230 193.890 -189.894
C 369.720 195.663 -187.950
C 365.838 195.635 -189.308
C 362.776 194.939 -190.618
C 359.527 194.211 -190.893
C 356.332 196.161 -191.664
C 352.383 195.533 -192.873
C 349.577 197.383 -196.293
C 345.717 196.516 -196.689
C 343.448 199.307 -199.034
C 339.910 199.737 -199.590
C 337.000 201.012 -199.440
C 334.998 200.678 -201.554
C 331.398 201.417 -202.978
C 327.125 201.059 -202.957
C 324.011 204.148 -201.845
C 320.299 205.199 -201.221
C 317.811 207.121 -201.181
C 315.136 209.660 -201.201
C 311.247 210.904 -200.332
C 308.570 211.649 -198.639
C 306.522 214.065 -199.259
C 303.954 217.093 -197.967
C 302.201 219.350 -195.840
C 299.426 220.787 -194.745
C 295.671 222.822 -194.981
C 292.681 225.783 -195.242
C 289.452 227.511 -195.180
C 286.816 228.264 -193.718
C 283.711 229.236 -192.603
C 282.391 231.728 -190.092
C 278.792 233.538 -188.637
C 277.250 234.084 -185.546
C 276.672 235.976 -181.710
C 275.418 236.062 -178.534
C 272.850 236.915 -176.237
C 270.754 237.816 -174.808
C 267.876 237.854 -174.312
C 268.107 241.827 -170.904
C 267.259 239.733 -167.880
C 265.208 239.063 -165.466
C 263.067 238.005 -163.658
C 261.244 238.932 -160.783
C 257.402 237.131 -159.911
C 254.886 237.315 -157.474
C 251.993 237.145 -154.825
C 248.209 237.143 -153.607
C 244.705 237.629 -152.407
C 241.776 237.624 -151.530
C 239.037 237.052 -147.962
C 236.101 236.515 -146.089
C 233.099 235.416 -144.954
C 229.978 234.588 -144.978
C 228.441 233.873 -141.949
C 227.210 235.017 -137.768
C 226.549 237.161 -133.045
C 225.720 239.624 -130.099
C 220.961 239.413 -129.095
C 218.911 238.553 -126.695
C 216.377 238.081 -124.042
C 215.166 237.105 -121.167
C 213.525 235.428 -118.150
C 212.695 233.109 -114.610
C 215.174 231.664 -112.639
C 216.423 228.610 -110.274
C 218.212 229.657 -107.049
C 220.216 227.109 -104.117
C 221.370 228.086 -101.800
C 221.650 227.416 -98.062
C 219.960 225.880 -94.344
C 218.828 224.281 -91.882
C 219.423 223.091 -89.141
C 218.882 221.795 -85.772
C 218.916 221.002 -82.933
C 219.295 219.747 -80.567
C 219.784 219.297 -77.334
C 222.520 216.555 -77.326
C 223.684 215.055 -75.084
C 223.595 213.425 -71.981
C 224.524 212.306 -68.807
C 227.237 211.414 -65.917
C 229.812 210.651 -63.332
C 232.025 210.090 -61.101
C 234.883 210.032 -59.624
C 235.697 208.144 -56.772
C 237.766 207.659 -53.724
C 239.515 207.570 -51.031
C 239.219 205.312 -48.296
C 242.441 205.200 -46.153
C 245.082 205.636 -43.807
C 246.953 205.642 -40.436
C 249.079 205.420 -38.243
C 251.147 204.079 -35.327
C 255.432 203.620 -34.558
C 258.501 202.522 -32.750
C 262.119 201.052 -32.482
C 264.094 198.059 -31.950
C 265.678 197.782 -29.079
C 267.981 196.077 -27.074
C 271.538 196.304 -25.644
C 273.991 193.823 -25.199
C 276.348 191.280 -23.600
C 277.854 191.073 -19.812
C 280.000 189.785 -17.173
C 284.732 191.732 -17.062
C 288.242 189.356 -15.887
C 291.025 189.538 -13.662
C 295.421 190.810 -11.227
C 296.925 190.634 -8.356
C 299.255 190.214 -6.199
C 301.573 190.857 -4.016
C 304.701 189.864 -2.672
C 307.623 189.452 -1.072
C 310.369 189.047 0.759
C 313.659 188.712 1.274
C 316.727 188.050 2.401
C 320.054 187.734 3.268
C 323.011 187.157 4.516
C 325.948 186.357 5.644
C 328.934 185.351 6.623
C 331.016 183.559 8.804
C 333.024 181.279 10.423
C 335.655 179.484 11.961
C 338.770 178.312 13.086
C 340.715 176.331 14.249
C 342.233 174.342 17.425
C 344.549 171.898 18.701
C 346.753 169.329 19.952
C 348.778 167.025 20.834
C 351.059 164.632 22.043
C 353.103 162.324 23.034
C 353.706 158.846 23.776
C 353.507 155.577 24.195
C 353.570 152.515 23.762
C 354.220 149.254 22.937
C 355.523 145.811 24.195
C 355.231 142.316 23.576
C 355.441 138.865 22.543
C 355.507 135.673 21.800
C 355.486 132.042 20.630
C 355.303 129.252 20.438
C 354.025 126.308 19.751
C 352.607 123.105 19.271
C 350.511 120.692 17.456
C 348.698 118.805 16.056
C 346.884 116.265 14.124
C 345.244 114.236 12.582
C 341.449 112.514 12.762
C 338.417 110.514 12.058
C 336.185 109.823 9.387
C 333.720 107.984 7.898
C 331.124 107.074 6.618
C 327.955 106.356 5.944
C 324.986 107.148 3.995
C 321.531 105.790 3.498
C 318.755 104.678 1.564
C 315.329 105.415 1.086
C 312.014 104.267 0.642
C 309.314 105.775 -1.296
C 306.191 106.436 -2.896
C 303.201 106.594 -3.048
C 300.040 106.785 -3.887
C 296.524 108.375 -4.531
C 294.233 110.787 -5.898
C 291.483 112.077 -6.013
C 289.076 114.459 -6.480
C 286.657 115.887 -8.401
C 284.500 119.402 -6.992
C 281.333 122.018 -6.640
C 281.282 125.659 -7.042
C 279.676 128.374 -7.478
C 278.847 131.884 -6.991
C 277.552 134.482 -6.236
C 276.711 137.800 -5.609
C 276.967 140.910 -5.356
C 276.857 144.386 -5.843
C 275.972 147.710 -4.096
C 274.940 151.189 -2.976
C 276.477 153.977 -1.657
C 277.661 156.647 0.966
C 278.691 159.477 2.056
C 279.581 162.727 2.745
C 280.536 165.555 4.194
C 281.713 167.680 6.479
C 283.436 170.031 8.166
C 285.604 172.312 9.112
C 286.609 175.306 11.518
C 287.963 178.288 12.510
C 290.904 178.876 15.010
C 293.067 180.016 18.079
C 296.234 180.963 18.703
C 299.064 182.549 19.953
C 301.728 183.049 21.826
C 304.268 183.479 24.097
C 307.202 184.431 25.748
C 310.164 184.040 26.985
C 313.683 184.952 27.704
C 316.371 183.929 29.860
C 318.938 183.334 33.091
C 321.624 180.892 34.415
C 324.425 179.659 35.231
C 326.987 178.085 36.755
C 329.548 176.263 37.768
C 331.348 173.487 39.731
C 332.205 170.714 40.792
C 333.052 167.918 41.789
C 334.888 165.280 42.744
C 337.783 162.847 42.752
C 337.658 159.276 43.811
C 339.171 156.401 45.094
C 339.790 153.191 44.416
C 339.717 149.421 45.370
C 341.939 146.407 45.201
C 342.887 143.470 45.767
C 342.764 140.138 45.440
C 342.403 136.843 44.983
C 343.081 133.758 43.449
C 342.094 130.467 43.790
C 341.632 126.531 44.891
C 340.736 123.954 43.814
C 339.768 120.482 42.226
C 339.144 117.664 41.442
C 337.928 114.476 40.089
C 336.027 111.912 39.541
C 334.204 109.721 38.127
C 331.925 108.083 36.427
C 329.462 106.380 35.076
C 326.872 104.789 33.106
C 324.580 103.071 31.385
C 322.064 101.900 29.837
C 318.154 101.926 29.115
C 315.555 100.877 27.261
C 313.000 99.489 25.749
C 310.004 98.530 25.341
C 306.254 97.925 24.698
C 303.692 99.526 23.882
C 300.649 100.408 22.475
C 297.529 101.678 22.237
C 294.233 102.890 20.656
C 291.324 104.185 19.763
C 287.860 105.802 21.191
C 285.417 107.050 20.687
C 282.572 110.035 19.987
C 280.140 111.726 19.387
C 277.040 113.215 18.984
C 274.228 115.038 19.158
C 272.011 117.509 18.841
C 270.566 120.207 17.338
C 268.908 123.031 16.586
C 267.611 125.772 15.484
C 265.854 128.804 14.926
C 264.446 131.522 13.633
C 262.726 134.125 13.174
C 261.102 137.358 13.590
C 259.015 139.621 12.500
C 257.762 142.780 13.400
C 257.582 146.581 12.478
C 255.864 150.806 13.071
C 254.876 154.438 14.041
C 253.192 156.143 14.855
C 251.272 158.997 16.849
C 248.508 159.999 18.340
C 246.277 162.158 19.295
C 244.519 163.546 22.045
C 242.628 165.258 24.227
C 240.526 166.879 26.229
C 239.681 168.807 28.831
C 238.198 170.391 31.364
C 237.007 172.384 33.919
C 235.430 173.968 36.294
C 233.934 175.362 38.815
C 232.544 176.621 41.530
C 229.917 176.788 43.849
C 227.765 176.495 46.520
C 225.721 176.969 49.367
C 224.149 178.197 52.258
C 222.501 178.055 54.773
C 218.913 177.782 56.616
C 217.041 177.540 59.683
C 215.184 177.130 62.749
C 213.750 176.775 65.578
C 211.957 176.544 68.599
C 210.413 176.208 71.425
C 209.036 174.030 73.950
C 208.081 171.464 75.794
C 207.975 169.160 77.856
C 208.170 167.060 80.555
C 206.231 165.403 83.494
C 206.265 162.527 85.594
C 206.668 159.981 88.120
C 206.844 157.557 90.320
C 207.371 154.714 92.809
C 207.097 152.474 94.470
C 207.375 149.367 95.491
C 207.418 145.989 96.533
C 208.964 142.666 96.800
C 210.170 139.955 96.874
C 211.786 136.710 97.455
C 213.092 133.994 97.775
C 212.945 130.235 95.972
C 213.553 126.698 95.076
C 216.248 124.521 94.301
C 217.604 121.416 93.869
C 218.928 118.942 92.714
C 219.738 116.285 90.899
C 222.041 114.802 88.503
C 222.592 111.490 86.845
C 224.537 108.696 85.798
C 225.427 106.986 82.833
C 225.949 103.926 81.138
C 228.342 103.160 78.490
C 230.293 101.506 76.000
C 230.726 99.667 73.673
C 231.854 97.688 71.317
C 233.060 96.550 67.773
C 235.012 96.777 64.761
C 235.583 95.952 61.892
C 236.656 96.147 58.652
C 238.994 95.505 56.264
C 238.400 96.861 52.165
C 238.774 96.800 48.059
C 239.798 99.486 45.788
C 240.830 100.457 42.936
C 241.026 102.603 40.003
C 240.841 103.778 37.251
C 240.868 105.783 34.406
C 241.131 108.316 32.586
C 242.215 110.833 30.390
C 241.146 112.898 27.311
C 240.733 114.937 24.134
C 239.786 118.142 23.295
C 237.567 121.127 22.036
C 236.896 124.016 20.829
C 236.701 127.101 19.322
C 235.682 129.968 17.996
C 233.703 132.511 17.135
C 232.303 135.534 16.650
C 231.580 138.740 16.674
C 229.646 141.836 15.111
C 229.069 145.044 14.070
C 226.464 147.592 15.474
C 223.462 150.091 15.842
C 222.740 152.917 17.520
C 221.543 156.050 18.430
C 219.562 158.304 19.791
C 217.189 160.454 21.033
C 215.480 163.207 22.351
C 213.945 164.935 24.613
C 213.094 167.969 26.563
C 210.572 169.109 28.855
C 207.078 170.575 30.597
C 205.130 170.580 33.934
C 203.877 171.534 36.681
C 201.891 172.129 39.340
C 200.365 172.498 42.245
C 197.808 171.721 45.012
C 196.217 170.265 47.226
C 194.686 168.780 49.457
C 193.138 168.057 52.343
C 192.464 168.106 56.063
C 190.824 165.407 58.042
C 188.941 164.318 60.775
C 189.002 162.247 63.393
C 187.425 159.425 65.555
C 186.883 158.583 69.167
C 185.743 157.025 71.641
C 185.503 154.405 73.714
C 185.416 151.647 75.607
C 186.334 149.644 78.342
C 185.519 146.542 79.620
C 183.803 143.352 81.567
C 184.494 140.742 82.713
C 185.540 137.371 84.460
C 185.880 134.777 85.911
C 186.764 131.476 87.251
C 187.026 128.261 87.537
C 188.194 125.313 87.799
C 189.777 122.464 87.417
C 191.021 119.473 86.876
C 192.904 116.436 86.277
C 194.494 113.517 85.941
C 196.028 110.878 85.058
C 197.077 108.297 82.221
C 198.940 105.672 81.253
C 200.404 102.847 80.472
C 200.897 100.141 78.892
C 201.746 97.193 76.561
C 203.042 96.672 73.761
C 204.834 95.251 71.156
C 205.554 94.160 68.043
C 207.596 92.809 65.069
C 208.944 91.825 62.215
C 208.118 90.897 58.328
C 209.036 90.210 55.786
C 210.479 90.558 51.876
C 211.567 90.206 49.078
C 212.484 89.281 45.869
C 212.867 88.839 42.565
C 213.792 89.236 39.386
C 215.855 90.221 36.855
C 217.220 91.216 33.950
C 218.882 92.358 31.433
C 220.101 93.461 28.288
C 221.957 94.499 25.734
C 223.002 95.310 22.872
C 223.288 96.725 19.527
C 224.925 96.992 16.715
C 224.692 98.629 13.613
C 224.762 99.326 9.722
C 224.379 101.635 6.785
C 225.112 102.816 3.304
C 226.901 102.810 -0.189
C 227.447 103.766 -3.517
C 227.459 106.532 -6.003
C 229.539 106.186 -9.565
C 233.529 106.554 -11.334
C 234.782 106.001 -14.473
C 236.307 105.365 -16.773
C 238.643 104.688 -19.920
C 242.411 105.785 -21.102
C 246.514 106.388 -22.145
C 248.397 105.140 -23.778
C 252.026 104.155 -25.335
C 254.540 104.006 -27.386
C 256.546 101.913 -29.430
C 258.706 100.464 -31.552
C 261.058 99.146 -33.497
C 262.222 97.399 -36.104
C 263.972 95.582 -38.286
C 265.486 93.897 -40.892
C 267.324 92.227 -43.004
C 269.063 90.353 -45.004
C 270.687 88.251 -46.963
C 273.387 86.108 -47.611
C 275.569 83.477 -48.021
C 277.747 80.959 -49.216
C 279.553 78.680 -51.187
C 281.249 76.257 -51.745
C 284.832 74.384 -51.691
C 286.755 71.406 -52.326
C 288.644 68.370 -52.807
C 290.111 65.581 -53.309
C 291.957 62.652 -53.948
C 293.536 59.870 -54.451
C 294.709 56.710 -53.166
C 295.393 54.052 -51.331
C 295.274 51.298 -49.927
C 294.904 48.027 -48.978
C 296.712 44.660 -48.251
C 296.385 41.667 -46.349
C 295.746 38.401 -44.952
C 295.337 35.479 -43.522
C 294.537 32.143 -41.854
C 294.581 29.783 -40.344
C 293.947 27.717 -37.872
C 293.513 25.531 -35.128
C 291.571 24.111 -32.351
C 290.037 23.085 -30.026
C 288.045 21.401 -27.443
C 286.420 20.146 -25.214
C 286.035 20.474 -21.073
C 284.959 20.047 -17.560
C 281.989 20.028 -15.616
C 280.240 19.336 -12.765
C 278.580 19.544 -10.234
C 277.385 20.295 -7.230
C 274.838 22.032 -5.297
C 273.823 22.396 -1.711
C 271.509 22.398 0.997
C 270.317 24.563 3.527
C 269.360 25.052 6.896
C 266.807 27.284 8.246
C 264.584 29.042 10.417
C 263.849 30.559 12.897
C 262.407 32.062 15.425
C 260.955 34.978 17.593
C 258.951 37.900 18.212
C 258.190 40.288 19.930
C 257.046 43.398 20.773
C 254.571 45.431 21.922
C 255.199 49.733 22.215
C 254.689 53.548 23.695
C 253.938 56.649 21.894
C 252.946 59.675 21.886
C 252.927 63.186 20.928
C 253.170 66.173 20.852
C 253.304 69.549 20.015
C 253.303 72.162 18.291
C 252.474 75.133 16.612
C 253.695 78.731 15.945
C 254.259 82.423 15.252
C 255.574 84.343 12.711
C 258.108 86.558 10.689
C 259.099 88.712 8.537
C 259.632 91.225 6.250
C 260.959 93.477 4.206
C 263.214 95.164 2.418
C 264.966 96.683 -0.023
C 266.087 97.803 -2.903
C 268.343 100.343 -4.956
C 269.285 102.459 -7.474
C 272.234 102.026 -9.998
C 275.536 102.536 -12.054
C 276.661 101.975 -15.175
C 278.271 102.235 -18.245
C 280.561 101.744 -20.561
C 283.224 101.322 -22.689
C 285.307 101.056 -25.488
C 287.118 99.544 -27.698
C 288.406 98.803 -31.093
C 291.123 97.036 -32.645
C 294.828 95.883 -34.174
C 296.867 92.743 -35.125
C 298.317 90.503 -36.831
C 300.446 88.206 -38.078
C 302.099 85.604 -39.264
C 304.626 82.704 -39.210
C 306.091 80.091 -38.452
C 307.494 77.451 -37.682
C 309.030 74.475 -37.848
C 309.823 71.011 -39.141
C 311.174 68.169 -37.145
C 312.992 65.199 -36.875
C 312.755 62.013 -35.907
C 314.033 58.956 -33.869
C 314.581 55.274 -34.317
C 315.595 52.389 -33.616
C 315.570 49.508 -31.906
C 315.370 46.749 -30.024
C 314.296 43.492 -29.271
C 314.755 41.171 -26.756
C 316.118 38.180 -24.284
C 315.142 36.183 -22.370
C 313.737 33.357 -20.015
C 313.121 31.075 -18.180
C 311.871 28.652 -15.723
C 311.218 27.233 -12.886
C 309.697 25.946 -10.405
C 307.758 25.302 -7.838
C 306.130 24.751 -5.038
C 303.863 24.246 -2.259
C 301.908 23.535 0.356
C 300.027 23.433 2.916
C 298.573 25.167 6.184
C 296.365 25.155 8.718
C 294.533 24.890 11.422
C 293.653 25.399 14.427
C 292.366 26.526 17.879
C 290.926 28.971 19.198
C 288.887 30.918 21.215
C 287.936 33.441 23.248
C 285.647 35.761 25.300
C 284.095 38.091 27.060
C 284.674 41.372 29.418
C 283.595 43.510 30.846
C 282.083 47.305 31.740
C 280.870 49.806 32.929
C 279.742 52.481 34.817
C 279.201 55.410 36.361
C 278.232 58.534 37.014
C 276.229 61.281 36.746
C 274.908 64.370 36.691
C 273.322 67.155 36.324
C 272.151 70.505 36.275
C 270.359 73.289 35.992
C 269.334 76.267 36.134
C 269.121 79.901 35.988
C 267.441 82.646 36.539
C 267.779 86.126 36.168
C 266.350 89.505 35.351
C 265.172 92.847 36.821
C 265.242 95.860 37.180
C 264.620 99.310 38.129
C 265.691 103.264 37.410
C 265.712 105.445 37.616
C 264.097 108.575 38.695
C 264.650 110.641 40.065
C 261.775 113.707 41.293
C 262.583 117.296 43.292
C 263.184 120.784 45.273
C 264.392 123.830 45.056
C 266.479 127.130 45.161
C 268.944 130.308 44.595
C 271.473 133.379 44.735
C 272.959 136.867 44.750
C 275.444 138.601 44.422
C 277.361 141.195 44.635
C 279.877 142.814 44.959
C 282.848 146.189 44.055
C 285.139 149.718 44.493
C 286.457 151.738 45.719
C 287.684 154.057 47.838
C 289.714 156.921 49.326
C 291.129 159.190 51.009
C 292.371 162.000 51.310
C 293.634 164.934 52.320
C 293.928 168.286 52.127
C 292.860 171.563 53.456
C 294.691 173.682 53.116
C 295.924 176.437 53.164
C 297.810 179.733 53.993
C 302.103 179.544 56.773
C 302.680 184.320 58.037
C 304.651 185.659 58.885
C 306.590 188.542 59.291
C 307.561 191.177 60.216
C 310.169 194.351 62.347
C 310.870 197.285 64.787
C 313.119 199.508 66.100
C 314.366 201.434 66.937
C 316.694 203.629 66.835
C 317.341 204.867 64.346
C 319.557 206.327 64.377
C 322.292 206.862 61.303
C 325.747 205.448 60.350
C 329.568 205.601 59.573
C 332.430 205.555 58.662
C 334.871 204.543 56.115
C 337.848 203.676 54.327
C 341.102 204.366 52.583
C 342.075 201.885 50.172
C 341.702 200.354 47.903
C 342.156 197.529 45.311
C 342.036 196.278 42.024
C 342.117 193.810 39.424
C 342.745 193.666 36.148
C 344.285 194.632 31.932
C 346.265 194.792 28.930
C 349.347 193.134 27.599
C 351.845 191.624 25.838
C 354.940 191.178 23.531
C 355.102 189.210 20.380
C 355.945 187.576 16.805
C 356.273 186.772 13.979
C 356.775 185.912 10.294
C 358.409 185.234 7.581
C 359.543 185.147 5.498
C 361.062 184.393 2.485
C 361.205 182.074 -0.811
C 361.085 179.849 -2.240
C 364.354 177.937 -3.769
C 366.029 176.637 -5.883
C 366.273 172.778 -8.886
C 368.217 171.120 -11.141
C 367.306 168.908 -14.318
C 369.326 166.847 -15.277
C 370.091 164.640 -16.944
C 371.454 163.304 -18.701
C 372.041 162.100 -20.777
C 374.644 159.932 -23.707
C 374.626 159.344 -27.399
C 374.329 156.729 -28.642
C 372.785 153.620 -29.449
C 373.475 150.166 -31.314
C 369.998 148.562 -33.894
C 367.954 146.886 -36.826
C 365.685 145.272 -38.113
C 365.553 141.839 -36.740
C 364.222 138.107 -40.915
C 362.614 135.081 -42.267
C 360.347 132.277 -43.384
C 360.127 129.404 -44.885
C 358.851 126.099 -44.734
C 357.861 122.921 -45.171
C 357.158 119.707 -45.646
C 355.152 117.044 -45.943
C 353.748 114.020 -46.046
C 351.957 111.097 -46.455
C 350.711 108.090 -46.652
C 349.412 105.116 -46.603
C 347.988 102.151 -46.328
C 348.096 98.754 -45.463
C 347.903 95.653 -43.981
C 347.172 92.324 -43.035
C 345.767 89.127 -42.657
C 345.286 86.464 -41.338
C 346.498 82.711 -40.447
C 345.857 79.590 -38.768
C 345.288 76.527 -36.947
C 344.578 73.912 -35.262
C 343.913 70.875 -33.610
C 343.264 68.171 -31.951
C 343.564 66.278 -28.895
C 344.208 65.205 -25.840
C 344.064 64.596 -22.811
C 343.238 63.803 -19.582
C 343.383 61.096 -16.792
C 343.396 60.732 -13.249
C 342.759 60.323 -9.721
C 342.409 59.888 -6.491
C 341.855 59.679 -2.722
C 342.037 59.147 0.024
C 342.681 59.648 3.203
C 343.586 60.030 6.600
C 344.014 62.002 9.671
C 344.487 63.648 12.095
C 344.637 65.476 15.275
C 344.897 67.062 17.844
C 347.880 69.011 20.014
C 349.720 70.971 22.555
C 349.546 74.105 24.211
C 350.428 76.265 26.707
C 351.486 78.633 28.282
C 353.363 81.026 29.609
C 354.122 84.580 29.777
C 356.370 86.865 31.714
C 357.123 89.743 33.672
C 359.226 92.585 33.595
C 361.395 94.799 35.299
C 361.921 98.367 34.738
C 363.039 101.749 34.966
C 365.088 103.912 35.298
C 366.787 106.669 35.795
C 368.787 109.926 34.956
C 369.349 113.082 33.327
C 371.177 115.377 32.531
C 372.444 117.989 30.726
C 372.782 121.333 30.194
C 375.082 122.814 26.802
C 377.447 125.443 24.682
C 376.971 126.778 21.304
C 377.658 128.922 19.052
C 378.364 130.138 15.695
C 379.651 131.225 13.215
C 380.475 132.298 10.008
C 380.262 132.829 6.931
C 379.781 134.214 3.740
C 381.406 134.553 0.257
C 382.696 135.463 -3.198
C 382.308 134.312 -6.422
C 383.080 132.474 -9.804
C 382.899 131.833 -12.937
C 382.517 131.678 -16.351
C 382.637 130.841 -19.560
C 383.217 129.085 -22.336
C 382.976 127.434 -25.260
C 381.908 125.969 -28.002
C 382.640 124.492 -31.614
C 382.147 123.742 -34.916
C 381.697 120.218 -36.537
C 382.166 116.986 -38.710
C 380.240 114.692 -40.244
C 378.948 112.378 -42.493
C 378.274 109.445 -43.833
C 377.967 106.303 -45.186
C 376.916 103.466 -46.943
C 375.647 100.516 -47.317
C 373.534 97.910 -48.892
C 373.137 94.339 -48.848
C 373.537 90.233 -49.461
C 372.660 86.832 -47.852
C 371.274 84.040 -47.291
C 370.569 80.829 -46.543
C 369.529 77.899 -45.432
C 369.755 74.563 -43.529
C 370.044 72.480 -41.265
C 370.298 70.441 -38.961
C 369.796 67.808 -36.947
C 367.864 65.167 -35.051
C 368.913 63.522 -31.876
C 368.887 60.817 -29.667
C 368.182 59.958 -26.519
C 369.135 58.294 -23.135
C 367.606 56.063 -20.539
C 367.499 54.211 -18.008
C 367.580 53.579 -14.719
C 367.742 53.206 -11.398
C 366.398 52.928 -8.166
C 367.560 52.433 -4.952
C 368.907 50.884 -1.389
C 368.983 51.497 1.479
C 368.818 52.256 5.339
C 368.915 52.419 8.325
C 369.073 53.265 11.893
C 370.239 54.198 14.767
C 370.729 55.775 17.486
C 371.317 58.010 19.815
C 372.283 60.113 22.147
C 372.908 62.756 24.544
C 373.496 64.991 26.956
C 374.330 67.415 28.836
C 376.663 70.549 29.573
C 377.338 73.272 31.424
C 378.239 75.635 33.508
C 380.190 77.662 34.974
C 382.501 80.458 36.272
C 383.691 83.192 35.323
C 384.870 86.451 35.280
C 386.882 89.074 34.588
C 388.103 92.716 34.311
C 389.512 95.650 33.726
C 392.895 97.464 32.341
C 394.235 99.806 31.635
C 395.619 103.041 29.376
C 396.858 105.566 28.268
C 398.728 108.349 27.404
C 400.765 110.638 26.036
C 401.992 113.044 24.079
C 401.829 115.805 22.083
C 402.329 118.231 19.813
C 402.333 120.629 17.656
C 403.025 123.048 15.153
C 402.979 125.646 13.081
C 403.740 127.852 10.960
C 404.991 129.572 8.003
C 405.605 132.360 6.419
C 406.925 133.479 3.358
C 410.200 136.251 2.504
C 411.386 138.975 1.069
C 412.568 140.291 -0.763
C 413.333 143.424 -3.043
C 413.716 145.627 -4.664
C 414.130 148.979 -6.326
C 412.708 151.973 -8.147
C 411.442 154.730 -10.352
C 411.562 158.286 -12.925
C 410.764 160.621 -15.231
C 408.317 163.311 -17.200
C 409.037 165.050 -21.338
C 409.474 166.828 -23.893
C 409.474 169.446 -25.404
C 410.442 173.232 -26.806
C 410.119 176.228 -28.022
C 409.948 179.418 -28.476
C 410.637 182.593 -28.517
C 409.771 185.771 -29.833
C 409.380 188.995 -30.681
C 409.270 192.189 -31.598
C 407.837 195.183 -32.025
C 406.920 198.251 -32.959
C 405.754 201.459 -33.478
C 405.017 204.507 -34.372
C 404.134 207.443 -35.438
C 403.049 210.313 -36.653
C 403.191 212.909 -39.008
C 402.787 215.079 -41.649
C 402.122 217.811 -43.795
C 401.039 220.838 -45.211
C 400.387 222.769 -47.425
C 401.570 225.365 -50.290
C 400.684 227.596 -52.975
C 399.803 229.700 -55.770
C 398.794 231.505 -58.201
C 397.887 233.680 -60.817
C 396.954 235.557 -63.285
C 396.269 235.905 -66.809
C 395.810 235.443 -70.046
C 394.586 234.801 -72.813
C 392.681 234.424 -75.636
C 392.045 235.634 -79.278
C 390.743 234.528 -82.403
C 388.854 233.644 -85.348
C 387.346 232.824 -88.141
C 385.420 231.646 -91.216
C 384.595 230.961 -93.805
C 383.916 229.072 -96.403
C 383.406 227.130 -99.313
C 382.406 224.057 -101.063
C 381.733 221.516 -102.441
C 380.454 218.602 -104.270
C 379.536 216.113 -105.735
C 381.228 212.727 -107.488
C 381.730 209.493 -109.212
C 380.592 206.134 -109.061
C 380.209 203.004 -110.376
C 380.317 200.014 -110.877
C 381.269 196.878 -111.398
C 381.511 193.494 -110.080
C 382.580 190.108 -111.268
C 382.206 186.600 -111.758
C 383.853 183.572 -110.963
C 384.949 180.363 -111.967
C 385.253 177.324 -109.968
C 385.819 173.969 -108.887
C 387.335 171.387 -108.738
C 388.400 168.314 -108.343
C 390.198 165.257 -106.689
C 390.989 162.996 -104.007
C 392.718 160.812 -102.791
C 394.283 158.906 -100.424
C 394.429 156.102 -98.502
C 397.674 155.542 -95.647
C 400.364 153.449 -93.328
C 401.073 153.765 -89.747
C 402.328 152.606 -87.060
C 404.126 152.697 -83.897
C 406.136 152.390 -81.693
C 408.000 152.513 -78.756
C 408.922 153.341 -75.882
C 409.548 153.540 -72.432
C 412.333 154.198 -69.845
C 414.738 154.436 -66.914
C 415.741 156.842 -64.661
C 417.945 159.597 -62.937
C 419.047 161.463 -60.579
C 420.019 163.071 -57.699
C 421.448 165.058 -55.457
C 423.235 167.549 -54.144
C 424.313 170.232 -52.418
C 424.543 172.903 -50.517
C 426.757 175.444 -48.420
C 427.650 177.559 -45.882
C 428.245 181.414 -46.065
C 429.861 184.986 -45.917
C 428.933 188.131 -45.164
C 428.862 191.409 -44.009
C 429.078 194.695 -44.082
C 429.660 198.069 -44.349
C 429.679 201.542 -43.920
C 428.982 204.618 -44.632
C 427.933 208.103 -43.937
C 427.944 211.318 -45.544
C 428.997 215.046 -47.087
C 427.951 217.614 -49.777
C 426.772 220.209 -51.159
C 426.193 222.909 -53.092
C 425.136 225.310 -55.098
C 424.982 227.403 -58.322
C 424.611 228.239 -61.274
C 424.187 229.030 -64.227
C 423.246 230.662 -67.002
C 421.039 232.737 -69.265
C 420.969 232.617 -72.989
C 420.397 234.105 -76.097
C 418.641 233.785 -78.918
C 418.405 233.625 -82.797
C 416.255 234.951 -85.567
C 415.393 235.585 -88.517
C 414.279 234.798 -91.576
C 413.199 233.748 -94.564
C 410.760 233.060 -96.996
C 410.653 231.888 -100.242
C 410.696 231.448 -104.330
C 409.602 229.741 -106.451
C 407.892 227.573 -109.258
C 406.821 226.207 -111.695
C 405.508 223.994 -114.312
C 405.376 221.708 -116.603
C 404.613 219.105 -118.264
C 404.016 216.055 -119.319
C 403.780 213.018 -120.548
C 403.146 209.574 -121.477
C 402.518 206.492 -122.602
C 402.298 203.391 -123.265
C 403.811 199.720 -123.077
C 403.424 196.412 -123.529
C 403.194 193.264 -124.410
C 404.200 190.372 -125.240
C 405.517 186.778 -125.672
C 406.671 184.443 -123.938
C 407.411 181.288 -122.706
C 409.232 178.724 -121.477
C 410.059 175.317 -119.882
C 411.251 172.602 -118.419
C 414.685 170.651 -117.392
C 415.927 168.521 -116.089
C 417.706 166.220 -113.083
C 418.988 164.119 -111.329
C 420.728 161.522 -109.840
C 422.868 159.515 -108.212
C 424.477 157.861 -105.804
C 424.787 156.291 -102.792
C 425.847 154.943 -99.903
C 426.412 153.709 -96.976
C 427.737 152.408 -93.952
C 428.202 150.979 -90.988
C 429.468 149.694 -88.402
C 431.558 149.034 -85.492
C 432.421 147.064 -83.036
C 434.678 146.953 -80.343
C 436.647 147.469 -77.123
C 439.688 146.453 -75.743
C 441.013 143.314 -72.430
C 443.077 140.986 -71.208
C 444.745 137.694 -69.307
C 446.710 134.389 -69.477
C 448.221 130.609 -68.340
C 449.949 127.290 -66.834
C 451.050 125.412 -64.573
C 454.203 124.529 -62.699
C 456.620 123.822 -60.536
C 456.992 122.583 -56.378
C 457.978 121.036 -55.079
C 458.197 117.931 -53.777
C 461.980 115.627 -52.656
C 463.095 112.004 -51.581
C 462.177 109.182 -48.095
C 461.150 105.881 -45.994
C 461.288 105.250 -43.011
C 460.902 106.383 -39.401
C 459.964 105.135 -35.966
C 460.238 102.329 -33.772
C 460.455 99.921 -30.847
C 461.631 98.634 -28.446
C 464.886 101.279 -24.212
C 466.771 99.458 -21.834
C 467.529 97.597 -19.548
C 467.959 96.485 -16.532
C 469.681 96.584 -13.151
C 469.402 93.140 -10.590
C 470.503 91.867 -8.328
C 473.077 90.500 -6.497
C 474.953 89.104 -5.576
C 477.105 86.968 -2.372
C 477.180 83.591 -0.597
C 478.223 80.003 0.576
C 479.540 77.646 1.675
C 480.167 75.486 4.226
C 481.055 73.419 6.788
C 483.730 74.198 10.195
C 487.711 72.600 11.702
C 491.705 73.550 14.279
C 492.780 73.332 17.897
C 493.665 72.858 21.075
C 497.433 74.156 22.111
C 499.594 72.572 24.504
C 500.291 70.669 27.234
C 500.921 70.181 30.446
C 502.929 70.332 32.673
C 505.318 68.514 34.634
C 507.014 67.655 36.662
C 509.695 65.282 37.394
C 512.956 66.502 40.141
C 515.374 64.718 43.113
C 516.598 64.708 46.845
C 517.433 66.301 49.036
C 519.617 68.406 51.263
C 518.551 69.482 54.474
C 519.342 70.329 58.252
C 520.358 71.843 61.813
C 521.881 73.414 65.244
C 520.646 73.690 68.675
C 521.161 74.359 72.983
C 520.429 74.465 75.893
C 518.823 75.724 79.275
C 518.127 76.144 82.691
C 517.138 74.621 84.632
C 516.985 73.162 87.749
C 516.872 70.675 88.721
C 517.842 68.205 90.618
C 516.288 66.141 93.151
C 515.475 63.178 95.057
C 515.618 60.003 96.697
C 515.212 57.334 96.744
C 517.147 54.489 97.987
C 518.775 51.638 99.771
C 517.817 48.995 100.648
C 516.848 46.480 102.118
C 517.046 43.371 104.224
C 515.968 41.117 105.742
C 515.849 36.864 106.152
C 515.777 33.249 107.500
C 515.314 29.139 109.187
C 515.867 25.849 110.085
C 518.781 23.585 111.172
C 518.331 20.451 109.994
C 519.472 16.420 110.566
C 519.546 12.552 110.843
C 519.833 8.296 110.767
C 520.461 3.627 111.188
C 520.601 0.348 111.039
C 521.599 -3.682 111.178
C 522.631 -6.166 110.020
C 523.846 -9.491 109.836
C 525.159 -11.587 109.502
C 526.073 -14.925 108.139
C 528.385 -17.204 108.010
C 529.250 -20.560 108.766
C 530.593 -23.609 109.172
C 532.142 -26.501 109.711
C 532.555 -29.816 109.498
C 533.368 -33.027 109.885
C 534.107 -36.399 109.800
C 535.062 -39.492 110.190
C 535.812 -42.605 110.726
C 536.340 -45.798 111.368
C 537.576 -48.362 113.417
C 538.091 -50.918 115.665
C 538.765 -53.972 117.318
C 539.355 -57.336 118.139
C 539.589 -59.734 119.943
C 541.617 -61.862 122.719
C 541.761 -64.727 124.895
C 541.825 -67.509 127.193
C 541.668 -70.033 129.139
C 541.774 -72.849 131.249
C 541.714 -75.401 133.242
C 540.876 -76.778 136.468
C 539.815 -77.306 139.550
C 538.087 -77.985 142.024
C 535.936 -79.251 144.372
C 535.598 -81.340 147.636
C 533.503 -81.750 150.487
C 531.069 -82.613 153.008
C 529.006 -83.300 155.461
C 526.364 -83.965 158.131
C 524.964 -84.364 160.526
C 523.020 -83.693 163.084
C 521.144 -82.955 165.989
C 518.396 -81.293 167.775
C 516.258 -79.826 169.220
C 513.356 -78.458 171.003
C 511.033 -77.179 172.472
C 510.329 -73.858 174.895
C 508.732 -71.276 177.009
C 505.963 -69.056 176.950
C 503.748 -66.937 178.458
C 502.122 -64.508 179.273
C 501.109 -61.524 180.311
C 499.617 -58.323 179.433
C 498.474 -55.208 181.169
C 496.167 -52.600 181.918
C 495.960 -49.070 181.826
C 494.960 -46.050 183.371
C 493.800 -42.961 181.812
C 492.560 -39.663 181.233
C 492.404 -36.705 181.692
C 491.640 -33.523 181.861
C 491.655 -29.713 180.972
C 491.415 -26.872 178.780
C 491.795 -23.910 178.212
C 492.348 -21.026 176.462
C 491.176 -18.229 174.918
C 493.917 -15.483 172.934
C 495.287 -11.867 171.502
C 496.518 -11.018 168.158
C 497.268 -8.846 165.953
C 499.218 -7.329 163.280
C 500.996 -5.571 161.625
C 502.987 -4.093 159.183
C 504.584 -3.702 156.519
C 505.665 -2.824 153.295
C 508.665 -1.382 151.344
C 511.164 0.281 149.017
C 513.615 -0.721 146.812
C 517.176 -1.497 145.353
C 519.425 -1.979 143.125
C 521.493 -2.207 140.386
C 524.062 -2.642 138.331
C 527.081 -3.502 137.203
C 529.676 -4.804 135.498
C 531.590 -6.502 133.435
C 535.092 -7.018 131.639
C 537.329 -7.777 129.162
C 539.920 -10.698 129.080
C 543.240 -12.783 128.934
C 544.309 -15.715 127.675
C 546.210 -18.226 126.205
C 548.190 -20.850 125.989
C 550.494 -23.397 126.034
C 552.481 -26.173 125.268
C 553.508 -29.230 125.488
C 554.657 -32.519 124.224
C 556.226 -35.508 125.456
C 558.945 -38.367 126.807
C 559.144 -41.597 128.918
C 559.420 -44.646 129.729
C 560.175 -47.585 131.197
C 560.363 -50.540 132.660
C 560.964 -53.022 135.537
C 560.729 -54.520 138.230
C 560.425 -56.008 140.917
C 560.182 -58.425 143.229
C 559.210 -61.763 144.717
C 558.593 -62.472 148.323
C 558.532 -64.647 151.056
C 556.536 -65.882 153.430
C 555.740 -66.677 157.153
C 554.333 -69.469 159.221
C 553.583 -71.055 161.823
C 551.827 -71.618 164.619
C 549.963 -71.931 167.380
C 547.254 -73.136 169.262
C 546.090 -72.895 172.503
C 545.342 -73.357 176.521
C 543.220 -72.953 178.505
C 540.244 -72.631 181.065
C 538.287 -72.563 183.326
C 535.639 -71.957 185.795
C 533.968 -70.608 188.219
C 531.684 -69.195 189.924
C 529.372 -67.199 191.124
C 527.341 -65.062 192.572
C 524.797 -62.734 193.683
C 522.431 -60.742 194.946
C 520.453 -58.427 195.856
C 519.701 -54.559 196.387
C 517.498 -52.116 197.076
C 515.457 -49.811 198.200
C 514.582 -47.065 199.525
C 513.628 -43.492 200.606
C 513.521 -40.598 199.421
C 512.554 -37.345 198.714
C 512.804 -34.018 198.192
C 511.817 -30.435 197.179
C 511.496 -27.262 196.306
C 513.385 -23.645 196.278
C 513.406 -20.964 195.510
C 514.001 -17.509 193.230
C 514.131 -14.738 192.031
C 514.329 -11.372 191.242
C 515.201 -8.257 190.347
C 515.933 -5.550 188.542
C 515.721 -3.464 185.853
C 516.233 -1.196 183.427
C 516.405 0.727 180.843
C 517.180 3.122 178.341
C 517.167 5.162 175.718
C 517.843 7.422 173.626
C 519.585 9.661 171.341
C 519.535 12.251 169.354
C 521.690 14.077 167.261
C 522.906 14.457 164.377
C 523.034 16.008 161.814
C 525.206 17.741 160.369
C 525.017 21.092 158.797
C 526.119 24.480 158.137
C 526.127 27.729 156.669
C 525.773 28.702 152.941
C 524.683 31.238 151.227
C 525.538 34.274 149.605
C 525.756 37.144 147.876
C 525.764 40.089 146.336
C 526.733 42.312 144.028
C 527.473 45.014 142.218
C 528.216 47.508 139.949
C 528.784 50.206 138.207
C 529.578 52.900 136.580
C 530.627 55.598 134.997
C 531.177 59.059 134.845
C 532.403 62.275 134.902
C 533.538 65.545 134.172
C 534.653 68.489 132.613
C 535.937 71.206 132.449
C 535.814 75.198 133.079
C 537.471 78.391 132.907
C 539.196 81.560 132.889
C 540.911 84.249 132.780
C 542.564 87.352 132.593
C 544.218 90.134 132.495
C 546.390 92.492 134.148
C 548.361 94.108 136.247
C 550.811 95.138 137.829
C 553.838 96.267 138.970
C 555.883 99.354 140.163
C 558.641 100.250 142.231
C 561.792 101.080 143.781
C 564.530 101.938 145.366
C 567.821 102.624 147.171
C 569.847 103.589 148.849
C 571.943 103.690 151.374
C 574.045 103.982 154.202
C 576.217 102.597 156.822
C 577.848 101.438 159.014
C 580.276 100.165 161.455
C 582.153 99.051 163.558
C 582.030 97.969 167.585
C 582.907 96.746 170.964
C 584.367 93.914 172.528
C 585.810 92.332 175.191
C 586.426 90.437 177.479
C 586.339 88.613 180.249
C 586.060 85.298 181.723
C 586.219 83.733 185.122
C 587.333 81.348 187.521
C 586.014 78.910 189.717
C 586.037 77.366 192.899
C 585.333 73.889 193.756
C 584.876 70.809 195.504
C 583.899 69.087 197.754
C 583.279 66.753 199.968
C 581.436 63.778 201.718
C 579.867 60.545 201.868
C 578.147 58.486 203.296
C 575.992 55.873 203.758
C 575.424 52.588 204.441
C 571.365 51.006 204.483
C 568.280 48.507 205.599
C 565.956 46.614 203.492
C 563.804 44.294 203.136
C 560.759 42.715 201.921
C 558.036 41.488 201.651
C 555.033 40.089 200.585
C 552.766 39.069 198.682
C 550.593 37.155 196.696
C 546.862 36.561 195.913
C 543.372 35.360 195.018
C 541.069 35.928 192.518
C 537.910 37.332 190.658
C 535.560 37.452 188.486
C 533.122 37.021 186.098
C 530.521 37.368 184.066
C 527.957 38.753 182.444
C 525.790 39.878 180.126
C 524.282 40.715 177.328
C 520.975 41.725 175.379
C 518.684 41.874 172.841
C 517.633 44.989 170.734
C 515.583 47.886 169.061
C 515.541 49.574 166.151
C 514.544 51.276 163.289
C 513.863 53.821 161.311
C 512.940 56.628 159.560
C 512.168 58.954 157.063
C 512.613 61.565 155.209
C 512.649 63.520 152.061
C 512.868 66.943 150.988
C 512.067 70.917 150.011
C 513.811 74.334 149.554
C 515.063 76.914 148.210
C 516.031 80.042 147.407
C 517.496 82.898 146.629
C 518.786 86.475 147.209
C 520.341 88.897 148.333
C 521.950 91.277 149.464
C 523.793 94.067 149.710
C 526.432 96.614 148.787
C 528.235 98.871 151.141
C 529.932 101.840 151.852
C 532.820 103.040 153.022
C 534.845 105.333 155.424
C 537.789 107.652 155.324
C 539.803 109.824 156.358
C 542.316 110.954 158.264
C 544.808 111.849 160.310
C 548.169 112.391 161.171
C 549.952 113.551 163.890
C 551.875 115.824 166.727
C 554.083 115.675 168.653
C 557.220 115.494 171.027
C 559.500 115.805 172.939
C 562.209 115.549 175.402
C 563.749 115.267 178.237
C 565.600 114.224 180.605
C 567.096 112.495 182.959
C 568.357 110.958 185.574
C 569.891 108.848 188.087
C 571.452 107.132 190.492
C 572.447 105.192 192.804
C 571.627 102.630 195.732
C 572.704 100.368 197.973
C 573.816 98.529 200.447
C 573.785 97.094 203.276
C 573.411 94.945 206.451
C 571.977 92.330 207.398
C 571.267 89.339 209.000
C 569.520 87.007 210.706
C 568.607 83.614 212.285
C 567.325 80.895 213.663
C 564.168 79.470 215.820
C 562.823 77.299 216.942
C 560.250 74.029 217.358
C 558.657 71.602 218.199
C 556.867 69.063 219.729
C 554.569 66.957 220.971
C 552.316 64.515 221.265
C 550.904 61.494 220.550
C 548.860 58.866 220.103
C 547.211 56.201 219.337
C 544.865 53.576 218.894
C 543.318 50.721 218.187
C 541.223 48.373 217.980
C 538.161 46.451 217.536
C 536.587 43.594 217.670
C 533.391 42.253 217.082
C 530.649 40.204 216.133
C 528.545 37.834 216.153
C 525.434 35.216 216.846
C 524.425 31.129 218.928
C 522.317 27.511 219.719
C 519.247 24.188 220.677
C 516.666 22.806 223.445
C 516.058 20.020 224.792
C 513.121 18.903 226.516
C 510.659 17.371 228.935
C 509.295 16.123 231.812
C 507.435 14.474 234.468
C 503.404 12.465 236.130
C 502.562 9.429 239.136
C 498.357 5.635 238.530
C 498.036 2.262 238.366
C 498.581 -2.242 237.505
C 499.616 -5.320 237.408
C 498.869 -8.698 238.190
C 498.688 -12.022 238.623
C 498.762 -15.297 239.190
C 497.636 -18.442 238.998
C 496.910 -21.672 239.408
C 496.049 -25.015 239.346
C 495.502 -28.203 239.760
C 494.764 -31.314 240.319
C 493.789 -34.396 240.982
C 493.724 -37.225 243.055
C 493.017 -39.718 245.321
C 492.230 -42.733 246.994
C 491.233 -45.995 247.838
C 490.350 -48.225 249.655
C 491.183 -51.015 252.461
C 490.006 -53.619 254.653
C 488.794 -56.110 256.965
C 487.503 -58.275 258.922
C 486.314 -60.817 261.047
C 485.098 -63.050 263.052
C 483.710 -63.873 266.278
C 482.507 -63.839 269.352
C 480.644 -63.644 271.814
C 478.140 -63.783 274.148
C 476.876 -65.467 277.420
C 474.805 -64.863 280.253
C 472.229 -64.513 282.757
C 470.064 -64.174 285.195
C 467.390 -63.552 287.844
C 465.947 -63.256 290.228
C 464.500 -61.758 292.765
C 463.143 -60.227 295.649
C 461.430 -57.490 297.402
C 460.176 -55.203 298.819
C 458.193 -52.657 300.570
C 456.689 -50.456 302.011
C 457.546 -47.153 304.411
C 457.274 -44.111 306.497
C 455.805 -40.880 306.403
C 454.776 -37.977 307.880
C 454.417 -35.069 308.668
C 454.854 -31.940 309.681
C 454.972 -28.418 308.774
C 455.348 -25.107 310.484
C 454.462 -21.732 311.199
C 455.871 -18.490 311.087
C 456.333 -15.331 312.608
C 456.701 -12.064 311.023
C 457.086 -8.567 310.417
C 458.280 -5.853 310.858
C 459.033 -2.667 311.005
C 460.771 0.719 310.097
C 461.852 3.343 307.889
C 463.531 5.809 307.309
C 465.336 8.119 305.550
C 465.562 11.130 303.981
C 469.259 12.327 302.009
C 472.121 14.923 300.571
C 473.622 15.097 297.234
C 475.285 16.677 295.025
C 477.725 17.128 292.362
C 480.114 17.880 290.714
C 482.573 18.280 288.283
C 484.189 17.885 285.632
C 485.569 18.153 282.414
C 488.908 18.069 280.482
C 491.902 18.405 278.170
C 493.650 16.387 275.992
C 496.486 14.075 274.569
C 498.288 12.611 272.364
C 500.047 11.450 269.645
C 502.155 9.885 267.616
C 504.467 7.745 266.520
C 506.205 5.398 264.845
C 507.158 3.002 262.807
C 510.061 0.946 261.045
C 511.728 -0.763 258.593
C 512.723 -4.539 258.549
C 514.746 -7.899 258.444
C 514.384 -11.008 257.209
C 514.955 -14.119 255.769
C 515.539 -17.357 255.584
C 516.445 -20.668 255.663
C 516.970 -24.049 254.928
C 516.505 -27.239 255.173
C 516.053 -30.703 253.936
C 516.097 -34.068 255.197
C 517.225 -37.834 256.587
C 515.933 -40.788 258.717
C 514.798 -43.626 259.545
C 514.137 -46.577 261.035
C 512.963 -49.286 262.515
C 512.363 -51.748 265.409
C 511.461 -52.955 268.107
C 510.502 -54.123 270.799
C 509.181 -56.151 273.120
C 506.799 -58.677 274.616
C 505.907 -59.001 278.220
C 504.855 -60.891 280.963
C 502.502 -61.072 283.325
C 501.412 -61.390 287.045
C 498.885 -63.230 289.114
C 497.484 -64.284 291.717
C 495.647 -63.970 294.500
C 493.826 -63.384 297.246
C 490.854 -63.221 299.108
C 489.905 -62.453 302.338
C 489.007 -62.493 306.351
C 487.283 -61.157 308.314
C 484.758 -59.506 310.845
C 483.029 -58.542 313.088
C 480.926 -56.786 315.530
C 480.029 -54.807 317.932
C 478.619 -52.500 319.609
C 477.450 -49.666 320.778
C 476.593 -46.830 322.197
C 475.368 -43.595 323.273
C 474.148 -40.739 324.505
C 473.423 -37.773 325.385
C 474.494 -33.977 325.890
C 473.627 -30.797 326.547
C 472.839 -27.810 327.641
C 473.291 -24.953 328.943
C 474.046 -21.325 329.998
C 475.263 -18.705 328.797
C 475.873 -15.371 328.066
C 477.600 -12.520 327.529
C 478.342 -8.886 326.489
C 479.493 -5.917 325.597
C 482.811 -3.542 325.568
C 484.045 -1.166 324.787
C 486.148 1.629 322.495
C 487.521 4.033 321.283
C 489.222 6.941 320.479
C 491.411 9.319 319.577
C 493.297 11.389 317.765
C 494.065 13.323 315.064
C 495.559 15.095 312.631
C 496.596 16.711 310.039
C 498.382 18.477 307.532
C 499.307 20.281 304.899
C 500.943 21.975 302.802
C 503.521 23.166 300.522
C 504.656 25.484 298.522
C 507.416 26.123 296.439
C 508.792 25.797 292.843
C 510.079 24.481 289.355
C 512.687 26.475 287.677
C 514.889 26.313 285.146
C 518.231 25.639 282.465
C 520.958 26.287 282.294
C 523.919 27.009 281.715
C 524.921 29.889 276.261
C 527.152 30.921 273.870
C 529.619 34.083 271.463
C 532.704 33.847 271.096
C 535.167 31.169 269.850
C 537.031 30.882 266.640
C 538.403 29.967 264.595
C 540.342 28.178 261.271
C 541.698 27.593 258.148
C 542.753 26.192 254.714
C 544.952 27.032 251.621
C 548.089 24.450 250.068
C 551.280 24.188 248.013
C 552.919 21.912 245.084
C 554.441 18.402 242.503
C 556.070 15.509 241.290
C 556.759 11.751 242.946
C 557.286 8.778 242.324
C 560.755 6.787 241.927
C 562.415 4.114 242.141
C 566.251 2.937 241.885
C 567.923 -1.257 244.352
C 571.331 -1.195 243.974
C 574.798 -2.320 244.211
C 579.244 -3.333 242.504
C 583.326 -4.778 242.448
C 586.850 -8.047 243.358
C 590.013 -6.847 243.428
C 594.340 -6.836 243.111
C 596.507 -5.479 241.581
C 599.897 -4.941 241.144
C 603.369 -3.346 242.571
C 602.240 0.440 239.079
C 604.672 2.424 237.944
C 606.547 3.844 238.174
C 608.834 6.013 237.829
C 611.089 7.227 235.655
C 612.086 9.808 234.804
C 614.453 12.357 233.826
C 615.942 14.309 234.033
C 615.225 18.121 233.277
C 615.256 21.791 232.864
C 616.630 24.875 234.540
C 616.889 28.236 235.190
C 616.646 31.388 236.530
C 618.457 34.461 238.498
C 617.981 37.561 239.352
C 621.172 39.927 238.373
C 621.667 43.575 237.163
C 622.883 46.160 238.020
C 623.266 49.592 238.210
C 624.171 51.815 240.206
C 626.909 54.480 240.328
C 627.424 57.598 239.412
C 628.553 60.051 238.833
C 630.074 62.970 238.700
C 631.048 66.757 238.477
C 631.276 70.214 236.064
C 632.977 72.462 234.906
C 636.564 74.802 233.540
C 638.853 76.662 234.834
C 640.271 80.294 233.580
C 642.197 82.527 233.828
C 642.522 86.284 233.514
C 643.141 88.640 233.193
C 645.212 91.684 232.876
C 645.273 95.132 234.018
C 647.823 98.243 235.786
C 649.287 100.981 237.182
C 650.163 104.561 239.467
C 650.823 107.662 241.276
C 652.719 112.120 240.892
C 654.011 115.075 239.120
C 654.676 118.003 239.146
C 656.387 120.938 239.798
C 657.379 124.124 240.226
C 658.010 126.124 239.391
C 656.107 129.521 239.519
C 654.474 132.339 239.276
C 651.580 135.192 239.933
C 648.476 138.235 239.046
C 645.491 140.101 240.617
C 643.270 143.325 240.767
C 641.635 146.476 239.807
C 639.184 149.771 241.288
C 637.495 153.144 239.524
C 634.691 155.111 237.397
C 633.555 158.502 236.089
C 630.649 159.881 234.528
C 625.620 161.074 233.579
C 625.457 162.691 230.526
C 623.851 163.798 227.727
C 624.444 166.798 225.257
C 624.207 169.871 222.903
C 622.898 174.327 222.658
C 620.840 178.035 221.396
C 620.260 180.880 219.222
C 618.562 181.803 217.280
C 617.844 183.584 215.312
C 615.587 184.838 213.258
C 612.242 186.142 211.882
C 610.419 188.924 209.216
C 609.326 192.244 207.523
C 609.325 194.012 204.967
C 607.170 196.086 202.981
C 604.080 198.179 201.529
C 602.987 199.555 199.006
C 602.546 201.345 195.564
C 601.645 203.255 193.305
C 600.706 205.069 190.623
C 599.186 207.006 187.804
C 598.206 208.631 183.151
C 597.620 209.725 178.791
C 594.164 211.837 177.741
C 592.176 213.092 175.952
C 593.206 216.152 173.316
C 591.638 218.331 171.411
C 589.450 220.425 169.846
C 587.377 222.916 168.774
C 585.605 225.099 167.401
C 584.993 228.167 165.926
C 580.102 226.661 167.123
C 576.534 227.704 165.449
C 572.551 227.063 165.731
C 570.362 230.513 165.755
C 567.457 231.580 168.046
C 566.389 233.645 170.784
C 563.813 235.639 171.718
C 562.481 238.896 175.134
C 561.472 241.835 176.144
C 558.541 243.828 176.703
C 557.107 246.794 177.224
C 555.094 248.778 175.396
C 554.309 252.124 174.025
C 553.986 254.858 173.285
C 554.318 258.368 173.064
C 552.437 261.307 171.593
C 551.127 264.234 170.226
C 550.925 267.110 168.054
C 548.439 266.717 161.722
C 546.202 268.081 159.762
C 544.691 270.935 158.298
C 542.641 272.699 156.746
C 540.384 274.878 155.902
C 538.645 276.422 153.224
C 536.664 278.152 151.138
C 534.799 280.106 149.200
C 532.541 280.762 146.818
C 530.638 282.053 144.402
C 528.324 283.059 142.046
C 526.442 284.458 139.779
C 524.728 285.761 137.350
C 523.121 286.939 134.720
C 522.656 289.365 132.229
C 522.596 291.281 129.370
C 521.753 293.087 126.448
C 520.153 294.432 123.624
C 519.962 295.861 120.982
C 520.003 299.277 118.821
C 519.838 300.881 115.600
C 519.840 302.468 112.360
C 519.816 303.654 109.397
C 519.647 305.184 106.231
C 519.606 306.480 103.264
C 521.430 307.605 100.363
C 523.729 308.360 98.116
C 525.733 308.255 95.763
C 527.449 307.800 92.832
C 528.703 309.458 89.544
C 531.270 309.202 87.087
C 533.450 308.546 84.287
C 535.553 308.147 81.805
C 538.031 307.366 79.011
C 540.027 307.464 77.047
C 542.967 307.050 75.646
C 546.174 306.863 74.168
C 549.422 305.245 73.590
C 552.092 303.993 73.256
C 555.220 302.281 72.386
C 557.861 300.908 71.816
C 561.830 301.143 73.080
C 565.453 300.554 73.542
C 567.700 297.898 74.244
C 570.829 296.531 74.370
C 573.429 295.269 75.291
C 576.303 294.569 76.797
C 578.084 292.451 79.159
C 581.587 291.986 80.398
C 584.486 290.089 81.224
C 586.577 289.423 83.997
C 589.835 288.993 85.305
C 590.939 286.818 88.020
C 592.904 285.055 90.423
C 595.039 284.788 92.511
C 597.311 283.829 94.668
C 598.911 282.905 98.117
C 599.083 281.216 101.287
C 600.286 280.874 104.058
C 600.524 280.079 107.374
C 601.470 277.939 109.845
C 600.684 278.896 114.022
C 601.296 278.866 118.100
C 598.937 278.080 120.790
C 598.354 277.307 123.824
C 596.622 277.393 127.024
C 595.831 277.827 129.883
C 594.229 278.071 132.963
C 591.963 278.003 135.121
C 589.760 277.148 137.719
C 588.135 278.505 140.945
C 586.546 279.216 144.321
C 583.488 280.283 145.498
C 580.713 282.648 146.953
C 578.016 283.466 148.474
C 575.164 283.838 150.360
C 572.508 285.011 151.966
C 570.114 287.097 152.988
C 567.191 288.582 153.754
C 564.015 289.354 154.099
C 561.169 291.462 155.891
C 558.134 292.178 157.300
C 555.433 294.698 156.034
C 552.922 297.699 155.751
C 549.900 298.325 154.411
C 546.678 299.494 153.831
C 544.271 301.390 152.621
C 541.986 303.686 151.481
C 539.088 305.324 150.403
C 537.079 306.692 148.271
C 533.813 307.427 146.680
C 532.387 309.767 144.356
C 530.717 313.127 142.534
C 530.272 314.789 139.075
C 528.962 315.823 136.384
C 528.024 317.589 133.669
C 527.274 318.873 130.721
C 527.682 321.176 127.667
C 528.834 322.552 125.151
C 530.012 323.866 122.618
C 530.347 325.154 119.540
C 529.800 325.515 115.816
C 532.215 326.940 113.361
C 532.934 328.569 110.356
C 534.633 328.255 107.499
C 537.145 329.598 104.852
C 537.494 329.822 101.126
C 538.710 330.725 98.378
C 541.027 330.748 95.959
C 543.504 330.630 93.713
C 545.115 329.454 90.823
C 548.021 330.107 89.075
C 550.927 331.602 86.579
C 553.355 330.774 85.156
C 556.454 329.530 83.068
C 558.826 329.027 81.317
C 561.911 327.979 79.627
C 565.057 327.642 78.936
C 567.937 326.407 78.381
C 570.803 324.815 78.511
C 573.834 323.571 78.750
C 576.913 321.694 79.094
C 579.843 320.090 79.170
C 582.570 318.592 79.819
C 585.505 317.742 82.363
C 588.226 315.923 83.125
C 591.124 314.483 83.642
C 594.016 314.079 84.881
C 597.248 313.380 86.859
C 598.135 312.315 89.664
C 599.886 310.723 92.198
C 601.384 310.248 95.187
C 603.113 308.440 98.115
C 604.467 307.320 100.917
C 605.915 308.454 104.560
C 606.934 307.740 107.056
C 607.110 306.635 111.085
C 607.831 305.780 113.893
C 609.176 305.119 117.015
C 610.058 305.007 120.250
C 610.089 304.358 123.522
C 609.445 302.531 126.328
C 608.844 301.430 129.445
C 608.044 300.003 132.226
C 607.369 299.070 135.582
C 606.676 297.452 138.401
C 606.254 296.664 141.425
C 605.302 296.682 144.941
C 605.409 295.291 147.892
C 604.207 295.810 151.155
C 601.615 294.378 153.498
C 601.224 293.395 157.687
C 600.154 293.579 161.455
C 601.417 292.096 164.803
C 602.327 290.436 168.325
C 603.733 288.960 171.955
C 606.747 286.173 174.645
C 606.171 284.816 177.886
C 607.746 284.019 180.718
C 611.393 282.993 181.999
C 611.857 282.755 185.419
C 613.084 284.496 188.638
C 615.181 284.790 191.357
C 617.349 286.236 194.742
C 619.677 285.493 196.102
C 620.416 287.439 199.571
C 624.277 289.775 199.240
C 627.901 291.061 201.483
C 630.682 291.377 203.824
C 633.245 291.509 205.680
C 637.664 290.989 205.918
C 638.774 293.216 209.113
C 639.249 292.629 212.826
C 640.166 291.313 215.012
C 640.091 289.913 218.124
C 639.258 290.372 220.810
C 639.461 290.304 225.469
C 639.583 289.495 228.343
C 638.547 288.260 231.181
C 637.486 286.587 234.171
C 639.473 286.158 235.961
C 639.224 285.907 239.434
C 639.455 283.265 242.354
C 640.791 280.388 242.008
C 641.676 277.979 244.289
C 642.877 275.648 245.920
C 645.487 274.503 247.593
C 647.587 272.880 248.311
C 649.836 270.637 249.518
C 652.971 267.759 248.675
C 654.444 264.191 250.629
C 656.035 262.232 251.558
C 657.386 259.643 253.010
C 658.743 257.696 255.217
C 658.484 255.484 257.924
C 660.844 251.305 258.826
C 661.991 249.710 261.896
C 662.679 249.819 265.653
C 661.887 249.884 269.176
C 664.006 250.048 272.612
C 664.171 249.847 275.928
C 665.990 251.743 279.139
C 668.430 248.978 281.379
C 670.266 249.765 284.043
C 669.756 250.188 288.216
C 670.442 248.887 291.848
C 671.210 249.551 295.399
C 673.046 252.357 298.627
C 673.684 252.851 301.550
C 674.937 253.412 303.568
C 675.710 253.604 307.285
C 676.080 254.798 309.547
C 675.417 255.300 312.205
C 675.831 257.044 315.178
C 676.297 259.519 317.880
C 678.266 261.168 321.577
C 678.642 264.452 323.180
C 679.211 265.147 326.862
C 678.718 266.607 329.899
C 677.920 269.260 331.804
C 678.860 273.469 333.129
C 679.505 277.011 334.264
C 676.453 279.548 336.863
C 675.067 283.089 339.209
C 674.957 283.383 342.421
C 674.018 283.916 346.146
C 675.891 284.834 350.151
C 674.176 284.672 353.741
C 673.768 282.394 357.153
C 671.867 282.463 361.396
C 670.800 280.429 363.255
C 670.249 279.417 366.924
C 669.615 276.833 370.631
C 666.142 276.143 373.024
C 663.550 274.025 375.570
C 660.678 273.356 379.236
C 659.434 271.096 382.674
C 657.889 269.559 384.895
C 658.698 267.219 388.107
C 657.937 265.552 390.828
C 657.336 264.731 394.573
C 655.742 261.861 396.330
C 653.460 261.681 399.908
C 650.614 259.502 401.138
C 648.776 257.542 402.363
C 645.165 255.048 402.725
C 643.807 254.111 404.658
C 642.508 254.524 408.003
C 641.174 252.836 411.396
C 640.290 250.845 414.320
C 637.951 250.938 416.905
C 635.023 251.001 419.841
C 633.075 249.858 422.637
C 631.159 249.735 424.658
C 628.753 249.236 427.018
C 628.282 247.905 430.440
C 626.196 246.471 434.194
C 624.448 243.412 435.628
C 623.209 240.864 437.978
C 624.854 237.983 442.190
C 623.068 235.685 444.791
C 622.228 235.285 447.805
C 621.813 235.384 451.192
C 622.812 236.138 454.529
C 622.609 237.107 458.177
C 623.271 239.434 460.820
C 622.165 238.501 464.600
C 622.943 237.026 468.143
C 623.634 237.477 471.396
C 622.255 240.477 474.222
C 620.261 241.514 477.177
C 617.176 241.985 477.767
C 615.032 243.593 478.615
C 611.511 244.283 480.552
C 608.154 244.152 482.376
C 605.419 244.100 484.330
C 602.752 244.875 486.309
C 599.688 246.371 488.736
C 597.768 247.215 492.553
C 594.497 248.816 493.181
C 593.623 247.977 496.293
C 593.075 248.189 499.131
C 591.837 246.088 501.520
C 590.410 244.121 504.650
N -51.048 -16.007 34.311
N 216.143 338.362 -137.422
N 461.585 194.750 -169.133
N 397.694 209.481 -263.907
N 313.953 141.426 17.404
N 215.710 134.505 56.127
N 282.554 59.226 -11.091
N 369.092 92.507 -4.714
N 407.560 196.321 -81.974
N 526.350 -41.265 157.734
N 549.893 74.777 174.126
N 486.652 -25.446 287.232
N 562.965 301.794 113.227
