# Supplementary material for: Impact of DNA methylation on 3D genome structure
Source: Nat Commun. 2021 May 28;12:3243. doi: 10.1038/s41467-021-23142-8 (PMC8163762; doi:10.1038/s41467-021-23142-8)
Supplement: Supplementary file 7 — Supplementary Software 2 [file 41467_2021_23142_MOESM7_ESM.zip › Supplementary_Software2/test/output_pos/cartnucl_000000_000030.xyz]

2888
generated by Juergen Walther
C 0.000 0.000 0.000
C 0.959 -0.038 3.835
C 1.764 -1.519 6.569
C 1.220 -4.408 8.536
C 2.222 -4.998 11.099
C 1.961 -7.751 13.666
C 2.971 -8.352 16.694
C 2.565 -10.373 19.581
C 2.679 -11.979 22.527
C 2.759 -13.313 25.570
C 3.057 -15.795 27.796
C 2.972 -17.823 30.443
C 3.285 -20.140 32.983
C 3.255 -21.996 35.664
C 3.009 -23.941 38.251
C 2.575 -26.044 40.757
C 1.153 -26.899 43.847
C -0.743 -28.086 46.463
C -2.039 -29.739 49.309
C -2.615 -31.899 52.019
C -4.215 -33.227 54.195
C -5.974 -33.116 57.834
C -7.960 -34.771 60.341
C -10.088 -36.371 62.777
C -11.978 -37.977 64.785
C -13.919 -39.630 67.213
C -15.813 -41.192 69.324
C -19.129 -41.920 70.544
C -22.386 -42.128 71.044
C -25.359 -42.974 70.955
C -28.400 -44.551 70.866
C -31.561 -45.567 72.893
C -35.023 -46.301 72.489
C -38.329 -47.664 72.005
C -41.419 -48.704 71.666
C -44.942 -49.984 70.956
C -47.705 -50.449 70.915
C -50.819 -50.310 69.883
C -54.219 -49.992 68.968
C -56.932 -49.696 66.508
C -59.090 -49.312 64.506
C -61.869 -49.334 62.108
C -64.126 -49.195 60.091
C -66.564 -46.299 58.339
C -69.094 -44.558 56.276
C -70.118 -44.300 52.887
C -72.353 -43.420 50.457
C -73.709 -42.150 48.059
C -75.011 -40.047 45.847
C -74.751 -38.521 42.554
C -76.742 -36.204 40.387
C -78.310 -35.178 37.359
C -78.243 -32.491 35.060
C -80.003 -30.221 32.996
C -78.988 -28.780 29.800
C -78.898 -26.964 26.728
C -79.323 -24.564 24.982
C -79.727 -22.391 22.564
C -78.836 -19.563 20.010
C -76.875 -17.984 17.443
C -76.145 -15.554 15.768
C -74.267 -13.397 13.896
C -73.276 -12.192 10.872
C -70.302 -9.017 10.621
C -68.370 -5.749 9.012
C -64.798 -5.260 8.361
C -62.437 -3.682 6.920
C -59.176 -2.096 6.608
C -56.910 -0.151 6.344
C -53.843 1.486 6.159
C -50.755 1.981 6.265
C -47.353 2.442 5.525
C -44.328 4.723 6.257
C -41.158 6.812 6.371
C -38.169 6.775 8.085
C -35.410 7.712 10.715
C -32.472 7.975 11.962
C -29.135 8.212 12.764
C -26.225 8.730 14.273
C -23.990 9.391 16.658
C -21.406 9.320 18.816
C -18.777 8.471 20.596
C -15.728 9.498 22.922
C -12.574 9.469 24.249
C -11.506 8.517 27.882
C -10.069 8.614 31.532
C -8.541 6.526 33.683
C -6.476 5.172 36.129
C -5.527 4.092 39.093
C -4.685 3.317 42.331
C -3.233 1.978 45.220
C -3.077 0.146 47.879
C -1.519 -2.185 50.302
C -2.067 -3.409 53.637
C -2.258 -3.874 57.776
C -4.169 -5.807 60.521
C -4.857 -7.887 62.808
C -5.949 -9.452 65.587
C -7.267 -11.338 67.956
C -9.702 -12.258 70.789
C -12.287 -12.893 72.358
C -14.895 -13.559 73.869
C -17.153 -15.031 75.864
C -18.970 -17.846 77.616
C -22.531 -17.823 78.718
C -25.095 -18.894 80.833
C -28.097 -20.356 80.848
C -31.838 -20.468 81.905
C -34.351 -22.934 83.193
C -37.063 -23.942 84.407
C -40.341 -24.628 84.327
C -43.626 -25.180 84.008
C -46.465 -27.132 83.325
C -49.895 -26.739 83.339
C -53.880 -26.482 84.324
C -56.545 -26.802 83.140
C -60.083 -27.502 81.559
C -62.941 -27.930 80.785
C -66.257 -28.248 79.246
C -69.124 -27.454 77.965
C -71.580 -27.125 75.970
C -73.574 -26.475 73.446
C -75.680 -25.497 71.122
C -77.680 -24.730 68.201
C -79.754 -24.096 65.660
C -81.342 -23.084 63.100
C -82.059 -20.262 60.391
C -83.533 -19.327 57.520
C -85.343 -18.303 54.987
C -86.856 -16.241 53.110
C -88.162 -13.623 50.603
C -87.067 -11.671 48.417
C -86.751 -9.775 45.532
C -86.109 -7.112 43.556
C -85.514 -5.042 40.363
C -84.785 -2.903 37.950
C -83.927 1.009 37.162
C -83.165 2.967 35.328
C -80.774 5.468 32.979
C -79.573 7.447 31.037
C -78.707 10.045 28.916
C -77.478 12.779 27.409
C -75.480 14.879 25.759
C -73.067 15.742 23.509
C -70.599 17.211 21.766
C -68.130 18.180 19.929
C -65.483 19.873 18.279
C -63.052 20.825 16.224
C -60.822 22.463 14.711
C -57.986 24.612 13.935
C -56.140 26.147 11.722
C -53.320 28.240 11.557
C -51.726 31.229 10.300
C -50.324 34.447 9.026
C -48.715 36.370 8.615
C -47.375 37.575 5.997
C -48.554 36.602 1.928
C -48.310 37.254 -0.911
C -54.785 39.996 -5.155
C -54.662 40.866 -7.969
C -53.158 44.099 -10.739
C -52.774 46.164 -12.990
C -49.409 48.260 -15.275
C -46.948 48.898 -18.119
C -42.919 50.061 -18.077
C -38.720 51.186 -19.042
C -34.238 54.104 -17.793
C -30.416 55.162 -18.786
C -28.752 57.358 -21.383
C -26.020 56.775 -22.493
C -22.554 57.845 -24.280
C -19.539 59.883 -25.209
C -16.224 60.913 -25.610
C -14.235 62.132 -26.128
C -9.688 61.297 -26.761
C -6.974 62.041 -27.814
C -3.352 62.988 -27.470
C 0.101 63.360 -26.718
C 3.577 60.888 -25.365
C 6.218 62.219 -24.826
C 8.492 63.550 -22.995
C 11.063 65.734 -21.634
C 11.411 68.823 -17.228
C 13.061 69.934 -14.003
C 14.096 72.588 -12.349
C 14.355 74.737 -10.235
C 16.169 76.797 -7.126
C 17.862 76.948 -4.820
C 20.469 77.897 -3.398
C 22.811 77.470 -2.526
C 25.255 76.948 -0.598
C 27.746 77.801 0.721
C 30.500 79.020 2.302
C 32.352 79.048 5.073
C 34.773 82.666 3.510
C 38.081 84.794 2.609
C 41.411 86.414 4.177
C 44.537 86.764 4.815
C 47.293 88.637 5.981
C 50.088 90.093 4.835
C 52.977 92.050 4.060
C 57.049 92.518 4.086
C 60.765 94.641 3.468
C 63.682 95.328 3.289
C 65.727 96.867 1.103
C 68.356 96.845 0.385
C 71.057 97.690 -0.202
C 75.417 97.807 -1.112
C 76.989 100.768 -4.116
C 79.946 103.718 -4.185
C 80.981 106.025 -5.741
C 81.612 109.151 -7.652
C 81.132 110.976 -10.309
C 82.301 114.224 -10.970
C 84.172 116.035 -13.017
C 84.708 116.368 -18.080
C 88.197 117.891 -18.461
C 92.224 118.151 -19.744
C 94.062 119.975 -21.074
C 98.057 121.764 -22.461
C 100.623 125.329 -22.869
C 102.235 129.409 -23.576
C 102.093 133.074 -22.769
C 103.462 135.715 -23.437
C 101.842 138.953 -22.378
C 102.004 141.834 -22.783
C 101.773 145.412 -23.029
C 100.561 148.278 -22.698
C 102.142 151.454 -26.017
C 102.642 154.565 -27.253
C 102.874 158.997 -28.920
C 104.841 162.136 -31.125
C 107.620 164.632 -31.672
C 109.134 167.096 -32.954
C 111.204 170.194 -32.920
C 114.343 173.747 -30.604
C 114.754 177.859 -32.158
C 116.346 180.956 -33.987
C 115.791 184.453 -37.511
C 114.796 187.143 -38.143
C 116.859 190.781 -38.642
C 117.635 193.217 -37.340
C 119.608 197.042 -37.352
C 121.236 200.202 -37.053
C 121.472 203.561 -36.333
C 122.738 206.120 -35.419
C 124.557 209.051 -36.070
C 126.797 211.416 -34.558
C 126.163 214.753 -33.426
C 125.895 218.481 -33.510
C 126.276 221.672 -32.331
C 127.439 224.736 -31.687
C 128.948 227.620 -32.423
C 130.063 230.582 -34.957
C 131.227 232.500 -37.088
C 131.723 234.784 -40.079
C 133.065 239.329 -41.470
C 133.668 243.252 -41.654
C 134.610 247.135 -41.809
C 135.411 249.526 -43.083
C 137.615 251.745 -44.156
C 138.901 253.963 -45.742
C 141.079 256.680 -45.457
C 143.818 259.374 -45.944
C 146.325 261.694 -45.528
C 149.401 262.083 -45.582
C 151.490 263.992 -45.991
C 154.244 266.832 -44.356
C 157.045 269.049 -44.352
C 158.712 270.823 -43.780
C 159.753 274.576 -45.109
C 162.198 275.040 -42.741
C 163.862 278.019 -40.626
C 167.447 279.643 -39.247
C 169.624 281.774 -38.124
C 170.844 284.820 -39.402
C 173.583 287.038 -37.127
C 178.062 289.250 -35.443
C 175.635 293.164 -32.180
C 177.501 295.362 -30.658
C 179.926 294.929 -27.490
C 181.822 296.215 -24.948
C 184.660 298.146 -24.838
C 188.282 299.416 -24.423
C 187.476 301.640 -19.958
C 189.452 303.333 -17.077
C 191.698 304.663 -15.142
C 192.834 307.630 -13.566
C 194.322 310.064 -11.797
C 196.040 312.407 -10.181
C 196.469 314.882 -7.970
C 197.448 317.535 -6.201
C 198.228 320.067 -3.987
C 199.340 322.600 -2.261
C 200.298 325.270 -0.682
C 201.074 328.105 0.817
C 202.908 331.090 0.997
C 204.106 334.314 0.865
C 205.302 337.577 1.525
C 206.193 340.639 2.998
C 206.992 343.540 3.060
C 209.778 346.432 2.583
C 210.609 349.936 2.613
C 211.394 353.455 2.480
C 211.861 356.611 2.424
C 212.635 360.046 2.467
C 213.209 363.232 2.411
C 213.351 366.309 0.535
C 213.215 368.663 -1.777
C 212.272 370.923 -3.666
C 210.904 373.665 -5.200
C 211.556 377.244 -6.579
C 210.359 379.567 -8.998
C 208.758 382.135 -10.965
C 207.488 384.452 -12.905
C 205.722 386.983 -15.148
C 205.064 388.911 -17.072
C 203.900 390.170 -19.871
C 202.897 391.556 -22.965
C 200.716 391.736 -25.917
C 199.030 391.764 -28.360
C 196.710 392.207 -31.170
C 194.859 392.437 -33.559
C 194.772 391.250 -37.557
C 193.761 390.655 -41.065
C 191.026 389.352 -42.916
C 189.266 388.906 -45.810
C 187.868 387.711 -48.222
C 187.104 386.077 -51.008
C 185.336 383.284 -52.530
C 184.641 381.961 -55.964
C 182.565 380.712 -58.575
C 182.241 377.854 -60.632
C 181.633 376.473 -63.831
C 179.995 373.326 -64.688
C 178.550 370.576 -66.447
C 178.447 368.477 -68.585
C 177.672 366.150 -70.758
C 177.330 362.577 -72.314
C 176.403 359.102 -72.336
C 176.526 356.324 -73.564
C 176.482 352.913 -73.789
C 174.846 350.012 -74.486
C 176.841 346.170 -73.986
C 177.651 342.194 -74.719
C 177.868 339.402 -72.357
C 177.906 336.274 -71.765
C 178.982 333.185 -70.169
C 180.173 330.505 -69.543
C 181.356 327.569 -68.095
C 182.127 325.459 -65.916
C 182.233 322.741 -63.695
C 184.522 319.919 -62.395
C 186.219 316.804 -61.039
C 187.977 315.913 -58.213
C 191.005 315.051 -55.867
C 192.549 313.767 -53.372
C 193.770 312.026 -50.669
C 195.668 310.742 -48.269
C 198.271 310.235 -46.246
C 200.318 309.841 -43.602
C 201.620 309.693 -40.588
C 204.489 308.443 -38.146
C 205.960 307.246 -35.297
C 208.504 309.067 -32.960
C 211.707 310.042 -30.914
C 212.460 311.499 -27.976
C 213.941 312.342 -24.946
C 215.853 313.964 -22.810
C 218.147 315.610 -20.854
C 219.915 317.044 -18.198
C 221.049 319.440 -16.346
C 221.887 321.167 -13.176
C 223.823 323.973 -12.038
C 226.890 326.525 -10.827
C 227.766 330.276 -10.521
C 228.344 333.137 -9.292
C 229.564 336.188 -8.539
C 230.238 339.356 -7.893
C 231.693 342.857 -8.540
C 232.266 345.620 -9.801
C 232.772 348.384 -11.078
C 233.257 351.675 -11.501
C 232.836 355.383 -10.893
C 233.278 358.094 -13.412
C 234.049 361.392 -14.267
C 232.836 364.095 -15.807
C 233.142 366.974 -18.404
C 232.453 370.649 -18.662
C 232.509 373.528 -19.908
C 231.626 375.881 -22.124
C 230.624 378.032 -24.482
C 228.587 380.568 -25.807
C 228.375 382.411 -28.719
C 228.801 385.177 -31.733
C 227.311 386.363 -33.964
C 225.168 388.099 -36.775
C 223.924 389.681 -38.989
C 222.062 391.074 -41.828
C 221.102 391.660 -44.865
C 219.351 391.907 -47.510
C 217.415 391.405 -50.111
C 215.813 390.877 -52.930
C 213.620 390.100 -55.707
C 211.651 389.648 -58.367
C 209.944 388.663 -60.861
C 209.263 385.984 -63.719
C 207.276 384.815 -66.164
C 205.569 383.971 -68.831
C 205.025 382.664 -71.670
C 204.314 380.569 -74.824
C 203.797 377.591 -75.634
C 202.580 374.754 -77.210
C 202.579 371.732 -78.717
C 201.247 368.460 -80.253
C 200.605 365.472 -81.516
C 202.308 362.185 -83.233
C 202.037 359.589 -84.215
C 201.869 355.413 -84.355
C 201.579 352.481 -85.032
C 201.453 349.287 -86.365
C 201.951 346.111 -87.324
C 202.070 342.778 -87.364
C 201.052 339.627 -86.548
C 200.797 336.342 -85.891
C 200.182 333.310 -84.979
C 200.154 329.830 -84.282
C 199.347 326.716 -83.448
C 199.344 323.593 -83.012
C 200.310 320.179 -82.188
C 199.631 316.986 -82.182
C 201.058 313.935 -81.176
C 201.814 310.319 -79.886
C 205.035 307.023 -79.270
C 208.702 305.318 -79.672
C 209.041 303.136 -81.761
C 209.654 299.817 -84.000
C 211.060 296.565 -84.374
C 213.229 294.909 -85.073
C 217.378 296.772 -87.034
C 220.005 295.626 -88.981
C 220.466 294.256 -91.585
C 221.848 292.197 -93.474
C 221.447 291.390 -96.581
C 223.661 290.360 -98.842
C 226.473 289.292 -100.761
C 227.779 286.225 -103.232
C 230.095 283.781 -104.332
C 231.082 282.558 -106.565
C 231.244 280.703 -109.062
C 229.846 279.311 -112.838
C 229.681 275.610 -116.812
C 232.854 273.311 -117.023
C 234.657 269.973 -116.349
C 236.481 268.031 -116.812
C 239.418 267.630 -117.766
C 242.194 267.565 -119.161
C 243.721 266.652 -121.490
C 246.357 266.554 -123.555
C 247.196 264.548 -126.952
C 249.449 263.691 -129.508
C 251.148 263.167 -132.201
C 252.445 263.135 -135.245
C 255.417 262.737 -137.979
C 256.523 262.091 -141.906
C 257.874 259.793 -145.010
C 258.120 258.104 -148.692
C 260.850 259.133 -150.311
C 262.847 257.840 -152.266
C 263.336 258.762 -155.549
C 266.173 258.242 -158.403
C 265.898 258.417 -161.137
C 267.148 255.885 -163.894
C 268.166 254.390 -166.453
C 268.695 255.252 -169.536
C 270.211 255.500 -173.561
C 273.286 258.786 -176.088
C 272.937 257.903 -180.026
C 271.441 258.389 -183.855
C 268.692 261.541 -185.584
C 266.178 260.045 -188.483
C 266.675 260.994 -192.006
C 264.030 260.748 -195.369
C 262.702 262.404 -197.658
C 261.401 263.202 -200.674
C 260.874 262.197 -203.478
C 261.476 261.822 -207.065
C 261.246 261.164 -210.407
C 263.857 259.990 -213.124
C 265.983 259.985 -216.887
C 267.842 259.585 -220.027
C 266.147 258.875 -224.070
C 265.922 258.431 -228.594
C 267.601 257.221 -232.311
C 268.225 259.630 -235.304
C 268.808 259.724 -238.380
C 267.081 258.334 -240.803
C 266.306 257.338 -243.446
C 265.721 255.524 -246.583
C 267.720 254.875 -248.760
C 268.225 249.334 -248.897
C 270.362 249.105 -251.037
C 271.812 247.791 -252.464
C 274.704 243.822 -250.795
C 275.865 241.942 -252.772
C 277.491 239.181 -251.463
C 277.521 235.944 -250.036
C 278.544 232.736 -250.025
C 277.299 229.669 -247.415
C 276.154 225.697 -244.665
C 277.664 223.184 -244.022
C 278.553 220.213 -242.480
C 281.679 217.964 -241.214
C 283.401 214.992 -240.270
C 284.475 211.674 -238.721
C 284.817 209.118 -236.312
C 285.613 205.132 -234.127
C 287.718 202.110 -234.463
C 290.368 200.712 -233.662
C 294.575 199.367 -234.157
C 296.268 195.541 -235.232
C 296.395 190.326 -235.403
C 299.154 188.696 -235.156
C 301.994 187.405 -234.318
C 305.626 185.469 -233.625
C 307.486 183.566 -232.621
C 309.839 181.178 -230.685
C 312.955 178.611 -229.274
C 314.639 176.794 -229.539
C 316.543 173.331 -228.426
C 318.961 171.377 -229.124
C 321.713 169.529 -230.514
C 323.052 167.200 -229.842
C 324.204 164.094 -232.077
C 323.174 162.757 -235.096
C 323.167 161.816 -237.941
C 324.717 162.586 -241.145
C 325.386 161.567 -244.531
C 327.509 160.664 -247.398
C 329.882 159.201 -249.548
C 331.489 160.475 -251.568
C 331.272 162.297 -254.696
C 333.533 162.328 -258.111
C 334.076 161.643 -261.905
C 334.880 160.343 -265.489
C 334.801 158.801 -268.989
C 336.694 159.933 -272.137
C 338.146 158.983 -275.663
C 339.152 156.918 -278.408
C 341.752 156.733 -281.798
C 343.898 157.362 -284.430
C 345.745 157.358 -287.214
C 346.019 157.549 -290.697
C 349.458 157.494 -292.160
C 351.452 157.858 -294.601
C 351.223 159.393 -297.617
C 351.611 159.918 -301.587
C 352.820 161.835 -304.908
C 354.192 163.952 -307.279
C 354.693 165.775 -309.364
C 356.400 165.748 -313.785
C 355.698 169.296 -316.494
C 356.219 169.486 -320.169
C 359.389 172.744 -322.571
C 357.825 176.178 -324.785
C 357.198 175.009 -329.012
C 355.812 178.396 -330.103
C 355.946 181.013 -332.910
C 355.087 182.120 -335.609
C 353.490 182.611 -337.672
C 351.913 182.477 -341.543
C 351.713 182.618 -345.891
C 352.109 182.188 -350.027
C 352.374 182.260 -354.500
C 353.685 183.609 -357.697
C 356.076 185.438 -360.059
C 356.340 186.077 -363.278
C 356.265 186.858 -366.364
C 356.070 188.644 -368.782
C 354.399 191.564 -370.255
C 353.701 194.853 -371.090
C 356.502 196.587 -373.614
C 359.004 198.144 -376.767
C 358.671 202.173 -378.319
C 358.715 204.790 -380.243
C 360.627 206.744 -382.504
C 361.906 208.909 -384.727
C 363.102 211.263 -386.747
C 364.507 212.443 -389.546
C 366.102 214.173 -391.909
C 367.479 215.706 -394.680
C 368.949 217.532 -396.947
C 370.627 219.236 -399.142
C 372.527 220.804 -401.338
C 374.772 223.358 -402.197
C 377.487 225.343 -402.928
C 379.967 227.381 -404.414
C 382.055 229.117 -406.642
C 384.500 230.645 -407.508
C 386.670 234.056 -407.589
C 389.668 235.769 -408.611
C 392.746 237.434 -409.492
C 395.538 238.702 -410.374
C 398.481 240.343 -411.395
C 401.277 241.721 -412.271
C 404.693 242.554 -411.466
C 407.660 242.907 -410.062
C 410.581 242.481 -409.136
C 413.915 241.791 -408.756
C 417.503 243.274 -408.505
C 420.720 242.590 -407.138
C 424.096 241.605 -406.328
C 427.160 240.876 -405.419
C 430.635 239.708 -404.361
C 433.199 239.468 -403.258
C 435.568 238.519 -401.193
C 438.116 237.741 -398.869
C 439.782 235.522 -396.459
C 441.024 233.770 -394.411
C 442.913 231.493 -392.238
C 444.357 229.636 -390.327
C 444.660 229.023 -386.212
C 445.544 227.700 -382.872
C 445.607 224.623 -381.104
C 446.586 222.650 -378.492
C 446.636 220.858 -376.044
C 446.270 219.543 -373.020
C 444.643 217.029 -370.953
C 444.766 215.825 -367.409
C 444.989 213.356 -364.852
C 443.157 212.187 -362.061
C 443.128 211.065 -358.708
C 440.921 208.620 -357.135
C 439.340 206.415 -354.814
C 438.178 205.652 -352.158
C 436.974 204.181 -349.490
C 434.323 202.836 -346.946
C 431.371 201.039 -345.953
C 429.228 200.366 -343.904
C 426.203 199.426 -342.619
C 424.166 197.056 -341.273
C 420.039 198.008 -340.248
C 416.479 197.715 -338.188
C 413.076 197.328 -339.490
C 410.011 196.585 -339.049
C 406.405 196.908 -339.418
C 403.477 197.394 -338.990
C 400.037 197.850 -339.255
C 397.193 198.166 -340.524
C 393.931 197.684 -341.731
C 390.395 199.229 -341.739
C 386.706 200.130 -341.789
C 384.530 201.750 -343.914
C 382.257 204.575 -345.420
C 379.885 205.867 -347.139
C 377.097 206.740 -348.955
C 374.676 208.369 -350.535
C 372.934 210.859 -351.911
C 371.207 212.875 -353.982
C 369.748 214.259 -356.581
C 367.124 216.834 -358.078
C 364.726 218.098 -360.167
C 365.014 221.153 -362.582
C 364.479 224.607 -364.365
C 364.634 225.875 -367.478
C 364.033 227.688 -370.382
C 364.350 230.071 -372.635
C 364.664 232.819 -374.672
C 364.665 235.043 -377.372
C 365.962 236.861 -379.711
C 366.264 238.293 -383.115
C 367.997 240.951 -384.803
C 369.217 244.638 -386.320
C 372.336 246.474 -387.674
C 374.395 247.843 -389.652
C 376.645 249.854 -391.156
C 379.161 251.363 -392.672
C 382.247 253.640 -392.972
C 385.068 254.841 -392.584
C 387.911 255.977 -392.190
C 390.948 257.277 -392.768
C 394.218 257.868 -394.572
C 397.451 258.860 -393.006
C 400.577 260.413 -393.141
C 403.843 259.861 -392.721
C 407.287 260.761 -391.153
C 410.884 261.038 -392.172
C 413.923 261.771 -391.906
C 417.025 261.409 -390.696
C 420.020 260.872 -389.304
C 423.247 259.495 -389.148
C 425.971 259.609 -387.029
C 429.426 260.572 -385.018
C 431.608 259.321 -383.508
C 434.637 257.550 -381.718
C 437.117 256.640 -380.315
C 439.780 255.050 -378.352
C 441.569 254.110 -375.821
C 443.093 252.340 -373.661
C 443.962 250.199 -371.332
C 444.806 248.362 -368.742
C 445.542 245.893 -366.196
C 446.484 243.729 -363.830
C 446.824 241.691 -361.416
C 445.510 240.180 -357.981
C 445.728 237.825 -355.593
C 446.256 235.813 -353.061
C 446.156 234.792 -350.059
C 445.484 233.388 -346.535
C 443.161 232.071 -344.904
C 441.387 230.073 -342.695
C 439.145 229.203 -340.325
C 436.987 226.985 -338.032
C 434.838 225.519 -335.991
C 432.040 226.211 -333.101
C 430.069 225.221 -331.395
C 426.345 223.966 -329.964
C 423.968 222.887 -328.441
C 421.538 221.862 -326.197
C 418.856 221.463 -324.221
C 415.802 220.709 -323.111
C 412.880 218.954 -323.021
C 409.716 217.891 -322.632
C 406.778 216.560 -322.613
C 403.372 215.667 -322.168
C 400.429 214.126 -322.077
C 397.432 213.336 -321.497
C 393.818 213.425 -321.055
C 391.057 211.940 -320.143
C 387.607 212.578 -319.922
C 382.930 209.855 -322.303
C 379.406 212.482 -321.060
C 376.061 212.312 -319.889
C 372.021 212.557 -320.118
C 368.810 212.905 -319.611
C 365.076 209.974 -320.025
C 361.920 209.423 -320.836
C 358.805 211.769 -321.634
C 355.505 212.468 -321.336
C 353.808 212.294 -320.090
C 350.331 212.203 -319.763
C 346.574 210.710 -320.039
C 344.206 210.495 -319.802
C 341.979 207.840 -317.918
C 339.664 207.713 -317.967
C 338.934 206.605 -315.574
C 338.461 205.624 -312.144
C 339.426 202.590 -312.450
C 339.774 200.446 -311.035
C 338.531 198.062 -309.777
C 335.983 195.574 -310.451
C 332.135 195.197 -310.569
C 329.434 193.618 -310.019
C 325.105 193.358 -311.044
C 322.052 192.772 -311.273
C 320.105 192.460 -309.270
C 317.953 191.425 -307.817
C 315.471 191.436 -306.801
C 312.716 188.881 -306.632
C 309.672 188.944 -305.498
C 306.273 189.633 -306.239
C 302.946 190.056 -306.374
C 299.675 190.645 -306.277
C 296.495 190.316 -307.267
C 293.245 190.640 -307.941
C 289.876 190.478 -308.681
C 286.673 190.831 -309.179
C 283.540 191.299 -309.890
C 280.429 191.838 -310.850
C 277.602 193.897 -311.112
C 275.090 196.057 -312.047
C 272.053 197.623 -312.962
C 268.763 198.338 -313.963
C 266.508 200.029 -315.019
C 263.749 202.937 -314.495
C 261.111 204.960 -315.881
C 258.585 207.096 -317.321
C 256.382 208.868 -318.801
C 253.805 210.823 -320.192
C 251.537 212.653 -321.603
C 250.674 215.661 -323.397
C 250.673 218.540 -325.013
C 250.811 220.720 -327.203
C 250.595 222.687 -330.000
C 248.876 225.763 -331.649
C 249.417 228.280 -334.110
C 249.687 230.403 -337.016
C 249.961 232.517 -339.507
C 250.500 234.769 -342.539
C 250.752 236.929 -344.305
C 252.206 239.235 -346.134
C 253.696 241.895 -347.924
C 256.380 243.380 -349.948
C 258.627 244.599 -351.456
C 261.110 246.045 -353.739
C 263.265 247.253 -355.496
C 266.595 249.731 -355.083
C 269.630 251.743 -355.735
C 272.812 251.429 -357.277
C 275.683 252.735 -358.590
C 278.579 253.450 -359.146
C 281.721 254.497 -358.951
C 285.244 253.596 -358.819
C 288.567 255.323 -358.786
C 291.913 255.891 -359.867
C 295.198 255.957 -358.559
C 298.372 257.510 -358.410
C 301.647 255.973 -357.929
C 305.154 255.407 -357.574
C 307.905 255.994 -356.537
C 311.113 256.226 -355.912
C 314.551 255.548 -354.172
C 317.206 253.496 -352.879
C 319.724 253.140 -351.214
C 322.088 251.634 -349.257
C 325.103 250.095 -348.911
C 326.414 248.645 -345.017
C 329.098 247.602 -342.066
C 329.316 244.503 -340.124
C 330.946 242.535 -338.223
C 331.472 240.232 -335.455
C 332.298 238.926 -332.885
C 332.772 236.854 -330.128
C 332.427 234.454 -328.150
C 332.734 231.455 -326.348
C 332.755 230.003 -322.774
C 333.183 228.124 -319.501
C 331.219 226.219 -317.407
C 328.997 225.213 -314.331
C 327.588 223.285 -312.197
C 326.481 220.841 -310.044
C 324.982 219.130 -307.629
C 322.915 218.375 -305.122
C 320.622 216.969 -303.097
C 318.256 215.095 -301.797
C 316.290 213.762 -298.616
C 314.633 211.572 -296.573
C 310.891 211.686 -295.465
C 307.596 211.879 -293.343
C 304.476 210.623 -293.433
C 301.383 209.292 -292.572
C 298.166 209.207 -291.867
C 294.884 209.428 -290.877
C 291.522 208.791 -290.151
C 288.318 208.987 -290.545
C 284.841 207.718 -290.713
C 281.480 208.991 -290.738
C 277.753 210.544 -289.696
C 274.762 212.491 -291.177
C 271.890 213.170 -292.325
C 268.921 214.571 -293.093
C 266.178 215.889 -294.375
C 263.701 218.686 -295.292
C 262.469 221.240 -296.519
C 261.274 223.781 -297.803
C 259.208 225.909 -299.367
C 256.609 227.075 -301.854
C 256.260 230.524 -303.224
C 254.341 233.105 -304.584
C 254.088 235.121 -307.233
C 253.739 238.657 -308.816
C 251.822 240.368 -311.546
C 250.727 242.758 -313.259
C 250.986 245.260 -315.472
C 251.516 247.725 -317.671
C 251.587 249.159 -320.876
C 252.328 252.223 -322.285
C 252.264 256.074 -323.727
C 253.546 257.773 -325.745
C 255.119 259.923 -328.646
C 256.029 261.901 -330.697
C 257.721 264.020 -333.171
C 259.673 266.264 -334.452
C 261.935 267.719 -336.152
C 264.732 268.699 -337.559
C 267.541 269.972 -338.692
C 270.737 270.850 -340.154
C 273.554 271.887 -341.621
C 276.497 272.643 -342.553
C 280.325 273.270 -341.681
C 283.476 273.784 -342.729
C 286.438 274.743 -343.754
C 289.309 276.079 -343.576
C 292.960 277.208 -343.088
C 295.617 276.173 -341.799
C 298.967 275.515 -341.199
C 301.872 275.206 -339.504
C 305.526 274.259 -338.739
C 308.529 273.517 -337.570
C 311.008 273.934 -334.355
C 313.421 273.317 -333.101
C 316.279 271.322 -330.790
C 318.725 270.298 -329.338
C 321.684 269.721 -327.634
C 324.129 269.116 -325.418
C 326.256 267.571 -323.366
C 328.211 264.990 -322.293
C 330.026 262.778 -320.533
C 331.672 260.345 -319.200
C 333.491 258.099 -317.141
C 335.321 255.608 -315.919
C 337.064 253.748 -314.063
C 338.334 251.838 -311.233
C 340.684 250.001 -309.905
C 341.408 248.315 -306.906
C 341.347 245.019 -305.704
C 342.352 243.817 -303.843
C 344.422 241.383 -302.483
C 343.618 239.789 -300.176
C 344.672 238.244 -297.316
C 346.319 237.535 -295.006
C 348.925 237.356 -291.979
C 349.231 236.118 -289.035
C 351.782 235.043 -286.542
C 354.070 238.786 -283.367
C 352.563 238.457 -280.192
C 351.691 237.546 -276.815
C 350.649 237.838 -273.261
C 351.015 239.228 -269.907
C 348.501 237.521 -266.784
C 346.269 235.862 -264.364
C 346.044 234.215 -261.466
C 344.753 234.513 -257.927
C 343.194 232.017 -254.508
C 339.306 231.298 -251.570
C 339.903 228.543 -248.134
C 338.184 229.021 -244.564
C 338.354 227.784 -240.946
C 337.763 228.469 -237.842
C 337.093 227.223 -235.859
C 336.750 226.398 -231.854
C 338.201 226.257 -227.962
C 337.773 229.321 -224.401
C 337.808 229.940 -220.559
C 337.768 232.300 -217.896
C 337.757 234.277 -215.231
C 338.603 235.926 -211.490
C 338.439 237.185 -208.384
C 337.309 239.007 -206.304
C 336.737 242.258 -204.121
C 337.225 246.238 -202.602
C 336.828 248.147 -199.925
C 336.254 249.609 -195.861
C 332.764 250.533 -193.285
C 331.812 251.176 -190.260
C 330.821 252.800 -187.352
C 329.768 254.415 -184.416
C 331.152 257.904 -181.848
C 329.460 260.720 -179.051
C 331.528 264.320 -178.268
C 332.363 267.879 -177.303
C 334.195 271.221 -176.730
C 334.169 274.062 -174.951
C 331.971 276.294 -173.233
C 331.977 276.835 -169.829
C 332.980 281.179 -171.337
C 335.235 283.469 -169.710
C 335.929 285.846 -167.569
C 336.473 287.762 -165.136
C 339.281 291.367 -164.148
C 338.806 291.845 -160.013
C 338.121 293.955 -157.575
C 337.645 296.299 -154.926
C 335.839 297.090 -151.519
C 334.141 299.056 -149.017
C 332.522 299.989 -146.244
C 333.210 302.016 -142.371
C 333.357 303.001 -138.480
C 332.700 302.704 -134.713
C 332.409 302.590 -132.219
C 333.814 303.114 -129.122
C 335.617 306.298 -126.231
C 336.819 311.093 -123.380
C 337.067 314.557 -122.240
C 335.380 317.372 -119.554
C 335.627 318.269 -116.734
C 335.820 318.664 -113.164
C 337.145 317.875 -110.326
C 337.089 317.158 -106.376
C 339.107 315.034 -102.374
C 342.402 313.857 -101.867
C 345.221 311.468 -99.618
C 348.899 312.794 -98.563
C 352.632 310.793 -96.517
C 354.347 312.290 -94.752
C 356.200 312.896 -91.697
C 355.829 313.999 -87.713
C 356.146 312.472 -85.344
C 359.200 310.910 -83.513
C 361.055 309.340 -80.619
C 362.113 308.830 -77.620
C 363.667 308.125 -75.684
C 365.854 308.361 -73.194
C 368.332 306.022 -72.963
C 370.724 304.345 -71.941
C 372.305 302.955 -68.718
C 374.558 301.247 -64.996
C 377.756 300.091 -63.678
C 380.865 298.645 -62.287
C 383.154 297.976 -60.861
C 386.170 297.246 -60.607
C 387.250 295.434 -58.089
C 389.997 293.617 -56.370
C 393.575 292.686 -56.715
C 394.537 291.198 -53.038
C 398.687 289.940 -53.704
C 402.268 289.864 -53.305
C 405.679 289.483 -51.305
C 408.589 289.553 -50.454
C 411.401 288.064 -48.757
C 415.816 287.727 -50.892
C 419.536 288.166 -50.138
C 422.830 286.005 -51.647
C 425.223 284.411 -51.416
C 428.003 284.897 -49.950
C 431.278 284.197 -50.201
C 434.851 284.591 -50.468
C 437.764 283.206 -51.462
C 441.369 280.998 -52.018
C 444.413 282.258 -49.303
C 447.818 282.019 -47.736
C 451.390 285.755 -49.573
C 455.658 285.960 -49.767
C 458.761 287.617 -49.256
C 461.889 289.731 -51.439
C 464.953 290.708 -50.778
C 467.738 291.744 -51.247
C 470.472 293.496 -51.343
C 473.489 294.142 -53.092
C 476.415 295.217 -54.338
C 479.428 296.227 -55.314
C 481.666 297.490 -57.460
C 484.374 298.390 -59.185
C 486.903 299.704 -61.134
C 489.622 300.632 -62.677
C 492.306 301.349 -64.356
C 494.965 301.900 -66.231
C 498.350 301.392 -66.996
C 501.408 300.391 -68.221
C 504.574 300.105 -69.771
C 507.468 300.577 -71.706
C 510.037 299.789 -73.062
C 513.976 298.892 -72.885
C 516.977 297.873 -74.594
C 519.939 296.691 -76.282
C 522.431 295.643 -77.978
C 525.345 294.650 -79.687
C 527.935 293.612 -81.330
C 529.947 290.856 -82.500
C 531.216 287.896 -83.225
C 531.884 285.200 -84.586
C 532.614 282.584 -86.675
C 535.389 280.210 -88.016
C 535.862 276.957 -89.387
C 536.258 273.958 -91.354
C 536.724 271.133 -92.951
C 536.947 267.861 -94.899
C 537.590 265.303 -95.845
C 537.318 262.073 -96.365
C 537.217 258.559 -96.748
C 535.456 255.365 -97.192
C 534.003 252.785 -97.404
C 532.337 249.605 -98.165
C 530.908 246.974 -98.636
C 529.611 243.691 -96.413
C 528.105 240.477 -95.369
C 525.047 238.699 -95.649
C 523.166 235.854 -95.434
C 521.086 233.779 -94.679
C 519.123 231.635 -93.080
C 515.775 230.856 -91.883
C 514.007 228.022 -90.191
C 511.380 225.653 -89.777
C 508.972 224.684 -87.374
C 507.251 222.102 -85.677
C 503.825 222.083 -84.419
C 500.715 221.134 -82.945
C 498.978 219.872 -80.853
C 496.598 218.527 -79.047
C 493.740 218.260 -76.388
C 490.691 219.258 -74.763
C 488.748 219.109 -72.431
C 486.357 220.068 -70.182
C 483.118 220.110 -69.142
C 481.979 222.276 -65.537
C 479.764 223.127 -62.165
C 478.257 226.300 -61.124
C 476.205 227.928 -59.313
C 475.035 230.665 -57.219
C 474.125 232.391 -54.942
C 473.120 234.960 -52.819
C 472.461 237.838 -51.779
C 470.910 240.834 -50.805
C 470.766 243.440 -47.964
C 469.999 246.086 -45.348
C 470.956 249.328 -44.680
C 472.797 252.363 -43.003
C 473.294 255.395 -42.099
C 473.267 258.713 -41.195
C 474.009 261.726 -40.018
C 475.753 264.261 -38.730
C 477.237 267.220 -38.119
C 478.393 270.292 -38.302
C 479.863 273.519 -36.519
C 480.405 276.832 -35.853
C 483.732 278.842 -36.219
C 486.925 281.003 -35.492
C 488.775 283.347 -37.043
C 490.739 286.126 -37.750
C 493.454 287.899 -38.332
C 496.441 289.572 -38.606
C 498.979 291.860 -39.361
C 501.631 292.955 -40.850
C 503.752 295.436 -42.606
C 507.189 295.889 -43.553
C 511.276 296.713 -43.612
C 514.508 295.873 -45.556
C 517.013 296.128 -47.476
C 520.061 296.005 -48.911
C 522.784 295.638 -50.743
C 526.163 294.119 -51.779
C 528.335 292.120 -52.693
C 530.458 290.092 -53.647
C 533.016 288.664 -55.278
C 535.316 287.866 -58.172
C 537.225 284.704 -58.662
C 539.949 282.931 -59.943
C 540.762 280.352 -61.901
C 542.680 277.033 -62.561
C 544.673 275.399 -65.283
C 546.553 273.274 -66.622
C 547.294 270.258 -67.879
C 547.796 267.157 -69.032
C 547.924 264.675 -71.513
C 548.726 261.324 -71.731
C 550.609 257.685 -72.080
C 550.112 254.939 -72.986
C 549.459 251.346 -74.459
C 549.411 248.528 -75.461
C 548.723 245.081 -76.517
C 548.113 241.903 -76.378
C 546.740 239.051 -76.696
C 544.726 236.460 -76.674
C 542.912 233.743 -76.329
C 540.507 231.036 -76.234
C 538.496 228.368 -76.243
C 536.329 226.086 -75.798
C 533.702 224.251 -73.444
C 531.211 222.024 -73.086
C 529.121 219.535 -72.666
C 527.535 217.271 -71.109
C 525.256 214.957 -69.038
C 522.759 215.138 -67.161
C 519.772 214.431 -65.549
C 517.544 214.087 -63.035
C 514.182 213.544 -61.236
C 511.540 213.289 -59.264
C 510.337 213.170 -55.366
C 508.261 213.109 -53.505
C 505.266 214.385 -50.880
C 502.978 214.716 -48.933
C 500.560 214.566 -46.458
C 498.643 214.873 -43.721
C 496.443 216.006 -41.486
C 493.638 217.645 -40.449
C 491.274 219.330 -38.757
C 488.850 221.094 -37.565
C 486.521 222.926 -35.612
C 483.895 224.609 -34.466
C 481.801 226.083 -32.627
C 480.247 228.202 -30.104
C 477.571 229.175 -28.506
C 476.617 231.424 -25.978
C 473.713 234.255 -25.574
C 471.296 236.418 -22.796
C 470.868 238.974 -20.506
C 470.879 240.112 -18.094
C 470.673 241.902 -14.175
C 469.847 241.467 -10.893
C 468.645 242.416 -8.028
C 469.394 243.334 -4.684
C 469.497 244.336 -1.482
C 469.410 245.120 1.747
C 470.199 246.906 4.466
C 470.812 248.075 7.529
C 471.384 249.737 10.500
C 471.832 250.826 13.541
C 472.515 251.826 16.553
C 473.456 252.804 19.561
C 474.041 252.171 22.961
C 475.314 251.457 26.078
C 476.428 251.482 29.435
C 477.440 252.385 32.676
C 478.744 252.010 35.362
C 478.737 250.432 39.085
C 480.419 249.984 42.238
C 482.182 249.399 45.331
C 483.919 249.016 47.980
C 485.594 248.604 51.050
C 487.274 248.182 53.786
C 489.620 246.217 55.695
C 491.797 243.981 56.774
C 494.394 242.428 57.412
C 497.529 241.332 58.256
C 499.719 239.625 60.982
C 502.665 237.663 61.375
C 505.955 236.253 61.832
C 508.838 234.765 62.305
C 512.287 233.156 62.562
C 514.471 231.488 63.111
C 516.787 229.215 62.618
C 519.140 226.603 62.238
C 521.520 224.601 60.280
C 523.325 222.909 58.641
C 525.945 221.076 56.837
C 527.987 219.482 55.265
C 528.212 215.838 53.247
C 529.373 212.945 51.255
C 530.927 212.246 48.141
C 532.581 210.184 45.977
C 533.373 208.483 43.593
C 533.510 206.234 41.157
C 533.317 205.579 37.582
C 533.758 202.684 35.249
C 535.050 201.039 32.366
C 533.899 199.380 29.462
C 534.186 196.677 27.200
C 533.512 196.617 23.613
C 533.169 195.626 20.201
C 532.374 193.774 17.981
C 531.922 192.137 15.179
C 530.201 190.991 11.858
C 528.604 191.478 8.672
C 526.990 190.434 6.318
C 524.847 190.418 3.654
C 524.296 190.494 0.297
C 520.233 190.461 -1.279
C 517.226 189.701 -3.996
C 514.694 191.979 -5.344
C 512.484 192.683 -7.527
C 509.318 193.958 -8.791
C 506.564 194.265 -9.937
C 503.457 195.357 -11.061
C 501.013 197.233 -11.611
C 498.641 199.414 -13.009
C 494.846 199.973 -13.424
C 491.272 200.807 -14.402
C 488.762 202.877 -13.267
C 485.468 204.050 -11.481
C 482.934 205.906 -10.861
C 480.284 208.095 -10.724
C 477.516 209.738 -9.918
C 474.836 210.740 -8.203
C 472.485 212.513 -6.571
C 470.743 214.880 -5.098
C 467.289 216.219 -3.674
C 464.780 218.428 -2.937
C 463.589 219.621 0.585
C 461.440 220.356 3.784
C 461.159 222.761 6.121
C 459.933 225.028 8.453
C 459.114 226.267 11.393
C 458.078 227.202 14.531
C 457.118 228.988 17.383
C 457.432 230.194 20.366
C 457.212 232.772 23.020
C 457.384 233.007 26.602
C 456.556 232.926 30.689
C 458.303 232.708 34.128
C 459.466 233.502 36.964
C 460.403 233.617 40.201
C 461.834 233.818 43.170
C 463.224 232.518 46.513
C 464.910 230.993 48.606
C 466.649 229.476 50.656
C 468.548 228.737 53.320
C 471.130 229.259 56.033
C 473.171 226.607 57.672
C 474.969 225.363 60.396
C 477.968 224.208 61.301
C 480.236 221.522 62.965
C 483.193 221.330 65.262
C 485.324 219.994 67.138
C 488.015 218.110 67.795
C 490.694 216.146 68.191
C 494.127 215.491 68.536
C 496.165 212.746 69.023
C 498.370 209.635 70.562
C 500.741 208.011 69.971
C 504.076 206.046 69.249
C 506.524 204.331 69.109
C 509.440 202.259 68.289
C 511.226 199.727 67.346
C 513.268 197.858 65.778
C 514.945 196.134 63.546
C 516.414 194.090 61.435
C 518.137 192.306 58.795
C 519.884 190.536 56.563
C 521.055 188.857 54.132
C 520.466 186.566 50.937
C 521.707 185.041 48.211
C 523.010 183.193 45.840
C 523.214 180.799 43.768
C 523.097 178.211 40.916
C 521.716 177.793 38.140
C 521.110 176.896 34.847
C 519.490 175.647 32.160
C 518.673 174.851 28.481
C 517.481 174.054 25.501
C 514.511 172.023 23.576
C 513.241 171.336 21.190
C 510.669 171.484 17.896
C 509.122 171.107 15.327
C 507.440 170.074 12.482
C 505.233 169.168 10.122
C 502.981 169.264 7.664
C 501.466 170.551 4.893
C 499.350 171.427 2.434
C 497.600 172.655 0.019
C 495.185 173.499 -2.441
C 493.538 174.726 -5.054
C 491.399 175.298 -7.298
C 488.281 175.908 -9.080
C 486.684 176.320 -11.898
C 483.428 176.918 -13.082
C 479.960 177.531 -14.255
C 476.983 178.552 -15.424
C 473.988 179.460 -17.865
C 472.439 180.463 -21.991
C 469.605 181.059 -24.147
C 466.868 182.938 -25.348
C 464.702 182.078 -28.202
C 465.179 183.823 -31.916
C 464.770 183.969 -34.961
C 464.218 183.994 -39.072
C 463.287 184.294 -42.935
C 464.874 187.075 -46.273
C 466.500 189.087 -49.870
C 468.023 188.599 -52.376
C 469.042 189.588 -56.051
C 469.182 190.207 -59.237
C 469.947 188.917 -62.451
C 470.446 188.237 -65.700
C 471.112 187.796 -68.928
C 470.853 186.297 -71.909
C 471.249 185.097 -74.996
C 471.163 183.814 -78.200
C 471.588 182.796 -81.269
C 472.126 181.580 -84.230
C 472.733 180.122 -87.127
C 474.856 179.397 -89.823
C 477.070 178.061 -92.096
C 478.702 176.659 -94.903
C 479.490 175.130 -97.966
C 481.228 173.717 -99.977
C 484.202 173.780 -102.714
C 486.280 171.979 -105.040
C 488.468 170.142 -107.243
C 490.284 168.319 -109.131
C 492.293 166.522 -111.397
C 494.169 164.757 -113.359
C 497.188 162.844 -113.844
C 500.060 161.249 -113.511
C 502.226 159.110 -112.963
C 504.186 156.315 -112.670
C 507.294 154.404 -114.021
C 509.787 152.065 -113.024
C 511.890 149.242 -112.230
C 513.986 146.829 -111.501
C 516.212 143.926 -110.418
C 518.358 142.224 -109.828
C 520.621 140.657 -108.039
C 523.238 139.136 -106.212
C 524.652 137.580 -103.198
C 525.811 136.461 -100.705
C 527.189 134.616 -97.847
C 528.339 133.236 -95.406
C 530.740 134.191 -92.130
C 532.678 134.044 -88.983
C 532.284 133.047 -85.599
C 533.516 132.223 -82.521
C 534.161 132.150 -79.558
C 535.135 132.858 -76.466
C 534.153 133.568 -73.035
C 535.803 134.146 -69.723
C 536.288 133.629 -66.232
C 536.282 135.459 -63.206
C 537.762 136.127 -60.064
C 536.151 137.140 -56.949
C 535.505 138.067 -53.563
C 536.032 139.541 -51.006
C 536.192 140.685 -47.940
C 535.442 142.967 -44.851
C 533.334 144.679 -42.494
C 532.926 146.736 -40.293
C 531.374 149.055 -38.319
C 529.767 149.892 -35.439
C 528.304 153.950 -34.820
C 527.211 157.302 -32.683
C 524.116 159.255 -32.860
C 522.119 161.398 -31.612
C 519.817 164.217 -31.603
C 518.503 166.888 -31.242
C 516.433 169.686 -31.276
C 514.050 171.582 -31.998
C 511.052 173.411 -32.062
C 509.616 176.941 -32.664
C 507.741 180.240 -32.823
C 505.892 181.984 -35.149
C 504.952 184.654 -37.870
C 503.066 186.528 -39.655
C 500.658 188.470 -41.158
C 498.993 190.607 -43.075
C 498.297 192.741 -45.542
C 496.954 194.363 -48.169
C 495.141 195.257 -50.761
C 493.868 198.072 -53.253
C 491.726 199.816 -55.275
C 491.932 200.294 -59.145
C 492.211 201.846 -62.737
C 491.028 201.244 -65.830
C 489.773 201.586 -69.053
C 489.766 201.753 -72.343
C 490.068 202.190 -75.736
C 489.513 202.354 -79.187
C 489.782 201.439 -82.276
C 488.593 200.702 -85.708
C 489.944 200.125 -88.988
C 491.588 200.539 -92.798
C 493.598 198.587 -95.458
C 494.339 196.981 -98.085
C 495.805 195.736 -100.854
C 497.181 194.020 -103.317
C 500.031 192.707 -105.542
C 502.608 191.293 -106.496
C 505.170 189.829 -107.403
C 507.339 187.945 -109.133
C 508.555 185.065 -111.260
C 512.004 183.655 -111.297
C 514.624 181.996 -112.904
C 516.634 179.341 -112.671
C 520.170 177.720 -112.671
C 521.914 174.712 -114.072
C 524.321 172.841 -114.815
C 526.806 170.700 -114.136
C 529.249 168.617 -113.194
C 530.667 165.466 -112.563
C 533.707 164.197 -111.528
C 537.552 162.762 -111.264
C 539.212 160.981 -109.628
C 541.311 158.378 -107.549
C 543.259 156.502 -106.267
C 545.327 154.339 -104.142
C 547.520 153.395 -101.954
C 548.914 152.090 -99.409
C 549.823 151.161 -96.396
C 551.024 150.505 -93.410
C 551.822 149.587 -89.998
C 552.787 148.603 -86.954
C 553.470 148.166 -83.881
C 554.011 149.655 -80.234
C 554.447 149.139 -76.942
C 555.331 148.615 -73.831
C 556.602 149.261 -70.997
C 557.647 150.342 -67.450
C 556.556 152.050 -65.066
C 555.822 153.193 -61.877
C 555.453 155.342 -59.298
C 554.424 156.698 -55.843
C 553.618 158.345 -53.091
C 553.991 161.924 -51.165
C 553.324 163.558 -49.005
C 551.272 166.307 -46.614
C 550.198 168.142 -44.466
C 549.559 170.309 -41.841
C 548.907 172.898 -39.808
C 547.322 175.272 -38.085
C 544.701 176.653 -36.394
C 542.454 178.688 -34.945
C 539.990 180.275 -33.599
C 537.711 182.606 -32.197
C 535.184 184.113 -30.652
C 533.291 186.231 -29.283
C 531.364 189.232 -28.540
C 529.479 190.928 -26.484
C 527.790 194.006 -26.303
C 524.197 195.640 -25.865
C 522.830 198.635 -23.965
C 521.682 201.043 -23.320
C 519.408 203.600 -21.522
C 517.239 207.139 -22.733
C 516.033 208.536 -22.653
C 513.005 209.918 -21.583
C 511.614 211.934 -20.755
C 507.790 212.089 -19.207
C 506.095 215.946 -18.697
C 503.818 218.234 -16.861
C 502.375 221.359 -17.719
C 500.981 224.898 -18.566
C 499.922 227.971 -18.743
C 498.958 231.720 -18.551
C 497.133 234.931 -18.832
C 497.165 237.546 -19.726
C 495.777 240.705 -19.486
C 495.709 243.883 -19.520
C 495.370 247.476 -21.586
C 493.884 251.363 -22.339
C 492.216 253.888 -22.102
C 491.656 256.544 -20.676
C 490.732 260.089 -19.824
C 489.709 262.540 -18.328
C 488.928 264.931 -16.530
C 487.227 267.180 -16.325
C 484.796 269.608 -15.790
C 482.279 270.456 -12.390
C 480.217 272.669 -13.014
C 478.498 275.337 -12.003
C 477.163 278.619 -10.405
C 480.389 282.773 -9.519
C 477.149 285.529 -7.395
C 476.665 287.449 -6.330
C 474.778 290.092 -4.899
C 473.100 292.215 -3.111
C 473.328 296.429 -1.479
C 471.410 298.869 2.342
C 471.724 302.024 2.533
C 471.105 304.427 2.693
C 470.333 307.383 1.799
C 468.989 307.980 -0.675
C 469.023 310.846 -1.186
C 468.754 312.917 -5.351
C 469.492 314.606 -9.264
C 470.485 317.255 -11.254
C 471.512 318.811 -13.704
C 472.639 321.058 -15.420
C 474.783 322.998 -17.531
C 475.310 327.470 -19.088
C 477.737 325.921 -22.022
C 477.912 324.092 -25.067
C 479.807 323.361 -28.273
C 480.530 321.503 -31.705
C 482.140 319.506 -34.200
C 481.243 318.900 -37.694
C 480.259 320.205 -42.143
C 480.908 320.857 -45.195
C 482.643 323.090 -47.022
C 484.275 324.442 -49.662
C 485.984 325.404 -52.831
C 487.504 325.028 -56.480
C 488.776 325.599 -59.875
C 489.976 326.768 -62.505
C 490.252 327.439 -66.039
C 489.516 329.172 -69.470
C 490.730 330.592 -71.288
C 491.912 332.657 -73.666
C 494.457 334.016 -76.638
C 494.792 335.547 -79.426
C 497.766 337.501 -81.142
C 499.077 339.710 -82.707
C 501.565 340.677 -86.268
C 501.990 342.661 -88.028
C 501.928 342.073 -92.366
C 504.818 343.639 -92.893
C 505.665 344.928 -95.178
C 507.039 345.931 -97.216
C 507.037 346.984 -99.541
C 508.997 350.751 -101.270
C 508.274 353.008 -105.025
C 512.033 352.228 -106.207
C 514.509 350.730 -108.297
C 517.488 351.639 -109.597
C 518.395 349.485 -113.397
C 519.806 349.324 -117.570
C 520.952 347.790 -119.706
C 524.172 346.832 -118.364
C 529.030 347.185 -122.126
C 533.064 347.246 -124.107
C 536.383 345.320 -125.399
C 539.584 345.595 -125.882
C 542.782 344.197 -125.251
C 546.013 343.312 -125.044
C 549.267 342.701 -124.741
C 552.053 340.863 -124.994
C 555.072 339.471 -124.721
C 558.120 337.860 -124.901
C 561.138 336.651 -124.647
C 564.055 335.293 -124.217
C 566.904 333.729 -123.646
C 569.855 333.284 -121.804
C 572.363 332.323 -119.650
C 575.295 331.087 -118.106
C 578.332 329.483 -117.367
C 580.498 328.354 -115.607
C 583.686 328.880 -113.177
C 586.190 327.431 -111.033
C 588.590 325.991 -108.756
C 590.618 324.502 -106.793
C 593.053 323.047 -104.707
C 595.169 321.621 -102.714
C 596.010 320.515 -99.385
C 596.044 319.766 -96.170
C 595.712 318.337 -93.446
C 595.551 316.197 -90.776
C 597.259 315.019 -87.485
C 596.526 313.532 -84.333
C 595.893 311.458 -81.448
C 595.353 309.768 -78.692
C 594.451 307.680 -75.628
C 594.104 306.670 -73.038
C 592.608 305.954 -70.205
C 591.136 305.376 -67.043
C 588.294 304.586 -64.851
C 585.954 304.092 -63.093
C 583.240 302.998 -60.877
C 580.931 302.245 -59.064
C 578.171 304.148 -56.581
C 575.383 304.862 -54.257
C 571.919 304.180 -53.886
C 569.036 304.052 -52.057
C 566.222 304.480 -51.009
C 563.390 305.757 -49.843
C 559.902 306.566 -50.492
C 556.955 307.917 -48.617
C 553.565 307.937 -47.526
C 550.715 310.028 -47.608
C 547.914 311.403 -45.943
C 544.655 312.305 -47.317
C 541.281 313.404 -47.712
C 538.956 315.241 -47.256
C 536.045 316.722 -46.987
C 533.042 319.060 -47.893
C 530.495 320.419 -50.038
C 528.407 322.532 -50.680
C 526.371 324.575 -52.516
C 523.331 325.283 -53.871
C 522.765 328.865 -56.287
C 520.716 332.036 -57.945
C 520.518 333.087 -61.449
C 519.110 334.765 -63.761
C 518.919 336.873 -66.721
C 518.534 339.135 -68.652
C 518.422 341.279 -71.391
C 518.873 342.399 -74.279
C 518.570 343.369 -77.641
C 519.172 346.316 -80.057
C 519.251 348.978 -82.766
C 521.357 349.911 -85.328
C 524.065 351.925 -87.333
C 525.642 353.035 -89.890
C 526.860 354.107 -92.923
C 528.620 355.511 -95.360
C 531.083 357.103 -96.951
C 533.559 358.017 -99.041
C 535.873 358.115 -101.373
C 538.312 360.208 -103.703
C 540.070 361.100 -106.500
C 543.945 361.181 -106.977
C 547.634 362.341 -107.639
C 550.439 361.112 -109.032
C 553.428 360.755 -110.771
C 556.676 360.546 -111.283
C 560.094 360.665 -111.591
C 563.409 360.294 -112.646
C 566.429 359.141 -112.572
C 569.558 357.744 -113.982
C 572.968 357.174 -112.997
C 577.016 357.573 -112.079
C 579.827 355.924 -110.005
C 582.422 354.283 -109.228
C 585.301 353.159 -107.880
C 587.831 351.595 -106.445
C 590.398 350.827 -103.685
C 591.661 350.031 -100.979
C 592.874 349.190 -98.268
C 594.801 347.753 -95.931
C 596.893 345.068 -94.283
C 597.399 344.605 -90.620
C 599.296 343.514 -87.898
C 599.212 341.513 -85.227
C 599.681 340.875 -81.419
C 601.136 338.285 -79.132
C 602.133 337.032 -76.434
C 601.725 335.698 -73.388
C 601.055 334.438 -70.362
C 600.448 331.854 -68.063
C 599.841 331.540 -64.678
C 600.114 331.190 -60.590
C 598.653 330.094 -58.294
C 596.772 328.373 -55.293
C 595.701 327.222 -52.748
C 593.799 325.920 -49.891
C 591.941 325.827 -47.240
C 589.576 325.220 -45.200
C 586.697 324.901 -43.659
C 583.911 324.915 -41.919
C 580.621 324.622 -40.431
C 577.717 324.268 -38.818
C 574.775 324.369 -37.619
C 571.380 326.345 -37.001
C 568.177 326.330 -35.985
C 565.225 326.403 -34.564
C 562.691 327.669 -33.135
C 559.449 329.373 -31.940
C 557.044 330.994 -33.112
C 553.864 332.257 -33.677
C 551.417 334.510 -34.255
C 547.943 335.929 -35.122
C 545.218 337.608 -35.954
C 543.634 341.352 -36.309
C 541.514 342.987 -37.088
C 539.015 345.360 -39.458
C 536.853 347.081 -40.681
C 534.317 349.287 -41.515
C 532.390 351.828 -42.559
C 530.599 353.887 -44.476
C 528.601 354.721 -47.111
C 526.947 356.252 -49.603
C 525.328 357.286 -52.194
C 523.736 359.087 -54.804
C 521.906 360.050 -57.405
C 520.394 361.744 -59.594
C 519.556 364.206 -62.144
C 517.342 365.575 -64.115
C 517.100 368.110 -66.539
C 514.194 370.862 -67.401
C 511.281 372.109 -68.541
C 509.333 373.656 -69.004
C 506.137 374.373 -69.541
C 503.601 375.448 -70.739
C 500.225 376.457 -71.875
C 497.506 376.031 -74.256
C 494.708 376.781 -76.106
C 491.212 377.493 -78.289
C 488.859 378.741 -80.896
C 486.817 375.838 -83.545
C 484.676 378.058 -86.582
C 483.174 380.395 -88.300
C 480.788 382.114 -88.923
C 477.030 384.460 -87.920
C 473.749 383.999 -88.852
C 470.130 383.319 -88.225
C 467.133 384.305 -87.451
C 463.794 384.723 -88.574
C 460.517 385.277 -89.047
C 457.318 386.096 -89.428
C 454.098 385.530 -90.146
C 450.876 385.680 -90.995
C 447.491 385.412 -91.616
C 444.322 385.684 -92.337
C 441.230 385.919 -93.297
C 438.160 386.062 -94.497
C 435.528 387.813 -96.018
C 433.203 389.222 -98.129
C 430.302 390.210 -99.895
C 427.068 390.487 -101.239
C 424.953 391.424 -103.165
C 422.486 394.315 -104.545
C 420.013 395.359 -106.945
C 417.660 396.453 -109.453
C 415.595 397.202 -111.767
C 413.175 398.183 -114.130
C 411.052 399.025 -116.424
C 410.426 400.466 -119.671
C 410.651 401.831 -122.669
C 410.937 402.285 -125.715
C 410.836 402.242 -129.140
C 409.368 403.897 -132.340
C 410.078 404.427 -135.789
C 410.474 404.403 -139.376
C 410.880 404.614 -142.622
C 411.552 404.596 -146.378
C 411.960 405.272 -149.066
C 413.575 405.923 -151.848
C 415.260 406.880 -154.806
C 418.020 406.648 -157.221
C 420.333 406.544 -159.078
C 422.884 406.146 -161.688
C 425.098 405.895 -163.742
C 428.650 407.837 -164.747
C 431.840 408.804 -166.351
C 434.943 407.365 -167.302
C 437.890 407.390 -169.030
C 440.825 407.384 -169.799
C 444.054 408.063 -170.147
C 447.482 407.106 -169.387
C 450.948 408.222 -170.260
C 454.305 407.748 -171.351
C 457.613 408.281 -170.217
C 460.918 409.338 -170.898
C 464.050 408.096 -169.493
C 467.497 407.540 -168.750
C 470.314 408.380 -168.161
C 473.544 408.651 -167.680
C 476.946 408.826 -165.755
C 479.431 407.701 -163.412
C 481.944 408.172 -161.768
C 484.206 407.903 -159.219
C 487.075 406.603 -157.930
C 488.339 407.611 -153.884
C 490.985 408.270 -150.791
C 490.964 406.900 -147.394
C 492.451 406.291 -144.644
C 492.829 406.021 -141.035
C 493.592 406.408 -138.161
C 493.940 406.321 -134.698
C 493.422 405.584 -131.701
C 493.496 404.204 -128.472
C 493.468 405.136 -124.728
C 493.800 405.511 -120.963
C 491.719 405.382 -118.220
C 489.488 406.578 -115.219
C 487.959 406.405 -112.410
C 486.684 405.803 -109.273
C 485.091 405.979 -106.367
C 483.024 407.028 -103.969
C 480.661 407.289 -101.585
C 478.164 406.755 -99.516
C 476.160 407.725 -96.229
C 474.358 407.311 -93.350
C 470.669 408.384 -92.650
C 467.458 410.076 -91.162
C 464.234 409.288 -90.607
C 461.053 408.997 -89.237
C 457.859 409.626 -88.729
C 454.636 410.675 -88.173
C 451.248 410.886 -87.328
C 448.067 411.094 -87.874
C 444.485 410.281 -87.386
C 441.256 411.586 -88.271
C 437.712 413.776 -88.470
C 434.878 414.734 -90.915
C 432.054 414.859 -92.343
C 429.209 415.795 -93.890
C 426.568 416.343 -95.796
C 424.338 418.272 -98.266
C 423.316 419.713 -100.802
C 422.329 421.107 -103.374
C 420.431 422.080 -105.960
C 417.891 421.786 -108.747
C 417.828 423.784 -111.892
C 416.122 425.230 -114.575
C 415.993 425.316 -117.910
C 415.932 427.260 -121.279
C 414.117 427.200 -124.558
C 413.204 428.212 -127.384
C 413.639 428.900 -130.634
C 414.341 429.543 -133.842
C 414.467 428.806 -137.273
C 415.453 430.377 -140.186
C 415.708 432.632 -143.616
C 417.092 432.699 -146.201
C 418.787 432.584 -149.754
C 419.826 432.888 -152.543
C 421.646 432.989 -155.729
C 423.764 433.869 -158.015
C 426.110 433.841 -160.164
C 428.951 433.556 -161.781
C 431.837 433.665 -163.346
C 435.064 433.231 -164.933
C 437.929 432.955 -166.630
C 440.906 432.755 -167.725
C 444.795 433.435 -167.255
C 447.954 432.954 -168.294
C 450.967 432.862 -169.582
C 453.952 433.789 -170.124
C 457.701 434.662 -170.264
C 460.282 434.353 -168.522
C 463.571 433.881 -167.533
C 466.474 434.373 -165.880
C 470.043 433.739 -164.577
C 472.992 433.566 -163.092
C 475.574 435.572 -160.650
C 477.950 435.601 -159.190
C 480.667 435.103 -156.050
C 483.042 434.918 -154.190
C 485.975 435.194 -152.369
C 488.406 435.796 -150.137
C 490.430 435.572 -147.495
C 492.165 433.955 -145.044
C 493.811 433.050 -142.259
C 495.258 431.732 -139.694
C 496.911 430.976 -136.647
C 498.534 429.530 -134.132
C 500.142 428.972 -131.478
C 501.298 428.987 -128.024
C 503.501 428.084 -125.790
C 504.138 428.427 -122.349
C 504.743 428.544 -118.755
C 506.372 429.265 -115.796
C 510.379 428.088 -113.531
C 513.398 429.107 -112.017
C 517.007 429.000 -110.471
C 519.959 429.743 -109.511
C 524.213 430.473 -109.476
C 528.414 431.447 -109.131
C 530.954 431.382 -107.291
C 532.351 432.555 -103.946
C 533.607 433.098 -101.016
C 536.924 431.370 -97.967
C 539.203 432.027 -96.889
C 541.803 433.170 -96.495
C 543.885 435.274 -93.621
C 547.652 436.830 -94.213
C 552.097 435.506 -94.184
C 555.024 435.810 -93.938
C 557.357 435.395 -93.195
C 558.496 433.022 -89.102
C 560.291 429.703 -87.287
C 564.152 430.742 -87.603
C 567.199 431.256 -86.152
C 569.547 432.117 -84.636
C 569.402 432.747 -78.588
C 572.210 434.111 -76.208
C 574.869 435.263 -75.279
C 576.968 436.482 -73.701
C 579.087 438.125 -70.629
C 582.916 439.487 -71.767
C 585.902 440.162 -72.045
C 588.143 441.809 -72.243
C 589.646 443.723 -73.125
C 592.616 446.088 -71.297
C 596.398 445.883 -72.456
C 600.375 446.277 -73.183
C 602.840 447.765 -73.879
C 606.213 448.563 -74.578
C 609.435 449.656 -74.819
C 611.718 453.190 -73.349
C 613.236 457.384 -73.010
C 614.499 462.252 -72.508
C 617.817 464.274 -70.695
C 620.331 465.814 -69.166
C 619.549 469.410 -69.259
C 621.909 471.417 -69.556
C 624.892 471.742 -70.282
C 627.924 473.059 -69.444
C 629.092 476.045 -69.287
C 631.115 477.389 -71.608
C 632.701 479.086 -73.349
C 633.976 480.647 -76.521
C 636.365 484.308 -76.197
C 639.625 485.960 -77.392
C 642.736 487.617 -76.522
C 644.507 489.448 -76.325
C 646.060 493.069 -77.160
C 649.000 493.177 -74.426
C 652.591 495.614 -73.615
C 655.572 497.586 -73.362
C 658.266 500.593 -74.773
C 661.339 500.456 -73.022
C 665.225 502.021 -72.708
C 666.903 503.114 -70.878
C 668.574 504.899 -67.604
C 671.277 505.571 -64.552
C 673.052 505.617 -62.912
C 676.284 506.462 -61.405
C 678.936 504.479 -60.201
C 681.907 503.674 -60.996
C 684.710 502.397 -58.926
C 687.090 500.177 -58.443
C 689.244 497.605 -58.710
C 690.999 495.664 -59.464
C 694.271 495.477 -62.228
C 697.368 495.604 -62.476
C 700.217 493.996 -63.343
C 702.979 491.815 -63.552
C 706.409 490.746 -62.899
C 707.873 488.742 -61.381
C 710.790 485.348 -62.004
C 713.547 483.089 -61.799
C 716.441 479.378 -61.433
C 718.180 476.523 -61.596
C 720.882 474.790 -63.831
C 720.837 471.514 -62.732
C 722.571 467.466 -63.078
C 723.120 463.536 -64.680
C 724.495 458.822 -64.553
C 726.827 454.658 -64.954
C 728.609 451.499 -65.076
C 730.155 447.749 -65.312
C 729.615 444.554 -66.066
C 731.475 441.803 -67.746
C 732.634 439.821 -68.808
C 732.620 436.132 -69.400
C 732.976 433.335 -71.012
C 734.020 429.950 -70.831
C 734.782 426.706 -71.236
C 735.700 423.573 -71.862
C 735.713 420.258 -71.401
C 736.377 416.992 -71.261
C 736.571 413.550 -71.078
C 737.256 410.362 -71.105
C 738.052 407.221 -70.910
C 738.920 404.068 -70.467
C 741.261 401.463 -70.662
C 743.680 399.070 -70.144
C 745.562 396.103 -69.731
C 746.624 392.786 -69.275
C 748.552 390.576 -68.596
C 751.718 388.253 -69.556
C 754.021 385.650 -68.613
C 756.426 383.159 -67.598
C 758.435 380.940 -66.492
C 760.664 378.388 -65.534
C 762.737 376.123 -64.506
C 765.844 375.297 -62.871
C 768.733 375.333 -61.272
C 770.920 375.340 -59.086
C 772.942 374.880 -56.358
C 776.202 373.243 -55.004
C 778.688 373.637 -52.485
C 780.816 373.652 -49.570
C 782.928 373.737 -47.065
C 785.160 374.009 -43.982
C 787.309 374.195 -42.195
C 789.482 375.565 -40.151
C 792.004 377.012 -38.139
C 793.238 379.473 -35.705
C 794.244 381.562 -33.851
C 795.464 383.779 -31.193
C 796.472 385.735 -29.108
C 798.591 389.326 -28.973
C 800.292 392.407 -27.834
C 799.679 395.249 -25.797
C 800.704 397.990 -24.034
C 801.129 400.816 -23.016
C 801.846 404.040 -22.697
C 800.588 407.426 -22.258
C 801.967 410.871 -21.749
C 802.207 414.038 -20.139
C 801.917 417.481 -20.898
C 803.135 420.780 -20.528
C 801.265 423.914 -20.474
C 800.338 427.355 -20.257
C 800.626 430.283 -20.833
C 800.520 433.556 -20.930
C 799.468 437.142 -22.090
C 797.136 439.744 -22.939
C 796.500 442.447 -24.175
C 794.731 444.928 -25.725
C 792.887 447.784 -25.580
C 791.252 449.550 -29.212
C 789.895 452.553 -31.691
C 786.761 452.760 -33.576
C 784.608 454.464 -35.191
C 782.222 455.189 -37.841
C 780.799 456.279 -40.245
C 778.648 456.976 -42.891
C 776.266 456.709 -44.903
C 773.224 456.992 -46.636
C 771.723 457.439 -50.162
C 769.761 458.194 -53.325
C 768.034 456.407 -55.712
C 767.214 454.618 -59.110
C 765.407 453.381 -61.446
C 763.057 452.390 -63.753
C 761.471 451.131 -66.383
C 760.893 449.430 -69.193
C 759.697 447.361 -71.565
C 758.055 445.055 -73.234
C 756.881 443.502 -76.693
C 754.841 441.979 -78.981
C 755.319 438.496 -80.681
C 755.815 435.625 -83.309
C 754.886 432.418 -83.727
C 753.864 429.384 -85.080
C 754.098 426.331 -86.297
C 754.637 423.293 -87.805
C 754.336 420.044 -89.068
C 754.864 416.857 -89.199
C 753.959 413.286 -89.598
C 755.569 410.115 -90.116
C 757.478 406.785 -91.746
C 759.742 403.811 -90.767
C 760.728 400.877 -90.098
C 762.436 397.984 -89.820
C 764.047 395.220 -88.997
C 767.096 392.931 -88.489
C 769.781 391.786 -87.474
C 772.449 390.668 -86.397
C 774.800 388.608 -85.185
C 776.264 385.776 -83.151
C 779.750 385.568 -81.850
C 782.535 383.732 -80.815
C 784.606 383.264 -78.239
C 788.183 383.031 -76.728
C 790.122 380.886 -74.342
C 792.637 379.781 -72.826
C 795.133 379.936 -70.597
C 797.564 380.356 -68.337
C 799.032 380.056 -65.161
C 802.026 380.873 -63.646
C 805.885 380.974 -62.227
C 807.475 382.082 -60.025
C 809.496 383.380 -56.905
C 811.402 384.146 -54.730
C 813.375 385.626 -52.011
C 815.428 387.567 -50.427
C 816.669 389.663 -48.382
C 817.381 392.283 -46.538
C 818.377 394.988 -44.963
C 818.947 397.979 -43.000
C 819.713 400.615 -41.095
C 820.179 403.430 -39.697
C 820.398 407.393 -39.936
C 820.604 410.370 -38.390
C 821.271 413.211 -36.898
C 822.305 416.195 -36.606
C 823.047 419.974 -36.495
C 821.727 422.683 -37.337
C 820.721 426.000 -37.387
C 820.092 429.092 -38.589
C 818.765 432.704 -38.753
C 817.703 435.764 -39.422
C 817.815 438.759 -42.192
C 816.937 441.266 -43.039
C 814.625 444.238 -44.859
C 813.335 446.767 -45.897
C 812.433 449.886 -47.100
C 811.548 452.582 -48.892
C 809.763 454.841 -50.574
C 806.980 456.666 -51.320
C 804.567 458.504 -52.765
C 801.959 460.083 -53.818
C 799.508 461.969 -55.559
C 796.825 463.705 -56.472
C 794.769 465.523 -58.023
C 792.696 467.030 -60.613
C 790.609 469.361 -61.545
C 788.813 470.382 -64.389
C 786.301 469.530 -66.344
C 782.709 470.410 -67.323
C 781.605 470.989 -70.186
C 780.183 474.308 -71.296
C 779.811 477.909 -72.203
C 777.443 479.921 -73.860
C 773.608 480.407 -74.041
C 771.505 482.884 -74.016
C 769.650 485.184 -75.977
C 767.638 487.528 -77.292
C 765.780 490.041 -78.425
C 763.353 491.446 -80.253
C 761.338 493.446 -82.002
C 758.893 495.185 -83.711
C 756.927 497.249 -85.294
C 755.098 499.251 -87.080
C 753.341 501.177 -89.102
C 752.855 504.188 -90.834
C 752.676 506.774 -93.099
C 751.706 509.326 -95.347
C 749.952 511.462 -97.516
C 749.619 513.532 -99.675
C 749.770 517.378 -100.913
C 749.416 519.764 -103.587
C 749.224 522.127 -106.307
C 748.997 524.034 -108.856
C 748.637 526.335 -111.496
C 748.404 528.350 -114.020
C 750.003 530.052 -116.769
C 752.107 531.195 -119.042
C 753.820 531.558 -121.592
C 755.149 531.752 -124.744
C 756.197 534.107 -127.658
C 758.438 534.311 -130.418
C 760.220 534.246 -133.556
C 761.987 534.351 -136.315
C 764.052 534.143 -139.516
C 765.820 534.601 -141.641
C 768.531 534.355 -143.476
C 771.520 534.329 -145.364
C 774.504 532.689 -146.746
C 776.980 531.379 -147.728
C 779.803 529.732 -149.398
C 782.213 528.369 -150.632
C 786.299 527.990 -149.884
C 789.872 527.048 -150.063
C 791.901 524.148 -150.340
C 794.869 522.578 -150.969
C 797.413 520.940 -150.739
C 800.348 519.676 -149.845
C 802.152 516.901 -148.334
C 805.705 515.887 -147.721
C 808.469 513.641 -147.779
C 810.772 512.138 -145.556
C 814.093 511.157 -144.836
C 815.261 508.285 -142.911
C 817.289 505.829 -141.298
C 819.601 504.884 -139.641
C 821.987 503.244 -138.106
C 823.853 501.353 -135.234
C 824.200 498.897 -132.630
C 825.657 497.770 -130.212
C 826.176 496.134 -127.256
C 827.165 493.369 -125.536
C 826.943 493.272 -121.185
C 827.992 492.151 -117.359
C 825.874 490.868 -114.659
C 825.553 489.384 -111.860
C 824.200 488.765 -108.538
C 823.775 488.504 -105.582
C 822.553 488.060 -102.353
C 820.543 487.599 -99.999
C 818.563 486.263 -97.425
C 817.448 486.855 -93.779
C 816.319 486.784 -90.153
C 813.534 487.726 -88.357
C 811.189 489.827 -86.010
C 808.774 490.414 -83.992
C 806.198 490.489 -81.714
C 803.867 491.394 -79.532
C 801.825 493.310 -77.721
C 799.170 494.751 -76.234
C 796.146 495.630 -75.294
C 793.743 497.402 -72.677
C 790.969 497.944 -70.748
C 788.416 500.889 -70.986
C 786.207 504.032 -70.186
C 783.136 505.193 -70.920
C 780.006 506.696 -70.763
C 777.686 509.005 -71.140
C 775.535 511.672 -71.367
C 772.718 513.733 -71.616
C 770.637 515.742 -73.061
C 767.309 517.090 -73.976
C 765.881 520.044 -75.443
C 764.373 523.868 -76.143
C 763.722 526.391 -78.995
C 762.236 528.173 -81.151
C 761.191 530.640 -83.198
C 760.257 532.688 -85.614
C 760.560 535.665 -88.031
C 761.563 537.557 -90.260
C 762.584 539.392 -92.523
C 762.709 541.402 -95.204
C 761.795 542.746 -98.618
C 764.059 544.580 -100.943
C 764.607 546.872 -103.520
C 765.941 547.185 -106.565
C 768.271 548.983 -109.107
C 768.230 550.133 -112.675
C 769.223 551.624 -115.250
C 771.251 552.105 -117.873
C 773.442 552.395 -120.385
C 774.598 551.890 -123.663
C 777.346 552.764 -125.562
C 780.098 554.642 -127.974
C 782.258 554.038 -129.864
C 784.967 553.158 -132.584
C 787.069 552.956 -134.703
C 789.828 552.163 -136.990
C 792.828 551.794 -138.152
C 795.488 550.543 -139.369
C 798.175 548.773 -140.015
C 801.071 547.298 -140.492
C 803.963 545.184 -141.030
C 806.705 543.411 -141.739
C 809.319 541.608 -141.845
C 812.414 539.927 -140.000
C 815.004 537.786 -140.075
C 817.779 536.060 -140.316
C 820.734 535.148 -139.607
C 824.074 533.737 -138.307
C 825.151 531.926 -135.994
C 826.998 529.617 -134.184
C 828.758 528.284 -131.629
C 830.606 525.666 -129.491
C 832.137 523.771 -127.257
C 834.084 523.823 -123.671
C 835.293 522.421 -121.585
C 835.796 520.308 -118.012
C 836.730 518.710 -115.622
C 838.335 517.175 -112.965
C 839.551 516.172 -110.003
C 839.874 514.703 -107.026
C 839.359 512.265 -104.697
C 838.994 510.445 -101.896
C 838.363 508.411 -99.473
C 837.970 506.696 -96.392
C 837.428 504.460 -93.994
C 837.263 502.953 -91.229
C 836.709 502.133 -87.723
C 836.997 500.026 -85.247
C 836.219 499.771 -81.827
C 834.273 498.133 -79.437
C 833.040 496.383 -76.483
C 832.504 495.056 -72.842
C 834.048 491.128 -71.244
C 833.378 488.319 -68.347
C 834.867 485.944 -64.139
C 837.245 485.947 -60.312
C 838.332 484.195 -58.057
C 839.757 485.959 -55.478
C 840.920 487.307 -52.125
C 843.413 489.277 -50.063
C 845.035 491.113 -47.103
C 844.870 494.564 -43.873
C 847.324 495.108 -40.700
C 847.112 497.169 -36.006
C 847.511 496.312 -32.297
C 847.204 493.777 -28.712
C 847.862 491.588 -26.403
C 848.953 491.072 -23.068
C 849.848 489.987 -20.019
C 850.926 488.743 -17.131
C 850.956 488.360 -13.807
C 851.675 487.777 -10.602
C 851.927 487.123 -7.222
C 852.689 486.403 -4.134
C 853.529 485.924 -1.035
C 854.402 485.691 2.139
C 856.812 485.198 4.639
C 859.190 485.452 7.115
C 861.066 485.385 10.113
C 862.135 485.150 13.451
C 863.999 485.533 15.783
C 867.329 484.499 17.830
C 869.536 485.091 20.614
C 871.830 485.795 23.308
C 873.714 486.597 25.756
C 875.844 487.204 28.493
C 877.802 487.928 30.968
C 880.660 489.743 32.213
C 883.284 491.706 32.614
C 885.130 494.122 33.180
C 886.746 496.915 34.332
C 889.815 498.282 36.293
C 891.899 501.157 36.572
C 893.581 504.263 37.312
C 895.305 506.992 37.882
C 897.058 510.338 38.416
C 898.921 512.411 38.709
C 900.739 515.028 37.920
C 902.904 517.684 37.051
C 903.710 520.809 35.292
C 904.383 523.251 33.747
C 905.148 526.528 32.279
C 905.794 529.158 30.919
C 907.778 530.494 27.501
C 909.218 532.601 24.824
C 908.244 535.169 22.575
C 908.934 537.690 20.375
C 909.134 539.431 17.898
C 909.716 540.645 14.866
C 908.322 541.725 11.682
C 909.525 543.272 8.491
C 909.449 545.638 5.830
C 909.185 545.727 2.304
C 910.253 547.082 -0.783
C 908.317 547.640 -3.826
C 907.281 548.569 -7.114
C 907.575 548.790 -10.089
C 907.402 549.497 -13.284
C 906.439 549.125 -17.058
C 904.189 548.619 -19.817
C 903.670 548.016 -22.751
C 902.083 546.891 -25.562
C 900.166 547.471 -28.313
C 899.030 544.193 -30.950
C 897.972 542.370 -34.494
C 895.140 540.157 -35.203
C 893.202 538.720 -37.282
C 891.208 536.013 -38.676
C 890.121 533.775 -40.349
C 888.360 531.100 -41.712
C 886.302 528.757 -41.984
C 883.537 526.723 -42.728
C 882.553 523.239 -44.061
C 881.051 520.111 -45.606
C 879.735 517.127 -44.494
C 879.462 513.309 -43.622
C 878.045 510.499 -43.031
C 876.080 507.698 -42.676
C 874.924 504.635 -42.134
C 874.803 501.436 -41.197
C 874.017 498.475 -39.802
C 872.693 496.061 -38.006
C 872.072 492.191 -37.382
C 870.425 489.322 -36.504
C 871.233 486.897 -33.552
C 872.177 483.739 -31.424
C 871.400 482.403 -28.435
C 870.662 480.202 -25.848
C 871.147 478.310 -23.194
C 871.976 476.189 -20.624
C 871.943 474.126 -17.798
C 872.565 473.285 -14.739
C 871.818 471.880 -11.392
C 873.566 470.830 -8.432
C 875.775 468.720 -5.593
C 877.947 469.249 -2.443
C 878.901 469.303 0.577
C 880.622 469.099 3.468
C 882.166 469.434 6.368
C 885.166 469.797 8.748
C 887.704 470.877 10.142
C 890.215 472.021 11.526
C 892.417 473.013 13.852
C 893.642 474.469 17.120
C 896.907 476.174 17.687
C 899.557 477.117 19.758
C 901.244 479.770 20.880
C 904.568 481.683 21.526
C 906.195 483.717 24.222
C 908.491 485.262 25.701
C 910.632 487.801 26.139
C 912.699 490.425 26.327
C 913.698 493.607 27.428
C 916.418 495.700 27.053
C 920.027 497.649 27.355
C 921.252 500.266 26.853
C 922.766 503.873 26.401
C 924.317 506.426 26.225
C 925.836 509.687 25.496
C 927.588 511.988 24.038
C 928.466 514.651 22.535
C 928.836 517.173 20.469
C 929.525 519.500 18.256
C 929.728 522.208 15.858
C 930.143 524.801 13.792
C 930.330 526.909 11.421
C 930.481 527.700 7.528
C 930.385 529.952 5.035
C 930.756 532.186 2.666
C 931.661 533.361 -0.138
C 932.284 534.518 -3.760
C 931.032 534.193 -6.608
C 929.960 534.823 -9.845
C 929.434 534.351 -13.146
C 928.054 534.899 -16.700
C 927.023 534.866 -19.842
C 927.460 532.977 -23.433
C 926.650 532.662 -26.083
C 924.553 531.321 -29.443
C 923.363 530.768 -32.167
C 922.566 530.261 -35.498
C 921.883 529.088 -38.567
C 920.303 527.778 -41.196
C 917.613 527.111 -43.183
C 915.390 525.831 -45.353
C 912.922 524.834 -47.176
C 910.703 523.278 -49.466
C 908.138 522.443 -51.407
C 906.283 521.109 -53.580
C 904.570 518.701 -55.711
C 902.582 518.084 -58.226
C 901.192 515.351 -59.947
C 899.035 512.671 -60.220
C 896.787 509.918 -58.709
C 896.910 506.908 -61.320
C 896.031 503.189 -60.262
C 896.214 498.200 -59.245
C 897.498 496.115 -60.808
C 898.648 493.280 -62.298
C 897.657 490.436 -64.145
C 897.163 487.552 -64.810
C 896.249 484.157 -68.170
C 898.526 481.175 -68.172
C 899.154 478.427 -65.188
C 898.133 475.015 -62.795
C 896.445 472.427 -61.384
C 895.452 469.773 -58.333
C 893.756 466.967 -57.466
C 892.353 465.208 -54.630
C 890.369 462.089 -52.750
C 890.478 458.604 -52.369
C 889.416 456.154 -50.577
C 886.051 454.500 -48.693
C 884.535 451.304 -45.723
C 884.237 448.346 -45.395
C 885.364 447.976 -41.109
C 884.821 446.755 -38.263
C 884.759 443.925 -36.373
C 885.193 442.616 -33.366
C 885.031 438.681 -32.221
C 887.748 437.078 -28.156
C 887.805 433.851 -28.889
C 888.601 430.959 -29.793
C 886.869 426.322 -31.951
C 887.351 423.246 -33.460
C 888.226 418.809 -33.359
C 889.815 417.110 -35.900
C 890.456 413.984 -38.692
C 890.143 413.590 -41.795
C 891.674 411.667 -44.346
C 895.675 411.030 -46.883
C 893.424 414.881 -50.274
C 894.006 415.163 -53.420
C 895.898 414.932 -54.997
C 896.973 414.955 -57.904
C 896.413 413.217 -60.938
C 896.523 414.532 -63.552
C 897.073 413.968 -67.161
C 898.379 414.514 -69.536
C 897.293 418.625 -72.024
C 896.943 420.626 -75.395
C 898.349 423.167 -78.096
C 899.488 425.262 -80.894
C 899.811 428.245 -82.215
C 902.847 430.220 -84.871
C 904.720 432.877 -85.440
C 904.759 433.508 -88.934
C 903.750 435.040 -92.347
C 904.978 436.724 -94.849
C 904.344 438.297 -98.115
C 904.863 440.586 -98.787
C 906.169 441.959 -101.782
C 904.139 444.957 -103.728
C 904.217 445.605 -106.220
C 904.453 447.200 -108.392
C 903.783 450.021 -111.844
C 901.052 451.788 -114.833
C 900.295 453.133 -117.487
C 900.562 452.845 -121.652
C 902.423 453.722 -123.500
C 902.938 454.676 -127.728
C 904.797 456.478 -129.605
C 903.650 458.103 -132.270
C 902.178 458.970 -134.209
C 902.847 459.550 -137.833
C 901.651 463.552 -139.487
C 904.457 466.005 -142.006
C 905.221 468.523 -144.606
C 908.095 470.818 -146.884
C 909.230 474.104 -148.069
C 909.535 476.480 -152.106
C 910.264 477.498 -155.255
C 912.004 478.471 -157.949
C 913.754 480.259 -160.827
C 914.368 482.786 -162.910
C 913.438 484.066 -165.774
C 912.016 487.675 -166.509
C 909.767 491.242 -166.368
C 907.241 494.177 -165.001
C 904.345 496.951 -163.875
C 903.506 499.039 -159.575
C 901.549 501.541 -157.546
C 900.049 505.218 -157.117
C 900.967 508.013 -154.082
C 899.820 511.801 -152.981
C 898.233 513.878 -151.535
C 897.118 517.230 -150.845
C 894.483 519.325 -150.222
C 890.601 521.392 -147.556
C 889.442 525.067 -148.403
C 887.705 527.866 -147.967
C 888.598 531.913 -147.386
C 889.513 535.217 -145.188
C 891.120 537.787 -141.661
C 893.738 541.125 -140.105
C 895.277 544.078 -139.107
C 894.863 547.377 -137.746
C 896.872 549.049 -136.699
C 898.101 551.016 -134.890
C 896.547 552.634 -131.000
C 897.372 554.569 -127.645
C 898.268 557.288 -125.254
C 899.319 559.789 -123.380
C 900.317 561.093 -119.065
C 900.608 561.684 -114.892
C 901.949 563.370 -112.756
C 903.946 566.846 -110.954
C 904.245 569.574 -109.353
C 905.874 572.417 -107.364
C 906.399 575.584 -105.514
C 905.735 579.379 -104.384
C 906.959 583.846 -104.342
C 906.175 586.352 -101.040
C 905.593 589.697 -98.759
C 907.792 593.541 -97.961
C 906.530 595.898 -96.035
C 906.111 598.547 -93.244
C 906.081 600.595 -90.638
C 905.894 602.638 -88.233
C 906.378 604.810 -85.529
C 901.646 602.629 -83.859
C 899.461 604.325 -81.564
C 895.299 604.880 -80.553
C 894.368 606.691 -77.168
C 891.969 605.033 -74.755
C 890.347 601.851 -71.897
C 888.188 601.983 -69.377
C 888.575 599.394 -65.461
C 888.620 600.217 -61.995
C 886.595 600.643 -59.078
C 887.034 600.858 -55.723
C 884.906 603.968 -54.324
C 886.409 606.500 -51.601
C 886.904 607.613 -48.630
C 888.288 608.201 -45.279
C 888.459 610.177 -42.284
C 888.218 612.518 -39.587
C 889.153 614.674 -37.659
C 888.243 619.874 -39.018
C 887.329 622.908 -38.094
C 887.292 624.825 -35.504
C 886.643 626.512 -32.607
C 885.749 628.534 -30.226
C 885.702 631.892 -29.085
C 885.310 634.846 -27.541
C 885.048 637.655 -25.782
C 884.131 640.827 -25.235
C 883.761 643.979 -24.208
C 882.911 647.204 -23.317
C 882.548 650.230 -22.156
C 882.351 653.318 -21.174
C 882.271 656.522 -20.392
C 883.584 659.319 -18.730
C 885.191 662.201 -17.751
C 886.100 665.447 -16.679
C 886.152 668.848 -15.800
C 887.397 671.515 -15.173
C 889.393 673.957 -12.643
C 890.920 677.159 -12.024
C 892.593 680.308 -11.471
C 894.005 683.157 -11.203
C 895.483 686.302 -10.635
C 896.922 689.179 -10.262
C 899.898 691.199 -10.532
C 902.931 692.379 -11.088
C 905.436 693.646 -12.386
C 907.762 695.497 -14.090
C 910.565 698.182 -13.824
C 913.539 699.286 -15.442
C 916.152 700.798 -17.420
C 918.682 702.095 -19.052
C 921.507 703.458 -21.224
C 923.945 704.410 -22.224
C 926.829 704.388 -23.792
C 930.052 704.360 -25.245
C 932.493 703.288 -27.775
C 934.479 702.293 -29.743
C 936.880 701.520 -32.410
C 938.878 700.729 -34.547
C 941.982 697.988 -35.049
C 944.763 695.985 -36.440
C 945.526 694.021 -39.297
C 947.713 692.406 -41.366
C 949.207 690.311 -42.974
C 950.943 687.665 -43.972
C 950.928 684.486 -45.742
C 953.385 681.853 -46.769
C 954.945 679.624 -49.068
C 955.580 676.168 -49.470
C 957.813 673.582 -50.379
C 957.069 670.357 -51.919
C 957.329 667.119 -53.401
C 958.379 664.321 -53.637
C 959.276 661.299 -54.530
C 959.163 657.401 -54.847
C 957.629 654.228 -55.560
C 957.609 651.191 -55.423
C 956.403 647.995 -55.291
C 955.618 645.061 -56.824
C 953.856 641.782 -54.559
C 952.991 637.864 -53.609
C 949.743 636.306 -52.941
C 947.927 633.707 -52.645
C 945.364 631.564 -51.201
C 943.859 629.391 -49.786
C 941.506 627.327 -48.264
C 938.778 626.317 -47.110
C 935.672 624.767 -46.574
C 933.649 622.749 -43.981
C 931.374 620.485 -41.950
C 928.699 620.856 -39.811
C 926.639 621.058 -36.475
C 924.070 620.932 -34.566
C 921.082 620.476 -32.925
C 918.647 620.312 -30.676
C 916.967 620.702 -27.821
C 914.698 621.449 -25.449
C 912.096 622.571 -23.783
C 909.768 622.460 -20.570
C 906.907 622.560 -18.696
C 905.893 625.197 -16.000
C 904.883 626.946 -12.636
C 902.935 629.495 -11.619
C 900.751 631.526 -9.834
C 899.750 633.896 -7.777
C 898.974 636.214 -5.364
C 897.409 638.629 -3.375
C 896.878 641.582 -2.169
C 894.844 644.472 -1.056
C 895.234 647.505 0.833
C 895.606 650.341 3.868
C 896.991 653.882 4.549
C 897.139 656.997 5.101
C 897.880 660.090 6.220
C 898.691 663.242 6.778
C 900.911 666.164 7.934
C 903.261 668.154 8.184
C 905.618 670.140 8.366
C 907.418 672.959 8.600
C 908.338 676.583 8.036
C 911.784 678.004 8.007
C 914.015 680.651 8.470
C 916.351 682.465 6.921
C 919.918 684.005 6.738
C 921.569 687.239 5.805
C 923.884 689.340 5.538
C 926.729 690.556 4.255
C 929.605 691.529 2.847
C 931.566 693.278 0.518
C 934.921 693.743 -0.155
C 938.832 695.008 -0.263
C 941.130 695.155 -2.081
C 944.088 695.557 -4.649
C 946.567 696.071 -6.244
C 949.447 696.152 -8.517
C 952.297 695.420 -9.872
C 954.545 694.539 -11.942
C 956.422 692.995 -14.147
C 958.530 691.337 -16.045
C 960.417 689.468 -18.508
C 962.363 687.944 -20.756
C 963.976 686.006 -22.691
C 965.357 682.379 -23.554
C 966.812 680.292 -25.750
C 968.639 678.410 -27.715
C 970.587 676.040 -28.521
C 972.472 672.821 -29.484
C 971.908 669.774 -29.918
C 971.997 666.534 -31.147
C 972.112 663.159 -31.151
C 971.972 659.540 -32.462
C 971.794 656.296 -33.074
C 972.220 652.598 -31.400
C 972.001 649.828 -31.633
C 970.387 645.971 -31.569
C 969.752 643.022 -31.764
C 969.623 639.563 -31.861
C 969.249 636.276 -31.296
C 967.930 633.229 -30.984
C 965.761 630.699 -31.706
C 963.783 627.982 -31.684
C 961.630 625.601 -32.002
C 959.568 622.726 -31.738
C 957.426 620.237 -32.252
C 955.748 617.578 -32.016
C 953.731 614.819 -30.756
C 952.321 611.914 -31.238
C 950.352 609.561 -29.521
C 947.966 607.961 -28.056
C 945.734 604.180 -27.206
C 944.365 601.604 -24.422
C 943.506 598.169 -23.711
C 942.922 594.783 -23.987
C 943.003 591.063 -24.184
C 945.333 586.931 -25.553
C 943.828 583.793 -25.226
C 944.266 580.569 -25.213
C 946.349 577.970 -25.934
C 946.539 574.523 -26.212
C 947.684 571.523 -24.157
C 949.967 569.012 -23.516
C 952.044 565.805 -21.551
C 953.933 563.134 -22.655
C 955.669 560.815 -20.963
C 959.683 561.533 -20.437
C 963.439 559.567 -21.239
C 966.496 557.861 -22.268
C 969.255 557.073 -23.619
C 972.838 557.069 -26.070
C 974.293 554.003 -24.041
C 973.781 549.761 -23.745
C 974.175 546.981 -23.959
C 972.682 543.794 -23.660
C 971.995 541.828 -22.721
C 973.550 536.981 -21.807
C 974.812 533.519 -20.745
C 973.918 530.266 -19.939
C 971.764 526.911 -19.512
C 973.473 524.751 -20.825
C 973.928 521.006 -20.617
C 972.828 517.161 -22.900
C 971.716 516.568 -26.164
C 972.423 513.766 -28.539
C 973.675 511.836 -30.879
C 975.396 509.599 -32.529
C 976.802 508.206 -34.408
C 977.559 506.738 -37.413
C 977.049 505.926 -41.600
C 976.772 503.163 -43.706
C 976.332 501.721 -45.391
C 975.916 499.361 -47.191
C 975.189 496.893 -48.756
C 972.054 494.475 -48.849
C 970.079 493.525 -52.362
C 970.968 490.411 -54.511
C 971.615 486.409 -53.806
C 970.543 483.323 -53.192
C 971.481 479.604 -54.071
C 971.558 476.014 -53.895
C 972.489 472.208 -53.590
C 971.383 468.988 -55.417
C 972.917 465.837 -56.315
C 972.843 461.819 -54.811
C 970.686 458.499 -55.774
C 970.542 455.482 -54.522
C 972.158 451.911 -51.810
C 971.407 449.297 -51.173
C 971.005 446.565 -50.442
C 969.057 443.499 -49.994
C 968.398 441.003 -49.135
C 967.364 439.022 -47.395
C 966.831 435.810 -45.197
C 967.415 433.636 -42.824
C 967.748 429.584 -41.160
C 968.549 428.155 -37.735
C 967.589 425.536 -35.524
C 967.698 423.192 -33.212
C 968.493 421.639 -30.369
C 971.793 419.735 -27.913
C 973.067 417.646 -25.829
C 973.357 417.448 -20.814
C 974.104 415.962 -16.713
C 973.443 411.813 -16.566
C 972.371 409.126 -14.002
C 971.488 405.118 -13.046
C 969.286 403.817 -10.351
C 966.966 400.545 -8.526
C 964.750 397.932 -6.259
C 962.458 396.647 -6.636
C 960.543 393.660 -5.354
C 958.696 389.913 -5.041
C 954.566 389.258 -3.980
C 951.584 387.597 -3.970
C 948.371 386.024 -0.816
C 945.476 382.900 -0.093
C 943.242 380.525 1.112
C 942.890 376.547 1.264
C 941.017 373.283 1.247
C 940.110 369.497 2.463
C 938.374 366.875 3.867
C 936.463 364.051 7.014
C 932.903 362.684 7.684
C 930.748 361.655 6.787
C 926.686 361.386 5.990
C 924.629 359.937 6.402
C 922.077 358.114 7.806
C 918.584 355.540 8.028
C 915.648 352.732 8.592
C 913.535 352.384 10.792
C 910.439 352.142 13.763
C 907.117 351.743 13.742
C 904.907 351.926 15.727
C 901.520 351.650 17.168
C 899.369 349.158 19.502
C 895.748 347.307 20.607
C 892.513 347.276 20.315
C 889.654 345.093 18.853
C 887.236 340.570 18.651
C 884.168 339.054 17.756
C 881.227 337.386 19.008
C 879.020 335.561 20.831
C 878.065 332.190 22.671
C 876.080 330.607 25.539
C 875.080 329.442 28.307
C 872.106 327.104 28.786
C 870.291 323.661 28.271
C 868.547 320.876 29.189
C 866.678 320.307 32.763
C 864.039 319.392 35.839
C 862.081 320.591 36.909
C 860.273 321.440 38.232
C 856.719 322.976 39.555
C 853.183 323.262 40.307
C 849.876 324.442 40.483
C 846.994 325.007 41.500
C 843.601 325.805 44.186
C 841.276 326.093 47.537
C 838.788 328.551 48.533
C 836.423 326.601 49.759
C 834.265 325.194 51.959
C 831.783 322.791 53.944
C 828.597 320.849 55.289
N -43.774 -15.941 45.205
N 204.401 352.335 -40.073
N 407.841 228.052 -370.185
N 289.197 236.612 -324.578
N 509.647 256.625 -64.046
N 496.459 212.144 28.925
N 517.231 168.001 -75.164
N 561.616 334.973 -76.311
N 450.670 413.227 -131.587
N 782.770 415.078 -55.431
N 791.890 518.208 -111.328
N 895.316 509.261 -4.237
N 929.546 661.581 -23.500
