# Supplementary material for: Impact of DNA methylation on 3D genome structure
Source: Nat Commun. 2021 May 28;12:3243. doi: 10.1038/s41467-021-23142-8 (PMC8163762; doi:10.1038/s41467-021-23142-8)
Supplement: Supplementary file 7 — Supplementary Software 2 [file 41467_2021_23142_MOESM7_ESM.zip › Supplementary_Software2/test/output_pos/cartnucl_000000_000018.xyz]

2888
generated by Juergen Walther
C 0.000 0.000 0.000
C 0.557 0.995 3.611
C -1.040 1.502 6.636
C -1.737 -0.571 9.542
C -2.689 -1.186 12.398
C -3.257 -3.438 14.549
C -3.387 -4.533 17.605
C -4.521 -7.116 19.755
C -5.272 -9.259 22.228
C -6.135 -11.159 24.815
C -6.302 -13.995 26.584
C -7.051 -16.509 28.645
C -7.351 -19.246 30.728
C -8.090 -21.592 32.868
C -8.978 -24.027 34.823
C -9.979 -26.618 36.604
C -12.306 -28.198 38.700
C -14.831 -30.052 40.127
C -16.821 -32.350 41.936
C -18.019 -35.050 43.837
C -20.085 -36.927 44.965
C -23.085 -37.705 47.561
C -25.573 -40.002 48.786
C -28.173 -42.244 49.897
C -30.394 -44.384 50.716
C -32.811 -46.660 51.888
C -35.081 -48.779 52.804
C -38.444 -50.039 52.465
C -41.566 -50.641 51.576
C -44.102 -51.724 50.174
C -46.580 -53.526 48.640
C -50.061 -55.213 49.050
C -52.941 -56.169 47.185
C -55.545 -57.708 45.217
C -58.061 -58.940 43.515
C -60.791 -60.374 41.269
C -63.215 -61.074 40.051
C -65.682 -61.021 37.886
C -68.484 -60.843 35.737
C -70.070 -60.316 32.464
C -71.339 -59.742 29.843
C -72.956 -59.544 26.554
C -74.270 -59.216 23.842
C -76.300 -56.267 21.701
C -78.106 -54.392 19.073
C -77.796 -53.561 15.636
C -79.053 -52.425 12.669
C -79.587 -50.835 10.141
C -80.278 -48.463 7.926
C -79.042 -46.296 5.277
C -80.412 -43.788 2.857
C -80.860 -42.329 -0.361
C -80.366 -39.244 -2.019
C -81.558 -36.782 -4.261
C -79.657 -34.646 -6.530
C -78.707 -32.255 -9.005
C -78.825 -29.606 -10.403
C -78.631 -27.041 -12.433
C -77.314 -23.693 -13.969
C -74.812 -21.460 -15.269
C -73.910 -18.689 -16.133
C -71.843 -16.038 -16.754
C -69.990 -14.169 -18.911
C -67.706 -10.747 -17.477
C -65.871 -7.060 -17.676
C -62.451 -6.123 -16.754
C -60.012 -4.079 -16.876
C -57.184 -2.168 -15.613
C -55.338 -0.007 -14.655
C -52.743 1.909 -13.350
C -50.052 2.657 -11.938
C -46.748 3.569 -11.170
C -44.644 5.927 -8.957
C -42.142 8.236 -7.273
C -40.064 8.135 -4.526
C -38.702 8.782 -0.901
C -36.542 9.061 1.446
C -33.847 9.442 3.549
C -31.853 9.916 6.159
C -30.830 10.293 9.311
C -29.284 10.034 12.291
C -27.426 9.094 14.834
C -25.699 9.915 18.313
C -23.325 9.914 20.777
C -23.575 8.362 24.352
C -23.666 7.863 28.242
C -22.749 5.539 30.496
C -21.574 3.922 33.340
C -21.657 2.366 36.243
C -21.992 1.044 39.395
C -21.546 -0.703 42.393
C -22.113 -3.004 44.592
C -21.231 -5.617 47.068
C -22.795 -7.524 49.682
C -24.462 -8.819 53.278
C -26.928 -11.428 54.707
C -28.081 -13.976 56.193
C -29.874 -16.156 58.036
C -31.664 -18.590 59.370
C -34.805 -20.276 60.816
C -37.650 -21.447 61.100
C -40.490 -22.638 61.318
C -43.062 -24.679 61.997
C -44.921 -27.943 62.438
C -48.585 -28.468 62.003
C -51.547 -30.171 62.726
C -54.048 -31.878 61.317
C -57.837 -32.544 60.750
C -60.211 -35.438 60.542
C -62.976 -36.913 60.400
C -65.820 -37.869 58.908
C -68.599 -38.649 57.217
C -70.607 -40.679 55.172
C -73.800 -40.616 53.861
C -77.844 -40.929 53.184
C -79.771 -41.252 50.995
C -82.278 -41.948 48.039
C -84.518 -42.475 46.127
C -86.902 -42.786 43.355
C -89.157 -42.021 41.159
C -90.691 -41.531 38.416
C -91.657 -40.580 35.427
C -92.853 -39.357 32.623
C -93.692 -38.212 29.290
C -94.721 -37.280 26.251
C -95.362 -35.930 23.446
C -95.449 -32.705 21.123
C -95.856 -31.357 18.071
C -96.711 -30.021 15.203
C -97.714 -27.776 13.199
C -98.381 -24.845 10.790
C -96.874 -22.404 9.541
C -95.802 -19.951 7.338
C -94.904 -16.901 6.200
C -93.490 -14.191 3.857
C -92.261 -11.556 2.282
C -91.820 -7.504 2.487
C -90.752 -5.158 1.423
C -88.092 -2.030 0.628
C -86.586 0.399 -0.355
C -85.418 3.435 -1.543
C -84.174 6.516 -2.010
C -82.072 9.077 -2.391
C -79.163 10.591 -3.326
C -76.494 12.599 -3.693
C -73.708 14.137 -4.217
C -70.949 16.362 -4.396
C -68.110 17.924 -5.135
C -65.774 20.030 -5.366
C -63.248 22.543 -4.611
C -60.979 24.651 -5.644
C -58.691 26.986 -4.352
C -56.581 29.545 -3.531
C -53.014 31.299 -4.571
C -51.174 32.633 -3.731
C -49.198 34.198 -5.174
C -48.690 35.790 -8.185
C -47.512 37.646 -10.937
C -46.499 41.794 -12.280
C -45.622 44.464 -13.037
C -44.217 48.595 -12.507
C -42.550 51.350 -13.128
C -38.966 53.721 -12.959
C -36.456 55.703 -13.747
C -32.483 56.554 -15.325
C -28.844 57.411 -14.976
C -24.774 57.933 -13.119
C -20.744 58.561 -12.581
C -17.724 60.604 -11.979
C -15.433 61.650 -14.771
C -12.213 63.950 -15.881
C -8.566 64.810 -15.117
C -5.257 65.570 -15.649
C -2.678 67.620 -15.689
C 0.624 68.712 -18.648
C 2.935 70.522 -19.601
C 6.865 71.350 -21.247
C 10.584 72.216 -22.733
C 14.755 71.880 -25.089
C 17.300 73.178 -25.805
C 20.655 73.690 -26.806
C 24.018 75.072 -28.260
C 27.216 76.251 -27.707
C 31.032 74.966 -26.456
C 34.546 75.598 -25.167
C 35.220 77.898 -21.808
C 38.718 79.143 -20.153
C 42.316 79.443 -20.219
C 45.493 79.952 -21.252
C 48.001 79.112 -22.338
C 51.719 78.914 -23.049
C 54.738 79.668 -21.161
C 58.224 79.939 -21.657
C 61.383 79.025 -21.388
C 63.091 82.516 -21.515
C 64.962 85.616 -23.213
C 68.435 87.348 -24.083
C 69.525 90.185 -25.442
C 72.166 92.256 -24.150
C 74.538 94.904 -23.197
C 75.687 98.054 -21.187
C 77.494 101.126 -20.413
C 79.384 104.184 -19.603
C 82.109 106.061 -19.190
C 82.156 108.659 -20.718
C 82.477 111.795 -21.466
C 82.822 114.810 -21.100
C 86.753 117.169 -21.456
C 88.236 120.415 -23.579
C 88.634 123.421 -20.502
C 90.501 125.898 -19.985
C 89.927 129.198 -17.354
C 88.901 131.959 -18.637
C 90.363 134.888 -16.242
C 90.885 138.044 -15.049
C 92.246 141.753 -16.200
C 94.099 144.002 -13.934
C 96.630 146.095 -12.529
C 98.420 149.060 -12.573
C 99.148 152.416 -11.407
C 101.274 154.878 -8.523
C 103.908 157.283 -6.111
C 104.510 160.129 -3.257
C 106.812 162.698 -1.855
C 104.870 165.244 1.035
C 106.138 167.687 2.547
C 107.956 170.893 3.348
C 108.414 173.882 4.475
C 109.630 177.707 4.969
C 110.218 181.060 5.775
C 111.144 183.909 7.561
C 112.270 186.827 9.739
C 113.360 190.143 11.693
C 114.372 192.900 13.428
C 115.369 195.184 15.970
C 116.162 196.834 20.314
C 116.391 200.927 21.687
C 118.137 203.552 24.102
C 118.300 207.632 24.990
C 118.223 210.204 26.782
C 118.420 213.071 28.942
C 119.815 214.552 32.678
C 120.146 217.664 35.252
C 120.472 219.736 37.683
C 119.996 222.354 39.250
C 118.827 224.992 39.322
C 118.530 228.710 39.786
C 117.657 230.714 41.952
C 116.694 234.367 42.093
C 117.047 237.360 43.816
C 116.447 240.495 44.114
C 116.754 244.185 45.592
C 116.869 247.290 46.883
C 118.653 250.115 47.853
C 119.055 252.169 49.393
C 121.264 255.569 50.073
C 122.538 259.314 52.731
C 122.981 262.392 54.473
C 123.819 264.772 56.872
C 124.922 267.143 58.520
C 126.444 269.186 60.507
C 127.714 272.117 62.465
C 128.812 275.200 65.486
C 130.346 276.854 68.882
C 132.442 277.792 71.021
C 134.675 278.367 72.680
C 136.856 279.614 74.307
C 139.629 280.914 76.823
C 143.185 281.250 78.337
C 145.775 282.491 78.993
C 148.562 284.740 80.660
C 150.206 284.326 83.102
C 150.439 286.822 86.655
C 152.809 287.341 89.515
C 155.012 288.223 91.819
C 157.011 290.755 92.854
C 160.701 291.382 94.494
C 165.777 292.026 94.776
C 167.254 293.176 98.803
C 169.836 294.109 100.126
C 173.069 293.519 101.841
C 176.185 292.321 103.564
C 179.371 292.784 103.865
C 182.948 293.585 103.640
C 184.622 292.810 108.032
C 187.299 290.050 110.916
C 189.811 290.869 112.807
C 190.896 292.797 115.579
C 192.462 294.322 118.127
C 194.205 295.930 120.457
C 194.938 296.907 123.573
C 195.997 298.435 126.342
C 197.046 299.573 129.429
C 198.234 301.073 132.069
C 199.205 302.703 134.703
C 199.953 304.445 137.404
C 201.202 307.332 138.956
C 201.714 310.355 140.520
C 202.491 313.004 142.732
C 203.297 314.977 145.524
C 203.563 317.512 147.126
C 205.480 320.980 147.929
C 205.662 324.019 149.852
C 205.743 327.138 151.665
C 205.618 329.823 153.384
C 205.763 332.782 155.288
C 205.732 335.527 157.005
C 204.696 338.969 157.302
C 203.376 341.967 156.883
C 201.473 344.404 156.891
C 199.217 346.900 157.541
C 198.737 350.657 158.430
C 196.407 353.330 158.104
C 193.816 355.831 158.353
C 191.583 358.230 158.415
C 188.752 360.787 158.455
C 187.156 363.075 158.188
C 184.907 365.110 156.933
C 182.683 367.449 155.490
C 179.626 368.366 153.669
C 177.226 369.069 152.070
C 174.044 370.075 150.542
C 171.476 370.855 149.134
C 170.226 371.925 145.300
C 168.192 372.903 142.370
C 165.252 371.898 140.652
C 162.710 372.430 138.433
C 160.795 372.245 136.087
C 159.412 372.115 133.074
C 157.732 370.087 130.562
C 156.138 370.557 127.207
C 153.538 370.203 124.798
C 153.020 368.879 121.560
C 151.596 369.213 118.340
C 150.325 366.607 116.122
C 148.855 364.842 113.390
C 148.384 364.234 110.492
C 147.320 363.240 107.557
C 147.078 361.088 104.298
C 146.806 358.036 102.415
C 146.971 356.502 99.797
C 147.435 353.900 97.628
C 146.178 351.409 95.680
C 148.846 348.780 93.454
C 150.020 346.275 90.397
C 151.505 342.931 90.584
C 152.277 340.164 89.210
C 154.344 337.264 88.460
C 156.115 335.221 87.163
C 158.203 332.553 86.366
C 160.022 330.029 86.707
C 161.344 326.778 86.846
C 164.385 324.648 85.795
C 166.948 322.056 84.726
C 169.693 320.500 86.109
C 173.441 319.635 86.895
C 175.941 317.864 87.825
C 178.292 315.515 88.712
C 181.087 313.910 89.501
C 184.272 313.350 90.320
C 187.136 312.375 91.797
C 189.398 311.157 93.847
C 193.099 309.883 94.511
C 195.638 307.975 95.785
C 198.479 309.079 98.226
C 201.973 309.881 99.820
C 203.429 309.790 102.852
C 205.691 309.409 105.463
C 207.915 310.245 107.746
C 210.424 311.320 109.829
C 212.724 311.695 112.439
C 213.998 313.029 115.095
C 215.566 313.061 118.452
C 217.267 315.352 120.637
C 220.081 317.785 122.521
C 220.356 320.893 124.799
C 220.825 322.727 127.338
C 221.690 325.169 129.495
C 221.996 327.575 131.737
C 222.522 331.167 133.010
C 222.149 334.190 133.528
C 221.708 337.201 134.047
C 221.451 340.187 135.552
C 220.639 342.673 138.283
C 219.722 346.253 137.803
C 219.580 349.560 138.918
C 217.471 352.080 139.511
C 216.373 355.788 139.093
C 215.023 358.600 141.172
C 214.157 361.535 141.865
C 212.181 364.233 141.659
C 210.081 366.804 141.244
C 207.314 368.806 142.062
C 205.806 371.680 140.884
C 204.695 375.550 140.048
C 202.352 377.129 139.259
C 199.113 379.218 138.454
C 196.935 381.184 137.864
C 194.004 383.111 136.785
C 191.976 384.803 134.910
C 189.410 385.760 133.291
C 186.815 386.040 131.303
C 184.459 386.522 129.065
C 181.613 386.588 126.824
C 178.958 386.926 124.824
C 176.695 386.845 122.595
C 175.542 385.952 118.896
C 173.067 385.606 116.650
C 170.719 385.726 114.366
C 169.466 385.956 111.461
C 168.084 385.667 107.876
C 167.836 383.547 105.588
C 166.654 381.695 102.906
C 166.651 380.069 99.947
C 165.451 377.815 97.063
C 164.933 375.876 94.435
C 166.477 374.719 90.839
C 166.333 373.072 88.593
C 166.840 369.779 86.066
C 166.839 367.705 83.868
C 166.810 365.812 80.968
C 167.481 363.952 78.257
C 168.145 361.372 76.251
C 168.021 358.118 75.236
C 168.570 355.095 73.876
C 168.830 352.022 72.932
C 169.636 348.901 71.448
C 169.706 345.738 70.430
C 170.385 343.041 68.944
C 172.141 340.240 67.416
C 172.059 337.479 65.674
C 174.242 335.027 64.415
C 175.611 332.726 61.768
C 178.330 330.914 59.521
C 181.487 330.892 57.918
C 183.028 330.747 55.349
C 185.062 329.686 52.221
C 187.274 328.421 49.373
C 189.584 331.290 47.684
C 193.620 334.308 47.003
C 194.407 334.562 44.031
C 195.116 335.146 41.270
C 197.349 333.926 39.342
C 197.836 332.679 36.209
C 199.413 332.139 33.601
C 201.329 332.786 30.800
C 205.160 331.804 29.668
C 208.505 331.292 29.203
C 210.982 332.520 27.661
C 213.781 332.963 25.443
C 215.477 332.307 22.297
C 217.944 331.233 19.779
C 220.906 329.397 20.089
C 223.564 326.711 20.346
C 225.609 325.941 21.135
C 228.783 325.699 21.360
C 231.408 324.977 21.137
C 234.124 323.618 19.570
C 237.001 323.214 19.524
C 239.712 322.364 16.033
C 243.304 322.947 15.087
C 246.678 322.391 14.047
C 250.043 321.324 14.504
C 253.719 320.380 14.886
C 256.296 318.882 13.525
C 258.628 318.081 10.619
C 261.076 318.247 8.317
C 263.594 316.892 6.517
C 266.212 315.194 5.984
C 268.444 315.254 3.456
C 272.225 315.776 2.638
C 274.516 315.848 0.405
C 277.364 314.096 -0.497
C 278.944 311.578 -2.281
C 281.562 310.457 -3.946
C 284.902 309.833 -5.108
C 288.595 308.691 -6.493
C 291.517 308.009 -8.183
C 294.624 309.206 -10.355
C 296.710 309.450 -12.248
C 298.418 310.049 -16.190
C 301.364 310.618 -17.513
C 304.380 311.275 -19.389
C 306.420 312.899 -21.676
C 309.455 313.535 -23.804
C 311.694 312.974 -24.890
C 313.642 310.344 -26.694
C 315.497 308.175 -28.497
C 317.507 306.173 -29.137
C 319.691 303.880 -29.902
C 322.778 301.672 -30.798
C 323.251 298.503 -34.499
C 325.093 294.920 -36.230
C 328.054 292.280 -36.501
C 329.823 290.477 -37.568
C 332.107 287.495 -37.927
C 331.704 285.132 -40.207
C 332.204 281.994 -39.991
C 332.817 278.301 -41.573
C 333.226 275.391 -40.971
C 331.260 271.295 -39.686
C 331.779 268.022 -40.025
C 332.205 264.891 -40.126
C 329.864 261.843 -37.173
C 330.599 258.444 -37.604
C 330.889 256.070 -35.718
C 329.889 253.645 -33.692
C 329.434 251.333 -31.947
C 327.048 249.624 -29.580
C 324.497 248.036 -27.182
C 324.071 246.393 -24.122
C 322.979 243.949 -22.323
C 323.840 242.804 -18.958
C 323.887 240.461 -16.139
C 324.388 238.112 -13.468
C 322.899 237.035 -10.197
C 321.167 235.294 -7.257
C 321.024 232.880 -4.401
C 320.636 230.698 -2.598
C 320.445 228.519 -0.056
C 318.429 225.531 1.286
C 316.526 223.482 3.463
C 315.398 220.957 4.493
C 314.852 218.171 4.981
C 313.812 215.586 7.546
C 313.775 213.983 10.068
C 314.992 212.284 13.195
C 315.524 209.779 15.863
C 314.502 207.369 17.420
C 312.841 205.134 19.633
C 312.143 201.968 21.207
C 311.551 198.462 22.279
C 309.771 196.747 23.557
C 309.457 192.984 23.153
C 310.272 190.901 20.137
C 311.339 188.025 19.270
C 314.166 185.642 18.433
C 316.110 183.348 18.332
C 318.398 180.472 19.623
C 319.100 177.448 20.879
C 320.878 175.528 21.379
C 323.965 173.812 21.835
C 324.837 170.401 22.892
C 326.635 167.219 23.196
C 327.843 162.737 24.221
C 330.477 160.460 22.986
C 333.596 159.348 25.098
C 335.436 156.654 26.097
C 336.516 153.649 27.519
C 338.541 151.109 29.178
C 340.267 148.278 30.347
C 342.957 146.093 30.466
C 345.106 144.042 30.774
C 347.856 143.761 33.280
C 350.558 142.919 34.519
C 354.054 141.632 33.924
C 356.986 139.489 34.749
C 359.312 136.089 34.769
C 361.618 133.666 34.264
C 363.671 131.531 33.652
C 365.099 127.915 34.370
C 368.483 125.553 33.435
C 370.852 123.159 34.838
C 374.597 121.986 36.822
C 377.434 120.391 37.847
C 377.867 116.565 39.602
C 381.652 115.458 39.616
C 385.062 113.935 40.850
C 385.995 111.334 41.778
C 387.808 108.515 41.403
C 389.854 104.972 41.866
C 391.977 102.621 43.113
C 394.935 100.553 44.722
C 397.682 97.442 44.708
C 400.366 95.381 46.600
C 403.282 94.415 48.983
C 405.704 93.239 49.471
C 408.331 90.422 50.207
C 411.530 91.601 51.129
C 414.983 92.110 50.531
C 417.759 92.735 50.890
C 420.782 90.599 53.725
C 424.064 89.787 54.639
C 428.229 90.400 54.984
C 431.478 90.404 54.969
C 434.427 90.045 56.907
C 437.512 89.739 58.194
C 440.627 89.694 59.355
C 443.263 88.374 60.939
C 446.088 87.754 62.601
C 448.991 86.658 64.115
C 451.832 86.150 65.632
C 454.536 85.662 67.360
C 457.136 85.126 69.320
C 459.742 86.286 71.362
C 461.822 87.289 73.915
C 464.389 87.685 76.316
C 467.146 87.252 78.449
C 468.934 87.838 80.799
C 471.764 90.106 82.585
C 473.804 90.763 85.479
C 475.722 91.516 88.441
C 477.315 91.992 91.165
C 479.295 92.599 94.013
C 480.975 93.144 96.726
C 481.229 94.806 99.917
C 480.733 96.595 102.648
C 479.893 97.540 105.471
C 479.172 97.962 108.794
C 480.281 99.590 112.149
C 478.978 100.782 115.241
C 477.766 101.380 118.588
C 476.695 102.157 121.587
C 475.190 102.860 125.021
C 474.389 104.000 127.452
C 472.441 105.460 129.655
C 470.482 107.255 131.987
C 467.296 108.138 133.592
C 464.693 108.939 134.771
C 461.605 109.634 136.630
C 459.003 110.297 138.035
C 456.071 113.263 137.926
C 453.040 115.288 138.555
C 449.516 114.908 138.744
C 446.396 115.988 139.622
C 443.502 116.897 139.582
C 440.641 118.480 139.013
C 437.362 118.402 137.437
C 434.291 120.540 137.280
C 430.790 121.167 137.470
C 428.159 122.420 135.465
C 425.265 124.430 135.170
C 422.325 123.908 133.071
C 419.144 124.220 131.479
C 416.932 125.707 130.108
C 414.142 126.784 128.769
C 411.501 127.609 126.002
C 409.412 126.887 123.165
C 407.616 127.790 120.885
C 406.041 127.790 117.851
C 403.299 127.158 115.938
C 403.381 127.885 111.643
C 401.858 128.796 107.921
C 402.258 127.001 104.752
C 401.343 126.438 101.755
C 401.757 125.769 98.201
C 401.841 125.935 95.209
C 402.303 125.453 91.793
C 403.259 124.182 89.097
C 403.529 122.428 86.066
C 404.712 122.771 82.410
C 405.400 122.681 78.676
C 407.925 121.595 76.598
C 411.051 121.690 74.224
C 413.068 120.705 71.941
C 414.798 119.334 69.303
C 417.003 118.648 66.920
C 419.791 118.735 65.090
C 422.612 117.994 63.408
C 425.242 116.504 62.118
C 428.155 116.407 59.423
C 430.369 115.107 57.160
C 434.266 115.014 57.395
C 438.093 115.529 56.702
C 440.964 113.815 57.078
C 444.136 112.468 56.624
C 447.397 112.117 56.941
C 450.822 112.150 57.191
C 454.215 111.299 57.265
C 457.089 110.702 58.620
C 460.269 108.876 59.157
C 463.440 109.357 60.777
C 467.330 110.494 61.761
C 469.666 110.977 64.800
C 471.980 110.524 66.915
C 474.531 110.854 69.094
C 476.690 110.923 71.591
C 478.756 112.498 74.429
C 479.543 113.950 77.040
C 480.275 115.372 79.681
C 481.718 116.146 82.607
C 483.324 115.567 85.981
C 483.251 117.900 88.887
C 484.636 119.189 91.822
C 484.002 119.713 95.058
C 483.857 122.025 98.182
C 484.750 121.939 101.821
C 485.238 123.055 104.713
C 484.284 124.293 107.676
C 483.079 125.556 110.531
C 481.937 125.381 113.847
C 480.820 127.561 116.280
C 480.463 130.265 119.358
C 478.599 131.079 121.472
C 476.167 131.943 124.447
C 474.647 132.916 126.832
C 472.250 133.967 129.406
C 470.023 135.713 130.982
C 467.345 136.637 132.428
C 464.255 137.377 133.248
C 461.255 138.498 133.979
C 457.770 139.198 134.678
C 454.642 139.964 135.567
C 451.574 140.748 135.843
C 448.295 142.395 134.312
C 444.987 142.954 134.505
C 441.874 143.878 134.950
C 439.269 145.656 134.615
C 436.034 147.536 133.695
C 433.964 147.701 131.356
C 431.013 148.015 129.563
C 428.865 149.044 127.169
C 425.680 149.234 125.012
C 423.250 149.667 122.812
C 422.040 151.935 119.642
C 420.195 152.406 117.604
C 418.268 152.229 113.897
C 416.453 152.439 111.490
C 414.251 153.247 108.941
C 412.708 154.167 106.108
C 411.388 154.133 103.045
C 409.869 152.721 100.337
C 408.726 151.915 97.282
C 407.591 150.692 94.522
C 406.547 149.992 91.203
C 405.200 148.703 88.452
C 404.165 148.234 85.510
C 403.909 148.072 81.881
C 402.123 147.499 79.208
C 402.443 147.508 75.707
C 400.944 145.163 71.647
C 400.128 145.747 68.011
C 399.484 145.996 64.160
C 399.867 146.422 61.285
C 400.849 147.215 57.988
C 399.700 146.651 54.153
C 400.616 146.305 50.692
C 403.324 146.536 48.241
C 403.361 147.570 45.510
C 403.572 149.607 43.280
C 403.878 148.711 39.256
C 403.699 150.116 35.547
C 404.009 150.748 32.603
C 405.045 152.278 29.605
C 406.000 151.831 26.579
C 406.462 154.203 24.056
C 406.321 155.453 21.737
C 403.535 155.488 20.050
C 401.206 157.058 17.767
C 401.232 156.258 15.149
C 400.194 154.556 11.637
C 401.445 153.862 8.092
C 402.137 154.419 4.727
C 403.655 154.228 1.637
C 406.868 153.512 -0.221
C 408.076 155.332 -2.752
C 410.096 156.191 -5.763
C 411.694 157.803 -7.965
C 410.094 158.768 -12.026
C 411.087 160.870 -14.295
C 413.483 161.557 -16.817
C 415.395 162.702 -19.328
C 417.321 164.077 -21.663
C 418.905 164.210 -24.608
C 420.916 164.815 -27.200
C 422.620 165.281 -30.166
C 424.563 166.036 -32.674
C 426.650 166.603 -35.095
C 428.881 166.955 -37.500
C 431.918 168.217 -38.721
C 435.156 168.786 -39.739
C 438.154 169.408 -41.510
C 440.625 169.829 -43.972
C 443.420 170.083 -45.058
C 446.790 172.243 -45.626
C 450.156 172.414 -46.896
C 453.582 172.526 -48.021
C 456.587 172.398 -49.089
C 459.872 172.527 -50.348
C 462.925 172.498 -51.426
C 466.426 171.928 -50.768
C 469.359 171.184 -49.446
C 471.898 169.700 -48.491
C 474.671 167.739 -48.041
C 478.560 167.614 -48.023
C 481.291 165.828 -46.596
C 484.009 163.637 -45.681
C 486.553 161.817 -44.701
C 489.301 159.450 -43.516
C 491.605 158.304 -42.408
C 493.500 156.718 -40.247
C 495.647 155.244 -37.855
C 496.403 152.849 -35.172
C 496.943 151.006 -32.909
C 497.864 148.437 -30.455
C 498.537 146.399 -28.315
C 498.823 146.228 -24.156
C 499.296 145.080 -20.672
C 498.202 142.499 -18.494
C 498.448 140.636 -15.641
C 497.914 139.303 -12.969
C 497.234 138.643 -9.789
C 494.853 137.309 -7.382
C 494.696 136.610 -3.706
C 494.047 134.608 -0.833
C 492.079 134.660 2.105
C 491.806 134.074 5.582
C 488.894 132.983 7.493
C 486.698 131.940 10.108
C 485.498 132.063 12.853
C 483.969 131.567 15.707
C 481.168 131.771 18.432
C 477.807 131.502 19.684
C 475.713 132.040 21.821
C 472.658 132.609 23.245
C 469.917 131.486 24.920
C 466.621 134.187 25.832
C 463.395 135.657 27.937
C 460.058 136.564 26.725
C 456.993 137.223 27.285
C 453.823 138.968 26.900
C 451.388 140.676 27.276
C 448.430 142.486 26.975
C 445.893 143.797 25.694
C 442.651 144.570 24.587
C 440.070 147.431 24.390
C 437.081 149.771 24.241
C 435.633 151.874 21.927
C 434.631 155.178 20.059
C 432.895 157.117 18.194
C 430.602 158.840 16.294
C 428.969 161.120 14.520
C 428.320 163.918 12.824
C 427.447 166.197 10.505
C 426.522 167.731 7.749
C 425.099 170.958 5.928
C 423.305 172.837 3.700
C 424.667 175.172 0.883
C 425.487 178.286 -1.358
C 425.950 178.980 -4.618
C 425.963 180.506 -7.741
C 427.087 182.244 -10.304
C 428.372 184.338 -12.704
C 429.115 186.009 -15.687
C 430.891 186.819 -18.264
C 431.537 187.564 -21.837
C 434.098 189.030 -23.888
C 436.626 191.659 -25.911
C 440.130 191.849 -27.527
C 442.439 191.982 -29.690
C 445.216 192.673 -31.473
C 448.027 192.799 -33.201
C 451.750 193.531 -33.835
C 454.834 193.488 -33.637
C 457.912 193.377 -33.425
C 461.170 193.214 -34.198
C 464.272 192.164 -36.089
C 467.720 191.907 -34.698
C 471.192 191.989 -35.068
C 473.962 190.186 -34.598
C 477.564 189.758 -33.194
C 480.884 188.386 -34.266
C 483.966 187.815 -34.126
C 486.716 186.348 -32.898
C 489.308 184.790 -31.466
C 491.686 182.227 -31.142
C 494.345 181.458 -29.078
C 498.012 181.136 -27.244
C 499.578 179.288 -25.590
C 501.719 176.654 -23.593
C 503.690 174.975 -22.095
C 505.584 172.678 -19.948
C 506.986 171.398 -17.324
C 507.783 169.436 -14.950
C 507.842 167.432 -12.352
C 508.019 165.746 -9.539
C 507.837 163.529 -6.679
C 507.955 161.479 -4.044
C 507.581 159.799 -1.372
C 505.984 159.407 2.248
C 505.368 157.489 4.938
C 505.182 155.769 7.721
C 504.864 155.260 10.836
C 503.900 154.710 14.525
C 501.351 154.689 16.339
C 499.057 153.899 18.815
C 496.812 154.341 21.299
C 494.084 153.521 23.892
C 491.658 153.346 26.132
C 489.583 155.489 28.916
C 487.492 155.628 30.757
C 483.681 156.222 32.373
C 481.173 156.426 34.048
C 478.685 156.789 36.429
C 476.208 157.789 38.460
C 473.192 158.516 39.684
C 469.819 158.161 40.037
C 466.530 158.567 40.591
C 463.312 158.592 40.815
C 459.877 159.259 41.403
C 456.573 159.105 41.727
C 453.560 159.711 42.432
C 450.337 161.349 42.882
C 447.275 161.272 44.010
C 444.413 163.309 44.164
C 440.836 163.992 42.164
C 438.398 164.954 42.244
C 435.324 165.314 42.010
C 432.468 165.385 41.343
C 428.927 165.894 41.973
C 426.422 167.003 42.478
C 423.796 168.243 43.768
C 421.234 170.353 43.706
C 418.347 171.959 45.979
C 418.198 175.215 49.649
C 416.446 178.216 49.293
C 415.930 181.867 49.053
C 415.024 184.815 51.391
C 413.922 187.253 52.568
C 412.264 190.454 50.429
C 411.263 192.956 49.786
C 409.545 195.671 49.193
C 409.279 199.464 48.610
C 407.041 202.740 47.427
C 407.050 206.328 44.872
C 405.384 208.910 42.547
C 406.663 212.336 40.125
C 405.821 215.716 39.335
C 405.199 218.761 39.049
C 404.352 220.736 36.691
C 403.295 224.033 36.327
C 400.456 227.061 35.763
C 401.306 230.988 36.597
C 400.052 234.612 36.798
C 399.089 237.860 37.012
C 399.239 241.249 37.852
C 398.714 244.114 39.895
C 398.192 246.996 41.414
C 397.071 250.264 41.165
C 397.266 253.992 42.841
C 397.839 256.648 44.530
C 396.349 259.591 46.033
C 395.723 263.593 46.656
C 395.919 266.774 46.493
C 394.740 269.565 48.344
C 394.195 272.075 50.010
C 392.738 274.932 51.239
C 392.339 277.360 54.041
C 391.211 281.019 55.226
C 390.571 283.877 57.484
C 391.674 286.577 60.047
C 392.475 288.742 62.633
C 392.050 291.442 64.948
C 392.080 293.923 65.666
C 391.067 297.009 64.480
C 394.962 299.140 67.438
C 393.724 301.091 70.398
C 392.785 304.054 72.230
C 391.245 306.674 73.416
C 391.273 310.205 75.157
C 389.066 313.575 74.749
C 389.046 317.457 75.201
C 387.521 320.921 75.531
C 386.015 324.070 74.688
C 385.389 327.626 74.545
C 384.425 330.273 74.095
C 383.674 334.105 75.360
C 382.542 337.499 76.338
C 381.180 340.492 76.927
C 382.066 343.124 77.657
C 381.578 345.926 79.304
C 383.017 349.373 82.056
C 384.832 352.800 84.364
C 387.046 355.783 84.689
C 386.303 359.856 83.747
C 385.961 362.773 84.709
C 387.497 366.067 84.311
C 388.113 369.038 85.577
C 388.397 372.414 87.424
C 388.447 375.755 89.445
C 389.000 376.277 93.175
C 389.156 377.348 96.789
C 392.441 378.833 98.664
C 392.901 380.068 102.617
C 395.429 381.017 104.450
C 396.949 383.520 106.738
C 397.993 386.633 108.250
C 399.159 389.489 109.949
C 399.614 390.552 112.544
C 400.480 394.296 114.023
C 401.705 395.463 116.793
C 401.695 396.977 119.010
C 401.593 399.203 121.237
C 401.514 397.662 125.285
C 401.795 399.281 128.016
C 401.861 402.015 129.961
C 402.778 404.781 132.261
C 405.062 406.222 134.184
C 406.820 407.327 137.224
C 408.498 406.655 140.439
C 409.669 405.618 143.035
C 410.954 406.390 145.980
C 413.515 407.299 148.840
C 415.071 409.115 151.098
C 415.059 411.739 153.501
C 416.660 411.358 156.805
C 419.065 412.007 159.428
C 420.411 413.137 162.552
C 422.279 413.482 165.400
C 423.210 414.301 169.024
C 424.713 412.422 172.501
C 426.520 412.509 176.193
C 426.997 411.135 180.147
C 425.307 410.756 183.719
C 426.679 412.156 186.664
C 426.544 412.719 190.169
C 428.284 411.661 193.450
C 426.826 411.921 196.691
C 426.546 412.029 200.055
C 428.252 413.914 202.556
C 429.611 416.300 204.948
C 432.430 416.203 207.751
C 432.506 416.044 212.265
C 433.865 416.396 215.040
C 436.657 416.891 218.546
C 438.240 417.704 221.111
C 439.253 419.051 223.284
C 441.011 420.595 225.538
C 441.598 421.048 229.006
C 442.633 421.826 232.103
C 443.615 422.874 235.102
C 444.800 422.514 238.211
C 445.641 422.787 241.427
C 446.885 422.760 244.648
C 447.761 423.181 247.760
C 448.421 423.483 250.924
C 448.907 423.620 254.185
C 448.382 425.113 257.316
C 447.344 426.059 260.458
C 447.009 426.791 263.903
C 447.414 427.028 267.384
C 446.583 427.564 270.227
C 445.708 430.153 273.207
C 444.633 430.684 276.603
C 443.397 431.212 279.951
C 442.291 431.442 282.935
C 441.241 431.918 286.262
C 440.149 432.249 289.292
C 437.356 432.655 291.539
C 434.374 432.964 292.922
C 431.629 432.392 294.227
C 428.934 431.282 296.029
C 426.519 432.010 298.991
C 423.216 431.330 300.135
C 420.142 430.124 301.591
C 417.258 429.246 302.878
C 413.911 427.958 304.180
C 411.320 427.694 305.213
C 408.071 427.226 305.248
C 404.544 426.982 305.328
C 401.328 425.658 304.143
C 398.737 424.685 303.070
C 395.521 423.169 302.155
C 392.869 422.009 301.259
C 389.672 423.077 298.801
C 386.497 423.083 296.903
C 384.697 421.044 294.622
C 381.856 420.155 292.945
C 379.805 419.542 290.796
C 377.719 419.669 288.219
C 376.976 418.583 284.826
C 374.205 418.927 282.330
C 371.844 417.719 279.953
C 370.962 418.168 276.557
C 368.444 418.536 274.101
C 368.462 417.423 270.625
C 367.561 416.707 267.246
C 366.377 417.333 264.564
C 365.095 417.339 261.548
C 364.925 417.689 257.655
C 365.974 417.063 254.273
C 365.912 417.714 251.304
C 366.950 417.986 248.058
C 367.022 416.814 244.864
C 369.325 418.884 241.799
C 370.302 420.152 237.999
C 373.508 419.940 236.240
C 375.200 420.052 233.544
C 378.013 420.892 231.393
C 379.826 422.069 229.315
C 382.473 423.038 227.274
C 385.388 423.357 226.178
C 388.415 423.070 224.420
C 391.132 425.134 222.618
C 393.876 426.635 220.465
C 397.146 427.640 220.879
C 400.253 429.990 221.367
C 403.320 430.906 221.269
C 406.672 431.489 220.765
C 409.732 432.771 220.693
C 412.323 434.772 221.332
C 415.310 436.065 222.193
C 418.376 436.527 223.283
C 421.677 438.727 223.418
C 425.016 439.472 223.508
C 427.023 441.160 226.401
C 429.223 443.621 228.521
C 431.510 443.456 230.983
C 434.267 444.010 233.027
C 436.026 445.159 235.565
C 437.697 446.722 238.126
C 439.963 447.608 240.641
C 441.008 448.027 243.672
C 443.425 447.861 246.476
C 443.852 449.210 249.780
C 444.690 451.647 253.059
C 443.784 452.128 256.784
C 443.973 452.144 259.945
C 443.804 452.889 263.228
C 443.375 453.130 266.494
C 441.828 454.441 269.763
C 439.803 455.121 271.995
C 437.746 455.742 274.213
C 436.264 456.076 277.202
C 435.360 455.234 280.776
C 432.188 456.127 282.516
C 430.375 456.851 285.413
C 427.724 455.894 287.202
C 424.389 456.664 289.049
C 422.655 455.797 292.257
C 420.485 455.969 294.517
C 417.424 455.535 295.808
C 414.282 455.039 296.845
C 411.703 453.246 298.416
C 408.349 453.680 299.111
C 404.706 454.685 300.733
C 401.925 453.759 300.837
C 398.273 452.317 301.149
C 395.417 451.593 301.666
C 391.928 450.455 301.697
C 388.756 450.297 301.062
C 385.888 449.299 300.113
C 383.293 448.167 298.454
C 380.585 447.417 296.753
C 377.874 446.106 294.738
C 375.200 444.954 293.099
C 372.930 444.051 291.067
C 371.181 444.355 287.510
C 368.960 443.182 285.276
C 366.481 442.314 283.316
C 364.276 442.644 281.060
C 362.037 442.955 277.940
C 362.283 442.894 274.822
C 361.630 442.355 271.460
C 361.378 442.979 268.151
C 360.895 442.351 264.382
C 360.708 442.292 261.081
C 360.740 444.630 257.736
C 360.746 444.823 254.954
C 362.114 445.010 251.007
C 362.514 445.129 248.013
C 362.454 445.600 244.583
C 362.863 446.569 241.396
C 364.076 446.942 238.312
C 365.744 445.980 235.497
C 367.486 445.805 232.630
C 369.287 445.196 230.023
C 371.187 445.243 227.026
C 372.904 444.477 224.286
C 374.443 444.591 221.537
C 376.654 445.553 218.807
C 377.680 445.136 215.736
C 380.025 446.467 213.479
C 382.635 446.547 211.115
C 385.564 448.070 208.268
C 388.112 448.952 205.415
C 388.906 450.659 203.340
C 391.042 453.654 200.995
C 390.973 455.832 198.432
C 391.721 457.682 195.868
C 392.422 460.962 194.714
C 393.211 463.786 193.081
C 393.779 466.523 191.281
C 395.387 469.339 190.453
C 396.356 472.323 189.320
C 397.823 475.233 188.179
C 398.712 478.107 186.921
C 399.515 481.075 185.881
C 400.300 484.174 185.064
C 399.448 487.335 183.804
C 398.540 490.614 183.282
C 398.351 494.051 182.467
C 399.045 497.381 181.591
C 398.503 500.328 181.307
C 396.683 503.402 179.414
C 396.040 506.940 179.209
C 395.265 510.462 179.110
C 394.721 513.605 179.214
C 394.120 517.070 179.046
C 393.531 520.254 179.057
C 391.462 523.006 180.132
C 389.176 524.950 181.510
C 387.604 526.777 183.448
C 386.477 529.085 185.716
C 384.611 532.461 186.219
C 382.650 534.243 188.599
C 381.237 536.287 191.216
C 379.743 538.127 193.480
C 378.146 540.076 196.346
C 376.462 541.603 197.983
C 374.244 542.285 200.306
C 371.681 543.063 202.613
C 369.831 542.548 205.746
C 368.265 542.018 208.211
C 366.575 541.768 211.460
C 365.103 541.425 214.087
C 361.602 539.640 215.487
C 358.856 538.409 217.638
C 358.376 536.546 220.621
C 356.474 535.471 223.248
C 354.940 533.775 225.242
C 352.859 531.661 226.728
C 352.440 528.491 228.465
C 349.708 526.591 230.184
C 348.267 524.737 232.862
C 346.795 521.580 233.474
C 344.250 519.670 235.016
C 344.422 516.268 236.326
C 343.656 513.139 237.865
C 341.949 510.739 238.429
C 340.497 508.038 239.582
C 339.560 504.253 239.906
C 340.245 500.734 240.199
C 339.346 497.832 240.104
C 339.490 494.443 239.679
C 339.783 491.307 240.968
C 339.825 487.831 238.341
C 339.222 483.903 237.239
C 341.565 481.545 235.699
C 342.396 478.567 234.936
C 343.728 475.896 232.854
C 344.089 473.491 231.100
C 345.229 470.958 229.001
C 347.119 469.304 227.134
C 349.370 466.985 225.760
C 349.926 464.665 222.728
C 350.797 461.999 220.167
C 352.768 461.750 217.351
C 353.795 461.595 213.565
C 355.588 460.885 211.008
C 357.743 459.722 208.593
C 359.308 459.036 205.748
C 360.174 459.134 202.529
C 361.817 459.376 199.600
C 364.068 459.834 197.249
C 365.285 459.296 193.509
C 367.421 458.717 190.899
C 368.370 461.143 187.990
C 368.876 462.766 184.454
C 371.118 464.728 182.891
C 373.217 466.181 180.532
C 374.253 468.311 178.242
C 374.971 470.479 175.677
C 376.557 472.488 173.291
C 377.566 475.249 171.944
C 379.961 477.520 170.260
C 379.961 480.664 168.517
C 379.603 483.693 165.674
C 379.171 487.520 165.364
C 379.785 490.581 164.834
C 379.693 493.827 163.929
C 379.708 497.111 163.580
C 378.200 500.612 163.062
C 376.553 503.196 163.461
C 374.917 505.772 163.928
C 374.018 508.993 164.176
C 374.379 512.681 164.927
C 371.640 515.008 165.913
C 370.232 518.201 166.065
C 369.043 520.487 168.188
C 366.270 522.952 169.355
C 365.949 526.447 170.673
C 364.508 529.090 171.556
C 362.605 530.965 173.578
C 360.639 532.608 175.729
C 359.989 534.672 178.495
C 357.234 536.014 180.086
C 354.044 538.317 181.283
C 352.480 538.978 183.675
C 350.593 540.017 186.971
C 348.909 541.096 189.197
C 346.918 541.826 192.193
C 344.467 541.832 194.310
C 342.721 541.477 196.946
C 341.161 540.374 199.613
C 339.272 539.249 202.054
C 337.680 537.820 204.978
C 336.075 536.753 207.706
C 334.568 535.217 210.046
C 332.490 532.075 211.315
C 331.157 530.334 213.863
C 329.479 528.910 216.291
C 327.230 527.133 217.649
C 324.835 524.516 219.152
C 324.590 521.411 219.450
C 323.909 518.250 220.699
C 322.828 515.052 220.782
C 322.271 511.458 222.049
C 321.663 508.260 222.631
C 319.741 504.957 221.198
C 319.205 502.228 221.398
C 319.550 498.086 220.931
C 319.332 495.072 220.979
C 318.476 491.718 221.083
C 317.712 488.507 220.481
C 317.953 485.241 219.850
C 319.409 482.158 219.962
C 320.429 479.004 219.416
C 321.801 476.097 219.144
C 322.787 472.783 218.345
C 324.172 469.763 218.264
C 324.875 466.762 217.599
C 325.578 463.642 215.857
C 326.163 460.431 215.959
C 326.814 457.745 213.787
C 326.969 454.394 212.726
C 328.209 451.698 210.705
C 329.111 448.452 209.174
C 329.842 444.992 207.681
C 330.702 441.772 206.317
C 332.608 439.904 204.029
C 332.226 436.107 204.616
C 333.122 433.097 204.811
C 333.838 430.037 204.243
C 334.402 427.226 204.676
C 335.360 423.625 203.996
C 338.519 421.336 204.617
C 341.603 418.919 206.258
C 342.727 416.276 206.739
C 344.365 413.234 208.333
C 346.120 410.516 208.630
C 346.067 407.052 209.391
C 346.615 403.786 209.939
C 347.359 400.630 210.673
C 347.119 397.303 210.388
C 347.135 393.992 210.785
C 347.163 390.540 210.698
C 347.337 387.314 211.138
C 347.278 384.112 211.670
C 346.966 380.879 212.249
C 347.118 378.107 214.393
C 346.539 375.496 216.561
C 346.152 372.366 218.162
C 345.821 368.952 218.920
C 345.115 366.556 220.599
C 345.932 364.041 223.658
C 344.955 361.207 225.653
C 343.891 358.472 227.752
C 342.753 356.035 229.470
C 341.766 353.257 231.395
C 340.704 350.773 233.180
C 338.849 349.601 236.043
C 336.993 349.305 238.757
C 334.619 349.005 240.717
C 331.753 348.221 242.424
C 330.217 346.247 245.404
C 327.459 346.286 247.657
C 324.367 345.957 249.488
C 321.678 345.721 251.348
C 318.392 345.628 253.285
C 316.407 345.532 255.260
C 314.085 346.596 257.322
C 311.760 347.712 259.740
C 309.065 349.917 260.916
C 306.992 351.803 261.894
C 304.092 353.754 263.016
C 301.800 355.494 263.964
C 301.233 358.886 266.326
C 299.741 361.745 268.139
C 297.586 364.503 267.550
C 295.559 367.042 268.605
C 294.322 369.760 269.143
C 293.725 372.890 270.069
C 293.181 376.336 269.036
C 292.321 379.620 270.617
C 290.490 382.658 270.941
C 291.043 386.151 270.988
C 290.345 389.312 272.413
C 290.256 392.580 270.790
C 289.898 396.066 270.111
C 290.250 398.990 270.676
C 290.140 402.261 270.829
C 291.153 405.982 270.170
C 292.038 408.813 268.136
C 293.146 411.627 267.830
C 294.684 414.330 266.413
C 294.521 417.315 264.787
C 298.164 419.419 263.650
C 300.552 422.663 262.772
C 302.699 423.237 259.860
C 304.389 425.203 258.009
C 307.193 426.275 255.953
C 309.640 427.617 254.856
C 312.421 428.643 253.032
C 314.657 428.690 250.841
C 316.639 429.322 248.012
C 320.250 430.097 246.898
C 323.524 431.194 245.314
C 326.172 429.698 243.696
C 329.741 428.185 243.075
C 332.311 427.239 241.414
C 334.885 426.581 239.229
C 337.726 425.613 237.814
C 340.683 424.133 237.383
C 343.287 422.311 236.269
C 345.248 420.249 234.625
C 348.896 419.003 233.676
C 351.457 417.790 231.758
C 353.333 414.385 232.132
C 356.088 411.642 232.660
C 356.800 408.552 231.534
C 358.440 405.696 230.420
C 359.829 402.712 230.537
C 361.479 399.733 230.988
C 362.976 396.599 230.564
C 363.268 393.393 230.857
C 363.984 389.937 229.726
C 364.560 386.681 231.133
C 366.225 383.307 232.932
C 365.240 380.105 234.857
C 364.679 377.066 235.549
C 364.437 374.031 236.996
C 363.655 371.101 238.304
C 363.022 368.543 241.107
C 361.842 367.125 243.586
C 360.601 365.731 246.045
C 359.317 363.417 248.104
C 357.348 360.360 249.144
C 355.750 359.792 252.462
C 354.586 357.676 254.986
C 351.868 356.889 256.756
C 350.053 356.275 260.141
C 347.646 353.842 261.672
C 345.982 352.448 263.937
C 343.528 352.267 266.210
C 341.032 352.352 268.436
C 337.761 351.748 269.562
C 335.926 352.226 272.448
C 334.156 351.927 276.148
C 331.749 352.770 277.597
C 328.377 353.713 279.401
C 325.990 354.191 281.140
C 323.010 355.343 282.947
C 321.120 357.012 284.978
C 318.834 358.876 286.172
C 316.764 361.316 286.899
C 314.929 363.833 287.941
C 312.729 366.647 288.544
C 310.591 369.095 289.321
C 308.973 371.776 289.862
C 308.929 375.715 290.405
C 307.177 378.569 290.685
C 305.445 381.253 291.419
C 304.862 384.120 292.644
C 304.434 387.813 293.658
C 305.213 390.665 292.635
C 305.136 394.051 291.894
C 306.184 397.249 291.621
C 306.230 400.962 290.595
C 306.789 404.132 289.839
C 309.333 407.264 290.446
C 310.090 409.881 289.847
C 311.914 413.134 287.956
C 312.897 415.817 286.969
C 313.968 419.065 286.427
C 315.652 421.924 285.927
C 317.338 424.417 284.490
C 318.214 426.505 281.940
C 319.750 428.616 279.825
C 320.931 430.463 277.459
C 322.761 432.642 275.338
C 323.800 434.643 272.897
C 325.410 436.711 271.145
C 328.074 438.531 269.453
C 329.038 441.077 267.650
C 331.961 442.406 266.220
C 333.995 444.135 263.223
C 335.959 447.345 261.561
C 338.417 448.693 260.130
C 341.173 450.573 258.531
C 343.882 451.928 257.043
C 345.120 453.356 256.216
C 346.709 455.756 253.737
C 348.777 458.116 253.327
C 349.310 462.126 250.526
C 351.351 464.482 249.236
C 354.164 466.976 248.570
C 357.081 467.317 246.863
C 360.772 467.894 245.881
C 364.811 467.330 245.127
C 367.981 468.492 244.742
C 371.803 469.744 244.517
C 374.648 469.074 244.294
C 378.083 469.294 244.395
C 381.036 469.003 244.881
C 385.625 468.046 243.705
C 389.608 469.077 244.630
C 392.716 470.911 244.999
C 395.596 472.646 244.787
C 399.369 474.207 244.753
C 402.212 475.217 245.335
C 405.007 476.633 245.266
C 407.889 478.319 245.308
C 410.386 479.656 244.282
C 412.583 480.827 245.558
C 415.315 480.871 245.289
C 418.072 482.150 245.124
C 421.434 483.959 245.391
C 424.593 483.646 247.840
C 428.878 485.180 247.599
C 432.369 484.635 249.619
C 435.590 484.724 249.552
C 438.203 485.704 249.252
C 442.271 486.036 250.130
C 445.423 487.666 250.583
C 449.046 488.095 251.162
C 452.005 489.102 250.800
C 454.735 488.813 249.844
C 456.600 488.113 248.721
C 459.161 487.670 248.547
C 462.050 485.471 246.892
C 465.107 483.420 246.450
C 468.537 482.440 246.093
C 471.264 480.635 245.096
C 473.266 479.621 242.465
C 475.935 478.290 240.839
C 478.947 477.436 238.302
C 479.193 474.680 236.138
C 479.161 472.663 234.176
C 479.448 469.675 231.522
C 480.132 467.270 229.091
C 481.091 463.945 228.566
C 482.725 462.481 226.202
C 484.994 461.267 223.006
C 488.674 460.182 222.139
C 491.752 458.710 221.658
C 494.492 456.110 220.679
C 497.777 455.427 219.543
C 499.222 453.661 217.094
C 500.964 450.399 214.983
C 502.373 450.492 211.427
C 504.086 448.410 209.444
C 506.341 446.748 207.657
C 508.350 445.319 206.699
C 510.280 443.734 204.652
C 511.352 440.314 202.741
C 511.885 439.221 200.385
C 515.673 436.602 200.731
C 517.886 434.540 199.475
C 520.128 431.380 197.087
C 523.378 430.891 195.912
C 524.367 428.259 193.449
C 526.239 426.167 192.570
C 528.587 425.397 190.623
C 530.528 423.822 189.571
C 532.089 423.230 187.543
C 536.369 422.827 186.338
C 538.217 423.776 183.287
C 539.869 421.428 181.747
C 541.352 419.608 179.353
C 544.201 418.840 177.391
C 544.427 417.373 173.782
C 545.505 416.865 170.304
C 545.582 415.504 167.642
C 547.770 414.419 165.813
C 550.350 416.022 160.884
C 551.905 415.584 157.732
C 552.252 413.522 154.824
C 554.221 413.571 152.240
C 555.766 411.656 149.687
C 557.421 410.393 147.053
C 559.298 409.263 144.553
C 559.882 407.677 141.664
C 561.138 406.030 139.049
C 562.059 404.521 136.084
C 563.411 403.022 133.523
C 564.701 401.311 131.084
C 565.895 399.366 128.701
C 568.444 397.377 127.340
C 570.563 394.870 126.306
C 572.490 392.504 124.516
C 573.865 390.390 122.070
C 575.470 388.073 121.015
C 579.031 386.368 120.145
C 580.858 383.510 118.935
C 582.690 380.585 117.880
C 584.099 377.890 116.915
C 585.848 375.077 115.722
C 587.365 372.393 114.730
C 588.919 369.244 115.552
C 590.107 366.549 117.045
C 590.420 363.740 118.301
C 590.400 360.421 119.148
C 592.447 357.115 119.270
C 592.682 354.037 121.046
C 592.506 350.693 122.391
C 592.548 347.701 123.731
C 592.281 344.268 125.374
C 592.762 341.855 126.715
C 592.799 339.667 129.161
C 593.098 337.356 131.820
C 591.911 335.739 134.900
C 591.002 334.552 137.464
C 589.732 332.678 140.353
C 588.719 331.262 142.833
C 589.302 331.408 146.962
C 589.094 330.794 150.603
C 586.664 330.561 153.180
C 585.656 329.676 156.322
C 584.628 329.707 159.176
C 584.142 330.283 162.408
C 582.058 331.822 164.962
C 581.897 331.997 168.700
C 580.282 331.786 171.867
C 579.638 333.791 174.708
C 579.479 334.102 178.227
C 577.234 336.158 180.240
C 575.519 337.724 182.952
C 575.331 339.106 185.606
C 574.466 340.441 188.471
C 573.458 343.198 191.057
C 571.551 345.997 192.267
C 571.127 348.279 194.230
C 570.101 351.296 195.467
C 567.892 353.165 197.257
C 568.416 357.477 197.607
C 568.129 361.203 199.351
C 566.867 364.334 197.928
C 565.792 367.309 198.299
C 565.424 370.850 197.545
C 565.535 373.846 197.562
C 565.348 377.255 196.883
C 564.850 379.931 195.337
C 563.545 382.923 194.044
C 564.445 386.598 193.289
C 564.698 390.337 192.667
C 565.312 392.414 189.987
C 567.222 394.822 187.544
C 567.604 397.103 185.329
C 567.495 399.726 183.107
C 568.226 402.116 180.924
C 569.938 403.975 178.747
C 571.015 405.669 176.043
C 571.390 406.952 173.040
C 573.010 409.673 170.648
C 573.260 411.928 168.086
C 575.550 411.732 164.929
C 578.259 412.475 162.190
C 578.642 412.090 158.869
C 579.479 412.545 155.526
C 581.180 412.253 152.720
C 583.285 412.040 150.015
C 584.663 411.981 146.799
C 585.960 410.642 144.157
C 586.444 410.096 140.524
C 588.785 408.520 138.299
C 592.067 407.602 135.897
C 593.939 404.599 134.346
C 595.030 402.498 132.242
C 596.889 400.353 130.424
C 598.311 397.880 128.760
C 600.883 395.100 128.084
C 602.578 392.530 128.351
C 604.216 389.930 128.644
C 605.777 387.037 127.980
C 606.370 383.667 126.370
C 608.252 380.815 127.857
C 610.187 377.924 127.551
C 610.298 374.694 128.390
C 612.127 371.622 129.922
C 612.687 367.991 129.180
C 613.939 365.130 129.483
C 614.419 362.186 131.009
C 614.765 359.349 132.748
C 614.014 356.018 133.569
C 615.132 353.624 135.792
C 617.142 350.605 137.730
C 616.713 348.490 139.718
C 616.001 345.512 142.193
C 615.913 343.133 144.006
C 615.362 340.560 146.564
C 615.441 339.001 149.402
C 614.591 337.549 152.102
C 613.330 336.715 155.014
C 612.424 335.979 158.085
C 610.889 335.260 161.287
C 609.627 334.357 164.245
C 608.402 334.067 167.163
C 607.691 335.602 170.762
C 606.139 335.387 173.735
C 605.001 334.932 176.774
C 604.831 335.280 179.922
C 604.347 336.209 183.630
C 603.169 338.531 185.365
C 601.590 340.300 187.894
C 601.051 342.695 190.213
C 599.223 344.823 192.852
C 598.043 347.008 195.036
C 599.039 350.216 197.353
C 598.248 352.245 199.096
C 596.852 355.927 200.502
C 595.862 358.320 202.061
C 595.111 360.863 204.288
C 594.841 363.701 206.058
C 593.940 366.748 207.071
C 591.833 369.408 207.410
C 590.425 372.432 207.815
C 588.698 375.153 207.963
C 587.429 378.444 208.352
C 585.521 381.151 208.629
C 584.451 384.070 209.152
C 584.079 387.693 209.238
C 582.478 390.333 210.297
C 582.594 393.837 210.029
C 581.904 396.899 213.265
C 580.906 399.834 214.254
C 580.918 402.558 214.195
C 578.643 405.862 215.396
C 578.424 408.428 216.905
C 577.565 411.843 217.675
C 574.916 414.785 217.316
C 573.832 417.552 217.054
C 573.141 421.098 217.722
C 571.766 424.558 216.992
C 568.180 426.962 215.105
C 569.630 431.602 214.633
C 568.659 434.596 214.876
C 567.719 438.048 214.589
C 566.753 441.845 215.986
C 564.856 444.805 216.117
C 561.907 447.042 215.861
C 560.236 449.634 216.884
C 559.030 452.866 216.060
C 557.597 455.893 215.828
C 556.318 458.961 215.839
C 554.395 461.459 214.714
C 552.958 464.368 213.941
C 551.056 467.114 213.069
C 549.656 469.999 212.474
C 548.408 472.887 211.677
C 547.247 475.796 210.637
C 547.466 479.288 210.395
C 547.987 482.571 209.500
C 547.724 485.973 208.569
C 546.618 489.129 207.492
C 546.892 491.942 206.457
C 547.804 495.835 207.054
C 548.174 499.150 205.696
C 548.704 502.433 204.295
C 549.105 505.246 202.844
C 549.450 508.473 201.479
C 549.860 511.373 200.098
C 552.043 513.730 198.459
C 554.572 515.292 197.020
C 556.630 516.360 194.973
C 558.361 517.611 192.294
C 560.129 520.724 190.771
C 562.706 521.636 188.488
C 564.838 522.562 185.728
C 566.935 523.481 183.381
C 569.329 524.251 180.513
C 571.403 525.211 178.891
C 574.251 525.240 177.259
C 577.414 525.430 175.690
C 580.252 523.981 173.861
C 582.595 522.754 172.513
C 585.311 521.452 170.415
C 587.612 520.298 168.815
C 591.459 518.838 169.501
C 594.832 517.377 169.084
C 596.396 514.534 167.645
C 599.135 512.829 166.520
C 601.338 510.783 166.116
C 603.900 508.707 166.490
C 605.037 505.256 166.698
C 608.278 503.398 166.958
C 610.638 500.894 166.038
C 612.375 498.166 167.469
C 615.381 496.338 167.829
C 615.827 492.751 168.337
C 617.221 489.495 168.787
C 619.126 487.499 169.958
C 621.009 484.926 170.715
C 622.174 481.665 172.537
C 621.795 478.320 173.800
C 622.739 476.008 175.533
C 622.614 473.202 177.482
C 622.927 469.833 177.846
C 622.143 467.940 181.691
C 622.509 465.113 184.671
C 619.890 463.249 186.428
C 618.986 460.811 188.266
C 617.143 459.118 190.908
C 616.311 457.712 193.423
C 614.635 456.187 196.065
C 612.295 455.175 197.881
C 609.819 453.290 199.508
C 608.359 452.482 202.987
C 606.783 451.099 206.154
C 603.976 451.716 208.054
C 601.714 453.035 210.980
C 599.185 453.172 212.940
C 596.386 452.776 214.898
C 593.970 453.107 217.149
C 592.043 454.432 219.528
C 589.482 455.595 221.378
C 586.540 456.569 222.473
C 584.135 457.494 225.493
C 581.259 457.699 227.337
C 579.254 460.905 228.311
C 577.486 463.776 230.317
C 574.755 465.720 230.035
C 571.907 467.599 230.700
C 570.048 470.257 231.278
C 568.391 473.134 232.158
C 565.989 475.615 232.719
C 564.451 478.415 232.219
C 561.521 480.652 231.846
C 560.775 484.167 231.773
C 559.990 488.140 232.769
C 560.112 491.711 231.299
C 559.212 494.495 230.088
C 558.837 497.751 229.297
C 558.552 500.773 227.996
C 559.625 504.371 227.159
C 561.188 506.792 226.043
C 562.764 509.174 224.872
C 563.544 512.066 223.363
C 563.295 514.886 220.857
C 566.095 517.048 219.686
C 567.320 520.062 218.414
C 569.062 521.370 215.884
C 571.950 523.580 214.505
C 572.544 526.122 211.815
C 574.078 528.340 210.210
C 576.472 529.480 208.164
C 578.982 530.372 206.139
C 580.450 531.094 203.031
C 583.520 532.132 201.838
C 586.816 534.273 200.630
C 589.077 534.118 198.767
C 591.935 533.963 196.062
C 594.231 534.272 194.168
C 597.096 534.001 191.892
C 600.124 533.577 190.822
C 602.686 532.465 189.298
C 605.119 530.646 188.057
C 607.783 528.975 187.108
C 610.349 526.766 185.821
C 612.844 524.961 184.525
C 615.134 522.897 183.750
C 617.665 520.017 184.799
C 619.873 517.647 183.901
C 622.349 515.677 183.047
C 625.008 513.987 183.411
C 627.892 511.527 184.102
C 628.367 508.731 185.423
C 629.582 505.557 186.106
C 630.772 502.945 187.885
C 631.897 499.359 188.727
C 632.814 496.431 189.960
C 634.275 494.567 193.283
C 634.973 492.202 194.587
C 634.679 488.715 196.877
C 635.038 486.103 198.354
C 636.031 483.300 200.128
C 636.688 480.913 202.393
C 636.395 478.285 204.425
C 635.211 475.242 205.412
C 634.212 472.515 207.101
C 632.966 469.812 208.345
C 631.919 467.064 210.330
C 630.732 464.175 211.467
C 629.982 461.700 213.270
C 628.866 459.593 216.024
C 628.500 456.621 217.325
C 627.265 455.095 220.241
C 624.874 453.720 222.874
C 624.106 451.571 225.840
C 623.818 447.154 227.886
C 623.972 445.041 230.318
C 624.340 441.667 232.446
C 626.772 440.244 234.632
C 630.418 438.742 236.521
C 633.335 436.765 238.822
C 633.123 434.282 240.823
C 633.602 432.197 243.709
C 632.948 430.078 246.241
C 632.458 425.798 248.052
C 633.591 423.617 249.039
C 636.478 421.895 250.507
C 639.090 420.538 254.173
C 641.200 417.879 254.986
C 641.517 413.127 255.772
C 642.223 408.940 255.980
C 642.044 406.370 257.540
C 641.876 403.640 258.095
C 641.788 399.886 259.400
C 643.161 396.851 259.847
C 644.166 392.823 260.269
C 646.120 390.140 260.983
C 645.215 389.605 267.849
C 647.756 387.773 269.734
C 649.356 385.635 271.287
C 651.136 383.877 272.946
C 651.846 382.280 276.152
C 654.465 380.390 278.255
C 655.815 378.684 279.957
C 657.548 377.432 282.327
C 659.500 376.908 284.255
C 662.017 375.811 287.165
C 665.080 374.323 288.192
C 668.764 372.627 289.237
C 671.279 372.774 291.198
C 673.709 371.253 292.930
C 676.371 370.626 294.841
C 677.876 370.524 298.236
C 680.620 373.279 300.493
C 682.337 376.188 303.896
C 684.440 376.475 306.798
C 687.226 376.855 308.909
C 688.258 379.859 311.135
C 691.520 379.466 313.600
C 694.292 378.982 314.527
C 696.888 378.448 316.263
C 699.234 378.530 318.459
C 701.334 379.668 320.421
C 702.789 380.325 322.695
C 705.208 383.403 324.039
C 704.754 384.675 328.003
C 707.263 385.866 330.971
C 708.344 386.290 333.507
C 707.368 386.851 337.147
C 706.706 387.600 340.618
C 707.652 386.602 343.912
C 707.801 387.103 347.829
C 706.343 388.451 351.590
C 705.433 390.169 354.930
C 705.581 389.268 358.585
C 706.716 390.636 362.868
C 706.313 390.851 365.988
C 706.916 391.512 370.072
C 706.533 390.979 373.500
C 708.009 389.749 376.468
C 709.444 389.242 379.902
C 711.995 388.488 380.593
C 713.868 388.398 382.857
C 715.004 387.129 386.265
C 716.480 385.412 389.093
C 717.894 383.650 391.327
C 720.595 381.778 392.216
C 722.575 379.971 394.911
C 725.276 378.601 396.601
C 726.753 375.229 397.337
C 728.284 373.385 398.923
C 730.962 371.284 400.018
C 731.982 368.697 400.747
C 734.171 364.755 399.463
C 736.994 361.793 399.478
C 739.316 358.317 400.238
C 741.132 355.733 399.273
C 744.806 354.875 398.023
C 746.782 352.442 396.638
C 749.292 349.494 395.632
C 751.893 346.819 394.766
C 753.723 343.597 393.589
C 756.394 339.919 393.003
C 759.300 337.784 392.902
C 762.182 335.845 390.711
C 763.805 333.523 389.444
C 766.434 331.230 388.472
C 768.113 330.170 386.997
C 770.804 328.320 385.407
C 773.029 327.502 383.185
C 775.801 325.423 382.429
C 778.379 323.700 381.143
C 781.057 322.247 379.813
C 782.923 319.663 378.791
C 785.334 317.553 377.864
C 787.470 315.119 376.667
C 789.883 313.173 375.656
C 792.315 311.164 374.889
C 794.763 309.020 374.342
C 798.172 308.195 374.261
C 801.383 307.106 374.852
C 804.527 305.484 374.858
C 807.222 303.290 374.349
C 809.908 302.048 374.897
C 813.946 302.196 374.755
C 817.109 300.655 375.525
C 820.273 299.186 376.448
C 822.948 297.705 377.359
C 826.020 296.163 378.126
C 828.787 294.721 378.989
C 831.412 294.287 381.424
C 833.367 294.393 384.084
C 834.674 293.858 386.835
C 836.023 292.603 389.723
C 839.296 291.835 391.682
C 840.550 291.473 394.996
C 841.669 290.473 398.278
C 842.812 289.767 401.268
C 843.830 288.879 404.836
C 845.079 288.700 407.338
C 845.603 289.195 410.540
C 846.363 289.892 413.922
C 845.434 290.558 417.415
C 844.654 291.237 420.197
C 843.815 291.590 423.753
C 843.071 292.036 426.657
C 842.609 295.232 429.299
C 841.930 297.299 432.290
C 839.398 297.792 434.728
C 838.267 298.988 437.722
C 836.753 300.481 439.886
C 835.369 302.791 441.826
C 832.310 304.408 442.952
C 831.282 306.998 445.454
C 829.311 308.296 448.121
C 827.208 311.049 448.833
C 826.165 313.564 451.089
C 822.844 315.018 451.515
C 820.056 316.933 452.657
C 818.676 319.430 453.578
C 816.692 321.726 454.814
C 813.980 324.545 454.902
C 810.777 326.015 454.189
C 808.924 328.421 454.057
C 806.368 330.448 453.034
C 803.213 331.662 453.426
C 801.574 334.526 450.580
C 799.212 337.640 449.268
C 796.975 337.789 446.370
C 794.585 339.173 444.786
C 792.779 340.430 441.887
C 791.471 342.144 439.803
C 789.866 343.467 437.012
C 788.525 343.641 434.189
C 786.288 343.782 431.485
C 785.508 345.713 428.238
C 784.114 347.463 425.168
C 784.251 347.056 421.749
C 785.293 347.605 418.004
C 785.034 347.519 414.813
C 784.198 347.384 411.480
C 784.181 347.545 408.165
C 785.252 347.882 405.024
C 785.969 347.465 401.761
C 786.341 346.285 398.717
C 786.978 346.905 394.848
C 786.694 346.504 391.461
C 789.432 345.308 388.947
C 792.000 345.116 385.987
C 793.227 342.802 383.875
C 794.455 341.151 381.074
C 796.657 339.866 378.987
C 799.147 338.884 376.835
C 801.052 337.293 374.369
C 803.360 335.353 373.202
C 804.816 332.783 370.964
C 808.041 331.493 370.040
C 811.804 330.889 368.348
C 815.146 329.055 368.973
C 817.517 326.968 368.748
C 820.506 325.416 368.597
C 823.240 323.583 368.868
C 826.889 322.805 369.804
C 829.485 322.376 371.425
C 832.040 321.921 373.097
C 834.872 320.610 374.323
C 837.302 317.928 375.419
C 839.926 318.270 378.043
C 843.002 317.383 379.441
C 844.423 316.235 382.235
C 847.093 316.462 385.054
C 849.429 314.217 386.939
C 851.773 313.443 388.876
C 853.229 313.098 391.873
C 854.474 312.895 394.973
C 855.207 311.270 397.998
C 856.803 312.009 400.970
C 859.517 312.631 403.997
C 859.706 312.630 406.924
C 859.950 312.355 410.845
C 860.593 312.251 413.765
C 860.768 312.332 417.430
C 860.950 313.462 420.460
C 860.315 314.116 423.507
C 858.993 315.063 426.358
C 857.896 316.339 429.178
C 856.222 317.419 432.205
C 854.922 318.359 435.135
C 853.376 319.626 437.606
C 851.271 322.609 439.181
C 849.397 323.800 441.704
C 847.977 325.101 444.355
C 846.987 327.377 446.331
C 845.337 330.209 448.355
C 842.867 332.123 448.189
C 840.140 334.088 449.036
C 838.058 336.746 449.095
C 834.926 338.868 449.821
C 832.422 341.014 450.061
C 831.277 344.846 449.246
C 829.275 346.787 449.210
C 826.054 349.120 447.919
C 823.751 351.042 447.543
C 821.438 353.618 447.478
C 819.499 356.270 446.796
C 817.084 358.218 445.571
C 813.962 358.919 444.391
C 811.256 360.196 442.864
C 808.473 360.979 441.432
C 805.764 362.457 439.681
C 802.805 363.236 438.385
C 800.411 364.697 436.943
C 798.383 366.575 434.571
C 795.547 367.999 433.802
C 794.069 369.799 431.168
C 791.856 368.973 428.749
C 789.978 370.618 427.589
C 789.015 373.258 426.114
C 785.447 375.716 426.791
C 783.941 379.169 426.702
C 781.319 382.035 425.700
C 778.321 382.042 423.026
C 775.613 383.799 422.665
C 774.066 386.498 420.962
C 772.086 388.869 419.646
C 770.076 391.306 418.612
C 768.394 393.105 416.346
C 766.751 395.419 414.593
C 764.861 397.432 412.520
C 763.155 399.717 410.938
C 761.676 402.077 409.272
C 760.390 404.510 407.450
C 759.522 407.877 406.984
C 759.314 411.214 406.167
C 758.489 414.402 404.876
C 757.183 417.088 403.026
C 757.022 419.917 402.010
C 756.084 423.808 402.576
C 756.006 427.171 401.289
C 756.085 430.562 400.058
C 756.251 433.476 398.767
C 756.188 436.749 397.471
C 756.293 439.739 396.233
C 758.076 442.847 395.818
C 760.277 445.308 395.848
C 762.622 447.207 395.168
C 765.004 449.231 393.767
C 766.152 452.895 393.136
C 769.075 454.848 392.565
C 771.918 456.712 391.353
C 774.507 458.515 390.464
C 777.662 460.333 389.324
C 779.819 462.095 389.018
C 782.885 463.249 389.233
C 786.101 464.654 389.655
C 789.764 464.440 389.865
C 792.708 464.219 390.176
C 796.376 464.130 390.079
C 799.403 463.988 390.150
C 802.449 463.855 392.997
C 805.742 463.670 394.671
C 808.684 461.684 394.656
C 811.966 461.127 395.422
C 814.556 459.997 396.528
C 817.000 458.884 398.477
C 818.908 456.019 399.658
C 821.860 455.351 401.863
C 825.008 453.898 402.678
C 826.457 451.789 405.120
C 829.164 451.060 407.275
C 830.426 447.804 408.338
C 832.331 445.184 409.838
C 833.806 443.843 412.077
C 835.687 441.997 414.025
C 836.661 439.158 416.534
C 836.794 435.773 417.742
C 837.331 433.755 419.951
C 837.098 430.893 421.805
C 838.265 427.810 422.651
C 836.175 425.389 425.611
C 835.754 422.570 428.590
C 833.409 419.764 428.808
C 832.520 416.992 430.101
C 830.220 414.521 431.459
C 828.666 412.672 433.237
C 826.438 410.415 434.669
C 823.988 408.494 434.995
C 821.830 405.730 435.186
C 819.064 404.132 437.350
C 816.574 401.988 439.256
C 813.175 401.426 439.214
C 809.390 401.603 440.244
C 806.332 400.680 440.457
C 803.245 399.166 440.580
C 800.047 398.434 441.075
C 796.818 398.784 441.836
C 793.451 398.821 441.827
C 790.275 398.627 441.006
C 786.461 398.377 442.078
C 783.178 397.412 441.998
C 780.036 399.637 441.345
C 776.617 401.524 441.714
C 774.037 402.448 439.761
C 770.867 403.176 438.535
C 768.238 404.976 437.696
C 765.524 407.020 437.193
C 762.550 408.473 436.060
C 760.714 410.623 434.491
C 757.935 411.762 432.321
C 756.229 414.806 431.461
C 753.749 418.159 431.413
C 753.459 421.688 429.869
C 752.509 424.111 428.063
C 751.570 427.109 426.842
C 751.058 429.971 425.274
C 751.135 433.784 424.774
C 752.134 436.690 424.444
C 753.186 439.569 424.079
C 753.646 442.689 422.941
C 753.896 445.495 420.418
C 755.956 448.582 420.752
C 756.585 451.943 420.040
C 758.874 454.010 418.761
C 761.100 457.193 418.967
C 762.189 460.041 416.786
C 763.503 462.796 416.058
C 766.080 464.877 415.557
C 768.815 466.764 415.165
C 771.411 468.246 413.322
C 774.066 470.375 413.910
C 776.532 473.614 414.489
C 779.339 474.420 414.209
C 783.066 475.513 413.562
C 785.761 476.768 413.226
C 789.298 477.711 412.950
C 792.341 478.445 413.778
C 795.511 478.423 414.052
C 798.663 477.669 414.565
C 801.780 477.101 415.432
C 805.190 476.031 416.025
C 808.415 475.316 416.526
C 811.281 474.237 417.374
C 813.598 472.293 419.954
C 816.572 470.912 420.689
C 819.594 469.992 421.564
C 821.988 469.273 423.516
C 824.631 467.878 425.948
C 825.200 465.290 427.612
C 826.813 462.663 429.198
C 827.612 460.443 431.614
C 829.207 457.384 433.326
C 830.207 454.831 435.175
C 830.108 453.249 438.935
C 830.713 451.142 440.660
C 830.391 447.551 442.779
C 830.724 445.080 444.488
C 831.440 442.615 446.813
C 831.489 440.378 449.312
C 831.022 437.616 451.123
C 830.593 434.270 451.624
C 829.810 431.211 452.773
C 829.077 428.136 453.415
C 828.101 425.012 454.786
C 827.535 421.794 455.392
C 826.794 419.043 456.745
C 825.126 416.419 458.642
C 825.124 413.385 459.846
C 823.081 411.247 461.748
C 821.518 407.708 462.787
C 820.340 404.891 463.830
C 819.349 401.189 465.168
C 820.471 398.052 466.338
C 821.430 394.472 466.929
C 820.771 390.549 468.471
C 819.713 387.481 469.570
C 820.130 383.931 469.809
C 819.021 381.784 472.214
C 819.127 378.520 473.757
C 819.459 376.136 476.022
C 819.473 373.102 478.386
C 817.936 369.074 480.058
C 819.480 365.564 482.122
C 817.482 360.494 481.859
C 819.011 357.582 481.604
C 819.975 354.108 480.879
C 821.783 351.549 480.023
C 822.400 348.091 480.509
C 823.384 344.881 480.499
C 824.625 341.797 480.540
C 824.499 338.464 480.266
C 824.961 335.164 480.420
C 825.174 331.729 480.157
C 825.785 328.527 480.263
C 826.252 325.330 480.577
C 826.536 322.079 481.066
C 828.040 319.322 482.628
C 828.939 316.663 484.621
C 829.719 313.504 486.009
C 830.099 310.071 486.649
C 830.608 307.617 488.316
C 833.151 305.169 490.286
C 833.640 302.253 492.342
C 834.105 299.428 494.538
C 834.280 296.896 496.473
C 834.717 294.036 498.479
C 834.994 291.463 500.425
C 835.118 290.124 503.772
C 835.098 289.659 507.041
C 834.232 289.149 509.966
C 832.851 288.115 512.926
C 833.360 286.004 516.154
C 832.313 285.798 519.553
C 830.781 285.197 522.764
C 829.594 284.724 525.783
C 827.943 284.342 529.201
C 827.393 284.068 531.935
C 826.533 284.922 534.986
C 825.862 285.824 538.338
C 824.123 287.785 540.914
C 822.812 289.483 542.966
C 820.891 291.173 545.597
C 819.391 292.707 547.737
C 819.992 296.028 550.190
C 819.559 298.741 552.667
C 817.253 301.306 553.502
C 815.978 303.659 555.627
C 815.060 306.258 556.895
C 814.861 309.321 558.154
C 813.599 312.712 557.768
C 813.533 315.904 559.726
C 811.981 318.773 561.158
C 812.225 322.300 561.070
C 812.215 325.383 562.802
C 811.018 328.638 561.665
C 810.104 332.084 561.474
C 810.506 335.025 561.898
C 810.273 338.274 562.253
C 810.493 342.071 561.335
C 809.907 344.975 559.297
C 810.463 347.875 558.574
C 810.770 350.706 556.684
C 809.528 353.673 555.571
C 811.779 356.085 552.724
C 813.052 359.526 550.842
C 813.185 360.293 547.263
C 813.428 362.405 544.891
C 814.546 363.722 541.687
C 815.878 365.273 539.494
C 817.107 366.540 536.494
C 817.748 366.788 533.441
C 817.785 367.599 530.024
C 820.115 368.685 527.146
C 821.880 370.065 524.080
C 823.288 368.808 521.197
C 826.013 367.609 518.637
C 827.293 366.894 515.790
C 828.267 366.468 512.519
C 829.910 365.753 509.727
C 832.230 364.533 507.663
C 833.901 362.946 505.209
C 834.763 361.066 502.654
C 837.353 360.141 499.792
C 838.503 359.159 496.721
C 840.502 355.926 495.827
C 843.271 353.427 494.610
C 843.454 350.414 493.123
C 844.397 347.714 491.148
C 845.821 344.859 490.328
C 847.646 342.031 489.643
C 848.871 339.039 488.306
C 849.498 335.868 488.228
C 849.706 332.491 486.716
C 851.187 329.290 487.405
C 853.797 326.064 487.815
C 854.266 322.782 489.799
C 854.393 319.703 490.530
C 855.202 316.652 491.715
C 855.478 313.661 493.087
C 856.679 311.047 495.641
C 857.169 309.523 498.284
C 857.595 308.017 500.945
C 857.827 305.593 503.251
C 856.980 302.375 505.046
C 857.526 301.658 508.662
C 858.102 299.440 511.297
C 856.879 298.416 514.230
C 857.287 297.635 518.018
C 856.303 294.999 520.495
C 856.271 293.457 523.228
C 855.502 293.057 526.464
C 854.654 292.920 529.698
C 852.603 292.033 532.407
C 852.644 292.340 535.846
C 853.241 291.875 539.888
C 851.985 292.503 542.464
C 850.117 293.146 545.871
C 849.064 293.411 548.659
C 847.510 294.295 551.864
C 846.948 295.788 554.683
C 845.582 297.445 557.030
C 844.097 299.695 558.900
C 842.975 302.042 560.907
C 841.288 304.655 562.764
C 839.773 306.907 564.712
C 838.544 309.437 566.190
C 838.534 313.355 566.867
C 837.038 316.048 568.211
C 835.820 318.570 569.912
C 835.816 321.372 571.399
C 835.765 325.010 572.667
C 835.649 327.923 571.531
C 834.942 331.293 571.128
C 835.440 334.570 570.486
C 834.654 338.277 569.794
C 834.481 341.486 569.017
C 836.712 344.823 568.281
C 836.829 347.497 567.498
C 837.072 350.902 565.083
C 837.157 353.663 563.856
C 837.522 356.994 562.979
C 838.446 359.988 561.781
C 838.879 362.622 559.782
C 838.052 364.788 557.281
C 838.012 367.032 554.780
C 837.556 368.983 552.252
C 837.752 371.319 549.588
C 837.126 373.412 547.083
C 837.351 375.618 544.842
C 838.501 377.667 542.058
C 838.128 380.292 540.154
C 839.673 381.873 537.420
C 841.504 383.133 534.128
C 842.255 383.609 530.778
C 842.169 386.398 528.315
C 843.420 387.768 525.337
C 843.607 390.137 522.196
C 844.764 392.766 521.503
C 847.012 395.229 520.290
C 842.850 398.155 516.467
C 841.504 400.674 514.031
C 839.764 404.510 512.083
C 841.672 406.647 510.069
C 843.640 406.741 507.205
C 843.280 408.102 503.479
C 843.731 408.935 501.340
C 843.586 409.894 497.644
C 842.344 410.358 494.261
C 842.872 409.968 490.854
C 842.564 411.695 487.830
C 844.875 410.346 484.014
C 845.082 412.936 480.613
C 846.084 413.177 476.594
C 848.014 413.179 472.634
C 850.833 412.697 469.622
C 854.414 411.909 468.754
C 856.697 411.018 466.935
C 859.924 411.794 465.459
C 862.167 410.899 463.274
C 866.054 411.003 462.705
C 870.249 407.867 463.839
C 873.383 409.522 462.774
C 877.041 409.084 462.067
C 880.405 409.847 459.270
C 883.684 408.566 456.145
C 886.842 405.963 453.857
C 889.849 407.634 452.647
C 892.623 408.558 449.303
C 893.778 410.755 447.679
C 896.841 412.353 445.994
C 899.985 413.412 445.677
C 898.436 418.638 446.702
C 900.374 421.240 445.915
C 902.817 423.185 445.044
C 904.552 425.901 444.975
C 905.806 428.245 443.910
C 907.029 431.283 443.339
C 907.913 434.929 442.242
C 908.920 437.191 442.483
C 908.586 440.881 443.924
C 908.551 444.354 445.595
C 909.616 447.256 447.754
C 910.353 450.210 449.615
C 910.918 452.153 451.972
C 912.875 454.469 454.283
C 912.146 457.298 456.114
C 913.656 460.219 456.248
C 913.971 464.254 456.059
C 916.237 466.568 456.562
C 917.378 468.895 458.916
C 919.590 470.377 460.743
C 922.717 473.360 460.545
C 922.705 476.732 461.785
C 923.977 479.415 462.200
C 926.054 481.698 462.675
C 928.141 484.847 463.704
C 930.585 487.644 464.687
C 932.612 489.327 463.949
C 935.230 491.433 461.858
C 938.637 491.604 462.053
C 941.383 495.262 461.713
C 944.007 496.866 460.309
C 946.243 500.218 461.018
C 946.747 502.743 461.382
C 948.668 505.808 459.815
C 950.252 509.180 459.730
C 954.146 510.087 459.300
C 956.255 512.555 459.150
C 959.046 515.843 460.092
C 961.693 517.808 461.887
C 963.871 520.940 462.240
C 965.279 523.785 461.686
C 966.757 526.935 461.828
C 968.344 529.505 463.883
C 970.629 531.982 465.738
C 970.344 535.056 465.495
C 971.309 536.622 468.531
C 970.296 538.257 471.194
C 969.434 539.526 474.858
C 967.780 541.054 478.652
C 968.077 540.507 482.807
C 967.982 541.771 486.560
C 967.264 543.905 489.438
C 967.364 544.834 493.702
C 965.815 547.529 496.182
C 963.467 550.326 498.555
C 961.365 552.918 501.029
C 957.942 552.789 503.623
C 954.761 551.644 507.359
C 952.642 554.190 507.644
C 950.659 556.305 508.436
C 949.829 559.352 510.078
C 948.573 562.821 511.796
C 946.869 565.531 514.306
C 945.542 569.447 516.255
C 943.685 572.589 516.405
C 941.805 574.430 517.614
C 940.226 576.904 517.872
C 937.625 578.551 518.531
C 935.193 580.502 520.519
C 933.781 584.111 522.481
C 932.975 587.014 524.726
C 932.441 589.995 524.310
C 931.868 593.302 525.486
C 930.497 595.417 528.816
C 928.177 598.055 529.092
C 926.357 601.185 530.256
C 924.081 603.468 530.282
C 922.182 605.884 530.629
C 919.647 608.126 531.586
C 915.833 610.362 531.413
C 912.759 612.673 530.503
C 910.617 614.945 533.329
C 908.300 616.735 534.226
C 907.762 620.966 532.868
C 906.024 623.153 533.935
C 904.400 625.819 535.664
C 902.656 627.432 536.818
C 902.026 629.988 538.749
C 900.639 633.277 538.602
C 898.192 632.520 541.776
C 895.484 633.681 543.896
C 892.929 633.972 547.015
C 891.380 636.110 548.696
C 889.398 636.992 551.958
C 888.408 638.771 554.548
C 885.948 640.337 556.839
C 885.533 641.843 560.792
C 885.577 644.020 563.228
C 884.017 645.306 565.935
C 883.808 647.561 567.819
C 881.506 650.345 567.946
C 881.783 654.100 569.575
C 881.812 656.487 571.492
C 882.457 659.599 573.209
C 880.919 662.480 575.084
C 878.853 664.775 576.207
C 878.057 667.968 576.916
C 875.691 671.097 575.484
C 872.962 672.733 576.432
C 871.831 675.377 579.105
C 868.960 676.457 580.066
C 866.777 677.760 582.089
C 864.771 680.593 582.819
C 862.633 682.915 583.959
C 860.649 685.197 585.342
C 858.108 687.374 585.416
C 855.960 689.852 586.024
C 853.395 692.125 586.439
C 851.301 694.508 587.195
C 849.338 697.026 587.784
C 847.441 699.697 588.175
C 846.787 702.823 589.626
C 846.435 706.153 590.424
C 845.294 709.410 591.198
C 843.386 712.321 591.676
C 842.902 715.259 592.113
C 842.874 718.497 594.534
C 842.339 722.036 594.931
C 841.963 725.607 595.284
C 841.574 728.774 595.363
C 841.037 732.236 595.710
C 840.639 735.444 595.893
C 842.074 738.748 595.699
C 844.050 741.367 595.328
C 845.651 743.741 594.159
C 846.852 746.488 592.501
C 847.708 750.276 592.742
C 849.835 752.756 591.325
C 851.498 755.365 589.467
C 853.154 757.763 587.966
C 855.101 760.356 585.956
C 856.771 762.441 585.110
C 859.417 763.931 583.864
C 862.331 765.606 582.768
C 865.315 765.936 580.648
C 867.795 766.105 579.026
C 870.607 766.657 576.732
C 873.013 766.997 574.921
C 877.136 766.376 575.068
C 880.729 766.159 574.217
C 882.843 764.813 571.703
C 885.837 764.569 570.076
C 888.442 763.564 568.888
C 891.450 762.254 568.391
C 893.404 759.512 567.012
C 897.010 758.606 566.560
C 899.845 757.497 564.712
C 902.281 754.934 564.785
C 905.658 753.949 564.421
C 906.996 750.781 563.199
C 909.166 748.151 562.140
C 911.570 746.372 562.342
C 914.067 744.295 561.906
C 916.104 740.957 562.037
C 916.632 737.435 561.543
C 918.218 734.888 562.030
C 918.904 731.560 562.409
C 920.051 728.612 561.155
C 919.998 725.000 563.592
C 921.230 721.288 564.897
C 919.261 718.240 565.401
C 919.096 715.086 565.808
C 917.892 711.954 567.217
C 917.589 709.372 568.712
C 916.507 706.424 570.211
C 914.604 704.137 571.186
C 912.769 701.168 571.574
C 911.775 698.483 574.160
C 910.787 695.431 576.193
C 908.042 694.370 577.984
C 905.718 693.553 581.042
C 903.362 692.126 582.675
C 900.873 690.182 584.038
C 898.598 688.809 586.025
C 896.562 688.337 588.625
C 893.917 687.823 590.645
C 890.903 687.412 591.888
C 888.542 686.182 594.833
C 885.827 684.782 596.375
C 883.168 686.548 598.625
C 880.886 687.600 601.638
C 877.751 688.712 602.142
C 874.579 689.294 603.441
C 872.170 690.818 605.093
C 869.922 692.435 607.125
C 867.030 693.685 608.645
C 864.828 695.917 609.436
C 861.423 697.272 609.986
C 859.842 700.101 611.539
C 858.178 702.804 614.244
C 857.334 706.552 614.648
C 855.708 709.263 614.845
C 854.502 712.302 615.666
C 853.408 715.407 615.934
C 853.518 719.111 616.965
C 854.370 722.070 617.225
C 855.241 725.025 617.418
C 855.196 728.377 617.507
C 854.108 731.889 616.622
C 856.218 734.957 616.786
C 856.589 738.409 617.168
C 857.795 741.137 615.669
C 859.965 744.365 615.678
C 859.750 747.934 614.552
C 860.592 750.945 614.284
C 862.502 753.462 613.170
C 864.585 755.787 611.965
C 865.632 758.224 609.665
C 868.274 760.416 609.294
C 870.867 763.605 609.446
C 872.974 764.906 607.873
C 875.605 766.750 605.597
C 877.631 768.467 604.219
C 880.326 770.012 602.264
C 883.291 770.897 601.308
C 885.945 771.301 599.600
C 888.663 770.941 597.798
C 891.588 770.625 596.336
C 894.527 769.989 594.317
C 897.299 769.681 592.477
C 899.968 768.859 590.959
C 903.186 766.541 590.674
C 905.842 765.497 588.899
C 908.663 764.837 587.369
C 911.672 763.882 587.052
C 915.105 762.177 586.672
C 916.330 759.301 586.540
C 918.322 756.586 585.714
C 920.223 753.824 586.116
C 922.238 750.664 585.228
C 923.917 747.826 584.984
C 925.996 745.033 587.113
C 927.330 742.585 587.183
C 928.040 738.479 587.530
C 929.118 735.656 587.615
C 930.874 732.686 587.910
C 932.235 729.755 588.812
C 932.720 726.497 589.338
C 932.378 723.166 588.695
C 932.182 719.814 588.828
C 931.713 716.634 588.568
C 931.495 713.112 588.950
C 931.122 709.839 588.510
C 931.113 706.708 588.879
C 930.721 703.350 590.236
C 931.174 700.129 589.951
C 930.535 697.157 591.718
C 928.674 694.605 592.793
C 927.500 690.306 593.148
C 926.233 686.601 593.422
C 927.177 682.699 591.884
C 928.097 678.711 590.764
C 928.181 675.013 590.619
C 929.702 671.044 589.404
C 928.650 667.910 590.666
C 928.946 665.753 593.686
C 932.125 663.433 593.620
C 933.021 661.309 596.311
C 934.005 660.599 599.426
C 936.155 659.008 600.720
C 938.227 656.706 603.414
C 940.707 655.291 603.938
C 941.521 653.255 606.892
C 945.292 653.981 608.886
C 948.369 652.396 609.223
C 951.749 651.616 610.004
C 954.652 650.846 610.551
C 958.750 651.063 609.515
C 961.422 650.360 612.770
C 963.201 647.316 614.115
C 964.780 645.083 615.352
C 966.107 642.132 616.686
C 967.241 639.644 617.672
C 970.834 637.033 619.314
C 972.393 634.695 620.061
C 973.411 631.394 620.012
C 974.933 628.295 620.073
C 979.486 628.409 620.108
C 981.353 626.279 620.238
C 983.170 623.117 618.722
C 984.930 622.139 616.874
C 986.990 619.809 615.691
C 989.103 618.523 613.338
C 992.203 617.060 611.811
C 994.694 615.903 609.104
C 996.538 614.476 606.730
C 999.274 613.956 603.915
C 1000.682 611.594 600.416
C 1002.406 610.084 598.600
C 1004.081 608.183 596.431
C 1004.918 605.782 594.624
C 1006.077 603.126 593.029
C 1009.005 601.696 589.418
C 1010.914 599.142 588.523
C 1012.775 595.590 591.012
C 1013.715 592.700 591.706
C 1016.327 589.773 591.433
C 1017.284 586.565 589.467
C 1019.200 583.708 590.638
C 1020.753 580.925 588.117
C 1023.173 578.342 587.506
C 1023.532 574.785 589.165
C 1024.448 571.165 589.162
C 1026.217 568.317 590.194
C 1027.598 566.667 593.770
C 1028.330 563.436 594.251
C 1029.080 561.107 595.089
C 1030.411 558.360 596.614
C 1030.768 556.001 596.878
C 1030.664 553.387 598.243
C 1030.895 551.107 600.584
C 1031.327 549.413 603.681
C 1033.671 547.593 605.440
C 1034.744 546.291 608.450
C 1036.732 543.841 610.436
C 1038.534 540.818 611.228
C 1039.239 539.413 614.249
C 1040.769 538.521 618.093
C 1040.686 538.163 621.668
C 1040.303 537.723 625.943
C 1040.242 536.477 629.545
C 1042.301 534.354 631.166
C 1043.137 531.606 633.456
C 1045.751 529.467 636.336
C 1045.528 525.672 637.520
C 1046.432 522.338 638.131
C 1046.081 518.162 639.941
C 1046.488 515.229 639.983
C 1046.283 512.383 641.353
C 1046.745 509.402 641.962
C 1046.087 505.419 642.486
C 1045.307 502.148 643.873
C 1044.723 498.581 644.659
C 1045.368 494.813 645.474
C 1045.443 491.960 646.250
C 1047.497 488.600 647.003
C 1047.177 485.434 648.111
C 1047.453 482.421 650.255
C 1048.876 478.847 650.442
C 1047.374 476.268 652.335
C 1046.220 472.489 653.236
C 1046.186 469.374 653.373
C 1045.081 465.641 652.874
C 1044.826 462.910 652.685
C 1044.692 460.504 655.660
C 1045.691 457.163 656.734
C 1046.244 454.067 657.259
C 1044.532 451.096 658.833
C 1043.457 447.445 660.329
C 1043.392 443.740 660.930
C 1042.527 441.428 662.325
C 1041.458 437.899 663.294
C 1042.349 434.568 664.570
C 1041.553 430.647 666.125
C 1041.905 427.181 663.974
C 1042.052 423.551 663.384
C 1043.758 419.957 664.513
C 1043.865 415.601 663.565
C 1045.308 413.493 665.303
C 1045.995 410.786 667.460
C 1047.751 409.646 670.884
C 1047.905 407.734 674.098
C 1047.405 407.089 677.298
C 1048.138 404.097 679.884
C 1049.953 401.979 681.932
C 1050.029 399.725 683.823
C 1047.632 397.011 686.712
C 1047.296 394.174 688.164
C 1045.822 391.611 687.029
C 1043.875 388.892 687.448
C 1042.374 385.475 686.899
C 1043.367 382.164 685.872
C 1044.244 379.065 685.244
C 1044.467 375.686 684.550
C 1044.837 371.373 684.698
C 1047.102 368.218 685.450
C 1046.943 365.194 684.882
C 1049.517 363.438 685.609
C 1051.489 360.940 685.581
C 1054.685 359.524 683.708
C 1057.265 357.411 681.817
N -55.530 -21.929 23.442
N 184.884 345.607 118.730
N 445.105 119.694 99.823
N 465.964 162.640 -7.897
N 403.812 435.893 263.455
N 359.284 502.099 201.390
N 327.272 387.355 255.148
N 586.861 369.534 159.370
N 590.504 492.685 199.973
N 820.033 323.603 412.011
N 793.638 436.013 420.577
N 833.462 326.669 527.982
N 884.516 729.596 589.430
