# Supplementary material for: Impact of DNA methylation on 3D genome structure
Source: Nat Commun. 2021 May 28;12:3243. doi: 10.1038/s41467-021-23142-8 (PMC8163762; doi:10.1038/s41467-021-23142-8)
Supplement: Supplementary file 7 — Supplementary Software 2 [file 41467_2021_23142_MOESM7_ESM.zip › Supplementary_Software2/test/output_pos/cartnucl_000000_000026.xyz]

2888
generated by Juergen Walther
C 0.000 0.000 0.000
C 1.369 0.188 3.869
C 0.020 -0.284 6.812
C -0.824 -2.677 9.016
C -0.381 -2.916 11.851
C -1.079 -5.463 14.027
C -0.787 -5.957 17.224
C -1.794 -7.925 19.998
C -2.322 -9.458 22.938
C -2.915 -10.718 25.956
C -3.069 -13.135 28.266
C -3.708 -15.104 30.881
C -3.926 -17.350 33.495
C -4.525 -19.144 36.152
C -5.309 -21.037 38.669
C -6.252 -23.097 41.068
C -8.330 -23.932 43.768
C -10.747 -25.129 45.906
C -12.621 -26.763 48.422
C -13.748 -28.881 50.988
C -15.771 -30.217 52.772
C -18.334 -30.088 55.896
C -20.799 -31.758 57.922
C -23.387 -33.380 59.843
C -25.644 -35.008 61.405
C -28.046 -36.677 63.365
C -30.333 -38.260 65.024
C -33.818 -39.082 65.460
C -37.093 -39.399 65.195
C -39.936 -40.356 64.441
C -42.822 -42.047 63.696
C -46.336 -43.133 64.961
C -49.584 -44.005 63.786
C -52.641 -45.500 62.587
C -55.533 -46.661 61.571
C -58.752 -48.088 60.100
C -61.413 -48.655 59.431
C -64.201 -48.656 57.699
C -67.302 -48.486 56.008
C -69.373 -48.347 52.976
C -71.013 -48.089 50.515
C -73.152 -48.270 47.538
C -74.879 -48.261 45.047
C -76.928 -45.498 42.687
C -78.958 -43.900 40.039
C -79.169 -43.758 36.499
C -80.799 -43.017 33.589
C -81.596 -41.854 30.903
C -82.409 -39.852 28.385
C -81.434 -38.393 25.197
C -82.933 -36.202 22.556
C -83.781 -35.304 19.215
C -83.261 -32.670 16.913
C -84.559 -30.515 14.428
C -82.870 -29.111 11.513
C -82.120 -27.363 8.491
C -82.199 -25.022 6.621
C -82.093 -22.920 4.109
C -80.717 -20.121 1.747
C -78.260 -18.529 -0.341
C -77.234 -16.113 -1.874
C -75.038 -13.931 -3.323
C -73.405 -12.759 -6.069
C -70.553 -9.483 -5.718
C -68.400 -6.183 -6.934
C -64.792 -5.576 -6.750
C -62.209 -3.945 -7.650
C -59.016 -2.247 -7.243
C -56.812 -0.225 -7.032
C -53.839 1.520 -6.549
C -50.878 2.132 -5.742
C -47.413 2.702 -5.683
C -44.715 5.109 -4.338
C -41.725 7.317 -3.554
C -39.220 7.430 -1.191
C -37.182 8.529 1.980
C -34.627 8.929 3.867
C -31.579 9.309 5.416
C -29.120 9.969 7.544
C -27.525 10.767 10.363
C -25.516 10.841 13.064
C -23.352 10.131 15.433
C -20.964 11.324 18.372
C -18.208 11.442 20.397
C -17.990 10.615 24.207
C -17.450 10.848 28.086
C -16.404 8.868 30.598
C -14.926 7.648 33.497
C -14.664 6.672 36.633
C -14.579 6.003 40.001
C -13.802 4.785 43.188
C -14.216 3.022 45.866
C -13.196 0.806 48.656
C -14.471 -0.360 51.807
C -15.609 -0.737 55.801
C -18.049 -2.676 58.084
C -19.187 -4.728 60.211
C -20.851 -6.268 62.707
C -22.627 -8.147 64.761
C -25.627 -9.092 66.976
C -28.486 -9.787 67.918
C -31.354 -10.514 68.800
C -33.969 -12.023 70.260
C -36.058 -14.863 71.627
C -39.776 -14.947 71.868
C -42.730 -16.064 73.360
C -45.605 -17.636 72.721
C -49.485 -17.863 72.881
C -52.152 -20.390 73.624
C -55.041 -21.470 74.203
C -58.187 -22.278 73.384
C -61.287 -22.960 72.326
C -63.826 -25.031 71.062
C -67.175 -24.765 70.264
C -71.285 -24.634 70.286
C -73.589 -25.080 68.525
C -76.636 -25.947 66.185
C -79.219 -26.498 64.781
C -82.073 -26.974 62.522
C -84.584 -26.317 60.586
C -86.514 -26.125 58.064
C -87.882 -25.608 55.127
C -89.415 -24.762 52.348
C -90.700 -24.137 49.018
C -92.141 -23.639 46.046
C -93.117 -22.745 43.156
C -93.267 -20.015 40.270
C -94.058 -19.201 37.106
C -95.256 -18.303 34.191
C -96.350 -16.342 31.951
C -97.115 -13.833 29.129
C -95.600 -11.892 27.198
C -94.676 -10.052 24.409
C -93.673 -7.413 22.556
C -92.411 -5.396 19.527
C -91.205 -3.287 17.284
C -90.307 0.635 16.597
C -89.199 2.578 14.932
C -86.403 5.111 13.128
C -84.842 7.089 11.458
C -83.585 9.668 9.518
C -82.122 12.410 8.255
C -79.860 14.544 7.051
C -77.016 15.445 5.399
C -74.255 16.965 4.234
C -71.456 17.982 2.994
C -68.551 19.734 1.954
C -65.736 20.729 0.493
C -63.267 22.414 -0.510
C -60.395 24.648 -0.670
C -58.131 26.199 -2.439
C -55.416 28.391 -2.007
C -53.179 30.997 -2.605
C -51.259 33.984 -3.989
C -49.142 35.419 -3.657
C -46.959 36.154 -5.740
C -47.654 35.708 -10.090
C -46.356 36.483 -13.040
C -48.848 38.438 -18.525
C -47.722 38.806 -21.533
C -45.396 40.901 -24.725
C -44.623 42.883 -26.950
C -41.153 45.187 -28.510
C -38.189 46.006 -30.632
C -34.333 47.629 -29.776
C -31.156 50.827 -28.422
C -27.503 53.595 -26.449
C -24.039 55.701 -26.321
C -22.933 58.817 -27.426
C -20.399 59.888 -29.377
C -17.675 62.451 -31.133
C -16.368 65.619 -31.117
C -13.918 68.093 -31.155
C -12.434 70.345 -31.633
C -8.714 72.119 -33.840
C -6.894 74.261 -34.904
C -3.742 76.137 -35.818
C 0.009 77.170 -36.085
C 4.871 76.263 -36.428
C 7.474 77.329 -36.137
C 10.032 78.099 -34.236
C 13.062 79.894 -33.374
C 14.566 82.711 -30.282
C 17.190 83.332 -27.637
C 18.477 85.712 -25.367
C 18.145 87.445 -22.125
C 20.832 88.942 -19.531
C 23.345 89.009 -17.674
C 26.013 89.807 -17.885
C 28.022 90.154 -18.056
C 31.238 90.345 -17.714
C 33.509 92.158 -16.608
C 36.271 94.091 -16.556
C 39.212 94.646 -15.090
C 39.203 98.820 -16.102
C 41.115 101.598 -18.248
C 44.777 103.866 -17.519
C 47.454 105.605 -17.808
C 49.841 108.240 -17.630
C 52.268 110.327 -18.590
C 53.535 113.870 -19.623
C 56.574 116.183 -20.855
C 58.669 119.278 -21.429
C 60.491 121.492 -21.670
C 62.089 123.279 -24.023
C 64.364 125.593 -25.209
C 66.355 128.105 -26.432
C 69.590 130.274 -28.211
C 70.901 132.212 -31.258
C 71.459 136.104 -31.925
C 71.812 138.346 -33.930
C 70.608 141.490 -35.669
C 69.597 142.929 -39.241
C 70.910 146.186 -39.243
C 73.366 148.760 -40.085
C 75.180 150.262 -44.612
C 77.922 152.862 -43.593
C 81.691 154.460 -43.117
C 84.604 156.582 -43.663
C 87.579 159.351 -44.104
C 89.683 162.837 -43.010
C 92.100 166.617 -41.780
C 92.607 170.137 -41.360
C 94.642 172.969 -41.920
C 91.734 176.543 -41.050
C 92.713 179.414 -41.039
C 94.761 182.563 -42.460
C 93.954 185.771 -43.630
C 96.976 189.019 -45.579
C 97.593 192.180 -46.618
C 98.632 196.150 -48.059
C 100.296 200.062 -48.877
C 101.909 203.537 -49.008
C 102.692 206.539 -49.385
C 103.274 209.776 -49.041
C 103.952 214.222 -45.354
C 104.454 218.362 -46.803
C 106.009 221.963 -46.632
C 106.145 226.180 -48.930
C 105.589 228.873 -49.712
C 106.688 232.291 -49.923
C 105.933 234.844 -49.686
C 105.996 238.821 -50.457
C 105.557 242.650 -50.342
C 105.476 245.711 -51.706
C 104.594 248.195 -53.006
C 105.479 251.365 -54.625
C 104.307 254.672 -53.986
C 102.012 256.577 -56.242
C 99.992 259.403 -57.121
C 98.089 262.052 -58.158
C 97.038 265.091 -58.874
C 97.173 268.112 -59.707
C 98.735 271.352 -61.579
C 99.461 274.120 -62.177
C 100.951 277.126 -63.543
C 100.336 281.864 -64.290
C 99.066 284.809 -64.223
C 96.942 288.387 -64.500
C 96.743 291.273 -64.737
C 96.983 294.331 -64.709
C 96.099 296.897 -66.271
C 94.613 300.253 -66.241
C 93.498 303.899 -65.903
C 93.511 306.884 -64.992
C 94.249 309.247 -63.597
C 94.627 312.068 -63.332
C 95.021 315.229 -62.107
C 96.637 318.716 -61.909
C 96.686 321.155 -61.247
C 96.448 324.878 -61.126
C 96.232 326.432 -58.165
C 94.353 329.938 -57.491
C 95.644 333.372 -56.021
C 95.791 336.466 -53.921
C 96.036 339.882 -54.900
C 96.801 343.329 -52.965
C 100.148 346.984 -50.811
C 97.034 350.817 -49.733
C 97.963 353.755 -48.231
C 99.597 355.519 -45.172
C 100.608 357.386 -42.356
C 103.263 359.239 -41.531
C 106.428 361.188 -41.177
C 104.042 364.000 -37.887
C 104.268 366.810 -34.928
C 105.429 369.348 -33.264
C 105.123 372.820 -32.606
C 105.267 376.003 -31.550
C 105.688 379.154 -30.579
C 104.747 382.080 -29.253
C 104.353 385.262 -28.333
C 103.714 388.373 -26.979
C 103.492 391.488 -26.043
C 103.119 394.628 -25.308
C 102.544 397.824 -24.724
C 103.198 401.223 -25.293
C 103.264 404.510 -26.313
C 103.131 408.033 -26.601
C 102.592 411.468 -26.101
C 102.355 414.365 -26.883
C 104.064 417.879 -27.920
C 103.665 421.315 -28.925
C 103.258 424.705 -30.091
C 102.660 427.670 -31.109
C 102.229 431.025 -32.084
C 101.720 434.058 -33.098
C 101.279 436.364 -35.837
C 100.924 437.809 -38.784
C 99.763 438.968 -41.406
C 97.972 440.483 -43.903
C 97.716 443.556 -46.275
C 96.426 444.540 -49.446
C 94.580 445.699 -52.322
C 93.113 446.771 -55.050
C 91.194 447.764 -58.194
C 90.411 448.730 -60.705
C 89.590 448.685 -63.884
C 88.944 448.738 -67.359
C 87.585 447.305 -70.458
C 86.609 446.058 -72.968
C 85.002 444.842 -76.036
C 83.795 443.723 -78.582
C 85.046 441.616 -81.958
C 85.143 439.804 -85.181
C 83.505 437.124 -86.835
C 82.723 435.312 -89.624
C 82.405 433.098 -91.674
C 82.898 430.643 -93.851
C 82.558 427.098 -94.595
C 83.165 424.780 -97.473
C 82.291 422.207 -99.776
C 83.419 419.021 -100.819
C 84.068 416.746 -103.448
C 83.806 413.106 -103.436
C 83.803 409.661 -104.374
C 84.901 407.213 -105.712
C 85.469 404.297 -107.093
C 86.697 400.598 -107.437
C 86.997 397.153 -106.447
C 88.311 394.422 -106.683
C 89.446 391.323 -105.794
C 89.067 387.942 -105.712
C 92.037 385.429 -103.750
C 94.257 382.026 -103.047
C 94.818 380.236 -99.901
C 95.743 377.626 -98.327
C 97.367 375.708 -95.695
C 99.190 373.948 -94.092
C 100.896 372.168 -91.635
C 101.783 371.150 -88.811
C 102.252 369.346 -85.835
C 104.966 368.056 -83.416
C 107.224 366.291 -80.923
C 108.460 366.899 -77.764
C 110.961 367.898 -74.908
C 112.208 367.989 -71.960
C 113.261 367.605 -68.708
C 114.855 367.808 -65.805
C 116.927 368.876 -63.418
C 118.306 369.989 -60.556
C 118.838 371.128 -57.519
C 121.298 371.746 -54.465
C 122.367 371.977 -51.223
C 123.545 375.168 -49.304
C 125.672 377.787 -47.302
C 125.191 380.119 -44.925
C 125.555 382.210 -42.172
C 126.269 384.930 -40.455
C 127.366 387.771 -38.868
C 127.886 390.402 -36.622
C 127.700 393.436 -35.520
C 127.153 396.100 -33.002
C 127.733 399.624 -32.603
C 129.415 403.377 -31.911
C 128.911 407.119 -32.731
C 128.210 410.193 -32.433
C 128.145 413.561 -32.564
C 127.569 416.795 -32.900
C 127.900 420.296 -34.460
C 127.813 422.645 -36.466
C 127.667 424.966 -38.496
C 127.128 427.963 -39.899
C 125.381 431.246 -40.583
C 125.487 433.178 -43.768
C 125.309 436.181 -45.543
C 123.673 437.719 -48.014
C 123.617 439.727 -51.344
C 121.839 442.657 -52.863
C 121.237 444.914 -54.958
C 120.177 446.096 -57.908
C 119.108 447.017 -60.942
C 116.723 448.145 -63.259
C 116.609 448.954 -66.614
C 116.798 450.802 -70.283
C 115.570 450.712 -72.946
C 113.700 450.709 -76.412
C 112.563 451.069 -79.156
C 111.070 450.864 -82.502
C 110.714 450.239 -85.660
C 109.653 449.109 -88.438
C 108.659 447.255 -90.957
C 108.031 445.451 -93.629
C 106.934 443.209 -96.255
C 105.907 441.371 -98.849
C 105.257 439.205 -101.081
C 106.187 435.836 -102.978
C 105.329 433.411 -105.140
C 104.673 431.325 -107.581
C 105.273 429.231 -109.887
C 106.053 426.294 -112.255
C 106.749 423.247 -112.114
C 106.940 419.859 -112.825
C 108.287 416.793 -113.259
C 108.506 412.987 -113.805
C 109.198 409.767 -114.101
C 112.240 407.067 -114.434
C 113.077 404.409 -114.548
C 114.330 400.604 -113.347
C 115.187 397.719 -113.068
C 116.436 394.497 -113.298
C 118.161 391.626 -113.107
C 119.375 388.705 -112.050
C 119.288 385.727 -110.390
C 119.980 382.883 -108.741
C 120.200 380.189 -106.980
C 121.155 377.270 -105.203
C 121.244 374.410 -103.512
C 122.166 371.750 -102.092
C 123.978 369.304 -100.092
C 124.405 366.211 -99.136
C 126.477 364.310 -97.027
C 128.176 361.512 -95.462
C 131.737 359.550 -94.077
C 135.694 359.358 -93.778
C 137.521 357.328 -95.013
C 139.540 354.080 -96.990
C 142.213 351.131 -95.594
C 144.741 350.711 -95.180
C 148.097 353.568 -96.445
C 149.565 351.993 -98.755
C 150.922 350.531 -101.077
C 153.197 348.963 -102.522
C 154.863 348.289 -105.141
C 156.789 346.934 -106.745
C 159.564 346.673 -108.718
C 163.891 345.259 -108.894
C 167.504 344.655 -109.040
C 169.714 345.351 -110.726
C 171.599 344.757 -113.099
C 173.226 344.090 -116.343
C 176.607 342.471 -119.643
C 180.392 341.586 -119.111
C 183.187 339.337 -118.215
C 185.418 337.809 -118.267
C 188.201 338.825 -119.108
C 191.279 338.981 -118.995
C 193.820 338.568 -120.530
C 196.473 338.677 -121.017
C 199.126 337.208 -124.252
C 202.323 337.336 -125.837
C 205.620 337.285 -127.448
C 208.797 337.346 -128.313
C 212.695 336.653 -129.008
C 215.485 336.805 -131.453
C 218.135 335.632 -134.204
C 220.339 336.965 -136.637
C 223.622 337.552 -136.545
C 226.232 336.520 -138.126
C 227.548 337.711 -141.140
C 230.737 337.946 -143.095
C 231.348 339.308 -145.564
C 233.715 337.546 -148.184
C 235.187 336.696 -150.598
C 236.928 337.227 -153.543
C 239.323 337.651 -156.463
C 243.855 339.894 -156.550
C 245.511 339.556 -160.340
C 246.429 341.039 -164.110
C 246.299 343.684 -166.303
C 245.310 343.138 -170.502
C 246.706 344.478 -173.273
C 246.639 344.427 -177.448
C 247.034 346.513 -179.837
C 248.401 347.669 -182.926
C 249.288 346.950 -185.653
C 250.652 345.562 -188.505
C 252.770 345.112 -190.969
C 256.420 343.610 -191.013
C 259.888 343.592 -191.910
C 263.470 343.236 -192.668
C 264.911 342.567 -196.718
C 267.232 341.160 -200.350
C 270.534 339.709 -202.316
C 272.475 341.192 -204.555
C 274.503 341.272 -206.822
C 274.458 340.375 -209.905
C 275.236 338.962 -212.508
C 276.431 338.197 -215.678
C 278.996 337.998 -216.781
C 281.065 333.504 -217.362
C 283.996 333.873 -218.054
C 286.955 333.521 -218.156
C 289.405 329.221 -216.919
C 292.349 328.559 -218.453
C 294.154 326.257 -217.776
C 295.156 322.945 -217.484
C 297.373 320.538 -217.657
C 296.255 316.399 -217.073
C 296.009 311.872 -216.488
C 298.115 309.565 -214.520
C 299.553 306.679 -213.479
C 302.091 304.880 -210.879
C 304.207 302.093 -209.948
C 305.909 298.829 -208.879
C 305.859 295.728 -207.227
C 306.321 292.019 -204.665
C 308.665 289.596 -202.982
C 310.160 288.630 -201.427
C 312.524 286.902 -198.955
C 315.145 283.321 -198.488
C 316.244 278.219 -198.472
C 317.967 276.882 -196.841
C 319.688 275.851 -194.390
C 322.477 274.566 -191.707
C 323.964 273.185 -189.715
C 325.759 271.543 -186.586
C 328.910 270.524 -183.609
C 330.943 269.420 -182.754
C 332.822 266.337 -180.801
C 335.664 265.232 -179.876
C 339.331 264.232 -179.073
C 340.781 262.088 -177.795
C 343.807 260.188 -179.083
C 345.324 260.712 -182.940
C 347.503 259.612 -184.864
C 350.714 260.976 -185.978
C 353.658 260.415 -186.630
C 357.561 260.686 -186.263
C 360.747 259.137 -186.216
C 362.590 261.111 -186.034
C 365.029 263.640 -188.355
C 368.682 263.469 -189.006
C 372.431 263.491 -189.346
C 376.285 263.012 -189.516
C 379.716 263.500 -190.986
C 382.828 265.209 -189.420
C 386.730 265.474 -188.922
C 390.187 264.547 -188.916
C 393.990 264.687 -187.366
C 397.720 265.284 -186.681
C 401.007 265.677 -186.523
C 404.158 266.746 -187.704
C 406.697 267.482 -185.288
C 409.787 268.833 -184.249
C 411.797 271.511 -185.304
C 415.157 272.550 -186.431
C 418.651 273.932 -187.282
C 421.478 275.901 -187.495
C 423.544 277.642 -188.531
C 427.841 277.481 -189.445
C 429.699 281.121 -191.403
C 433.095 281.965 -191.743
C 436.467 284.920 -189.407
C 437.785 288.756 -191.045
C 441.497 288.721 -193.346
C 441.290 292.424 -193.093
C 444.008 294.734 -193.880
C 445.858 296.047 -195.392
C 447.429 297.217 -196.754
C 450.168 297.964 -199.937
C 453.659 299.338 -201.463
C 456.984 300.488 -202.475
C 460.329 301.568 -205.351
C 463.549 303.172 -204.903
C 466.607 305.274 -203.413
C 469.023 307.053 -204.416
C 471.405 308.818 -205.577
C 473.113 311.210 -205.354
C 473.117 314.518 -206.605
C 473.672 317.625 -206.951
C 477.698 319.749 -205.994
C 480.606 322.018 -206.089
C 481.958 325.662 -207.665
C 483.314 328.415 -208.731
C 485.982 330.719 -208.343
C 488.274 333.167 -208.486
C 490.327 335.780 -208.604
C 493.290 337.308 -208.893
C 495.913 339.368 -208.820
C 498.796 341.242 -209.135
C 501.261 343.376 -209.122
C 503.785 345.404 -208.889
C 506.438 347.319 -208.462
C 508.010 350.139 -207.092
C 509.778 352.432 -205.229
C 512.064 354.813 -203.960
C 514.821 356.915 -203.394
C 516.621 358.738 -201.813
C 517.389 362.340 -200.144
C 519.580 364.413 -198.177
C 521.698 366.434 -196.068
C 523.719 368.034 -194.186
C 525.890 370.030 -192.263
C 527.894 371.739 -190.380
C 528.843 372.835 -187.077
C 529.109 373.363 -183.829
C 529.852 373.152 -180.834
C 531.301 372.762 -177.754
C 532.733 374.563 -174.617
C 533.280 374.090 -171.129
C 534.418 373.378 -167.780
C 535.284 372.881 -164.657
C 536.283 371.978 -161.088
C 536.671 371.903 -158.314
C 536.223 371.028 -155.182
C 535.625 370.321 -151.770
C 534.675 368.091 -149.007
C 533.764 366.312 -146.813
C 533.137 364.065 -143.979
C 532.458 362.212 -141.678
C 529.172 361.308 -139.273
C 526.926 359.817 -136.739
C 525.812 356.631 -135.642
C 524.313 354.562 -133.374
C 522.461 352.596 -131.993
C 519.849 351.016 -130.692
C 517.555 348.199 -130.912
C 514.735 346.736 -128.929
C 512.957 344.106 -127.316
C 509.784 342.546 -127.396
C 507.039 341.165 -125.645
C 504.865 338.400 -126.620
C 502.342 335.875 -126.683
C 499.576 334.794 -126.276
C 496.860 333.006 -125.870
C 493.502 331.211 -126.771
C 491.368 329.062 -128.710
C 488.612 328.024 -129.460
C 486.090 326.694 -131.346
C 484.187 324.037 -132.296
C 481.105 324.498 -135.341
C 477.575 323.697 -137.316
C 477.004 323.085 -140.882
C 475.160 322.014 -143.247
C 473.606 322.012 -146.538
C 471.698 322.175 -148.845
C 470.123 322.314 -151.946
C 469.726 322.450 -155.048
C 469.158 321.750 -158.442
C 467.187 322.938 -161.539
C 465.251 323.476 -164.762
C 465.769 325.039 -167.788
C 465.568 327.739 -170.632
C 465.678 328.926 -173.604
C 465.709 329.664 -176.963
C 465.637 331.169 -179.920
C 465.633 333.578 -182.227
C 466.287 335.574 -184.858
C 467.601 337.011 -187.506
C 467.243 339.429 -190.634
C 467.660 340.614 -193.817
C 469.506 343.864 -194.946
C 470.349 347.380 -196.471
C 472.935 348.899 -197.996
C 474.895 350.869 -200.085
C 476.697 353.443 -201.076
C 478.270 356.360 -201.974
C 480.314 358.781 -203.460
C 482.753 360.896 -203.633
C 485.643 362.616 -205.189
C 487.649 365.555 -204.689
C 489.129 369.453 -204.585
C 491.650 371.685 -202.692
C 494.223 373.401 -202.007
C 496.410 375.734 -200.941
C 498.803 377.596 -199.633
C 500.357 380.180 -197.244
C 501.316 381.616 -194.681
C 502.289 382.989 -192.093
C 504.171 384.620 -189.847
C 507.301 385.669 -188.002
C 507.488 386.844 -184.470
C 509.006 388.700 -181.931
C 510.370 388.438 -178.895
C 510.675 389.542 -175.178
C 513.337 390.248 -172.635
C 514.566 391.251 -169.928
C 515.151 391.099 -166.633
C 515.546 390.747 -163.329
C 517.214 389.683 -160.427
C 516.774 389.894 -157.009
C 516.698 391.027 -153.056
C 516.664 389.879 -150.357
C 516.883 388.276 -146.767
C 517.052 387.504 -143.881
C 516.915 386.031 -140.522
C 515.775 385.072 -137.647
C 514.914 383.294 -135.153
C 513.619 381.070 -133.117
C 512.054 379.125 -130.982
C 510.546 376.545 -128.934
C 509.260 374.304 -126.816
C 507.613 372.123 -125.194
C 504.192 370.224 -124.485
C 502.543 367.720 -122.966
C 500.887 365.575 -121.124
C 498.395 364.315 -119.619
C 495.211 362.577 -118.319
C 492.796 360.915 -119.411
C 490.246 358.585 -119.706
C 487.187 357.316 -120.367
C 484.397 354.723 -120.939
C 481.737 352.897 -121.664
C 477.769 353.083 -122.600
C 475.429 351.773 -123.367
C 472.466 350.052 -125.763
C 470.087 348.629 -126.967
C 467.059 347.197 -127.847
C 464.058 346.383 -129.109
C 461.650 345.250 -131.118
C 460.297 343.217 -133.498
C 458.484 341.823 -135.961
C 457.134 340.214 -138.409
C 455.131 338.962 -141.057
C 453.741 337.138 -143.463
C 451.818 336.016 -145.696
C 449.596 335.717 -148.566
C 447.591 333.903 -150.396
C 445.576 334.182 -153.263
C 445.491 332.369 -158.791
C 441.964 333.582 -161.244
C 439.450 332.295 -163.339
C 437.895 332.061 -166.762
C 436.168 332.109 -169.612
C 435.444 328.891 -172.796
C 434.481 328.148 -175.733
C 434.081 329.632 -179.232
C 432.193 329.323 -181.975
C 429.976 329.270 -183.151
C 428.181 328.881 -185.971
C 425.616 327.834 -188.873
C 423.979 327.659 -190.997
C 420.642 326.865 -191.937
C 419.582 327.115 -193.789
C 416.883 327.199 -193.469
C 413.892 327.080 -193.378
C 412.653 323.835 -192.541
C 410.344 322.272 -192.598
C 407.495 320.963 -192.257
C 406.445 319.070 -195.393
C 404.118 319.949 -198.296
C 401.731 319.712 -200.329
C 400.406 320.078 -204.537
C 398.697 321.098 -206.772
C 395.788 321.551 -207.636
C 392.912 321.870 -209.317
C 390.792 323.567 -210.554
C 387.803 322.425 -212.427
C 385.307 323.803 -213.984
C 384.265 325.589 -216.866
C 382.707 327.201 -219.364
C 381.062 328.980 -221.641
C 379.968 329.716 -224.717
C 378.827 331.123 -227.517
C 377.498 332.121 -230.544
C 376.259 333.565 -233.192
C 375.261 335.054 -235.898
C 374.489 336.561 -238.731
C 373.881 339.460 -240.609
C 373.991 342.227 -242.653
C 373.589 344.651 -245.198
C 372.814 346.379 -248.156
C 372.989 348.602 -250.178
C 372.120 352.376 -251.339
C 372.456 354.994 -253.790
C 372.935 357.665 -256.168
C 373.490 359.875 -258.402
C 373.838 362.407 -260.824
C 374.326 364.706 -263.051
C 376.287 367.494 -264.230
C 378.537 369.870 -264.676
C 381.050 371.463 -265.519
C 383.757 372.900 -267.051
C 385.166 376.093 -268.769
C 388.224 377.802 -269.413
C 391.334 379.181 -270.618
C 394.126 380.616 -271.562
C 397.523 381.992 -272.619
C 399.770 383.592 -273.113
C 402.770 384.865 -272.715
C 405.885 386.454 -272.195
C 409.411 386.486 -271.160
C 412.213 386.519 -270.180
C 415.813 386.549 -269.467
C 418.749 386.568 -268.717
C 421.126 387.648 -265.463
C 423.988 388.246 -263.196
C 426.780 386.523 -261.842
C 429.804 386.432 -260.254
C 432.056 385.913 -258.288
C 433.989 385.722 -255.598
C 435.486 383.599 -253.050
C 437.882 383.938 -250.191
C 440.726 383.032 -248.248
C 441.542 382.067 -244.945
C 443.707 382.320 -242.160
C 444.579 379.765 -239.704
C 446.016 377.989 -236.961
C 446.933 377.658 -234.126
C 448.286 376.767 -231.277
C 448.593 375.133 -227.735
C 448.327 372.467 -225.336
C 448.305 371.462 -222.468
C 447.569 369.509 -219.760
C 448.401 367.028 -217.585
C 445.639 365.827 -214.436
C 444.486 364.334 -210.770
C 442.029 361.728 -210.000
C 440.773 359.619 -207.970
C 438.137 357.756 -206.289
C 436.169 356.659 -204.311
C 433.597 355.024 -202.629
C 431.053 353.273 -202.120
C 428.788 350.703 -201.351
C 425.566 349.933 -199.372
C 422.644 348.573 -197.363
C 419.308 347.899 -197.897
C 415.403 348.299 -197.827
C 412.330 347.403 -197.924
C 409.224 345.925 -197.884
C 405.965 345.305 -197.829
C 402.666 345.786 -197.950
C 399.380 345.681 -198.675
C 396.439 345.061 -200.006
C 392.478 345.082 -199.742
C 389.247 344.025 -200.135
C 386.408 345.707 -202.223
C 383.070 347.453 -203.320
C 380.996 347.461 -205.969
C 378.185 347.540 -208.013
C 375.869 348.780 -210.001
C 373.409 350.367 -211.796
C 370.801 351.161 -213.990
C 369.427 352.478 -216.603
C 367.212 352.595 -219.572
C 365.854 355.014 -221.857
C 363.584 357.994 -223.689
C 363.773 360.660 -226.480
C 363.324 362.176 -229.224
C 362.789 364.446 -231.658
C 362.738 366.476 -234.262
C 363.080 369.815 -236.142
C 364.249 372.416 -237.332
C 365.475 374.982 -238.532
C 366.296 377.454 -240.645
C 367.185 379.101 -243.931
C 369.260 382.165 -244.369
C 370.166 385.028 -246.153
C 372.758 386.546 -247.611
C 375.025 389.657 -248.167
C 376.665 391.507 -250.985
C 378.219 393.831 -252.411
C 380.929 395.670 -253.113
C 383.764 397.376 -253.610
C 386.748 398.153 -255.290
C 389.310 400.452 -255.012
C 391.737 403.766 -255.202
C 394.572 404.519 -255.174
C 398.396 405.435 -255.393
C 401.153 406.577 -255.608
C 404.706 407.488 -255.475
C 407.538 408.605 -254.371
C 410.577 408.817 -253.454
C 413.517 408.443 -252.046
C 416.358 408.373 -250.398
C 419.521 407.748 -248.746
C 422.536 407.407 -247.349
C 425.115 406.848 -245.577
C 426.757 406.123 -242.030
C 429.451 405.246 -240.222
C 432.182 404.850 -238.454
C 434.084 405.023 -235.921
C 436.099 404.764 -232.648
C 436.198 403.026 -230.048
C 437.331 401.263 -227.286
C 437.514 400.161 -224.099
C 438.585 398.046 -221.063
C 439.067 396.429 -218.220
C 438.119 396.388 -214.251
C 438.260 395.118 -211.771
C 437.351 392.589 -208.567
C 437.214 390.967 -206.021
C 437.324 389.599 -202.841
C 436.755 388.481 -199.729
C 435.804 386.596 -197.148
C 435.137 383.675 -195.518
C 434.002 381.251 -193.486
C 433.021 378.622 -191.895
C 431.649 376.214 -189.680
C 430.832 373.446 -188.032
C 429.709 371.386 -185.924
C 427.572 369.612 -183.568
C 427.189 367.264 -181.333
C 424.705 365.926 -179.235
C 422.589 363.127 -179.180
C 421.632 361.246 -177.848
C 421.051 358.222 -176.243
C 419.118 356.663 -175.269
C 417.372 355.334 -172.547
C 416.260 354.445 -169.766
C 415.801 353.555 -165.671
C 413.210 351.795 -163.787
C 411.768 351.053 -160.405
C 410.865 353.961 -156.252
C 407.308 353.728 -156.165
C 404.154 353.835 -155.158
C 400.359 354.281 -154.030
C 397.722 356.048 -152.274
C 393.776 354.768 -152.253
C 390.360 353.576 -152.862
C 387.538 352.293 -151.613
C 383.743 353.425 -151.257
C 379.584 351.832 -150.805
C 375.140 352.331 -152.904
C 371.875 350.558 -151.487
C 368.356 352.347 -152.738
C 365.241 352.060 -151.582
C 362.319 353.075 -150.643
C 359.843 351.816 -151.580
C 355.934 351.387 -151.305
C 352.336 350.064 -149.377
C 349.083 353.218 -148.064
C 345.601 353.830 -146.895
C 342.871 355.378 -145.668
C 340.496 357.641 -144.609
C 337.580 358.790 -141.851
C 335.527 359.580 -139.170
C 333.321 361.915 -138.820
C 331.701 364.942 -136.869
C 330.986 367.656 -134.251
C 329.036 369.336 -132.166
C 325.594 371.564 -130.690
C 322.941 374.773 -130.034
C 320.558 376.919 -128.704
C 318.955 378.250 -126.388
C 317.199 379.852 -123.954
C 317.509 381.825 -120.687
C 316.025 384.083 -117.697
C 316.631 384.580 -114.289
C 318.118 385.831 -110.880
C 319.993 386.193 -107.533
C 319.533 387.159 -104.044
C 318.115 389.014 -101.692
C 315.863 388.983 -99.041
C 318.899 392.613 -96.114
C 319.714 391.694 -93.174
C 319.714 390.995 -90.004
C 318.769 390.229 -87.066
C 319.086 391.162 -83.678
C 316.353 390.279 -80.801
C 315.497 390.964 -77.769
C 314.165 391.272 -74.081
C 311.568 392.080 -71.455
C 309.106 393.189 -68.874
C 307.573 394.278 -66.599
C 306.720 393.841 -62.209
C 304.834 393.673 -59.172
C 302.320 392.894 -56.650
C 299.577 392.481 -55.569
C 299.735 391.445 -52.377
C 301.141 392.133 -47.985
C 302.993 394.212 -43.202
C 304.199 396.524 -40.580
C 300.537 396.661 -37.374
C 299.631 396.084 -34.393
C 299.574 396.078 -30.780
C 299.529 394.933 -27.736
C 298.269 393.578 -23.844
C 298.673 391.053 -20.371
C 301.651 389.491 -19.472
C 303.623 385.236 -18.068
C 306.279 386.508 -15.613
C 309.430 383.953 -13.917
C 311.212 384.770 -11.989
C 312.856 383.725 -8.929
C 312.432 381.774 -5.341
C 312.166 379.404 -3.062
C 314.044 377.327 -1.264
C 314.637 375.658 2.219
C 315.591 374.609 4.996
C 316.512 372.906 6.932
C 318.016 372.226 9.791
C 320.780 369.506 8.791
C 322.618 367.816 10.364
C 323.546 365.834 13.103
C 325.041 363.567 16.313
C 328.440 362.180 18.054
C 331.486 360.783 19.689
C 333.539 359.424 21.648
C 336.589 359.029 22.418
C 337.773 356.844 24.958
C 340.922 355.427 26.910
C 344.589 355.724 28.292
C 344.705 353.149 31.545
C 348.611 352.387 32.033
C 352.000 352.425 33.118
C 355.016 351.688 35.596
C 357.796 351.332 36.893
C 360.767 349.168 38.157
C 365.286 348.761 36.496
C 369.117 347.489 37.433
C 372.580 346.073 36.284
C 374.068 343.206 36.106
C 376.444 342.179 37.953
C 379.726 340.813 37.702
C 383.564 340.756 37.837
C 385.751 338.427 36.562
C 388.183 335.049 35.642
C 390.850 334.078 38.556
C 393.340 331.586 40.305
C 397.998 333.576 39.578
C 401.685 331.733 39.189
C 405.155 331.270 40.096
C 409.807 331.207 38.645
C 412.243 330.090 40.581
C 415.236 329.511 41.445
C 418.207 329.394 42.755
C 421.440 327.946 42.583
C 424.642 326.980 42.870
C 427.756 325.958 43.429
C 430.956 325.382 42.636
C 434.107 324.316 42.380
C 437.459 323.651 41.895
C 440.556 322.633 41.810
C 443.565 321.440 41.564
C 446.544 320.093 41.113
C 448.966 317.664 41.843
C 451.069 314.942 41.964
C 453.793 312.685 41.925
C 456.918 311.133 41.513
C 458.852 308.835 41.329
C 461.048 305.936 43.096
C 463.304 303.150 42.757
C 465.431 300.257 42.401
C 467.304 297.733 41.849
C 469.513 295.016 41.477
C 471.440 292.455 41.015
C 471.780 288.898 40.524
C 471.293 285.662 40.083
C 470.799 282.872 38.842
C 470.698 279.993 36.989
C 471.867 276.292 36.722
C 470.921 273.156 35.323
C 470.315 270.171 33.388
C 469.704 267.350 31.834
C 468.812 264.242 29.809
C 468.204 261.647 28.945
C 466.388 259.086 27.983
C 464.474 256.223 27.186
C 461.595 254.534 25.649
C 459.187 253.213 24.525
C 456.515 251.431 22.747
C 454.203 250.012 21.396
C 450.483 248.434 22.432
C 447.149 246.834 22.332
C 444.091 247.049 20.542
C 441.051 245.821 19.582
C 438.081 245.420 19.107
C 434.801 245.037 19.429
C 431.491 246.470 18.949
C 427.916 245.433 19.357
C 424.535 245.041 18.305
C 421.275 245.994 19.288
C 417.875 245.136 19.752
C 414.916 247.241 19.381
C 411.560 248.449 19.231
C 408.737 248.739 20.195
C 405.531 249.272 20.613
C 402.245 251.090 21.712
C 399.978 253.872 21.951
C 397.543 255.222 23.170
C 395.458 257.707 24.249
C 392.758 259.722 23.772
C 391.676 262.715 26.749
C 389.183 265.201 28.894
C 389.491 268.794 29.539
C 388.211 271.563 30.453
C 388.066 274.788 32.134
C 387.453 277.076 33.972
C 387.318 280.077 35.730
C 388.058 282.956 36.710
C 388.262 286.419 37.255
C 388.455 289.089 40.034
C 388.325 292.101 42.345
C 390.569 294.313 43.738
C 392.897 296.031 46.392
C 394.597 298.368 47.770
C 396.092 301.231 48.954
C 397.841 303.461 50.681
C 399.977 304.762 52.887
C 402.458 306.441 54.425
C 405.102 308.263 55.124
C 407.233 310.361 57.735
C 409.225 312.863 58.952
C 412.876 312.580 60.310
C 416.059 312.675 62.602
C 419.352 313.292 62.298
C 422.621 314.339 62.847
C 425.794 314.169 63.717
C 428.973 313.816 64.969
C 432.386 314.135 65.668
C 435.509 313.299 65.622
C 439.158 313.842 65.269
C 442.241 312.135 65.972
C 445.624 310.515 67.795
C 448.242 307.706 67.369
C 450.963 306.198 66.775
C 453.647 304.159 66.807
C 456.130 302.038 66.314
C 458.085 298.745 66.682
C 458.863 295.757 66.577
C 459.606 292.765 66.412
C 461.283 289.906 65.902
C 463.666 287.495 64.226
C 463.417 283.777 64.249
C 464.867 280.603 64.084
C 464.792 277.728 62.388
C 464.532 273.850 62.245
C 466.149 270.959 60.491
C 466.826 267.960 59.866
C 466.157 264.887 58.713
C 465.227 261.895 57.538
C 464.943 259.395 55.089
C 463.690 256.186 54.850
C 463.091 252.118 54.932
C 461.554 250.013 53.586
C 459.662 247.213 51.565
C 458.441 244.782 50.319
C 456.433 242.188 48.674
C 454.131 239.968 48.160
C 451.668 238.363 46.944
C 448.759 237.384 45.783
C 445.784 236.244 44.983
C 442.501 235.402 43.704
C 439.563 234.353 42.508
C 436.545 233.781 41.694
C 432.656 234.144 42.437
C 429.476 233.783 41.411
C 426.404 232.995 40.585
C 423.340 232.297 41.019
C 419.542 232.030 41.604
C 417.094 233.881 42.213
C 413.905 235.241 42.270
C 411.081 236.620 43.503
C 407.642 238.353 43.583
C 404.803 239.946 44.163
C 402.251 241.166 47.104
C 399.969 242.583 47.855
C 397.480 245.726 49.043
C 395.236 247.594 49.825
C 392.405 249.232 50.964
C 390.078 251.004 52.608
C 388.233 253.523 53.779
C 386.751 256.593 53.675
C 385.333 259.562 54.354
C 384.126 262.546 54.569
C 382.707 265.659 55.513
C 381.331 268.683 55.591
C 379.921 271.355 56.494
C 378.973 274.362 58.317
C 376.968 276.911 58.693
C 376.517 279.691 60.798
C 376.414 283.777 61.089
C 375.090 287.482 63.287
C 375.184 290.501 65.543
C 374.945 291.873 68.109
C 374.828 293.911 71.602
C 373.182 294.341 74.425
C 372.040 296.024 76.958
C 371.878 296.267 80.493
C 371.437 297.037 83.730
C 370.718 297.804 86.884
C 371.424 298.564 90.066
C 371.461 299.060 93.364
C 371.854 299.913 96.687
C 371.743 300.476 99.897
C 371.723 300.804 103.126
C 371.847 300.927 106.421
C 370.477 300.257 109.580
C 369.573 299.007 112.657
C 369.001 298.383 116.091
C 369.026 298.415 119.604
C 368.541 297.345 122.375
C 366.029 296.498 125.428
C 365.546 295.125 128.722
C 365.038 293.597 131.951
C 364.824 292.199 134.812
C 364.394 290.851 138.036
C 364.085 289.474 140.950
C 363.409 286.525 142.914
C 362.753 283.475 143.995
C 362.997 280.546 144.958
C 363.808 277.536 146.380
C 362.911 274.921 149.117
C 363.172 271.446 149.855
C 364.004 268.090 150.887
C 364.528 264.984 151.796
C 365.392 261.365 152.641
C 365.338 258.661 153.373
C 365.333 255.396 153.031
C 365.070 251.884 152.722
C 365.845 248.673 151.111
C 366.369 246.113 149.703
C 367.349 242.847 148.346
C 368.061 240.180 147.094
C 366.402 237.463 144.397
C 365.827 234.557 142.182
C 367.450 232.767 139.581
C 367.821 230.042 137.554
C 368.007 228.186 135.161
C 367.430 226.446 132.395
C 368.200 225.955 128.873
C 367.317 223.561 126.132
C 368.031 221.345 123.437
C 367.265 220.928 120.009
C 366.395 218.782 117.336
C 367.296 219.045 113.809
C 367.679 218.447 110.310
C 366.735 217.675 107.571
C 366.369 216.760 104.446
C 365.774 217.086 100.593
C 366.349 218.420 97.303
C 365.526 218.788 94.400
C 365.220 220.219 91.311
C 366.203 220.494 88.065
C 364.315 223.395 85.418
C 362.983 224.965 81.846
C 363.554 228.292 80.423
C 363.532 230.281 77.935
C 362.985 233.411 76.160
C 361.964 235.593 74.376
C 361.271 238.565 72.701
C 361.314 241.602 71.944
C 361.933 244.742 70.498
C 360.183 247.904 69.148
C 358.972 251.058 67.411
C 358.476 254.365 68.240
C 356.631 257.688 69.223
C 356.164 260.843 69.516
C 356.043 264.279 69.411
C 355.215 267.474 69.756
C 353.649 270.224 70.809
C 352.853 273.242 72.071
C 352.903 276.197 73.509
C 351.214 279.732 74.151
C 350.965 283.109 74.646
C 349.755 284.983 77.851
C 347.764 287.244 80.365
C 348.400 289.189 83.036
C 348.368 291.743 85.393
C 347.634 293.341 88.179
C 346.480 294.907 91.010
C 346.077 296.969 93.807
C 345.989 297.708 96.954
C 346.664 299.742 99.977
C 345.584 299.969 103.397
C 343.487 300.752 106.916
C 343.096 299.501 110.550
C 343.289 299.326 113.706
C 342.718 298.886 117.000
C 342.607 298.123 120.211
C 341.278 296.407 123.387
C 340.442 294.252 125.437
C 339.660 292.060 127.466
C 339.288 290.305 130.299
C 340.196 288.891 133.686
C 338.955 285.693 135.144
C 338.146 283.677 137.879
C 338.812 280.732 139.304
C 337.675 277.345 140.841
C 338.466 275.153 143.777
C 338.114 272.782 145.803
C 338.175 269.564 146.729
C 338.271 266.285 147.391
C 339.761 263.322 148.546
C 338.888 260.002 148.914
C 337.462 256.370 150.213
C 337.981 253.494 149.956
C 338.896 249.668 149.776
C 339.228 246.699 149.935
C 339.851 243.106 149.515
C 339.512 240.037 148.540
C 340.028 237.187 147.224
C 340.676 234.668 145.223
C 340.927 232.095 143.196
C 341.715 229.480 140.816
C 342.372 226.878 138.825
C 342.819 224.753 136.505
C 342.060 223.481 132.815
C 342.769 221.391 130.281
C 343.155 219.058 128.012
C 342.381 217.191 125.567
C 341.570 215.389 122.260
C 341.485 215.979 119.189
C 341.730 215.648 115.746
C 340.885 215.864 112.484
C 341.218 215.735 108.649
C 341.060 215.921 105.351
C 338.562 216.656 102.209
C 338.211 217.006 99.465
C 337.996 218.830 95.708
C 337.764 219.583 92.789
C 337.092 219.981 89.416
C 336.009 220.881 86.370
C 335.638 222.479 83.466
C 336.666 224.310 80.779
C 336.926 226.329 78.106
C 337.637 228.315 75.666
C 337.692 230.534 72.897
C 338.539 232.433 70.304
C 338.490 234.277 67.747
C 337.701 236.898 65.343
C 338.084 238.202 62.375
C 336.977 240.950 60.481
C 335.623 243.140 57.481
C 334.743 246.285 55.852
C 334.206 248.814 52.901
C 334.431 250.121 49.044
C 334.129 252.282 46.258
C 333.752 255.724 44.900
C 334.351 256.178 40.830
C 336.657 256.533 37.867
C 336.788 256.597 34.446
C 337.800 256.430 31.105
C 338.693 256.333 27.227
C 342.244 256.824 24.925
C 345.838 256.797 22.425
C 346.783 255.436 19.938
C 349.575 254.355 17.055
C 351.151 254.080 14.228
C 351.757 252.046 11.386
C 352.648 250.612 8.485
C 353.804 249.231 5.691
C 353.553 247.812 2.670
C 353.955 246.122 -0.178
C 354.038 244.690 -3.318
C 354.581 243.109 -6.118
C 355.017 241.332 -8.799
C 355.302 239.353 -11.424
C 356.980 236.858 -13.231
C 358.139 233.959 -14.681
C 359.066 231.319 -16.845
C 359.466 229.134 -19.566
C 360.189 226.563 -20.955
C 362.969 224.010 -22.403
C 363.727 220.875 -24.004
C 364.489 217.661 -25.457
C 364.926 214.776 -26.750
C 365.626 211.704 -28.321
C 366.166 208.804 -29.655
C 366.821 205.283 -29.225
C 367.342 202.239 -28.056
C 366.969 199.354 -27.005
C 366.083 196.112 -26.339
C 367.079 192.366 -26.679
C 366.616 189.199 -25.116
C 365.634 185.933 -23.937
C 364.962 182.942 -22.775
C 363.903 179.590 -21.294
C 363.816 177.028 -20.162
C 363.503 174.705 -17.863
C 363.429 172.173 -15.396
C 362.198 170.684 -12.271
C 361.293 169.575 -9.671
C 359.884 167.881 -6.735
C 358.804 166.589 -4.215
C 359.891 166.191 -0.207
C 359.947 165.333 3.391
C 357.877 165.562 6.266
C 357.036 164.716 9.467
C 356.408 164.777 12.435
C 356.498 165.171 15.728
C 355.271 166.998 18.626
C 355.613 166.872 22.353
C 354.394 166.838 25.700
C 354.704 168.679 28.704
C 355.061 168.702 32.223
C 353.768 171.116 34.635
C 352.918 172.850 37.638
C 353.457 173.983 40.361
C 353.365 175.242 43.384
C 353.518 177.926 46.227
C 352.667 181.027 47.837
C 353.162 183.148 49.957
C 353.214 186.207 51.482
C 351.874 188.453 53.659
C 353.669 192.392 54.158
C 354.689 195.874 56.118
C 354.234 199.349 55.052
C 354.125 202.460 55.725
C 354.717 206.015 55.217
C 355.697 208.844 55.375
C 356.432 212.214 54.910
C 356.555 215.050 53.591
C 356.035 218.394 52.652
C 357.870 221.719 51.973
C 359.126 225.274 51.518
C 359.996 227.328 48.892
C 362.220 229.311 46.335
C 362.984 231.583 44.211
C 363.382 234.320 42.167
C 364.513 236.595 40.032
C 366.421 238.085 37.737
C 367.615 239.644 35.003
C 367.989 241.036 32.049
C 370.036 243.396 29.599
C 370.626 245.711 27.149
C 372.368 245.164 23.697
C 374.831 245.358 20.650
C 374.688 245.183 17.292
C 375.218 245.685 13.894
C 376.415 245.181 10.866
C 378.030 244.628 7.886
C 378.940 244.475 4.511
C 379.467 243.070 1.647
C 379.336 242.741 -2.042
C 380.835 240.777 -4.652
C 383.398 239.192 -7.534
C 384.116 235.937 -9.486
C 384.290 233.813 -11.830
C 385.214 231.405 -14.000
C 385.646 228.793 -15.974
C 387.198 225.474 -17.147
C 388.089 222.517 -17.255
C 388.922 219.545 -17.330
C 389.482 216.403 -18.357
C 388.872 213.163 -20.209
C 390.004 209.773 -19.152
C 390.963 206.493 -19.877
C 390.227 203.301 -19.232
C 391.249 199.713 -18.133
C 390.635 196.154 -19.136
C 391.027 193.041 -19.161
C 390.806 189.956 -17.875
C 390.513 186.991 -16.352
C 388.928 183.946 -15.610
C 389.555 181.143 -13.694
C 390.814 177.517 -12.217
C 390.027 175.439 -10.303
C 388.777 172.570 -7.912
C 388.216 170.159 -6.232
C 387.246 167.625 -3.760
C 387.205 165.856 -1.047
C 386.294 164.465 1.665
C 385.200 163.759 4.677
C 384.490 163.033 7.801
C 383.204 162.490 11.144
C 382.094 161.714 14.198
C 381.193 161.519 17.239
C 381.392 162.859 20.977
C 380.209 162.823 24.123
C 379.357 162.433 27.263
C 379.671 162.529 30.418
C 379.923 163.217 34.201
C 379.687 165.610 36.203
C 379.002 167.516 39.017
C 379.464 169.745 41.511
C 378.662 172.054 44.487
C 378.438 174.276 46.926
C 380.592 176.849 49.247
C 380.639 178.852 51.188
C 380.553 182.636 52.966
C 380.496 185.059 54.772
C 380.788 187.499 57.212
C 381.568 190.125 59.149
C 381.721 193.198 60.436
C 380.536 196.302 61.206
C 380.128 199.550 61.962
C 379.300 202.622 62.493
C 379.100 206.089 63.227
C 378.110 209.187 63.910
C 378.007 212.230 64.730
C 378.720 215.787 65.057
C 378.094 218.664 66.467
C 379.193 222.002 66.369
C 378.516 225.698 66.490
C 378.802 228.867 68.633
C 380.063 231.647 69.248
C 380.157 235.294 70.527
C 382.134 238.903 69.993
C 382.577 240.736 70.288
C 382.016 244.032 71.948
C 383.522 245.766 73.033
C 382.666 249.373 74.463
C 385.118 252.234 75.683
C 386.991 254.956 77.440
C 389.479 257.372 76.616
C 392.497 259.681 76.672
C 395.101 262.154 77.011
C 397.664 264.995 77.818
C 399.093 268.410 78.340
C 401.439 269.866 78.201
C 403.269 272.381 79.014
C 405.804 273.510 79.850
C 409.017 276.733 79.279
C 411.684 279.908 80.117
C 413.298 281.539 81.550
C 414.800 283.181 84.230
C 417.224 285.529 86.003
C 418.711 287.727 87.696
C 420.136 290.062 89.016
C 421.193 292.380 89.831
C 421.910 295.798 90.093
C 421.273 298.812 92.097
C 423.396 301.142 92.129
C 424.908 303.594 93.027
C 427.326 306.263 94.490
C 431.325 304.835 97.045
C 432.751 309.071 99.228
C 434.922 309.880 100.157
C 437.440 312.186 100.915
C 438.863 314.656 102.463
C 442.547 315.914 104.685
C 444.271 318.436 107.442
C 446.777 319.418 108.669
C 448.429 320.808 109.801
C 451.237 322.340 109.654
C 451.887 323.645 107.304
C 454.569 324.771 107.431
C 457.084 325.087 104.113
C 459.869 323.262 102.176
C 463.221 322.777 100.815
C 465.256 321.907 99.057
C 467.772 322.044 96.348
C 470.334 321.196 93.997
C 473.802 322.718 91.678
C 474.135 320.888 88.604
C 473.215 319.790 86.042
C 473.065 317.523 82.921
C 471.265 316.620 79.703
C 470.503 314.630 76.818
C 469.504 314.495 73.567
C 469.973 315.931 69.232
C 471.132 316.475 65.802
C 474.325 315.502 63.927
C 476.459 314.414 61.502
C 478.340 313.519 58.765
C 478.404 311.342 55.701
C 479.032 309.688 52.273
C 479.818 307.846 49.482
C 479.659 307.480 45.628
C 480.925 307.874 42.557
C 482.640 307.819 40.319
C 483.782 307.546 37.066
C 483.185 305.784 33.431
C 483.145 304.211 31.638
C 486.105 302.124 29.752
C 487.645 300.935 27.475
C 487.667 297.916 23.698
C 489.135 296.662 21.418
C 487.372 295.811 17.718
C 489.091 293.675 16.401
C 489.180 292.447 13.559
C 490.194 291.241 11.500
C 490.493 290.477 9.368
C 492.529 288.354 5.990
C 491.858 288.909 1.666
C 490.740 285.847 0.601
C 488.724 283.107 -0.461
C 488.918 279.951 -2.629
C 485.090 278.735 -4.906
C 482.371 277.304 -7.942
C 479.976 275.917 -8.994
C 479.946 272.355 -7.912
C 477.764 268.547 -12.241
C 476.283 265.494 -14.184
C 474.212 262.565 -15.272
C 473.979 259.746 -16.868
C 473.124 256.310 -16.657
C 472.407 253.057 -17.071
C 471.963 249.803 -17.586
C 470.235 246.937 -17.618
C 469.172 243.775 -17.610
C 467.655 240.680 -17.812
C 466.723 237.557 -17.928
C 465.789 234.452 -17.791
C 464.782 231.333 -17.406
C 465.435 227.941 -16.796
C 465.898 224.785 -15.501
C 465.747 221.360 -14.631
C 464.805 218.009 -14.163
C 464.907 215.260 -12.940
C 466.674 211.644 -12.559
C 466.748 208.408 -10.980
C 466.915 205.233 -9.273
C 466.868 202.491 -7.642
C 466.903 199.337 -6.078
C 466.920 196.515 -4.491
C 468.073 194.556 -1.690
C 469.474 193.452 1.089
C 470.054 192.716 4.036
C 470.036 191.711 7.312
C 471.068 188.935 9.835
C 471.887 188.442 13.266
C 472.075 187.829 16.817
C 472.481 187.234 20.015
C 472.782 186.819 23.796
C 473.608 186.209 26.403
C 474.869 186.662 29.400
C 476.442 187.018 32.546
C 477.312 188.910 35.574
C 478.121 190.508 37.941
C 478.761 192.218 41.125
C 479.401 193.726 43.675
C 482.558 195.928 45.284
C 484.686 197.992 47.496
C 484.542 201.020 49.343
C 485.708 203.173 51.726
C 486.825 205.586 53.186
C 488.679 208.131 54.233
C 489.075 211.741 54.457
C 491.433 214.198 56.015
C 492.281 217.069 57.945
C 494.004 220.139 57.603
C 496.243 222.525 58.944
C 496.252 226.149 58.507
C 497.027 229.628 58.705
C 498.858 232.002 58.730
C 500.322 234.918 59.028
C 501.735 238.416 57.990
C 501.593 241.676 56.478
C 502.950 244.197 55.457
C 503.511 247.005 53.591
C 503.369 250.384 53.209
C 504.710 252.250 49.507
C 506.266 255.217 47.103
C 504.931 256.613 43.990
C 504.883 258.907 41.781
C 504.713 260.322 38.433
C 505.309 261.646 35.809
C 505.301 262.928 32.573
C 504.371 263.546 29.649
C 503.066 264.985 26.724
C 503.854 265.643 23.004
C 504.261 266.828 19.419
C 503.309 265.762 16.283
C 503.521 264.155 12.707
C 502.736 263.616 9.650
C 501.643 263.547 6.390
C 501.154 262.851 3.182
C 501.302 261.281 0.243
C 500.610 259.725 -2.662
C 499.137 258.250 -5.202
C 499.222 257.006 -8.971
C 498.108 256.328 -12.135
C 497.696 252.840 -13.840
C 498.024 249.769 -16.260
C 496.067 247.325 -17.492
C 494.572 244.962 -19.557
C 493.939 242.022 -20.904
C 493.683 238.920 -22.353
C 492.583 236.048 -24.022
C 491.584 232.985 -24.303
C 489.470 230.212 -25.555
C 489.473 226.619 -25.650
C 490.165 222.615 -26.587
C 490.024 219.076 -25.043
C 489.097 216.122 -24.377
C 488.916 212.825 -23.697
C 488.458 209.753 -22.576
C 489.444 206.397 -20.974
C 490.436 204.278 -18.955
C 491.397 202.197 -16.887
C 491.626 199.449 -14.979
C 490.442 196.531 -12.886
C 492.323 194.902 -10.112
C 493.062 192.130 -8.119
C 493.151 191.077 -4.952
C 494.985 189.409 -1.955
C 494.301 186.918 0.762
C 494.941 184.972 3.138
C 495.799 184.230 6.290
C 496.714 183.754 9.473
C 496.139 183.199 12.893
C 498.015 182.723 15.752
C 500.258 181.208 18.848
C 500.888 181.717 21.668
C 501.483 182.306 25.516
C 502.205 182.366 28.419
C 503.041 183.089 31.919
C 504.695 184.043 34.534
C 505.592 185.563 37.182
C 506.429 187.762 39.468
C 507.648 189.874 41.669
C 508.492 192.480 44.040
C 509.348 194.676 46.408
C 510.307 197.107 48.216
C 512.397 200.463 48.638
C 513.164 203.174 50.470
C 514.238 205.546 52.459
C 516.233 207.732 53.604
C 518.460 210.727 54.556
C 519.119 213.616 53.549
C 519.908 216.990 53.460
C 521.432 219.855 52.524
C 522.170 223.623 52.222
C 523.099 226.721 51.537
C 525.889 228.970 49.584
C 526.788 231.477 48.759
C 527.299 234.935 46.463
C 527.993 237.628 45.277
C 529.325 240.642 44.213
C 530.762 243.203 42.590
C 531.274 245.809 40.572
C 530.391 248.604 38.831
C 530.127 251.156 36.661
C 529.409 253.618 34.704
C 529.281 256.194 32.267
C 528.513 258.845 30.416
C 528.557 261.203 28.323
C 528.949 263.169 25.281
C 528.906 266.067 23.779
C 529.405 267.448 20.584
C 531.898 270.529 19.265
C 532.578 273.459 17.917
C 533.735 275.251 16.480
C 533.963 278.520 14.711
C 533.932 280.931 13.365
C 533.794 284.458 12.143
C 531.864 287.437 10.839
C 530.396 290.607 9.490
C 529.726 294.239 7.922
C 528.286 296.561 6.559
C 525.239 299.330 5.923
C 524.174 301.461 2.270
C 524.291 303.165 -0.514
C 524.099 305.887 -1.837
C 526.432 309.768 -2.614
C 525.369 312.941 -3.451
C 524.530 316.392 -2.298
C 524.937 319.614 -2.208
C 523.709 322.763 -3.283
C 522.981 325.977 -3.923
C 522.531 329.189 -4.651
C 520.816 332.059 -4.815
C 519.574 335.075 -5.513
C 518.101 338.186 -5.774
C 517.042 341.196 -6.446
C 515.834 344.090 -7.286
C 514.422 346.907 -8.265
C 514.172 349.619 -10.475
C 513.397 351.873 -12.959
C 512.347 354.637 -14.900
C 510.909 357.621 -16.070
C 509.938 359.593 -18.126
C 510.687 362.425 -20.913
C 509.424 364.698 -23.405
C 508.168 366.850 -26.014
C 506.838 368.675 -28.269
C 505.563 370.887 -30.693
C 504.300 372.793 -32.986
C 503.340 373.253 -36.433
C 502.695 372.913 -39.653
C 501.340 372.302 -42.365
C 499.280 371.895 -45.072
C 498.286 373.223 -48.592
C 496.867 372.161 -51.681
C 494.859 371.258 -54.540
C 493.234 370.446 -57.268
C 491.205 369.253 -60.271
C 490.262 368.626 -62.834
C 489.567 366.816 -65.483
C 489.023 364.983 -68.457
C 488.172 361.923 -70.306
C 487.626 359.403 -71.777
C 486.478 356.480 -73.677
C 485.677 353.994 -75.215
C 487.529 350.866 -77.262
C 488.186 347.781 -79.194
C 487.357 344.330 -79.156
C 487.154 341.247 -80.615
C 487.485 338.307 -81.289
C 488.665 335.300 -82.045
C 489.292 331.891 -80.937
C 490.564 328.678 -82.380
C 490.461 325.179 -83.039
C 492.416 322.277 -82.525
C 493.712 319.233 -83.777
C 494.418 316.138 -81.975
C 495.347 312.799 -81.123
C 497.088 310.359 -81.218
C 498.441 307.379 -81.067
C 500.608 304.419 -79.708
C 501.780 302.108 -77.214
C 503.773 300.030 -76.239
C 505.660 298.158 -74.090
C 506.184 295.286 -72.341
C 509.658 294.879 -69.742
C 512.677 292.925 -67.726
C 513.606 293.125 -64.188
C 515.143 291.951 -61.658
C 517.146 292.046 -58.621
C 519.325 291.813 -56.574
C 521.374 291.957 -53.764
C 522.422 292.721 -50.916
C 523.270 292.803 -47.509
C 526.164 293.581 -45.078
C 528.739 293.889 -42.303
C 529.687 296.260 -39.990
C 531.760 299.113 -38.264
C 532.860 300.951 -35.884
C 533.890 302.495 -32.988
C 535.297 304.488 -30.738
C 536.949 307.063 -29.408
C 537.910 309.742 -27.611
C 538.042 312.325 -25.583
C 540.170 314.948 -23.497
C 541.053 317.006 -20.909
C 541.298 320.903 -20.916
C 542.605 324.594 -20.676
C 541.464 327.602 -19.689
C 541.191 330.798 -18.350
C 541.116 334.090 -18.254
C 541.383 337.512 -18.370
C 541.132 340.946 -17.749
C 540.123 343.979 -18.241
C 538.827 347.316 -17.285
C 538.447 350.595 -18.707
C 539.061 354.475 -20.106
C 537.610 357.069 -22.574
C 536.116 359.612 -23.728
C 535.170 362.342 -25.465
C 533.770 364.735 -27.260
C 533.209 366.964 -30.344
C 532.559 367.909 -33.214
C 531.861 368.804 -36.084
C 530.588 370.480 -38.695
C 528.056 372.458 -40.689
C 527.734 372.518 -44.401
C 526.818 374.101 -47.376
C 524.901 373.765 -50.089
C 524.406 373.777 -53.947
C 521.959 375.040 -56.491
C 520.840 375.740 -59.337
C 519.585 375.009 -62.356
C 518.392 374.016 -65.320
C 515.856 373.233 -67.620
C 515.622 372.219 -70.913
C 515.414 371.988 -75.013
C 514.325 370.297 -77.149
C 512.615 368.127 -79.954
C 511.497 366.793 -82.387
C 510.199 364.603 -85.032
C 510.105 362.431 -87.433
C 509.454 359.856 -89.183
C 509.051 356.821 -90.365
C 508.992 353.840 -91.744
C 508.595 350.404 -92.820
C 508.158 347.337 -94.071
C 508.161 344.266 -94.890
C 509.996 340.741 -95.007
C 509.865 337.439 -95.617
C 509.847 334.331 -96.656
C 511.039 331.586 -97.710
C 512.629 328.151 -98.428
C 514.099 325.847 -96.907
C 515.195 322.714 -95.904
C 517.314 320.267 -94.943
C 518.543 316.873 -93.599
C 520.066 314.207 -92.372
C 523.720 312.525 -91.684
C 525.231 310.453 -90.586
C 527.409 308.176 -87.838
C 528.989 306.114 -86.292
C 531.048 303.614 -85.068
C 533.464 301.729 -83.699
C 535.376 300.109 -81.498
C 536.033 298.426 -78.606
C 537.407 297.037 -75.872
C 538.281 295.715 -73.063
C 539.924 294.390 -70.210
C 540.719 292.863 -67.368
C 542.271 291.570 -64.947
C 544.610 290.957 -62.222
C 545.812 288.953 -59.942
C 548.255 288.913 -57.414
C 550.394 289.443 -54.307
C 553.601 288.638 -53.189
C 555.425 285.465 -50.158
C 558.013 283.197 -49.043
C 560.151 280.109 -47.466
C 562.425 277.113 -48.286
C 563.976 272.834 -48.150
C 566.451 270.013 -47.212
C 568.065 267.921 -45.517
C 571.359 266.928 -44.373
C 573.989 266.122 -42.812
C 574.866 263.599 -39.374
C 575.760 261.635 -38.625
C 576.863 258.797 -38.629
C 580.716 257.429 -38.791
C 582.757 253.661 -39.616
C 583.121 249.597 -37.298
C 584.081 245.819 -36.823
C 585.128 244.646 -34.462
C 585.918 244.552 -30.355
C 585.899 242.174 -27.426
C 586.982 238.900 -26.363
C 588.057 235.937 -24.290
C 589.217 233.810 -22.651
C 592.137 234.979 -17.897
C 594.040 232.417 -16.196
C 595.331 230.137 -14.647
C 596.993 228.635 -12.824
C 599.640 227.970 -9.651
C 599.868 223.776 -8.727
C 601.323 221.653 -7.246
C 604.087 219.785 -6.644
C 605.933 218.081 -6.665
C 607.527 214.370 -4.709
C 607.037 210.800 -3.944
C 607.248 206.897 -4.187
C 607.922 203.999 -4.321
C 608.321 200.610 -3.168
C 609.219 197.777 -1.497
C 612.026 196.369 1.449
C 615.706 195.039 3.521
C 620.407 193.958 4.996
C 622.104 192.236 7.903
C 623.450 190.481 10.396
C 627.566 190.445 10.560
C 629.386 188.200 11.682
C 630.105 185.263 13.154
C 631.179 183.435 16.158
C 633.496 182.100 17.523
C 635.412 179.198 17.382
C 636.859 176.601 17.722
C 638.498 173.478 16.760
C 642.441 172.376 18.464
C 644.760 169.475 19.423
C 645.858 166.971 22.667
C 647.775 167.039 24.795
C 651.655 167.716 26.190
C 652.347 167.036 29.605
C 654.976 166.068 32.984
C 657.519 164.998 35.709
C 661.039 164.745 37.973
C 661.080 162.816 41.308
C 663.563 161.132 44.513
C 664.196 160.233 47.270
C 664.122 159.704 51.421
C 662.981 157.412 54.757
C 662.093 155.411 56.310
C 662.849 152.375 58.415
C 662.512 149.767 58.055
C 663.624 146.718 57.258
C 662.931 143.471 58.463
C 662.825 139.865 58.702
C 663.163 136.440 57.804
C 662.688 134.246 56.901
C 664.173 131.672 55.370
C 665.326 128.321 54.230
C 664.147 125.624 54.293
C 663.229 122.711 54.607
C 662.953 118.996 54.512
C 662.246 116.373 54.820
C 660.653 112.825 53.271
C 660.229 109.094 53.009
C 659.033 104.849 52.299
C 658.199 102.086 50.848
C 659.357 99.900 47.773
C 656.404 98.422 46.566
C 654.994 95.609 43.742
C 653.311 92.892 41.485
C 650.907 90.397 38.996
C 649.707 87.064 35.528
C 647.772 85.175 33.661
C 646.109 83.036 30.702
C 644.473 82.694 28.352
C 643.334 81.466 25.400
C 643.700 80.622 22.796
C 641.528 80.429 19.781
C 641.481 80.042 16.556
C 640.363 78.036 13.853
C 639.538 76.591 10.937
C 639.003 75.159 7.985
C 637.136 73.880 5.520
C 635.882 72.242 2.898
C 634.245 70.910 0.166
C 633.151 69.360 -2.486
C 631.997 67.627 -4.976
C 630.713 65.711 -7.336
C 630.967 63.078 -9.640
C 630.892 60.100 -11.365
C 630.304 57.431 -13.611
C 629.047 55.298 -16.103
C 628.668 52.701 -17.576
C 630.040 49.856 -20.100
C 629.516 46.701 -21.754
C 629.057 43.462 -23.278
C 628.437 40.587 -24.516
C 627.885 37.501 -26.119
C 627.332 34.598 -27.442
C 627.657 31.010 -27.259
C 628.286 27.890 -26.382
C 628.105 25.046 -25.180
C 627.249 21.926 -24.052
C 627.464 18.096 -24.698
C 627.419 14.968 -22.995
C 626.725 11.821 -21.371
C 626.326 8.907 -19.923
C 625.701 5.675 -17.995
C 625.849 3.112 -16.872
C 626.399 0.778 -14.630
C 627.210 -1.799 -12.349
C 627.474 -3.213 -8.968
C 627.815 -4.277 -6.218
C 627.807 -5.866 -2.909
C 627.933 -7.086 -0.137
C 630.770 -7.746 2.849
C 632.457 -8.716 5.995
C 632.095 -8.311 9.503
C 632.816 -9.141 12.738
C 633.724 -9.092 15.632
C 635.453 -8.816 18.451
C 636.035 -6.937 21.512
C 638.126 -7.223 24.606
C 638.696 -7.203 28.122
C 640.660 -5.513 30.529
C 642.682 -5.647 33.427
C 643.045 -3.162 36.076
C 643.993 -1.428 39.049
C 645.927 -0.459 41.125
C 647.479 0.706 43.765
C 649.336 3.257 46.077
C 649.780 6.391 47.786
C 651.510 8.363 49.321
C 652.688 11.340 50.518
C 652.875 13.672 52.989
C 655.174 17.328 52.412
C 657.454 20.586 53.504
C 656.987 24.123 52.669
C 657.618 27.199 53.199
C 658.338 30.662 52.340
C 659.624 33.334 51.901
C 660.465 36.594 51.017
C 660.293 39.430 49.704
C 659.814 42.841 49.017
C 661.497 45.920 47.413
C 662.816 49.297 46.279
C 662.555 51.302 43.489
C 663.488 53.060 40.105
C 663.407 55.279 37.798
C 663.107 58.005 35.721
C 663.338 60.179 33.225
C 664.062 61.482 30.241
C 663.965 62.958 27.217
C 663.030 64.382 24.406
C 663.910 66.533 21.188
C 663.527 68.828 18.679
C 663.284 68.168 14.837
C 663.956 68.138 10.972
C 662.178 68.088 8.116
C 661.049 68.623 4.872
C 660.547 68.063 1.665
C 660.423 67.400 -1.703
C 659.549 67.236 -5.087
C 658.433 65.865 -7.794
C 656.484 65.671 -10.940
C 656.260 63.612 -13.877
C 656.872 61.801 -17.583
C 656.127 58.542 -19.520
C 654.866 56.488 -21.575
C 654.302 54.050 -23.833
C 653.381 51.466 -25.673
C 653.727 48.013 -27.333
C 654.067 44.971 -27.754
C 654.370 41.920 -28.119
C 653.953 38.765 -29.175
C 652.110 35.691 -30.380
C 653.169 32.152 -29.885
C 653.226 28.800 -30.867
C 652.495 25.711 -29.832
C 653.454 21.989 -29.241
C 651.979 18.572 -29.691
C 651.907 15.436 -29.792
C 651.947 12.367 -28.450
C 652.055 9.418 -26.873
C 650.655 6.582 -25.345
C 651.770 3.663 -23.876
C 653.113 -0.139 -23.069
C 653.097 -2.157 -20.940
C 652.811 -4.914 -18.142
C 652.835 -7.284 -16.316
C 652.874 -9.747 -13.595
C 653.930 -11.579 -11.142
C 654.284 -12.926 -8.282
C 654.712 -13.577 -5.095
C 655.524 -14.303 -1.995
C 655.967 -14.780 1.568
C 656.394 -15.501 4.803
C 657.068 -15.673 7.904
C 659.229 -14.487 11.023
C 659.731 -14.468 14.346
C 660.471 -14.843 17.517
C 662.288 -14.887 20.116
C 664.433 -14.355 23.272
C 665.508 -12.016 25.050
C 666.529 -10.127 27.772
C 668.425 -8.055 29.646
C 669.475 -5.755 32.552
C 670.751 -3.601 34.712
C 674.071 -1.401 35.600
C 675.311 0.518 37.200
C 676.586 4.223 38.660
C 677.724 6.576 40.177
C 679.476 8.880 42.080
C 681.428 11.322 43.298
C 682.579 14.308 44.238
C 682.326 17.513 45.375
C 682.757 20.762 46.117
C 682.692 23.897 46.873
C 683.319 27.335 47.487
C 683.192 30.512 48.453
C 683.891 33.516 49.111
C 685.122 36.939 48.923
C 685.634 39.828 50.355
C 686.964 42.998 49.617
C 686.022 45.693 47.697
C 685.411 49.427 48.261
C 686.896 51.970 47.417
C 688.017 54.945 49.324
C 690.268 56.731 51.666
C 691.477 59.966 52.742
C 690.054 63.561 52.916
C 690.262 66.202 54.798
C 691.842 69.338 55.297
C 692.928 72.373 56.233
C 694.062 75.265 57.419
C 694.782 78.531 57.293
C 695.977 81.619 57.688
C 696.786 84.969 57.895
C 697.928 87.974 58.446
C 699.245 90.916 58.825
C 700.718 93.864 58.998
C 703.226 95.984 60.230
C 706.028 97.900 60.804
C 708.391 100.477 61.341
C 710.075 103.550 61.584
C 712.452 105.381 61.821
C 715.399 107.051 64.028
C 718.279 109.207 64.184
C 721.262 111.235 64.298
C 723.869 113.070 64.165
C 726.679 115.189 64.277
C 729.324 117.056 64.244
C 732.901 117.334 63.874
C 736.123 116.806 63.383
C 738.916 116.450 62.103
C 741.827 116.598 60.303
C 745.576 117.636 60.321
C 748.700 116.855 58.799
C 751.698 116.520 56.818
C 754.524 116.111 55.208
C 757.635 115.510 53.083
C 760.221 114.975 52.146
C 762.726 113.280 50.871
C 765.527 111.443 49.740
C 767.131 108.859 47.676
C 768.377 106.670 46.107
C 770.088 104.334 43.851
C 771.442 102.280 42.080
C 772.848 98.363 42.367
C 774.315 95.051 41.618
C 774.016 92.426 39.247
C 775.141 89.589 37.711
C 775.433 86.761 36.654
C 775.678 83.469 36.315
C 774.124 80.387 35.162
C 775.009 76.761 34.856
C 775.288 73.646 33.151
C 774.185 70.299 33.447
C 774.897 66.842 33.228
C 772.684 64.111 32.244
C 771.346 60.908 31.409
C 770.924 57.964 31.782
C 770.255 54.765 31.540
C 768.285 51.408 31.934
C 765.410 49.262 31.679
C 763.939 46.692 32.367
C 761.351 44.543 32.974
C 759.241 42.083 31.940
C 756.146 40.557 34.601
C 753.519 37.794 36.171
C 749.928 38.123 36.821
C 747.092 36.806 37.425
C 743.830 36.467 39.003
C 741.482 35.598 40.653
C 738.442 35.243 42.311
C 735.575 35.895 43.384
C 732.112 36.136 43.917
C 729.396 35.884 46.645
C 726.334 35.424 48.846
C 724.185 37.437 50.634
C 722.506 39.258 53.681
C 720.211 40.747 55.344
C 717.386 42.097 56.769
C 715.193 43.559 58.785
C 713.933 45.265 61.359
C 712.323 47.457 63.344
C 710.593 49.984 64.538
C 708.529 51.637 67.498
C 706.084 53.452 69.060
C 706.484 56.740 71.128
C 706.469 59.401 74.011
C 705.991 62.712 74.368
C 705.064 65.847 75.549
C 705.342 68.771 77.042
C 705.795 71.616 78.911
C 705.598 74.831 80.278
C 706.559 77.861 80.871
C 706.170 81.526 81.251
C 707.984 84.330 82.581
C 709.700 87.205 85.066
C 712.619 89.732 85.209
C 714.246 92.448 85.192
C 716.390 94.982 85.788
C 718.618 97.419 85.830
C 721.977 99.116 86.624
C 724.996 99.769 86.714
C 728.018 100.401 86.738
C 730.951 102.021 86.611
C 733.489 104.584 85.477
C 737.194 104.175 85.495
C 740.425 105.490 85.664
C 743.329 105.633 84.022
C 747.196 105.238 83.878
C 750.185 107.048 82.520
C 753.221 107.707 82.080
C 756.288 107.149 80.854
C 759.264 106.345 79.553
C 761.801 106.449 77.127
C 764.961 105.132 76.681
C 769.000 104.354 76.690
C 771.069 103.028 75.088
C 773.833 101.460 72.763
C 776.238 100.410 71.327
C 778.783 98.661 69.343
C 780.919 96.415 68.404
C 782.450 94.179 66.738
C 783.336 91.522 65.028
C 784.372 88.721 63.661
C 785.110 85.727 61.758
C 786.065 83.046 60.009
C 786.532 80.230 58.612
C 785.999 76.290 58.554
C 786.254 73.368 56.914
C 786.936 70.492 55.497
C 787.502 67.376 55.315
C 787.605 63.530 55.128
C 785.645 61.092 55.210
C 784.159 58.018 54.608
C 782.643 55.066 55.232
C 780.773 51.759 54.597
C 779.056 48.933 54.575
C 777.675 45.899 56.929
C 776.153 43.576 57.188
C 772.889 41.038 57.814
C 770.917 38.766 58.105
C 769.145 35.838 58.632
C 767.248 33.308 59.753
C 764.633 31.376 60.498
C 761.510 30.078 60.061
C 758.472 28.683 60.405
C 755.439 27.588 60.337
C 752.254 26.144 60.938
C 749.176 24.912 60.701
C 746.432 23.467 61.269
C 743.352 22.304 62.828
C 740.718 20.377 62.762
C 737.880 19.633 64.699
C 734.571 19.570 65.793
C 731.900 18.060 66.584
C 728.941 15.702 68.227
C 727.217 11.819 67.156
C 724.501 8.541 66.990
C 722.357 4.472 68.101
C 722.708 0.859 70.038
C 721.531 -1.948 69.765
C 720.994 -4.243 72.409
C 720.410 -6.915 75.000
C 721.716 -9.671 76.959
C 721.855 -12.565 79.140
C 720.411 -13.764 84.019
C 719.391 -17.759 83.964
C 716.302 -19.909 87.707
C 713.793 -21.849 88.307
C 709.516 -23.598 87.709
C 706.925 -25.267 86.682
C 704.552 -27.786 87.463
C 702.038 -30.000 87.668
C 699.642 -32.305 87.623
C 696.912 -33.876 88.754
C 694.455 -36.004 89.503
C 691.639 -37.801 90.374
C 689.221 -39.914 90.943
C 686.946 -42.099 91.709
C 684.749 -44.347 92.714
C 683.564 -47.645 92.851
C 682.756 -50.899 93.633
C 681.183 -53.952 94.479
C 678.938 -56.449 95.512
C 678.095 -59.179 96.457
C 677.364 -63.086 95.718
C 676.417 -66.328 96.968
C 675.630 -69.605 98.256
C 674.913 -72.404 99.612
C 673.978 -75.556 100.873
C 673.233 -78.433 102.156
C 674.337 -81.529 103.642
C 676.069 -84.025 104.935
C 677.583 -85.905 106.869
C 678.739 -87.850 109.442
C 679.158 -91.469 110.807
C 681.215 -93.423 112.960
C 682.871 -95.233 115.607
C 684.486 -97.004 117.843
C 686.447 -98.780 120.592
C 688.007 -100.550 122.103
C 690.648 -101.775 123.619
C 693.511 -103.271 125.056
C 696.738 -103.146 126.811
C 699.409 -103.007 128.098
C 702.470 -102.979 130.123
C 705.081 -102.901 131.661
C 709.172 -103.063 130.864
C 712.857 -103.081 131.187
C 715.461 -101.156 132.641
C 718.680 -100.727 133.703
C 721.526 -99.743 134.075
C 724.692 -98.842 133.658
C 727.104 -96.123 133.500
C 730.810 -95.696 133.163
C 733.994 -94.376 134.058
C 736.638 -92.506 132.636
C 740.113 -92.010 132.207
C 741.939 -88.879 131.781
C 744.503 -86.429 131.366
C 747.016 -85.308 130.176
C 749.748 -83.667 129.417
C 752.069 -81.066 127.641
C 753.023 -77.796 126.486
C 754.766 -75.980 124.781
C 755.720 -73.278 122.917
C 757.341 -70.299 122.635
C 757.279 -68.094 118.877
C 758.665 -65.526 115.964
C 756.963 -62.705 114.364
C 757.059 -60.034 112.631
C 755.977 -57.641 110.112
C 755.710 -55.919 107.672
C 754.715 -53.747 105.141
C 752.927 -51.814 103.448
C 751.366 -49.036 101.973
C 750.262 -47.571 98.578
C 749.288 -45.547 95.515
C 746.420 -44.919 93.711
C 743.747 -45.110 90.842
C 741.324 -44.150 88.981
C 738.865 -42.594 87.147
C 736.461 -41.845 84.985
C 734.107 -42.196 82.649
C 731.248 -42.169 80.871
C 728.135 -41.848 79.866
C 725.485 -41.616 76.919
C 722.720 -40.586 75.186
C 719.580 -42.688 74.204
C 716.764 -44.535 72.191
C 713.492 -45.244 72.527
C 710.115 -45.807 71.924
C 707.337 -47.481 71.346
C 704.649 -49.424 70.455
C 701.444 -50.721 69.920
C 698.931 -52.698 70.403
C 695.362 -53.599 70.830
C 693.280 -56.529 70.835
C 690.952 -59.818 69.763
C 689.678 -63.200 71.128
C 687.774 -65.445 72.296
C 686.153 -68.313 73.011
C 684.720 -71.024 74.239
C 684.291 -74.783 74.933
C 684.788 -77.669 75.919
C 685.313 -80.527 76.961
C 684.914 -83.550 78.357
C 683.624 -86.140 80.792
C 685.360 -89.283 81.791
C 685.315 -92.584 82.930
C 686.454 -94.579 85.352
C 688.256 -97.810 86.554
C 687.856 -100.487 89.147
C 688.419 -103.195 90.628
C 690.212 -105.276 92.546
C 692.208 -107.174 94.445
C 693.345 -108.547 97.471
C 695.776 -110.767 98.512
C 697.976 -114.089 99.529
C 700.157 -114.922 101.305
C 702.907 -116.027 103.898
C 704.937 -117.300 105.689
C 707.731 -118.284 107.858
C 710.702 -119.142 108.818
C 713.533 -119.203 110.269
C 716.520 -118.554 111.463
C 719.652 -118.119 112.351
C 722.918 -117.167 113.596
C 725.958 -116.557 114.842
C 728.899 -115.607 115.582
C 732.341 -113.929 114.513
C 735.332 -112.670 115.388
C 738.409 -111.883 116.197
C 741.511 -111.375 115.775
C 745.118 -110.238 115.039
C 746.634 -107.809 113.778
C 748.996 -105.354 113.135
C 751.082 -103.360 111.382
C 753.522 -100.484 110.596
C 755.498 -98.114 109.409
C 757.496 -96.849 106.083
C 759.045 -94.905 104.819
C 760.107 -91.497 102.639
C 761.441 -89.185 101.222
C 763.423 -86.936 99.488
C 764.919 -84.916 97.265
C 765.647 -82.307 95.319
C 765.748 -79.007 94.464
C 765.876 -76.040 92.893
C 765.779 -73.016 91.774
C 765.864 -69.999 89.908
C 765.899 -66.833 88.900
C 766.152 -64.191 87.196
C 765.898 -61.704 84.548
C 766.715 -58.780 83.345
C 766.117 -56.771 80.523
C 764.803 -54.783 78.548
C 761.549 -53.336 77.211
C 762.027 -51.945 73.507
C 759.116 -50.887 71.413
C 756.566 -49.622 68.141
C 756.466 -49.503 65.320
C 755.957 -49.214 62.273
C 754.693 -45.652 59.702
C 753.846 -43.149 56.688
C 753.782 -40.229 53.024
C 752.339 -40.804 50.323
C 748.589 -41.805 48.973
C 745.835 -39.830 47.433
C 743.149 -38.835 46.415
C 738.971 -37.694 46.001
C 736.433 -35.862 45.276
C 733.137 -34.607 44.725
C 730.873 -32.860 42.640
C 728.128 -33.579 39.996
C 725.838 -33.362 36.952
C 722.262 -32.496 36.025
C 717.686 -32.081 35.443
C 714.379 -32.559 35.195
C 711.630 -35.737 37.053
C 708.694 -36.574 37.487
C 706.069 -38.235 34.938
C 703.558 -40.103 34.541
C 700.910 -41.464 31.910
C 698.395 -45.894 32.636
C 696.708 -46.661 29.479
C 694.441 -48.239 27.433
C 690.755 -47.844 23.482
C 688.195 -49.585 20.452
C 684.824 -52.662 18.830
C 684.854 -53.377 15.523
C 683.373 -53.742 11.511
C 683.582 -52.149 8.825
C 683.012 -52.375 5.420
C 684.472 -55.844 1.507
C 686.833 -51.069 0.862
C 687.280 -49.918 -2.262
C 688.106 -50.536 -4.483
C 689.368 -50.160 -7.414
C 688.555 -48.197 -10.523
C 690.330 -46.580 -12.139
C 691.524 -45.228 -15.073
C 693.199 -45.227 -17.094
C 696.806 -43.051 -17.480
C 699.478 -41.547 -19.045
C 702.800 -42.216 -21.104
C 705.947 -42.084 -22.998
C 709.327 -42.408 -23.511
C 712.456 -43.489 -25.795
C 715.646 -45.012 -26.400
C 716.852 -44.054 -29.874
C 719.379 -41.851 -31.819
C 721.644 -42.063 -33.748
C 724.467 -40.457 -35.347
C 726.629 -41.545 -36.341
C 727.973 -41.499 -39.788
C 730.844 -39.640 -41.212
C 731.841 -38.718 -43.738
C 734.030 -38.068 -46.113
C 737.081 -36.899 -48.271
C 739.803 -33.588 -49.569
C 741.791 -32.721 -51.875
C 742.873 -31.660 -55.527
C 744.841 -32.764 -57.912
C 746.845 -31.295 -61.663
C 749.017 -31.631 -64.329
C 751.761 -29.905 -65.699
C 753.088 -28.449 -66.939
C 754.457 -27.300 -70.522
C 757.800 -26.186 -71.374
C 761.010 -26.808 -74.309
C 763.936 -26.478 -75.856
C 767.770 -26.935 -77.991
C 771.225 -26.838 -79.393
C 774.849 -25.308 -82.014
C 776.246 -21.862 -84.404
C 778.601 -21.244 -86.383
C 781.534 -19.984 -87.699
C 784.561 -19.140 -88.901
C 785.508 -16.274 -90.497
C 788.575 -13.959 -89.518
C 790.940 -11.898 -88.606
C 793.737 -10.037 -86.319
C 796.429 -7.331 -84.343
C 798.537 -7.164 -80.927
C 801.052 -5.357 -78.802
C 804.283 -3.191 -78.058
C 808.014 -3.611 -75.634
C 811.096 -1.181 -75.494
C 813.429 1.871 -74.389
C 817.040 3.459 -74.719
C 818.402 6.698 -73.808
C 820.507 9.968 -70.538
C 822.074 12.580 -72.212
C 823.757 15.303 -72.635
C 826.572 17.083 -74.722
C 830.111 18.770 -75.365
C 834.577 19.630 -74.393
C 838.663 21.211 -74.800
C 841.486 23.139 -75.238
C 842.921 25.892 -74.736
C 844.964 27.706 -75.040
C 846.937 30.200 -74.759
C 847.323 33.360 -71.187
C 849.809 36.074 -69.725
C 852.652 37.499 -68.163
C 855.214 39.313 -68.672
C 856.582 42.257 -66.775
C 858.476 44.643 -64.431
C 860.377 46.735 -64.424
C 862.881 49.594 -65.316
C 865.070 51.779 -65.291
C 867.774 54.302 -65.390
C 869.537 57.596 -65.172
C 870.554 62.077 -65.681
C 871.524 66.229 -67.218
C 871.871 68.922 -64.272
C 872.345 71.624 -63.178
C 875.329 74.428 -64.362
C 876.318 77.455 -63.342
C 877.705 80.282 -61.934
C 879.581 82.600 -60.535
C 880.893 85.117 -59.194
C 883.703 87.031 -58.558
C 880.250 88.428 -54.888
C 880.231 91.895 -52.744
C 877.735 93.856 -49.966
C 880.215 95.265 -47.041
C 879.480 95.188 -43.104
C 880.637 93.605 -39.691
C 881.179 94.425 -36.693
C 883.450 92.264 -32.875
C 886.654 92.543 -31.036
C 887.654 93.890 -27.809
C 890.020 94.407 -25.515
C 890.927 97.845 -24.184
C 893.949 99.582 -23.288
C 896.640 100.631 -21.907
C 900.058 100.906 -21.059
C 902.093 103.122 -19.486
C 904.086 105.309 -18.000
C 907.375 107.514 -17.580
C 907.462 114.111 -19.288
C 908.349 116.975 -18.041
C 910.800 118.988 -16.108
C 911.569 121.207 -14.341
C 912.526 122.944 -11.768
C 913.595 126.117 -10.597
C 914.575 128.858 -8.925
C 915.769 131.417 -7.171
C 915.770 134.538 -5.961
C 916.487 137.542 -4.700
C 916.752 140.665 -3.254
C 917.539 143.525 -1.899
C 918.360 146.461 -0.783
C 919.171 149.532 0.112
C 921.558 151.997 0.840
C 923.787 154.620 0.853
C 925.561 157.633 1.386
C 926.559 160.876 2.293
C 928.265 163.356 2.229
C 931.663 165.313 3.210
C 933.656 168.306 3.008
C 935.720 171.246 2.661
C 937.369 173.943 2.224
C 939.285 176.888 2.006
C 941.021 179.597 1.639
C 943.490 181.451 -0.227
C 945.727 182.508 -2.412
C 947.117 183.782 -4.864
C 948.198 185.699 -7.490
C 950.932 188.149 -8.778
C 952.485 189.277 -11.778
C 953.590 190.877 -14.818
C 954.805 192.224 -17.548
C 955.944 193.691 -20.881
C 957.416 194.618 -23.078
C 958.782 194.630 -26.063
C 960.485 194.600 -29.161
C 960.794 193.729 -32.718
C 961.083 192.886 -35.549
C 961.318 192.331 -39.170
C 961.542 191.713 -42.129
C 963.365 188.880 -44.589
C 964.498 186.915 -47.511
C 963.163 185.307 -50.380
C 963.473 183.852 -53.456
C 963.443 181.903 -55.781
C 963.894 179.313 -57.806
C 962.427 176.405 -59.428
C 963.437 173.789 -61.909
C 963.032 171.796 -64.833
C 962.856 168.392 -65.777
C 963.764 165.819 -68.027
C 961.847 162.879 -69.030
C 960.761 159.858 -70.592
C 961.097 157.058 -71.609
C 960.895 154.133 -73.072
C 960.117 150.326 -73.529
C 958.066 147.375 -73.395
C 957.741 144.354 -73.488
C 956.449 141.248 -72.881
C 954.539 138.598 -73.833
C 954.055 135.159 -71.201
C 953.425 131.209 -70.200
C 951.034 129.777 -67.822
C 949.429 127.276 -66.676
C 947.967 125.120 -64.135
C 947.327 122.873 -62.255
C 946.088 120.770 -59.773
C 944.470 119.783 -57.283
C 942.116 118.367 -55.095
C 941.779 116.148 -51.957
C 940.879 113.776 -49.130
C 940.061 114.020 -45.792
C 940.420 113.900 -41.884
C 939.488 113.677 -38.829
C 938.022 113.189 -35.756
C 937.392 112.875 -32.513
C 937.793 112.981 -29.203
C 937.486 113.543 -25.898
C 936.544 114.589 -22.928
C 936.577 114.191 -18.978
C 935.420 114.214 -15.758
C 936.547 116.525 -12.818
C 937.956 117.868 -9.412
C 937.335 120.372 -7.251
C 936.912 122.276 -4.374
C 937.638 124.407 -1.969
C 938.745 126.425 0.580
C 938.986 128.644 3.274
C 939.655 131.437 4.760
C 939.066 134.272 7.073
C 940.883 136.996 8.553
C 943.339 139.374 10.941
C 945.300 142.703 10.898
C 946.144 145.702 11.467
C 947.793 148.567 12.128
C 949.174 151.561 12.304
C 952.000 154.163 12.091
C 954.275 155.956 11.015
C 956.514 157.753 9.880
C 958.448 160.401 9.179
C 959.312 164.006 8.432
C 962.220 165.206 6.434
C 964.611 167.627 5.644
C 965.788 169.486 3.133
C 968.716 170.818 0.948
C 969.894 174.041 -0.561
C 971.850 176.014 -2.020
C 973.512 177.215 -4.669
C 975.094 178.191 -7.451
C 975.503 180.112 -10.362
C 977.835 180.459 -12.885
C 981.047 181.487 -15.238
C 981.820 181.735 -18.057
C 982.708 182.296 -21.852
C 983.803 182.867 -24.577
C 984.763 183.075 -28.113
C 986.136 182.358 -30.958
C 986.588 181.625 -34.020
C 986.580 180.278 -37.012
C 986.922 178.763 -39.907
C 986.728 177.129 -43.134
C 986.751 175.802 -46.200
C 986.641 174.045 -48.846
C 986.765 170.488 -50.619
C 986.356 168.629 -53.388
C 986.406 166.918 -56.183
C 987.176 164.562 -58.163
C 987.693 161.392 -60.290
C 986.596 158.470 -60.510
C 985.524 155.423 -61.768
C 985.179 152.078 -62.077
C 983.827 148.682 -63.290
C 982.906 145.564 -63.897
C 983.761 141.658 -63.082
C 983.092 138.962 -63.330
C 981.350 135.235 -62.577
C 980.350 132.383 -62.558
C 979.745 128.982 -62.799
C 979.359 125.678 -62.356
C 978.102 122.702 -61.528
C 975.623 120.427 -60.973
C 973.713 117.857 -59.955
C 971.505 115.675 -59.079
C 969.649 112.920 -57.829
C 967.321 110.657 -57.123
C 965.783 108.097 -56.111
C 964.568 105.322 -54.088
C 962.787 102.598 -53.827
C 961.933 100.162 -51.441
C 959.214 98.655 -49.603
C 957.465 94.999 -48.107
C 957.578 91.952 -45.466
C 955.765 88.457 -44.942
C 954.523 85.166 -44.963
C 953.838 81.361 -45.252
C 953.483 77.276 -47.948
C 951.901 74.244 -47.236
C 951.750 70.948 -47.609
C 953.093 68.048 -50.068
C 952.512 64.800 -49.184
C 954.030 61.654 -47.657
C 955.467 58.546 -47.668
C 957.717 54.907 -46.485
C 957.947 52.506 -47.901
C 960.028 49.654 -46.869
C 963.853 48.360 -49.240
C 965.206 44.707 -51.131
C 966.152 41.547 -52.691
C 967.139 39.149 -54.199
C 967.470 36.661 -57.908
C 969.921 33.659 -56.735
C 968.817 30.106 -54.577
C 967.609 27.684 -54.082
C 966.534 25.304 -51.935
C 967.034 23.760 -49.594
C 967.550 19.356 -47.252
C 967.295 16.521 -45.428
C 965.922 15.323 -42.949
C 963.838 14.169 -39.723
C 963.650 11.555 -40.406
C 963.470 8.804 -38.607
C 960.650 5.746 -37.769
C 958.245 4.656 -39.560
C 956.518 1.368 -39.777
C 955.352 -1.170 -40.984
C 955.190 -4.414 -41.623
C 954.283 -6.687 -42.876
C 953.331 -9.739 -44.226
C 950.484 -11.541 -46.780
C 947.605 -14.117 -46.761
C 946.071 -16.260 -47.303
C 944.029 -18.714 -47.149
C 942.607 -21.318 -46.961
C 939.651 -23.081 -45.002
C 936.424 -26.026 -46.751
C 936.479 -29.735 -45.864
C 937.776 -32.995 -43.906
C 937.755 -35.437 -41.245
C 938.595 -39.375 -40.912
C 938.551 -42.276 -39.463
C 940.148 -45.721 -39.376
C 938.383 -49.362 -40.872
C 939.610 -52.356 -40.974
C 940.230 -55.824 -38.641
C 939.440 -59.594 -37.926
C 940.403 -63.007 -36.891
C 944.353 -66.012 -35.478
C 944.658 -68.956 -34.694
C 945.177 -71.341 -34.665
C 945.001 -74.994 -33.597
C 945.576 -77.562 -33.098
C 945.319 -79.450 -31.332
C 945.803 -83.266 -30.532
C 947.294 -85.965 -29.436
C 948.424 -90.317 -29.644
C 951.126 -92.404 -28.289
C 950.864 -96.228 -27.208
C 951.727 -98.993 -25.417
C 953.704 -100.581 -23.209
C 957.948 -102.202 -22.239
C 961.180 -103.676 -21.082
C 962.810 -105.186 -16.761
C 964.829 -107.313 -13.389
C 964.290 -111.016 -12.857
C 963.584 -114.554 -11.445
C 964.721 -118.411 -12.449
C 963.293 -121.262 -10.821
C 960.783 -124.671 -11.590
C 959.580 -128.551 -9.750
C 957.079 -130.115 -9.922
C 955.509 -133.428 -9.493
C 953.704 -137.121 -9.883
C 950.341 -138.966 -7.914
C 947.317 -141.049 -7.145
C 945.418 -144.613 -4.729
C 942.740 -147.951 -4.443
C 940.881 -149.937 -3.473
C 940.529 -153.686 -4.809
C 938.841 -156.768 -5.367
C 938.703 -160.593 -4.723
C 936.611 -163.195 -3.946
C 936.309 -167.096 -1.287
C 933.438 -168.713 0.348
C 931.523 -169.993 0.925
C 927.726 -170.623 2.577
C 926.375 -172.607 3.435
C 926.098 -175.819 5.439
C 924.034 -179.487 6.616
C 922.622 -182.790 7.083
C 922.157 -184.350 9.813
C 921.812 -186.183 13.869
C 919.356 -188.137 15.654
C 919.069 -189.419 18.321
C 918.208 -190.763 21.432
C 918.440 -194.134 22.900
C 917.112 -197.950 25.193
C 914.737 -199.532 26.728
C 912.189 -202.132 27.273
C 911.767 -207.588 26.125
C 909.035 -210.146 27.231
C 908.220 -212.820 29.113
C 908.215 -215.732 30.956
C 909.204 -219.565 31.505
C 909.947 -222.100 34.278
C 912.106 -224.081 35.897
C 910.883 -227.337 37.459
C 909.989 -230.879 37.753
C 910.722 -234.212 38.112
C 912.652 -235.352 42.408
C 912.444 -237.632 45.670
C 911.869 -237.683 48.388
C 912.035 -237.426 51.193
C 910.285 -237.703 54.864
C 908.880 -238.661 57.375
C 907.791 -239.655 60.370
C 906.975 -240.262 63.361
C 906.813 -241.568 67.366
C 907.182 -244.145 70.310
C 906.358 -243.377 73.872
C 905.576 -246.309 75.268
C 905.485 -248.978 76.915
C 904.294 -251.856 79.165
C 902.590 -255.093 80.704
N -52.645 -14.623 34.288
N 107.240 410.155 -70.506
N 496.919 355.485 -162.496
N 405.579 372.011 -231.889
N 430.183 275.448 44.149
N 353.744 257.181 111.771
N 370.152 202.172 14.405
N 495.295 222.662 18.145
N 516.917 335.653 -54.495
N 651.349 26.134 9.337
N 744.603 75.312 59.229
N 717.947 -77.456 101.186
N 955.616 152.081 -30.472
