# Supplementary material for: Impact of DNA methylation on 3D genome structure
Source: Nat Commun. 2021 May 28;12:3243. doi: 10.1038/s41467-021-23142-8 (PMC8163762; doi:10.1038/s41467-021-23142-8)
Supplement: Supplementary file 7 — Supplementary Software 2 [file 41467_2021_23142_MOESM7_ESM.zip › Supplementary_Software2/test/output_pos/cartnucl_000000_000032.xyz]

2888
generated by Juergen Walther
C 0.000 0.000 0.000
C 0.959 -0.038 3.835
C 1.839 -1.666 6.806
C 0.803 -4.714 8.602
C 2.009 -5.595 11.009
C 1.824 -8.492 13.419
C 3.254 -9.339 16.210
C 3.119 -11.447 19.060
C 3.548 -13.199 21.891
C 3.989 -14.682 24.833
C 4.385 -17.287 26.897
C 4.524 -19.424 29.455
C 5.004 -21.882 31.831
C 5.222 -23.854 34.418
C 5.202 -25.889 36.948
C 4.968 -28.058 39.424
C 3.996 -28.915 42.683
C 2.445 -30.032 45.546
C 1.470 -31.684 48.518
C 1.124 -33.905 51.217
C -0.225 -35.170 53.592
C -1.332 -35.061 57.479
C -3.039 -36.629 60.236
C -4.891 -38.124 62.947
C -6.583 -39.627 65.197
C -8.258 -41.194 67.868
C -9.932 -42.659 70.221
C -13.057 -43.109 71.965
C -16.189 -43.012 73.007
C -19.209 -43.549 73.399
C -22.374 -44.806 73.781
C -25.245 -45.597 76.285
C -28.784 -45.959 76.455
C -32.251 -46.957 76.499
C -35.449 -47.662 76.660
C -39.157 -48.546 76.521
C -41.922 -48.728 76.938
C -45.131 -48.226 76.456
C -48.582 -47.523 76.145
C -51.619 -46.836 74.194
C -54.025 -46.139 72.602
C -57.150 -45.765 70.713
C -59.684 -45.301 69.117
C -62.054 -42.092 67.897
C -64.690 -40.007 66.351
C -66.230 -39.482 63.197
C -68.729 -38.263 61.212
C -70.322 -36.748 59.121
C -71.740 -34.419 57.230
C -71.869 -32.768 53.990
C -73.932 -30.159 52.268
C -75.863 -28.833 49.585
C -75.890 -26.058 47.393
C -77.715 -23.524 45.732
C -77.097 -22.038 42.456
C -77.325 -20.092 39.472
C -77.774 -17.579 37.900
C -78.339 -15.260 35.655
C -77.587 -12.415 33.077
C -75.922 -10.917 30.263
C -75.224 -8.495 28.565
C -73.463 -6.448 26.468
C -72.865 -5.202 23.359
C -69.650 -2.334 22.704
C -67.673 0.798 20.891
C -64.228 0.956 19.657
C -61.984 2.357 17.884
C -58.669 3.621 17.070
C -56.283 5.339 16.485
C -53.132 6.666 15.830
C -50.034 6.843 15.424
C -46.773 6.995 14.129
C -43.441 8.921 14.405
C -40.090 10.673 14.042
C -36.880 10.251 15.219
C -33.637 10.777 17.369
C -30.521 10.681 18.104
C -27.092 10.542 18.332
C -23.933 10.691 19.338
C -21.274 11.006 21.326
C -18.390 10.570 23.008
C -15.609 9.375 24.288
C -12.123 9.975 26.090
C -8.813 9.564 26.858
C -7.264 8.333 30.224
C -5.239 8.106 33.577
C -3.607 5.772 35.370
C -1.322 4.099 37.384
C -0.015 2.786 40.108
C 1.266 1.772 43.129
C 3.026 0.154 45.684
C 3.424 -1.812 48.220
C 5.104 -4.404 50.267
C 4.990 -5.727 53.607
C 5.442 -6.373 57.702
C 3.818 -8.236 60.671
C 3.300 -10.346 62.975
C 2.524 -11.927 65.850
C 1.423 -13.784 68.349
C -0.590 -14.593 71.525
C -2.932 -15.041 73.491
C -5.309 -15.514 75.403
C -7.348 -16.847 77.707
C -9.141 -19.547 79.655
C -12.445 -19.220 81.348
C -14.722 -20.130 83.835
C -17.818 -21.282 84.316
C -21.322 -21.069 85.991
C -23.836 -23.329 87.611
C -26.401 -24.118 89.238
C -29.701 -24.465 89.697
C -33.033 -24.669 89.925
C -36.138 -26.289 89.676
C -39.456 -25.554 90.287
C -43.171 -24.947 91.944
C -46.014 -24.938 91.223
C -49.820 -25.201 90.247
C -52.796 -25.301 89.959
C -56.338 -25.208 88.999
C -59.275 -24.068 88.251
C -61.979 -23.397 86.715
C -64.284 -22.427 84.590
C -66.629 -21.130 82.691
C -68.993 -20.023 80.179
C -71.381 -19.060 78.050
C -73.255 -17.769 75.831
C -74.104 -14.761 73.374
C -75.927 -13.542 70.827
C -78.012 -12.219 68.673
C -79.586 -9.926 67.146
C -81.002 -7.071 64.982
C -80.083 -5.134 62.703
C -80.049 -3.141 59.867
C -79.463 -0.463 57.895
C -79.188 1.691 54.713
C -78.645 3.862 52.279
C -77.515 7.701 51.479
C -76.863 9.660 49.604
C -74.641 12.019 46.961
C -73.574 13.961 44.905
C -72.799 16.559 42.750
C -71.551 19.226 41.142
C -69.642 21.192 39.241
C -67.558 21.918 36.641
C -65.271 23.215 34.549
C -63.053 24.018 32.350
C -60.551 25.516 30.326
C -58.407 26.318 27.917
C -56.298 27.795 26.098
C -53.415 29.684 24.917
C -51.810 31.132 22.471
C -48.848 32.936 21.893
C -47.238 35.684 20.549
C -45.592 39.157 19.176
C -43.763 40.905 18.582
C -42.587 42.207 15.917
C -44.019 41.313 11.442
C -43.843 42.187 8.601
C -50.001 46.080 4.813
C -49.874 47.182 2.408
C -48.128 50.228 -0.547
C -46.670 51.345 -2.959
C -42.915 52.544 -4.952
C -40.509 52.485 -7.242
C -36.184 53.103 -7.052
C -31.533 53.313 -7.191
C -27.106 55.549 -6.072
C -23.355 56.176 -7.228
C -21.174 58.770 -8.958
C -18.257 58.153 -9.681
C -15.183 59.464 -11.978
C -12.252 61.180 -13.755
C -8.795 61.689 -13.861
C -6.711 62.949 -14.175
C -2.529 62.170 -14.693
C 0.619 63.071 -14.707
C 3.937 63.041 -14.885
C 7.265 63.306 -14.253
C 10.126 59.917 -12.891
C 12.718 61.156 -12.026
C 15.086 62.006 -10.036
C 18.004 63.598 -8.556
C 18.987 66.092 -3.877
C 20.889 66.563 -0.635
C 22.398 68.819 1.233
C 23.419 70.274 3.508
C 25.850 71.746 6.529
C 27.870 71.438 7.958
C 30.824 72.080 9.205
C 33.280 71.451 9.802
C 36.461 70.790 10.749
C 39.211 71.613 11.947
C 41.891 72.965 13.497
C 43.705 73.813 16.456
C 45.366 77.562 14.968
C 48.355 80.316 13.964
C 51.865 81.753 14.988
C 55.004 82.229 15.317
C 57.990 84.146 15.975
C 60.492 85.734 14.614
C 63.158 87.734 13.617
C 67.172 88.388 13.105
C 70.482 90.746 11.977
C 73.392 91.253 11.439
C 75.072 93.847 8.398
C 77.165 93.177 7.620
C 80.082 93.872 6.735
C 84.807 93.310 5.923
C 86.382 96.179 2.918
C 89.170 99.161 2.670
C 90.054 101.479 1.038
C 91.062 103.811 -1.146
C 90.367 105.628 -3.761
C 91.220 109.097 -4.302
C 92.816 111.014 -6.148
C 93.106 111.708 -11.196
C 96.625 113.573 -11.936
C 100.546 114.198 -13.407
C 102.167 116.404 -15.097
C 105.913 118.518 -16.703
C 108.234 122.243 -16.692
C 109.537 126.535 -17.485
C 109.305 130.163 -16.543
C 110.920 133.147 -16.693
C 109.364 136.167 -15.774
C 109.730 139.339 -16.344
C 109.885 143.338 -16.342
C 108.558 145.892 -16.080
C 110.356 149.094 -18.935
C 110.989 152.382 -19.904
C 110.968 157.009 -20.933
C 112.727 160.522 -22.710
C 115.370 163.206 -22.951
C 116.910 166.098 -24.053
C 118.573 169.294 -23.807
C 121.310 172.775 -22.063
C 121.720 176.909 -23.563
C 123.022 180.507 -24.960
C 121.760 184.511 -26.679
C 120.754 187.422 -26.197
C 123.353 190.455 -25.929
C 124.785 192.182 -24.140
C 128.205 194.765 -23.377
C 130.640 197.174 -21.830
C 132.323 199.753 -20.201
C 135.049 201.368 -19.072
C 137.770 203.581 -19.192
C 140.938 204.184 -16.945
C 141.612 207.672 -14.363
C 143.385 210.643 -13.188
C 144.785 213.269 -11.053
C 147.193 215.304 -10.271
C 150.239 216.718 -11.040
C 152.799 219.332 -12.789
C 154.887 220.871 -14.475
C 156.598 223.212 -17.073
C 159.744 226.937 -17.857
C 161.938 230.232 -17.503
C 164.393 233.218 -17.937
C 166.283 235.131 -18.855
C 169.493 236.467 -19.494
C 170.386 238.828 -21.450
C 172.813 241.366 -22.027
C 176.151 243.382 -23.930
C 178.925 245.329 -24.638
C 181.886 244.746 -25.350
C 184.078 245.957 -26.823
C 187.606 248.321 -26.288
C 190.755 249.687 -27.478
C 192.603 251.523 -27.280
C 194.199 254.691 -29.282
C 197.178 254.604 -27.772
C 199.394 258.071 -25.768
C 203.265 258.938 -25.678
C 206.035 260.550 -24.736
C 207.975 263.375 -26.531
C 211.688 264.799 -25.194
C 216.671 265.908 -24.750
C 216.112 270.024 -20.929
C 218.766 271.591 -19.863
C 221.665 270.350 -17.381
C 224.393 270.906 -15.642
C 228.052 271.694 -15.892
C 231.952 271.605 -15.600
C 232.634 273.925 -11.163
C 235.491 274.898 -8.722
C 238.329 275.453 -7.243
C 240.567 277.910 -6.004
C 243.004 279.751 -4.611
C 245.604 281.434 -3.402
C 247.136 283.635 -1.400
C 249.163 285.841 0.067
C 251.042 287.987 2.012
C 253.151 290.038 3.420
C 255.130 292.267 4.704
C 256.977 294.711 5.931
C 259.637 296.984 5.679
C 261.720 299.685 5.213
C 263.948 302.414 5.526
C 265.967 305.038 6.699
C 267.611 307.552 6.504
C 271.022 309.450 5.450
C 272.874 312.528 5.192
C 274.661 315.635 4.781
C 276.052 318.495 4.512
C 277.832 321.524 4.280
C 279.332 324.379 3.993
C 280.085 327.282 1.988
C 280.282 329.586 -0.368
C 279.766 332.045 -2.172
C 279.060 335.090 -3.576
C 280.528 338.308 -5.196
C 279.704 340.911 -7.483
C 278.653 343.866 -9.268
C 277.839 346.481 -11.069
C 276.575 349.455 -13.098
C 276.220 351.510 -14.969
C 275.037 353.095 -17.589
C 273.994 354.753 -20.532
C 271.503 355.625 -23.090
C 269.517 356.195 -25.221
C 267.000 357.359 -27.626
C 264.930 358.170 -29.685
C 263.807 357.108 -33.560
C 262.083 356.887 -36.825
C 258.808 356.509 -38.142
C 256.531 356.654 -40.685
C 254.446 355.971 -42.780
C 252.758 354.680 -45.329
C 249.992 352.582 -46.418
C 248.353 351.572 -49.630
C 245.584 351.048 -51.808
C 244.058 348.449 -53.659
C 242.524 347.355 -56.651
C 239.883 344.873 -57.090
C 237.392 342.719 -58.467
C 236.292 340.775 -60.467
C 234.487 338.821 -62.381
C 232.812 335.543 -63.704
C 230.880 332.522 -63.424
C 229.939 329.853 -64.534
C 228.820 326.624 -64.602
C 226.283 324.375 -64.895
C 227.066 320.101 -64.566
C 226.488 316.076 -65.250
C 226.241 313.329 -62.838
C 225.424 310.335 -62.126
C 225.762 307.049 -60.598
C 226.167 304.127 -60.063
C 226.625 300.955 -58.704
C 227.075 298.689 -56.593
C 226.723 296.047 -54.306
C 228.228 292.646 -53.280
C 229.098 289.146 -52.089
C 230.955 287.730 -49.556
C 233.928 285.954 -47.706
C 235.407 284.233 -45.446
C 236.480 282.174 -42.908
C 238.275 280.343 -40.801
C 240.903 279.040 -39.215
C 243.150 278.009 -36.929
C 244.838 277.437 -34.167
C 247.560 275.340 -32.179
C 249.058 273.720 -29.563
C 252.394 274.647 -27.758
C 256.040 274.568 -26.311
C 257.690 275.693 -23.603
C 259.849 276.009 -20.897
C 262.499 276.943 -19.177
C 265.483 277.783 -17.698
C 268.029 278.577 -15.433
C 270.136 280.489 -13.898
C 271.987 281.842 -10.987
C 274.850 283.905 -10.305
C 278.708 285.377 -9.727
C 280.724 288.673 -9.730
C 282.348 291.204 -8.738
C 284.549 293.724 -8.328
C 286.257 296.524 -7.939
C 288.579 299.414 -8.966
C 289.744 301.878 -10.422
C 290.844 304.365 -11.883
C 292.230 307.351 -12.521
C 293.070 311.003 -12.012
C 293.883 313.471 -14.683
C 295.465 316.379 -15.795
C 294.891 319.339 -17.229
C 295.614 322.010 -19.962
C 296.046 325.722 -20.261
C 296.765 328.456 -21.622
C 296.278 330.988 -23.761
C 295.594 333.367 -26.012
C 294.234 336.420 -27.091
C 294.103 338.267 -30.005
C 294.833 340.797 -33.164
C 293.420 342.407 -35.168
C 291.463 344.746 -37.660
C 290.403 346.655 -39.705
C 288.601 348.583 -42.256
C 287.364 349.466 -45.116
C 285.349 350.265 -47.444
C 282.939 350.410 -49.667
C 280.799 350.428 -52.158
C 278.035 350.392 -54.500
C 275.599 350.594 -56.778
C 273.276 350.208 -58.912
C 271.335 347.897 -61.500
C 268.701 347.420 -63.532
C 266.391 347.169 -65.843
C 265.000 346.121 -68.495
C 263.159 344.378 -71.395
C 261.628 341.713 -71.980
C 259.354 339.404 -73.211
C 258.176 336.544 -74.566
C 255.670 333.856 -75.720
C 253.942 331.224 -76.729
C 254.243 327.590 -78.561
C 253.031 325.213 -79.372
C 251.576 321.292 -79.303
C 250.296 318.600 -79.796
C 248.977 315.613 -80.951
C 248.311 312.447 -81.842
C 247.400 309.240 -81.758
C 245.624 306.548 -80.650
C 244.495 303.494 -79.819
C 243.149 300.790 -78.689
C 242.180 297.481 -77.848
C 240.616 294.758 -76.759
C 239.735 291.784 -76.195
C 239.739 288.230 -75.395
C 238.130 285.401 -75.140
C 238.707 282.048 -74.253
C 238.970 278.118 -72.918
C 241.209 274.073 -72.746
C 244.169 271.086 -74.258
C 242.585 268.703 -76.162
C 242.439 264.965 -78.023
C 242.886 261.306 -78.661
C 244.182 259.098 -79.833
C 247.048 259.034 -82.968
C 249.680 258.227 -85.622
C 249.558 257.066 -88.375
C 250.478 255.104 -90.617
C 248.521 254.803 -93.960
C 249.802 253.675 -97.127
C 251.759 252.728 -99.780
C 252.386 249.483 -103.284
C 255.324 247.801 -105.005
C 255.638 246.679 -107.839
C 255.048 245.225 -110.583
C 252.743 244.019 -113.957
C 251.723 240.706 -118.140
C 254.853 238.608 -119.483
C 256.790 234.952 -119.676
C 258.023 232.577 -120.796
C 260.644 232.107 -122.428
C 263.024 231.646 -124.415
C 263.172 230.806 -127.403
C 265.372 229.895 -129.741
C 265.056 228.267 -133.390
C 266.681 227.196 -136.332
C 268.470 226.702 -138.999
C 268.721 227.508 -142.281
C 271.345 226.307 -145.351
C 271.420 226.464 -149.765
C 272.015 225.204 -153.187
C 271.348 223.602 -156.857
C 273.580 224.489 -159.173
C 274.520 223.198 -161.404
C 273.717 223.973 -165.153
C 274.318 223.099 -168.253
C 272.879 223.320 -170.582
C 273.573 221.636 -174.074
C 273.308 220.287 -176.643
C 272.846 220.779 -179.828
C 272.679 220.845 -184.040
C 274.100 224.360 -187.718
C 272.452 223.827 -191.152
C 269.977 223.962 -194.447
C 266.316 226.525 -195.854
C 263.734 224.399 -198.257
C 262.122 225.108 -201.415
C 258.856 224.705 -204.228
C 256.993 225.819 -206.277
C 255.236 225.981 -209.161
C 254.728 224.633 -211.820
C 255.192 223.971 -215.517
C 254.699 223.022 -218.665
C 257.209 222.402 -221.648
C 258.762 222.710 -225.561
C 260.091 222.184 -228.882
C 257.921 220.596 -232.417
C 256.752 219.554 -236.547
C 258.181 218.096 -240.616
C 257.736 219.618 -243.677
C 257.684 219.561 -246.559
C 256.553 217.511 -248.859
C 255.409 216.318 -251.025
C 254.634 214.313 -253.708
C 256.366 214.087 -256.210
C 258.790 209.151 -256.714
C 260.477 209.507 -259.211
C 261.916 208.785 -260.807
C 266.304 206.166 -259.922
C 267.624 204.537 -262.383
C 270.302 202.775 -262.560
C 272.070 200.397 -261.993
C 273.764 197.584 -262.747
C 273.638 194.108 -262.159
C 273.785 189.855 -260.275
C 275.559 186.981 -259.830
C 277.256 184.254 -259.530
C 281.918 182.866 -260.077
C 284.413 180.337 -260.338
C 286.643 177.279 -259.857
C 288.321 174.912 -258.302
C 290.663 171.138 -256.793
C 293.117 168.665 -258.037
C 296.111 167.878 -258.232
C 300.398 168.446 -260.352
C 302.378 165.696 -262.126
C 303.891 161.360 -263.184
C 306.981 160.725 -264.209
C 309.973 159.799 -264.506
C 313.516 158.722 -265.531
C 316.036 157.761 -265.659
C 319.113 155.554 -264.654
C 322.866 152.972 -265.046
C 324.354 151.370 -266.241
C 326.136 147.977 -267.253
C 328.272 146.704 -268.956
C 330.339 145.626 -271.693
C 331.692 143.556 -272.008
C 331.115 141.151 -275.849
C 329.222 140.275 -278.609
C 328.455 139.812 -281.468
C 328.344 140.257 -284.632
C 328.068 139.687 -288.175
C 329.248 139.655 -291.714
C 331.687 138.970 -294.609
C 331.331 141.527 -296.720
C 329.901 143.118 -299.490
C 331.274 144.074 -303.229
C 331.110 143.871 -307.113
C 331.429 143.167 -310.932
C 331.173 141.950 -314.074
C 331.783 143.863 -317.530
C 332.696 143.690 -321.379
C 333.722 142.342 -324.532
C 334.816 143.530 -328.435
C 335.999 145.040 -331.324
C 336.835 147.457 -334.015
C 336.438 148.228 -337.686
C 339.071 150.013 -339.141
C 340.643 151.346 -341.848
C 340.060 152.290 -345.053
C 340.622 152.593 -349.026
C 341.240 154.540 -352.488
C 342.034 156.876 -354.918
C 342.277 158.645 -357.093
C 345.078 159.199 -360.707
C 344.726 162.103 -363.977
C 345.492 162.237 -367.888
C 348.265 166.280 -369.439
C 346.474 168.705 -372.546
C 347.267 168.096 -376.107
C 345.712 171.062 -377.944
C 346.876 173.242 -380.947
C 346.871 173.526 -383.642
C 345.763 174.143 -385.834
C 344.753 173.937 -389.855
C 344.556 173.212 -394.350
C 345.528 173.820 -397.946
C 346.357 174.160 -402.337
C 348.133 176.158 -405.250
C 349.528 178.330 -407.148
C 349.849 178.878 -410.396
C 350.048 179.697 -413.406
C 349.969 181.445 -416.204
C 348.182 184.024 -418.112
C 347.441 187.411 -419.617
C 350.339 189.325 -421.889
C 353.173 191.024 -424.560
C 352.372 194.526 -426.896
C 351.994 196.770 -429.215
C 353.590 198.698 -431.728
C 354.525 200.708 -434.249
C 355.330 202.915 -436.601
C 356.610 203.909 -439.529
C 357.945 205.541 -442.113
C 359.125 206.874 -445.072
C 360.315 208.588 -447.578
C 361.729 210.237 -449.989
C 363.387 211.799 -452.377
C 365.125 214.590 -453.599
C 367.429 216.946 -454.594
C 369.528 219.189 -456.347
C 371.339 220.947 -458.791
C 373.474 222.785 -459.851
C 374.932 226.509 -460.442
C 377.581 228.614 -461.677
C 380.310 230.710 -462.763
C 382.838 232.364 -463.791
C 385.446 234.388 -465.014
C 387.955 236.151 -466.054
C 391.098 237.770 -465.338
C 393.867 238.926 -463.960
C 396.765 239.246 -462.930
C 400.148 239.310 -462.389
C 403.358 241.507 -462.321
C 406.577 241.706 -460.809
C 410.038 241.559 -459.797
C 413.138 241.612 -458.733
C 416.719 241.347 -457.444
C 419.224 241.802 -456.276
C 421.631 241.680 -454.046
C 424.167 241.800 -451.586
C 426.119 240.361 -448.824
C 427.581 239.232 -446.501
C 429.774 237.745 -443.960
C 431.461 236.535 -441.753
C 431.680 236.637 -437.588
C 432.644 236.050 -434.065
C 433.226 233.359 -431.825
C 434.447 232.050 -428.915
C 434.731 230.704 -426.211
C 434.485 229.824 -423.021
C 433.286 227.382 -420.604
C 433.473 226.788 -416.911
C 434.053 224.838 -413.988
C 432.354 223.767 -411.076
C 432.385 223.193 -407.587
C 430.628 220.625 -405.679
C 429.402 218.530 -403.060
C 428.286 217.967 -400.335
C 427.268 216.712 -397.485
C 424.814 215.267 -394.802
C 422.228 213.086 -393.582
C 420.163 212.318 -391.488
C 417.324 210.996 -390.117
C 415.730 208.500 -388.442
C 411.452 208.745 -387.651
C 407.924 208.060 -385.630
C 404.730 206.800 -386.908
C 401.854 205.530 -386.404
C 398.277 205.057 -386.879
C 395.293 205.003 -386.583
C 391.847 204.709 -386.973
C 389.062 204.245 -388.323
C 386.020 202.935 -389.491
C 382.254 203.714 -389.804
C 378.466 203.833 -390.058
C 376.120 204.634 -392.451
C 373.411 206.675 -394.428
C 370.916 207.181 -396.371
C 368.102 207.184 -398.348
C 365.487 208.027 -400.209
C 363.357 209.872 -401.995
C 361.370 211.155 -404.391
C 359.794 211.799 -407.202
C 356.790 213.530 -409.136
C 354.294 213.947 -411.440
C 354.092 216.588 -414.309
C 352.975 219.546 -416.632
C 353.028 220.324 -419.905
C 352.222 221.510 -423.071
C 352.173 223.532 -425.672
C 352.038 225.939 -428.118
C 351.732 227.675 -431.140
C 352.757 229.335 -433.719
C 352.936 230.257 -437.304
C 354.191 232.918 -439.367
C 354.734 236.497 -441.437
C 357.492 238.694 -443.016
C 359.335 240.129 -445.155
C 361.216 242.297 -446.924
C 363.456 244.031 -448.621
C 366.044 246.810 -449.232
C 368.552 248.601 -448.996
C 371.094 250.334 -448.744
C 373.840 252.115 -449.473
C 377.013 253.069 -451.295
C 379.909 254.922 -449.856
C 382.671 257.034 -450.186
C 385.957 257.224 -449.630
C 389.077 259.031 -448.171
C 392.595 259.868 -449.162
C 395.414 261.232 -448.968
C 398.465 261.694 -447.664
C 401.436 261.994 -446.155
C 404.859 261.337 -445.727
C 407.402 262.323 -443.610
C 410.500 264.261 -441.723
C 412.809 263.724 -439.996
C 416.037 262.899 -437.896
C 418.577 262.735 -436.325
C 421.403 262.037 -434.089
C 423.218 261.878 -431.411
C 424.954 260.806 -428.970
C 426.114 259.270 -426.313
C 427.177 258.062 -423.449
C 428.261 256.214 -420.527
C 429.494 254.676 -417.831
C 430.112 253.144 -415.115
C 428.956 251.947 -411.504
C 429.518 250.081 -408.766
C 430.309 248.631 -405.935
C 430.267 248.086 -402.810
C 429.714 247.135 -399.118
C 427.621 245.643 -397.335
C 426.169 243.692 -394.864
C 424.030 242.764 -392.421
C 422.243 240.535 -389.838
C 420.328 238.998 -387.623
C 417.313 239.548 -384.929
C 415.495 238.455 -383.118
C 412.026 236.710 -381.566
C 409.837 235.421 -379.928
C 407.551 234.284 -377.588
C 404.907 233.661 -375.618
C 402.012 232.487 -374.452
C 399.490 230.213 -374.129
C 396.583 228.606 -373.626
C 393.966 226.728 -373.442
C 390.785 225.246 -372.916
C 388.202 223.175 -372.626
C 385.395 221.895 -371.976
C 381.816 221.320 -371.613
C 379.360 219.467 -370.521
C 375.845 219.422 -370.461
C 372.182 215.382 -372.840
C 368.014 217.240 -372.667
C 364.543 217.355 -371.841
C 360.745 216.384 -372.631
C 357.707 217.386 -372.431
C 354.103 214.297 -372.849
C 351.228 213.505 -373.916
C 347.996 215.686 -375.737
C 344.659 215.939 -375.874
C 342.761 216.087 -374.980
C 339.309 216.397 -375.420
C 335.513 215.201 -376.179
C 333.068 215.187 -376.905
C 330.427 213.036 -374.860
C 328.416 212.348 -374.864
C 327.246 211.233 -372.477
C 326.610 210.464 -368.801
C 327.907 207.354 -368.635
C 327.571 205.663 -366.567
C 326.445 203.538 -364.828
C 324.153 200.741 -365.061
C 320.363 199.881 -365.350
C 317.837 198.032 -364.813
C 314.381 197.397 -365.083
C 312.151 195.748 -364.403
C 310.348 194.478 -362.718
C 308.450 192.934 -361.367
C 305.904 192.204 -359.725
C 303.705 190.136 -359.713
C 300.754 189.247 -358.685
C 297.345 188.808 -359.562
C 294.064 188.148 -359.822
C 290.775 187.669 -359.853
C 287.907 186.330 -360.941
C 284.752 185.592 -361.735
C 281.642 184.355 -362.583
C 278.516 183.663 -363.201
C 275.429 183.099 -364.031
C 272.351 182.605 -365.112
C 269.030 183.654 -365.530
C 266.004 184.888 -366.612
C 262.668 185.391 -367.675
C 259.365 185.006 -368.808
C 256.736 185.875 -369.989
C 253.178 187.764 -369.643
C 250.095 188.819 -371.176
C 247.085 190.018 -372.763
C 244.497 190.973 -374.368
C 241.493 191.983 -375.902
C 238.823 192.973 -377.442
C 237.126 195.521 -379.351
C 236.280 198.223 -381.049
C 235.810 200.297 -383.295
C 235.098 202.047 -386.153
C 232.563 204.388 -387.949
C 232.379 206.905 -390.462
C 232.083 208.956 -393.417
C 231.775 211.005 -395.957
C 231.698 213.260 -399.033
C 231.326 215.359 -400.852
C 232.049 217.977 -402.696
C 232.691 220.943 -404.510
C 234.847 223.170 -406.484
C 236.653 225.015 -407.949
C 238.642 227.137 -410.188
C 240.373 228.938 -411.904
C 242.727 232.352 -411.449
C 244.991 235.214 -412.056
C 248.169 235.902 -413.479
C 250.531 238.030 -414.731
C 253.071 239.620 -415.208
C 255.709 241.614 -414.937
C 259.327 241.882 -414.658
C 261.926 244.577 -414.562
C 264.961 246.160 -415.545
C 267.999 247.289 -414.128
C 270.507 249.773 -413.916
C 274.078 249.365 -413.280
C 277.566 249.949 -412.789
C 279.943 251.397 -411.677
C 282.883 252.648 -410.949
C 286.284 253.127 -409.074
C 289.396 252.047 -407.633
C 291.826 252.537 -405.873
C 294.462 251.894 -403.794
C 297.792 251.399 -403.301
C 299.332 250.506 -399.324
C 302.084 250.420 -396.254
C 303.192 247.583 -394.217
C 305.281 246.268 -392.206
C 306.394 244.298 -389.355
C 307.484 243.365 -386.722
C 308.476 241.598 -383.892
C 308.828 239.246 -381.858
C 309.995 236.531 -379.961
C 310.326 235.220 -376.347
C 311.192 233.630 -373.008
C 309.848 231.234 -370.928
C 307.933 229.626 -367.901
C 307.121 227.386 -365.762
C 306.758 224.753 -363.578
C 305.779 222.694 -361.167
C 303.956 221.363 -358.711
C 302.145 219.335 -356.725
C 300.443 216.828 -355.453
C 298.872 214.992 -352.304
C 297.911 212.424 -350.256
C 294.283 211.360 -349.279
C 291.012 210.531 -347.277
C 288.457 208.348 -347.438
C 285.912 206.117 -346.644
C 282.862 205.025 -346.047
C 279.642 204.208 -345.176
C 276.627 202.547 -344.547
C 273.546 201.708 -345.055
C 270.660 199.397 -345.305
C 267.073 199.535 -345.481
C 263.006 199.840 -344.613
C 259.617 200.710 -346.250
C 256.728 200.422 -347.515
C 253.502 200.793 -348.423
C 250.539 201.149 -349.836
C 247.344 202.998 -350.917
C 245.417 205.007 -352.259
C 243.533 207.014 -353.656
C 240.965 208.349 -355.351
C 238.236 208.587 -357.957
C 236.870 211.722 -359.438
C 234.289 213.537 -360.937
C 233.520 215.323 -363.651
C 232.135 218.538 -365.347
C 229.890 219.505 -368.189
C 228.165 221.394 -370.006
C 227.709 223.811 -372.281
C 227.521 226.280 -374.531
C 227.267 227.609 -377.772
C 227.056 230.725 -379.243
C 225.835 234.332 -380.797
C 226.594 236.316 -382.819
C 227.524 238.806 -385.725
C 227.845 240.936 -387.801
C 228.879 243.441 -390.276
C 230.070 246.168 -391.555
C 231.823 248.238 -393.217
C 234.221 250.034 -394.557
C 236.526 252.114 -395.630
C 239.336 253.938 -397.007
C 241.737 255.792 -398.406
C 244.325 257.429 -399.259
C 247.717 259.255 -398.276
C 250.584 260.726 -399.230
C 253.129 262.559 -400.181
C 255.418 264.742 -399.944
C 258.499 266.981 -399.364
C 261.291 266.866 -397.957
C 264.650 267.317 -397.224
C 267.429 267.976 -395.423
C 271.160 268.252 -394.507
C 274.192 268.523 -393.215
C 276.275 269.760 -389.931
C 278.705 269.963 -388.577
C 281.950 269.019 -386.114
C 284.531 268.850 -384.550
C 287.447 269.271 -382.731
C 289.864 269.513 -380.415
C 292.284 268.758 -378.248
C 294.909 266.951 -377.035
C 297.258 265.460 -375.151
C 299.533 263.699 -373.693
C 301.883 262.182 -371.508
C 304.356 260.423 -370.153
C 306.520 259.245 -368.186
C 308.211 257.885 -365.260
C 310.965 256.913 -363.800
C 312.061 255.595 -360.731
C 312.532 252.593 -358.944
C 313.904 251.633 -356.797
C 316.633 250.157 -355.271
C 317.222 248.539 -352.890
C 318.845 247.775 -349.981
C 320.761 247.951 -347.779
C 323.066 249.542 -344.784
C 323.941 248.637 -341.833
C 327.325 249.108 -339.734
C 328.554 254.167 -336.897
C 327.258 253.565 -333.804
C 325.653 252.190 -330.307
C 324.549 252.127 -326.605
C 324.717 253.541 -322.985
C 323.900 251.065 -319.952
C 322.502 248.491 -317.755
C 322.787 246.553 -315.091
C 321.721 245.788 -311.640
C 320.564 242.681 -308.583
C 316.979 240.303 -306.183
C 319.039 237.486 -303.069
C 317.294 236.021 -300.490
C 317.865 234.060 -297.253
C 316.677 233.587 -294.287
C 316.297 231.918 -292.614
C 315.478 229.375 -289.170
C 315.241 229.896 -285.179
C 312.662 232.311 -281.998
C 311.235 232.853 -277.871
C 309.758 235.135 -275.520
C 308.391 237.878 -273.567
C 306.490 239.095 -269.981
C 304.601 240.151 -267.416
C 301.652 241.706 -266.374
C 299.838 244.807 -264.940
C 299.856 249.097 -263.566
C 298.086 251.434 -261.120
C 295.358 253.140 -257.812
C 290.914 253.181 -256.521
C 288.487 252.938 -253.809
C 286.311 254.420 -251.591
C 284.212 255.925 -249.208
C 283.750 259.240 -246.374
C 280.532 261.641 -243.942
C 280.664 265.062 -242.604
C 280.621 268.720 -241.651
C 281.608 272.434 -240.395
C 280.261 274.897 -239.251
C 277.199 276.670 -238.892
C 276.078 277.495 -235.796
C 276.863 281.698 -237.624
C 277.483 284.199 -235.222
C 277.093 286.419 -232.849
C 277.414 288.154 -230.168
C 279.463 291.715 -227.810
C 277.768 292.515 -224.210
C 276.348 294.666 -222.156
C 275.749 297.486 -220.405
C 273.313 298.389 -217.656
C 271.138 301.193 -215.948
C 269.896 302.841 -213.395
C 270.127 306.027 -210.331
C 269.965 308.277 -207.028
C 269.035 309.164 -203.196
C 268.178 310.042 -201.399
C 269.178 311.721 -198.566
C 270.481 315.925 -197.025
C 271.443 321.500 -196.281
C 271.612 325.125 -196.720
C 269.300 327.886 -195.122
C 269.783 329.925 -192.995
C 270.085 332.016 -190.085
C 271.826 331.818 -186.991
C 271.794 333.188 -183.217
C 272.387 332.773 -177.781
C 275.530 331.505 -176.087
C 277.571 329.464 -172.584
C 281.650 330.617 -171.678
C 284.605 328.981 -168.405
C 286.058 330.609 -166.397
C 287.433 331.849 -163.289
C 286.565 334.250 -159.576
C 286.624 334.590 -156.827
C 288.905 333.006 -154.152
C 290.773 331.197 -151.157
C 291.498 331.606 -147.559
C 292.814 331.121 -145.392
C 294.693 331.837 -142.887
C 297.046 329.650 -141.719
C 299.304 328.333 -140.061
C 300.815 327.543 -136.897
C 302.854 326.942 -133.070
C 305.886 326.137 -131.356
C 308.622 324.805 -129.415
C 310.779 324.515 -127.686
C 313.727 323.786 -127.001
C 314.408 322.812 -123.938
C 317.641 320.959 -121.482
C 320.801 320.216 -121.018
C 320.924 320.386 -117.546
C 324.277 319.194 -115.783
C 327.517 318.764 -114.837
C 330.495 319.101 -112.315
C 333.419 318.876 -110.902
C 336.020 318.010 -108.825
C 340.456 315.686 -109.267
C 343.795 315.810 -107.411
C 346.720 312.944 -107.194
C 348.621 311.598 -105.216
C 350.987 312.162 -103.120
C 353.903 310.789 -102.175
C 357.774 310.611 -102.174
C 360.472 309.215 -102.552
C 364.229 308.097 -101.101
C 367.225 308.812 -99.408
C 370.522 308.475 -98.646
C 374.930 309.894 -100.476
C 379.157 309.068 -100.297
C 382.460 309.984 -99.578
C 386.308 310.921 -100.725
C 389.381 311.360 -99.653
C 392.363 311.388 -99.882
C 395.465 312.344 -99.751
C 398.754 311.825 -100.972
C 402.008 311.843 -101.798
C 405.289 311.837 -102.335
C 408.066 312.007 -104.194
C 411.131 311.809 -105.495
C 414.173 311.998 -107.118
C 417.230 311.864 -108.245
C 420.214 311.510 -109.473
C 423.154 310.962 -110.868
C 426.332 309.477 -110.867
C 429.124 307.508 -111.288
C 432.265 306.116 -112.127
C 435.415 305.422 -113.520
C 437.821 303.747 -114.198
C 441.284 301.963 -113.114
C 444.085 299.885 -114.011
C 446.800 297.668 -114.866
C 449.107 295.691 -115.843
C 451.832 293.659 -116.760
C 454.228 291.680 -117.670
C 455.526 288.325 -117.936
C 456.000 285.058 -117.880
C 456.066 282.051 -118.600
C 456.313 278.944 -120.024
C 458.467 275.724 -120.375
C 458.192 272.237 -121.045
C 457.998 268.878 -122.350
C 457.868 265.748 -123.315
C 457.431 262.178 -124.588
C 457.453 259.397 -124.935
C 456.359 256.302 -124.931
C 455.329 252.927 -124.713
C 452.820 250.251 -124.929
C 450.744 248.130 -124.967
C 448.373 245.373 -125.473
C 446.342 243.141 -125.749
C 443.879 240.848 -123.283
C 441.400 238.416 -122.009
C 438.035 237.433 -122.561
C 435.420 235.260 -122.223
C 432.755 233.981 -121.536
C 430.066 232.793 -119.999
C 426.503 233.148 -119.352
C 423.791 231.280 -117.569
C 420.573 229.784 -117.265
C 417.680 229.990 -115.240
C 415.085 228.350 -113.486
C 411.651 229.454 -112.928
C 408.226 229.651 -111.939
C 405.931 229.347 -110.034
C 403.042 229.060 -108.516
C 399.884 230.097 -106.452
C 397.043 232.148 -105.642
C 394.832 232.998 -103.737
C 392.520 234.986 -102.192
C 389.311 236.055 -101.818
C 388.337 239.168 -98.929
C 386.004 241.256 -96.246
C 385.322 244.852 -96.080
C 383.579 247.292 -95.008
C 382.946 250.623 -93.683
C 382.251 252.975 -91.958
C 381.724 256.112 -90.545
C 381.764 259.218 -90.165
C 380.998 262.643 -90.041
C 381.199 265.759 -87.775
C 380.852 269.017 -85.854
C 382.579 271.987 -85.584
C 384.947 274.763 -84.135
C 386.146 277.698 -83.690
C 386.928 281.035 -83.396
C 388.316 283.952 -82.637
C 390.505 286.194 -81.495
C 392.662 288.754 -81.132
C 394.648 291.327 -81.617
C 396.704 294.399 -80.169
C 398.057 297.537 -79.995
C 401.833 298.531 -80.055
C 405.372 299.939 -79.111
C 408.003 301.355 -80.658
C 410.748 303.338 -81.444
C 413.905 304.212 -81.790
C 417.250 304.992 -81.768
C 420.407 306.358 -82.404
C 423.441 306.411 -83.521
C 426.396 307.844 -85.238
C 429.919 307.213 -85.569
C 434.040 306.967 -84.981
C 437.142 304.949 -86.091
C 439.860 304.151 -87.508
C 442.919 302.966 -88.285
C 445.656 301.546 -89.467
C 448.581 299.050 -89.554
C 450.208 296.425 -89.673
C 451.787 293.777 -89.835
C 454.041 291.440 -90.671
C 456.402 289.485 -92.886
C 457.394 285.920 -92.445
C 459.660 283.293 -92.851
C 459.979 280.230 -94.140
C 460.959 276.478 -93.833
C 462.770 273.848 -95.797
C 464.144 271.084 -96.360
C 464.174 267.779 -96.910
C 463.939 264.476 -97.391
C 463.707 261.560 -99.334
C 463.557 258.150 -98.811
C 464.370 254.173 -98.155
C 463.252 251.506 -98.651
C 461.826 247.955 -99.579
C 461.128 245.087 -100.069
C 459.652 241.773 -100.625
C 458.159 238.955 -100.059
C 456.098 236.533 -100.137
C 453.454 234.591 -100.056
C 450.920 232.551 -99.602
C 447.862 230.612 -99.505
C 445.203 228.589 -99.440
C 442.442 227.069 -99.033
C 439.105 226.501 -96.948
C 436.063 225.094 -96.697
C 433.321 223.353 -96.263
C 430.962 221.949 -94.673
C 427.859 220.781 -92.711
C 425.278 221.979 -91.411
C 422.019 222.404 -90.306
C 419.457 223.179 -88.248
C 415.862 223.893 -87.063
C 413.008 224.736 -85.623
C 411.290 225.773 -82.069
C 409.043 226.635 -80.661
C 406.193 229.155 -78.923
C 403.843 230.459 -77.540
C 401.161 231.456 -75.589
C 399.047 232.818 -73.368
C 396.966 234.921 -71.828
C 394.619 237.388 -71.650
C 392.613 239.934 -70.763
C 390.642 242.459 -70.383
C 388.674 245.191 -69.262
C 386.494 247.680 -68.952
C 384.665 249.992 -67.834
C 383.435 252.928 -66.062
C 380.945 254.858 -65.203
C 380.321 257.769 -63.333
C 378.163 261.445 -63.884
C 376.087 264.684 -62.095
C 375.774 268.028 -60.934
C 375.850 269.532 -58.733
C 375.752 271.996 -55.194
C 374.365 272.782 -52.231
C 373.242 274.664 -49.833
C 373.768 275.844 -46.530
C 373.778 277.326 -43.518
C 373.520 278.692 -40.498
C 374.550 280.515 -37.887
C 375.106 281.919 -34.913
C 375.850 283.766 -32.092
C 376.229 285.158 -29.168
C 376.785 286.373 -26.209
C 377.562 287.467 -23.195
C 377.274 287.328 -19.702
C 377.611 286.791 -16.318
C 378.081 287.028 -12.820
C 378.852 288.071 -9.556
C 379.428 287.742 -6.620
C 378.161 287.051 -2.843
C 378.970 286.599 0.637
C 379.801 285.981 4.094
C 380.767 285.468 7.092
C 381.597 285.035 10.486
C 382.481 284.527 13.559
C 383.435 282.209 16.153
C 384.254 279.553 17.935
C 385.808 277.259 19.310
C 388.002 275.204 20.954
C 388.797 273.339 24.275
C 390.527 270.493 25.536
C 392.788 268.020 26.875
C 394.650 265.641 28.147
C 397.001 262.887 29.351
C 398.152 260.636 30.558
C 399.330 257.586 30.855
C 400.378 254.240 31.306
C 401.960 251.124 30.168
C 403.111 248.575 29.175
C 404.953 245.546 28.222
C 406.346 243.005 27.337
C 405.320 239.249 25.838
C 405.442 235.806 24.491
C 407.024 233.962 21.904
C 407.967 231.037 20.410
C 408.329 228.734 18.469
C 407.883 226.186 16.390
C 408.000 224.979 12.959
C 407.534 221.750 11.120
C 408.444 219.203 8.803
C 407.175 217.601 5.916
C 406.642 214.620 4.090
C 406.586 214.135 0.473
C 406.401 212.716 -2.797
C 405.258 210.933 -4.920
C 404.605 209.096 -7.553
C 403.112 208.098 -11.029
C 402.401 208.545 -14.526
C 400.893 207.784 -17.053
C 399.399 208.095 -20.112
C 399.473 207.728 -23.494
C 396.089 208.992 -25.931
C 393.516 208.964 -29.154
C 392.440 211.745 -31.282
C 391.117 212.823 -33.970
C 389.037 214.969 -36.048
C 386.895 216.105 -37.811
C 384.767 218.091 -39.720
C 383.473 220.632 -41.010
C 382.507 223.253 -43.139
C 379.428 225.168 -44.458
C 376.752 227.134 -46.301
C 375.213 230.202 -45.997
C 372.492 232.899 -45.140
C 370.923 235.685 -45.316
C 369.469 238.721 -46.022
C 367.571 241.443 -46.047
C 365.336 243.732 -45.102
C 363.734 246.567 -44.247
C 362.953 249.665 -43.476
C 360.217 252.505 -43.023
C 358.802 255.619 -43.120
C 357.688 257.845 -40.111
C 355.576 259.973 -37.580
C 355.976 262.698 -35.647
C 355.476 265.671 -33.917
C 354.806 267.678 -31.392
C 353.781 269.536 -28.691
C 353.231 272.072 -26.344
C 353.549 273.612 -23.519
C 354.027 276.530 -21.286
C 353.711 277.371 -17.806
C 352.290 278.418 -14.027
C 353.208 278.202 -10.281
C 354.132 279.010 -7.361
C 354.502 279.373 -4.030
C 355.391 279.567 -0.855
C 355.547 278.502 2.838
C 356.070 276.875 5.412
C 356.650 275.225 7.956
C 357.606 274.332 11.044
C 359.698 274.312 14.194
C 360.131 271.445 16.534
C 360.773 270.149 19.713
C 362.812 268.107 21.393
C 363.428 265.124 23.812
C 365.618 264.235 26.722
C 366.652 262.560 29.166
C 368.146 259.936 30.617
C 369.637 257.194 31.821
C 372.364 255.321 33.000
C 372.938 252.148 34.234
C 373.338 248.783 36.565
C 374.855 246.276 36.706
C 377.108 243.058 36.977
C 378.583 240.527 37.582
C 380.433 237.358 37.674
C 381.099 234.197 37.444
C 382.374 231.409 36.593
C 383.491 228.767 35.001
C 384.268 225.942 33.515
C 385.465 223.148 31.544
C 386.625 220.436 29.974
C 387.341 217.994 28.070
C 386.351 215.547 25.098
C 387.242 213.159 22.908
C 387.996 210.524 21.110
C 387.490 207.890 19.415
C 386.739 205.057 16.915
C 385.771 204.684 13.964
C 385.373 203.478 10.738
C 383.825 202.470 7.911
C 383.344 201.362 4.254
C 382.416 200.536 1.189
C 379.211 199.505 -1.118
C 378.167 198.924 -3.638
C 376.459 199.429 -7.422
C 375.329 199.200 -10.215
C 373.842 198.380 -13.234
C 371.866 197.977 -15.915
C 370.289 198.472 -18.812
C 369.925 199.685 -21.978
C 368.802 200.827 -24.932
C 368.147 202.150 -27.800
C 366.743 203.380 -30.818
C 366.211 204.623 -33.854
C 364.904 205.543 -36.572
C 362.667 206.972 -39.066
C 361.866 207.423 -42.199
C 359.406 209.012 -44.144
C 357.183 210.512 -45.825
C 355.179 212.764 -48.051
C 353.206 214.225 -51.195
C 352.211 214.870 -54.884
C 350.545 216.061 -58.192
C 348.864 218.269 -60.374
C 346.649 217.028 -63.218
C 348.143 217.278 -67.062
C 348.149 216.608 -70.063
C 348.165 215.586 -73.887
C 348.384 213.936 -77.605
C 351.410 214.760 -81.004
C 355.463 215.270 -84.452
C 357.072 213.915 -86.630
C 358.743 213.374 -89.772
C 359.576 212.851 -92.868
C 360.096 210.424 -95.402
C 360.665 208.619 -98.174
C 361.485 206.959 -100.936
C 360.977 204.832 -103.470
C 361.197 202.670 -106.000
C 360.970 200.590 -108.746
C 361.295 198.579 -111.293
C 361.615 196.386 -113.664
C 361.877 193.977 -115.904
C 363.781 191.662 -117.726
C 365.430 188.917 -118.989
C 366.608 186.177 -120.892
C 367.019 183.584 -123.225
C 368.179 181.043 -124.348
C 371.195 179.057 -126.165
C 372.520 175.948 -127.410
C 373.909 172.803 -128.503
C 374.935 169.916 -129.399
C 376.192 166.858 -130.608
C 377.307 163.974 -131.571
C 379.162 160.974 -130.818
C 380.921 158.564 -129.405
C 381.784 156.032 -127.851
C 382.201 152.936 -126.444
C 384.251 149.630 -126.483
C 385.250 146.936 -124.377
C 385.713 143.917 -122.455
C 386.364 141.234 -120.689
C 386.860 138.187 -118.446
C 387.897 136.054 -116.955
C 388.938 134.367 -114.338
C 390.305 132.590 -111.605
C 390.437 131.636 -108.059
C 390.615 130.994 -105.166
C 390.605 129.754 -101.711
C 390.663 128.876 -98.811
C 392.769 129.776 -95.324
C 393.986 129.870 -91.832
C 392.729 130.230 -88.532
C 393.026 129.998 -85.136
C 393.162 130.611 -82.168
C 393.925 131.807 -79.168
C 392.920 133.888 -76.357
C 394.190 134.773 -72.947
C 393.912 135.232 -69.426
C 394.331 137.763 -66.992
C 395.514 138.740 -63.806
C 394.137 141.232 -61.522
C 393.533 143.353 -58.715
C 394.323 145.218 -56.505
C 394.570 147.105 -53.838
C 394.530 150.342 -51.639
C 393.134 153.396 -50.353
C 393.413 156.023 -48.849
C 392.834 159.260 -47.915
C 391.411 161.525 -45.811
C 391.883 165.799 -46.515
C 392.155 169.796 -45.539
C 390.341 172.652 -46.943
C 389.388 175.685 -46.766
C 388.640 179.033 -47.983
C 388.647 181.971 -48.581
C 388.100 185.195 -49.774
C 386.960 187.548 -51.493
C 385.159 190.295 -52.738
C 385.579 193.720 -54.464
C 385.449 197.259 -55.836
C 384.925 198.765 -58.891
C 385.676 200.585 -62.287
C 385.107 202.389 -64.872
C 384.072 204.547 -67.341
C 383.834 206.448 -70.051
C 384.523 207.789 -73.026
C 384.430 208.894 -76.205
C 383.589 209.570 -79.310
C 384.082 211.720 -82.610
C 383.261 213.437 -85.454
C 384.180 212.552 -89.144
C 385.614 212.650 -92.795
C 384.716 211.628 -95.872
C 384.200 211.408 -99.303
C 384.713 210.520 -102.434
C 385.634 209.711 -105.642
C 385.684 208.988 -109.065
C 385.921 207.121 -111.694
C 385.002 205.878 -115.062
C 386.371 203.813 -117.665
C 388.520 202.321 -120.912
C 389.761 199.003 -122.455
C 390.038 196.499 -124.374
C 391.136 193.972 -126.317
C 391.900 191.172 -127.893
C 394.114 188.210 -128.952
C 395.869 185.668 -128.865
C 397.582 183.104 -128.727
C 398.869 180.075 -129.370
C 398.918 176.440 -130.411
C 401.320 173.843 -129.237
C 403.090 170.868 -129.699
C 403.623 167.853 -128.366
C 406.000 165.053 -127.089
C 406.358 161.326 -127.281
C 407.728 158.525 -126.938
C 408.853 155.905 -125.179
C 409.931 153.435 -123.195
C 409.663 150.354 -121.532
C 411.624 148.378 -119.489
C 414.323 145.699 -117.924
C 414.755 144.018 -115.558
C 415.142 141.593 -112.480
C 415.833 139.607 -110.352
C 416.385 137.588 -107.337
C 417.593 136.592 -104.501
C 417.885 135.714 -101.458
C 417.858 135.498 -98.184
C 418.215 135.394 -94.920
C 418.041 135.359 -91.302
C 418.034 135.084 -87.972
C 418.023 135.403 -84.810
C 418.685 137.619 -81.575
C 418.391 138.036 -78.254
C 418.513 138.211 -74.983
C 419.544 139.155 -72.136
C 420.478 140.788 -68.774
C 419.972 143.443 -67.198
C 419.416 145.722 -64.646
C 419.720 148.533 -62.799
C 418.964 151.196 -60.121
C 418.633 153.801 -58.112
C 420.326 157.345 -57.005
C 420.191 159.698 -55.513
C 419.311 163.635 -54.412
C 418.909 166.319 -53.080
C 418.978 169.267 -51.264
C 419.306 172.397 -50.101
C 418.756 175.615 -49.422
C 416.848 178.377 -48.820
C 415.599 181.479 -48.495
C 413.967 184.249 -48.223
C 412.831 187.604 -48.016
C 411.082 190.392 -47.556
C 410.193 193.400 -47.232
C 409.760 196.986 -47.703
C 408.593 199.844 -46.639
C 408.479 203.225 -47.593
C 405.999 206.197 -48.477
C 405.998 209.951 -47.750
C 406.539 212.505 -47.972
C 405.530 216.225 -47.686
C 405.413 219.774 -50.224
C 405.128 221.541 -50.682
C 403.758 224.264 -50.220
C 403.284 226.806 -50.246
C 400.328 228.899 -50.538
C 400.998 233.380 -50.899
C 399.621 236.661 -50.972
C 399.794 239.677 -52.605
C 400.725 242.981 -54.691
C 401.640 245.942 -55.688
C 402.250 249.794 -55.820
C 403.091 252.709 -57.370
C 404.520 254.776 -58.493
C 404.568 258.177 -59.119
C 405.084 261.258 -59.390
C 406.047 264.211 -62.006
C 405.353 267.779 -64.189
C 403.606 270.237 -65.331
C 402.927 273.254 -64.633
C 402.733 277.006 -65.128
C 401.767 279.833 -64.519
C 401.290 282.768 -62.533
C 400.048 285.233 -63.147
C 398.094 288.410 -62.768
C 394.605 290.170 -60.240
C 393.445 292.500 -61.078
C 392.148 295.619 -61.820
C 391.384 299.368 -61.432
C 395.235 302.858 -60.354
C 393.098 306.727 -59.582
C 393.006 309.130 -59.451
C 391.175 312.140 -59.019
C 389.335 314.491 -58.178
C 389.578 318.900 -57.160
C 386.995 321.930 -54.728
C 387.425 325.626 -55.013
C 387.699 328.329 -55.134
C 388.542 331.443 -56.352
C 388.658 331.645 -59.232
C 388.967 334.446 -59.961
C 390.676 336.336 -63.780
C 393.289 338.129 -66.399
C 395.006 340.724 -67.908
C 396.769 342.320 -70.051
C 398.629 344.561 -70.887
C 401.601 346.139 -72.099
C 403.068 350.770 -73.515
C 406.562 348.840 -75.173
C 407.642 346.663 -77.783
C 410.415 345.210 -79.928
C 411.992 342.754 -82.618
C 414.594 340.220 -84.436
C 414.911 338.627 -87.851
C 416.064 339.232 -92.431
C 417.887 339.351 -94.699
C 420.381 341.041 -95.956
C 422.960 342.709 -97.710
C 425.908 342.990 -99.974
C 428.693 341.840 -102.560
C 430.951 342.145 -105.288
C 433.186 342.721 -107.384
C 434.793 342.525 -110.719
C 435.623 343.627 -114.381
C 437.663 344.571 -115.701
C 440.127 346.010 -117.503
C 443.852 346.337 -119.286
C 445.540 347.370 -121.799
C 449.292 348.535 -122.217
C 451.530 350.336 -123.179
C 455.915 350.115 -125.037
C 457.615 351.852 -126.702
C 459.113 350.842 -130.689
C 462.700 351.349 -130.069
C 464.876 352.766 -131.519
C 467.457 352.198 -132.938
C 468.617 352.690 -135.361
C 471.997 355.898 -135.655
C 473.464 358.075 -139.236
C 477.109 356.472 -138.705
C 479.875 354.393 -139.585
C 483.248 354.458 -139.659
C 484.684 351.288 -142.631
C 486.680 350.487 -146.688
C 488.092 348.342 -148.732
C 489.815 346.553 -147.047
C 495.266 345.445 -149.303
C 499.600 344.490 -149.846
C 502.729 341.807 -150.617
C 505.940 341.472 -150.253
C 508.559 339.441 -148.989
C 511.412 337.928 -148.072
C 514.309 336.675 -147.030
C 516.694 334.341 -146.765
C 519.238 332.370 -145.889
C 521.892 330.203 -145.464
C 524.474 328.413 -144.589
C 526.886 326.488 -143.584
C 529.160 324.366 -142.482
C 531.393 323.253 -140.016
C 533.030 321.706 -137.413
C 535.184 319.838 -135.319
C 537.585 317.632 -134.013
C 538.973 316.008 -131.892
C 541.445 315.768 -128.702
C 542.996 313.744 -126.159
C 544.415 311.742 -123.514
C 545.556 309.782 -121.268
C 547.057 307.769 -118.800
C 548.283 305.852 -116.497
C 548.004 304.428 -113.195
C 547.053 303.518 -110.167
C 545.766 302.041 -107.773
C 544.530 299.836 -105.461
C 545.070 298.173 -101.985
C 543.278 296.696 -99.286
C 541.549 294.637 -96.878
C 540.009 292.943 -94.531
C 537.975 290.916 -92.020
C 536.783 289.858 -89.715
C 534.488 289.301 -87.436
C 532.153 288.859 -84.817
C 528.739 288.528 -83.498
C 525.969 288.411 -82.440
C 522.616 287.757 -81.096
C 519.814 287.378 -80.005
C 516.875 289.653 -78.111
C 513.742 290.777 -76.497
C 510.240 290.770 -77.075
C 507.000 291.116 -76.048
C 504.129 292.033 -75.698
C 501.360 293.778 -75.153
C 498.367 295.290 -76.568
C 495.315 297.093 -75.361
C 491.816 297.721 -75.156
C 489.503 300.334 -75.734
C 486.649 302.143 -74.691
C 484.082 303.739 -76.736
C 481.181 305.499 -77.848
C 479.179 307.730 -77.802
C 476.610 309.738 -78.120
C 474.414 312.666 -79.505
C 472.807 314.610 -82.068
C 471.369 317.123 -82.993
C 470.285 319.620 -85.060
C 467.886 320.982 -87.053
C 468.620 324.728 -89.155
C 467.675 328.323 -90.939
C 468.599 329.575 -94.256
C 468.173 331.617 -96.662
C 469.147 333.875 -99.346
C 469.691 336.266 -101.070
C 470.688 338.532 -103.517
C 472.077 339.693 -106.070
C 472.851 340.879 -109.284
C 474.580 343.774 -111.160
C 475.841 346.507 -113.476
C 478.680 347.142 -115.322
C 482.134 348.687 -116.370
C 484.501 349.599 -118.324
C 486.648 350.569 -120.831
C 489.210 351.726 -122.594
C 492.246 352.884 -123.348
C 495.308 353.402 -124.647
C 498.137 353.167 -126.304
C 501.434 354.859 -127.725
C 503.999 355.535 -129.888
C 507.813 354.877 -129.370
C 511.690 355.323 -128.966
C 514.503 353.642 -129.732
C 517.734 352.797 -130.696
C 520.912 351.981 -130.399
C 524.255 351.441 -129.828
C 527.612 350.482 -130.054
C 530.253 348.756 -129.345
C 533.347 346.847 -130.063
C 536.218 345.567 -128.320
C 539.883 345.113 -126.384
C 541.709 342.837 -123.852
C 543.675 340.679 -122.623
C 545.849 338.942 -120.720
C 547.592 336.837 -118.866
C 549.160 335.435 -115.645
C 549.501 334.266 -112.805
C 549.784 333.061 -109.977
C 550.740 331.151 -107.392
C 551.814 328.024 -105.557
C 551.242 327.279 -101.950
C 552.128 325.694 -98.966
C 550.988 323.611 -96.619
C 550.313 322.693 -92.900
C 550.631 319.751 -90.600
C 550.640 318.186 -87.880
C 549.212 316.799 -85.186
C 547.554 315.537 -82.568
C 545.914 313.005 -80.770
C 544.388 312.638 -77.694
C 543.502 312.027 -73.725
C 541.316 311.120 -71.992
C 538.435 309.646 -69.748
C 536.542 308.596 -67.683
C 533.754 307.544 -65.540
C 531.274 307.679 -63.461
C 528.385 307.442 -62.151
C 525.191 307.614 -61.419
C 522.091 308.084 -60.438
C 518.526 308.365 -59.858
C 515.283 308.504 -59.068
C 512.195 309.118 -58.638
C 509.161 311.687 -58.690
C 505.852 312.249 -58.514
C 502.689 312.826 -57.876
C 500.132 314.488 -57.005
C 497.042 316.731 -56.490
C 495.357 318.853 -58.055
C 492.715 320.743 -59.264
C 490.944 323.461 -60.203
C 488.129 325.579 -61.761
C 486.062 327.802 -63.072
C 485.314 331.798 -63.428
C 483.798 333.857 -64.541
C 482.474 336.796 -67.206
C 481.051 338.971 -68.748
C 479.256 341.673 -69.960
C 478.153 344.595 -71.187
C 477.326 347.064 -73.271
C 476.276 348.412 -76.222
C 475.637 350.368 -78.879
C 474.970 351.834 -81.673
C 474.469 354.049 -84.401
C 473.592 355.489 -87.264
C 473.037 357.560 -89.576
C 473.351 360.269 -91.990
C 472.014 362.148 -94.302
C 472.873 364.806 -96.437
C 469.998 367.612 -97.184
C 467.926 369.513 -98.945
C 466.358 371.428 -99.601
C 464.805 373.260 -100.771
C 462.875 374.593 -102.668
C 460.574 376.465 -104.800
C 458.893 376.560 -107.583
C 457.016 378.067 -110.037
C 454.636 379.475 -113.133
C 453.328 381.183 -116.126
C 451.404 378.776 -119.307
C 450.800 381.266 -122.619
C 450.240 383.888 -124.486
C 448.403 386.112 -125.331
C 444.687 389.610 -125.002
C 441.891 389.907 -125.522
C 436.888 388.686 -124.742
C 434.228 390.461 -124.166
C 431.324 391.942 -125.564
C 428.434 393.485 -126.297
C 425.683 395.249 -126.903
C 422.556 395.728 -127.997
C 419.650 396.899 -129.141
C 416.439 397.704 -130.122
C 413.603 398.966 -131.122
C 410.859 400.186 -132.353
C 408.140 401.332 -133.831
C 406.341 403.900 -135.403
C 404.811 406.096 -137.568
C 402.569 408.039 -139.494
C 399.752 409.371 -141.115
C 398.261 411.042 -143.127
C 396.929 414.634 -144.418
C 395.189 416.549 -146.923
C 393.593 418.484 -149.517
C 392.145 419.990 -151.928
C 390.434 421.827 -154.398
C 388.954 423.438 -156.786
C 389.191 425.242 -159.900
C 390.182 426.702 -162.691
C 390.973 427.280 -165.624
C 391.303 427.530 -169.025
C 390.796 429.787 -172.153
C 392.065 430.342 -175.435
C 392.891 430.473 -178.945
C 393.754 430.800 -182.091
C 394.866 430.867 -185.740
C 395.792 431.593 -188.283
C 397.869 431.941 -190.801
C 400.122 432.572 -193.452
C 402.983 431.711 -195.590
C 405.386 431.061 -197.207
C 408.026 430.118 -199.577
C 410.317 429.374 -201.416
C 414.377 430.236 -201.840
C 417.888 430.324 -203.001
C 420.539 428.100 -203.791
C 423.564 427.374 -205.203
C 426.446 426.549 -205.671
C 429.751 426.256 -205.618
C 432.631 424.263 -204.631
C 436.354 424.354 -205.024
C 439.543 422.983 -205.820
C 442.691 422.414 -204.310
C 446.219 422.483 -204.537
C 448.653 420.258 -202.972
C 451.670 418.642 -201.956
C 454.510 418.553 -201.000
C 457.591 417.809 -200.171
C 460.624 416.812 -197.909
C 462.359 414.820 -195.468
C 464.669 414.392 -193.540
C 466.412 413.266 -190.823
C 468.595 411.073 -189.407
C 469.567 411.346 -185.168
C 471.873 410.946 -181.773
C 471.023 409.390 -178.567
C 471.908 408.157 -175.767
C 471.726 407.512 -172.190
C 472.194 407.433 -169.229
C 472.056 406.983 -165.780
C 470.970 406.209 -162.949
C 470.229 404.628 -159.902
C 469.992 405.238 -156.099
C 469.933 405.209 -152.302
C 467.570 405.500 -149.810
C 465.413 407.076 -146.934
C 463.553 407.155 -144.328
C 461.768 406.725 -141.419
C 459.936 407.147 -138.685
C 457.969 408.580 -136.404
C 455.497 409.354 -134.254
C 452.708 409.435 -132.516
C 450.666 410.707 -129.358
C 448.468 410.633 -126.736
C 445.187 412.703 -126.294
C 442.436 415.160 -124.956
C 439.079 415.332 -124.816
C 435.801 415.902 -123.810
C 432.886 417.417 -123.557
C 430.059 419.335 -123.213
C 426.795 420.485 -122.693
C 423.907 421.676 -123.526
C 420.211 421.936 -123.491
C 417.635 424.211 -124.545
C 414.929 427.368 -124.853
C 412.828 429.314 -127.447
C 410.367 430.385 -129.128
C 408.134 432.245 -130.837
C 406.030 433.701 -132.925
C 404.785 436.390 -135.378
C 404.555 438.259 -137.828
C 404.349 440.076 -140.315
C 403.159 441.767 -142.955
C 401.020 442.458 -145.996
C 401.939 444.618 -148.891
C 401.079 446.707 -151.555
C 401.408 447.082 -154.857
C 402.341 449.205 -157.979
C 401.021 449.941 -161.409
C 400.808 451.391 -164.184
C 401.835 452.163 -167.278
C 403.096 452.809 -170.308
C 403.443 452.331 -173.770
C 405.203 453.752 -176.379
C 406.534 456.082 -179.496
C 408.198 455.929 -181.907
C 410.227 455.583 -185.264
C 411.658 455.774 -187.884
C 413.822 455.569 -190.842
C 416.379 455.946 -192.794
C 418.871 455.381 -194.688
C 421.692 454.384 -196.035
C 424.663 453.744 -197.283
C 427.803 452.487 -198.579
C 430.660 451.497 -200.001
C 433.567 450.500 -200.809
C 437.394 449.948 -199.881
C 440.387 448.625 -200.646
C 443.384 447.735 -201.630
C 446.553 447.765 -201.765
C 450.381 447.485 -201.433
C 452.518 446.287 -199.487
C 455.377 444.779 -198.233
C 458.062 444.253 -196.255
C 461.100 442.484 -194.681
C 463.658 441.324 -192.937
C 466.375 442.274 -190.043
C 468.451 441.480 -188.358
C 470.484 439.955 -185.038
C 472.446 438.927 -182.981
C 475.077 438.174 -180.858
C 477.272 437.850 -178.341
C 478.790 436.830 -175.552
C 479.657 434.587 -173.134
C 480.602 433.022 -170.315
C 481.267 431.141 -167.781
C 482.229 429.695 -164.686
C 483.030 427.644 -162.197
C 484.056 426.429 -159.474
C 484.716 425.835 -155.941
C 486.260 424.147 -153.612
C 486.523 424.021 -150.108
C 486.652 423.724 -146.420
C 487.752 423.649 -143.175
C 491.037 421.498 -141.066
C 493.965 422.300 -138.675
C 496.995 421.060 -136.505
C 499.232 420.261 -134.597
C 503.381 419.478 -133.700
C 507.408 419.013 -132.546
C 509.375 418.000 -130.322
C 510.246 418.530 -126.714
C 510.733 418.543 -123.517
C 512.218 414.598 -119.595
C 514.056 413.981 -117.875
C 515.804 414.083 -115.391
C 517.164 414.827 -111.629
C 521.166 415.192 -110.728
C 524.496 412.723 -109.375
C 526.813 411.833 -107.959
C 528.222 411.088 -105.876
C 527.220 408.273 -102.036
C 527.397 404.493 -100.244
C 530.332 403.193 -98.908
C 532.623 402.628 -96.442
C 533.916 403.063 -93.766
C 531.515 403.366 -88.112
C 533.199 403.799 -84.790
C 535.464 403.811 -82.757
C 536.549 402.872 -79.949
C 537.463 403.566 -76.112
C 541.627 403.287 -75.489
C 544.484 402.739 -74.496
C 546.820 403.298 -73.667
C 549.150 404.373 -73.466
C 551.632 405.187 -70.116
C 555.036 403.246 -69.537
C 558.487 401.661 -67.654
C 561.423 401.330 -67.407
C 564.675 400.490 -66.299
C 567.465 400.281 -65.186
C 570.076 402.522 -62.765
C 572.561 406.132 -61.444
C 575.908 409.450 -61.376
C 578.036 409.989 -57.693
C 579.716 409.405 -54.543
C 581.393 412.576 -54.666
C 584.379 412.543 -53.960
C 587.158 411.047 -52.988
C 589.418 411.143 -50.437
C 591.845 412.973 -49.637
C 595.019 412.834 -50.033
C 597.592 412.608 -49.813
C 601.119 411.678 -51.190
C 604.350 413.976 -48.835
C 607.710 413.695 -46.989
C 609.436 413.706 -43.888
C 611.600 413.704 -42.495
C 615.695 415.668 -41.423
C 616.728 414.340 -38.226
C 619.921 414.039 -35.193
C 622.698 413.648 -33.201
C 627.195 413.552 -32.344
C 628.170 411.977 -28.908
C 631.455 410.370 -26.735
C 632.508 410.705 -23.856
C 633.767 410.934 -20.142
C 633.768 410.249 -15.690
C 632.922 409.550 -13.503
C 633.423 407.447 -10.668
C 632.118 404.464 -9.510
C 632.605 401.957 -9.409
C 631.585 399.353 -6.969
C 630.450 396.319 -6.308
C 628.433 393.743 -6.354
C 627.879 391.235 -7.038
C 629.380 387.340 -7.846
C 629.148 384.970 -7.280
C 628.987 381.597 -7.057
C 627.219 378.092 -6.473
C 626.571 375.394 -4.592
C 624.326 373.758 -3.727
C 622.980 369.662 -3.652
C 621.542 366.425 -3.204
C 619.051 362.401 -3.318
C 617.049 359.766 -3.820
C 616.921 356.607 -5.222
C 613.269 355.057 -5.908
C 610.400 352.037 -6.774
C 608.896 349.317 -10.156
C 605.679 346.215 -11.788
C 603.525 342.098 -12.920
C 601.825 338.986 -13.694
C 600.190 336.012 -15.446
C 598.015 334.703 -17.573
C 596.423 331.726 -18.232
C 595.779 329.657 -19.373
C 593.375 328.350 -21.586
C 592.187 326.726 -24.137
C 589.604 324.608 -25.328
C 587.427 322.686 -27.011
C 585.494 320.617 -28.755
C 582.615 319.521 -30.062
C 580.081 317.785 -31.364
C 577.298 316.425 -32.888
C 574.928 314.665 -34.273
C 572.484 312.862 -35.420
C 569.898 311.037 -36.352
C 568.386 307.935 -36.981
C 566.635 304.973 -36.915
C 564.396 302.280 -37.414
C 561.708 300.221 -38.349
C 559.917 297.804 -38.240
C 559.228 293.900 -39.031
C 557.039 291.051 -38.779
C 554.915 288.162 -38.377
C 552.880 285.749 -37.907
C 550.710 282.989 -37.644
C 548.697 280.486 -37.237
C 547.646 277.661 -35.256
C 547.255 275.334 -32.947
C 546.369 273.751 -30.441
C 544.765 272.258 -27.807
C 543.270 268.954 -26.401
C 542.545 267.298 -23.332
C 541.226 265.911 -20.272
C 540.199 264.485 -17.505
C 539.001 263.127 -14.147
C 538.484 261.566 -11.879
C 538.752 260.451 -8.803
C 539.163 259.039 -5.588
C 539.890 259.244 -1.991
C 540.624 259.416 0.879
C 541.025 259.591 4.524
C 541.520 259.757 7.509
C 544.652 259.114 10.189
C 546.714 258.863 13.249
C 547.641 260.818 16.063
C 548.946 261.185 19.199
C 550.648 261.991 21.578
C 553.129 262.535 23.714
C 555.309 264.968 25.316
C 557.971 265.021 27.950
C 559.560 266.229 30.899
C 562.665 267.567 31.938
C 565.266 267.689 34.331
C 567.363 270.520 35.285
C 569.776 272.627 36.860
C 572.473 273.288 37.990
C 575.089 274.525 39.528
C 578.405 276.534 40.050
C 580.532 279.428 39.861
C 583.273 280.730 40.028
C 585.819 282.931 39.428
C 587.649 285.657 40.323
C 590.883 287.085 37.776
C 594.462 288.916 36.859
C 595.169 291.499 34.360
C 597.071 293.764 33.180
C 598.772 295.699 30.609
C 600.789 296.928 28.762
C 602.507 298.639 26.264
C 603.050 300.341 23.695
C 603.743 302.896 21.387
C 605.901 303.754 18.305
C 608.003 305.214 15.499
C 607.690 305.707 12.103
C 608.135 305.176 8.239
C 608.211 305.947 5.132
C 608.364 307.308 1.976
C 608.635 307.812 -1.292
C 608.846 307.203 -4.565
C 608.398 307.113 -7.901
C 607.268 307.482 -10.965
C 607.870 307.347 -14.886
C 607.650 308.239 -18.182
C 605.996 306.245 -21.104
C 605.373 304.274 -24.439
C 602.926 303.911 -26.720
C 601.150 303.514 -29.681
C 599.505 301.989 -32.094
C 598.100 300.132 -34.618
C 596.231 299.018 -37.358
C 593.893 297.383 -38.880
C 591.153 296.872 -41.322
C 589.253 294.177 -42.752
C 587.937 290.940 -45.028
C 585.429 288.003 -44.948
C 582.903 286.190 -45.551
C 580.770 283.656 -46.180
C 578.401 281.361 -46.352
C 576.852 277.856 -46.016
C 575.839 275.187 -44.833
C 574.808 272.554 -43.595
C 572.897 269.904 -42.840
C 569.734 267.951 -42.148
C 569.436 264.934 -39.980
C 567.884 261.933 -39.096
C 566.373 260.363 -36.566
C 565.947 257.294 -34.215
C 563.204 255.215 -32.729
C 561.896 252.811 -31.194
C 561.156 251.007 -28.470
C 560.596 249.360 -25.612
C 558.755 248.517 -22.743
C 559.047 246.354 -20.067
C 558.991 243.128 -17.518
C 558.853 242.484 -14.659
C 558.403 241.688 -10.829
C 558.070 240.630 -8.050
C 557.991 239.866 -4.461
C 558.958 238.976 -1.501
C 559.628 238.971 1.609
C 560.733 239.598 4.634
C 562.115 239.943 7.594
C 563.418 240.854 10.850
C 564.509 241.448 13.951
C 565.987 242.285 16.637
C 569.288 243.439 18.529
C 570.758 244.599 21.320
C 572.237 245.278 24.165
C 574.602 245.443 26.272
C 577.646 246.121 28.534
C 580.036 248.127 28.766
C 582.496 250.211 30.041
C 585.525 251.651 30.432
C 588.225 254.112 31.651
C 590.836 256.038 32.291
C 594.846 256.466 31.669
C 597.161 257.995 31.954
C 600.154 260.815 31.196
C 602.524 262.692 31.196
C 605.525 264.392 31.503
C 608.543 265.813 31.139
C 610.990 267.925 30.318
C 612.362 270.976 29.656
C 614.224 273.560 28.584
C 615.615 276.305 27.619
C 617.682 278.884 26.325
C 619.101 281.780 25.522
C 621.074 284.009 24.484
C 623.410 285.945 22.469
C 625.417 288.502 22.165
C 627.571 289.965 19.803
C 628.728 291.675 17.523
C 628.952 294.955 15.635
C 630.671 296.286 13.766
C 632.943 298.841 14.192
C 636.070 300.994 14.719
C 637.428 303.857 13.716
C 636.571 307.619 12.530
C 637.738 310.643 12.746
C 640.153 312.954 11.559
C 642.132 315.552 10.785
C 644.152 318.148 10.300
C 645.696 320.504 8.492
C 647.717 322.839 7.233
C 649.414 325.405 5.667
C 651.385 327.767 4.583
C 653.481 329.939 3.389
C 655.699 331.963 2.021
C 658.829 333.545 2.013
C 662.093 334.541 1.560
C 665.111 336.183 0.718
C 667.573 338.281 -0.651
C 670.363 339.164 -1.356
C 673.926 340.747 -0.287
C 677.272 341.700 -1.220
C 680.674 342.497 -2.118
C 683.633 343.127 -3.135
C 686.895 344.049 -4.087
C 689.912 344.745 -5.035
C 693.345 343.705 -5.410
C 696.207 342.060 -5.473
C 698.597 340.283 -6.308
C 701.162 338.613 -7.848
C 705.017 338.332 -8.289
C 707.574 335.989 -9.098
C 710.068 333.812 -10.535
C 712.428 331.814 -11.622
C 714.938 329.314 -13.039
C 717.130 327.629 -13.493
C 718.887 324.859 -13.626
C 720.908 321.959 -13.555
C 721.458 318.343 -13.914
C 721.842 315.404 -14.067
C 722.534 311.858 -14.716
C 723.028 308.894 -15.110
C 723.360 305.454 -12.773
C 723.767 301.958 -11.634
C 722.449 298.726 -12.276
C 722.549 295.317 -12.064
C 721.922 292.409 -11.469
C 721.227 289.505 -10.021
C 718.760 286.899 -9.417
C 718.590 283.551 -7.750
C 717.784 280.087 -7.555
C 715.878 277.866 -5.570
C 715.600 274.750 -3.921
C 712.622 272.712 -3.374
C 710.372 270.104 -2.432
C 709.233 268.044 -0.577
C 707.706 265.540 0.883
C 704.982 263.622 2.937
C 701.632 262.624 3.780
C 699.637 261.342 5.682
C 696.678 260.694 7.266
C 693.863 258.817 7.630
C 690.874 259.867 10.622
C 687.848 259.224 13.347
C 684.603 260.899 13.642
C 681.630 260.996 14.781
C 678.649 262.505 16.223
C 676.406 263.347 18.027
C 673.644 264.817 19.552
C 671.235 266.750 20.053
C 668.072 268.257 20.297
C 665.793 270.255 22.685
C 663.057 271.922 24.725
C 661.796 275.102 25.136
C 661.107 278.624 26.729
C 659.549 281.361 27.306
C 657.415 284.024 27.741
C 655.996 286.887 28.634
C 655.609 289.950 29.896
C 654.937 293.212 30.392
C 654.131 296.379 30.038
C 653.017 299.837 31.636
C 651.389 302.831 31.953
C 652.939 306.415 31.991
C 654.038 310.031 33.044
C 654.519 313.029 31.594
C 654.639 316.439 30.928
C 655.895 319.473 30.667
C 657.349 322.583 30.771
C 658.212 325.932 30.238
C 660.022 328.390 29.172
C 660.685 331.659 27.558
C 663.350 334.052 27.258
C 666.102 337.119 27.900
C 669.582 338.353 26.762
C 671.859 340.048 25.359
C 674.663 341.751 24.584
C 677.446 343.070 23.391
C 681.214 343.833 23.253
C 684.280 343.497 23.058
C 687.333 343.110 22.818
C 690.546 343.471 21.928
C 693.495 344.202 19.677
C 696.919 342.766 19.995
C 700.376 342.941 19.523
C 702.954 341.350 18.122
C 706.515 339.795 18.298
C 709.661 339.667 16.263
C 712.670 339.062 15.615
C 715.275 337.067 14.938
C 717.716 334.862 14.325
C 719.825 332.952 12.268
C 722.424 330.711 12.656
C 726.066 328.873 13.170
C 727.461 326.367 12.554
C 729.353 323.088 11.467
C 731.166 320.788 10.855
C 732.848 317.603 10.148
C 734.152 314.671 10.581
C 734.781 311.559 10.377
C 734.676 308.280 10.341
C 734.724 305.012 10.676
C 734.361 301.408 10.649
C 734.310 298.068 10.595
C 733.807 294.944 10.899
C 732.235 291.895 12.908
C 731.468 288.626 13.057
C 731.151 285.380 13.380
C 730.831 282.602 14.877
C 729.873 279.371 16.743
C 727.363 278.034 18.048
C 725.039 275.694 19.117
C 722.890 274.083 21.164
C 720.133 271.654 22.318
C 717.736 269.878 23.745
C 715.934 269.038 27.309
C 713.897 267.752 28.714
C 710.192 267.003 30.503
C 707.744 265.910 31.899
C 705.344 264.346 33.845
C 703.013 263.443 36.083
C 700.107 263.048 37.671
C 696.720 262.719 37.907
C 693.499 262.680 38.861
C 690.304 262.674 39.307
C 686.964 262.772 40.502
C 683.667 262.583 40.874
C 680.743 262.530 42.052
C 677.712 263.310 43.916
C 674.675 262.512 44.811
C 672.039 263.749 46.782
C 668.794 265.034 46.762
C 665.290 265.821 47.430
C 662.145 266.663 49.877
C 658.649 263.966 49.748
C 654.475 264.006 50.467
C 650.552 262.682 53.601
C 648.908 261.745 57.453
C 646.516 260.199 59.002
C 646.291 260.394 62.449
C 645.237 261.377 65.961
C 645.642 261.412 69.671
C 645.304 261.843 73.816
C 646.256 264.884 77.790
C 646.119 264.252 82.203
C 644.214 266.849 86.169
C 641.557 266.849 88.680
C 637.872 266.057 90.285
C 635.230 264.744 91.644
C 633.270 264.462 94.587
C 631.020 263.881 97.010
C 628.834 263.024 99.363
C 626.546 263.589 101.739
C 624.472 263.499 104.350
C 622.054 263.742 106.803
C 619.976 263.503 109.304
C 618.085 263.367 111.939
C 616.329 263.385 114.733
C 615.426 261.962 117.809
C 615.034 261.042 121.103
C 613.900 260.404 124.392
C 612.121 260.323 127.421
C 611.698 259.818 130.358
C 611.074 257.270 133.434
C 610.653 256.769 136.975
C 610.399 256.255 140.538
C 610.198 256.038 143.715
C 609.786 255.590 147.183
C 609.545 255.275 150.397
C 611.162 254.715 153.572
C 613.304 254.206 156.033
C 615.341 254.591 158.328
C 617.182 255.534 161.059
C 618.139 254.710 164.739
C 620.759 255.150 167.111
C 623.093 256.145 169.677
C 625.292 256.822 172.013
C 627.943 257.870 174.547
C 629.921 257.952 176.531
C 632.914 258.148 177.864
C 636.122 258.099 179.349
C 639.650 259.108 179.552
C 642.531 259.823 179.608
C 645.967 261.032 180.058
C 648.850 261.935 180.301
C 652.651 260.519 179.325
C 656.304 260.181 178.856
C 659.041 261.983 177.490
C 662.382 262.573 177.092
C 665.167 262.937 175.943
C 668.087 262.546 174.416
C 670.215 263.448 171.606
C 673.708 262.788 170.427
C 676.920 263.711 169.195
C 679.038 263.073 166.435
C 682.282 262.411 165.192
C 683.752 263.400 162.001
C 685.986 263.921 159.266
C 688.079 263.106 157.280
C 690.450 262.888 155.030
C 692.127 262.390 151.530
C 692.574 262.984 148.011
C 693.755 262.228 145.314
C 694.077 261.932 141.924
C 695.391 262.994 138.970
C 694.324 261.019 135.235
C 694.833 259.706 131.360
C 692.627 260.124 128.465
C 692.148 260.060 125.317
C 690.362 259.385 122.219
C 689.430 258.292 119.587
C 687.739 257.477 116.656
C 685.488 257.366 114.484
C 683.452 257.843 111.663
C 681.504 255.953 108.921
C 679.722 254.613 105.846
C 676.482 253.899 104.916
C 673.239 251.835 104.116
C 670.396 251.177 102.797
C 667.485 250.858 100.993
C 664.606 249.835 99.700
C 661.805 248.081 99.246
C 658.619 247.073 98.837
C 655.344 246.907 98.608
C 652.079 244.997 97.407
C 648.928 244.537 96.152
C 645.791 243.124 97.998
C 642.715 240.930 99.055
C 639.661 241.371 100.397
C 636.280 241.121 101.166
C 633.559 240.211 102.786
C 630.871 238.884 104.462
C 627.721 238.278 105.858
C 625.521 238.053 108.217
C 622.213 238.517 109.820
C 620.383 237.324 112.675
C 618.091 235.081 115.340
C 617.389 234.655 119.115
C 615.955 234.764 121.937
C 614.733 234.121 125.013
C 613.801 233.959 128.177
C 613.790 232.638 131.790
C 614.687 231.868 134.644
C 615.624 231.155 137.498
C 615.755 230.802 140.830
C 615.231 231.689 144.469
C 617.352 230.594 147.331
C 617.785 229.823 150.710
C 619.579 230.616 153.412
C 621.816 229.634 156.438
C 622.198 230.463 160.074
C 623.262 230.189 163.013
C 625.580 230.410 165.422
C 628.079 230.677 167.630
C 629.968 232.302 170.105
C 632.713 231.614 172.083
C 635.300 230.364 175.026
C 637.881 231.058 176.236
C 641.220 232.199 177.985
C 643.685 232.699 179.604
C 646.960 233.542 181.030
C 650.123 233.412 181.717
C 653.209 234.133 181.997
C 656.341 234.986 181.518
C 659.558 235.448 181.043
C 662.954 236.457 180.283
C 666.151 237.324 179.854
C 669.115 237.964 178.901
C 672.103 237.391 176.341
C 675.126 238.296 175.185
C 678.248 238.885 174.382
C 681.130 238.295 173.196
C 684.389 237.689 171.232
C 685.413 237.662 168.276
C 687.398 238.029 165.457
C 688.891 237.271 162.525
C 690.891 237.725 159.264
C 692.383 237.655 156.314
C 693.475 235.213 153.232
C 694.562 234.924 150.680
C 694.870 234.716 146.515
C 695.688 234.527 143.611
C 697.068 233.935 140.490
C 697.877 232.893 137.405
C 697.966 232.516 134.093
C 697.653 233.516 130.847
C 697.222 233.736 127.522
C 696.673 234.403 124.414
C 696.129 234.411 120.907
C 695.724 235.223 117.711
C 695.405 235.143 114.575
C 694.388 234.275 111.186
C 694.714 234.670 107.962
C 693.353 233.462 104.954
C 690.832 233.201 102.611
C 687.278 233.467 101.701
C 686.881 230.769 98.794
C 683.057 228.899 98.262
C 678.858 226.193 97.264
C 678.186 223.669 96.394
C 677.685 220.951 95.394
C 675.847 219.773 93.958
C 674.107 218.081 92.169
C 673.451 215.717 88.212
C 671.574 212.502 88.201
C 668.047 211.376 90.023
C 664.079 211.159 90.083
C 660.922 211.613 88.915
C 656.464 212.167 89.271
C 653.538 212.553 88.160
C 650.420 214.755 88.301
C 646.617 215.983 87.192
C 643.458 214.791 86.380
C 640.635 215.384 86.489
C 637.324 217.864 85.785
C 632.543 218.308 86.379
C 629.990 217.010 85.766
C 627.621 216.808 88.526
C 624.865 216.865 89.851
C 621.790 215.444 89.639
C 618.153 215.340 90.790
C 615.396 213.117 90.524
C 612.456 210.859 93.759
C 611.396 208.547 91.336
C 611.084 205.447 89.849
C 609.158 203.751 85.098
C 608.036 201.505 82.589
C 605.555 198.509 80.240
C 606.642 196.009 78.211
C 605.791 193.541 74.334
C 607.385 193.193 71.648
C 607.949 190.631 69.267
C 609.923 186.320 68.659
C 614.720 189.023 66.997
C 618.007 188.478 65.668
C 619.075 187.007 64.489
C 621.535 185.539 63.305
C 622.820 184.722 60.075
C 625.625 185.831 59.530
C 628.269 184.380 57.365
C 630.376 183.664 56.646
C 633.912 186.775 58.091
C 637.308 187.893 58.613
C 640.502 188.164 60.338
C 643.858 188.712 61.686
C 646.579 190.581 62.852
C 649.817 189.681 65.768
C 650.678 190.382 68.368
C 654.331 190.264 68.194
C 658.103 190.546 67.269
C 661.034 190.434 68.702
C 664.588 191.384 68.529
C 665.844 192.725 70.137
C 669.078 192.433 71.471
C 671.914 195.970 71.171
C 674.484 196.066 71.429
C 676.510 196.402 72.024
C 680.468 198.443 73.130
C 683.698 201.292 72.150
C 686.536 202.459 72.268
C 690.597 201.605 71.738
C 692.830 200.249 73.061
C 697.128 199.883 74.149
C 699.059 199.971 76.193
C 701.623 201.879 77.247
C 704.002 203.394 77.126
C 707.637 202.954 77.843
C 709.272 205.489 81.225
C 712.086 204.726 84.060
C 714.855 204.978 86.213
C 717.377 204.101 89.870
C 718.648 204.270 93.299
C 722.932 204.639 95.185
C 726.187 204.200 96.018
C 728.553 203.122 97.487
C 731.946 203.016 99.223
C 734.456 204.205 101.064
C 736.874 205.715 101.326
C 737.763 209.126 103.104
C 737.628 213.083 104.562
C 736.923 216.265 105.931
C 735.379 220.384 106.646
C 731.781 222.189 109.229
C 729.543 225.202 110.070
C 729.553 228.662 112.118
C 727.443 229.537 115.674
C 726.903 232.518 118.448
C 725.515 234.470 119.630
C 725.565 237.357 121.764
C 724.795 240.603 122.322
C 721.947 244.826 123.032
C 723.620 247.549 125.093
C 723.560 250.905 126.197
C 724.497 252.582 130.362
C 723.585 253.822 134.189
C 721.390 254.472 138.366
C 721.143 254.542 142.877
C 721.036 254.978 146.382
C 720.337 257.419 148.923
C 719.813 256.778 151.641
C 718.537 256.961 154.286
C 714.590 260.317 155.759
C 711.082 260.855 158.510
C 708.577 259.936 161.454
C 707.614 260.162 164.647
C 704.009 260.104 167.968
C 700.484 259.945 170.160
C 699.428 259.368 173.261
C 699.297 258.163 177.509
C 699.070 258.154 180.615
C 698.751 257.856 184.164
C 698.454 258.229 187.838
C 698.825 259.931 191.779
C 700.695 260.246 196.210
C 698.185 261.711 199.429
C 697.035 263.085 203.131
C 697.682 262.287 207.512
C 696.508 264.127 210.372
C 695.412 265.127 213.920
C 693.765 265.622 216.824
C 692.053 266.239 219.486
C 690.467 266.517 222.736
C 686.208 269.989 220.251
C 684.981 272.540 222.617
C 683.651 276.648 222.663
C 681.497 278.119 226.062
C 678.106 280.354 225.839
C 673.319 280.478 224.207
C 671.352 282.051 225.984
C 667.018 280.786 226.555
C 665.292 280.392 229.333
C 663.241 281.659 231.976
C 661.305 280.299 234.029
C 662.693 282.089 237.907
C 662.847 279.784 240.812
C 660.964 279.024 243.789
C 660.264 276.812 246.257
C 659.534 275.709 249.695
C 660.533 275.123 252.950
C 660.905 273.527 256.051
C 665.712 274.545 258.739
C 667.231 275.009 261.207
C 667.144 275.201 264.559
C 666.177 275.398 267.828
C 665.742 275.853 271.015
C 667.119 275.441 274.257
C 667.927 275.376 277.515
C 668.476 275.178 280.788
C 670.176 275.701 283.623
C 671.502 275.642 286.683
C 672.979 276.061 289.775
C 674.120 275.995 292.829
C 675.437 275.774 295.788
C 676.980 275.442 298.686
C 677.591 273.696 301.666
C 678.769 271.711 304.220
C 680.120 270.370 307.201
C 681.720 269.879 310.289
C 683.019 268.307 312.503
C 682.744 265.842 315.696
C 684.404 263.935 318.261
C 686.077 261.895 320.722
C 687.765 260.171 322.811
C 689.425 258.323 325.306
C 691.052 256.560 327.480
C 692.589 253.424 328.383
C 693.780 250.346 328.468
C 695.586 247.849 328.203
C 698.084 245.505 328.129
C 699.660 242.421 329.900
C 701.596 239.505 329.239
C 704.073 236.937 328.693
C 706.148 234.443 328.227
C 708.670 231.699 327.414
C 710.044 229.274 327.120
C 711.195 226.563 325.671
C 712.255 223.506 324.245
C 713.429 221.433 321.448
C 714.235 219.750 319.140
C 715.711 217.696 316.479
C 716.779 215.996 314.209
C 715.326 213.257 311.417
C 715.030 210.841 308.632
C 715.861 210.553 305.193
C 716.330 208.746 302.332
C 716.138 207.634 299.515
C 715.123 206.286 296.658
C 714.336 206.798 293.142
C 713.350 204.736 290.175
C 713.586 203.636 286.796
C 711.589 203.410 283.885
C 710.546 201.554 281.061
C 709.559 202.772 277.765
C 708.516 202.992 274.358
C 706.833 202.270 271.984
C 705.492 201.782 269.035
C 703.141 202.335 265.957
C 701.571 204.255 263.352
C 699.452 204.584 261.198
C 697.234 206.104 259.087
C 696.435 207.331 256.016
C 692.567 209.217 255.324
C 689.258 210.402 253.169
C 687.733 213.723 252.908
C 685.790 215.769 251.432
C 683.294 218.403 251.152
C 680.796 219.995 250.684
C 678.293 222.405 250.485
C 676.766 225.109 250.877
C 675.343 228.299 250.515
C 672.070 230.281 251.009
C 669.053 232.589 250.986
C 667.707 235.005 253.041
C 665.351 236.721 255.671
C 663.847 239.104 257.192
C 662.324 241.962 258.351
C 660.539 244.187 260.047
C 658.667 245.550 262.448
C 657.395 247.503 264.878
C 656.901 249.810 267.167
C 654.430 251.835 269.522
C 653.102 254.488 271.228
C 652.839 254.968 275.095
C 651.488 255.478 278.742
C 652.424 257.045 281.569
C 652.444 258.831 284.551
C 652.481 259.384 287.798
C 652.218 259.688 291.209
C 652.338 260.802 294.524
C 653.398 260.906 297.576
C 654.490 262.513 300.732
C 655.090 261.635 304.165
C 654.703 260.690 308.208
C 656.541 258.882 311.085
C 658.196 258.357 313.733
C 659.411 257.194 316.655
C 661.085 256.006 319.243
C 662.156 253.394 321.856
C 663.284 250.834 323.167
C 664.461 248.273 324.427
C 666.154 246.171 326.417
C 668.979 244.927 328.601
C 669.936 241.368 329.153
C 671.341 238.836 331.106
C 673.698 236.472 331.104
C 674.850 232.794 331.627
C 677.690 230.901 333.177
C 679.279 228.410 334.234
C 681.039 225.581 333.893
C 682.731 222.758 333.287
C 685.629 220.842 332.776
C 686.433 217.532 332.210
C 687.344 213.534 332.530
C 688.795 211.408 331.123
C 690.976 208.670 329.320
C 692.504 206.306 328.305
C 694.250 203.651 326.469
C 694.770 201.030 324.639
C 695.727 199.084 322.311
C 696.346 197.589 319.456
C 696.659 195.850 316.687
C 697.257 194.402 313.421
C 697.921 192.841 310.543
C 698.077 191.625 307.610
C 696.310 190.718 304.166
C 696.564 189.698 300.974
C 696.779 188.267 298.034
C 695.803 186.662 295.477
C 694.381 185.223 292.198
C 692.684 186.143 289.736
C 691.451 186.509 286.517
C 689.213 186.753 284.000
C 687.791 187.394 280.478
C 686.095 187.969 277.699
C 682.388 187.786 276.003
C 680.723 188.318 273.830
C 678.117 190.318 271.242
C 676.307 191.277 269.019
C 674.083 191.780 266.413
C 671.479 192.446 264.404
C 669.226 194.046 262.537
C 668.092 196.528 260.491
C 666.276 198.772 258.771
C 664.939 201.184 257.099
C 662.837 203.507 255.432
C 661.574 205.938 253.550
C 659.636 207.859 251.971
C 656.866 210.034 251.038
C 655.302 211.782 248.767
C 652.460 213.824 248.430
C 650.370 216.276 248.570
C 647.139 218.579 246.708
C 644.053 220.821 246.782
C 641.668 222.726 244.549
C 640.145 224.751 241.762
C 638.322 225.557 238.613
C 636.655 223.978 234.450
C 635.271 226.584 232.287
C 633.440 227.068 229.664
C 632.122 225.625 226.873
C 630.252 225.772 224.267
C 627.194 225.645 222.371
C 624.912 223.655 220.538
C 621.204 222.772 218.553
C 620.212 221.210 215.278
C 616.529 221.144 213.879
C 615.030 217.337 214.266
C 612.602 214.589 211.415
C 611.752 212.268 208.724
C 611.172 209.671 206.851
C 610.692 205.505 205.577
C 607.055 205.522 204.515
C 604.606 207.749 201.798
C 603.025 208.493 199.589
C 601.669 211.291 197.915
C 601.191 213.555 196.736
C 596.721 215.368 193.760
C 593.474 217.196 192.468
C 591.706 220.121 191.873
C 591.274 223.847 191.720
C 589.654 223.499 188.874
C 586.895 225.482 187.220
C 586.080 228.438 183.608
C 588.334 228.332 179.655
C 586.801 228.710 176.194
C 585.657 228.465 173.097
C 583.525 227.984 170.665
C 582.212 227.412 168.341
C 581.240 227.381 165.123
C 581.862 227.599 161.027
C 581.643 229.878 158.117
C 581.910 230.904 155.792
C 580.981 232.121 153.215
C 580.028 233.694 150.831
C 579.685 237.397 149.572
C 582.176 238.630 146.048
C 579.736 238.413 142.348
C 576.408 239.549 140.157
C 574.611 241.811 138.709
C 571.422 241.448 135.213
C 569.138 242.934 132.868
C 566.285 244.246 130.503
C 566.093 245.660 126.850
C 563.143 245.456 124.077
C 559.994 247.946 122.562
C 559.826 250.205 119.500
C 557.213 251.797 118.311
C 552.496 253.499 117.882
C 551.228 255.693 116.300
C 549.354 257.281 114.624
C 548.555 260.183 112.596
C 546.940 261.971 111.331
C 545.087 264.406 111.245
C 542.611 266.200 112.514
C 540.504 267.744 113.698
C 536.636 270.084 112.788
C 533.749 271.505 114.801
C 531.544 274.276 115.160
C 529.173 276.484 115.912
C 526.148 277.811 117.127
C 521.505 276.751 118.318
C 518.881 277.429 118.595
C 515.310 277.840 122.152
C 512.055 279.470 124.668
C 509.659 282.287 122.485
C 507.574 285.488 123.069
C 505.299 288.872 120.913
C 506.084 292.455 121.970
C 504.436 296.470 121.784
C 502.903 300.260 122.188
C 504.033 302.698 121.990
C 503.183 306.064 121.816
C 501.637 309.257 120.063
C 503.249 313.463 120.231
C 504.399 317.088 118.670
C 501.310 320.738 119.069
C 499.534 324.340 117.476
C 497.804 327.270 116.768
C 494.189 328.498 114.743
C 492.062 330.952 112.569
C 488.911 332.344 111.045
C 486.600 334.778 110.272
C 483.431 338.089 110.488
C 483.532 341.837 109.520
C 484.107 343.678 107.852
C 485.848 347.624 106.332
C 485.040 350.100 105.982
C 483.949 353.298 105.680
C 483.939 357.297 103.288
C 482.869 360.951 101.764
C 482.302 363.713 103.245
C 481.930 367.740 105.422
C 483.073 370.728 105.111
C 484.222 373.162 106.200
C 485.319 376.661 106.682
C 483.388 380.411 107.315
C 484.028 384.763 106.616
C 485.927 387.278 106.193
C 486.679 389.918 103.310
C 485.126 393.492 100.156
C 486.740 396.198 98.581
C 487.540 399.712 98.496
C 487.484 403.096 98.761
C 485.983 406.655 98.112
C 485.266 410.213 99.336
C 484.179 412.639 100.783
C 484.532 416.040 99.181
C 484.071 419.152 96.875
C 483.730 422.884 96.640
C 484.325 425.752 99.355
C 484.921 429.137 101.465
C 486.689 429.982 102.993
C 487.820 431.071 104.856
C 490.368 432.374 108.116
C 492.914 434.816 108.857
C 495.997 435.795 110.234
C 497.482 437.951 111.962
C 498.676 440.023 115.857
C 498.960 442.221 117.751
C 501.311 442.838 120.580
C 500.560 445.833 121.652
C 499.575 448.652 123.251
C 497.980 451.925 124.981
C 497.908 455.754 126.016
N -38.639 -13.574 52.024
N 260.535 317.145 -35.952
N 395.041 230.734 -422.218
N 267.034 227.609 -379.825
N 424.061 265.068 -98.100
N 379.311 243.699 -4.448
N 393.947 169.628 -90.433
N 511.832 324.127 -98.100
N 432.584 426.255 -166.257
N 577.652 277.652 -3.256
N 692.601 303.901 13.014
N 652.678 247.713 141.253
N 682.549 228.376 293.797
