# Supplementary material for: Impact of DNA methylation on 3D genome structure
Source: Nat Commun. 2021 May 28;12:3243. doi: 10.1038/s41467-021-23142-8 (PMC8163762; doi:10.1038/s41467-021-23142-8)
Supplement: Supplementary file 7 — Supplementary Software 2 [file 41467_2021_23142_MOESM7_ESM.zip › Supplementary_Software2/test/output_pos/cartnucl_000000_000033.xyz]

2888
generated by Juergen Walther
C 0.000 0.000 0.000
C 1.690 -0.425 3.843
C 2.502 -2.139 6.784
C 1.524 -4.693 8.722
C 2.600 -5.669 11.154
C 2.646 -8.463 13.501
C 3.936 -9.431 16.321
C 3.779 -11.784 18.970
C 4.152 -13.736 21.675
C 4.505 -15.430 24.514
C 4.978 -18.165 26.385
C 5.117 -20.498 28.764
C 5.638 -23.107 30.965
C 5.839 -25.275 33.393
C 5.813 -27.518 35.739
C 5.590 -29.907 38.004
C 4.461 -31.124 41.094
C 2.809 -32.611 43.722
C 1.768 -34.591 46.462
C 1.423 -37.062 48.936
C 0.021 -38.637 51.083
C -1.375 -38.960 54.864
C -3.135 -40.899 57.337
C -5.042 -42.773 59.759
C -6.754 -44.602 61.736
C -8.476 -46.529 64.127
C -10.182 -48.328 66.210
C -13.375 -49.184 67.653
C -16.571 -49.437 68.443
C -19.552 -50.253 68.545
C -22.612 -51.795 68.566
C -25.578 -53.036 70.757
C -29.074 -53.701 70.610
C -32.433 -54.981 70.292
C -35.558 -55.959 70.136
C -39.153 -57.129 69.627
C -41.914 -57.573 69.802
C -45.110 -57.297 69.105
C -48.578 -56.856 68.573
C -51.512 -56.253 66.445
C -53.847 -55.620 64.725
C -56.845 -55.340 62.626
C -59.285 -54.948 60.872
C -61.835 -51.850 59.729
C -64.524 -49.861 58.149
C -65.868 -49.190 54.933
C -68.313 -48.012 52.857
C -69.876 -46.456 50.774
C -71.352 -44.094 48.970
C -71.388 -42.182 45.874
C -73.542 -39.611 44.208
C -75.380 -38.219 41.494
C -75.492 -35.273 39.539
C -77.407 -32.763 37.946
C -76.684 -30.949 34.862
C -76.863 -28.775 32.036
C -77.417 -26.179 30.642
C -78.019 -23.727 28.554
C -77.334 -20.615 26.284
C -75.606 -18.744 23.745
C -75.003 -16.132 22.311
C -73.281 -13.772 20.536
C -72.568 -12.214 17.596
C -69.582 -9.044 17.438
C -67.763 -5.614 16.051
C -64.263 -5.065 15.117
C -62.028 -3.334 13.651
C -58.788 -1.735 13.213
C -56.527 0.218 12.963
C -53.467 1.852 12.676
C -50.375 2.318 12.537
C -47.054 2.851 11.527
C -43.936 5.013 12.227
C -40.737 7.060 12.279
C -37.597 6.802 13.675
C -34.581 7.402 16.115
C -31.532 7.499 17.090
C -28.130 7.624 17.583
C -25.080 7.943 18.850
C -22.613 8.300 21.066
C -19.833 7.957 22.935
C -17.058 6.887 24.334
C -13.782 7.612 26.455
C -10.515 7.409 27.453
C -9.115 6.020 30.823
C -7.329 5.667 34.299
C -5.634 3.327 36.023
C -3.363 1.678 38.073
C -2.149 0.243 40.779
C -1.009 -0.923 43.802
C 0.694 -2.608 46.352
C 1.078 -4.749 48.744
C 2.826 -7.364 50.704
C 2.584 -8.980 53.905
C 2.788 -9.942 57.957
C 1.121 -12.186 60.624
C 0.625 -14.525 62.700
C -0.218 -16.410 65.365
C -1.330 -18.564 67.609
C -3.492 -19.811 70.535
C -5.923 -20.620 72.263
C -8.383 -21.453 73.931
C -10.460 -23.146 75.947
C -12.144 -26.145 77.518
C -15.580 -26.241 78.959
C -17.944 -27.550 81.172
C -20.953 -28.990 81.306
C -24.576 -29.214 82.704
C -26.992 -31.806 83.926
C -29.589 -32.943 85.271
C -32.870 -33.600 85.432
C -36.178 -34.096 85.373
C -39.101 -35.938 84.742
C -42.507 -35.535 85.140
C -46.373 -35.383 86.535
C -49.145 -35.545 85.589
C -52.830 -36.034 84.290
C -55.756 -36.352 83.755
C -59.212 -36.468 82.522
C -62.176 -35.512 81.634
C -64.808 -34.933 79.944
C -67.027 -33.974 77.724
C -69.332 -32.713 75.753
C -71.593 -31.588 73.156
C -73.894 -30.643 70.925
C -75.706 -29.321 68.674
C -76.636 -26.189 66.408
C -78.367 -24.906 63.829
C -80.397 -23.575 61.627
C -82.051 -21.294 60.169
C -83.552 -18.387 58.136
C -82.644 -16.189 56.103
C -82.578 -13.958 53.450
C -82.088 -11.078 51.755
C -81.772 -8.639 48.791
C -81.246 -6.226 46.593
C -80.406 -2.252 46.200
C -79.794 -0.088 44.550
C -77.602 2.668 42.295
C -76.563 4.864 40.496
C -75.866 7.695 38.628
C -74.744 10.587 37.347
C -72.882 12.862 35.773
C -70.686 13.982 33.417
C -68.375 15.641 31.629
C -66.080 16.814 29.689
C -63.579 18.684 28.003
C -61.343 19.868 25.848
C -59.245 21.668 24.331
C -56.463 23.883 23.544
C -54.817 25.667 21.361
C -51.992 27.752 21.173
C -50.890 30.452 20.716
C -49.781 34.404 19.955
C -48.035 36.280 19.517
C -46.994 37.635 16.729
C -47.596 36.911 12.386
C -47.327 37.897 9.589
C -52.594 41.026 5.620
C -52.416 42.223 3.264
C -50.652 46.404 1.094
C -49.148 47.701 -1.198
C -45.382 49.207 -2.947
C -43.114 49.035 -5.619
C -38.858 49.954 -5.203
C -33.550 49.845 -4.538
C -29.679 52.645 -3.012
C -25.880 53.539 -3.768
C -23.943 57.071 -5.159
C -21.075 56.522 -6.102
C -18.163 58.184 -8.382
C -15.338 60.152 -10.066
C -11.714 61.013 -10.802
C -9.437 62.323 -11.119
C -5.324 61.587 -12.068
C -2.090 62.231 -12.057
C 1.204 62.194 -12.496
C 4.575 62.331 -12.092
C 7.396 58.840 -11.233
C 10.101 59.923 -10.435
C 12.594 60.436 -8.483
C 15.361 61.703 -6.445
C 16.238 62.866 -0.020
C 18.194 62.921 2.878
C 19.746 64.967 4.519
C 21.069 66.273 6.771
C 23.326 67.645 9.442
C 25.436 67.530 10.764
C 28.354 68.452 11.920
C 30.904 68.119 12.330
C 34.197 67.820 13.051
C 36.858 68.758 14.325
C 39.347 70.231 15.646
C 41.573 71.061 18.314
C 42.562 75.071 16.912
C 45.015 78.176 15.569
C 48.549 79.880 15.766
C 51.640 80.512 15.279
C 54.598 82.577 15.166
C 56.583 84.285 13.224
C 58.801 86.414 11.595
C 62.535 87.258 10.205
C 65.589 89.208 7.982
C 67.882 90.489 6.399
C 68.127 93.655 2.874
C 70.096 93.283 1.684
C 72.569 94.525 0.229
C 76.973 94.976 -1.185
C 77.321 97.653 -4.713
C 79.061 101.179 -5.840
C 78.748 103.771 -7.701
C 78.791 105.258 -10.414
C 77.683 106.232 -13.083
C 78.111 109.359 -14.712
C 78.780 110.922 -17.307
C 78.284 110.147 -22.416
C 81.065 112.224 -24.505
C 84.310 112.906 -27.138
C 84.807 114.416 -29.932
C 87.613 116.144 -32.872
C 89.396 119.760 -34.607
C 89.878 123.703 -36.899
C 89.299 127.272 -37.097
C 90.033 130.240 -38.577
C 87.645 134.167 -37.049
C 87.100 136.931 -38.657
C 86.382 140.653 -39.939
C 84.668 142.980 -39.985
C 84.327 144.432 -44.093
C 83.718 147.037 -46.326
C 82.565 150.945 -48.518
C 82.807 153.615 -51.895
C 84.660 156.206 -53.936
C 85.330 158.076 -56.926
C 86.330 161.153 -58.529
C 88.798 165.127 -59.409
C 87.774 168.469 -61.782
C 87.287 171.012 -65.162
C 84.592 174.024 -67.756
C 82.891 176.495 -68.428
C 84.776 179.466 -70.337
C 86.916 181.443 -70.370
C 90.005 184.067 -71.961
C 92.637 186.852 -71.842
C 94.309 189.909 -71.813
C 96.974 191.920 -72.216
C 99.205 194.018 -73.931
C 102.781 195.591 -73.122
C 104.309 199.534 -73.078
C 106.056 202.738 -73.266
C 107.708 205.883 -72.373
C 109.710 208.232 -73.350
C 112.449 209.453 -75.046
C 114.539 211.791 -77.471
C 116.150 212.900 -79.868
C 117.163 214.560 -83.240
C 120.115 217.876 -85.449
C 122.580 220.754 -86.311
C 125.223 222.991 -88.086
C 127.171 223.652 -89.608
C 130.395 223.991 -91.019
C 131.313 225.789 -93.504
C 134.042 227.450 -95.072
C 137.129 228.207 -98.024
C 139.885 229.087 -99.668
C 142.371 227.221 -100.833
C 144.405 228.236 -103.052
C 148.296 228.516 -103.353
C 150.920 228.596 -105.806
C 153.342 229.135 -106.224
C 155.548 231.666 -108.476
C 158.699 230.373 -107.282
C 162.353 232.859 -106.184
C 166.191 232.241 -106.977
C 169.382 232.631 -107.385
C 171.818 234.702 -109.563
C 176.181 234.679 -109.412
C 181.147 233.563 -110.012
C 183.251 237.374 -106.419
C 186.240 237.524 -105.892
C 188.636 235.166 -103.700
C 192.265 235.292 -102.851
C 195.792 234.391 -103.758
C 199.234 232.571 -104.135
C 201.596 234.113 -99.942
C 204.928 234.003 -97.966
C 207.974 233.683 -96.881
C 210.990 235.355 -96.054
C 214.031 236.381 -95.068
C 217.153 237.206 -94.277
C 219.529 238.855 -92.593
C 222.301 240.354 -91.501
C 224.980 241.846 -89.914
C 227.775 243.172 -88.883
C 230.485 244.706 -87.967
C 233.127 246.484 -87.102
C 236.287 247.839 -87.796
C 239.002 249.774 -88.651
C 241.967 251.699 -88.754
C 244.819 253.597 -87.972
C 247.100 255.490 -88.495
C 250.750 256.252 -90.058
C 253.388 258.619 -90.697
C 255.953 261.033 -91.481
C 258.088 263.332 -92.061
C 260.647 265.674 -92.663
C 262.882 267.936 -93.275
C 264.196 270.454 -95.499
C 264.758 272.567 -97.972
C 264.768 275.050 -99.817
C 264.826 278.152 -101.271
C 266.962 280.756 -103.218
C 266.658 283.466 -105.510
C 266.313 286.584 -107.294
C 266.088 289.306 -109.107
C 265.515 292.504 -111.107
C 265.546 294.553 -113.018
C 264.553 296.398 -115.545
C 263.672 298.267 -118.414
C 261.239 299.831 -120.681
C 259.249 300.958 -122.573
C 256.899 302.809 -124.700
C 254.912 304.193 -126.523
C 253.014 303.486 -130.170
C 250.882 303.770 -133.180
C 247.500 304.392 -134.058
C 245.052 305.199 -136.301
C 242.598 305.163 -138.084
C 240.275 304.422 -140.335
C 236.887 303.254 -140.966
C 234.607 302.760 -143.895
C 231.542 303.082 -145.682
C 229.075 301.052 -147.197
C 226.896 300.449 -149.917
C 223.599 298.883 -149.901
C 220.416 297.575 -150.848
C 218.526 296.039 -152.596
C 215.979 294.709 -154.172
C 213.236 292.082 -155.112
C 210.543 289.794 -154.445
C 208.705 287.527 -155.296
C 206.670 284.790 -155.064
C 203.560 283.416 -154.927
C 203.062 279.109 -154.487
C 201.217 275.444 -154.895
C 200.482 272.925 -152.338
C 198.907 270.328 -151.383
C 198.445 267.109 -149.749
C 198.022 264.206 -149.124
C 197.685 261.058 -147.679
C 197.713 258.782 -145.530
C 196.894 256.394 -143.089
C 197.432 252.706 -142.092
C 197.364 249.118 -140.848
C 199.031 247.228 -138.499
C 201.554 244.650 -136.949
C 202.737 242.581 -134.809
C 203.472 240.317 -132.326
C 204.900 238.048 -130.371
C 207.204 236.022 -129.062
C 209.322 234.378 -127.027
C 211.114 233.345 -124.472
C 213.323 230.539 -122.738
C 214.601 228.565 -120.252
C 218.272 228.451 -118.925
C 221.885 227.281 -117.941
C 224.143 227.877 -115.519
C 226.639 227.547 -113.122
C 229.653 227.647 -111.794
C 232.920 227.554 -110.742
C 235.867 227.558 -108.855
C 238.636 228.753 -107.690
C 241.180 229.506 -105.103
C 244.594 230.608 -104.886
C 248.757 230.842 -104.867
C 251.649 233.369 -105.284
C 254.075 235.297 -104.629
C 256.965 237.033 -104.621
C 259.470 239.184 -104.587
C 262.393 241.223 -106.037
C 264.038 243.203 -107.746
C 265.627 245.224 -109.454
C 267.747 247.641 -110.407
C 269.704 250.870 -110.187
C 270.855 252.949 -113.058
C 273.073 255.229 -114.501
C 273.227 258.210 -115.996
C 274.346 260.509 -118.927
C 275.827 263.911 -119.460
C 277.144 266.285 -121.034
C 277.158 268.825 -123.218
C 276.925 271.278 -125.481
C 276.411 274.590 -126.531
C 276.452 276.363 -129.494
C 277.478 278.522 -132.840
C 276.358 280.466 -134.730
C 274.878 283.266 -137.070
C 274.176 285.389 -139.059
C 272.711 287.749 -141.457
C 271.425 288.940 -144.181
C 269.450 290.292 -146.276
C 266.920 291.142 -148.186
C 264.571 291.787 -150.389
C 261.636 292.570 -152.363
C 259.091 293.482 -154.326
C 256.496 293.800 -156.133
C 253.623 292.164 -158.342
C 250.720 292.493 -160.003
C 248.154 292.934 -161.993
C 246.171 292.334 -164.395
C 243.521 291.206 -166.954
C 241.198 289.127 -167.211
C 238.193 287.606 -168.034
C 236.040 285.227 -169.088
C 232.712 283.418 -169.786
C 230.156 281.426 -170.441
C 229.105 277.855 -172.114
C 227.138 275.952 -172.649
C 224.598 272.660 -172.206
C 222.514 270.479 -172.402
C 220.218 268.024 -173.235
C 218.521 265.202 -173.878
C 216.709 262.425 -173.523
C 214.372 260.410 -172.071
C 212.501 257.851 -170.956
C 210.569 255.694 -169.534
C 208.774 252.844 -168.417
C 206.625 250.736 -167.008
C 204.976 248.175 -166.193
C 204.021 244.796 -165.225
C 201.686 242.593 -164.632
C 201.345 239.231 -163.659
C 200.652 235.296 -162.167
C 201.834 230.510 -162.544
C 203.512 226.594 -163.896
C 201.051 224.688 -165.355
C 200.134 220.703 -166.632
C 199.508 217.015 -166.666
C 200.088 214.396 -167.523
C 202.630 213.366 -171.237
C 204.797 211.578 -174.044
C 203.994 210.055 -176.490
C 203.936 207.418 -178.790
C 201.438 207.462 -181.658
C 201.694 205.873 -184.875
C 202.754 204.265 -187.714
C 201.798 200.870 -190.994
C 203.816 198.415 -193.074
C 203.290 197.205 -195.839
C 201.752 196.005 -198.326
C 198.524 195.544 -201.369
C 194.716 193.172 -205.736
C 196.393 190.457 -207.940
C 197.177 186.373 -208.185
C 197.480 183.198 -208.974
C 199.651 181.868 -211.152
C 201.449 180.693 -213.434
C 200.721 179.781 -216.314
C 201.930 178.356 -219.078
C 200.267 176.881 -222.350
C 200.739 175.442 -225.536
C 201.574 174.522 -228.538
C 200.970 175.141 -232.182
C 202.205 173.515 -235.868
C 200.789 173.165 -240.385
C 200.072 171.353 -243.525
C 198.057 169.363 -246.432
C 199.569 169.529 -249.445
C 199.623 167.704 -251.493
C 197.791 167.945 -254.815
C 197.559 166.445 -257.784
C 195.572 165.596 -259.393
C 195.117 162.826 -262.157
C 193.464 161.098 -264.032
C 192.229 160.484 -266.982
C 191.121 159.177 -270.580
C 192.084 160.990 -275.447
C 189.712 159.763 -278.214
C 186.652 159.123 -280.953
C 183.281 161.811 -282.785
C 179.458 159.412 -283.789
C 177.489 159.400 -286.821
C 173.784 158.814 -288.984
C 171.872 159.683 -291.106
C 169.787 159.517 -293.856
C 169.085 158.431 -296.611
C 168.823 156.688 -299.960
C 167.639 155.074 -302.615
C 169.461 153.150 -305.541
C 170.397 151.965 -309.695
C 170.789 150.157 -312.330
C 167.992 148.442 -315.324
C 166.158 146.619 -318.885
C 167.180 144.015 -322.879
C 166.816 144.641 -326.249
C 166.623 143.765 -328.990
C 164.866 141.548 -331.007
C 162.569 140.256 -332.611
C 161.404 137.486 -334.778
C 162.676 136.005 -336.618
C 162.805 131.282 -335.045
C 164.738 130.259 -337.363
C 165.618 128.479 -338.485
C 168.331 124.981 -335.735
C 169.263 122.206 -336.970
C 170.894 119.638 -336.035
C 171.872 117.163 -334.020
C 172.494 113.695 -333.499
C 170.953 111.073 -331.711
C 169.332 108.244 -328.390
C 169.823 105.414 -326.559
C 170.308 102.672 -324.930
C 174.163 99.610 -323.875
C 175.266 96.490 -322.629
C 175.745 93.169 -320.612
C 176.026 91.124 -318.048
C 176.228 87.627 -314.927
C 177.280 84.087 -314.733
C 179.552 82.110 -313.991
C 183.698 79.957 -315.164
C 184.431 76.181 -315.563
C 184.354 71.531 -314.799
C 187.186 69.795 -314.829
C 189.606 67.823 -314.557
C 192.698 65.435 -314.295
C 194.567 63.646 -313.520
C 196.446 61.244 -311.061
C 198.383 57.710 -310.086
C 198.936 55.307 -310.514
C 199.300 51.434 -309.751
C 200.824 48.602 -310.446
C 202.243 45.793 -312.118
C 202.655 43.554 -311.621
C 201.086 40.043 -314.087
C 198.729 39.007 -316.907
C 197.870 37.608 -319.414
C 198.006 36.535 -322.423
C 197.536 34.546 -325.386
C 198.606 32.396 -328.240
C 200.478 29.519 -329.976
C 201.377 30.692 -332.965
C 200.983 31.515 -336.446
C 203.524 30.819 -339.688
C 203.625 29.116 -342.961
C 203.913 26.975 -345.990
C 203.312 24.861 -348.556
C 205.026 24.794 -352.166
C 206.002 22.747 -355.411
C 206.448 19.970 -357.626
C 208.100 19.028 -360.946
C 209.941 18.447 -363.873
C 211.990 18.778 -366.950
C 211.722 17.413 -370.523
C 214.862 17.196 -372.398
C 216.739 16.532 -375.157
C 216.525 16.050 -378.507
C 217.167 14.217 -382.032
C 218.519 13.932 -385.807
C 220.323 14.447 -388.717
C 221.494 14.869 -391.242
C 224.437 12.712 -394.052
C 225.455 13.064 -398.132
C 226.695 11.616 -401.453
C 230.882 13.480 -403.785
C 230.337 14.755 -407.886
C 231.057 12.452 -410.689
C 231.415 14.186 -414.010
C 233.396 14.357 -417.353
C 233.531 13.555 -419.917
C 232.793 13.480 -422.338
C 231.973 11.978 -426.071
C 231.433 9.761 -429.984
C 232.236 8.373 -433.530
C 232.891 6.871 -437.701
C 234.860 7.622 -440.869
C 236.841 8.359 -443.276
C 237.387 7.439 -446.325
C 238.548 6.812 -449.112
C 239.126 7.309 -452.316
C 238.449 9.368 -455.281
C 239.026 11.945 -457.984
C 242.485 11.780 -460.271
C 246.063 11.563 -463.050
C 246.323 14.235 -466.291
C 246.720 15.596 -469.214
C 248.898 16.039 -471.979
C 250.473 16.744 -474.858
C 251.983 17.721 -477.654
C 253.577 17.279 -480.563
C 255.416 17.508 -483.336
C 257.023 17.390 -486.390
C 258.747 17.761 -489.133
C 260.663 18.040 -491.739
C 262.781 18.178 -494.265
C 265.333 19.783 -496.058
C 268.282 20.908 -497.433
C 271.018 21.740 -499.514
C 273.344 21.992 -502.134
C 275.972 22.678 -503.433
C 278.536 25.410 -504.951
C 281.738 26.132 -506.433
C 285.011 26.870 -507.762
C 287.953 27.289 -508.925
C 291.092 27.952 -510.375
C 294.050 28.470 -511.586
C 297.524 29.256 -511.016
C 300.482 29.951 -509.726
C 303.311 29.742 -508.492
C 306.530 29.003 -507.581
C 310.264 30.075 -507.791
C 313.347 29.823 -506.026
C 316.564 29.028 -504.596
C 319.499 28.532 -503.223
C 322.786 27.686 -501.481
C 325.280 27.759 -500.206
C 327.475 27.690 -497.766
C 329.863 27.878 -495.166
C 331.201 26.933 -491.876
C 332.182 26.263 -489.156
C 333.739 25.132 -486.031
C 334.911 24.287 -483.367
C 335.054 25.689 -479.440
C 335.704 26.046 -475.816
C 335.361 24.198 -472.805
C 336.043 23.629 -469.506
C 335.828 23.230 -466.506
C 335.245 23.561 -463.256
C 333.286 22.510 -460.376
C 333.192 23.140 -456.686
C 333.064 22.185 -453.257
C 331.048 22.673 -450.392
C 330.817 23.298 -446.919
C 328.300 22.126 -444.549
C 326.419 21.461 -441.588
C 325.120 22.175 -438.983
C 323.694 22.281 -436.035
C 320.849 22.575 -433.364
C 317.683 21.762 -431.866
C 315.433 22.359 -429.910
C 312.292 22.441 -428.564
C 309.958 21.210 -426.416
C 305.955 22.925 -426.276
C 302.344 23.994 -424.597
C 298.947 23.360 -425.813
C 295.806 23.214 -425.305
C 292.273 23.665 -426.053
C 289.417 24.573 -426.127
C 286.062 25.175 -426.834
C 283.304 25.115 -428.312
C 280.032 24.430 -429.389
C 276.708 26.113 -430.392
C 273.155 27.228 -431.138
C 271.234 27.835 -433.933
C 269.347 29.799 -436.762
C 267.182 30.333 -439.060
C 264.557 30.494 -441.277
C 262.382 31.393 -443.616
C 260.979 33.076 -446.131
C 259.550 34.012 -449.032
C 258.320 34.117 -452.078
C 256.055 35.902 -454.807
C 253.870 36.237 -457.419
C 254.571 37.722 -460.961
C 254.491 39.937 -464.199
C 254.860 39.541 -467.520
C 254.541 39.795 -470.972
C 255.188 40.769 -474.051
C 255.870 42.165 -477.114
C 256.193 42.816 -480.537
C 257.746 43.162 -483.352
C 258.288 42.756 -486.995
C 260.361 44.105 -489.603
C 262.045 46.484 -492.585
C 265.388 47.141 -494.407
C 267.637 47.195 -496.636
C 270.142 48.017 -498.737
C 272.852 48.370 -500.592
C 276.194 49.920 -501.699
C 279.130 50.884 -501.713
C 282.080 51.792 -501.691
C 285.262 52.361 -502.584
C 288.616 51.702 -504.202
C 291.912 53.008 -503.052
C 295.203 54.001 -503.668
C 298.370 53.408 -502.793
C 301.864 54.613 -501.583
C 305.489 54.024 -502.338
C 308.588 54.501 -502.222
C 311.599 54.467 -500.755
C 314.479 54.377 -499.054
C 317.513 52.941 -498.023
C 320.187 53.792 -496.011
C 323.691 55.264 -494.441
C 325.675 54.685 -492.359
C 328.433 53.705 -489.724
C 330.757 53.343 -487.875
C 333.169 52.639 -485.200
C 334.780 52.856 -482.399
C 336.036 52.197 -479.551
C 336.595 51.358 -476.428
C 337.159 50.911 -473.223
C 337.542 49.901 -469.765
C 338.168 49.052 -466.595
C 338.212 48.393 -463.487
C 336.656 48.841 -459.855
C 336.542 47.905 -456.629
C 336.772 47.308 -453.415
C 336.489 47.861 -450.304
C 335.581 48.383 -446.597
C 333.085 48.234 -444.717
C 331.038 47.715 -441.967
C 328.660 48.303 -439.643
C 326.205 47.667 -436.744
C 323.854 47.568 -434.421
C 321.102 49.821 -432.421
C 318.991 49.960 -430.603
C 315.115 49.904 -429.033
C 312.595 49.917 -427.365
C 310.014 50.327 -425.092
C 307.263 51.179 -423.370
C 304.120 51.343 -422.269
C 301.006 50.133 -421.581
C 297.731 49.693 -420.975
C 294.654 48.820 -420.550
C 291.158 48.579 -419.994
C 288.050 47.558 -419.407
C 284.969 47.432 -418.750
C 281.383 48.066 -418.676
C 278.446 47.469 -417.381
C 275.093 48.462 -417.748
C 270.405 45.102 -419.210
C 266.943 47.284 -420.247
C 263.541 48.461 -420.348
C 259.680 48.456 -421.391
C 257.181 50.190 -422.424
C 252.766 48.405 -422.583
C 249.887 48.217 -423.888
C 247.626 50.408 -427.165
C 244.620 51.602 -428.036
C 242.847 52.661 -427.640
C 239.775 53.823 -428.832
C 235.992 54.124 -429.958
C 233.760 54.582 -431.105
C 230.396 54.445 -429.075
C 228.281 54.504 -429.286
C 226.219 54.854 -427.914
C 225.123 55.898 -424.418
C 225.033 52.898 -422.877
C 224.556 51.797 -420.276
C 222.792 50.507 -418.075
C 219.558 49.042 -417.347
C 215.734 49.757 -417.570
C 212.826 49.803 -416.285
C 209.398 50.574 -416.554
C 206.772 50.507 -415.433
C 205.100 51.094 -412.842
C 202.887 51.526 -411.261
C 200.638 52.781 -409.396
C 197.765 52.208 -408.666
C 194.911 53.331 -407.596
C 191.590 54.223 -408.468
C 188.368 55.141 -408.680
C 185.253 56.299 -408.765
C 181.969 56.150 -409.393
C 178.748 56.725 -410.040
C 175.332 56.868 -410.517
C 172.181 57.539 -411.023
C 169.093 58.203 -411.773
C 166.009 58.813 -412.777
C 163.508 61.013 -413.874
C 161.256 62.942 -415.623
C 158.403 64.456 -417.064
C 155.164 65.234 -418.181
C 153.081 66.651 -419.828
C 150.861 69.936 -420.622
C 148.415 71.564 -422.703
C 146.090 73.248 -424.889
C 144.024 74.536 -426.952
C 141.627 76.092 -429.008
C 139.512 77.473 -431.035
C 138.911 79.456 -433.988
C 139.157 81.247 -436.750
C 139.373 82.144 -439.702
C 139.141 82.648 -443.083
C 137.725 84.911 -445.913
C 138.355 85.907 -449.274
C 138.612 86.408 -452.839
C 138.917 87.087 -456.031
C 139.443 87.595 -459.775
C 139.815 88.644 -462.347
C 141.383 89.572 -465.078
C 143.042 90.822 -467.939
C 145.674 90.719 -470.501
C 147.895 90.696 -472.470
C 150.295 90.480 -475.239
C 152.396 90.352 -477.420
C 156.083 92.094 -478.301
C 159.290 93.005 -479.902
C 162.198 91.455 -481.222
C 165.067 91.480 -483.077
C 167.957 91.326 -483.989
C 171.222 91.753 -484.397
C 174.565 90.379 -483.971
C 178.089 91.296 -484.843
C 181.341 90.694 -486.166
C 184.724 90.737 -485.138
C 188.090 91.581 -485.821
C 191.134 89.853 -484.786
C 194.535 88.875 -484.317
C 197.441 89.351 -483.754
C 200.698 89.247 -483.406
C 204.170 88.806 -481.656
C 206.618 87.106 -479.644
C 209.224 87.082 -478.081
C 211.542 86.211 -475.723
C 214.315 84.469 -474.799
C 215.822 84.711 -470.717
C 218.633 84.633 -467.702
C 218.604 82.755 -464.557
C 220.125 81.590 -462.013
C 220.608 80.725 -458.511
C 221.512 80.585 -455.655
C 221.978 79.926 -452.270
C 221.503 78.779 -449.397
C 221.560 76.910 -446.424
C 221.763 77.243 -442.586
C 222.270 76.992 -438.830
C 220.291 76.626 -436.033
C 218.301 77.537 -432.774
C 216.868 77.067 -429.948
C 215.658 76.100 -426.877
C 214.199 75.964 -423.900
C 212.336 76.809 -421.265
C 210.100 76.909 -418.750
C 207.641 76.288 -416.660
C 205.867 76.911 -413.164
C 204.141 76.218 -410.291
C 200.604 77.501 -409.245
C 197.633 79.227 -407.352
C 194.370 78.660 -406.757
C 191.229 78.449 -405.283
C 188.134 79.281 -404.520
C 185.053 80.520 -403.644
C 181.735 80.905 -402.602
C 178.572 81.486 -402.943
C 174.948 80.938 -402.399
C 171.832 82.656 -402.906
C 168.516 85.164 -402.585
C 165.702 86.749 -404.705
C 162.853 87.353 -405.948
C 160.057 88.777 -407.184
C 157.415 89.856 -408.845
C 155.295 92.343 -410.873
C 154.326 94.251 -413.103
C 153.386 96.114 -415.378
C 151.498 97.650 -417.684
C 148.840 98.029 -420.347
C 148.857 100.493 -423.143
C 147.203 102.490 -425.483
C 146.958 103.109 -428.754
C 146.964 105.553 -431.780
C 145.031 106.174 -434.931
C 144.118 107.695 -437.519
C 144.497 108.841 -440.644
C 145.139 109.912 -443.749
C 145.064 109.712 -447.254
C 146.091 111.623 -449.941
C 146.439 114.354 -452.996
C 147.726 114.698 -455.610
C 149.267 114.986 -459.222
C 150.227 115.627 -461.982
C 151.928 116.059 -465.206
C 154.037 117.088 -467.438
C 156.286 117.182 -469.686
C 159.023 116.895 -471.473
C 161.846 116.984 -473.151
C 164.953 116.510 -474.951
C 167.712 116.242 -476.817
C 170.612 115.945 -478.083
C 174.564 116.183 -477.717
C 177.620 115.585 -478.981
C 180.558 115.420 -480.423
C 183.598 116.143 -480.971
C 187.407 116.681 -481.172
C 190.008 115.868 -479.634
C 193.269 114.948 -478.900
C 196.266 114.908 -477.345
C 199.801 113.754 -476.342
C 202.772 113.081 -475.055
C 205.628 114.435 -472.474
C 208.048 114.018 -471.152
C 210.818 112.788 -468.270
C 213.230 112.097 -466.585
C 216.242 111.816 -464.899
C 218.802 111.835 -462.731
C 220.891 111.016 -460.263
C 222.549 108.884 -458.181
C 224.200 107.407 -455.655
C 225.604 105.578 -453.400
C 227.288 104.206 -450.593
C 228.852 102.242 -448.415
C 230.495 101.130 -445.965
C 231.775 100.499 -442.613
C 233.960 99.059 -440.660
C 234.755 98.800 -437.246
C 234.126 96.858 -434.392
C 235.153 96.382 -431.919
C 237.096 94.589 -429.691
C 237.167 94.034 -426.298
C 238.326 93.948 -423.085
C 240.186 94.183 -420.840
C 243.161 95.711 -418.468
C 243.966 95.890 -415.368
C 247.163 94.892 -413.268
C 250.333 99.350 -412.731
C 249.458 100.847 -409.799
C 248.053 102.065 -406.161
C 247.666 104.029 -402.842
C 248.948 106.465 -400.094
C 248.183 106.068 -396.348
C 246.629 106.488 -393.607
C 246.183 106.556 -390.390
C 245.373 107.744 -387.045
C 243.518 106.993 -383.005
C 239.807 108.084 -379.928
C 241.273 106.707 -375.706
C 239.779 107.795 -372.803
C 239.674 107.980 -369.123
C 238.573 109.604 -366.521
C 237.952 109.515 -364.212
C 236.374 109.183 -359.688
C 236.815 111.808 -356.717
C 235.981 116.567 -356.048
C 235.337 120.638 -353.936
C 235.384 124.219 -353.631
C 235.548 127.838 -353.934
C 234.605 131.626 -351.643
C 233.214 134.619 -350.541
C 231.356 137.757 -350.432
C 231.225 141.471 -351.508
C 233.142 145.100 -353.367
C 233.048 148.914 -353.213
C 233.031 153.169 -351.679
C 229.252 155.785 -351.262
C 227.822 158.407 -349.897
C 226.684 161.389 -349.319
C 225.123 164.874 -348.557
C 225.520 169.233 -348.290
C 223.017 173.204 -348.193
C 223.984 176.615 -349.162
C 224.947 180.045 -350.411
C 226.529 183.048 -351.567
C 225.751 185.896 -352.261
C 223.075 188.137 -352.938
C 222.773 191.001 -351.141
C 223.661 193.195 -355.340
C 225.012 196.417 -354.900
C 225.343 199.603 -354.223
C 225.790 202.429 -352.603
C 228.843 206.369 -353.000
C 228.117 209.038 -350.790
C 227.585 212.005 -350.373
C 227.786 215.312 -350.921
C 226.499 218.357 -349.081
C 225.665 222.201 -349.268
C 225.829 225.297 -348.187
C 228.471 229.040 -346.967
C 230.683 232.573 -345.801
C 231.261 235.792 -343.427
C 231.367 238.225 -342.669
C 233.618 240.640 -341.695
C 236.537 243.875 -343.355
C 239.352 247.705 -346.512
C 240.409 249.766 -349.345
C 239.326 253.540 -350.062
C 240.792 256.148 -350.043
C 242.122 259.428 -349.246
C 244.593 260.883 -347.134
C 245.668 264.406 -345.536
C 247.427 267.681 -341.503
C 250.672 267.755 -339.552
C 252.462 268.051 -334.946
C 256.110 269.001 -335.225
C 258.859 270.081 -332.065
C 260.780 272.143 -331.981
C 262.906 274.797 -330.746
C 263.097 279.174 -329.695
C 263.778 281.238 -327.976
C 266.410 281.395 -325.163
C 269.073 282.058 -322.362
C 270.462 284.684 -320.168
C 272.239 285.703 -318.587
C 274.516 287.578 -317.315
C 276.858 286.413 -315.166
C 279.268 286.754 -313.424
C 280.853 288.348 -310.810
C 283.304 290.692 -308.143
C 286.394 290.864 -306.871
C 288.945 291.735 -304.807
C 290.984 292.554 -303.696
C 293.884 292.340 -302.583
C 294.753 293.711 -299.785
C 297.798 294.095 -296.545
C 300.791 293.576 -295.311
C 301.343 297.269 -293.075
C 304.530 296.915 -290.285
C 307.509 296.532 -288.673
C 310.594 298.240 -286.968
C 313.490 298.677 -285.548
C 315.784 299.222 -283.424
C 319.527 296.781 -282.086
C 323.102 297.575 -280.724
C 325.129 295.807 -277.797
C 327.535 295.816 -275.140
C 330.061 297.397 -273.943
C 332.408 296.838 -271.969
C 336.107 296.028 -271.144
C 338.378 294.453 -269.830
C 341.908 294.353 -267.593
C 344.943 295.644 -267.026
C 348.197 295.647 -266.039
C 352.636 294.287 -267.839
C 357.164 294.270 -268.177
C 360.648 295.640 -268.356
C 364.634 294.915 -269.123
C 367.700 295.860 -268.429
C 370.427 295.555 -268.107
C 373.641 295.972 -268.336
C 376.831 294.456 -268.018
C 380.065 293.558 -267.945
C 383.312 292.891 -267.696
C 386.136 291.226 -268.372
C 389.162 289.824 -268.401
C 392.242 288.353 -268.925
C 395.265 287.132 -268.917
C 398.183 285.715 -268.790
C 401.030 284.058 -268.596
C 403.907 283.078 -266.846
C 406.336 281.510 -264.977
C 409.220 279.868 -263.753
C 412.248 278.122 -263.403
C 414.355 276.514 -261.976
C 417.428 276.279 -259.360
C 419.862 274.250 -257.649
C 422.187 272.187 -255.815
C 424.154 270.175 -254.311
C 426.521 268.157 -252.662
C 428.573 266.194 -251.106
C 429.290 264.125 -248.239
C 429.199 262.427 -245.409
C 428.776 260.233 -243.270
C 428.536 257.378 -241.392
C 430.122 255.253 -238.545
C 429.279 252.871 -236.035
C 428.558 250.012 -233.954
C 427.929 247.558 -231.873
C 426.932 244.631 -229.638
C 426.492 242.876 -227.499
C 424.888 241.323 -225.092
C 423.293 239.802 -222.328
C 420.374 238.372 -220.614
C 417.970 237.358 -219.199
C 415.182 235.631 -217.549
C 412.811 234.354 -216.159
C 409.917 235.400 -213.342
C 407.022 235.361 -211.040
C 403.557 234.589 -211.053
C 400.601 233.901 -209.484
C 397.738 233.981 -208.483
C 394.839 234.833 -207.113
C 391.369 235.793 -207.641
C 388.324 236.498 -205.579
C 384.891 236.174 -204.689
C 382.012 238.184 -204.257
C 379.121 238.977 -202.381
C 375.910 240.248 -203.560
C 372.539 241.407 -203.753
C 370.166 243.010 -202.863
C 367.224 244.330 -202.287
C 364.224 246.827 -202.570
C 361.749 248.771 -204.310
C 359.656 250.974 -204.370
C 357.667 253.475 -205.584
C 354.676 254.557 -206.795
C 354.155 258.705 -208.023
C 352.127 262.226 -208.724
C 352.061 264.298 -211.744
C 350.726 266.600 -213.494
C 350.627 269.512 -215.674
C 350.287 272.255 -216.836
C 350.257 275.135 -218.792
C 350.812 277.086 -221.175
C 350.636 279.038 -224.089
C 351.292 282.584 -225.460
C 351.443 285.947 -227.219
C 353.640 287.625 -229.275
C 356.398 290.163 -230.444
C 358.064 292.006 -232.464
C 359.392 293.957 -234.966
C 361.231 296.045 -236.775
C 363.733 298.053 -237.690
C 366.281 299.568 -239.285
C 368.690 300.382 -241.368
C 371.191 303.093 -242.834
C 373.052 304.803 -245.142
C 376.942 305.035 -245.395
C 380.636 306.351 -245.502
C 383.518 305.614 -247.076
C 386.583 305.814 -248.703
C 389.852 305.780 -249.107
C 393.278 305.996 -249.207
C 396.641 305.973 -250.174
C 399.673 304.861 -250.319
C 402.882 303.969 -251.945
C 406.255 303.134 -251.027
C 410.253 303.242 -249.849
C 413.000 301.045 -248.252
C 415.586 299.251 -247.897
C 418.423 297.776 -246.828
C 420.915 295.854 -245.827
C 423.374 294.284 -243.320
C 424.535 292.702 -240.932
C 425.644 291.074 -238.555
C 427.494 288.995 -236.685
C 429.557 285.940 -235.844
C 429.914 284.379 -232.478
C 431.712 282.512 -230.137
C 431.547 279.790 -228.211
C 431.864 278.018 -224.763
C 433.263 274.856 -223.314
C 434.164 272.840 -221.085
C 433.649 270.637 -218.615
C 432.871 268.509 -216.152
C 432.209 265.344 -214.783
C 431.465 264.008 -211.688
C 431.569 262.424 -207.894
C 430.030 260.674 -206.111
C 428.051 258.113 -203.869
C 426.891 256.236 -201.848
C 424.892 254.117 -199.615
C 422.925 253.213 -197.207
C 420.485 252.005 -195.560
C 417.549 251.222 -194.323
C 414.692 250.697 -192.789
C 411.346 249.955 -191.614
C 408.382 249.117 -190.320
C 405.391 248.839 -189.282
C 401.942 250.522 -188.244
C 398.699 250.189 -187.428
C 395.688 249.817 -186.188
C 393.076 250.578 -184.558
C 389.759 251.827 -183.047
C 387.379 253.723 -183.776
C 384.207 255.090 -184.071
C 381.750 257.406 -184.043
C 378.293 259.014 -184.592
C 375.579 260.860 -184.994
C 373.951 264.529 -184.259
C 371.840 266.319 -184.597
C 369.406 269.297 -186.239
C 367.270 271.305 -186.974
C 364.736 273.654 -187.208
C 362.815 276.388 -187.512
C 361.074 278.931 -188.787
C 359.176 280.526 -191.129
C 357.605 282.742 -193.106
C 356.081 284.515 -195.329
C 354.572 287.025 -197.332
C 352.838 288.734 -199.595
C 351.394 291.013 -201.227
C 350.625 294.135 -202.938
C 348.474 296.035 -204.495
C 348.294 299.190 -206.036
C 346.792 300.811 -209.722
C 345.754 304.310 -212.071
C 345.949 307.100 -214.263
C 346.155 309.759 -214.224
C 346.197 314.070 -214.091
C 344.940 317.194 -213.731
C 343.951 320.280 -213.964
C 344.447 323.616 -212.867
C 344.489 326.917 -212.257
C 344.250 330.164 -211.587
C 345.370 333.309 -211.339
C 345.945 336.512 -210.611
C 346.774 339.849 -210.298
C 347.175 343.013 -209.616
C 347.723 346.092 -208.747
C 348.472 349.137 -207.717
C 347.973 351.872 -205.579
C 348.044 354.260 -203.101
C 348.345 357.195 -201.149
C 349.067 360.410 -199.932
C 349.428 362.554 -197.850
C 347.870 365.224 -195.245
C 348.413 367.723 -192.709
C 348.958 370.103 -190.053
C 349.676 372.173 -187.732
C 350.249 374.614 -185.260
C 350.881 376.750 -182.911
C 351.365 377.423 -179.400
C 351.715 377.248 -176.122
C 352.864 376.935 -173.267
C 354.663 376.956 -170.351
C 355.010 378.488 -166.792
C 356.264 377.749 -163.542
C 358.090 377.274 -160.465
C 359.538 376.816 -157.560
C 361.422 376.063 -154.329
C 362.187 375.655 -151.664
C 362.921 374.039 -148.903
C 363.478 372.376 -145.833
C 364.684 369.554 -143.811
C 365.531 367.200 -142.214
C 366.996 364.568 -140.116
C 368.078 362.297 -138.426
C 366.637 358.898 -136.483
C 366.366 355.766 -134.534
C 367.825 352.534 -134.378
C 368.444 349.563 -132.810
C 368.598 346.621 -132.082
C 367.927 343.453 -131.357
C 368.071 339.975 -132.416
C 367.275 336.596 -131.012
C 367.959 333.188 -130.236
C 366.647 329.962 -130.857
C 365.817 326.743 -129.650
C 365.898 323.550 -131.417
C 365.706 320.085 -132.255
C 364.452 317.362 -132.263
C 363.704 314.178 -132.458
C 362.285 310.846 -133.939
C 361.839 308.327 -136.467
C 360.385 305.899 -137.576
C 359.121 303.679 -139.847
C 359.333 300.740 -141.550
C 356.294 299.654 -144.477
C 353.926 297.141 -146.730
C 353.358 297.121 -150.349
C 352.346 295.649 -152.985
C 350.697 295.329 -156.214
C 348.830 294.664 -158.465
C 347.102 294.386 -161.473
C 346.240 294.905 -164.437
C 345.759 294.787 -167.914
C 343.047 294.975 -170.652
C 340.770 294.759 -173.684
C 339.648 296.881 -176.156
C 337.275 299.270 -178.174
C 336.111 300.840 -180.710
C 335.125 302.128 -183.743
C 333.619 303.794 -186.187
C 331.665 305.993 -187.759
C 330.418 308.422 -189.729
C 330.023 310.911 -191.840
C 327.677 313.060 -194.213
C 326.705 314.883 -196.941
C 325.737 318.664 -197.082
C 323.796 322.038 -197.570
C 324.454 325.196 -198.529
C 324.266 328.370 -199.932
C 323.734 331.616 -200.123
C 322.821 334.927 -200.142
C 322.490 338.339 -200.841
C 322.857 341.513 -200.343
C 323.600 345.024 -201.266
C 323.207 348.331 -199.915
C 321.733 352.041 -198.709
C 322.401 354.891 -196.188
C 323.262 357.683 -194.967
C 323.491 360.563 -193.228
C 324.219 363.197 -191.375
C 324.021 365.527 -188.320
C 324.173 366.611 -185.430
C 324.382 367.654 -182.532
C 325.033 369.571 -179.859
C 326.923 372.015 -177.679
C 326.831 372.177 -173.957
C 327.112 373.938 -170.954
C 328.758 374.002 -168.050
C 328.827 374.152 -164.164
C 330.709 375.883 -161.423
C 331.368 376.815 -158.500
C 332.408 376.369 -155.347
C 333.443 375.653 -152.247
C 335.820 375.390 -149.675
C 335.888 374.476 -146.346
C 335.696 374.336 -142.241
C 336.848 372.906 -139.953
C 338.625 371.131 -136.920
C 339.707 370.060 -134.345
C 341.101 368.185 -131.514
C 341.343 366.099 -129.049
C 342.274 363.713 -127.161
C 343.109 360.823 -125.850
C 343.576 357.923 -124.380
C 344.492 354.636 -123.162
C 345.359 351.722 -121.777
C 345.842 348.716 -120.867
C 344.696 344.908 -120.828
C 345.376 341.698 -120.105
C 345.864 338.661 -118.973
C 345.101 335.753 -117.962
C 344.114 332.088 -117.303
C 343.271 329.529 -118.894
C 342.893 326.235 -119.905
C 341.384 323.420 -121.002
C 340.962 319.840 -122.358
C 340.103 316.920 -123.651
C 336.923 314.569 -124.657
C 335.952 312.237 -125.838
C 334.543 309.557 -128.723
C 333.550 307.217 -130.358
C 332.137 304.358 -131.708
C 330.277 302.035 -133.258
C 328.947 300.058 -135.591
C 328.929 298.247 -138.481
C 328.138 296.592 -141.296
C 327.831 295.097 -144.138
C 326.778 293.453 -147.101
C 326.590 291.771 -149.961
C 325.574 290.180 -152.487
C 323.695 289.104 -155.416
C 323.140 286.884 -157.744
C 321.031 286.353 -160.506
C 319.129 285.973 -163.008
C 317.578 285.594 -166.398
C 316.001 284.007 -169.700
C 315.310 281.462 -172.539
C 314.121 279.580 -175.729
C 313.103 279.206 -179.088
C 310.986 276.259 -180.259
C 312.870 273.279 -182.412
C 313.046 270.473 -183.659
C 313.247 266.798 -185.114
C 313.519 262.825 -185.975
C 316.964 260.493 -187.995
C 321.360 257.900 -189.586
C 322.894 255.292 -189.479
C 324.673 252.385 -190.644
C 325.694 249.563 -191.889
C 326.000 246.066 -191.383
C 326.492 242.747 -191.492
C 327.256 239.516 -191.656
C 326.613 236.232 -191.597
C 326.674 232.906 -191.357
C 326.334 229.470 -191.403
C 326.527 226.218 -191.269
C 326.665 222.997 -190.890
C 326.693 219.754 -190.278
C 328.302 216.848 -189.151
C 329.528 214.142 -187.413
C 330.357 210.942 -186.153
C 330.505 207.510 -185.421
C 331.277 205.054 -183.861
C 334.034 202.311 -182.757
C 334.873 199.413 -180.790
C 335.753 196.612 -178.693
C 336.307 194.136 -176.757
C 337.086 191.299 -174.823
C 337.733 188.768 -172.910
C 338.915 187.519 -169.739
C 340.047 187.153 -166.660
C 340.267 186.857 -163.589
C 339.961 186.122 -160.256
C 341.354 184.048 -157.274
C 341.622 184.094 -153.723
C 341.324 183.815 -150.137
C 341.289 183.606 -146.866
C 340.986 183.568 -143.063
C 341.457 183.454 -140.303
C 341.903 184.509 -137.227
C 342.642 185.593 -133.943
C 342.245 187.860 -131.078
C 342.015 189.790 -128.835
C 341.436 191.818 -125.831
C 341.044 193.616 -123.422
C 342.928 196.877 -121.629
C 343.792 199.692 -119.390
C 342.307 202.593 -117.984
C 342.220 205.166 -115.738
C 342.177 207.906 -114.437
C 342.850 210.999 -113.441
C 341.979 214.528 -113.615
C 343.050 217.747 -112.029
C 342.518 220.852 -110.367
C 343.160 224.300 -110.819
C 344.186 227.398 -109.455
C 343.079 230.762 -110.338
C 342.607 234.299 -110.461
C 343.509 237.157 -110.449
C 343.841 240.413 -110.296
C 344.188 244.109 -111.532
C 343.265 247.011 -113.446
C 343.879 249.775 -114.550
C 343.823 252.477 -116.644
C 342.647 255.563 -117.466
C 343.973 257.536 -121.118
C 344.887 260.696 -123.603
C 343.782 261.337 -127.037
C 343.398 263.322 -129.497
C 343.409 264.370 -132.982
C 344.021 265.646 -135.626
C 344.203 266.634 -138.959
C 343.695 266.699 -142.046
C 342.568 267.402 -145.297
C 343.785 268.051 -148.901
C 344.451 269.069 -152.499
C 344.519 267.538 -155.585
C 345.926 265.878 -158.853
C 345.959 264.903 -161.903
C 345.591 264.247 -165.259
C 345.978 263.219 -168.391
C 347.193 261.613 -171.049
C 347.620 259.729 -173.807
C 347.228 257.672 -176.340
C 348.434 256.295 -179.863
C 348.230 255.069 -183.052
C 349.326 251.552 -184.347
C 351.105 248.638 -186.280
C 350.338 245.591 -187.485
C 350.130 242.728 -189.445
C 350.774 239.671 -190.493
C 351.838 236.587 -191.563
C 352.089 233.410 -193.008
C 352.232 230.180 -193.054
C 351.433 226.770 -194.263
C 352.642 223.405 -193.903
C 354.784 219.840 -194.208
C 355.531 216.581 -192.273
C 355.525 213.538 -191.393
C 356.319 210.435 -190.341
C 356.699 207.475 -188.927
C 358.416 204.783 -186.781
C 359.650 203.277 -184.382
C 360.835 201.799 -181.944
C 361.593 199.432 -179.693
C 361.066 196.425 -177.461
C 362.817 195.735 -174.244
C 364.039 193.530 -171.827
C 363.867 192.780 -168.578
C 365.545 192.052 -165.146
C 365.220 189.660 -162.278
C 366.005 188.216 -159.605
C 366.444 188.024 -156.289
C 366.844 188.103 -152.968
C 365.846 187.605 -149.638
C 367.195 187.997 -146.484
C 369.181 187.561 -142.909
C 369.059 188.438 -140.113
C 368.683 189.445 -136.324
C 368.780 189.940 -133.375
C 368.648 191.133 -129.907
C 369.365 192.770 -127.206
C 369.189 194.675 -124.663
C 368.801 197.171 -122.569
C 368.811 199.712 -120.488
C 368.279 202.597 -118.362
C 367.894 205.101 -116.184
C 367.632 207.826 -114.569
C 368.374 211.719 -114.252
C 367.838 214.640 -112.678
C 367.669 217.361 -110.860
C 368.573 220.173 -109.702
C 369.460 223.811 -108.798
C 369.304 226.676 -110.045
C 368.934 230.101 -110.433
C 369.573 233.250 -111.472
C 369.067 237.012 -112.127
C 369.030 240.189 -113.044
C 371.237 243.136 -114.803
C 371.395 245.741 -115.787
C 371.160 249.005 -118.391
C 371.136 251.688 -119.783
C 371.572 254.902 -120.997
C 372.362 257.692 -122.684
C 372.356 260.177 -124.909
C 370.946 262.372 -127.105
C 370.270 264.526 -129.593
C 369.163 266.453 -131.932
C 368.656 268.660 -134.664
C 367.420 270.752 -136.931
C 367.079 272.838 -139.271
C 367.369 274.616 -142.437
C 366.656 277.215 -144.280
C 367.267 278.473 -147.506
C 364.983 279.904 -150.649
C 365.714 282.667 -153.189
C 366.808 283.937 -155.202
C 366.595 286.366 -158.201
C 367.488 286.355 -162.474
C 367.595 287.032 -164.189
C 367.087 289.519 -166.362
C 367.449 291.050 -168.395
C 365.080 292.581 -170.634
C 366.119 294.575 -174.424
C 365.339 296.805 -177.170
C 365.976 297.137 -180.528
C 366.653 297.174 -184.547
C 368.038 297.890 -187.405
C 369.323 299.854 -190.523
C 370.598 300.061 -193.675
C 372.356 300.079 -195.802
C 372.771 301.379 -198.981
C 373.445 302.761 -201.713
C 374.488 302.068 -205.577
C 373.825 302.372 -209.745
C 372.036 302.598 -212.418
C 371.451 304.321 -214.900
C 371.063 305.843 -218.611
C 370.161 307.745 -220.818
C 369.831 311.083 -222.743
C 368.616 311.882 -225.169
C 366.166 314.104 -227.807
C 363.519 317.816 -227.600
C 362.266 319.133 -229.515
C 361.214 320.926 -232.238
C 360.943 323.517 -235.067
C 365.278 325.500 -237.400
C 363.694 328.721 -240.091
C 363.573 330.120 -241.621
C 362.125 332.025 -244.550
C 360.812 334.464 -245.945
C 361.705 337.665 -248.995
C 360.116 341.846 -250.121
C 360.818 343.478 -253.406
C 361.224 344.733 -255.738
C 362.013 345.199 -259.063
C 361.420 342.963 -260.793
C 361.878 343.765 -263.554
C 362.841 341.219 -267.250
C 365.770 338.576 -269.982
C 366.636 338.270 -273.425
C 367.649 336.986 -276.236
C 369.699 337.542 -278.690
C 372.224 336.824 -281.120
C 373.465 338.030 -285.634
C 376.504 335.071 -285.257
C 376.926 331.546 -284.907
C 379.445 328.808 -284.978
C 381.196 325.286 -284.445
C 384.011 322.720 -283.374
C 384.682 319.016 -283.930
C 385.974 315.791 -287.187
C 387.905 314.210 -288.687
C 390.359 314.182 -290.597
C 392.798 314.173 -293.158
C 395.801 312.949 -294.995
C 397.413 309.887 -296.827
C 399.874 308.035 -298.698
C 402.012 306.665 -300.452
C 403.539 303.909 -302.405
C 403.613 302.110 -305.769
C 405.547 301.477 -307.396
C 407.871 300.726 -309.726
C 411.462 299.025 -311.012
C 412.702 297.249 -313.006
C 416.427 296.838 -314.253
C 419.096 297.085 -316.225
C 423.574 294.845 -316.789
C 425.096 293.967 -319.154
C 425.913 289.945 -320.262
C 429.668 290.377 -320.744
C 431.356 289.923 -322.945
C 433.829 288.428 -323.750
C 434.646 286.725 -325.722
C 437.479 288.318 -329.074
C 437.705 286.294 -333.463
C 441.863 285.645 -332.001
C 444.483 283.902 -331.168
C 447.579 283.910 -331.731
C 448.874 279.602 -330.891
C 450.390 275.655 -332.680
C 451.190 272.332 -332.211
C 452.501 272.453 -329.261
C 457.373 270.026 -330.369
C 461.562 268.865 -330.066
C 464.807 266.035 -328.895
C 468.053 265.898 -328.882
C 470.974 265.583 -326.894
C 474.036 265.258 -325.558
C 477.140 265.181 -324.370
C 479.708 263.892 -322.654
C 482.495 263.298 -320.920
C 485.340 262.215 -319.291
C 488.149 261.719 -317.710
C 490.820 261.267 -315.923
C 493.385 260.794 -313.901
C 496.028 262.014 -311.944
C 498.137 263.146 -309.470
C 500.707 263.639 -307.090
C 503.432 263.276 -304.903
C 505.231 263.987 -302.598
C 508.149 266.279 -300.991
C 510.201 267.098 -298.147
C 512.135 268.023 -295.245
C 513.734 268.666 -292.559
C 515.724 269.433 -289.758
C 517.413 270.140 -287.087
C 517.723 272.062 -284.051
C 517.291 274.102 -281.491
C 516.480 275.325 -278.768
C 515.762 276.066 -275.501
C 516.923 277.931 -272.291
C 515.658 279.444 -269.325
C 514.456 280.383 -266.054
C 513.405 281.464 -263.144
C 511.916 282.529 -259.796
C 511.153 283.910 -257.481
C 509.260 285.639 -255.431
C 507.369 287.713 -253.281
C 504.216 288.869 -251.787
C 501.644 289.882 -250.705
C 498.581 290.868 -248.941
C 496.003 291.763 -247.621
C 493.204 294.831 -248.014
C 490.261 297.032 -247.590
C 486.723 296.821 -247.400
C 483.648 298.107 -246.646
C 480.797 299.133 -246.791
C 478.011 300.782 -247.521
C 474.739 300.708 -249.112
C 471.766 302.954 -249.482
C 468.295 303.745 -249.378
C 465.731 304.930 -251.508
C 462.928 307.029 -252.002
C 459.979 306.453 -254.073
C 456.823 306.762 -255.714
C 454.685 308.218 -257.229
C 451.951 309.292 -258.681
C 449.363 309.985 -261.532
C 447.259 309.109 -264.314
C 445.515 309.886 -266.679
C 443.957 309.689 -269.715
C 441.199 309.011 -271.590
C 441.335 309.356 -275.932
C 439.871 310.004 -279.732
C 440.209 307.924 -282.729
C 439.285 307.141 -285.674
C 439.687 306.147 -289.152
C 439.793 306.047 -292.147
C 440.250 305.250 -295.504
C 441.164 303.708 -298.070
C 441.373 301.687 -300.934
C 442.588 301.658 -304.596
C 443.289 301.212 -308.302
C 445.775 299.842 -310.255
C 448.914 299.595 -312.601
C 450.898 298.328 -314.772
C 452.580 296.659 -317.265
C 454.764 295.674 -319.560
C 457.562 295.481 -321.366
C 460.357 294.475 -322.952
C 462.926 292.766 -324.085
C 465.845 292.309 -326.735
C 468.012 290.723 -328.857
C 471.900 290.483 -328.581
C 475.749 290.770 -329.282
C 478.541 288.974 -328.734
C 481.653 287.458 -329.041
C 484.894 286.996 -328.665
C 488.316 286.902 -328.389
C 491.668 285.916 -328.212
C 494.507 285.317 -326.785
C 497.601 283.409 -326.063
C 500.782 283.893 -324.463
C 504.713 284.943 -323.547
C 507.053 285.589 -320.542
C 509.334 285.223 -318.375
C 511.886 285.632 -316.211
C 514.034 285.825 -313.710
C 516.152 287.551 -311.002
C 516.988 289.191 -308.520
C 517.768 290.805 -306.007
C 519.229 291.769 -303.146
C 520.792 291.418 -299.721
C 520.806 293.996 -297.030
C 522.231 295.476 -294.206
C 521.604 296.307 -291.033
C 521.545 298.888 -288.124
C 522.415 299.081 -284.483
C 522.936 300.423 -281.695
C 522.022 301.955 -278.859
C 520.860 303.513 -276.136
C 519.695 303.677 -272.827
C 518.661 306.107 -270.603
C 518.407 309.083 -267.776
C 516.570 310.157 -265.756
C 514.163 311.381 -262.890
C 512.675 312.624 -260.612
C 510.313 313.997 -258.160
C 508.157 315.968 -256.762
C 505.514 317.129 -255.425
C 502.455 318.070 -254.700
C 499.503 319.378 -254.095
C 496.049 320.286 -253.491
C 492.953 321.261 -252.699
C 489.921 322.198 -252.519
C 486.725 323.844 -254.216
C 483.443 324.560 -254.101
C 480.372 325.652 -253.766
C 477.848 327.504 -254.277
C 474.703 329.434 -255.386
C 472.654 329.484 -257.749
C 469.728 329.766 -259.588
C 467.639 330.673 -262.081
C 464.476 330.812 -264.275
C 462.078 331.155 -266.525
C 460.985 333.187 -269.891
C 459.172 333.558 -271.978
C 457.258 333.141 -275.673
C 455.465 333.218 -278.105
C 453.314 333.895 -280.733
C 451.827 334.630 -283.650
C 450.521 334.385 -286.709
C 448.956 332.809 -289.297
C 447.794 331.789 -292.280
C 446.621 330.380 -294.934
C 445.564 329.438 -298.188
C 444.176 327.973 -300.828
C 443.136 327.294 -303.727
C 442.892 326.828 -307.331
C 441.096 326.100 -309.959
C 441.433 325.790 -313.445
C 438.275 326.990 -315.745
C 435.434 326.773 -317.735
C 433.670 327.350 -319.499
C 431.868 327.450 -321.468
C 429.639 326.693 -323.356
C 426.978 326.052 -325.775
C 424.965 324.220 -327.330
C 422.729 323.082 -329.679
C 420.155 321.087 -332.175
C 418.702 319.522 -335.180
C 416.635 315.634 -334.708
C 416.037 314.022 -338.527
C 415.446 313.752 -341.892
C 413.646 314.164 -344.263
C 409.834 316.695 -347.135
C 407.126 316.350 -347.795
C 402.141 315.931 -346.345
C 399.413 317.412 -347.304
C 396.509 317.199 -349.329
C 393.597 317.529 -350.966
C 390.814 318.107 -352.689
C 387.708 317.460 -353.757
C 384.804 317.236 -355.381
C 381.601 316.883 -356.621
C 378.759 316.831 -358.220
C 376.018 316.580 -359.940
C 373.311 316.096 -361.765
C 371.484 316.506 -364.730
C 369.954 316.238 -367.802
C 367.713 315.954 -370.524
C 364.906 315.478 -372.583
C 363.427 314.985 -375.157
C 362.027 316.297 -378.716
C 360.306 315.578 -381.797
C 358.731 314.813 -384.952
C 357.311 313.910 -387.663
C 355.620 313.169 -390.661
C 354.165 312.352 -393.436
C 354.441 311.184 -396.838
C 355.470 310.068 -399.770
C 356.331 308.260 -402.127
C 356.755 305.865 -404.540
C 356.274 304.951 -408.291
C 357.623 302.884 -410.859
C 358.550 300.350 -413.255
C 359.496 298.220 -415.560
C 360.715 295.552 -417.999
C 361.694 294.141 -420.214
C 363.834 292.552 -422.129
C 366.145 291.054 -424.346
C 369.094 288.995 -425.100
C 371.563 287.449 -425.673
C 374.299 285.153 -426.517
C 376.666 283.374 -427.162
C 380.709 283.787 -428.105
C 384.249 283.115 -428.941
C 386.988 281.178 -427.783
C 390.075 279.763 -428.166
C 392.993 278.993 -427.856
C 396.302 278.982 -427.610
C 399.210 278.549 -425.465
C 402.938 278.469 -425.803
C 406.190 277.106 -425.296
C 409.306 278.010 -423.889
C 412.836 278.033 -424.100
C 415.288 277.867 -421.402
C 418.320 277.709 -419.524
C 421.132 278.494 -418.841
C 424.208 278.765 -417.746
C 427.200 279.953 -415.523
C 428.920 280.573 -412.426
C 431.184 281.849 -410.849
C 432.877 283.243 -408.227
C 435.082 282.976 -405.648
C 435.919 286.401 -403.088
C 438.133 288.805 -400.574
C 437.234 290.179 -397.299
C 438.071 291.529 -394.539
C 437.802 293.806 -391.712
C 438.183 296.014 -389.719
C 437.956 298.322 -387.124
C 436.809 299.912 -384.684
C 436.025 301.154 -381.494
C 435.656 304.418 -379.470
C 435.484 307.269 -376.967
C 433.041 309.243 -375.552
C 430.752 312.357 -374.858
C 428.813 314.301 -373.209
C 426.956 316.144 -370.977
C 425.031 318.410 -369.504
C 422.955 320.988 -369.092
C 420.396 323.015 -368.265
C 417.556 324.264 -367.182
C 415.383 327.397 -366.074
C 413.111 329.239 -364.298
C 409.757 330.785 -365.566
C 406.895 333.285 -366.542
C 403.531 333.361 -366.570
C 400.209 334.355 -366.334
C 397.244 335.412 -367.306
C 394.351 336.806 -368.524
C 391.040 337.812 -369.044
C 388.144 337.836 -370.481
C 384.442 337.877 -370.643
C 381.832 338.456 -373.045
C 379.042 340.169 -375.628
C 376.963 339.388 -378.789
C 374.521 338.712 -380.690
C 372.286 338.538 -383.208
C 370.203 337.820 -385.668
C 368.952 337.669 -389.302
C 368.739 337.026 -392.317
C 368.552 336.322 -395.317
C 367.392 335.378 -398.318
C 365.325 333.439 -400.822
C 366.265 332.697 -404.351
C 365.423 332.010 -407.671
C 365.839 329.772 -410.113
C 366.801 328.835 -413.763
C 365.562 326.665 -416.558
C 365.389 325.505 -419.468
C 366.484 323.712 -422.077
C 367.816 321.895 -424.551
C 368.281 318.979 -426.453
C 370.075 318.008 -429.238
C 371.427 317.228 -433.043
C 373.166 315.374 -434.508
C 375.305 312.695 -436.446
C 376.807 310.899 -438.308
C 379.064 308.619 -440.092
C 381.665 307.497 -441.661
C 384.229 305.801 -442.480
C 387.118 304.250 -442.614
C 390.142 303.015 -442.955
C 393.357 301.347 -442.860
C 396.283 299.745 -443.048
C 399.242 298.607 -442.832
C 403.054 299.110 -441.819
C 406.107 297.794 -441.328
C 409.157 296.596 -441.306
C 412.327 296.647 -441.427
C 416.150 296.877 -441.011
C 418.262 297.657 -438.839
C 421.127 297.743 -436.887
C 423.766 299.010 -435.205
C 426.807 299.174 -432.847
C 429.346 299.844 -430.838
C 431.945 302.768 -429.675
C 433.993 303.611 -427.980
C 435.970 305.213 -424.661
C 437.900 306.181 -422.546
C 440.487 307.407 -420.597
C 442.615 309.191 -418.714
C 444.079 310.699 -416.124
C 444.940 311.101 -412.849
C 445.847 312.251 -409.825
C 446.493 312.968 -406.747
C 447.404 314.406 -403.634
C 448.192 314.983 -400.457
C 449.172 316.294 -397.762
C 449.743 318.606 -395.006
C 451.267 319.331 -392.211
C 451.429 321.910 -389.827
C 451.456 324.511 -387.192
C 452.460 326.963 -385.019
C 455.670 327.500 -381.986
C 458.017 330.518 -381.429
C 460.863 332.578 -379.842
C 463.004 334.475 -379.528
C 466.752 336.615 -379.576
C 470.031 339.370 -379.848
C 471.961 341.408 -378.579
C 471.901 344.521 -376.492
C 471.770 346.750 -374.358
C 474.808 347.564 -369.071
C 476.242 349.295 -367.661
C 477.288 351.870 -366.431
C 477.569 355.402 -364.426
C 480.258 358.013 -365.287
C 484.062 359.565 -364.373
C 486.269 361.154 -363.498
C 487.568 362.821 -361.944
C 487.690 363.352 -357.166
C 489.982 362.641 -353.916
C 492.811 364.503 -353.130
C 494.851 366.768 -351.446
C 495.124 369.435 -350.089
C 492.248 371.797 -345.193
C 492.582 375.098 -343.243
C 493.965 377.761 -342.609
C 494.983 380.198 -341.112
C 494.013 383.161 -338.597
C 497.180 385.933 -338.289
C 499.345 387.933 -337.416
C 500.533 390.281 -337.292
C 501.550 392.541 -337.984
C 501.585 396.381 -336.209
C 504.936 398.039 -334.901
C 507.616 400.602 -332.846
C 510.309 402.224 -333.105
C 512.713 404.611 -332.094
C 514.421 407.003 -331.435
C 514.656 411.047 -331.411
C 513.769 415.206 -333.106
C 514.690 419.025 -335.983
C 514.377 422.526 -333.782
C 514.710 425.119 -331.282
C 513.890 427.508 -333.738
C 515.946 430.249 -333.602
C 518.474 432.081 -332.525
C 519.304 434.955 -331.382
C 520.057 437.757 -332.926
C 522.583 439.311 -334.130
C 524.639 440.821 -334.595
C 528.162 441.504 -336.119
C 528.744 446.044 -336.682
C 531.122 449.014 -336.133
C 531.834 451.989 -334.334
C 533.216 454.124 -333.933
C 534.446 457.897 -334.748
C 535.444 459.847 -331.876
C 537.481 463.465 -330.378
C 539.349 465.967 -329.608
C 542.841 468.851 -330.279
C 543.887 471.230 -327.216
C 547.267 473.543 -326.065
C 547.642 476.284 -324.705
C 548.175 479.672 -322.787
C 548.137 482.614 -319.312
C 548.008 483.611 -317.220
C 549.554 484.936 -314.629
C 550.184 483.697 -311.465
C 552.064 482.771 -310.003
C 553.003 483.263 -306.472
C 553.866 481.734 -303.671
C 553.836 479.481 -301.297
C 554.743 477.581 -299.771
C 558.659 475.593 -299.334
C 559.950 474.587 -297.515
C 562.036 472.927 -295.429
C 562.928 470.449 -292.459
C 564.188 469.644 -289.459
C 563.504 468.105 -287.087
C 565.065 464.995 -284.538
C 566.091 462.738 -281.992
C 566.951 459.319 -278.980
C 566.935 456.375 -277.388
C 567.676 453.337 -276.580
C 565.648 450.164 -275.153
C 564.429 446.569 -273.375
C 565.246 442.437 -274.086
C 565.283 437.675 -273.190
C 565.884 433.365 -271.207
C 565.909 430.092 -269.931
C 565.669 425.985 -269.778
C 564.253 422.903 -270.378
C 564.169 419.662 -269.231
C 564.530 417.242 -269.125
C 562.984 414.177 -269.902
C 562.670 411.172 -271.094
C 561.318 407.933 -270.582
C 560.245 404.753 -270.672
C 559.458 401.526 -270.802
C 557.384 398.899 -270.791
C 555.907 395.917 -270.559
C 554.040 393.014 -270.635
C 552.720 390.036 -270.500
C 551.351 387.116 -270.124
C 549.863 384.233 -269.522
C 549.905 380.941 -268.312
C 549.665 378.016 -266.513
C 548.873 374.822 -265.217
C 547.398 371.718 -264.488
C 546.878 369.218 -262.894
C 548.016 365.547 -261.638
C 547.332 362.634 -259.635
C 546.723 359.790 -257.499
C 545.981 357.382 -255.541
C 545.274 354.549 -253.574
C 544.591 352.048 -251.634
C 544.900 350.473 -248.404
C 545.573 349.705 -245.264
C 545.469 349.415 -242.186
C 544.682 348.981 -238.880
C 544.813 346.572 -235.828
C 544.881 346.575 -232.267
C 544.297 346.549 -228.706
C 543.995 346.458 -225.443
C 543.504 346.653 -221.664
C 543.722 346.403 -218.882
C 544.435 347.213 -215.782
C 545.410 347.919 -212.457
C 545.938 350.186 -209.613
C 546.494 352.061 -207.381
C 546.745 354.202 -204.409
C 547.088 356.038 -202.023
C 550.155 358.123 -200.112
C 552.086 360.287 -197.817
C 552.016 363.579 -196.491
C 552.993 365.962 -194.246
C 554.135 368.451 -192.941
C 556.092 370.919 -191.898
C 556.939 374.452 -192.111
C 559.274 376.866 -190.454
C 560.130 379.911 -188.817
C 562.299 382.675 -189.220
C 564.550 384.997 -187.788
C 565.150 388.473 -188.723
C 566.352 391.832 -188.863
C 568.458 393.964 -188.788
C 570.231 396.714 -188.606
C 572.292 399.815 -189.808
C 572.900 402.771 -191.763
C 574.767 404.924 -192.821
C 576.063 407.303 -194.906
C 576.471 410.565 -195.786
C 578.745 411.628 -199.348
C 581.133 413.964 -201.765
C 580.628 414.955 -205.255
C 581.325 416.838 -207.727
C 582.001 417.682 -211.202
C 583.268 418.475 -213.802
C 584.060 419.191 -217.115
C 583.804 419.406 -220.227
C 583.299 420.467 -223.536
C 584.869 420.403 -227.060
C 586.119 420.919 -230.609
C 585.646 419.452 -233.691
C 586.313 417.256 -236.876
C 586.061 416.300 -239.922
C 585.614 415.804 -243.296
C 585.657 414.638 -246.403
C 586.145 412.591 -248.990
C 585.812 410.654 -251.724
C 584.662 408.942 -254.283
C 585.293 407.082 -257.733
C 584.723 406.009 -260.932
C 584.161 402.349 -262.172
C 584.514 398.898 -264.006
C 582.507 396.508 -265.264
C 581.120 394.009 -267.242
C 580.353 390.971 -268.260
C 579.948 387.715 -269.275
C 578.798 384.740 -270.714
C 577.452 381.800 -270.761
C 575.251 379.101 -272.025
C 574.770 375.564 -271.606
C 575.061 371.409 -271.796
C 574.133 368.215 -269.831
C 572.691 365.532 -268.963
C 571.923 362.435 -267.876
C 570.834 359.661 -266.451
C 571.015 356.535 -264.217
C 571.294 354.690 -261.754
C 571.541 352.893 -259.256
C 571.013 350.496 -256.972
C 569.053 348.114 -254.784
C 570.120 346.780 -251.472
C 570.068 344.318 -248.995
C 569.399 343.807 -245.764
C 570.373 342.476 -242.241
C 568.839 340.565 -239.405
C 568.733 338.987 -236.695
C 568.858 338.695 -233.360
C 569.070 338.663 -230.021
C 567.778 338.754 -226.757
C 568.986 338.564 -223.527
C 570.359 337.356 -219.844
C 570.501 338.260 -217.056
C 570.423 339.417 -213.293
C 570.577 339.884 -210.342
C 570.819 341.089 -206.883
C 572.058 342.283 -204.140
C 572.634 344.119 -201.606
C 573.316 346.567 -199.531
C 574.373 348.874 -197.444
C 575.104 351.733 -195.344
C 575.788 354.190 -193.185
C 576.713 356.772 -191.579
C 579.132 359.905 -191.207
C 579.905 362.786 -189.658
C 580.899 365.327 -187.844
C 582.923 367.445 -186.626
C 585.324 370.299 -185.660
C 586.560 372.890 -186.905
C 587.816 376.096 -187.303
C 589.877 378.582 -188.293
C 591.179 382.144 -188.965
C 592.646 384.965 -189.871
C 596.046 386.539 -191.489
C 597.429 388.761 -192.453
C 598.849 391.710 -195.057
C 600.127 394.074 -196.439
C 602.047 396.705 -197.615
C 604.113 398.788 -199.244
C 605.361 400.948 -201.458
C 605.229 403.491 -203.726
C 605.745 405.657 -206.242
C 605.768 407.819 -208.636
C 606.472 409.949 -211.386
C 606.451 412.319 -213.715
C 607.225 414.274 -216.064
C 608.464 415.648 -219.202
C 609.116 418.241 -221.076
C 610.407 419.005 -224.256
C 610.849 419.561 -227.451
C 609.596 421.210 -230.627
C 610.709 422.040 -233.284
C 611.555 425.174 -234.440
C 613.262 428.365 -235.641
C 613.233 430.450 -237.966
C 610.732 432.217 -240.597
C 610.316 435.076 -242.083
C 611.443 437.242 -244.655
C 612.018 439.640 -246.932
C 612.609 442.201 -248.969
C 612.997 443.701 -251.936
C 613.772 445.675 -254.509
C 614.176 447.521 -257.399
C 614.880 449.582 -259.826
C 615.792 451.503 -262.279
C 616.895 453.279 -264.832
C 618.901 455.825 -266.173
C 621.335 457.769 -267.637
C 623.279 459.883 -269.701
C 624.561 461.822 -272.335
C 626.652 463.345 -273.874
C 628.955 466.631 -274.372
C 631.518 468.335 -276.241
C 634.202 469.967 -278.016
C 636.585 471.219 -279.731
C 639.091 472.854 -281.586
C 641.489 474.215 -283.284
C 645.025 474.770 -283.731
C 648.319 474.786 -283.514
C 651.321 474.101 -283.808
C 654.482 473.214 -284.790
C 658.036 474.483 -285.736
C 661.449 473.467 -285.765
C 664.778 472.226 -286.402
C 667.877 471.238 -286.800
C 671.370 469.776 -287.266
C 674.126 469.267 -287.243
C 676.984 467.928 -286.342
C 680.121 466.714 -285.251
C 682.335 464.103 -283.915
C 684.068 462.023 -282.698
C 686.397 459.378 -281.671
C 688.257 457.206 -280.669
C 689.987 456.002 -277.068
C 691.902 454.180 -274.480
C 692.316 450.884 -273.231
C 693.992 448.518 -271.423
C 694.765 446.397 -269.397
C 695.409 444.684 -266.629
C 694.421 441.978 -264.405
C 695.719 440.280 -261.330
C 696.627 437.465 -259.345
C 695.843 435.996 -256.225
C 696.938 434.412 -253.259
C 695.238 431.871 -251.264
C 694.416 429.433 -248.789
C 694.241 428.355 -245.998
C 693.963 426.576 -243.260
C 692.314 425.004 -240.079
C 689.774 423.220 -238.264
C 688.476 422.361 -235.652
C 686.058 421.385 -233.442
C 684.440 418.943 -231.711
C 681.086 419.925 -229.109
C 678.517 419.504 -225.912
C 674.854 419.461 -225.875
C 672.107 418.802 -224.404
C 668.664 419.336 -223.352
C 666.157 419.888 -221.803
C 662.918 420.533 -220.702
C 659.851 421.154 -220.765
C 656.344 420.996 -220.705
C 653.214 422.684 -219.208
C 649.866 423.749 -217.764
C 647.228 425.750 -218.716
C 644.840 428.860 -218.923
C 642.137 430.489 -219.465
C 638.974 431.736 -219.987
C 636.308 433.680 -220.344
C 634.428 436.416 -220.670
C 632.263 438.781 -221.695
C 630.091 440.584 -223.379
C 627.358 443.462 -223.474
C 624.494 445.117 -224.350
C 624.165 448.467 -226.328
C 623.345 452.160 -227.371
C 622.468 453.848 -230.147
C 621.021 456.080 -232.383
C 620.716 458.742 -234.301
C 620.520 461.733 -235.976
C 619.744 464.316 -238.206
C 620.260 466.386 -240.635
C 619.429 468.271 -243.715
C 620.667 471.061 -245.613
C 621.590 474.868 -247.043
C 624.156 476.734 -249.249
C 625.467 478.275 -251.684
C 627.190 480.375 -253.681
C 629.107 481.969 -255.847
C 632.070 484.124 -257.020
C 634.937 485.129 -257.585
C 637.821 486.068 -258.161
C 640.544 487.298 -259.684
C 642.966 487.991 -262.503
C 646.627 488.603 -262.164
C 649.618 490.016 -263.283
C 652.743 489.264 -264.186
C 656.590 489.776 -263.935
C 659.573 490.031 -266.191
C 662.553 490.582 -267.004
C 665.834 489.912 -267.097
C 669.066 489.048 -267.004
C 671.979 487.518 -268.230
C 675.287 487.207 -267.291
C 679.314 487.718 -266.629
C 681.768 486.168 -266.203
C 685.059 484.027 -265.898
C 687.782 482.816 -265.643
C 690.815 480.845 -265.020
C 693.309 479.475 -263.473
C 695.343 477.350 -262.262
C 696.798 474.863 -260.691
C 698.353 472.641 -258.837
C 699.733 469.805 -257.055
C 701.265 467.288 -255.482
C 702.271 464.914 -253.623
C 702.169 462.992 -250.144
C 703.023 460.315 -248.300
C 704.248 457.943 -246.400
C 705.158 456.512 -243.719
C 705.692 454.654 -240.387
C 704.015 453.225 -238.166
C 702.991 451.016 -235.698
C 701.702 449.921 -232.775
C 700.333 447.499 -230.111
C 698.952 445.858 -227.595
C 697.486 446.259 -223.807
C 696.192 445.127 -221.612
C 693.150 443.851 -219.041
C 691.405 442.676 -216.871
C 689.880 441.453 -214.012
C 688.083 440.900 -211.234
C 685.592 440.135 -209.153
C 682.753 438.518 -208.174
C 679.866 437.555 -206.750
C 677.027 436.369 -205.782
C 673.952 435.577 -204.196
C 671.115 434.173 -203.184
C 668.479 433.444 -201.616
C 665.303 433.633 -199.841
C 662.940 432.161 -198.136
C 659.888 432.916 -196.563
C 656.415 432.575 -196.584
C 652.889 432.188 -195.710
C 649.625 432.817 -193.355
C 647.584 429.281 -191.669
C 643.523 428.588 -190.835
C 640.608 427.754 -186.810
C 639.686 428.466 -182.936
C 638.219 427.254 -180.312
C 637.912 429.195 -177.464
C 636.479 431.337 -174.639
C 636.940 433.309 -171.326
C 636.422 435.764 -167.983
C 635.903 440.568 -166.369
C 635.962 442.333 -162.273
C 632.884 445.428 -159.620
C 630.169 445.823 -157.288
C 626.942 444.529 -154.933
C 625.188 443.198 -152.543
C 623.417 443.776 -149.525
C 621.576 443.725 -146.719
C 619.929 443.469 -143.842
C 617.498 444.184 -141.656
C 615.557 444.662 -138.986
C 613.165 445.136 -136.541
C 611.301 445.446 -133.884
C 609.539 445.985 -131.211
C 607.810 446.781 -128.515
C 607.505 447.091 -125.035
C 607.386 448.101 -121.746
C 606.484 448.983 -118.442
C 604.767 449.829 -115.496
C 604.443 450.920 -112.710
C 604.930 450.559 -108.713
C 604.564 451.991 -105.428
C 604.348 453.498 -102.157
C 604.060 455.023 -99.369
C 603.681 456.455 -96.175
C 603.404 457.914 -93.298
C 604.865 459.995 -90.739
C 606.809 461.945 -88.916
C 608.236 464.388 -87.666
C 609.191 467.380 -86.299
C 610.172 469.266 -83.040
C 612.075 472.046 -81.885
C 613.445 475.200 -80.791
C 614.868 477.942 -79.694
C 616.491 481.256 -78.724
C 618.035 483.285 -77.564
C 620.454 485.479 -77.226
C 623.168 487.680 -76.686
C 625.733 490.054 -77.821
C 627.888 491.854 -78.783
C 630.259 494.466 -79.798
C 632.311 496.504 -80.702
C 636.377 496.632 -81.628
C 639.754 497.737 -82.656
C 641.352 499.450 -85.323
C 644.000 501.112 -86.700
C 646.325 501.953 -88.458
C 649.162 502.110 -90.172
C 650.769 502.119 -93.437
C 654.212 502.531 -94.851
C 656.643 503.907 -97.060
C 658.987 502.852 -99.490
C 662.219 503.118 -100.900
C 663.236 502.687 -104.379
C 665.115 502.514 -107.410
C 667.471 501.754 -109.101
C 669.796 501.390 -111.380
C 671.739 499.828 -114.396
C 672.081 498.486 -117.715
C 673.663 496.972 -119.823
C 674.321 495.019 -122.550
C 675.150 494.702 -125.835
C 675.441 490.763 -127.675
C 676.791 487.905 -130.322
C 674.867 485.621 -132.444
C 674.697 483.615 -134.912
C 673.685 480.631 -136.733
C 673.587 477.987 -138.143
C 672.715 475.039 -139.776
C 670.959 472.764 -141.016
C 669.148 470.638 -143.145
C 668.563 466.924 -144.011
C 667.877 463.486 -145.471
C 665.468 461.042 -145.154
C 663.707 457.717 -144.034
C 661.644 455.271 -144.154
C 659.390 452.764 -144.837
C 657.471 450.059 -144.741
C 655.920 447.339 -143.591
C 653.666 445.001 -142.703
C 650.912 443.319 -142.078
C 649.084 439.868 -141.364
C 646.652 437.463 -141.466
C 644.483 436.114 -138.512
C 642.802 433.804 -135.823
C 639.836 433.521 -134.259
C 636.963 432.287 -132.741
C 634.926 431.351 -130.326
C 633.118 430.166 -127.657
C 630.576 429.132 -125.488
C 628.608 429.319 -122.929
C 625.391 429.086 -121.103
C 624.184 429.028 -117.719
C 623.099 427.921 -113.847
C 622.436 429.412 -110.346
C 620.940 430.429 -107.745
C 619.978 431.149 -104.596
C 619.028 432.385 -101.684
C 619.414 433.457 -98.010
C 620.374 434.896 -95.449
C 621.340 436.391 -92.927
C 621.396 438.052 -90.015
C 620.258 440.472 -87.341
C 622.441 442.223 -84.879
C 622.962 443.748 -81.781
C 623.950 446.598 -80.350
C 626.168 448.570 -77.837
C 625.846 451.346 -75.337
C 626.703 453.254 -72.999
C 628.447 455.767 -71.633
C 630.340 458.282 -70.497
C 631.022 461.634 -69.704
C 633.611 463.454 -68.322
C 636.269 465.345 -65.819
C 638.094 467.641 -65.747
C 640.324 470.885 -65.628
C 642.115 473.220 -65.094
C 644.456 476.047 -65.075
C 647.225 477.726 -65.143
C 649.540 479.745 -65.969
C 651.884 481.456 -67.501
C 654.492 482.930 -68.848
C 657.008 484.711 -70.752
C 659.398 486.488 -72.265
C 661.732 487.711 -74.042
C 664.787 487.195 -76.533
C 667.057 488.518 -78.629
C 669.543 489.858 -80.292
C 672.421 490.048 -81.611
C 675.688 489.959 -83.652
C 676.796 488.746 -86.314
C 678.539 488.308 -89.279
C 680.410 486.798 -91.650
C 682.154 486.184 -95.029
C 683.690 485.148 -97.768
C 686.043 482.191 -99.308
C 687.306 481.045 -101.515
C 687.962 478.717 -104.927
C 688.965 477.328 -107.417
C 690.670 475.780 -110.003
C 692.095 473.685 -112.203
C 692.584 471.616 -114.772
C 692.048 470.378 -117.905
C 691.793 468.496 -120.676
C 691.205 466.996 -123.471
C 690.969 464.813 -126.259
C 690.440 463.430 -129.234
C 690.418 461.490 -131.719
C 690.189 458.546 -133.852
C 690.502 457.174 -136.798
C 690.113 454.051 -138.366
C 689.092 451.367 -139.790
C 686.005 449.378 -139.913
C 687.338 445.825 -140.941
C 685.408 442.423 -139.405
C 683.729 437.900 -137.767
C 684.762 435.457 -137.030
C 685.714 432.817 -136.036
C 684.982 430.372 -136.596
C 684.298 427.390 -136.559
C 685.508 423.695 -139.121
C 685.864 420.332 -137.566
C 683.502 418.290 -134.867
C 680.417 415.926 -134.038
C 677.710 413.992 -134.723
C 673.523 412.173 -134.433
C 670.588 411.021 -135.239
C 667.296 410.222 -134.239
C 663.737 409.144 -135.447
C 662.016 406.128 -135.454
C 659.155 405.526 -135.265
C 655.095 405.215 -136.275
C 651.209 402.878 -135.992
C 650.371 400.112 -135.765
C 648.358 398.340 -134.321
C 645.596 397.532 -133.284
C 643.740 394.953 -132.774
C 640.415 393.519 -131.391
C 639.353 390.520 -130.255
C 636.923 389.679 -124.458
C 637.652 386.334 -125.243
C 639.238 383.284 -124.915
C 639.358 378.789 -127.904
C 640.019 375.348 -128.415
C 639.875 370.840 -129.044
C 642.419 368.770 -129.935
C 643.589 365.074 -132.575
C 645.705 364.892 -135.448
C 647.802 362.486 -136.373
C 651.921 360.350 -135.220
C 654.571 364.202 -138.567
C 657.794 365.251 -139.917
C 659.355 364.295 -140.296
C 662.368 364.148 -141.008
C 664.396 362.871 -143.655
C 666.141 364.987 -145.022
C 669.393 364.467 -146.750
C 672.164 365.168 -147.603
C 672.957 369.811 -148.621
C 675.300 372.551 -149.166
C 677.384 375.126 -148.430
C 679.071 377.884 -148.009
C 679.872 381.258 -148.491
C 681.794 384.303 -145.877
C 681.152 386.665 -144.461
C 684.962 388.117 -144.567
C 688.372 390.541 -144.821
C 690.140 392.899 -143.416
C 692.745 395.270 -143.986
C 693.202 397.553 -143.304
C 695.875 399.627 -142.367
C 697.056 403.068 -145.089
C 699.238 404.452 -145.168
C 700.746 405.966 -145.096
C 703.031 409.860 -145.916
C 704.650 412.869 -148.743
C 706.742 414.467 -150.263
C 710.452 415.645 -151.014
C 712.931 416.513 -149.718
C 716.586 418.944 -149.491
C 717.883 421.081 -148.200
C 719.360 424.239 -148.545
C 720.714 426.254 -149.732
C 724.070 427.838 -149.351
C 724.037 432.181 -148.060
C 726.490 434.320 -145.622
C 728.545 436.843 -144.286
C 730.703 438.887 -140.822
C 731.107 441.678 -138.305
C 734.684 444.690 -137.894
C 737.752 446.116 -137.693
C 740.173 447.224 -136.626
C 744.531 448.289 -135.570
C 746.157 451.180 -135.250
C 747.655 453.348 -136.367
C 746.764 456.917 -136.954
C 746.392 460.824 -136.552
C 744.365 463.735 -136.761
C 741.223 466.746 -137.722
C 737.106 468.079 -136.077
C 733.790 470.016 -136.308
C 732.292 473.740 -136.080
C 730.132 475.154 -133.048
C 728.311 478.643 -131.873
C 726.198 480.229 -131.475
C 724.375 483.111 -131.221
C 722.306 485.650 -132.063
C 717.936 488.246 -132.847
C 718.256 492.026 -132.569
C 716.767 495.185 -133.107
C 717.152 499.128 -130.455
C 715.618 501.620 -127.512
C 713.331 503.327 -123.698
C 714.001 505.762 -119.443
C 713.722 507.683 -116.362
C 711.889 510.605 -115.356
C 711.717 511.527 -112.675
C 710.409 512.532 -110.487
C 705.694 513.642 -109.364
C 702.399 514.157 -106.357
C 700.856 512.680 -102.067
C 700.124 514.298 -99.218
C 697.289 514.588 -95.231
C 694.028 514.131 -92.325
C 693.534 515.419 -89.160
C 694.187 516.818 -85.089
C 694.380 518.476 -81.841
C 694.188 520.548 -79.061
C 693.997 522.603 -75.985
C 693.659 526.013 -73.408
C 695.366 529.367 -70.397
C 692.207 530.428 -67.211
C 690.816 533.165 -64.823
C 692.331 535.550 -61.321
C 690.687 538.112 -59.402
C 689.698 540.496 -56.963
C 688.512 542.085 -54.078
C 686.655 543.970 -52.204
C 686.299 545.816 -48.705
C 680.529 544.219 -49.429
C 678.115 546.515 -47.972
C 674.291 548.320 -48.847
C 672.279 550.556 -45.796
C 668.325 550.189 -44.912
C 664.764 547.183 -43.748
C 663.134 548.142 -41.391
C 660.388 546.259 -37.757
C 659.872 547.445 -34.728
C 658.138 549.960 -32.467
C 657.683 550.167 -29.031
C 658.940 554.365 -27.923
C 660.361 554.661 -24.754
C 659.459 556.161 -21.206
C 660.796 556.218 -18.094
C 661.854 557.717 -14.900
C 663.979 559.741 -13.076
C 666.523 560.344 -10.412
C 670.745 563.944 -11.174
C 672.838 566.122 -9.947
C 673.280 568.391 -7.511
C 672.998 570.164 -5.044
C 673.040 572.427 -2.713
C 675.060 574.534 -0.699
C 676.430 576.767 1.400
C 677.642 578.848 3.692
C 679.429 581.457 4.789
C 681.207 583.693 6.512
C 682.900 586.335 7.950
C 684.519 588.518 9.752
C 686.343 590.569 11.485
C 688.402 592.556 13.129
C 690.325 593.336 15.957
C 692.764 593.808 18.340
C 695.140 595.065 20.639
C 697.359 597.072 22.480
C 699.645 597.657 24.348
C 701.176 597.834 28.086
C 703.998 598.487 30.226
C 706.872 598.981 32.350
C 709.540 599.470 34.031
C 712.321 600.122 36.090
C 714.972 600.623 37.880
C 717.927 599.288 39.459
C 720.397 597.388 40.552
C 723.060 595.838 40.822
C 726.288 594.691 40.852
C 729.426 593.958 43.033
C 732.316 591.882 43.162
C 735.536 590.264 42.964
C 738.391 588.654 42.965
C 741.680 586.748 42.637
C 743.931 585.128 43.039
C 745.893 582.505 42.824
C 747.940 579.623 42.841
C 749.362 576.609 41.292
C 750.382 574.103 40.071
C 752.082 571.265 38.482
C 753.344 568.834 37.184
C 752.803 564.698 37.128
C 753.114 561.083 36.406
C 753.288 558.878 33.630
C 753.965 555.846 32.209
C 753.757 553.187 30.761
C 752.939 550.131 29.763
C 751.328 548.065 27.237
C 750.844 544.424 26.504
C 750.889 541.520 24.444
C 748.694 539.007 23.271
C 748.093 535.594 22.566
C 746.027 534.134 19.935
C 744.352 531.862 17.749
C 742.762 529.408 17.088
C 741.247 526.840 15.731
C 738.351 524.702 14.196
C 735.593 524.055 11.981
C 733.185 522.400 11.143
C 730.148 521.618 9.782
C 728.284 520.355 7.230
C 723.933 520.344 7.463
C 720.099 519.024 6.716
C 717.194 520.907 5.517
C 714.277 520.981 4.240
C 710.847 522.115 3.800
C 707.860 522.367 3.746
C 704.542 523.387 3.481
C 702.050 525.237 3.079
C 699.274 526.985 1.825
C 695.625 527.947 2.630
C 691.946 528.879 2.773
C 690.070 531.626 3.672
C 687.759 533.984 5.797
C 685.657 536.327 6.385
C 683.248 538.781 6.473
C 681.012 541.052 7.396
C 679.236 543.124 9.314
C 677.713 545.791 10.694
C 676.672 548.815 11.449
C 674.063 551.195 13.263
C 672.026 553.896 13.776
C 672.339 556.653 16.524
C 671.654 559.027 19.571
C 672.297 562.205 20.471
C 672.076 565.419 21.778
C 672.493 567.907 23.896
C 672.798 570.244 26.394
C 673.040 573.205 28.243
C 674.511 575.491 29.994
C 675.334 578.946 31.049
C 676.936 580.646 33.781
C 677.834 582.447 37.433
C 680.827 583.416 39.677
C 683.023 585.129 41.184
C 685.187 586.445 43.409
C 687.693 587.641 45.197
C 690.341 587.668 47.987
C 692.758 586.913 49.757
C 695.207 586.139 51.470
C 698.035 586.291 53.266
C 701.483 587.469 54.276
C 704.064 585.460 56.062
C 706.834 585.204 58.174
C 709.964 584.054 58.331
C 712.762 581.986 60.069
C 716.399 582.290 60.929
C 719.131 581.537 62.274
C 721.894 579.685 62.675
C 724.541 577.652 62.906
C 727.832 576.635 62.220
C 729.945 574.055 63.116
C 732.643 571.567 64.971
C 734.603 569.471 64.360
C 737.398 566.853 63.444
C 739.612 564.854 63.211
C 741.987 562.170 62.419
C 743.286 559.215 62.153
C 744.554 556.542 60.983
C 745.217 553.778 59.344
C 745.746 550.816 58.025
C 746.287 547.818 56.065
C 747.015 545.002 54.422
C 747.134 542.279 52.787
C 745.347 538.985 51.460
C 745.408 536.262 49.490
C 745.676 533.391 47.933
C 745.069 530.349 47.271
C 743.859 526.857 46.184
C 741.480 525.540 44.634
C 739.611 523.449 42.598
C 737.067 521.471 41.587
C 734.847 519.341 39.270
C 732.567 517.570 37.658
C 729.111 515.448 38.119
C 726.998 514.040 36.966
C 723.310 513.209 35.177
C 720.864 512.046 33.836
C 718.194 510.204 32.622
C 715.239 508.771 31.935
C 712.184 508.195 30.729
C 709.652 508.420 28.455
C 706.706 508.514 26.842
C 704.105 508.878 24.969
C 700.886 508.994 23.480
C 698.300 509.256 21.410
C 695.425 509.175 20.118
C 691.842 509.489 19.543
C 689.234 508.930 17.660
C 685.766 509.511 17.627
C 682.854 510.878 17.412
C 678.629 510.579 16.285
C 674.816 511.193 16.778
C 671.441 510.802 15.115
C 669.045 510.296 12.444
C 666.375 507.756 11.039
C 664.364 503.646 10.129
C 661.664 503.944 7.678
C 659.336 502.275 6.176
C 658.214 499.163 5.359
C 655.990 497.244 4.062
C 652.990 495.257 3.926
C 651.481 492.137 4.647
C 648.153 489.526 5.401
C 647.204 486.023 4.413
C 643.751 484.710 5.026
C 643.370 481.823 7.205
C 641.688 477.524 7.719
C 641.377 473.886 7.592
C 641.840 470.679 8.203
C 643.172 467.018 10.209
C 640.097 465.113 11.430
C 636.604 463.725 9.659
C 634.759 462.151 8.324
C 632.206 462.321 5.889
C 630.765 462.658 3.723
C 625.711 460.264 2.800
C 621.891 459.363 2.411
C 618.854 459.783 0.787
C 616.749 461.127 -2.086
C 615.446 458.104 -2.178
C 612.780 456.388 -3.122
C 610.804 454.049 -6.907
C 612.671 450.622 -9.248
C 610.953 447.363 -10.201
C 610.862 443.589 -9.702
C 609.285 440.787 -9.110
C 608.455 438.200 -8.838
C 606.656 435.469 -9.390
C 606.937 431.534 -11.437
C 605.540 429.473 -14.177
C 604.730 427.741 -16.004
C 602.110 426.050 -16.643
C 600.008 424.332 -17.923
C 596.899 424.459 -20.667
C 597.736 422.077 -24.977
C 595.595 418.260 -24.250
C 591.536 416.197 -22.951
C 588.564 415.354 -23.900
C 585.674 411.722 -22.280
C 582.705 409.699 -22.371
C 579.559 407.417 -21.778
C 577.870 404.076 -23.450
C 575.792 400.908 -21.987
C 571.813 399.326 -21.724
C 569.995 396.724 -23.831
C 567.148 395.263 -23.523
C 562.706 394.322 -21.354
C 560.072 392.918 -21.440
C 557.843 390.950 -21.430
C 555.430 388.361 -22.775
C 552.763 386.706 -23.286
C 549.790 386.200 -23.812
C 547.335 388.053 -22.585
C 544.701 388.897 -22.053
C 540.562 387.421 -21.388
C 537.195 388.941 -19.952
C 533.662 389.239 -20.272
C 531.158 390.476 -19.342
C 527.955 391.372 -18.193
C 525.611 391.668 -14.135
C 523.305 391.318 -12.138
C 520.776 393.761 -9.153
C 517.611 395.353 -7.477
C 513.953 393.550 -9.071
C 510.201 394.299 -9.617
C 506.363 392.723 -11.632
C 504.380 395.178 -13.778
C 500.435 395.757 -15.502
C 496.485 396.526 -16.789
C 495.596 397.852 -18.961
C 492.342 397.269 -21.147
C 488.969 396.338 -23.369
C 487.597 399.237 -26.371
C 486.541 400.394 -30.172
C 482.226 401.519 -30.349
C 478.773 401.230 -32.928
C 475.615 401.292 -34.381
C 472.249 398.642 -34.945
C 469.157 397.593 -37.024
C 465.915 395.697 -37.304
C 462.897 395.205 -38.346
C 458.322 395.545 -38.415
C 455.854 396.679 -41.175
C 454.901 396.628 -43.663
C 453.454 397.376 -48.056
C 451.426 398.921 -49.301
C 448.311 400.585 -50.773
C 445.536 401.100 -54.093
C 442.530 401.478 -56.857
C 440.678 403.697 -57.617
C 438.116 408.289 -58.858
C 437.302 410.276 -61.240
C 436.764 412.899 -62.363
C 435.564 415.662 -64.508
C 431.601 417.535 -65.743
C 429.708 419.858 -69.037
C 430.641 422.149 -71.738
C 430.674 422.527 -75.793
C 427.768 421.971 -79.968
C 427.757 423.468 -83.156
C 426.429 425.938 -85.421
C 424.537 427.965 -87.146
C 421.528 428.802 -89.509
C 418.875 431.280 -90.728
C 416.293 432.974 -90.923
C 415.174 434.020 -94.288
C 413.725 434.090 -97.909
C 411.588 435.888 -100.419
C 409.996 439.550 -100.371
C 408.233 443.532 -100.892
C 409.100 445.804 -100.383
C 409.161 448.123 -99.757
C 410.208 451.989 -98.090
C 411.714 455.136 -99.336
C 414.090 458.110 -99.865
C 414.935 460.774 -100.071
C 415.459 465.160 -98.163
C 415.114 468.054 -98.074
C 417.255 470.692 -96.615
C 416.312 473.701 -98.300
C 414.652 476.725 -98.913
C 412.674 480.224 -99.221
C 412.182 483.964 -100.446
N -39.940 -20.221 48.165
N 237.615 266.387 -130.158
N 298.063 36.019 -467.676
N 179.744 90.190 -445.897
N 393.717 270.743 -223.437
N 343.209 338.141 -161.657
N 351.014 224.559 -149.590
N 482.720 298.378 -286.627
N 397.954 308.872 -401.897
N 571.473 378.396 -227.462
N 661.680 454.432 -248.612
N 645.263 466.434 -106.580
N 714.002 556.464 30.796
