# Supplementary material for: Impact of DNA methylation on 3D genome structure
Source: Nat Commun. 2021 May 28;12:3243. doi: 10.1038/s41467-021-23142-8 (PMC8163762; doi:10.1038/s41467-021-23142-8)
Supplement: Supplementary file 7 — Supplementary Software 2 [file 41467_2021_23142_MOESM7_ESM.zip › Supplementary_Software2/test/output_pos/cartnucl_000000_000027.xyz]

2888
generated by Juergen Walther
C 0.000 0.000 0.000
C 1.369 0.188 3.869
C 0.020 -0.284 6.812
C -0.696 -3.061 8.882
C -0.132 -3.479 11.963
C -0.845 -5.921 14.252
C -0.437 -6.323 17.450
C -1.408 -8.152 20.330
C -1.875 -9.564 23.339
C -2.391 -10.698 26.421
C -2.550 -13.029 28.817
C -3.161 -14.881 31.523
C -3.363 -17.028 34.219
C -3.924 -18.706 36.959
C -4.680 -20.479 39.570
C -5.607 -22.416 42.076
C -7.601 -23.069 44.887
C -9.973 -24.086 47.164
C -11.806 -25.552 49.810
C -12.912 -27.532 52.493
C -14.912 -28.718 54.405
C -17.330 -28.373 57.626
C -19.775 -29.864 59.810
C -22.346 -31.304 61.892
C -24.602 -32.778 63.601
C -26.988 -34.272 65.716
C -29.267 -35.696 67.522
C -32.763 -36.347 68.131
C -36.057 -36.524 68.014
C -38.969 -37.378 67.413
C -41.955 -38.960 66.847
C -45.456 -39.846 68.295
C -48.785 -40.608 67.286
C -51.954 -42.003 66.269
C -54.935 -43.066 65.414
C -58.273 -44.394 64.129
C -60.983 -44.862 63.592
C -63.840 -44.794 61.978
C -67.001 -44.540 60.413
C -69.193 -44.407 57.467
C -70.925 -44.156 55.070
C -73.197 -44.337 52.192
C -75.028 -44.332 49.777
C -77.054 -41.557 47.411
C -79.125 -39.957 44.796
C -79.483 -39.921 41.265
C -81.204 -39.202 38.402
C -82.065 -38.093 35.713
C -82.898 -36.139 33.164
C -81.998 -34.830 29.890
C -83.514 -32.661 27.240
C -84.465 -31.834 23.909
C -83.931 -29.303 21.498
C -85.240 -27.174 18.996
C -83.619 -25.942 15.966
C -82.925 -24.329 12.858
C -82.983 -22.048 10.913
C -82.895 -20.037 8.328
C -81.502 -17.380 5.816
C -79.070 -15.969 3.574
C -78.007 -13.652 1.917
C -75.783 -11.619 0.304
C -74.220 -10.612 -2.547
C -71.217 -7.457 -2.428
C -68.977 -4.299 -3.845
C -65.341 -3.849 -3.833
C -62.731 -2.366 -4.895
C -59.453 -0.800 -4.680
C -57.156 1.127 -4.631
C -54.092 2.751 -4.333
C -51.074 3.256 -3.671
C -47.589 3.671 -3.777
C -44.733 5.997 -2.629
C -41.619 8.093 -2.047
C -39.012 8.170 0.204
C -36.793 9.280 3.248
C -34.143 9.625 5.012
C -31.018 9.918 6.419
C -28.443 10.536 8.418
C -26.694 11.352 11.139
C -24.570 11.425 13.750
C -22.338 10.695 16.050
C -19.776 11.874 18.843
C -16.932 11.935 20.746
C -16.586 11.222 24.570
C -15.869 11.557 28.413
C -14.803 9.615 30.945
C -13.256 8.424 33.821
C -12.901 7.540 36.975
C -12.700 6.978 40.357
C -11.839 5.831 43.549
C -12.213 4.176 46.301
C -11.171 2.008 49.120
C -12.358 1.004 52.360
C -13.339 0.808 56.409
C -15.759 -0.945 58.857
C -16.893 -2.873 61.099
C -18.513 -4.255 63.713
C -20.279 -5.984 65.903
C -23.218 -6.721 68.273
C -26.062 -7.256 69.357
C -28.918 -7.825 70.382
C -31.530 -9.166 72.000
C -33.680 -11.864 73.550
C -37.384 -11.773 73.949
C -40.316 -12.707 75.600
C -43.282 -14.168 75.136
C -47.157 -14.215 75.466
C -49.898 -16.595 76.405
C -52.802 -17.525 77.142
C -56.013 -18.217 76.483
C -59.183 -18.793 75.579
C -61.862 -20.788 74.494
C -65.227 -20.398 73.828
C -69.323 -20.082 74.017
C -71.718 -20.481 72.370
C -74.898 -21.286 70.190
C -77.561 -21.766 68.915
C -80.527 -22.187 66.795
C -83.089 -21.481 64.943
C -85.116 -21.285 62.499
C -86.586 -20.802 59.605
C -88.200 -19.979 56.865
C -89.598 -19.405 53.573
C -91.144 -18.940 50.647
C -92.204 -18.098 47.772
C -92.359 -15.459 44.802
C -93.250 -14.713 41.649
C -94.532 -13.858 38.757
C -95.637 -11.924 36.498
C -96.412 -9.476 33.626
C -94.899 -7.669 31.568
C -94.018 -5.963 28.681
C -92.982 -3.434 26.698
C -91.766 -1.575 23.551
C -90.566 0.404 21.189
C -89.530 4.257 20.331
C -88.411 6.093 18.555
C -85.588 8.438 16.550
C -84.017 10.289 14.750
C -82.734 12.744 12.671
C -81.209 15.376 11.255
C -78.910 17.366 9.885
C -76.103 18.084 8.086
C -73.332 19.440 6.755
C -70.547 20.289 5.365
C -67.616 21.875 4.145
C -64.827 22.693 2.535
C -62.332 24.232 1.373
C -59.375 26.329 1.016
C -57.125 27.719 -0.898
C -54.301 29.800 -0.656
C -51.981 32.281 -1.435
C -49.994 35.133 -3.000
C -47.805 36.482 -2.806
C -45.726 36.908 -5.074
C -46.606 36.170 -9.349
C -44.994 36.653 -12.172
C -46.384 38.885 -17.934
C -44.815 39.033 -20.756
C -41.782 40.701 -23.585
C -40.417 42.509 -25.671
C -36.214 44.156 -26.510
C -32.910 44.490 -28.221
C -28.998 45.528 -26.858
C -25.454 47.848 -25.426
C -21.398 50.479 -22.673
C -17.643 51.986 -22.389
C -16.649 55.414 -23.533
C -13.794 55.934 -25.253
C -10.530 57.906 -26.844
C -8.699 60.801 -26.893
C -5.935 62.888 -27.008
C -4.213 64.634 -27.403
C -0.013 65.487 -29.270
C 2.285 67.153 -30.258
C 5.697 68.616 -30.757
C 9.240 68.984 -30.440
C 13.792 67.024 -30.294
C 16.257 68.430 -29.414
C 18.756 69.173 -27.467
C 22.027 70.319 -26.402
C 23.346 72.180 -22.081
C 25.733 71.908 -19.167
C 27.483 73.593 -16.602
C 27.383 75.213 -13.288
C 29.783 75.685 -9.938
C 31.789 74.683 -7.904
C 34.717 75.146 -7.021
C 37.012 74.638 -6.838
C 39.951 73.538 -6.035
C 42.544 74.357 -4.506
C 45.769 75.041 -3.797
C 48.452 74.254 -1.983
C 49.946 78.280 -2.048
C 53.148 80.757 -3.417
C 57.216 81.426 -1.969
C 60.325 82.151 -1.692
C 63.392 83.706 -0.771
C 66.295 84.705 -1.117
C 68.680 87.789 -1.269
C 72.406 89.197 -1.755
C 75.479 91.576 -1.320
C 78.099 93.042 -1.256
C 80.261 94.516 -2.819
C 83.302 96.279 -3.044
C 86.128 97.930 -3.237
C 89.864 99.444 -4.328
C 91.264 102.514 -6.336
C 93.886 105.409 -5.198
C 94.814 108.120 -6.180
C 94.655 112.029 -6.263
C 93.723 115.176 -8.240
C 95.908 117.859 -7.224
C 98.784 120.035 -7.822
C 100.099 122.739 -11.944
C 103.530 124.133 -10.978
C 107.646 124.610 -11.420
C 110.829 126.207 -12.201
C 114.655 128.164 -12.062
C 117.536 130.743 -10.379
C 120.954 133.263 -8.605
C 122.350 136.039 -6.574
C 125.103 138.304 -6.595
C 123.218 141.918 -3.492
C 124.853 144.288 -2.693
C 127.175 147.355 -3.053
C 127.297 150.787 -2.357
C 130.654 153.755 -4.202
C 132.054 156.834 -4.307
C 134.005 160.705 -4.664
C 136.669 164.116 -4.776
C 139.319 166.715 -3.918
C 141.129 169.246 -3.634
C 143.351 171.535 -2.482
C 146.486 173.797 1.320
C 148.236 177.848 1.187
C 151.062 180.539 0.833
C 152.429 184.756 -1.384
C 152.346 187.697 -1.503
C 154.946 190.687 -0.922
C 155.404 193.086 0.164
C 156.814 197.161 0.329
C 158.055 200.647 1.415
C 158.493 203.959 1.142
C 158.023 206.848 1.402
C 159.047 210.272 0.575
C 159.587 213.082 2.704
C 157.333 216.013 2.901
C 156.436 219.286 3.734
C 155.410 222.378 4.785
C 155.927 225.467 5.878
C 156.862 228.460 5.967
C 158.619 231.816 4.519
C 160.088 234.471 4.411
C 161.419 237.502 2.493
C 162.474 242.132 3.411
C 162.031 245.318 4.678
C 161.643 249.131 6.322
C 162.462 251.830 6.970
C 163.971 254.841 7.425
C 163.586 257.937 7.146
C 163.756 261.285 8.640
C 164.478 264.689 10.235
C 166.093 267.019 11.538
C 168.403 268.326 12.909
C 169.786 270.807 13.236
C 171.218 273.681 15.180
C 173.228 276.713 15.562
C 174.119 278.914 16.429
C 174.338 282.603 16.462
C 175.752 283.390 19.494
C 175.900 286.417 21.756
C 178.507 289.283 22.685
C 180.216 292.056 24.527
C 180.683 295.209 23.554
C 182.962 298.042 25.284
C 187.611 300.722 25.916
C 186.206 304.650 28.771
C 188.347 306.896 30.227
C 191.353 307.508 32.620
C 193.726 308.550 34.975
C 196.818 309.805 34.782
C 200.649 310.720 33.888
C 200.524 312.945 38.317
C 202.748 314.758 41.327
C 204.913 316.671 42.814
C 205.573 319.903 44.117
C 206.727 322.707 45.557
C 208.098 325.466 46.807
C 208.302 328.095 48.868
C 208.917 330.997 50.393
C 209.445 333.760 52.395
C 210.209 336.573 53.856
C 210.768 339.475 55.199
C 211.102 342.493 56.492
C 212.192 345.821 56.298
C 212.565 349.220 55.905
C 213.060 352.701 56.292
C 213.446 355.964 57.535
C 213.545 358.970 57.409
C 215.458 362.386 56.402
C 215.441 365.983 56.228
C 215.350 369.576 55.903
C 215.051 372.747 55.714
C 214.998 376.264 55.565
C 214.795 379.489 55.358
C 213.897 382.408 53.437
C 212.829 384.535 51.149
C 211.082 386.411 49.419
C 208.875 388.680 48.107
C 208.432 392.229 46.577
C 206.337 394.080 44.371
C 203.875 396.102 42.676
C 201.791 397.957 40.954
C 199.133 399.890 39.017
C 197.730 401.506 37.209
C 195.851 402.308 34.639
C 194.047 403.254 31.749
C 191.421 402.766 29.225
C 189.390 402.273 27.118
C 186.592 402.019 24.755
C 184.365 401.687 22.727
C 183.887 400.287 18.826
C 182.469 399.281 15.561
C 179.843 397.289 14.243
C 177.775 396.292 11.713
C 176.310 394.676 9.604
C 175.492 392.757 7.024
C 174.195 389.554 5.882
C 173.261 387.916 2.646
C 171.127 386.083 0.462
C 171.138 383.114 -1.460
C 170.340 381.454 -4.478
C 169.362 377.974 -4.982
C 168.325 374.872 -6.414
C 168.357 372.687 -8.466
C 167.793 370.127 -10.432
C 168.038 366.487 -11.845
C 167.958 362.897 -11.648
C 168.517 360.154 -12.833
C 169.234 356.815 -12.993
C 168.226 353.584 -13.344
C 171.118 350.330 -13.142
C 172.698 346.607 -13.943
C 173.954 344.075 -11.612
C 174.821 341.075 -10.986
C 176.840 338.406 -9.556
C 178.711 336.106 -9.107
C 180.772 333.602 -7.844
C 182.369 331.849 -5.801
C 183.478 329.355 -3.591
C 186.546 327.206 -2.670
C 189.126 324.638 -1.584
C 191.493 324.331 0.901
C 194.988 324.313 2.689
C 197.185 323.556 4.893
C 199.215 322.293 7.366
C 201.736 321.611 9.413
C 204.687 321.824 10.954
C 207.183 322.054 13.201
C 208.971 322.376 15.940
C 212.420 321.950 17.858
C 214.587 321.281 20.421
C 216.991 323.761 22.243
C 220.174 325.552 23.676
C 221.049 327.305 26.411
C 222.779 328.632 29.119
C 224.591 330.764 30.858
C 226.732 332.995 32.352
C 228.537 334.942 34.631
C 229.374 337.633 36.216
C 230.307 339.681 39.160
C 231.697 342.913 39.894
C 234.242 346.159 40.503
C 234.257 350.021 40.590
C 234.349 353.004 41.651
C 234.932 356.290 42.128
C 234.947 359.559 42.595
C 235.415 363.257 41.646
C 235.107 366.002 40.259
C 234.733 368.733 38.869
C 234.358 372.018 38.314
C 233.191 375.562 38.928
C 232.559 378.156 36.328
C 232.384 381.489 35.297
C 230.333 383.754 33.952
C 229.518 386.476 31.296
C 227.957 389.879 31.105
C 227.130 392.620 29.822
C 225.363 394.582 27.760
C 223.505 396.313 25.581
C 220.741 398.242 24.596
C 219.619 399.821 21.738
C 218.875 402.436 18.653
C 216.797 403.125 16.700
C 213.867 404.168 14.284
C 211.935 405.298 12.299
C 209.349 406.070 9.811
C 207.783 406.250 6.982
C 205.605 405.943 4.684
C 203.430 404.869 2.474
C 201.547 403.832 -0.010
C 199.161 402.422 -2.344
C 196.934 401.385 -4.607
C 195.110 399.899 -6.745
C 194.604 396.978 -9.394
C 192.562 395.253 -11.431
C 190.677 393.894 -13.742
C 189.985 392.339 -16.419
C 189.263 389.963 -19.364
C 189.326 386.905 -20.022
C 188.558 383.781 -21.314
C 189.010 380.757 -22.748
C 188.240 377.187 -23.973
C 188.110 374.065 -25.054
C 190.220 371.159 -26.992
C 190.401 368.518 -27.869
C 191.192 364.411 -27.911
C 191.484 361.457 -28.479
C 191.885 358.248 -29.717
C 192.942 355.218 -30.698
C 193.827 352.003 -30.705
C 193.725 348.755 -29.672
C 194.358 345.540 -28.928
C 194.629 342.503 -27.873
C 195.532 339.154 -27.127
C 195.625 335.990 -26.113
C 196.425 332.978 -25.634
C 198.285 329.924 -24.938
C 198.380 326.666 -24.762
C 200.629 324.079 -23.975
C 202.325 320.914 -23.408
C 205.779 318.125 -23.253
C 209.256 317.181 -25.068
C 210.287 315.079 -26.940
C 212.514 312.452 -28.978
C 215.145 309.192 -28.828
C 217.453 308.238 -29.533
C 220.487 310.653 -31.981
C 221.285 309.259 -34.613
C 221.781 307.813 -37.266
C 223.400 306.157 -39.353
C 224.075 305.601 -42.165
C 225.332 304.189 -44.297
C 227.768 304.061 -46.936
C 229.481 302.019 -49.856
C 232.618 300.649 -51.169
C 234.299 300.995 -53.464
C 235.164 300.110 -56.293
C 234.850 299.179 -60.329
C 236.443 296.722 -64.624
C 240.152 295.575 -65.194
C 243.124 293.369 -65.015
C 245.336 291.959 -65.674
C 247.804 292.829 -67.013
C 250.734 293.455 -67.744
C 252.914 293.017 -69.754
C 255.319 293.375 -70.927
C 257.579 292.044 -73.745
C 260.311 292.453 -76.005
C 263.206 292.728 -78.237
C 265.482 293.415 -80.531
C 269.266 293.363 -81.887
C 271.611 293.772 -84.820
C 274.345 292.511 -87.403
C 275.984 293.544 -90.360
C 279.054 294.774 -90.803
C 281.811 294.066 -92.312
C 283.314 295.562 -95.189
C 286.592 295.999 -96.954
C 287.477 296.781 -99.442
C 290.319 295.165 -101.652
C 292.242 294.577 -103.767
C 294.130 295.201 -106.423
C 296.432 296.288 -109.221
C 300.351 299.458 -109.634
C 301.932 299.237 -113.464
C 302.417 300.678 -117.330
C 301.492 303.424 -119.546
C 300.542 302.491 -123.867
C 302.278 304.306 -126.560
C 302.257 303.826 -130.708
C 302.151 305.697 -133.297
C 303.199 306.823 -136.509
C 304.254 306.073 -139.166
C 306.898 305.567 -141.754
C 309.127 305.755 -144.332
C 313.060 305.407 -144.362
C 316.369 306.278 -145.423
C 319.892 306.801 -146.344
C 321.522 306.692 -150.370
C 324.437 306.513 -153.838
C 328.169 306.514 -155.554
C 329.642 309.244 -157.349
C 331.698 310.152 -159.399
C 332.030 309.791 -162.572
C 333.287 309.596 -165.576
C 334.570 309.684 -168.522
C 336.988 310.061 -169.299
C 339.710 305.959 -170.061
C 342.621 306.733 -170.424
C 345.596 306.714 -170.215
C 348.380 302.651 -168.887
C 351.524 302.396 -170.114
C 353.546 300.413 -169.579
C 354.933 297.274 -169.043
C 357.565 294.959 -170.106
C 357.292 290.800 -169.476
C 357.926 286.325 -168.788
C 360.590 284.503 -166.997
C 362.619 281.959 -166.052
C 365.673 280.736 -163.684
C 368.338 278.406 -162.915
C 370.202 275.297 -161.723
C 371.108 272.195 -160.345
C 372.814 268.308 -158.584
C 376.233 266.856 -157.664
C 378.317 266.034 -156.281
C 381.599 264.726 -154.799
C 384.685 261.904 -155.884
C 386.627 257.218 -157.112
C 389.221 255.983 -156.180
C 391.763 255.154 -154.482
C 395.420 254.295 -152.897
C 397.618 253.128 -151.521
C 400.473 251.809 -149.206
C 404.295 251.147 -147.037
C 406.687 250.621 -146.757
C 409.713 248.129 -145.535
C 412.880 247.819 -145.369
C 416.763 247.838 -145.498
C 418.981 246.144 -144.760
C 421.997 245.161 -146.849
C 422.573 245.836 -150.437
C 424.191 246.266 -153.070
C 427.271 248.043 -154.090
C 430.079 247.875 -156.161
C 433.672 248.398 -156.988
C 437.064 247.944 -157.574
C 438.250 250.365 -157.806
C 439.091 253.209 -160.528
C 442.735 254.491 -161.587
C 446.133 255.198 -163.044
C 449.779 255.443 -164.369
C 452.719 255.547 -166.751
C 455.951 257.750 -166.307
C 459.793 258.323 -167.102
C 463.140 257.641 -168.170
C 467.160 258.369 -167.757
C 470.589 258.428 -167.779
C 473.846 258.733 -168.311
C 476.685 259.688 -170.180
C 479.994 260.412 -168.470
C 483.081 261.578 -168.087
C 484.985 264.064 -169.381
C 488.040 265.110 -171.173
C 491.438 266.490 -172.353
C 494.280 268.441 -172.543
C 496.266 270.329 -173.473
C 500.469 270.330 -174.758
C 502.186 274.184 -176.410
C 505.509 274.921 -177.291
C 509.544 277.293 -175.163
C 510.802 281.270 -176.482
C 513.617 281.684 -179.398
C 513.544 285.470 -178.959
C 516.428 287.952 -179.490
C 518.344 289.554 -181.226
C 519.737 290.836 -182.679
C 521.938 291.750 -186.116
C 525.177 293.237 -188.040
C 528.293 294.500 -189.487
C 531.380 296.043 -192.366
C 534.536 297.777 -192.783
C 537.753 300.075 -192.181
C 539.784 301.855 -193.828
C 541.746 303.609 -195.620
C 543.330 306.072 -195.952
C 542.849 309.278 -197.367
C 543.128 312.371 -198.027
C 546.922 314.976 -198.312
C 549.711 317.638 -199.239
C 549.913 321.476 -200.917
C 550.399 324.464 -202.096
C 552.411 327.382 -201.969
C 553.970 330.333 -202.330
C 555.259 333.382 -202.639
C 557.684 335.614 -203.221
C 559.682 338.278 -203.403
C 561.938 340.823 -204.000
C 563.760 343.518 -204.226
C 565.688 346.129 -204.239
C 567.789 348.668 -204.074
C 568.714 351.823 -202.853
C 570.013 354.528 -201.165
C 571.728 357.440 -200.120
C 573.895 360.189 -199.827
C 575.316 362.443 -198.426
C 575.299 366.152 -196.817
C 577.073 368.755 -195.072
C 578.803 371.292 -193.178
C 580.525 373.392 -191.502
C 582.295 375.914 -189.799
C 583.974 378.117 -188.121
C 584.940 379.482 -184.925
C 585.392 380.122 -181.717
C 586.465 380.166 -178.817
C 588.272 380.220 -175.907
C 589.505 382.388 -172.920
C 590.508 382.138 -169.512
C 592.127 381.806 -166.304
C 593.405 381.607 -163.292
C 594.961 381.059 -159.852
C 595.636 381.139 -157.134
C 595.750 380.239 -153.979
C 595.705 379.467 -150.529
C 595.647 377.122 -147.700
C 595.453 375.210 -145.438
C 595.717 372.932 -142.572
C 595.776 371.012 -140.228
C 593.096 369.341 -137.502
C 591.579 367.373 -134.762
C 591.439 364.029 -133.580
C 590.762 361.689 -131.185
C 589.628 359.339 -129.635
C 587.657 357.168 -128.083
C 586.155 353.853 -128.087
C 584.023 351.754 -125.834
C 583.155 348.787 -124.066
C 580.498 346.464 -123.830
C 578.395 344.459 -121.815
C 576.917 341.211 -122.581
C 575.135 338.122 -122.402
C 572.796 336.376 -121.720
C 570.688 333.959 -121.049
C 567.830 331.346 -121.611
C 566.134 328.685 -123.336
C 563.676 326.960 -123.805
C 561.402 324.992 -125.431
C 560.159 321.919 -126.199
C 556.768 321.516 -128.905
C 553.381 319.798 -130.510
C 552.626 318.992 -134.003
C 550.888 317.439 -136.173
C 549.059 316.976 -139.285
C 546.948 316.599 -141.381
C 545.083 316.270 -144.301
C 544.350 316.241 -147.344
C 543.638 315.353 -150.666
C 541.123 315.937 -153.534
C 538.795 315.898 -156.535
C 538.582 317.484 -159.586
C 537.405 319.987 -162.372
C 536.903 321.106 -165.331
C 536.400 321.763 -168.669
C 535.642 323.142 -171.591
C 534.784 325.425 -173.866
C 534.631 327.471 -176.536
C 535.254 329.146 -179.294
C 533.969 331.331 -182.349
C 533.740 332.523 -185.549
C 534.564 336.116 -186.838
C 534.315 339.700 -188.414
C 536.254 341.802 -190.187
C 537.417 344.169 -192.451
C 538.387 347.099 -193.603
C 539.057 350.305 -194.637
C 540.247 353.140 -196.307
C 542.030 355.806 -196.715
C 544.206 358.179 -198.549
C 545.429 361.544 -198.236
C 545.860 365.692 -198.255
C 547.902 368.532 -196.616
C 550.003 370.863 -196.187
C 551.614 373.699 -195.335
C 553.568 376.138 -194.267
C 554.640 379.079 -192.032
C 555.454 380.761 -189.571
C 556.301 382.387 -187.087
C 557.918 384.489 -185.035
C 560.845 386.340 -183.516
C 561.083 387.592 -180.013
C 562.324 389.823 -177.630
C 564.012 389.978 -174.754
C 564.399 391.194 -171.080
C 567.036 392.608 -168.821
C 568.235 393.944 -166.248
C 569.172 394.010 -163.032
C 569.979 393.835 -159.790
C 572.151 393.290 -157.084
C 572.023 393.446 -153.637
C 572.062 394.597 -149.689
C 572.599 393.531 -147.010
C 573.588 392.107 -143.474
C 574.243 391.459 -140.628
C 574.833 390.064 -137.284
C 574.277 388.900 -134.314
C 574.161 387.008 -131.758
C 573.696 384.566 -129.616
C 572.910 382.326 -127.346
C 572.333 379.486 -125.173
C 571.890 377.030 -122.952
C 571.033 374.531 -121.184
C 568.306 371.833 -120.140
C 567.520 369.019 -118.479
C 566.668 366.556 -116.491
C 564.750 364.728 -114.747
C 562.270 362.257 -113.138
C 560.265 360.010 -113.987
C 558.384 357.099 -114.035
C 555.703 355.075 -114.386
C 553.630 351.843 -114.685
C 551.469 349.383 -115.146
C 547.513 348.526 -115.665
C 545.523 346.646 -116.195
C 542.873 344.177 -118.286
C 540.830 342.168 -119.248
C 538.198 339.991 -119.822
C 535.395 338.411 -120.772
C 533.167 336.660 -122.531
C 532.147 334.302 -124.774
C 530.513 332.443 -127.046
C 529.379 330.496 -129.354
C 527.506 328.721 -131.790
C 526.394 326.556 -134.053
C 524.607 324.936 -136.084
C 522.255 324.022 -138.711
C 520.609 321.720 -140.338
C 518.307 321.418 -142.979
C 518.129 319.538 -148.482
C 514.177 319.759 -150.547
C 511.878 317.830 -152.381
C 510.315 317.152 -155.568
C 508.525 316.581 -158.320
C 508.662 313.189 -161.402
C 507.825 312.097 -164.266
C 506.753 313.290 -167.735
C 505.108 312.577 -170.607
C 503.093 311.540 -171.721
C 501.522 309.914 -174.020
C 500.267 307.229 -176.781
C 498.682 306.342 -178.762
C 495.877 304.256 -179.419
C 494.472 303.800 -180.934
C 491.894 303.100 -180.338
C 488.488 302.531 -179.327
C 488.885 299.145 -178.013
C 487.652 296.656 -177.762
C 485.770 294.093 -177.255
C 485.432 292.165 -180.525
C 482.727 292.094 -183.225
C 480.878 290.671 -185.370
C 479.187 290.700 -189.461
C 477.023 290.987 -191.508
C 474.163 290.122 -192.203
C 471.481 289.206 -193.639
C 468.723 289.825 -194.597
C 466.439 287.591 -196.478
C 463.467 287.782 -197.776
C 461.484 289.118 -200.396
C 459.156 290.029 -202.636
C 456.693 291.029 -204.633
C 455.127 291.430 -207.564
C 453.236 292.379 -210.142
C 451.347 292.899 -212.985
C 449.366 293.822 -215.405
C 447.572 294.902 -217.885
C 445.960 296.113 -220.498
C 443.937 298.547 -222.009
C 442.597 301.212 -223.728
C 440.918 303.379 -225.963
C 439.191 304.794 -228.675
C 438.159 307.007 -230.436
C 435.567 310.032 -231.127
C 434.461 312.703 -233.274
C 433.463 315.482 -235.348
C 432.755 317.877 -237.334
C 431.702 320.476 -239.463
C 430.894 322.918 -241.430
C 431.257 326.386 -242.354
C 432.126 329.561 -242.608
C 433.553 332.202 -243.354
C 435.163 334.853 -244.811
C 434.807 338.468 -246.204
C 436.680 341.446 -246.759
C 438.701 344.204 -247.912
C 440.438 346.843 -248.787
C 442.728 349.720 -249.803
C 443.945 352.214 -250.193
C 446.054 354.692 -249.762
C 448.130 357.494 -249.178
C 451.326 359.067 -248.275
C 453.875 360.312 -247.401
C 457.110 361.946 -246.821
C 459.765 363.259 -246.180
C 461.653 365.039 -242.913
C 464.106 366.701 -240.698
C 467.480 366.360 -239.651
C 470.334 367.546 -238.196
C 472.732 367.965 -236.385
C 474.760 368.466 -233.806
C 477.271 367.072 -231.573
C 479.481 368.239 -228.783
C 482.578 368.593 -227.061
C 484.022 367.842 -223.921
C 486.060 368.833 -221.206
C 488.208 366.775 -219.091
C 490.524 365.643 -216.621
C 491.728 365.537 -213.878
C 493.575 365.137 -211.201
C 494.894 363.540 -207.882
C 496.080 360.862 -205.794
C 496.763 359.723 -203.060
C 497.233 357.431 -200.568
C 499.288 355.444 -198.721
C 497.658 352.840 -195.631
C 497.630 350.680 -192.119
C 496.711 347.178 -191.562
C 496.733 344.565 -189.742
C 495.393 341.558 -188.189
C 494.320 339.512 -186.278
C 492.931 336.737 -184.702
C 491.522 333.971 -184.303
C 490.755 330.588 -183.750
C 488.421 328.251 -181.756
C 486.626 325.528 -179.809
C 483.934 323.433 -180.295
C 480.299 321.972 -180.038
C 477.979 319.765 -180.124
C 475.907 317.020 -180.141
C 473.309 314.959 -180.038
C 470.158 313.865 -179.984
C 467.235 312.311 -180.596
C 464.801 310.515 -181.881
C 461.306 308.676 -181.472
C 458.894 306.281 -181.865
C 455.435 306.625 -183.643
C 451.588 306.712 -184.412
C 449.523 305.982 -186.966
C 446.825 304.922 -188.884
C 444.038 305.110 -190.632
C 440.982 305.523 -192.144
C 438.124 305.200 -194.136
C 436.084 305.946 -196.531
C 433.817 305.274 -199.384
C 431.316 306.971 -201.328
C 427.789 308.704 -202.725
C 426.502 311.378 -205.198
C 425.179 312.739 -207.734
C 423.461 314.699 -209.872
C 422.268 316.686 -212.224
C 420.886 319.949 -213.723
C 420.632 322.885 -214.650
C 420.444 325.818 -215.594
C 419.862 328.557 -217.440
C 419.619 330.699 -220.547
C 420.019 334.401 -220.709
C 419.362 337.496 -222.186
C 420.840 340.159 -223.555
C 421.380 344.000 -223.835
C 421.748 346.630 -226.481
C 421.941 349.520 -227.689
C 423.442 352.457 -228.275
C 425.130 355.317 -228.677
C 427.275 357.527 -230.366
C 428.517 360.718 -229.921
C 429.136 364.782 -229.820
C 431.305 366.757 -229.809
C 434.254 369.355 -230.061
C 436.155 371.657 -230.245
C 438.897 374.095 -230.139
C 440.989 376.299 -229.018
C 443.660 377.817 -228.194
C 446.555 378.730 -226.946
C 449.242 379.846 -225.421
C 452.469 380.619 -223.967
C 455.413 381.598 -222.729
C 458.102 382.149 -221.127
C 460.189 381.972 -217.747
C 463.128 382.293 -216.151
C 465.877 383.060 -214.540
C 467.697 383.880 -212.074
C 469.879 384.308 -208.928
C 470.981 382.602 -206.548
C 473.024 381.339 -204.048
C 473.959 380.182 -201.017
C 476.131 378.557 -198.282
C 477.538 377.113 -195.661
C 477.055 376.303 -191.690
C 477.970 375.040 -189.379
C 478.592 372.117 -186.453
C 479.428 370.408 -184.105
C 480.420 368.984 -181.108
C 480.691 367.472 -178.125
C 480.929 365.151 -175.742
C 481.811 362.128 -174.432
C 482.086 359.292 -172.650
C 482.553 356.384 -171.335
C 482.626 353.437 -169.359
C 483.307 350.478 -168.009
C 483.432 347.963 -166.111
C 482.550 345.210 -163.896
C 483.474 342.772 -161.931
C 482.063 340.264 -159.910
C 481.472 336.810 -160.097
C 481.019 334.994 -158.542
C 481.767 331.938 -157.072
C 480.661 329.723 -156.078
C 479.762 327.744 -153.341
C 479.280 326.414 -150.554
C 479.493 325.301 -146.494
C 477.923 322.620 -144.569
C 477.362 321.182 -141.208
C 475.862 323.606 -136.648
C 472.809 321.427 -135.843
C 470.240 320.049 -134.269
C 466.973 318.711 -132.424
C 464.343 319.020 -129.944
C 460.984 315.948 -130.110
C 457.775 313.811 -130.882
C 456.065 311.350 -129.403
C 452.216 310.639 -128.089
C 449.253 307.414 -127.160
C 444.721 306.250 -128.341
C 442.869 302.899 -126.084
C 439.064 303.123 -125.483
C 436.357 301.465 -123.811
C 433.468 301.200 -122.384
C 431.663 298.945 -122.883
C 428.500 296.815 -121.884
C 426.310 294.141 -119.341
C 422.269 295.565 -117.368
C 418.908 294.629 -115.508
C 415.957 294.881 -113.901
C 413.598 295.807 -111.990
C 410.674 295.802 -109.010
C 408.469 295.598 -106.279
C 406.038 296.681 -105.509
C 403.605 299.005 -103.442
C 402.369 301.918 -100.897
C 400.070 302.859 -98.707
C 395.971 303.684 -96.797
C 392.313 305.595 -96.065
C 390.209 306.672 -94.111
C 388.271 308.084 -91.902
C 386.165 309.664 -89.747
C 385.904 312.472 -87.158
C 383.795 314.897 -84.702
C 384.275 316.449 -81.605
C 385.599 319.101 -78.814
C 387.337 320.832 -75.841
C 386.831 322.614 -72.697
C 384.697 325.087 -71.051
C 382.449 325.182 -68.757
C 385.733 328.546 -66.812
C 386.717 328.475 -63.782
C 386.908 328.715 -60.552
C 386.140 328.865 -57.469
C 386.701 330.715 -54.518
C 384.297 330.646 -51.113
C 383.549 332.330 -48.468
C 382.201 333.982 -45.220
C 379.805 335.609 -42.842
C 378.008 337.933 -40.750
C 376.556 339.556 -38.757
C 375.885 340.231 -34.366
C 374.125 340.829 -31.308
C 371.741 340.305 -28.348
C 369.257 339.747 -26.886
C 369.442 339.380 -23.551
C 371.030 340.847 -19.420
C 373.174 343.718 -15.202
C 374.621 346.421 -13.136
C 371.939 347.848 -9.737
C 371.192 347.555 -6.473
C 371.060 347.676 -3.116
C 371.114 346.684 -0.043
C 369.695 346.232 4.001
C 369.187 344.441 8.161
C 372.077 343.084 9.573
C 373.817 339.343 12.206
C 377.036 341.512 13.921
C 379.978 339.477 16.478
C 381.636 340.765 18.254
C 382.936 340.483 21.629
C 381.989 339.429 25.482
C 381.324 337.661 28.186
C 383.095 336.109 30.605
C 383.135 335.145 34.392
C 383.580 334.481 37.437
C 384.478 333.230 39.701
C 386.005 333.237 42.628
C 388.687 330.606 42.212
C 390.782 328.792 43.548
C 391.702 327.390 46.627
C 393.240 325.789 50.328
C 396.622 325.086 51.897
C 399.657 324.074 53.813
C 401.438 323.423 55.817
C 404.322 323.497 56.903
C 405.142 321.755 59.564
C 408.093 320.416 61.851
C 411.698 320.673 63.395
C 411.506 318.583 66.977
C 415.373 317.786 67.784
C 418.763 317.949 68.852
C 421.611 317.898 71.622
C 424.135 318.030 73.396
C 426.726 316.602 75.916
C 431.482 315.881 75.462
C 434.966 315.273 77.622
C 438.343 313.171 77.693
C 440.196 310.974 78.877
C 442.052 310.957 81.460
C 445.330 309.845 82.310
C 449.088 310.192 83.646
C 451.758 308.030 83.815
C 454.583 304.985 84.774
C 456.036 305.313 88.543
C 457.989 304.315 91.484
C 462.723 306.539 91.534
C 466.339 305.392 93.191
C 469.164 305.892 95.393
C 474.002 306.257 95.849
C 475.903 306.605 98.333
C 478.337 306.952 100.331
C 480.566 308.119 102.386
C 483.808 307.690 103.760
C 486.770 307.833 105.332
C 489.558 307.986 107.137
C 492.867 308.138 107.615
C 496.004 308.005 108.740
C 499.350 308.219 109.565
C 502.366 308.166 110.804
C 505.391 307.880 111.947
C 508.490 307.380 112.963
C 510.806 306.116 115.275
C 513.108 304.302 117.079
C 515.962 303.038 118.741
C 519.212 302.408 119.917
C 521.410 300.831 121.239
C 523.199 299.406 124.572
C 525.825 297.432 126.048
C 528.357 295.320 127.513
C 530.674 293.406 128.587
C 533.259 291.471 129.992
C 535.595 289.568 131.175
C 536.656 286.296 132.264
C 536.891 283.093 133.026
C 537.354 280.036 132.913
C 538.422 276.819 132.419
C 540.175 273.728 134.003
C 540.340 270.179 133.759
C 540.996 266.694 133.087
C 541.475 263.477 132.681
C 541.924 259.770 131.896
C 542.108 256.976 132.000
C 541.224 253.834 131.652
C 540.236 250.441 131.539
C 538.463 247.597 130.031
C 536.903 245.352 128.874
C 535.425 242.408 127.256
C 534.055 240.030 125.970
C 530.521 237.857 126.408
C 527.774 235.417 125.981
C 525.633 234.162 123.444
C 523.420 231.870 122.208
C 520.958 230.500 121.085
C 517.906 229.308 120.556
C 514.844 229.495 118.599
C 511.595 227.655 118.319
C 508.976 225.991 116.571
C 505.479 226.222 116.091
C 502.341 224.612 115.839
C 499.451 225.541 113.812
C 496.258 225.617 112.218
C 493.272 225.368 112.113
C 490.107 225.055 111.325
C 486.407 226.097 110.594
C 483.810 228.032 109.031
C 480.913 228.934 108.839
C 478.210 230.919 108.177
C 475.611 231.808 106.169
C 473.021 235.142 107.248
C 469.540 237.347 107.392
C 469.007 240.887 106.613
C 467.055 243.309 105.930
C 465.774 246.713 106.065
C 464.155 249.185 106.572
C 462.889 252.414 106.866
C 462.735 255.539 106.788
C 462.166 258.900 105.943
C 460.864 262.247 107.352
C 459.391 265.662 108.124
C 460.558 268.750 109.111
C 461.399 271.815 111.416
C 462.056 274.854 112.182
C 462.515 278.247 112.509
C 463.100 281.314 113.634
C 464.004 283.805 115.660
C 465.415 286.525 117.055
C 467.271 289.156 117.712
C 467.890 292.494 119.771
C 468.847 295.715 120.417
C 471.704 296.943 122.779
C 473.719 298.674 125.666
C 476.740 300.086 126.121
C 479.345 302.150 127.139
C 481.933 303.188 128.893
C 484.411 304.184 131.052
C 487.206 305.680 132.533
C 490.203 305.812 133.741
C 493.577 307.244 134.286
C 496.390 306.815 136.481
C 499.037 306.905 139.702
C 502.031 304.988 141.216
C 504.975 304.223 142.097
C 507.732 303.167 143.723
C 510.519 301.811 144.866
C 512.682 299.518 147.070
C 513.904 297.008 148.397
C 515.118 294.468 149.662
C 517.293 292.208 150.849
C 520.483 290.187 151.050
C 520.836 286.763 152.477
C 522.723 284.262 154.022
C 523.754 281.106 153.670
C 524.185 277.482 155.014
C 526.783 274.781 155.114
C 528.113 272.069 155.963
C 528.427 268.734 155.988
C 528.499 265.390 155.886
C 529.566 262.274 154.668
C 529.023 258.937 155.372
C 529.090 255.115 156.887
C 528.534 252.343 156.105
C 528.019 248.626 154.909
C 527.765 245.683 154.436
C 526.970 242.238 153.450
C 525.419 239.405 153.212
C 523.890 236.858 152.073
C 521.834 234.766 150.602
C 519.607 232.624 149.489
C 517.234 230.510 147.750
C 515.176 228.335 146.268
C 512.824 226.689 144.904
C 508.940 226.129 144.266
C 506.488 224.560 142.586
C 504.127 222.698 141.282
C 501.280 221.320 141.039
C 497.638 220.167 140.542
C 494.883 221.326 139.617
C 491.739 221.651 138.191
C 488.478 222.472 137.887
C 485.039 223.070 136.258
C 481.979 223.873 135.297
C 478.343 225.169 136.620
C 475.754 226.027 136.040
C 472.536 228.525 135.092
C 469.898 229.812 134.371
C 466.626 230.834 133.880
C 463.601 232.284 133.922
C 461.075 234.398 133.396
C 459.277 236.710 131.649
C 457.257 239.199 130.641
C 455.603 241.614 129.288
C 453.458 244.316 128.453
C 451.695 246.675 126.913
C 449.644 248.968 126.221
C 447.612 251.989 126.332
C 445.238 253.832 125.056
C 443.587 256.879 125.647
C 442.723 260.262 123.644
C 439.926 263.759 123.557
C 438.714 267.254 124.285
C 437.359 269.278 125.893
C 435.595 272.319 128.083
C 432.981 273.223 129.875
C 430.737 275.283 131.006
C 429.250 276.716 133.889
C 427.535 278.428 136.212
C 425.594 280.024 138.389
C 424.951 282.047 140.977
C 423.695 283.680 143.600
C 422.698 285.742 146.184
C 421.328 287.358 148.662
C 420.070 288.801 151.284
C 418.953 290.127 154.091
C 416.642 290.260 156.727
C 414.881 289.988 159.672
C 413.192 290.497 162.738
C 411.919 291.792 165.745
C 410.625 291.695 168.461
C 407.335 291.295 170.776
C 405.898 291.116 174.074
C 404.488 290.771 177.377
C 403.461 290.496 180.386
C 402.095 290.330 183.626
C 400.958 290.065 186.647
C 400.084 287.958 189.441
C 399.568 285.451 191.527
C 399.901 283.276 193.701
C 400.598 281.362 196.456
C 399.183 279.763 199.708
C 399.701 277.029 201.931
C 400.615 274.674 204.509
C 401.252 272.407 206.788
C 402.306 269.763 209.329
C 402.416 267.615 211.126
C 403.053 264.602 212.260
C 403.481 261.304 213.461
C 405.292 258.114 213.691
C 406.695 255.499 213.745
C 408.609 252.412 214.272
C 410.143 249.813 214.556
C 410.044 245.950 212.986
C 410.792 242.413 212.201
C 413.519 240.378 211.189
C 415.035 237.349 210.742
C 416.378 234.904 209.550
C 417.142 232.201 207.783
C 419.220 230.732 205.183
C 419.797 227.368 203.640
C 421.793 224.652 202.489
C 422.417 222.827 199.525
C 422.942 219.711 197.936
C 425.023 218.947 195.037
C 426.754 217.277 192.398
C 427.018 215.332 190.133
C 427.977 213.293 187.753
C 428.796 212.024 184.144
C 430.321 212.196 180.892
C 430.576 211.237 178.019
C 431.205 211.305 174.659
C 433.256 210.677 172.017
C 432.039 211.736 167.970
C 431.884 211.450 163.859
C 432.404 214.054 161.336
C 432.983 214.916 158.325
C 432.639 216.888 155.286
C 432.014 217.877 152.525
C 431.524 219.702 149.602
C 431.362 222.131 147.635
C 431.963 224.576 145.187
C 430.356 226.372 142.174
C 429.386 228.181 138.978
C 428.103 231.259 138.109
C 425.525 234.006 137.003
C 424.490 236.764 135.748
C 423.874 239.732 134.122
C 422.483 242.438 132.797
C 420.225 244.786 132.077
C 418.554 247.673 131.626
C 417.604 250.819 131.580
C 415.261 253.677 130.131
C 414.317 256.770 129.011
C 411.733 259.219 130.615
C 408.627 261.531 131.249
C 407.920 264.399 132.860
C 406.620 267.495 133.757
C 404.670 269.690 135.252
C 402.324 271.748 136.685
C 400.600 274.457 138.075
C 399.246 276.213 140.428
C 398.431 279.298 142.314
C 396.148 280.405 144.859
C 392.809 281.737 146.973
C 391.313 281.816 150.534
C 390.357 282.850 153.370
C 388.693 283.472 156.235
C 387.531 283.915 159.295
C 385.417 283.140 162.414
C 384.238 281.720 164.892
C 383.123 280.275 167.381
C 382.018 279.627 170.481
C 381.829 279.858 174.250
C 380.662 277.182 176.567
C 379.234 276.139 179.579
C 379.786 274.240 182.269
C 378.715 271.456 184.765
C 378.708 270.802 188.456
C 378.015 269.326 191.137
C 378.240 266.827 193.357
C 378.603 264.191 195.385
C 380.013 262.424 198.073
C 379.603 259.358 199.607
C 378.394 256.186 201.928
C 379.419 253.702 203.105
C 380.929 250.522 204.870
C 381.645 248.050 206.395
C 382.938 244.904 207.774
C 383.471 241.736 208.189
C 384.879 238.895 208.446
C 386.607 236.140 208.005
C 387.990 233.211 207.459
C 390.000 230.276 206.773
C 391.746 227.455 206.379
C 393.345 224.875 205.438
C 394.207 222.201 202.625
C 396.119 219.653 201.555
C 397.676 216.889 200.733
C 398.161 214.130 199.243
C 398.918 211.109 196.976
C 399.877 210.506 194.060
C 401.419 209.051 191.317
C 401.810 207.822 188.196
C 403.545 206.432 185.051
C 404.583 205.367 182.097
C 403.333 204.150 178.408
C 403.964 203.373 175.805
C 404.860 203.577 171.725
C 405.601 203.128 168.830
C 406.162 202.072 165.580
C 406.148 201.455 162.282
C 406.622 201.718 158.991
C 408.262 202.682 156.160
C 409.163 203.587 153.052
C 410.397 204.681 150.280
C 411.115 205.669 146.948
C 412.544 206.671 144.120
C 413.147 207.373 141.106
C 412.893 208.597 137.685
C 414.129 208.801 134.670
C 413.376 210.226 131.545
C 412.915 210.659 127.643
C 412.070 212.580 124.656
C 412.242 213.786 120.918
C 414.779 213.713 117.220
C 415.124 214.702 113.839
C 414.883 217.045 111.147
C 416.566 216.808 107.858
C 420.259 217.463 106.127
C 422.181 216.581 103.834
C 424.479 216.002 101.266
C 426.875 215.309 98.162
C 430.516 216.582 97.306
C 434.236 216.780 95.716
C 436.516 215.239 94.759
C 440.424 214.620 93.489
C 443.041 214.275 91.595
C 445.266 211.990 90.043
C 447.610 210.334 88.303
C 450.129 208.850 86.720
C 451.522 206.747 84.520
C 453.483 204.691 82.773
C 455.220 202.673 80.576
C 457.257 200.779 78.873
C 459.201 198.699 77.314
C 461.041 196.395 75.833
C 463.892 194.357 75.688
C 466.245 191.849 75.846
C 468.624 189.310 75.211
C 470.657 186.841 73.758
C 472.521 184.477 73.713
C 476.201 182.890 74.243
C 478.327 179.983 74.233
C 480.414 177.044 74.383
C 482.068 174.316 74.452
C 484.114 171.451 74.427
C 485.879 168.737 74.498
C 487.173 165.945 76.380
C 487.922 163.710 78.692
C 487.898 161.251 80.568
C 487.677 158.185 82.081
C 489.644 155.132 83.476
C 489.402 152.512 85.877
C 488.890 149.514 87.820
C 488.586 146.875 89.740
C 487.904 143.845 91.956
C 488.014 141.802 93.871
C 487.384 140.174 96.651
C 486.946 138.491 99.729
C 484.957 137.463 102.643
C 483.374 136.769 105.056
C 481.361 135.445 107.825
C 479.705 134.502 110.182
C 479.098 135.540 114.177
C 477.878 135.678 117.666
C 474.822 135.807 119.467
C 472.978 135.520 122.329
C 471.186 136.066 124.716
C 469.802 137.260 127.485
C 467.065 139.140 128.973
C 465.854 140.070 132.392
C 463.413 140.402 134.965
C 461.972 142.899 137.012
C 460.822 143.918 140.198
C 458.077 146.178 141.022
C 455.650 148.143 142.752
C 454.705 150.026 144.885
C 453.053 151.857 147.041
C 451.325 155.009 148.586
C 449.123 157.853 148.588
C 448.137 160.454 149.813
C 446.770 163.580 150.033
C 444.125 165.614 150.698
C 444.481 169.932 150.228
C 443.673 173.907 150.969
C 442.828 176.577 148.607
C 441.660 179.479 148.011
C 441.480 182.752 146.431
C 441.548 185.688 145.822
C 441.522 188.860 144.391
C 441.451 191.116 142.222
C 440.530 193.675 140.000
C 441.566 197.170 138.736
C 441.943 200.708 137.406
C 443.265 202.226 134.609
C 445.760 204.208 132.315
C 446.725 206.004 129.846
C 447.220 208.097 127.162
C 448.510 210.031 124.794
C 450.746 211.518 122.816
C 452.523 212.690 120.207
C 453.716 213.349 117.216
C 455.915 215.627 114.822
C 456.853 217.317 111.998
C 459.942 216.638 109.708
C 463.306 216.993 107.719
C 464.614 215.959 104.797
C 466.355 215.773 101.794
C 468.783 215.032 99.694
C 471.567 214.416 97.780
C 473.797 213.794 95.157
C 475.802 212.036 93.328
C 477.297 210.787 90.176
C 480.188 208.958 89.075
C 484.025 207.803 87.922
C 486.292 204.687 87.636
C 487.956 202.281 86.421
C 490.276 199.946 85.694
C 492.137 197.292 85.064
C 494.826 194.626 85.740
C 496.405 192.295 87.015
C 497.923 189.936 88.304
C 499.639 187.089 88.740
C 500.700 183.511 88.130
C 502.118 181.170 90.659
C 504.093 178.425 91.533
C 503.999 175.456 93.055
C 505.355 172.906 95.661
C 506.141 169.250 95.912
C 507.290 166.611 97.163
C 507.352 164.088 99.366
C 507.224 161.704 101.709
C 506.310 158.569 103.002
C 506.781 156.772 105.912
C 508.197 154.372 108.936
C 507.247 152.688 111.143
C 505.899 150.241 113.919
C 505.330 148.289 116.113
C 504.107 146.266 118.921
C 503.400 145.337 121.942
C 501.838 144.416 124.556
C 499.816 144.113 127.123
C 498.089 143.963 129.913
C 495.721 143.813 132.650
C 493.686 143.451 135.275
C 491.690 143.683 137.738
C 489.976 145.872 140.579
C 487.650 146.165 142.988
C 485.706 146.266 145.624
C 484.651 147.244 148.451
C 483.131 148.882 151.590
C 481.485 151.421 152.386
C 479.236 153.556 153.937
C 478.038 156.332 155.440
C 475.517 158.822 156.948
C 473.744 161.320 158.195
C 474.010 165.001 159.937
C 472.737 167.283 160.911
C 470.959 171.066 161.043
C 469.544 173.652 161.710
C 468.166 176.540 163.036
C 467.376 179.655 164.000
C 466.192 182.772 164.038
C 464.045 185.286 163.199
C 462.547 188.219 162.534
C 460.819 190.780 161.607
C 459.455 193.980 160.905
C 457.516 196.541 160.053
C 456.310 199.421 159.613
C 455.889 202.947 158.801
C 454.024 205.626 158.779
C 454.172 208.998 157.794
C 452.006 211.682 156.399
C 450.332 215.055 156.835
C 450.508 218.210 156.743
C 448.921 221.724 156.463
C 449.733 225.595 155.204
C 449.491 227.477 154.837
C 447.409 230.485 154.404
C 447.520 232.942 154.955
C 445.209 236.070 154.508
C 445.897 240.099 154.711
C 444.921 243.632 155.376
C 446.586 246.656 154.556
C 448.366 250.001 154.408
C 449.350 253.097 154.611
C 450.835 256.668 155.184
C 451.145 260.399 154.741
C 453.004 262.445 154.693
C 453.502 265.694 155.323
C 455.279 267.774 156.280
C 458.044 271.055 155.690
C 459.506 275.018 155.910
C 460.086 277.441 156.964
C 459.397 280.514 158.774
C 460.308 284.031 160.305
C 460.427 286.929 161.528
C 460.580 289.848 162.352
C 460.335 292.513 162.746
C 459.760 295.909 162.110
C 457.469 298.695 162.813
C 458.053 301.780 161.792
C 458.211 304.776 162.115
C 458.892 308.479 163.082
C 462.164 309.680 166.982
C 460.877 314.250 167.246
C 461.838 316.364 168.029
C 462.361 319.803 168.395
C 461.608 322.838 169.257
C 462.876 326.232 171.896
C 461.556 329.611 173.950
C 463.048 332.079 175.281
C 463.010 334.339 176.195
C 464.183 337.316 176.082
C 465.517 338.391 173.635
C 466.839 340.931 174.159
C 470.285 342.840 171.671
C 474.286 343.334 171.185
C 477.464 345.129 171.129
C 480.227 345.874 170.501
C 483.016 347.482 169.686
C 486.475 348.390 169.529
C 489.240 352.126 169.097
C 492.034 350.590 166.935
C 493.409 349.253 164.713
C 496.115 347.278 162.795
C 497.127 345.732 159.612
C 499.160 343.700 157.468
C 500.466 343.367 154.308
C 502.906 345.271 150.916
C 505.618 345.969 148.695
C 509.015 347.081 148.939
C 512.331 347.470 148.381
C 515.862 347.855 147.291
C 518.664 346.243 145.374
C 521.833 345.390 143.345
C 524.795 344.554 142.117
C 527.131 344.447 139.028
C 528.984 345.580 136.966
C 531.541 346.490 136.200
C 534.441 347.015 134.391
C 537.088 345.459 131.700
C 538.714 344.065 130.546
C 542.606 343.110 131.247
C 545.512 342.924 130.549
C 548.879 340.195 128.407
C 551.668 339.688 127.465
C 552.530 337.772 123.805
C 555.298 336.152 124.669
C 557.350 334.929 122.698
C 559.504 334.027 121.814
C 560.712 332.773 120.009
C 565.312 331.807 119.107
C 567.034 331.609 114.714
C 568.025 328.356 114.267
C 568.242 324.936 113.288
C 570.849 322.211 112.600
C 569.866 319.163 109.274
C 570.261 316.483 105.911
C 569.688 314.203 104.106
C 570.433 311.049 105.941
C 573.175 306.768 102.601
C 574.941 303.558 101.170
C 575.639 300.067 99.997
C 577.786 297.683 99.480
C 578.633 294.300 100.126
C 579.896 291.197 100.332
C 581.393 288.243 100.626
C 581.616 284.911 100.404
C 582.349 281.670 100.694
C 582.914 278.268 100.536
C 583.791 275.138 100.800
C 584.495 272.001 101.247
C 584.996 268.794 101.840
C 586.485 266.198 103.670
C 587.304 263.647 105.831
C 588.145 260.583 107.387
C 588.734 257.205 108.147
C 589.200 254.818 109.921
C 591.621 252.631 112.309
C 592.050 249.785 114.474
C 592.426 247.029 116.773
C 592.529 244.536 118.762
C 592.909 241.741 120.869
C 593.116 239.217 122.886
C 592.842 237.915 126.239
C 592.358 237.470 129.475
C 591.099 236.898 132.241
C 589.376 235.757 134.975
C 589.569 233.722 138.285
C 588.032 233.439 141.485
C 586.082 232.716 144.434
C 584.490 232.152 147.243
C 582.371 231.637 150.374
C 581.431 231.329 152.996
C 580.034 232.116 155.860
C 578.772 232.971 159.050
C 576.482 234.776 161.287
C 574.720 236.356 163.078
C 572.267 237.874 165.348
C 570.319 239.274 167.201
C 570.227 242.651 169.649
C 569.168 245.325 171.974
C 566.535 247.669 172.393
C 564.736 249.904 174.248
C 563.399 252.413 175.306
C 562.728 255.452 176.457
C 561.236 258.708 175.813
C 560.575 261.891 177.672
C 558.565 264.610 178.790
C 558.495 268.144 178.670
C 557.935 271.224 180.317
C 556.635 274.346 178.944
C 555.451 277.690 178.544
C 555.512 280.657 178.965
C 554.931 283.872 179.214
C 554.941 287.668 178.264
C 554.415 290.492 176.101
C 554.808 293.427 175.415
C 555.145 296.264 173.537
C 553.824 299.094 172.186
C 556.259 301.690 169.671
C 557.488 305.224 167.938
C 558.103 305.979 164.406
C 558.517 308.090 162.058
C 559.992 309.487 159.039
C 561.501 311.143 157.045
C 563.059 312.502 154.245
C 564.141 312.791 151.322
C 564.633 313.582 147.937
C 567.270 314.864 145.430
C 569.356 316.386 142.644
C 571.303 315.249 140.038
C 574.490 314.295 137.952
C 576.256 313.686 135.351
C 577.760 313.334 132.279
C 579.875 312.759 129.787
C 582.588 311.749 128.130
C 584.758 310.311 125.994
C 586.174 308.505 123.642
C 589.250 307.810 121.231
C 590.947 306.922 118.394
C 593.348 303.885 117.884
C 596.489 301.649 117.158
C 597.175 298.658 115.779
C 598.656 296.046 114.027
C 600.445 293.332 113.494
C 602.605 290.683 113.156
C 604.292 287.811 112.084
C 605.210 284.712 112.167
C 605.958 281.360 110.774
C 607.601 278.316 111.747
C 610.400 275.350 112.620
C 610.854 272.139 114.718
C 611.147 269.089 115.522
C 612.039 266.135 116.879
C 612.372 263.191 118.338
C 613.396 260.715 121.098
C 613.608 259.259 123.815
C 613.752 257.816 126.541
C 613.845 255.438 128.903
C 613.027 252.165 130.611
C 613.070 251.524 134.282
C 613.431 249.384 137.019
C 611.867 248.268 139.749
C 611.752 247.551 143.570
C 610.642 244.848 145.919
C 610.327 243.327 148.645
C 609.106 242.876 151.732
C 607.784 242.678 154.799
C 605.427 241.619 157.178
C 604.906 241.949 160.575
C 604.909 241.566 164.670
C 603.217 242.088 167.009
C 600.793 242.574 170.074
C 599.301 242.756 172.661
C 597.194 243.510 175.570
C 596.068 244.960 178.238
C 594.208 246.495 180.313
C 592.251 248.608 181.886
C 590.622 250.851 183.649
C 588.435 253.305 185.171
C 586.437 255.417 186.817
C 584.767 257.830 188.037
C 584.295 261.734 188.624
C 582.368 264.283 189.667
C 580.676 266.690 191.109
C 580.184 269.488 192.521
C 579.605 273.113 193.692
C 579.401 275.995 192.492
C 578.459 279.282 191.917
C 578.748 282.588 191.293
C 577.743 286.200 190.414
C 577.400 289.375 189.555
C 579.404 292.901 189.103
C 579.395 295.570 188.294
C 579.697 298.969 185.876
C 579.718 301.718 184.620
C 579.908 305.063 183.743
C 580.729 308.124 182.641
C 581.224 310.775 180.679
C 580.599 312.840 178.037
C 580.742 315.055 175.515
C 580.508 316.940 172.908
C 580.899 319.269 170.259
C 580.480 321.279 167.646
C 580.848 323.483 165.421
C 582.223 325.614 162.807
C 581.911 328.182 160.815
C 583.710 329.884 158.320
C 584.749 333.911 157.923
C 584.763 336.869 156.469
C 585.628 339.115 155.563
C 585.229 341.840 153.690
C 584.702 344.037 152.103
C 583.435 347.063 150.316
C 581.511 348.632 147.463
C 579.839 350.913 145.129
C 578.547 353.791 142.626
C 577.305 355.146 140.188
C 574.287 356.017 137.439
C 574.569 357.653 133.406
C 575.389 359.436 130.794
C 574.716 361.800 129.019
C 574.989 366.364 128.571
C 573.036 368.427 126.514
C 570.370 371.011 126.115
C 569.261 373.950 125.289
C 567.458 375.845 122.892
C 565.812 378.103 121.032
C 564.423 380.498 119.192
C 561.940 381.994 117.520
C 560.008 383.808 115.494
C 557.653 385.625 113.741
C 555.853 387.533 111.804
C 554.066 389.248 109.705
C 552.218 390.775 107.438
C 551.887 392.701 104.526
C 551.473 393.936 101.339
C 550.376 395.512 98.369
C 548.525 397.146 95.870
C 547.881 398.084 93.083
C 548.541 400.580 89.972
C 547.744 401.572 86.603
C 547.060 402.454 83.172
C 546.293 403.058 80.134
C 545.482 404.000 76.839
C 544.751 404.702 73.764
C 545.410 404.229 70.249
C 546.552 403.271 67.303
C 547.024 401.760 64.646
C 546.859 400.051 61.681
C 547.154 400.283 57.809
C 547.945 398.321 54.944
C 548.104 396.204 52.025
C 548.461 394.381 49.324
C 548.795 391.996 46.366
C 549.524 390.705 43.988
C 550.992 388.540 42.005
C 552.738 386.402 39.796
C 554.251 383.184 38.868
C 555.591 380.620 38.203
C 556.839 377.355 37.083
C 557.999 374.679 36.260
C 561.726 372.810 36.119
C 564.456 370.358 35.651
C 565.276 367.015 36.518
C 567.120 364.160 36.166
C 568.950 361.788 36.644
C 571.506 359.800 37.366
C 572.939 357.371 39.666
C 575.974 355.187 39.883
C 577.701 352.116 40.404
C 580.222 350.755 42.479
C 583.113 348.747 42.817
C 584.151 346.697 45.653
C 585.908 344.460 47.811
C 588.347 343.314 49.124
C 590.604 341.533 50.696
C 592.922 340.323 53.606
C 593.663 339.250 56.958
C 595.646 338.652 59.183
C 596.913 338.293 62.337
C 597.739 336.329 64.991
C 599.398 338.089 68.615
C 601.640 338.243 72.073
C 600.630 339.267 75.442
C 601.150 339.350 78.583
C 601.250 340.800 81.920
C 602.088 341.966 84.552
C 602.309 343.458 87.689
C 601.470 344.949 90.310
C 600.510 345.816 93.575
C 601.289 348.250 96.465
C 601.864 350.156 99.700
C 600.507 352.893 101.294
C 600.087 356.570 102.605
C 599.046 358.945 104.483
C 597.837 361.088 106.886
C 597.026 363.743 108.706
C 596.585 366.922 109.613
C 595.345 369.873 110.657
C 593.396 372.328 111.647
C 592.952 375.877 113.368
C 591.552 378.344 115.283
C 590.072 381.757 114.095
C 589.390 385.584 113.561
C 586.757 387.617 113.055
C 584.552 390.304 113.100
C 583.037 393.049 112.088
C 581.830 396.062 110.966
C 579.874 398.888 110.309
C 578.020 400.859 108.540
C 575.140 403.086 107.847
C 574.099 405.502 105.398
C 573.560 408.953 103.120
C 572.469 410.119 99.602
C 570.756 411.355 97.242
C 569.658 412.977 94.498
C 568.381 414.070 91.655
C 568.423 415.334 88.022
C 568.846 415.492 84.966
C 569.254 415.583 81.907
C 568.762 416.055 78.624
C 566.877 416.179 75.348
C 568.326 415.677 71.951
C 568.319 416.222 68.501
C 568.238 414.647 65.558
C 569.640 414.000 61.989
C 568.385 413.510 58.491
C 568.539 413.216 55.371
C 569.282 411.626 52.518
C 570.160 409.854 49.819
C 569.600 407.618 47.169
C 571.382 406.301 44.521
C 573.225 405.576 40.917
C 574.098 403.355 39.210
C 575.007 400.334 36.854
C 575.843 398.369 34.759
C 577.006 395.566 32.694
C 578.979 393.439 31.254
C 580.393 390.744 30.326
C 581.931 387.852 30.133
C 583.805 385.167 29.868
C 585.471 381.950 29.900
C 587.029 379.006 29.645
C 588.729 376.336 29.923
C 591.718 374.322 31.604
C 593.316 371.407 32.095
C 595.118 368.671 32.185
C 597.709 366.880 32.564
C 600.748 364.750 33.600
C 602.169 363.742 36.199
C 603.896 361.783 38.479
C 606.141 360.939 40.856
C 607.925 358.866 43.568
C 609.680 357.550 46.043
C 612.913 358.134 48.464
C 614.462 357.299 50.627
C 615.851 356.813 54.542
C 617.241 356.069 57.120
C 619.341 355.175 59.725
C 621.385 355.004 62.380
C 622.540 354.875 65.507
C 622.428 354.100 68.826
C 622.818 353.936 72.159
C 622.759 353.573 75.364
C 623.275 353.618 78.874
C 623.226 353.043 82.147
C 623.859 353.023 85.236
C 624.669 354.022 88.644
C 625.400 353.202 91.718
C 626.137 354.719 94.803
C 625.629 356.718 98.196
C 627.724 357.915 100.708
C 629.675 356.767 104.886
C 632.545 356.582 107.080
C 635.268 355.804 109.833
C 638.890 354.581 110.276
C 642.356 352.070 111.834
C 645.818 350.755 113.617
C 647.802 349.986 115.925
C 650.711 351.120 117.769
C 652.638 352.216 119.775
C 653.856 351.248 123.842
C 655.460 350.343 125.193
C 657.606 348.866 126.310
C 661.273 350.094 127.748
C 664.741 347.984 128.454
C 666.456 345.901 132.293
C 668.773 343.720 134.099
C 669.609 344.291 136.432
C 669.475 346.172 140.166
C 670.113 345.700 143.516
C 672.792 344.669 145.645
C 675.238 344.465 148.512
C 677.294 344.629 150.584
C 678.147 349.406 153.574
C 680.842 350.486 156.216
C 683.216 350.387 158.118
C 685.423 351.155 159.814
C 688.087 353.415 161.917
C 691.360 351.293 163.585
C 693.662 350.915 165.366
C 696.917 351.096 165.612
C 699.395 350.680 165.725
C 703.117 349.693 168.017
C 705.248 346.764 169.621
C 707.887 344.076 170.936
C 710.405 342.679 171.416
C 712.693 340.524 173.306
C 715.275 339.502 175.286
C 718.441 341.164 177.685
C 722.304 342.857 178.857
C 726.662 345.417 179.422
C 729.220 346.126 182.113
C 731.566 346.509 184.451
C 734.674 349.035 183.489
C 737.634 348.955 184.447
C 740.225 347.663 186.157
C 742.662 347.845 188.905
C 745.371 348.867 190.039
C 748.403 347.490 189.596
C 751.276 346.726 189.623
C 754.275 344.913 188.586
C 758.129 345.738 189.488
C 761.617 344.420 190.610
C 764.491 343.984 193.701
C 766.801 345.412 194.613
C 770.299 347.285 193.926
C 772.036 348.384 196.821
C 775.611 349.611 199.051
C 778.939 350.445 200.777
C 782.925 352.010 200.867
C 784.487 351.855 204.386
C 788.111 352.351 206.795
C 789.542 353.181 209.280
C 790.590 354.902 212.948
C 791.540 354.318 217.000
C 792.206 353.172 219.326
C 794.867 352.191 221.812
C 796.001 349.881 222.464
C 798.446 347.607 222.326
C 799.938 345.478 224.717
C 801.899 342.807 226.164
C 803.521 339.657 225.912
C 804.274 337.375 226.007
C 806.583 335.175 225.005
C 809.107 332.623 224.699
C 810.193 329.930 225.380
C 810.478 326.936 226.431
C 812.106 324.208 228.379
C 812.837 322.331 230.228
C 813.945 317.984 231.153
C 815.440 315.084 233.030
C 816.504 311.267 235.092
C 816.835 308.056 235.689
C 818.756 304.934 234.227
C 816.958 302.129 235.141
C 816.754 297.922 235.239
C 816.409 294.153 234.983
C 815.258 289.491 234.628
C 815.687 284.559 234.369
C 815.128 281.264 234.217
C 814.631 277.351 233.740
C 813.301 274.715 232.655
C 812.915 271.447 231.825
C 813.192 269.215 230.667
C 811.280 266.080 229.067
C 811.306 263.582 226.991
C 810.882 260.082 226.599
C 810.541 256.889 225.620
C 810.465 253.748 224.534
C 809.095 250.736 224.031
C 808.420 247.514 223.495
C 807.279 244.336 222.776
C 806.724 241.190 222.121
C 806.178 238.016 221.717
C 805.574 234.776 221.557
C 806.660 231.441 221.521
C 807.564 228.191 222.206
C 807.872 224.675 222.442
C 807.364 221.201 222.318
C 807.858 218.315 223.017
C 810.064 214.944 222.683
C 810.607 211.516 223.644
C 811.242 208.137 224.738
C 811.609 205.166 225.844
C 812.103 201.815 226.806
C 812.540 198.782 227.852
C 814.063 196.522 230.215
C 815.727 195.131 232.705
C 816.542 193.965 235.451
C 816.813 192.402 238.488
C 818.300 189.379 240.433
C 819.347 188.394 243.692
C 819.790 187.191 247.065
C 820.428 186.096 250.088
C 820.970 185.061 253.720
C 821.997 184.110 256.148
C 823.347 184.182 259.139
C 825.025 184.173 262.251
C 825.816 185.594 265.547
C 826.548 186.838 268.140
C 827.140 188.026 271.563
C 827.724 189.127 274.325
C 830.672 191.393 276.216
C 832.648 193.288 278.704
C 832.236 195.898 281.075
C 833.256 197.725 283.775
C 834.148 199.965 285.618
C 835.735 202.499 287.056
C 835.705 206.033 287.922
C 837.827 208.456 289.833
C 838.423 211.024 292.227
C 839.744 214.300 292.400
C 841.746 216.677 294.088
C 841.297 220.292 294.318
C 841.658 223.751 295.122
C 843.190 226.297 295.527
C 844.305 229.277 296.308
C 845.233 233.054 295.883
C 844.622 236.485 294.995
C 845.612 239.299 294.411
C 845.736 242.442 293.072
C 845.169 245.788 293.315
C 846.084 248.436 289.978
C 847.148 251.955 288.110
C 845.496 253.699 285.343
C 845.059 256.322 283.591
C 844.548 258.274 280.562
C 844.846 260.106 278.207
C 844.517 261.929 275.261
C 843.371 262.931 272.526
C 841.754 264.687 269.950
C 842.264 266.087 266.391
C 842.342 267.930 263.071
C 841.365 267.324 259.823
C 841.585 266.416 256.010
C 840.714 266.330 252.929
C 839.471 266.700 249.744
C 838.905 266.527 246.478
C 839.090 265.534 243.299
C 838.441 264.441 240.182
C 837.027 263.263 237.459
C 837.067 262.727 233.526
C 835.882 262.484 230.324
C 835.804 259.328 228.026
C 836.374 256.801 225.079
C 834.664 254.385 223.480
C 833.360 252.254 221.063
C 833.017 249.543 219.223
C 833.061 246.739 217.240
C 832.230 244.091 215.109
C 831.593 241.025 214.305
C 829.766 238.270 212.630
C 830.196 234.781 211.883
C 831.315 231.127 210.214
C 831.680 227.382 211.091
C 831.150 224.263 211.235
C 831.401 220.902 211.308
C 831.374 217.647 211.864
C 832.837 214.214 212.800
C 834.178 211.915 214.370
C 835.488 209.641 215.995
C 836.143 206.651 217.364
C 835.428 203.281 218.924
C 837.630 201.440 221.300
C 838.799 198.477 222.733
C 839.176 196.900 225.651
C 841.349 194.976 228.240
C 841.109 191.977 230.477
C 842.100 189.739 232.440
C 843.201 188.566 235.379
C 844.330 187.654 238.394
C 844.002 186.434 241.670
C 846.066 185.703 244.340
C 848.631 183.962 247.043
C 849.339 184.040 249.889
C 850.056 184.010 253.761
C 850.914 183.647 256.604
C 851.836 183.839 260.151
C 853.496 184.518 262.848
C 854.338 185.647 265.700
C 855.021 187.496 268.324
C 856.089 189.323 270.837
C 856.735 191.554 273.617
C 857.441 193.387 276.319
C 858.192 195.562 278.511
C 859.883 199.029 279.476
C 860.411 201.448 281.748
C 861.294 203.548 284.104
C 863.068 205.733 285.569
C 864.965 208.771 286.986
C 865.219 211.852 286.503
C 865.591 215.262 287.007
C 866.710 218.417 286.564
C 866.974 222.242 286.932
C 867.487 225.506 286.795
C 869.883 228.401 285.205
C 870.431 231.109 284.824
C 870.404 234.955 283.182
C 870.707 237.881 282.487
C 871.612 241.181 281.951
C 872.645 244.151 280.781
C 872.736 247.116 279.257
C 871.434 250.040 278.079
C 870.755 252.881 276.419
C 869.647 255.539 274.964
C 869.085 258.468 273.041
C 867.909 261.284 271.727
C 867.563 263.962 270.097
C 867.559 266.468 267.454
C 867.091 269.557 266.506
C 867.256 271.534 263.603
C 866.160 272.264 261.159
C 864.333 275.072 259.314
C 865.117 276.469 256.575
C 865.200 280.085 255.766
C 866.758 283.450 255.759
C 866.756 286.288 253.843
C 864.141 288.623 252.206
C 863.520 291.798 251.911
C 863.883 294.689 249.888
C 863.860 297.696 248.396
C 863.952 300.781 247.160
C 863.421 303.152 244.858
C 863.437 305.855 242.904
C 862.985 308.530 240.769
C 862.994 311.267 238.997
C 863.175 313.883 237.083
C 863.483 316.397 234.968
C 865.135 319.272 233.823
C 867.083 321.622 232.232
C 868.380 324.316 230.343
C 868.843 327.013 228.140
C 870.402 328.983 226.481
C 872.700 332.296 226.194
C 874.602 334.550 224.127
C 876.641 336.708 222.076
C 878.382 338.482 220.075
C 880.228 340.665 218.019
C 882.000 342.536 216.060
C 885.190 343.267 214.543
C 888.335 343.270 213.537
C 890.957 342.767 211.976
C 893.465 342.293 209.690
C 896.569 343.858 207.943
C 899.634 342.965 206.365
C 902.384 342.048 204.215
C 905.030 341.292 202.434
C 907.971 340.115 200.308
C 910.493 339.673 199.170
C 913.336 338.167 198.516
C 916.517 336.724 197.966
C 918.784 333.863 197.547
C 920.616 331.536 197.357
C 922.879 328.742 196.614
C 924.745 326.397 196.162
C 927.498 324.142 198.339
C 930.007 321.627 199.370
C 930.500 318.112 199.324
C 932.457 315.325 199.591
C 933.675 312.683 200.453
C 935.075 310.191 202.139
C 934.665 306.903 203.642
C 936.782 304.338 205.364
C 938.041 301.055 205.931
C 938.259 298.658 208.522
C 940.161 296.233 210.257
C 939.025 293.161 211.867
C 938.883 290.049 213.611
C 939.592 288.137 215.808
C 940.117 285.576 217.783
C 939.541 283.047 220.713
C 937.634 280.734 222.700
C 937.258 279.068 225.215
C 935.685 277.398 227.749
C 934.541 274.505 229.127
C 932.431 274.551 232.939
C 931.121 273.091 236.566
C 927.719 272.974 237.922
C 925.613 271.834 240.021
C 922.832 271.947 242.365
C 921.097 271.935 244.811
C 918.534 272.139 247.157
C 915.719 272.694 248.408
C 912.459 272.464 249.693
C 910.242 273.534 252.664
C 907.739 274.027 255.478
C 905.150 276.180 256.207
C 903.167 279.153 257.834
C 900.624 280.822 258.835
C 897.622 282.115 259.906
C 895.211 284.025 261.151
C 893.621 286.689 262.376
C 891.483 289.219 262.977
C 889.051 291.425 262.831
C 886.763 294.136 264.613
C 883.955 295.933 265.387
C 883.291 299.732 264.775
C 882.533 303.550 265.270
C 880.912 306.016 263.655
C 879.003 308.818 262.887
C 878.313 311.945 262.113
C 877.843 315.310 261.611
C 876.597 318.453 260.711
C 876.432 321.196 259.008
C 874.766 323.947 257.167
C 875.533 327.217 255.886
C 876.272 331.296 255.438
C 878.073 333.810 253.122
C 878.594 336.068 250.964
C 879.707 338.724 249.210
C 880.891 340.956 247.084
C 883.454 343.424 245.620
C 886.025 344.606 244.379
C 888.602 345.729 243.103
C 890.725 347.427 241.139
C 892.059 349.021 237.981
C 895.648 349.558 237.129
C 898.181 351.306 235.478
C 900.697 350.934 233.315
C 904.418 351.407 232.287
C 906.428 352.418 229.289
C 908.972 353.250 227.651
C 911.926 352.702 226.170
C 914.880 351.910 224.812
C 917.008 350.900 222.207
C 920.386 350.364 221.733
C 924.418 350.709 221.001
C 926.696 349.147 220.013
C 929.651 347.078 218.434
C 932.154 345.896 217.299
C 934.998 343.883 216.146
C 937.725 342.136 216.186
C 939.831 339.772 215.868
C 941.487 336.941 215.970
C 943.362 334.273 216.365
C 944.987 331.042 216.575
C 946.714 328.183 216.642
C 948.064 325.360 217.195
C 948.998 322.431 219.717
C 950.171 319.322 220.221
C 951.740 316.491 220.732
C 953.385 314.298 222.329
C 954.867 311.488 224.508
C 953.942 309.398 226.645
C 953.634 306.502 228.526
C 953.350 304.514 231.240
C 952.768 301.347 233.355
C 952.202 298.968 235.580
C 952.208 298.119 239.572
C 951.660 296.326 241.636
C 949.603 294.247 244.625
C 948.623 292.413 246.818
C 948.085 290.319 249.524
C 947.332 288.880 252.460
C 945.667 287.451 254.971
C 943.206 285.558 256.382
C 940.921 284.142 258.399
C 938.499 282.660 259.929
C 936.115 281.352 262.209
C 933.689 279.649 263.712
C 931.712 278.415 265.836
C 929.398 277.975 268.614
C 927.649 275.996 270.534
C 925.436 276.159 273.261
C 922.120 276.262 274.945
C 919.699 275.497 276.841
C 917.108 274.722 279.955
C 915.896 271.140 281.657
C 913.485 268.493 283.968
C 912.286 265.516 287.867
C 913.080 264.040 291.625
C 912.213 261.783 293.494
C 912.840 261.888 297.090
C 913.144 261.786 300.844
C 915.227 261.393 303.784
C 916.238 261.066 307.252
C 916.042 263.245 311.689
C 916.434 261.759 315.562
C 914.245 263.554 320.391
C 912.014 262.084 323.163
C 908.195 259.888 324.682
C 906.004 257.664 325.580
C 904.225 256.217 328.286
C 902.237 254.534 330.403
C 900.380 252.624 332.394
C 898.056 252.018 334.724
C 896.112 250.798 337.144
C 893.747 249.839 339.470
C 891.836 248.503 341.749
C 890.081 247.281 344.192
C 888.419 246.201 346.830
C 887.958 243.922 349.456
C 887.863 242.196 352.433
C 886.979 240.545 355.433
C 885.323 239.312 358.276
C 885.085 238.050 360.998
C 885.187 234.787 363.382
C 884.958 233.389 366.694
C 884.894 232.017 370.030
C 884.798 231.026 373.062
C 884.564 229.698 376.314
C 884.456 228.597 379.357
C 886.205 227.749 382.396
C 888.438 227.251 384.776
C 890.335 227.603 387.194
C 891.904 228.327 390.153
C 893.091 226.947 393.591
C 895.538 227.483 396.123
C 897.567 228.421 398.957
C 899.544 229.079 401.487
C 901.865 230.155 404.317
C 903.779 230.280 406.360
C 906.636 230.922 407.844
C 909.766 231.355 409.430
C 912.912 233.158 410.025
C 915.507 234.554 410.379
C 918.516 236.465 411.255
C 921.068 237.995 411.834
C 925.093 237.866 410.745
C 928.702 238.594 410.386
C 930.857 241.302 409.597
C 933.924 242.804 409.503
C 936.502 244.125 408.601
C 939.402 244.860 407.166
C 941.185 246.902 404.739
C 944.713 247.451 403.610
C 947.557 249.425 402.773
C 949.731 250.008 400.045
C 953.019 250.505 398.840
C 954.138 252.549 396.031
C 956.123 254.243 393.595
C 958.329 254.474 391.579
C 960.645 255.398 389.453
C 962.346 256.171 386.015
C 962.577 257.657 382.749
C 963.878 257.875 380.011
C 964.221 258.464 376.661
C 965.173 260.481 374.091
C 964.607 259.219 369.959
C 965.389 259.014 365.916
C 963.112 259.512 363.089
C 962.624 260.058 359.990
C 961.033 259.683 356.738
C 960.383 259.028 353.885
C 958.924 258.509 350.768
C 956.751 258.330 348.523
C 954.623 258.910 345.790
C 953.198 257.271 342.600
C 951.785 256.268 339.220
C 948.830 254.984 337.999
C 946.226 252.402 336.597
C 943.636 251.360 335.030
C 940.884 250.734 333.063
C 938.353 249.335 331.436
C 936.100 247.076 330.463
C 933.281 245.408 329.684
C 930.159 244.467 329.268
C 927.488 242.115 327.510
C 924.549 241.167 326.034
C 921.913 238.609 327.359
C 919.528 235.518 327.743
C 916.483 234.838 329.003
C 913.294 233.559 329.533
C 910.926 231.633 330.773
C 908.699 229.311 331.973
C 905.834 227.612 333.044
C 903.800 226.291 335.182
C 900.506 225.508 336.689
C 899.089 223.259 339.107
C 897.495 219.949 341.082
C 896.979 218.496 344.624
C 895.604 217.578 347.326
C 894.632 215.949 350.113
C 893.816 214.826 353.109
C 894.198 212.747 356.323
C 895.303 211.593 358.969
C 896.431 210.503 361.628
C 896.693 209.434 364.795
C 896.006 209.290 368.511
C 898.376 208.143 371.148
C 899.041 206.748 374.280
C 900.602 207.327 377.174
C 903.058 206.278 380.002
C 903.259 206.313 383.745
C 904.397 205.648 386.592
C 906.609 205.891 389.096
C 908.982 206.271 391.425
C 910.416 207.707 394.291
C 913.271 207.306 396.190
C 916.134 206.116 398.892
C 918.461 207.148 400.350
C 921.410 208.669 402.470
C 923.682 209.396 404.275
C 926.644 210.696 406.011
C 929.740 211.225 406.801
C 932.535 212.628 407.383
C 935.331 214.342 407.260
C 938.310 215.709 407.057
C 941.316 217.702 406.709
C 944.171 219.435 406.640
C 946.854 221.015 406.000
C 949.853 221.835 403.522
C 952.520 223.727 402.747
C 955.370 225.266 402.249
C 958.291 225.724 401.099
C 961.568 226.446 399.207
C 962.525 227.367 396.374
C 964.308 228.872 393.810
C 965.908 229.222 390.857
C 967.677 230.916 387.884
C 969.096 231.915 385.070
C 970.745 230.617 381.570
C 971.836 231.215 379.073
C 972.131 232.063 374.989
C 972.931 232.768 372.161
C 974.376 233.287 369.056
C 975.388 233.231 365.858
C 975.527 233.667 362.554
C 974.921 235.276 359.609
C 974.403 236.143 356.404
C 973.659 237.347 353.506
C 973.085 238.027 350.071
C 972.439 239.425 347.126
C 972.111 239.995 344.042
C 971.310 239.703 340.500
C 971.478 240.904 337.469
C 970.439 240.118 334.203
C 968.108 239.968 331.884
C 964.597 239.523 330.491
C 964.702 237.833 326.882
C 961.527 236.700 325.266
C 957.572 234.151 323.474
C 957.187 232.248 321.421
C 956.345 230.241 319.211
C 954.154 230.797 315.237
C 952.485 230.147 311.653
C 951.271 228.960 307.095
C 949.643 226.147 306.459
C 946.204 224.423 307.905
C 942.488 224.567 306.724
C 939.562 224.409 306.087
C 935.250 224.719 306.575
C 932.188 225.288 305.785
C 928.631 225.592 305.785
C 925.465 225.683 304.179
C 922.748 223.321 303.769
C 920.090 220.955 302.395
C 916.103 222.049 302.121
C 911.813 220.644 303.099
C 908.808 219.649 304.200
C 907.283 218.739 308.437
C 904.779 218.114 310.123
C 902.665 214.713 310.463
C 900.838 212.883 312.270
C 898.676 209.549 312.286
C 897.808 206.822 316.563
C 896.721 203.880 315.195
C 894.640 200.917 315.506
C 891.366 197.311 313.132
C 889.667 193.921 312.245
C 887.674 189.739 313.660
C 888.373 186.995 311.810
C 887.638 183.514 309.408
C 888.157 182.974 306.192
C 888.144 180.218 304.100
C 890.808 175.490 303.918
C 892.310 178.731 299.913
C 893.008 177.362 296.927
C 894.424 175.615 295.893
C 896.028 174.069 293.579
C 895.351 172.941 290.050
C 897.021 173.274 287.709
C 898.218 172.959 284.763
C 900.145 171.982 283.273
C 903.321 174.378 281.333
C 905.678 175.676 279.172
C 909.352 174.961 277.863
C 912.601 174.841 276.149
C 916.180 175.372 275.496
C 920.051 174.105 274.613
C 923.262 173.843 275.328
C 925.010 173.074 272.092
C 927.265 174.588 269.328
C 929.822 174.302 267.911
C 932.511 175.436 265.768
C 934.978 175.183 265.516
C 937.390 173.716 263.123
C 940.208 175.249 261.316
C 941.578 174.726 259.116
C 944.211 174.677 257.137
C 947.406 175.480 255.019
C 949.386 178.023 251.964
C 951.758 178.074 249.868
C 953.740 177.050 246.604
C 956.616 175.846 245.750
C 959.199 175.496 242.045
C 961.681 174.911 241.053
C 964.063 176.615 238.972
C 965.422 178.110 237.429
C 967.583 177.394 234.134
C 970.945 178.872 233.548
C 974.911 177.866 231.945
C 977.910 178.239 230.606
C 982.229 177.828 229.833
C 985.725 178.645 229.182
C 989.211 179.173 226.033
C 991.081 179.393 222.948
C 993.627 178.666 220.892
C 996.459 179.754 219.242
C 999.513 180.730 218.156
C 1000.401 182.313 215.161
C 1002.625 185.580 214.844
C 1003.384 189.348 215.121
C 1004.683 193.044 216.205
C 1006.229 197.026 216.480
C 1006.768 199.755 219.380
C 1007.828 203.161 220.595
C 1010.151 206.371 220.087
C 1012.659 208.609 223.032
C 1015.065 211.464 223.043
C 1016.529 214.557 223.580
C 1019.606 217.024 223.233
C 1019.938 220.532 222.364
C 1019.600 225.521 223.268
C 1022.364 227.363 221.539
C 1023.837 230.099 220.715
C 1027.292 231.954 220.010
C 1030.388 234.332 220.749
C 1033.381 236.692 223.414
C 1037.368 238.211 224.347
C 1040.367 239.909 224.811
C 1041.993 243.142 224.467
C 1044.203 244.768 224.612
C 1046.206 247.254 224.648
C 1045.225 251.920 224.996
C 1046.946 255.382 225.852
C 1048.996 258.118 227.840
C 1051.175 260.129 227.374
C 1051.781 264.196 228.027
C 1052.247 267.832 229.910
C 1054.229 269.643 230.432
C 1057.542 271.705 230.545
C 1059.888 273.618 231.179
C 1063.075 275.614 231.921
C 1065.793 278.178 231.710
C 1068.088 281.156 230.301
C 1071.877 283.017 228.652
C 1072.530 286.817 229.302
C 1074.345 290.135 229.130
C 1078.496 290.967 229.627
C 1080.439 293.683 229.445
C 1082.640 296.387 230.054
C 1084.604 298.869 231.035
C 1086.289 301.480 231.479
C 1088.815 303.294 232.992
C 1084.636 306.800 231.735
C 1084.733 310.773 231.730
C 1082.667 314.070 230.100
C 1083.544 317.578 231.517
C 1080.637 320.212 232.327
C 1078.385 321.664 235.211
C 1077.171 324.448 236.141
C 1075.148 325.859 240.422
C 1075.549 328.514 242.338
C 1074.916 331.838 243.672
C 1075.368 334.091 246.078
C 1076.953 337.424 245.225
C 1079.156 339.464 247.087
C 1080.670 341.340 249.195
C 1082.574 342.173 252.080
C 1084.256 344.620 253.807
C 1086.030 347.219 254.837
C 1088.887 348.751 256.395
C 1092.713 351.085 253.087
C 1094.502 353.701 251.934
C 1096.170 356.680 253.397
C 1097.132 359.457 253.445
C 1097.525 362.602 254.156
C 1099.619 365.448 253.841
C 1101.130 368.445 253.813
C 1102.604 371.413 254.073
C 1104.036 374.209 252.918
C 1105.774 377.013 252.423
C 1107.240 380.016 251.555
C 1108.877 382.815 251.214
C 1110.703 385.466 250.794
C 1112.721 388.016 250.233
C 1115.326 390.152 251.210
C 1118.301 391.792 251.765
C 1121.012 394.060 251.914
C 1123.244 396.728 251.427
C 1125.865 398.197 251.599
C 1128.589 400.293 253.729
C 1131.778 401.961 253.846
C 1135.045 403.485 254.004
C 1137.962 404.775 253.913
C 1141.085 406.400 253.986
C 1144.025 407.756 253.980
C 1147.574 407.435 254.543
C 1150.630 406.379 255.207
C 1153.479 405.192 254.991
C 1156.657 404.224 254.156
C 1160.457 404.730 254.819
C 1163.577 403.020 254.643
C 1166.769 401.532 253.857
C 1169.705 400.154 253.378
C 1172.976 398.352 252.598
C 1175.517 397.175 252.694
C 1177.794 394.821 252.912
C 1180.293 392.367 253.393
C 1181.678 388.985 253.002
C 1182.707 386.209 252.799
C 1184.288 382.955 252.174
C 1185.491 380.203 251.771
C 1185.911 376.644 253.906
C 1186.735 373.181 254.915
C 1186.359 369.853 253.741
C 1187.123 366.523 253.780
C 1186.996 363.500 254.005
C 1186.575 360.372 255.028
C 1184.652 357.295 254.753
C 1184.761 353.806 256.110
C 1184.691 350.253 255.870
C 1182.842 347.500 257.099
C 1182.804 344.220 258.420
C 1180.295 341.607 257.977
C 1178.486 338.531 258.088
C 1177.359 336.094 259.421
C 1176.067 333.196 260.240
C 1173.368 330.576 261.317
C 1170.207 328.874 261.111
C 1168.097 327.028 262.287
C 1165.031 325.656 262.922
C 1162.690 323.252 262.360
C 1158.856 323.370 264.427
C 1155.420 321.859 266.133
C 1151.935 322.845 265.583
C 1148.816 322.248 265.829
C 1145.307 322.991 266.443
C 1142.537 323.182 267.576
C 1139.220 323.919 268.328
C 1136.409 325.292 268.229
C 1133.050 326.136 267.644
C 1129.843 327.381 269.391
C 1126.371 328.257 270.656
C 1124.396 331.073 270.869
C 1122.570 334.195 272.395
C 1120.368 336.505 272.657
C 1117.678 338.648 272.615
C 1115.494 341.071 273.225
C 1114.139 343.841 274.496
C 1112.678 346.838 274.964
C 1111.340 349.815 274.574
C 1109.126 352.795 275.980
C 1106.873 355.371 275.988
C 1107.554 359.155 276.670
C 1107.532 362.769 278.195
C 1107.732 365.950 277.116
C 1107.296 369.374 276.706
C 1107.898 372.601 276.986
C 1108.572 375.897 277.677
C 1108.811 379.387 277.604
C 1110.272 382.248 277.240
C 1110.629 385.747 276.071
C 1112.703 388.618 276.681
C 1114.461 392.056 278.255
C 1117.772 394.048 278.230
C 1119.925 396.292 277.634
C 1122.404 398.571 277.790
C 1125.056 400.520 277.518
C 1128.470 401.992 278.506
C 1131.474 402.267 279.176
C 1134.490 402.494 279.797
C 1137.670 403.555 279.883
C 1140.887 405.083 278.614
C 1144.326 404.294 279.815
C 1147.662 405.172 280.361
C 1150.800 404.267 279.667
C 1154.430 403.404 280.764
C 1157.958 404.106 279.709
C 1161.088 404.159 279.914
C 1164.143 402.783 279.897
C 1167.071 401.164 279.884
C 1170.011 399.935 278.410
C 1172.827 398.196 279.397
C 1176.504 397.034 280.824
C 1178.515 394.924 280.492
C 1181.283 392.208 279.807
C 1183.641 390.377 279.609
C 1186.090 387.670 279.233
C 1187.826 385.007 279.854
C 1189.136 382.114 279.661
C 1189.747 378.900 279.412
C 1190.400 375.684 279.561
C 1190.835 372.103 279.228
C 1191.515 368.842 278.972
C 1191.629 365.666 278.942
C 1190.265 362.165 280.243
C 1190.202 358.815 279.980
C 1190.511 355.553 280.015
C 1190.402 352.612 281.198
C 1189.691 349.066 282.527
C 1187.269 347.138 282.983
C 1185.299 344.295 283.209
C 1183.076 342.084 284.462
C 1180.695 339.062 284.642
C 1178.440 336.713 285.222
C 1175.972 335.146 288.069
C 1173.956 333.347 288.758
C 1170.156 331.711 289.369
C 1167.715 330.023 289.943
C 1165.273 327.822 291.030
C 1162.676 326.245 292.455
C 1159.605 325.129 293.121
C 1156.430 324.141 292.361
C 1153.156 323.385 292.351
C 1150.037 322.724 291.865
C 1146.558 322.052 292.060
C 1143.401 321.201 291.464
C 1140.349 320.462 291.752
C 1136.836 320.436 292.714
C 1133.913 318.982 292.657
C 1130.645 319.465 293.859
C 1127.392 319.977 292.861
C 1123.264 318.983 293.659
C 1120.049 319.330 296.069
C 1116.566 317.492 296.591
C 1113.835 315.391 297.296
C 1111.384 312.883 298.557
C 1110.101 308.247 299.530
C 1106.938 306.840 299.996
C 1104.653 304.385 300.460
C 1104.987 300.712 302.080
C 1102.259 299.066 303.208
C 1100.308 298.265 306.384
C 1099.194 296.314 308.968
C 1097.563 294.848 312.827
C 1097.061 292.179 313.494
C 1095.920 291.020 316.793
C 1098.511 288.706 319.257
C 1098.745 284.947 321.362
C 1098.933 281.689 322.994
C 1099.447 279.000 324.218
C 1100.877 274.762 323.995
C 1100.438 273.467 327.807
C 1096.736 272.197 329.591
C 1094.811 270.592 330.463
C 1091.475 270.421 331.125
C 1089.091 270.644 332.467
C 1085.841 268.268 335.521
C 1083.069 267.023 337.004
C 1080.021 267.148 337.268
C 1076.059 267.762 337.227
C 1075.116 264.993 337.568
C 1072.489 263.591 338.984
C 1069.115 261.271 337.868
C 1068.270 259.669 334.883
C 1066.140 256.664 334.357
C 1065.378 253.844 333.681
C 1064.645 250.674 334.557
C 1064.140 248.029 334.004
C 1063.296 244.566 333.603
C 1062.984 241.513 330.717
C 1060.397 239.158 329.078
C 1059.099 236.960 328.229
C 1056.889 234.836 327.323
C 1054.911 232.576 327.105
C 1051.189 231.935 325.916
C 1050.186 228.697 323.126
C 1048.157 225.971 324.856
C 1046.217 224.272 327.938
C 1042.921 223.603 329.537
C 1041.395 220.284 331.262
C 1039.203 218.357 332.543
C 1038.455 215.326 334.705
C 1036.992 211.581 333.379
C 1036.392 208.833 334.981
C 1033.066 206.980 337.578
C 1030.410 204.152 338.128
C 1028.761 201.862 339.664
C 1028.073 200.398 344.491
C 1026.165 198.304 345.653
C 1024.996 196.134 346.695
C 1022.470 193.303 347.608
C 1021.273 191.307 348.936
C 1019.197 190.811 350.415
C 1017.408 188.312 352.864
C 1016.656 186.894 355.714
C 1015.818 183.296 358.286
C 1015.981 182.427 361.711
C 1013.828 179.916 364.068
C 1012.816 177.826 366.813
C 1012.666 177.601 370.165
C 1014.890 176.503 374.092
C 1016.287 175.659 377.453
C 1015.444 176.713 382.220
C 1014.573 176.689 386.602
C 1012.382 172.773 386.855
C 1009.850 170.156 388.761
C 1009.519 166.252 390.166
C 1006.479 164.973 391.817
C 1004.035 162.195 392.450
C 1000.626 160.117 394.437
C 997.998 159.456 393.485
C 995.193 157.080 393.809
C 992.273 154.351 393.318
C 987.962 154.296 393.328
C 984.367 153.423 392.700
C 980.259 152.364 394.878
C 976.548 150.133 394.290
C 974.035 148.880 394.412
C 972.367 145.271 394.007
C 969.614 142.844 393.176
C 967.150 139.696 393.989
C 963.947 138.535 393.617
C 960.217 136.972 396.070
C 956.616 137.290 395.368
C 954.361 137.031 394.671
C 950.677 138.325 393.154
C 948.257 137.523 393.174
C 945.208 136.119 394.945
C 941.051 134.044 394.739
C 938.118 131.746 394.803
C 935.453 131.973 396.520
C 931.957 132.657 399.213
C 928.413 132.385 399.154
C 926.058 132.938 400.903
C 922.615 133.114 402.226
C 920.056 131.039 403.875
C 915.951 129.300 404.791
C 912.742 129.542 404.350
C 909.434 128.333 403.281
C 907.098 123.220 403.401
C 903.905 121.980 402.516
C 901.035 120.790 403.760
C 898.610 119.218 405.638
C 897.240 116.092 407.716
C 894.908 115.216 410.625
C 894.456 114.092 413.745
C 891.200 112.251 414.484
C 888.766 109.520 414.696
C 887.140 106.636 416.287
C 884.906 107.642 420.467
C 881.632 106.946 422.657
C 879.681 108.239 423.479
C 878.027 109.595 424.686
C 874.823 111.819 425.921
C 871.965 112.644 426.509
C 868.985 113.690 427.590
C 866.373 115.014 428.777
C 863.185 116.272 431.231
C 860.284 115.743 433.983
C 858.043 118.523 435.083
C 855.260 117.096 436.139
C 852.951 116.138 438.033
C 849.491 115.571 439.606
C 846.354 113.384 440.468
N -51.837 -12.093 36.950
N 201.769 364.495 15.274
N 561.229 354.997 -157.308
N 457.878 341.212 -210.796
N 499.495 263.276 128.584
N 407.318 247.953 172.960
N 472.831 175.129 116.807
N 584.115 274.286 149.160
N 580.449 377.855 71.297
N 838.694 223.910 254.040
N 910.985 313.121 233.258
N 927.944 234.668 370.806
N 1150.437 366.369 269.702
