# Supplementary material for: Impact of DNA methylation on 3D genome structure
Source: Nat Commun. 2021 May 28;12:3243. doi: 10.1038/s41467-021-23142-8 (PMC8163762; doi:10.1038/s41467-021-23142-8)
Supplement: Supplementary file 7 — Supplementary Software 2 [file 41467_2021_23142_MOESM7_ESM.zip › Supplementary_Software2/test/output_pos/cartnucl_000000_000040.xyz]

2888
generated by Juergen Walther
C 0.000 0.000 0.000
C 1.955 -0.254 4.256
C 2.417 -1.388 7.486
C 1.561 -4.333 9.239
C 2.122 -5.501 12.446
C 2.149 -8.260 14.305
C 3.100 -9.667 17.075
C 2.569 -12.338 19.347
C 2.577 -14.650 21.781
C 2.563 -16.723 24.380
C 2.720 -19.705 25.893
C 2.511 -22.337 27.930
C 2.687 -25.241 29.789
C 2.543 -27.719 31.904
C 2.178 -30.248 33.906
C 1.619 -32.900 35.788
C 0.128 -34.448 38.561
C -1.848 -36.172 40.790
C -3.250 -38.434 43.121
C -3.956 -41.186 45.186
C -5.639 -42.948 46.954
C -7.425 -43.688 50.505
C -9.512 -45.831 52.509
C -11.738 -47.896 54.459
C -13.723 -49.867 55.994
C -15.764 -51.991 57.923
C -17.752 -53.947 59.568
C -21.111 -54.800 60.570
C -24.378 -54.968 61.011
C -27.388 -55.615 60.717
C -30.501 -56.965 60.236
C -33.727 -58.311 61.945
C -37.216 -58.745 61.377
C -40.580 -59.774 60.570
C -43.713 -60.538 59.986
C -47.287 -61.419 58.982
C -50.069 -61.720 58.832
C -53.162 -61.168 57.880
C -56.534 -60.459 57.089
C -59.206 -59.409 54.796
C -61.323 -58.418 52.967
C -64.077 -57.687 50.652
C -66.306 -56.924 48.746
C -68.584 -53.559 47.804
C -71.007 -51.225 46.265
C -71.985 -50.056 43.060
C -74.151 -48.472 40.945
C -75.422 -46.565 38.957
C -76.599 -43.903 37.364
C -76.234 -41.598 34.572
C -78.090 -38.707 33.079
C -79.578 -36.862 30.421
C -79.359 -33.682 28.889
C -80.987 -30.875 27.483
C -79.873 -28.714 24.761
C -79.666 -26.177 22.257
C -79.958 -23.392 21.188
C -80.233 -20.653 19.410
C -79.182 -17.313 17.665
C -77.122 -15.226 15.583
C -76.260 -12.487 14.586
C -74.262 -10.016 13.325
C -73.185 -8.126 10.708
C -70.058 -5.144 11.272
C -67.955 -1.671 10.549
C -64.358 -1.208 10.034
C -61.909 0.569 9.039
C -58.573 2.019 9.134
C -56.212 3.853 9.371
C -53.069 5.330 9.602
C -49.961 5.629 9.822
C -46.534 6.096 9.214
C -43.409 7.960 10.498
C -40.143 9.792 11.134
C -37.176 9.169 12.771
C -34.400 9.263 15.545
C -31.464 9.052 16.808
C -28.128 8.911 17.633
C -25.211 8.881 19.215
C -22.969 8.796 21.683
C -20.412 8.047 23.741
C -17.845 6.641 25.236
C -14.772 6.885 27.737
C -11.635 6.361 29.002
C -10.649 4.458 32.266
C -9.244 3.544 35.813
C -7.840 0.901 37.352
C -5.866 -1.135 39.360
C -4.999 -2.985 41.945
C -4.226 -4.606 44.873
C -2.868 -6.711 47.316
C -2.826 -9.169 49.416
C -1.406 -12.118 51.153
C -2.045 -14.127 54.064
C -2.297 -15.629 57.946
C -4.326 -18.105 60.109
C -5.135 -20.667 61.787
C -6.328 -22.836 64.075
C -7.758 -25.200 65.884
C -10.261 -26.695 68.393
C -12.889 -27.584 69.755
C -15.541 -28.485 71.053
C -17.886 -30.307 72.610
C -19.854 -33.385 73.587
C -23.420 -33.470 74.669
C -26.053 -34.920 76.446
C -29.122 -36.187 76.095
C -32.874 -36.383 77.100
C -35.516 -38.970 77.720
C -38.285 -40.121 78.643
C -41.592 -40.601 78.400
C -44.896 -40.891 77.961
C -47.819 -42.459 76.809
C -51.226 -41.915 76.934
C -55.203 -41.723 77.965
C -57.869 -41.597 76.748
C -61.421 -41.693 75.051
C -64.289 -41.767 74.202
C -67.603 -41.515 72.644
C -70.415 -40.279 71.619
C -72.834 -39.329 69.783
C -74.770 -37.956 67.517
C -76.803 -36.312 65.530
C -78.736 -34.723 62.909
C -80.753 -33.357 60.623
C -82.266 -31.645 58.414
C -82.819 -28.191 56.523
C -84.219 -26.478 53.993
C -85.953 -24.751 51.814
C -87.346 -22.204 50.534
C -88.500 -18.970 48.788
C -87.291 -16.579 47.172
C -86.856 -14.024 44.870
C -86.068 -10.978 43.642
C -85.342 -8.190 41.086
C -84.488 -5.541 39.301
C -83.434 -1.606 39.540
C -82.561 0.718 38.269
C -80.029 3.616 36.633
C -78.715 5.967 35.260
C -77.704 8.975 33.875
C -76.330 11.941 33.117
C -74.217 14.293 32.054
C -71.744 15.585 30.094
C -69.191 17.329 28.778
C -66.661 18.613 27.244
C -63.920 20.541 26.076
C -61.425 21.867 24.326
C -59.105 23.727 23.277
C -56.161 25.861 23.069
C -54.222 27.820 21.318
C -51.302 29.743 21.687
C -50.011 32.259 22.243
C -47.818 35.681 22.670
C -46.362 38.529 22.858
C -45.970 41.445 20.781
C -46.221 42.392 16.754
C -46.160 45.105 14.625
C -51.641 48.047 12.455
C -52.496 50.451 11.265
C -50.730 54.435 11.658
C -51.373 57.082 10.240
C -48.300 60.680 9.798
C -47.194 62.739 6.866
C -43.783 65.917 8.128
C -39.401 67.987 9.280
C -36.048 70.705 11.166
C -33.752 72.984 10.403
C -33.261 77.098 9.407
C -30.221 77.379 9.668
C -27.371 79.567 9.968
C -25.104 81.686 12.262
C -23.129 83.656 14.573
C -21.453 84.904 16.110
C -19.240 86.091 19.152
C -17.103 86.017 21.467
C -14.497 86.610 23.442
C -12.270 86.064 26.042
C -9.277 83.773 28.306
C -8.211 84.981 30.471
C -7.195 85.868 33.316
C -6.984 85.890 37.211
C -9.974 82.869 42.687
C -9.500 81.704 45.761
C -10.677 82.357 49.420
C -10.340 81.810 51.922
C -10.150 80.972 55.704
C -8.834 79.291 57.039
C -7.512 79.655 60.207
C -5.869 79.012 61.784
C -2.702 79.054 64.272
C -1.409 78.738 67.556
C -0.510 78.243 70.240
C -0.846 76.213 73.495
C -3.534 78.922 76.069
C -3.798 81.847 79.010
C -4.268 83.769 82.544
C -3.625 85.287 85.063
C -2.980 86.907 88.396
C -2.110 89.304 90.535
C -3.516 90.958 93.186
C -0.366 93.891 95.427
C 0.056 97.516 97.240
C 0.282 99.222 99.282
C -0.656 104.115 100.089
C 0.025 105.026 101.068
C 2.300 107.231 102.420
C 5.438 107.636 106.907
C 5.967 112.455 107.487
C 4.237 115.214 110.085
C 3.863 118.055 110.225
C 4.247 121.011 111.129
C 4.684 124.366 109.232
C 3.674 127.458 110.476
C 4.544 130.342 112.327
C 8.566 133.925 110.464
C 8.408 136.884 113.824
C 10.767 139.006 116.969
C 9.999 141.967 117.761
C 10.847 145.059 120.799
C 10.494 148.914 123.375
C 8.424 152.711 124.558
C 5.515 155.467 124.543
C 4.364 159.649 126.051
C 0.409 159.499 124.998
C -0.578 161.721 122.526
C -4.136 164.320 121.776
C -6.709 165.830 119.410
C -4.488 170.709 119.504
C -4.701 173.825 119.523
C -4.676 177.764 118.552
C -3.246 181.515 118.624
C -3.565 184.927 120.611
C -1.957 188.176 120.777
C -2.226 191.707 121.407
C -2.226 195.845 123.589
C -3.828 199.174 123.714
C -2.795 203.367 123.594
C -4.535 207.153 120.980
C -6.286 209.675 120.014
C -6.454 213.066 121.027
C -7.533 215.782 122.553
C -7.720 219.606 124.520
C -9.580 222.518 126.432
C -10.782 225.822 127.201
C -8.599 229.590 126.362
C -6.912 233.066 125.940
C -6.404 235.337 129.482
C -6.093 239.909 129.554
C -6.694 244.149 128.925
C -8.220 247.136 130.313
C -7.615 250.300 130.588
C -3.616 252.276 131.980
C -1.419 255.480 132.869
C 0.699 257.440 134.163
C 3.088 259.596 134.179
C 5.972 263.076 134.087
C 6.990 267.241 134.028
C 8.633 271.311 133.478
C 10.125 273.487 135.027
C 12.249 275.901 137.005
C 14.539 277.648 135.682
C 16.002 280.962 135.785
C 18.514 284.456 136.931
C 20.763 287.305 137.172
C 21.199 289.079 139.828
C 24.342 292.588 139.872
C 23.780 296.528 141.601
C 26.002 298.614 143.029
C 26.322 300.674 144.563
C 28.641 302.948 144.056
C 28.803 304.609 147.125
C 28.999 308.949 148.506
C 31.579 310.571 150.799
C 33.577 312.581 152.650
C 37.459 314.404 151.402
C 40.564 317.144 153.078
C 44.368 319.147 156.099
C 43.304 322.436 157.187
C 43.421 325.736 158.626
C 41.717 326.891 162.015
C 42.329 329.450 164.215
C 44.500 332.255 165.344
C 46.062 334.863 168.092
C 40.781 338.280 169.295
C 39.733 341.809 170.533
C 39.511 344.836 171.692
C 39.072 348.264 170.893
C 38.636 351.589 170.754
C 38.449 354.909 170.765
C 37.053 357.878 170.106
C 36.344 361.081 169.500
C 35.148 364.283 169.019
C 34.542 367.455 168.563
C 33.977 370.574 167.864
C 33.388 373.677 166.907
C 34.491 376.885 166.017
C 35.507 379.779 164.453
C 35.875 383.047 163.152
C 35.387 386.362 162.098
C 35.995 388.893 160.585
C 38.170 392.267 160.106
C 38.865 395.230 158.180
C 39.669 398.107 156.157
C 40.204 400.585 154.219
C 40.850 403.473 152.311
C 41.448 406.032 150.418
C 43.286 407.476 147.671
C 45.272 408.061 145.100
C 46.449 408.323 142.251
C 47.127 408.852 138.935
C 48.882 411.151 136.333
C 50.354 411.086 133.090
C 51.243 411.173 129.594
C 52.279 411.274 126.485
C 53.299 411.123 122.812
C 54.642 411.290 120.359
C 56.369 410.318 117.741
C 58.438 409.396 115.027
C 59.637 407.031 112.482
C 60.689 405.055 110.533
C 61.711 402.865 107.771
C 62.639 400.964 105.600
C 65.788 398.314 104.916
C 68.052 395.795 103.431
C 67.929 392.556 101.983
C 69.275 390.002 100.155
C 70.378 387.325 99.250
C 72.115 384.519 98.905
C 72.165 380.893 99.213
C 74.495 378.061 98.456
C 75.374 374.888 97.099
C 76.676 371.771 98.146
C 78.859 369.048 97.569
C 78.410 365.534 98.447
C 78.840 362.012 98.837
C 80.388 359.521 99.461
C 81.568 356.485 99.816
C 82.397 353.069 101.534
C 81.645 350.078 103.384
C 82.524 347.627 104.952
C 82.443 345.076 107.226
C 81.882 341.808 107.991
C 82.330 340.385 112.086
C 83.109 337.676 115.094
C 81.095 336.845 118.040
C 80.409 334.899 120.466
C 79.491 333.991 123.868
C 79.462 333.010 126.702
C 78.736 332.203 130.009
C 77.235 332.082 132.752
C 75.280 331.181 135.527
C 75.310 330.997 139.381
C 74.938 330.304 143.097
C 73.552 331.875 145.832
C 73.282 333.951 149.154
C 72.018 334.978 151.911
C 70.367 335.596 154.865
C 69.383 336.776 157.806
C 69.162 338.730 160.500
C 68.123 340.732 162.999
C 66.378 342.665 165.004
C 65.910 344.420 168.534
C 64.321 345.625 171.315
C 63.974 349.342 172.461
C 64.179 352.689 174.497
C 62.298 355.431 175.015
C 60.710 358.173 176.443
C 60.155 361.315 177.266
C 59.967 364.602 178.241
C 58.891 367.760 179.296
C 58.183 370.900 178.996
C 56.179 373.982 179.462
C 56.540 377.540 179.108
C 57.466 381.569 179.655
C 57.977 384.853 177.685
C 57.499 387.747 176.491
C 57.789 390.919 175.384
C 57.865 393.827 173.822
C 59.469 396.833 172.036
C 61.024 398.559 169.999
C 62.555 400.243 167.913
C 63.411 402.666 165.758
C 62.935 405.343 163.130
C 65.446 406.408 160.589
C 66.818 408.801 158.448
C 67.586 409.384 155.252
C 70.095 410.460 152.481
C 70.177 412.586 149.395
C 71.436 414.119 146.964
C 72.921 414.336 143.969
C 74.441 414.283 140.988
C 74.553 414.391 137.480
C 76.954 414.306 135.000
C 79.865 415.184 132.230
C 80.936 414.232 129.671
C 82.151 413.059 126.114
C 83.375 412.530 123.435
C 84.749 411.255 120.280
C 86.740 409.811 118.172
C 87.935 407.865 115.957
C 88.937 405.304 114.167
C 90.306 402.812 112.522
C 91.287 399.837 110.702
C 92.322 397.267 108.835
C 93.332 394.535 107.563
C 95.102 390.999 107.973
C 95.899 388.003 106.675
C 97.062 385.295 105.241
C 98.991 382.819 104.784
C 101.028 379.551 104.659
C 101.188 376.792 106.126
C 101.591 373.412 106.784
C 102.613 370.598 108.345
C 102.888 366.864 109.251
C 103.348 363.830 110.482
C 105.490 361.668 113.200
C 105.958 359.239 114.489
C 105.682 356.112 117.252
C 105.866 353.569 118.875
C 106.662 350.640 120.543
C 107.506 348.229 122.718
C 107.371 345.904 125.105
C 105.900 343.462 126.977
C 104.984 341.272 129.355
C 103.671 339.177 131.428
C 102.837 336.991 134.096
C 101.475 334.699 136.079
C 100.894 332.666 138.418
C 100.523 331.126 141.698
C 99.907 328.483 143.513
C 99.674 327.534 146.890
C 99.495 326.893 151.532
C 100.705 326.640 156.453
C 104.577 327.532 161.112
C 104.982 323.803 161.239
C 107.581 321.337 164.444
C 108.109 319.281 167.883
C 109.387 318.167 169.354
C 113.055 317.850 170.780
C 116.213 316.759 172.620
C 117.907 313.384 172.703
C 118.995 312.001 175.865
C 121.458 308.383 173.577
C 124.750 306.829 175.126
C 127.099 305.208 176.828
C 127.876 301.667 179.395
C 129.236 301.106 182.838
C 131.575 299.683 183.978
C 133.084 296.967 184.556
C 135.444 293.050 183.432
C 138.899 287.533 181.670
C 141.644 286.651 184.427
C 141.606 284.103 187.908
C 142.924 283.197 189.515
C 144.669 283.968 192.425
C 146.214 284.100 195.278
C 148.600 281.102 196.815
C 150.274 279.456 198.919
C 152.120 275.760 199.071
C 154.169 274.402 201.845
C 156.034 274.639 204.581
C 159.564 274.131 204.867
C 162.638 273.114 206.747
C 167.274 272.400 207.322
C 169.256 269.355 208.053
C 172.077 266.533 206.861
C 175.024 267.069 209.407
C 177.662 264.630 209.889
C 179.905 263.663 211.176
C 182.143 261.228 210.674
C 184.542 259.981 208.990
C 188.061 258.752 208.450
C 190.664 258.028 206.982
C 194.140 257.471 206.972
C 197.226 256.251 206.277
C 200.927 256.810 207.086
C 204.116 255.991 205.041
C 207.913 255.463 203.565
C 210.176 258.319 201.432
C 213.348 255.993 198.870
C 216.676 258.308 199.370
C 220.551 258.648 199.138
C 223.137 260.274 198.454
C 226.380 260.225 197.184
C 229.301 259.591 197.627
C 232.314 257.227 197.403
C 235.152 255.744 197.977
C 238.487 254.936 200.148
C 242.483 253.949 201.737
C 244.697 251.019 203.254
C 248.416 248.855 202.036
C 252.678 247.310 201.244
C 255.078 244.104 204.286
C 258.169 243.088 205.653
C 260.601 242.582 207.412
C 263.303 241.093 207.646
C 266.267 239.774 206.867
C 269.661 238.539 207.559
C 270.817 238.026 209.551
C 271.604 233.371 211.159
C 273.196 233.331 214.049
C 273.833 233.044 216.131
C 271.589 229.656 218.756
C 272.136 227.307 221.033
C 270.782 224.786 222.695
C 269.332 222.097 223.695
C 270.022 218.322 223.158
C 269.850 215.116 222.087
C 268.114 211.268 220.703
C 266.599 207.930 221.621
C 267.000 205.234 220.864
C 264.856 202.526 224.390
C 263.421 199.385 225.263
C 261.834 196.232 226.852
C 260.453 193.350 227.509
C 258.568 189.123 228.495
C 259.200 186.597 231.630
C 258.191 185.426 234.363
C 256.775 184.946 237.956
C 257.686 181.625 240.253
C 258.309 177.443 242.198
C 257.360 176.705 245.264
C 256.456 175.665 248.550
C 254.802 175.266 252.186
C 254.404 174.130 254.226
C 253.636 172.902 257.864
C 254.306 171.722 261.514
C 255.802 171.523 264.125
C 256.588 170.746 267.618
C 258.039 172.091 270.673
C 259.304 173.237 273.408
C 259.823 172.673 275.349
C 263.558 170.474 276.438
C 267.708 167.996 275.130
C 269.443 166.356 277.908
C 272.169 166.785 279.015
C 275.486 166.976 280.491
C 276.964 166.997 284.204
C 277.792 166.917 286.992
C 279.405 167.668 287.929
C 282.603 168.526 288.796
C 283.221 170.388 292.701
C 286.203 169.925 295.183
C 289.080 167.348 298.995
C 291.733 167.101 299.382
C 294.409 168.520 301.299
C 297.526 167.935 304.088
C 299.699 166.283 306.590
C 301.369 166.146 310.401
C 303.246 166.762 312.635
C 305.669 170.367 314.745
C 309.071 170.032 316.746
C 310.781 171.638 320.134
C 313.533 172.109 322.396
C 316.939 172.790 322.769
C 319.715 170.389 325.121
C 321.463 170.493 329.086
C 322.913 170.812 330.874
C 325.456 171.969 331.951
C 327.846 171.834 335.169
C 331.181 174.172 336.874
C 334.359 174.760 338.629
C 335.717 178.972 341.280
C 339.407 180.698 341.705
C 341.678 179.726 345.423
C 343.796 181.927 346.556
C 345.686 183.837 349.450
C 348.694 183.866 350.017
C 351.086 183.428 350.147
C 355.087 182.489 350.739
C 359.317 181.315 352.068
C 361.617 182.700 354.491
C 364.131 182.832 357.516
C 365.298 183.298 361.516
C 365.279 184.236 365.212
C 368.014 184.004 367.578
C 370.085 184.085 370.125
C 372.612 185.554 372.043
C 373.955 187.670 374.454
C 374.509 190.222 376.554
C 374.384 188.020 380.416
C 375.714 187.031 385.483
C 376.948 189.027 388.060
C 378.598 189.965 390.698
C 379.285 189.320 394.117
C 380.357 189.165 397.294
C 381.337 189.285 400.469
C 382.705 188.083 403.277
C 383.655 187.390 406.398
C 385.045 186.469 409.422
C 386.006 185.954 412.495
C 386.771 185.279 415.577
C 387.389 184.394 418.695
C 386.825 184.681 422.145
C 385.825 184.383 425.426
C 385.562 183.881 428.917
C 386.098 183.006 432.277
C 385.340 182.451 435.137
C 384.282 183.763 438.812
C 383.310 182.987 442.192
C 382.176 182.204 445.526
C 381.193 181.279 448.418
C 380.250 180.479 451.714
C 379.269 179.635 454.682
C 376.557 178.889 456.941
C 373.629 178.310 458.352
C 371.045 176.968 459.396
C 368.604 174.966 460.728
C 366.259 174.334 463.767
C 363.129 172.867 464.624
C 360.308 170.838 465.598
C 357.626 169.197 466.523
C 354.538 167.105 467.326
C 352.054 166.161 468.215
C 348.898 165.267 468.097
C 345.440 164.528 468.097
C 342.368 163.243 466.543
C 339.876 162.334 465.212
C 336.843 160.781 463.848
C 334.322 159.630 462.621
C 330.901 161.001 460.666
C 327.666 161.200 458.884
C 326.037 159.803 456.057
C 323.258 159.138 454.184
C 321.203 158.995 451.957
C 318.997 159.681 449.574
C 318.241 159.687 446.015
C 315.333 160.453 443.782
C 313.037 159.789 441.141
C 311.945 161.210 438.092
C 309.287 162.021 435.906
C 309.282 162.134 432.258
C 308.322 162.460 428.834
C 306.942 163.769 426.518
C 305.528 164.597 423.680
C 305.129 166.188 420.128
C 306.089 166.867 416.729
C 305.802 168.447 414.149
C 306.642 169.917 411.179
C 306.712 169.890 407.777
C 308.582 173.152 405.575
C 309.205 175.728 402.416
C 312.325 176.552 400.681
C 313.859 177.780 398.175
C 316.435 179.662 396.424
C 317.980 181.697 394.855
C 320.381 183.641 393.251
C 323.175 184.700 392.320
C 326.127 185.430 390.562
C 328.467 188.325 389.549
C 330.890 190.816 388.016
C 334.019 192.066 388.737
C 336.817 194.525 389.977
C 339.733 195.832 390.185
C 342.954 197.004 389.899
C 345.817 198.644 390.255
C 348.156 200.657 391.522
C 350.989 201.989 392.759
C 354.019 202.480 393.936
C 357.012 204.943 394.793
C 360.227 206.067 395.120
C 362.135 206.961 398.408
C 364.099 208.860 401.225
C 366.502 208.204 403.487
C 369.258 208.424 405.593
C 370.973 208.898 408.366
C 372.549 209.739 411.299
C 374.798 210.045 413.962
C 375.924 209.577 416.957
C 378.472 208.826 419.540
C 378.879 209.051 423.104
C 379.550 210.356 427.007
C 378.768 209.449 430.680
C 379.103 208.444 433.665
C 378.995 208.031 437.009
C 378.694 207.117 440.168
C 377.149 207.046 443.690
C 375.161 206.666 446.025
C 373.149 206.229 448.326
C 371.780 205.349 451.258
C 371.162 203.256 454.346
C 367.987 203.080 456.290
C 366.237 202.548 459.265
C 363.818 200.699 460.636
C 360.503 200.350 462.640
C 359.049 198.241 465.377
C 356.985 197.356 467.568
C 354.071 196.104 468.645
C 351.071 194.867 469.462
C 348.822 192.319 470.348
C 345.477 192.034 471.154
C 341.816 191.936 473.024
C 339.185 190.655 472.818
C 335.768 188.705 472.636
C 333.057 187.466 472.887
C 329.749 185.914 472.542
C 326.597 185.542 471.895
C 323.840 184.531 470.672
C 321.336 183.667 468.735
C 318.669 183.158 466.886
C 316.058 182.228 464.553
C 313.480 181.328 462.629
C 311.251 180.846 460.415
C 309.310 182.067 457.167
C 307.155 181.406 454.674
C 304.719 180.904 452.541
C 302.385 181.655 450.528
C 299.979 182.671 447.695
C 300.082 183.680 444.736
C 299.346 184.198 441.388
C 298.858 185.842 438.479
C 298.282 186.436 434.717
C 297.948 187.447 431.586
C 297.520 190.740 429.215
C 297.368 191.843 426.658
C 298.513 193.510 422.997
C 298.751 194.667 420.215
C 298.468 196.233 417.139
C 298.597 198.248 414.460
C 299.604 199.783 411.675
C 301.247 200.045 408.698
C 302.859 201.069 405.934
C 304.597 201.610 403.271
C 306.331 202.906 400.458
C 308.001 203.333 397.617
C 309.380 204.560 395.061
C 311.317 206.665 392.806
C 312.242 207.432 389.770
C 314.285 209.743 388.084
C 317.130 209.590 384.937
C 320.395 212.979 384.373
C 321.995 215.716 382.658
C 324.059 217.190 380.359
C 323.965 219.994 379.240
C 326.834 221.793 377.998
C 327.655 224.044 376.982
C 330.060 227.438 378.798
C 331.772 230.484 379.790
C 330.834 232.671 378.997
C 331.134 235.735 378.469
C 333.857 238.352 376.245
C 335.570 240.575 375.540
C 334.337 243.329 373.012
C 335.200 245.202 371.604
C 335.762 249.015 370.951
C 332.335 251.629 370.876
C 332.091 251.666 367.256
C 331.366 254.428 365.858
C 331.378 257.025 363.902
C 332.023 260.066 361.671
C 333.225 263.621 361.869
C 333.385 266.798 361.585
C 334.086 270.435 361.406
C 334.627 272.352 357.675
C 332.321 273.409 354.344
C 331.787 275.644 352.316
C 330.322 277.516 351.048
C 330.859 279.184 347.102
C 329.878 281.951 345.710
C 330.790 285.241 344.748
C 331.091 288.369 343.570
C 331.158 291.536 342.560
C 332.306 294.145 340.806
C 333.143 297.136 339.589
C 334.050 300.001 337.889
C 334.708 302.971 336.715
C 335.576 305.923 335.681
C 336.691 308.878 334.725
C 337.097 312.326 335.231
C 338.158 315.512 335.987
C 339.226 318.884 335.973
C 340.391 322.078 335.090
C 341.561 324.812 335.555
C 341.178 328.631 336.825
C 342.696 331.844 337.411
C 344.264 335.008 338.152
C 345.854 337.715 338.722
C 347.374 340.842 339.277
C 348.899 343.637 339.866
C 350.737 345.726 342.162
C 352.354 347.001 344.743
C 354.537 347.801 346.784
C 357.343 348.786 348.485
C 359.080 351.669 350.437
C 361.513 352.259 352.970
C 364.404 352.883 355.038
C 366.880 353.519 357.090
C 369.883 353.961 359.400
C 371.637 354.669 361.468
C 373.394 354.382 364.226
C 375.109 354.232 367.314
C 376.997 352.467 369.926
C 378.392 350.986 372.087
C 380.550 349.368 374.577
C 382.198 347.953 376.691
C 381.621 346.190 380.427
C 382.123 344.423 383.638
C 383.503 341.399 384.882
C 384.672 339.416 387.407
C 385.083 337.170 389.405
C 384.732 334.894 391.794
C 384.423 331.368 392.640
C 384.225 329.245 395.719
C 385.138 326.509 397.808
C 383.667 323.698 399.372
C 383.361 321.630 402.224
C 382.715 318.041 402.385
C 382.184 314.697 403.515
C 381.012 312.589 405.296
C 380.227 309.894 406.986
C 378.316 306.620 407.954
C 376.890 303.374 407.351
C 375.100 301.059 408.175
C 373.026 298.356 407.904
C 372.528 294.990 407.945
C 368.571 293.329 407.189
C 365.489 290.603 407.454
C 363.535 289.048 404.773
C 361.553 286.774 403.753
C 358.759 285.357 401.901
C 356.150 284.132 401.074
C 353.371 282.867 399.403
C 351.410 282.138 397.075
C 349.592 280.545 394.528
C 346.019 280.007 393.173
C 342.727 278.896 391.639
C 340.732 279.833 388.990
C 337.770 281.462 386.994
C 335.708 281.899 384.584
C 333.611 281.829 381.858
C 331.271 282.461 379.591
C 328.870 284.044 377.902
C 326.961 285.501 375.542
C 325.779 286.772 372.751
C 322.699 288.025 370.582
C 320.740 288.555 367.827
C 319.820 291.961 366.154
C 317.866 295.055 364.738
C 318.112 297.218 362.172
C 317.405 299.364 359.531
C 316.862 302.196 357.937
C 316.038 305.240 356.577
C 315.480 307.943 354.427
C 316.034 310.845 353.112
C 316.375 313.313 350.369
C 316.570 316.874 349.925
C 315.717 320.937 349.533
C 317.348 324.422 349.889
C 318.639 327.224 349.174
C 319.556 330.465 349.042
C 320.975 333.446 348.954
C 322.018 336.899 350.290
C 323.308 339.127 351.999
C 324.653 341.313 353.715
C 326.321 344.062 354.666
C 328.935 346.790 354.539
C 330.325 348.650 357.455
C 331.782 351.490 358.871
C 334.443 352.538 360.594
C 336.045 354.429 363.591
C 338.869 356.799 364.270
C 340.637 358.808 365.909
C 342.837 359.650 368.291
C 345.009 360.237 370.767
C 348.208 360.702 372.140
C 349.582 361.418 375.226
C 351.029 363.211 378.632
C 352.983 362.784 380.778
C 355.803 362.271 383.479
C 357.808 362.301 385.698
C 360.196 361.688 388.417
C 361.380 360.957 391.342
C 362.966 359.564 393.723
C 364.233 357.491 395.928
C 365.225 355.556 398.390
C 366.526 353.081 400.693
C 367.851 351.013 402.959
C 368.635 348.728 405.023
C 367.573 345.681 407.346
C 368.463 343.092 409.296
C 369.339 340.880 411.550
C 369.019 338.979 414.069
C 368.350 336.306 416.761
C 366.929 333.534 417.059
C 366.161 330.296 418.028
C 364.322 327.663 419.074
C 363.374 324.029 419.927
C 362.055 321.084 420.649
C 358.721 319.234 422.103
C 357.347 316.871 422.657
C 354.894 313.519 422.177
C 353.320 310.946 422.382
C 351.469 308.140 423.215
C 349.133 305.798 423.773
C 346.975 303.290 423.355
C 345.803 300.405 421.964
C 343.952 297.846 420.817
C 342.536 295.315 419.405
C 340.386 292.751 418.223
C 339.071 290.026 416.849
C 337.128 287.700 415.978
C 334.236 285.812 414.819
C 332.791 282.938 414.264
C 329.757 281.644 413.045
C 327.479 280.269 410.200
C 325.009 278.886 410.490
C 323.102 275.478 410.249
C 320.188 273.844 409.509
C 317.462 272.519 408.520
C 314.087 271.576 408.410
C 310.535 270.195 410.058
C 307.140 269.858 409.660
C 303.900 269.395 408.401
C 301.410 269.694 412.961
C 299.570 272.080 412.749
C 297.770 276.124 412.115
C 295.800 279.390 412.533
C 292.247 280.189 413.758
C 289.428 281.361 412.332
C 287.890 283.788 411.121
C 285.694 285.600 409.591
C 282.566 287.579 408.741
C 280.627 291.027 406.226
C 281.003 295.998 405.136
C 278.182 298.156 403.776
C 277.822 300.478 401.564
C 275.876 302.702 400.355
C 275.062 305.799 399.753
C 274.505 306.826 398.039
C 273.146 309.543 394.502
C 271.209 312.846 395.013
C 271.451 316.550 397.535
C 270.662 321.174 398.822
C 269.722 323.924 400.659
C 268.221 326.354 403.677
C 267.741 330.044 405.916
C 271.727 331.274 409.103
C 273.875 334.327 411.159
C 274.274 334.802 415.155
C 273.852 335.091 419.032
C 272.590 337.239 421.717
C 269.204 339.479 424.103
C 271.085 343.098 426.104
C 270.835 346.730 426.250
C 269.165 349.926 426.446
C 268.087 353.073 428.130
C 264.350 355.094 430.152
C 263.662 360.040 429.719
C 260.809 361.739 431.626
C 258.208 363.191 434.085
C 254.396 363.244 433.435
C 252.297 365.804 434.397
C 252.018 369.843 434.790
C 250.416 372.566 432.870
C 248.506 372.952 437.124
C 245.672 373.146 437.350
C 242.352 375.183 436.315
C 239.070 373.485 435.094
C 234.538 372.232 436.385
C 231.510 372.974 435.395
C 228.669 374.319 434.989
C 226.289 376.057 436.805
C 222.945 377.118 435.008
C 219.421 378.840 435.016
C 216.552 379.122 434.986
C 212.023 377.887 435.240
C 208.216 375.711 435.026
C 205.096 374.685 433.149
C 202.035 377.350 432.763
C 199.155 375.437 432.816
C 195.836 374.236 435.513
C 191.310 374.950 438.803
C 188.857 375.110 441.018
C 185.435 378.294 440.995
C 182.521 377.032 441.278
C 178.543 376.873 440.919
C 176.417 374.217 440.755
C 172.679 373.655 440.126
C 169.851 369.963 436.700
C 168.275 366.286 437.525
C 166.317 363.088 435.083
C 163.806 360.272 435.888
C 160.516 358.882 434.221
C 158.089 359.390 434.583
C 154.163 359.906 434.484
C 151.397 362.747 432.943
C 148.860 363.738 431.762
C 146.238 361.383 427.868
C 143.850 358.984 424.247
C 140.996 359.986 423.280
C 137.993 358.077 425.051
C 134.657 358.029 425.425
C 132.994 355.886 424.053
C 130.631 354.652 423.939
C 126.904 355.273 423.051
C 122.746 354.128 422.937
C 121.260 351.582 423.535
C 119.634 348.806 424.153
C 118.229 347.063 424.208
C 117.106 344.193 424.630
C 114.916 341.997 422.531
C 112.371 338.450 421.196
C 110.611 336.310 421.505
C 107.574 335.923 419.796
C 104.880 333.309 419.588
C 102.987 330.188 420.137
C 98.861 328.915 421.123
C 96.403 326.935 421.584
C 94.644 324.108 420.369
C 93.621 320.005 421.904
C 90.276 317.368 423.937
C 89.332 314.254 422.636
C 88.928 310.209 421.529
C 86.997 308.162 422.407
C 87.680 304.459 423.163
C 85.716 301.414 424.695
C 84.423 298.003 425.411
C 81.990 294.380 424.208
C 78.815 293.401 425.509
C 76.600 291.171 426.619
C 75.498 288.927 430.836
C 72.778 286.765 433.109
C 70.455 284.861 435.268
C 70.110 281.174 438.070
C 67.897 279.137 439.124
C 66.789 276.759 439.986
C 64.948 274.489 441.403
C 64.662 271.065 442.284
C 63.876 268.004 443.415
C 62.849 264.996 444.390
C 63.065 262.101 446.056
C 62.829 258.976 447.199
C 62.726 255.930 448.821
C 62.329 252.890 449.930
C 62.127 249.795 450.888
C 62.151 246.611 451.755
C 61.268 243.262 451.197
C 61.079 239.930 450.355
C 60.865 236.400 450.281
C 60.846 232.977 451.070
C 60.933 230.019 450.518
C 59.146 226.627 449.235
C 59.381 223.102 448.538
C 59.672 219.608 447.685
C 60.156 216.528 447.005
C 60.425 213.081 446.340
C 60.816 209.943 445.643
C 61.672 207.400 443.232
C 62.600 205.703 440.557
C 64.252 204.233 438.394
C 66.434 202.356 436.535
C 66.927 199.099 434.466
C 68.864 197.748 431.800
C 71.238 196.189 429.574
C 73.221 194.766 427.385
C 75.754 193.343 424.912
C 77.038 192.112 422.747
C 78.648 191.828 419.901
C 80.156 191.441 416.727
C 82.427 192.486 414.033
C 84.158 193.429 411.813
C 86.633 194.236 409.226
C 88.577 195.026 407.040
C 88.496 196.983 403.356
C 89.448 198.542 400.139
C 91.761 200.905 398.850
C 93.444 202.408 396.285
C 94.539 204.414 394.289
C 94.916 206.730 391.943
C 95.853 210.155 391.147
C 96.286 212.293 388.103
C 98.021 214.579 385.993
C 97.585 217.772 384.537
C 97.908 219.892 381.725
C 98.586 223.477 381.632
C 99.238 226.821 380.563
C 98.818 229.257 378.867
C 98.974 232.100 377.247
C 98.323 235.867 376.414
C 98.187 239.390 377.122
C 97.310 242.214 376.417
C 96.359 245.472 376.824
C 97.101 248.793 376.842
C 94.044 251.739 377.826
C 92.136 255.393 377.752
C 91.000 257.469 380.549
C 90.016 260.272 381.695
C 88.007 262.543 383.708
C 86.053 264.597 384.686
C 83.995 266.725 386.515
C 82.538 268.043 388.952
C 81.535 270.110 391.609
C 78.461 271.852 393.158
C 75.863 274.024 394.878
C 73.792 273.790 397.622
C 70.539 273.274 399.759
C 68.573 273.537 402.273
C 66.771 274.276 405.108
C 64.471 274.461 407.493
C 61.743 273.795 409.294
C 59.552 273.053 411.740
C 58.125 272.212 414.579
C 54.907 272.084 416.898
C 53.019 272.213 419.750
C 51.018 269.316 421.439
C 48.153 267.089 422.930
C 47.726 264.911 425.459
C 46.421 263.087 428.114
C 44.973 260.594 429.709
C 43.177 258.009 431.083
C 41.788 255.626 433.236
C 41.325 252.683 434.491
C 40.885 250.180 437.189
C 39.810 246.774 437.589
C 37.575 243.276 437.989
C 37.828 239.450 437.513
C 38.060 236.353 438.132
C 37.758 232.996 438.185
C 38.015 229.704 438.168
C 37.685 226.145 436.746
C 38.008 223.651 434.949
C 38.396 221.178 433.143
C 38.920 218.042 432.078
C 40.384 214.555 432.040
C 40.875 212.404 429.036
C 41.148 209.271 427.517
C 43.171 207.389 425.644
C 43.845 205.134 422.547
C 45.595 201.930 421.695
C 46.445 199.469 419.945
C 48.082 197.962 417.440
C 49.780 196.706 414.845
C 52.531 195.166 413.298
C 53.409 194.092 410.136
C 53.954 191.995 406.640
C 55.828 191.755 404.396
C 58.514 191.300 401.552
C 60.269 190.616 399.227
C 62.587 190.410 396.390
C 63.816 190.749 393.412
C 65.681 191.548 390.962
C 67.503 193.092 388.711
C 69.006 194.611 386.217
C 71.000 196.520 383.870
C 72.870 198.039 381.556
C 74.324 199.949 379.474
C 74.319 203.238 377.240
C 75.985 205.390 375.268
C 77.490 207.204 372.991
C 77.756 209.164 370.510
C 77.964 211.973 367.883
C 77.620 215.077 367.688
C 78.021 218.402 366.791
C 77.203 221.546 365.870
C 77.583 225.301 365.103
C 77.377 228.542 364.481
C 74.864 231.503 363.226
C 74.404 234.215 362.768
C 73.344 238.209 363.411
C 72.790 241.179 363.315
C 72.033 244.483 362.608
C 70.669 247.521 362.198
C 69.577 250.623 362.756
C 69.585 253.696 364.235
C 68.833 256.715 365.503
C 68.487 259.544 367.013
C 67.458 262.674 368.332
C 67.275 265.650 369.800
C 66.340 268.491 370.796
C 64.376 271.256 372.126
C 64.086 274.441 372.785
C 61.780 276.700 374.178
C 61.255 279.464 377.425
C 58.873 283.319 378.221
C 56.542 284.442 381.047
C 55.010 286.595 381.586
C 52.326 289.694 383.012
C 50.853 292.616 382.778
C 49.625 295.487 383.675
C 46.716 297.508 383.867
C 44.330 299.816 384.360
C 42.132 302.288 384.703
C 39.302 303.713 385.781
C 36.584 305.577 386.288
C 33.791 307.347 387.285
C 31.230 309.305 387.771
C 28.548 311.104 388.104
C 25.692 312.739 388.337
C 23.368 315.066 387.115
C 20.756 316.750 385.637
C 17.868 318.646 384.874
C 14.841 320.424 384.982
C 12.364 321.723 383.870
C 10.569 324.765 381.903
C 7.556 326.194 380.542
C 4.567 327.541 379.035
C 1.806 328.540 377.784
C -1.161 329.905 376.471
C -3.922 331.011 375.190
C -6.144 331.217 372.357
C -7.642 330.916 369.430
C -9.389 329.941 367.071
C -11.794 328.742 364.945
C -14.496 329.652 362.298
C -16.207 328.310 359.476
C -18.381 326.747 357.057
C -20.249 325.459 354.692
C -22.349 323.661 352.062
C -23.707 322.888 349.736
C -24.317 321.288 346.936
C -24.913 319.787 343.791
C -24.746 316.987 341.416
C -24.468 314.762 339.472
C -24.623 311.914 337.161
C -24.587 309.582 335.225
C -22.313 308.252 331.990
C -20.967 306.280 329.165
C -19.915 302.972 328.426
C -19.083 300.473 326.249
C -17.616 298.307 324.712
C -15.471 296.568 322.872
C -12.902 293.993 322.783
C -10.829 292.208 320.226
C -9.427 289.338 318.649
C -6.265 287.983 317.829
C -4.188 286.331 315.491
C -1.461 283.986 316.115
C 1.224 281.664 315.735
C 3.770 280.635 314.532
C 6.364 278.919 313.500
C 10.026 277.547 313.396
C 12.985 276.035 314.770
C 15.938 275.332 314.602
C 19.126 274.617 315.607
C 21.580 272.360 316.289
C 25.468 273.689 317.739
C 29.547 273.550 318.322
C 31.453 273.861 321.435
C 34.157 273.486 323.076
C 36.788 274.362 325.434
C 39.365 275.170 326.736
C 41.927 276.135 328.885
C 43.403 277.050 331.489
C 45.256 277.233 334.467
C 48.042 279.231 336.237
C 50.929 280.629 338.272
C 51.344 282.867 340.858
C 52.205 286.191 342.763
C 53.027 288.068 345.223
C 54.123 289.610 348.096
C 55.065 291.799 350.405
C 55.588 294.701 351.965
C 55.677 297.255 354.157
C 55.238 299.242 356.738
C 56.385 302.370 358.896
C 57.001 304.285 361.665
C 55.277 307.632 362.702
C 54.586 311.376 363.651
C 52.556 313.113 365.695
C 51.247 315.452 367.908
C 49.604 318.112 368.947
C 48.092 321.091 369.743
C 46.427 323.714 371.352
C 43.959 325.701 371.999
C 41.632 327.627 374.146
C 39.209 330.264 373.847
C 37.288 333.949 373.497
C 33.978 335.536 372.295
C 31.128 336.919 372.307
C 28.413 338.822 371.699
C 25.483 340.201 371.051
C 22.837 342.047 368.957
C 20.829 342.764 366.720
C 18.806 343.414 364.480
C 16.037 344.359 362.842
C 12.341 344.786 362.169
C 10.726 345.045 358.820
C 8.155 346.151 356.730
C 5.827 345.090 354.585
C 4.047 345.230 351.130
C 0.573 345.173 349.722
C -1.679 345.424 347.552
C -3.397 344.439 344.850
C -4.918 343.268 342.109
C -7.369 341.451 340.371
C -8.236 340.830 337.087
C -9.756 340.956 333.267
C -10.554 339.180 331.073
C -11.850 336.734 328.272
C -12.953 335.267 325.909
C -13.853 333.018 323.152
C -13.721 331.429 320.333
C -13.598 329.129 318.139
C -12.850 326.529 316.282
C -11.925 324.186 314.174
C -10.936 321.247 312.300
C -10.224 318.609 310.378
C -9.005 316.168 308.748
C -5.857 314.300 307.195
C -4.556 311.571 305.727
C -3.414 309.111 303.888
C -1.497 307.625 301.843
C 1.196 305.758 299.818
C 4.041 304.520 300.220
C 6.810 302.445 299.997
C 10.039 301.510 299.680
C 13.165 299.259 299.668
C 16.124 297.784 299.681
C 20.098 298.363 298.954
C 22.708 297.383 299.019
C 26.541 296.434 300.394
C 29.362 295.454 300.860
C 32.665 294.414 300.788
C 35.999 294.065 300.937
C 39.101 293.565 302.054
C 41.486 292.241 304.101
C 44.238 291.576 305.910
C 46.589 290.680 307.929
C 49.566 290.205 309.801
C 51.965 289.092 311.813
C 54.700 288.639 313.315
C 57.834 289.152 315.100
C 60.589 287.932 316.356
C 63.454 288.995 318.096
C 66.231 290.158 319.848
C 69.590 290.400 321.138
C 73.000 290.342 323.132
C 76.053 288.174 325.421
C 79.069 287.908 327.698
C 81.161 288.299 330.514
C 84.993 288.514 330.415
C 86.609 285.362 331.860
C 88.222 282.405 332.337
C 91.063 279.741 333.159
C 93.927 277.338 333.569
C 92.943 273.250 336.076
C 93.020 268.121 338.334
C 94.106 265.312 337.608
C 95.159 262.222 339.504
C 96.799 259.788 340.897
C 99.419 257.424 340.537
C 101.780 255.053 340.792
C 103.909 252.519 341.110
C 106.924 251.066 341.149
C 109.552 249.015 341.039
C 112.506 247.235 341.201
C 114.995 245.129 341.199
C 117.494 243.072 340.949
C 120.077 241.077 340.462
C 121.446 237.990 339.513
C 122.889 235.295 337.930
C 124.962 232.649 336.828
C 127.626 230.438 336.233
C 129.139 228.266 334.801
C 129.690 224.360 333.915
C 131.520 221.847 332.096
C 133.247 219.352 330.144
C 134.909 217.322 328.328
C 136.726 214.895 326.536
C 138.376 212.759 324.749
C 138.687 210.890 321.679
C 138.320 209.595 318.664
C 138.444 209.072 315.618
C 139.236 208.693 312.306
C 140.079 206.174 309.464
C 139.904 205.790 305.928
C 140.326 205.663 302.346
C 140.534 205.385 299.086
C 140.770 205.393 295.278
C 140.595 204.795 292.546
C 139.501 204.899 289.453
C 138.211 204.775 286.164
C 136.650 206.289 283.201
C 135.257 207.502 280.878
C 133.998 209.011 277.778
C 132.808 210.266 275.289
C 129.078 210.609 273.452
C 126.320 211.477 271.144
C 124.896 214.321 269.570
C 122.901 215.805 267.226
C 120.741 217.406 265.821
C 117.867 218.661 264.737
C 115.562 221.477 264.740
C 112.353 222.458 263.078
C 110.195 224.647 261.279
C 107.047 226.221 261.626
C 103.961 227.177 260.188
C 101.925 230.123 260.896
C 99.376 232.622 260.866
C 96.546 233.609 260.782
C 93.741 235.282 260.519
C 90.567 237.283 261.627
C 88.785 239.862 263.389
C 86.197 241.085 264.412
C 84.055 242.861 266.398
C 82.284 245.692 267.053
C 79.889 246.014 270.679
C 76.795 247.311 273.077
C 76.924 248.768 276.436
C 75.550 250.398 278.801
C 74.683 251.210 282.242
C 73.279 251.630 284.858
C 72.359 252.259 288.155
C 72.593 252.876 291.215
C 72.686 254.377 294.388
C 71.416 253.992 298.011
C 70.180 254.268 301.592
C 71.346 253.469 304.734
C 71.813 251.533 308.118
C 72.556 251.092 311.201
C 73.282 251.181 314.562
C 73.854 250.430 317.744
C 74.396 248.645 320.509
C 75.632 247.330 323.351
C 77.499 246.554 325.943
C 77.858 244.962 329.561
C 78.942 244.569 332.783
C 81.093 241.662 334.255
C 82.350 238.604 336.368
C 85.241 237.462 337.657
C 87.647 236.025 339.713
C 89.702 233.741 340.902
C 91.528 231.105 342.131
C 93.912 229.085 343.705
C 96.412 227.042 343.879
C 99.615 225.709 345.183
C 101.586 222.710 345.001
C 103.156 218.883 345.529
C 105.329 216.229 343.751
C 107.774 214.366 342.988
C 109.789 211.818 342.088
C 111.940 209.665 340.804
C 113.079 206.564 338.834
C 113.560 204.543 336.546
C 114.049 202.578 334.217
C 115.503 200.431 332.090
C 118.239 198.931 329.954
C 117.762 196.940 326.840
C 118.811 194.510 324.560
C 119.533 194.019 321.338
C 119.131 192.052 318.007
C 121.258 190.722 315.221
C 121.960 189.083 312.639
C 121.871 188.433 309.354
C 121.588 187.977 306.052
C 122.605 188.292 302.705
C 121.501 187.273 299.596
C 120.682 185.226 296.124
C 120.070 185.693 293.294
C 119.511 186.385 289.457
C 119.075 186.441 286.498
C 118.219 187.067 282.984
C 116.495 187.323 280.255
C 115.091 188.462 277.637
C 113.338 190.148 275.435
C 111.309 191.545 273.261
C 109.331 193.577 271.006
C 107.570 195.261 268.722
C 105.554 197.010 266.995
C 101.995 198.727 266.561
C 99.987 200.815 264.856
C 97.920 202.476 262.930
C 95.135 203.370 261.704
C 91.695 204.786 260.700
C 89.487 206.693 261.829
C 86.964 209.059 262.072
C 84.054 210.488 263.016
C 81.341 213.178 263.506
C 78.814 215.158 264.299
C 75.122 215.253 266.034
C 72.935 216.739 266.923
C 70.448 219.022 269.390
C 68.306 220.723 270.677
C 65.464 222.363 271.784
C 62.746 223.494 273.395
C 60.747 225.107 275.522
C 59.822 227.669 277.574
C 58.486 229.636 279.948
C 57.593 231.802 282.165
C 56.113 233.679 284.788
C 55.165 236.044 286.922
C 53.685 237.693 289.165
C 52.069 238.701 292.270
C 50.405 240.926 293.983
C 49.011 241.369 297.180
C 50.204 244.428 300.472
C 47.463 245.122 302.547
C 44.496 245.769 303.966
C 42.830 248.176 306.348
C 41.021 247.177 309.826
C 39.135 247.440 310.358
C 37.225 248.046 312.059
C 35.109 248.593 313.896
C 34.191 252.879 315.968
C 31.240 252.908 318.862
C 28.386 254.516 320.854
C 27.745 253.032 324.404
C 26.052 250.821 327.768
C 25.072 250.227 331.018
C 22.234 252.007 333.584
C 21.011 251.737 336.559
C 18.627 251.388 338.263
C 16.688 251.584 340.488
C 13.785 251.064 342.509
C 13.129 250.813 345.913
C 13.431 251.879 349.888
C 13.294 254.429 351.857
C 11.041 255.197 354.347
C 8.734 257.323 357.055
C 7.542 258.966 358.715
C 4.420 260.344 359.762
C 3.008 262.435 361.272
C 0.631 266.055 361.789
C -1.897 268.574 359.132
C -2.688 271.241 359.203
C -5.278 273.877 360.381
C -7.530 277.053 361.630
C -10.217 278.005 364.422
C -11.618 282.618 364.146
C -12.425 284.427 364.504
C -13.246 288.038 365.620
C -13.954 291.142 364.619
C -17.608 293.474 365.548
C -21.344 295.593 364.249
C -22.798 298.638 365.705
C -25.188 299.889 367.149
C -26.537 301.942 369.312
C -24.508 303.096 370.786
C -25.452 305.907 372.876
C -23.562 307.559 376.367
C -22.891 308.653 380.050
C -22.754 310.559 382.587
C -22.418 312.729 384.976
C -24.404 314.189 387.165
C -25.493 315.448 390.190
C -26.562 318.982 392.759
C -26.617 317.300 396.274
C -26.626 317.088 398.617
C -25.833 315.869 401.772
C -23.572 312.509 403.879
C -21.905 308.991 406.024
C -19.857 307.792 408.919
C -19.726 309.393 413.219
C -19.796 309.122 416.180
C -21.638 307.912 418.568
C -24.156 307.668 421.022
C -25.197 306.440 425.053
C -24.028 307.012 429.330
C -25.849 306.203 433.342
C -26.697 306.812 436.556
C -26.064 307.482 440.319
C -26.861 310.177 442.815
C -28.171 310.625 445.299
C -30.348 312.123 447.976
C -31.594 313.162 451.355
C -32.597 314.558 453.841
C -35.435 312.704 456.504
C -38.526 313.182 457.989
C -38.918 312.130 463.024
C -40.339 313.219 465.259
C -39.573 316.226 468.204
C -42.902 315.653 470.068
C -45.330 316.377 471.545
C -47.327 315.850 473.490
C -49.017 317.629 474.992
C -52.654 318.025 476.003
C -54.941 321.974 477.238
C -55.476 319.022 481.405
C -55.524 318.341 484.441
C -57.012 318.846 486.691
C -56.672 318.809 491.496
C -58.747 321.024 495.200
C -58.377 321.095 498.480
C -57.104 318.863 500.305
C -59.629 318.995 504.565
C -61.828 318.089 508.229
C -61.539 317.528 512.518
C -63.452 316.333 514.857
C -63.630 314.288 517.750
C -64.383 312.559 520.527
C -65.337 310.718 523.125
C -65.260 309.673 526.304
C -65.478 308.026 529.196
C -65.685 306.770 532.406
C -66.058 305.129 535.199
C -66.203 303.395 537.939
C -66.099 301.587 540.697
C -66.525 298.554 542.408
C -66.215 295.507 543.979
C -66.091 292.794 546.245
C -65.989 290.750 549.100
C -65.513 288.226 550.668
C -66.642 284.502 551.767
C -65.938 281.497 553.623
C -65.146 278.429 555.349
C -64.244 275.821 556.951
C -63.522 272.902 558.783
C -62.701 270.219 560.400
C -61.083 266.996 560.411
C -59.408 264.248 559.673
C -57.173 262.153 559.248
C -54.458 260.066 559.379
C -53.208 256.448 560.074
C -50.589 254.187 559.231
C -47.631 252.145 558.902
C -45.073 250.142 558.465
C -41.916 248.081 557.882
C -40.058 246.080 557.253
C -37.808 244.424 555.530
C -35.571 242.460 553.621
C -32.836 242.032 551.205
C -30.726 241.709 549.142
C -27.796 241.216 546.986
C -25.473 240.848 545.075
C -24.865 239.950 541.047
C -23.331 239.280 537.748
C -21.000 240.729 535.497
C -18.905 240.591 532.802
C -17.557 241.057 530.124
C -16.849 241.374 526.898
C -16.060 243.618 524.144
C -15.120 243.374 520.528
C -13.150 244.116 517.655
C -13.516 245.468 514.407
C -12.735 245.331 510.960
C -12.375 248.082 508.588
C -11.792 250.030 505.654
C -12.019 250.671 502.734
C -11.742 251.789 499.667
C -12.513 253.912 496.472
C -13.124 256.945 494.638
C -14.059 258.399 492.138
C -15.365 260.864 490.162
C -14.946 263.503 488.054
C -18.398 265.636 486.465
C -20.553 267.878 483.758
C -22.492 270.938 484.310
C -23.962 273.526 483.178
C -26.579 276.041 482.919
C -28.882 277.752 482.046
C -31.492 280.035 481.741
C -33.589 282.233 482.493
C -35.365 285.226 482.963
C -38.858 286.821 482.589
C -41.969 288.947 482.110
C -44.595 290.052 484.048
C -48.198 290.304 485.588
C -50.712 291.656 487.038
C -53.185 293.601 488.428
C -55.986 294.739 489.795
C -58.989 294.784 491.248
C -61.616 295.297 493.289
C -63.586 296.155 495.777
C -67.233 296.817 497.197
C -69.739 298.302 498.994
C -71.813 296.779 501.932
C -74.738 295.438 504.177
C -75.548 295.328 507.441
C -77.270 295.368 510.460
C -78.822 294.208 513.124
C -80.653 292.764 515.645
C -82.289 292.051 518.655
C -82.769 290.560 521.484
C -83.602 290.314 525.086
C -84.434 287.803 527.519
C -86.380 284.968 529.878
C -85.684 281.884 532.099
C -85.328 280.029 534.641
C -85.335 277.505 536.876
C -84.789 275.109 539.082
C -84.459 271.495 540.359
C -83.505 268.579 540.728
C -82.487 265.687 541.084
C -81.452 262.802 542.444
C -79.715 260.514 544.904
C -78.347 257.125 544.175
C -77.449 253.900 545.168
C -74.885 251.764 545.273
C -73.308 248.280 544.565
C -71.129 245.751 546.271
C -69.678 243.004 546.714
C -67.374 240.662 546.059
C -65.012 238.463 545.178
C -61.850 236.948 545.381
C -60.165 234.344 543.864
C -58.633 230.696 542.742
C -56.273 229.511 541.465
C -52.967 227.967 539.983
C -50.665 226.375 538.927
C -47.738 224.938 537.242
C -45.883 223.576 534.963
C -43.575 223.031 532.842
C -41.423 223.153 530.368
C -39.519 223.033 527.694
C -37.211 223.405 524.927
C -34.994 223.479 522.428
C -33.269 223.900 519.792
C -33.045 224.924 515.957
C -31.162 225.641 513.267
C -29.335 225.877 510.557
C -28.672 225.819 507.455
C -28.106 226.286 503.673
C -28.669 228.390 501.427
C -28.368 230.377 498.602
C -29.224 231.945 495.737
C -29.011 234.330 492.720
C -29.354 236.295 490.082
C -31.757 237.142 486.895
C -32.336 238.763 484.700
C -33.868 241.898 482.396
C -34.646 243.918 480.287
C -35.508 245.755 477.480
C -37.003 247.448 474.999
C -38.466 249.861 473.221
C -39.077 253.079 472.271
C -40.371 255.955 471.113
C -41.311 258.934 470.306
C -42.893 261.863 469.079
C -43.678 264.960 468.163
C -45.070 267.492 466.901
C -47.528 269.951 465.815
C -48.246 272.667 464.151
C -51.005 274.715 463.407
C -51.269 277.123 460.813
C -51.048 279.270 458.385
C -50.943 280.503 456.497
C -50.381 282.148 455.017
C -50.560 283.885 452.395
C -50.323 286.947 450.206
C -50.696 288.943 447.757
C -51.097 291.086 445.530
C -51.777 294.571 443.544
C -52.417 296.854 441.131
C -50.508 299.380 439.647
C -52.811 302.657 437.983
C -54.499 304.008 435.788
C -54.930 304.987 432.954
C -56.223 303.356 427.771
C -54.410 303.708 424.954
C -51.867 304.827 421.892
C -51.266 304.763 418.700
C -50.948 306.677 415.731
C -50.465 307.952 412.663
C -50.184 309.028 409.530
C -48.918 310.895 407.057
C -48.296 312.624 404.274
C -47.171 314.353 401.506
C -46.610 315.911 398.696
C -46.153 317.666 396.004
C -45.740 319.659 393.406
C -46.940 321.224 390.506
C -48.240 323.331 388.114
C -48.834 325.467 385.358
C -48.538 327.591 382.576
C -49.440 329.633 380.557
C -51.566 330.620 377.262
C -52.647 333.157 374.946
C -53.859 335.731 372.728
C -54.803 338.166 370.892
C -55.834 340.674 368.647
C -56.824 343.077 366.715
C -59.264 345.623 365.960
C -61.828 347.703 365.952
C -63.691 350.128 366.420
C -65.185 353.184 366.827
C -67.483 355.884 365.227
C -69.741 358.500 366.090
C -71.498 361.533 366.948
C -73.297 364.179 367.660
C -75.233 367.270 368.781
C -77.157 369.262 369.205
C -79.528 370.957 370.716
C -82.252 372.677 372.173
C -84.136 373.992 375.041
C -85.711 374.916 377.380
C -87.474 376.529 380.167
C -88.986 377.710 382.513
C -92.280 376.765 384.891
C -94.924 376.806 387.478
C -95.273 377.151 390.994
C -97.118 377.713 393.814
C -98.495 377.446 396.504
C -100.344 376.473 399.082
C -100.419 375.040 402.426
C -102.948 374.297 405.087
C -104.239 374.343 408.406
C -105.318 372.094 410.913
C -107.655 371.256 413.432
C -107.098 369.452 416.556
C -107.516 367.886 419.737
C -108.923 366.166 421.749
C -110.060 364.608 424.398
C -110.519 361.760 427.041
C -109.403 359.298 429.413
C -109.921 356.879 431.180
C -109.331 354.006 432.936
C -108.688 352.409 435.872
C -108.108 348.091 435.961
C -108.164 344.290 437.557
C -105.485 341.795 437.691
C -104.254 339.115 438.893
C -102.517 335.917 438.847
C -101.789 333.010 438.941
C -100.259 329.887 438.805
C -98.105 327.679 438.270
C -95.529 325.306 438.514
C -94.571 321.696 437.544
C -93.274 318.149 437.142
C -91.185 316.453 434.989
C -90.007 314.113 432.065
C -88.046 312.198 430.409
C -85.673 310.064 429.127
C -83.930 307.961 427.242
C -82.965 306.149 424.613
C -81.260 304.723 422.085
C -79.000 303.897 419.845
C -77.588 301.312 417.184
C -75.302 299.507 415.388
C -74.563 299.701 411.559
C -74.138 298.831 407.757
C -72.107 299.658 405.205
C -70.125 299.580 402.350
C -69.286 299.940 399.185
C -68.756 300.119 395.796
C -67.352 300.393 392.603
C -66.654 301.822 389.788
C -64.508 302.833 386.941
C -64.844 304.190 383.630
C -65.479 304.733 379.545
C -66.383 307.454 376.957
C -66.145 309.574 374.616
C -66.617 311.518 371.902
C -67.008 313.850 369.596
C -68.929 316.058 367.100
C -70.905 318.106 365.897
C -72.872 320.192 364.752
C -74.182 322.733 362.999
C -74.322 326.102 361.288
C -77.369 328.181 360.759
C -79.177 330.578 358.974
C -80.725 333.519 359.284
C -83.830 335.813 358.813
C -84.642 339.300 357.700
C -86.439 341.720 356.830
C -88.639 344.193 357.351
C -90.876 346.558 358.121
C -91.885 349.793 359.045
C -94.845 351.481 359.601
C -98.344 353.617 359.274
C -100.066 355.420 360.820
C -102.191 358.037 362.857
C -104.079 360.046 364.019
C -106.256 362.224 366.016
C -108.763 363.240 367.796
C -110.546 364.384 370.170
C -112.050 364.991 373.022
C -113.868 365.399 375.727
C -115.373 365.908 378.983
C -116.928 366.574 381.864
C -118.312 366.649 384.724
C -120.019 364.745 387.768
C -121.211 364.811 390.910
C -122.782 365.006 393.779
C -124.836 364.194 396.057
C -126.931 362.803 398.975
C -126.789 360.551 401.142
C -127.108 358.789 404.111
C -127.775 356.229 406.209
C -127.916 354.160 409.455
C -128.133 351.967 411.920
C -129.564 348.283 412.937
C -129.756 346.225 414.809
C -128.869 342.768 416.988
C -128.703 340.434 418.902
C -129.128 337.793 421.101
C -129.454 334.837 422.654
C -128.776 331.944 424.169
C -126.945 329.802 426.090
C -125.511 327.144 427.563
C -123.771 324.890 429.078
C -122.343 321.947 430.453
C -120.583 319.725 432.188
C -119.479 317.072 433.488
C -118.320 313.660 434.017
C -117.335 311.307 436.054
C -116.268 307.958 435.980
C -113.853 304.769 436.423
C -113.200 300.848 437.146
C -113.263 298.418 440.946
C -115.272 295.382 440.590
C -118.251 292.960 443.728
C -119.856 290.834 444.829
C -121.706 288.986 448.144
C -124.895 287.200 450.427
C -126.200 284.545 451.252
C -126.826 281.252 450.817
C -123.253 276.773 450.489
C -119.743 272.331 452.916
C -120.945 270.398 454.348
C -121.370 267.138 454.650
C -121.507 262.788 454.247
C -122.418 259.732 455.768
C -121.342 256.931 459.232
C -120.330 254.445 460.152
C -119.804 251.478 460.216
C -115.212 248.732 458.520
C -109.695 247.566 458.450
C -109.881 244.449 459.700
C -109.912 241.237 461.166
C -110.539 238.588 461.516
C -109.139 234.174 457.390
C -109.973 229.967 456.764
C -110.314 226.877 457.283
C -109.798 223.909 457.462
C -108.974 220.730 455.899
C -108.582 217.774 457.496
C -108.123 215.315 459.487
C -109.524 213.643 460.259
C -110.744 211.522 461.010
C -112.473 207.357 459.454
C -111.880 204.268 461.783
C -110.999 200.217 463.183
C -111.766 198.232 464.638
C -112.969 194.999 465.787
C -113.671 192.359 467.194
C -116.723 190.071 466.827
C -120.355 188.183 466.765
C -124.982 186.394 467.479
C -125.004 182.772 465.427
C -123.497 178.949 464.715
C -127.527 178.477 463.197
C -128.544 174.993 463.919
C -128.451 171.714 464.799
C -127.739 168.433 464.247
C -129.544 165.719 464.277
C -130.161 162.924 465.571
C -131.406 160.751 465.969
C -131.517 158.617 468.688
C -133.854 154.301 467.897
C -133.060 150.703 467.865
C -130.963 148.054 467.519
C -130.329 145.734 467.410
C -130.648 141.427 466.245
C -127.567 139.952 465.983
C -125.271 136.287 465.370
C -124.469 132.985 464.966
C -123.534 129.929 466.294
C -121.392 126.828 465.872
C -119.654 122.886 467.410
C -117.468 120.290 465.515
C -114.870 117.531 464.349
C -110.646 117.070 463.946
C -108.542 117.901 464.277
C -105.102 117.212 465.476
C -102.326 121.030 466.199
C -101.323 121.954 468.075
C -97.924 123.758 468.691
C -94.655 125.258 470.439
C -94.119 128.474 472.165
C -94.576 129.238 474.705
C -93.419 128.967 479.459
C -92.366 130.916 480.909
C -90.197 131.924 483.350
C -91.376 134.514 486.872
C -89.410 135.884 489.397
C -89.256 138.633 490.326
C -89.083 141.593 493.820
C -89.507 144.065 496.934
C -90.509 146.131 500.806
C -91.168 148.840 503.316
C -91.625 150.409 506.010
C -92.708 154.128 507.828
C -95.642 156.157 510.173
C -98.249 156.088 513.403
C -100.171 157.719 517.603
C -101.291 158.121 521.811
C -101.614 161.292 524.182
C -103.676 163.327 527.291
C -106.072 165.587 528.599
C -107.933 166.572 531.262
C -110.450 167.237 531.899
C -113.948 168.296 532.602
C -116.792 168.140 534.163
C -119.438 169.981 535.642
C -122.214 171.169 537.109
C -124.899 172.181 538.789
C -127.751 173.876 539.228
C -130.429 175.503 540.371
C -133.412 177.074 541.116
C -136.059 178.537 542.336
C -138.564 180.208 543.547
C -140.988 182.121 544.712
C -142.599 183.785 547.346
C -143.797 186.002 549.691
C -145.720 188.168 551.721
C -148.223 190.223 553.082
C -149.376 192.335 554.890
C -150.667 193.523 558.533
C -151.976 196.145 560.627
C -153.129 198.819 562.758
C -154.144 201.327 564.450
C -155.426 203.915 566.463
C -156.484 206.396 568.255
C -155.730 209.190 570.408
C -154.284 211.540 572.221
C -152.937 214.160 573.165
C -151.917 217.366 573.812
C -151.919 220.290 576.378
C -150.032 223.146 577.362
C -148.496 226.362 577.929
C -147.017 229.197 578.651
C -145.168 232.491 579.185
C -143.784 234.687 580.239
C -141.254 236.647 580.973
C -138.546 238.669 582.012
C -135.243 240.208 581.543
C -132.512 241.320 581.202
C -129.370 243.141 580.668
C -126.694 244.502 580.253
C -122.711 243.946 581.362
C -119.050 244.301 581.758
C -116.135 244.712 579.775
C -112.835 245.497 579.368
C -109.866 245.406 578.748
C -106.635 244.665 578.619
C -103.888 243.278 576.677
C -100.183 242.841 577.001
C -96.805 243.056 575.892
C -94.014 240.962 575.317
C -90.532 240.408 575.591
C -88.324 238.580 573.331
C -85.479 237.096 571.766
C -82.906 235.559 571.715
C -80.021 234.158 571.041
C -77.469 231.401 569.950
C -76.145 228.851 567.788
C -74.267 226.518 567.263
C -73.058 223.613 565.928
C -71.067 221.979 563.704
C -71.032 217.625 563.547
C -69.471 213.866 562.886
C -70.860 211.092 560.938
C -70.497 208.303 559.445
C -71.380 204.932 558.393
C -71.542 201.963 558.006
C -72.370 198.689 557.164
C -73.969 196.253 556.021
C -75.216 193.611 554.073
C -76.294 189.910 554.238
C -77.149 186.238 553.779
C -79.999 184.304 553.667
C -82.824 181.823 554.798
C -85.192 179.690 554.489
C -87.513 177.296 553.644
C -89.906 174.998 553.662
C -92.410 173.068 554.728
C -95.330 171.441 555.128
C -98.421 170.352 554.871
C -101.171 167.604 555.674
C -103.860 165.543 555.194
C -107.305 165.623 557.032
C -110.449 164.678 559.180
C -113.764 165.255 559.164
C -117.213 164.935 559.449
C -120.220 165.173 560.776
C -123.190 165.264 562.498
C -126.565 165.355 563.414
C -129.293 166.674 564.543
C -132.923 167.418 564.609
C -135.379 168.776 566.854
C -138.185 169.352 569.884
C -139.830 172.135 572.000
C -141.954 174.196 573.127
C -143.907 176.157 575.051
C -145.626 178.498 576.623
C -146.521 180.884 579.505
C -146.367 183.128 581.624
C -146.178 185.409 583.696
C -146.907 188.064 585.610
C -148.401 191.413 586.530
C -147.055 193.812 589.045
C -147.485 196.379 591.374
C -146.497 199.476 592.134
C -145.086 202.095 594.640
C -145.705 205.640 595.689
C -145.435 208.237 597.429
C -143.839 210.942 598.596
C -142.018 213.546 599.642
C -140.915 216.880 599.575
C -138.755 218.890 601.368
C -136.973 221.396 604.098
C -134.832 223.391 604.302
C -132.120 226.244 604.440
C -130.188 228.459 604.997
C -127.440 230.880 605.236
C -124.564 232.183 605.960
C -121.694 233.536 605.739
C -118.587 234.329 605.044
C -115.381 234.958 604.701
C -111.953 235.658 603.759
C -108.796 236.516 603.081
C -105.718 236.767 602.331
C -102.143 235.088 601.873
C -98.967 235.312 600.799
C -95.773 235.703 600.179
C -92.657 235.142 600.385
C -88.975 234.016 600.264
C -87.214 231.780 598.965
C -84.580 230.090 597.473
C -82.341 227.637 596.865
C -79.581 225.623 595.087
C -77.369 223.488 593.870
C -75.401 219.993 594.626
C -73.673 217.985 593.754
C -72.279 214.469 591.970
C -70.724 212.147 590.819
C -68.552 209.588 589.966
C -66.918 206.699 589.472
C -65.951 203.761 588.224
C -65.449 201.446 585.771
C -65.007 198.658 583.948
C -64.754 196.239 581.830
C -64.362 193.167 580.096
C -63.954 190.780 577.821
C -63.438 188.032 576.362
C -63.495 184.517 575.409
C -62.357 182.087 573.550
C -62.829 178.640 573.044
C -65.801 176.003 571.534
C -67.340 174.526 569.193
C -68.045 172.655 567.408
C -67.424 170.189 565.290
C -65.686 167.966 562.900
C -65.699 165.868 560.193
C -67.319 165.189 556.959
C -66.548 164.178 553.969
C -66.498 161.441 551.715
C -66.265 159.271 549.163
C -65.755 157.193 546.619
C -66.645 154.961 544.290
C -66.833 152.544 542.000
C -67.436 150.277 539.466
C -67.489 147.983 537.149
C -67.588 145.531 535.024
C -67.793 142.896 533.048
C -66.383 140.055 531.551
C -65.325 136.909 530.639
C -64.712 133.797 529.072
C -64.808 130.941 527.029
C -64.188 128.111 526.215
C -61.621 125.358 524.738
C -60.958 121.927 523.868
C -60.242 118.463 523.154
C -59.831 115.348 522.596
C -59.222 111.984 521.753
C -58.723 108.846 521.131
C -57.560 105.623 522.260
C -56.382 103.064 523.980
C -56.108 100.588 525.814
C -56.386 97.641 527.539
C -55.081 93.996 527.919
C -54.721 91.393 530.323
C -54.949 88.565 532.555
C -54.918 86.009 534.606
C -55.127 83.182 537.160
C -54.597 81.051 538.900
C -53.994 79.473 541.714
C -53.092 77.752 544.668
C -53.242 77.173 548.294
C -53.267 76.820 551.241
C -53.613 75.985 554.799
C -53.806 75.428 557.771
C -51.633 76.235 561.239
C -50.500 76.445 564.755
C -51.723 77.408 567.945
C -51.556 77.482 571.356
C -51.357 78.366 574.252
C -50.424 79.689 577.148
C -51.026 82.220 579.692
C -49.673 83.179 583.049
C -49.923 84.058 586.492
C -49.031 86.692 588.677
C -47.737 87.734 591.799
C -48.605 90.686 593.762
C -48.808 93.173 596.315
C -47.690 95.058 598.361
C -47.106 97.125 600.835
C -46.509 100.514 602.697
C -47.255 103.911 603.611
C -46.459 106.567 604.856
C -46.360 109.934 605.438
C -47.317 112.657 607.242
C -45.937 116.640 606.137
C -44.846 120.573 606.723
C -45.985 123.578 604.963
C -46.278 126.744 604.796
C -46.275 130.025 603.220
C -45.634 132.817 602.334
C -45.460 135.938 600.804
C -46.039 138.281 598.810
C -47.190 141.193 597.222
C -46.019 144.253 595.183
C -45.368 147.575 593.461
C -45.495 148.823 590.252
C -44.302 150.075 586.728
C -44.420 151.672 583.954
C -44.922 153.723 581.239
C -44.693 155.332 578.346
C -43.672 156.176 575.285
C -43.460 156.932 572.011
C -44.072 157.433 568.821
C -43.064 159.070 565.347
C -43.442 160.608 562.314
C -42.651 159.163 558.774
C -41.149 158.571 555.197
C -42.177 157.438 552.201
C -42.653 156.966 548.790
C -42.272 155.662 545.788
C -41.474 154.342 542.720
C -41.503 153.265 539.391
C -41.609 151.120 536.974
C -42.697 149.745 533.709
C -41.740 147.175 531.387
C -39.886 144.931 528.401
C -39.342 141.283 527.251
C -39.559 138.586 525.605
C -38.978 135.694 523.972
C -38.790 132.645 522.718
C -37.231 129.191 522.056
C -36.055 126.364 522.472
C -34.926 123.529 522.939
C -34.295 120.247 522.657
C -34.994 116.592 521.986
C -33.221 113.692 523.516
C -32.111 110.382 523.430
C -32.258 107.482 525.078
C -30.554 104.400 526.730
C -30.989 100.682 526.925
C -30.250 97.709 527.605
C -29.744 95.115 529.663
C -29.256 92.701 531.928
C -30.204 89.938 533.876
C -28.751 87.826 536.189
C -26.714 84.826 538.129
C -26.699 83.353 540.666
C -26.900 81.243 543.985
C -26.692 79.394 546.328
C -26.644 77.638 549.550
C -25.736 76.720 552.520
C -25.703 76.128 555.646
C -25.846 76.273 558.921
C -25.589 76.445 562.191
C -25.845 76.832 565.784
C -25.982 76.921 569.121
C -25.994 77.570 572.233
C -24.948 79.930 575.256
C -25.219 80.750 578.504
C -25.134 81.243 581.743
C -23.989 82.250 584.525
C -22.803 84.001 587.745
C -22.770 86.855 589.025
C -22.887 89.459 591.311
C -22.036 92.325 592.881
C -22.269 95.357 595.245
C -22.085 98.173 596.969
C -19.704 101.384 597.791
C -19.372 103.859 599.033
C -19.422 107.987 599.698
C -19.276 110.821 600.737
C -18.625 113.867 602.253
C -17.668 116.965 603.112
C -17.539 120.282 603.442
C -18.832 123.428 603.682
C -19.404 126.739 603.643
C -20.418 129.800 603.567
C -20.823 133.321 603.389
C -21.952 136.445 603.493
C -22.191 139.589 603.477
C -21.846 143.116 602.633
C -22.405 146.250 603.356
C -21.780 149.460 602.066
C -23.814 152.602 600.670
C -24.675 155.888 599.622
C -24.812 159.230 597.778
C -26.394 162.374 597.988
C -27.556 165.984 596.474
C -28.314 170.452 595.651
C -26.021 173.992 596.131
C -26.040 177.369 596.409
C -23.015 178.564 596.143
C -18.829 179.686 594.794
C -15.381 179.980 595.790
C -11.272 181.252 595.314
C -6.535 181.271 594.131
C -3.263 183.634 595.190
C 1.320 185.969 592.592
C 2.715 188.600 591.331
C 2.649 192.167 589.174
C 2.739 195.414 589.133
C 4.797 198.295 588.922
C 6.207 201.333 588.699
C 7.467 204.409 588.724
C 9.254 206.973 587.526
C 11.058 209.734 587.029
C 12.763 212.571 586.044
C 14.413 215.355 585.646
C 16.266 217.996 585.288
C 18.351 220.525 584.908
C 20.358 223.084 586.222
C 22.869 225.101 587.437
C 25.304 227.598 588.026
C 27.557 230.281 587.762
C 29.897 232.004 588.546
C 31.550 234.814 590.936
C 34.434 236.774 591.839
C 37.371 238.611 592.846
C 40.087 240.127 593.558
C 42.927 242.027 594.408
C 45.630 243.631 595.187
C 48.655 243.813 597.143
C 51.186 243.262 599.191
C 53.877 242.351 600.413
C 57.120 241.534 601.159
C 60.339 242.565 603.086
C 63.260 241.186 604.585
C 66.494 239.881 605.516
C 69.369 238.730 606.590
C 72.671 237.132 607.639
C 74.955 236.275 609.016
C 76.945 234.284 610.706
C 79.031 232.283 612.742
C 80.441 229.064 613.816
C 81.453 226.438 614.761
C 83.136 223.306 615.672
C 84.387 220.673 616.501
C 83.901 217.795 619.482
C 84.237 214.780 621.598
C 84.346 211.246 621.285
C 85.016 208.118 622.485
C 84.796 205.242 623.426
C 83.986 202.427 624.985
C 82.320 199.197 624.801
C 81.860 196.168 626.955
C 81.876 192.674 627.644
C 79.677 190.128 628.734
C 79.099 187.277 630.745
C 76.965 184.395 630.065
C 75.248 181.271 630.266
C 73.671 179.127 631.645
C 72.146 176.398 632.626
C 69.229 173.858 633.218
C 66.407 171.847 632.256
C 63.995 170.137 632.961
C 60.925 168.657 632.693
C 58.993 165.966 631.918
C 54.652 166.193 632.230
C 50.814 164.801 632.802
C 47.845 165.270 630.707
C 44.886 164.439 629.873
C 41.428 164.951 628.861
C 38.437 165.131 628.740
C 35.099 165.690 627.928
C 32.569 166.709 626.392
C 29.729 167.044 624.353
C 26.097 168.345 624.330
C 22.412 169.147 623.874
C 20.531 171.717 622.561
C 18.261 174.916 622.387
C 16.148 176.987 621.161
C 13.710 178.775 619.521
C 11.475 181.041 618.582
C 9.738 183.885 618.456
C 8.226 186.744 617.520
C 7.169 189.389 615.878
C 4.591 192.382 615.485
C 2.535 194.643 613.946
C 2.904 198.529 613.823
C 2.290 202.384 614.218
C 2.919 205.213 612.510
C 2.699 208.375 611.084
C 3.154 211.618 610.721
C 3.510 215.034 610.731
C 3.774 218.409 609.847
C 5.272 221.230 609.343
C 6.084 224.360 607.534
C 7.753 227.488 608.125
C 8.750 231.363 609.299
C 11.803 233.612 610.039
C 14.025 235.851 609.759
C 16.245 238.338 610.262
C 18.793 240.420 610.540
C 21.533 242.423 612.351
C 24.019 243.152 614.035
C 26.535 243.824 615.692
C 29.420 245.189 616.724
C 32.884 246.680 616.448
C 35.550 246.555 619.048
C 38.393 247.869 620.594
C 41.542 247.144 621.432
C 44.426 246.941 624.035
C 48.085 247.719 624.285
C 50.871 248.134 625.665
C 53.671 247.109 627.193
C 56.352 245.838 628.739
C 59.631 244.591 628.896
C 61.808 243.434 631.314
C 64.602 243.027 634.305
C 66.568 241.112 635.341
C 69.366 238.604 636.518
C 71.598 237.026 637.735
C 73.981 234.569 639.059
C 75.310 232.323 640.977
C 76.575 229.616 642.071
C 77.220 226.515 642.927
C 77.744 223.512 644.152
C 78.259 220.019 644.962
C 78.970 216.878 645.852
C 79.071 213.817 646.700
C 77.284 210.615 648.237
C 77.316 207.312 648.856
C 77.570 204.202 649.860
C 76.984 201.638 651.632
C 75.785 198.465 653.459
C 73.374 196.471 653.428
C 71.465 193.583 653.608
C 68.915 191.527 654.432
C 66.648 188.414 654.458
C 64.339 186.061 654.712
C 60.930 184.987 656.682
C 58.798 183.214 656.981
C 55.064 181.400 656.477
C 52.590 179.664 656.480
C 49.906 177.556 657.070
C 46.949 176.117 657.736
C 43.863 174.892 657.427
C 41.254 173.435 655.784
C 38.254 172.374 654.704
C 35.586 171.305 653.239
C 32.317 170.353 652.239
C 29.659 169.071 650.711
C 26.744 168.121 649.977
C 23.139 167.974 649.473
C 20.477 166.263 648.670
C 17.003 166.691 648.341
C 13.371 163.400 649.635
C 11.869 165.550 646.855
C 7.534 165.063 648.639
C 4.614 167.624 646.919
C 1.632 171.009 644.130
C -1.112 171.998 644.039
C -4.713 173.462 645.155
C -6.774 173.950 643.640
C -9.118 175.488 642.593
C -12.286 175.986 640.852
C -15.902 178.044 642.079
C -17.252 181.383 641.408
C -18.359 183.937 638.856
C -19.538 185.602 636.686
C -20.886 187.892 633.396
C -21.097 189.837 630.854
C -21.155 192.841 628.875
C -20.640 195.627 626.030
C -22.518 195.374 622.536
C -21.634 196.716 620.625
C -19.896 198.984 618.291
C -19.093 201.901 614.671
C -19.893 203.754 612.881
C -18.366 206.111 611.749
C -17.099 208.688 609.862
C -17.459 211.043 607.263
C -16.912 214.176 606.681
C -18.815 217.072 606.662
C -17.414 222.500 609.059
C -20.417 222.914 609.124
C -22.723 223.753 607.700
C -27.902 222.971 606.364
C -31.296 223.935 607.804
C -35.073 226.445 609.338
C -37.616 224.647 611.054
C -41.218 223.592 611.580
C -43.038 220.513 610.886
C -45.447 219.909 613.746
C -48.120 219.140 617.774
C -46.806 213.960 617.303
C -45.899 210.277 618.959
C -47.472 208.706 619.858
C -48.633 206.207 621.795
C -51.654 204.010 619.557
C -50.517 201.241 619.621
C -52.065 198.109 620.097
C -52.856 195.214 621.177
C -50.016 191.379 620.003
C -48.591 187.518 620.515
C -47.385 184.285 621.502
C -46.786 180.979 622.514
C -45.698 178.157 622.335
C -43.061 175.078 623.799
C -40.966 173.658 623.573
C -43.605 170.076 625.540
C -44.760 165.156 624.698
C -45.021 162.018 626.625
C -46.347 158.462 627.667
C -44.910 156.574 627.039
C -44.865 152.977 626.796
C -45.668 150.058 623.590
C -46.675 147.385 624.105
C -46.970 144.857 624.453
C -47.702 140.929 622.857
C -48.598 137.753 621.427
C -50.607 135.226 620.879
C -53.357 131.497 621.504
C -55.119 129.685 623.260
C -56.166 125.427 623.742
C -56.196 122.737 623.740
C -57.320 118.992 623.291
C -59.411 117.228 622.806
C -60.161 114.531 625.675
C -60.259 110.264 624.554
C -61.016 107.169 627.070
C -61.760 104.236 628.854
C -61.890 99.375 629.348
C -61.417 95.585 629.843
C -65.451 93.037 631.807
C -67.953 91.550 633.960
C -69.087 88.839 635.191
C -71.971 86.926 638.623
C -74.146 84.893 639.135
C -76.730 83.538 639.322
C -79.613 82.332 636.650
C -81.208 80.056 633.974
C -81.644 78.885 630.616
C -82.589 76.823 627.359
C -80.116 74.061 624.193
C -79.898 71.819 621.236
C -81.861 67.344 620.652
C -79.614 64.364 619.927
C -80.562 60.634 617.764
C -82.624 59.833 615.145
C -83.894 57.711 612.594
C -85.910 56.141 610.985
C -85.690 53.969 608.208
C -88.523 52.259 606.015
C -89.649 50.680 603.257
C -88.932 46.080 602.085
C -87.349 42.731 600.624
C -83.721 38.313 600.175
C -84.169 34.470 603.537
C -84.267 31.085 604.948
C -84.547 27.298 603.449
C -84.414 25.010 605.464
C -83.570 22.259 606.767
C -79.993 18.742 604.622
C -80.350 14.467 604.495
C -76.996 11.843 607.806
C -77.535 8.666 607.420
C -74.851 4.746 608.212
C -71.622 1.586 608.865
C -72.444 -2.290 609.932
C -74.004 -6.050 611.209
C -74.584 -9.445 612.379
C -74.964 -12.305 613.526
C -75.029 -15.134 612.007
C -77.170 -19.600 612.248
C -78.394 -23.376 611.707
C -75.172 -26.720 610.271
C -75.570 -30.105 609.681
C -75.650 -34.080 609.840
C -74.868 -36.982 608.479
C -73.618 -40.527 606.984
C -71.065 -42.711 606.131
C -69.755 -44.434 604.695
C -68.528 -48.241 603.899
C -65.253 -45.683 600.618
C -64.280 -47.623 597.986
C -63.821 -47.100 594.114
C -61.201 -51.219 591.802
C -59.382 -51.531 587.874
C -54.834 -50.030 586.839
C -52.564 -51.547 584.499
C -48.040 -52.745 583.361
C -45.807 -55.152 583.375
C -44.925 -58.373 581.379
C -41.363 -60.635 581.870
C -43.685 -64.639 581.046
C -42.114 -66.569 583.901
C -41.566 -70.402 584.959
C -41.299 -72.397 587.528
C -40.695 -75.732 588.785
C -41.853 -79.793 588.784
C -41.930 -83.236 591.838
C -44.020 -85.517 592.609
C -46.251 -87.535 594.259
C -46.551 -90.295 595.279
C -47.735 -93.227 594.774
C -48.154 -96.448 594.807
C -50.181 -99.137 595.922
C -51.722 -102.034 596.629
C -52.999 -104.995 597.437
C -55.389 -107.332 597.609
C -57.380 -109.906 598.342
C -59.602 -112.533 598.631
C -61.414 -115.148 599.347
C -63.346 -117.606 600.220
C -65.462 -119.932 601.219
C -66.476 -122.396 603.500
C -67.893 -124.273 606.014
C -69.682 -126.598 607.990
C -71.872 -129.071 609.184
C -73.391 -130.644 611.253
C -73.491 -133.450 614.162
C -75.384 -135.222 616.661
C -77.244 -136.875 619.275
C -79.079 -138.208 621.519
C -80.965 -139.921 623.949
C -82.758 -141.347 626.238
C -83.936 -141.402 629.646
C -84.598 -140.772 632.819
C -85.859 -139.722 635.441
C -87.852 -138.695 638.031
C -89.285 -139.576 641.539
C -90.508 -138.059 644.520
C -92.332 -136.557 647.248
C -93.803 -135.245 649.867
C -95.579 -133.452 652.729
C -96.431 -132.498 655.221
C -96.747 -130.458 657.774
C -96.925 -128.420 660.658
C -97.044 -125.168 662.365
C -96.992 -122.531 663.726
C -97.435 -119.334 665.474
C -97.639 -116.663 666.891
C -95.137 -114.015 668.924
C -93.796 -111.113 670.785
C -93.723 -107.569 670.596
C -93.195 -104.475 671.945
C -92.157 -101.687 672.539
C -90.284 -99.043 673.255
C -88.773 -95.952 672.070
C -86.786 -93.103 673.469
C -86.025 -89.666 674.010
C -83.381 -87.373 673.499
C -81.407 -84.702 674.713
C -79.871 -81.965 672.850
C -78.094 -79.006 671.937
C -75.798 -77.081 672.038
C -73.730 -74.546 671.857
C -70.832 -72.288 670.511
C -69.018 -70.455 668.004
C -66.528 -68.990 667.060
C -64.146 -67.747 664.946
C -62.845 -65.178 663.134
C -59.283 -65.770 660.695
C -55.792 -64.727 658.766
C -54.807 -65.307 655.285
C -52.926 -64.668 652.796
C -50.896 -65.395 649.864
C -48.652 -65.806 647.919
C -46.598 -66.582 645.218
C -45.668 -67.707 642.449
C -44.737 -68.147 639.092
C -42.042 -69.732 636.830
C -39.523 -70.797 634.195
C -39.117 -73.428 632.007
C -37.768 -76.782 630.476
C -37.078 -78.939 628.212
C -36.361 -80.816 625.421
C -35.418 -83.194 623.307
C -34.421 -86.156 622.142
C -34.101 -89.067 620.479
C -34.549 -91.685 618.544
C -33.074 -94.847 616.649
C -32.641 -97.170 614.175
C -33.391 -101.000 614.318
C -33.052 -104.908 614.260
C -34.879 -107.571 613.315
C -35.900 -110.651 612.068
C -36.802 -113.820 612.074
C -37.414 -117.190 612.312
C -38.502 -120.475 611.790
C -40.264 -123.132 612.330
C -42.324 -126.074 611.419
C -43.577 -129.087 612.926
C -44.019 -132.933 614.476
C -46.175 -134.970 616.953
C -48.307 -137.003 618.114
C -49.980 -139.330 619.889
C -52.008 -141.214 621.690
C -53.235 -143.094 624.814
C -54.214 -143.720 627.677
C -55.226 -144.286 630.538
C -56.982 -145.474 633.136
C -60.008 -146.664 635.067
C -60.479 -146.480 638.759
C -61.880 -147.652 641.736
C -63.753 -146.728 644.341
C -64.384 -146.449 648.169
C -67.168 -146.944 650.630
C -68.538 -147.217 653.440
C -69.682 -146.063 656.369
C -70.700 -144.675 659.239
C -73.042 -143.181 661.387
C -73.139 -141.999 664.630
C -73.441 -141.547 668.707
C -74.148 -139.546 670.731
C -75.361 -136.896 673.380
C -76.198 -135.219 675.712
C -77.001 -132.661 678.219
C -76.636 -130.434 680.542
C -76.681 -127.705 682.175
C -76.348 -124.618 683.238
C -75.704 -121.661 684.516
C -75.260 -118.192 685.461
C -74.955 -115.063 686.590
C -74.206 -112.059 687.310
C -71.545 -109.107 687.403
C -70.859 -105.855 687.900
C -70.130 -102.800 688.836
C -68.324 -100.401 689.858
C -65.946 -97.448 690.543
C -63.882 -95.655 689.021
C -61.991 -92.945 687.973
C -59.286 -91.153 687.037
C -57.187 -88.239 685.646
C -54.992 -86.097 684.410
C -51.007 -85.419 683.846
C -48.980 -83.843 682.757
C -46.191 -82.308 680.046
C -44.082 -80.779 678.513
C -41.411 -78.932 677.311
C -38.546 -77.776 676.000
C -36.202 -76.786 673.845
C -35.029 -75.448 670.935
C -33.243 -74.568 668.228
C -31.954 -73.632 665.424
C -29.920 -72.887 662.613
C -28.655 -71.733 659.765
C -26.733 -70.978 657.381
C -24.212 -71.092 654.755
C -22.455 -69.555 652.473
C -19.984 -70.239 650.066
C -17.925 -70.048 648.103
C -15.160 -69.370 645.209
C -11.969 -72.266 643.683
C -9.517 -71.035 640.991
C -8.783 -69.535 637.143
C -5.802 -67.389 635.593
C -2.442 -64.888 635.966
C 0.208 -63.283 634.013
C 2.728 -61.863 633.263
C 4.029 -58.920 634.061
C 6.451 -56.954 633.667
C 10.103 -54.935 633.290
C 11.674 -52.850 634.902
C 14.914 -50.321 634.977
C 15.120 -46.889 635.464
C 18.559 -46.074 636.741
C 20.215 -44.471 639.457
C 22.479 -40.217 639.481
C 23.197 -37.436 640.355
C 23.703 -34.987 642.004
C 24.442 -32.745 644.826
C 28.412 -32.751 646.527
C 32.065 -31.967 643.483
C 34.515 -30.918 642.349
C 36.535 -29.566 640.582
C 37.078 -27.945 638.600
C 40.688 -24.230 636.706
C 44.079 -22.796 635.080
C 45.583 -21.945 632.135
C 45.819 -21.841 627.941
C 47.369 -20.295 626.045
C 49.939 -17.585 625.614
C 51.025 -14.147 622.149
C 49.670 -10.244 623.340
C 50.209 -6.658 624.102
C 50.288 -4.191 627.603
C 51.310 -1.423 628.742
C 52.117 0.710 630.521
C 53.523 4.103 629.972
C 51.061 7.832 632.214
C 50.171 10.882 630.846
C 49.388 13.480 630.890
C 50.526 16.592 631.282
C 50.716 20.101 631.624
C 51.130 22.975 628.297
C 47.516 25.902 627.332
C 48.156 29.902 627.846
C 50.790 33.561 627.155
C 53.075 35.451 625.148
C 54.274 38.882 628.473
C 56.010 42.222 630.236
C 57.283 46.217 630.620
C 57.289 49.896 628.122
C 58.500 53.324 628.993
C 60.979 56.845 628.104
C 60.303 60.202 624.975
C 62.333 62.948 625.411
C 66.366 65.893 626.698
C 68.236 68.172 625.779
C 68.360 71.394 626.002
C 67.915 73.527 622.306
C 68.744 75.345 620.161
C 70.252 76.453 617.914
C 73.773 75.447 616.952
C 76.798 75.871 616.775
C 80.058 77.987 615.310
C 83.425 77.159 613.707
C 85.885 76.812 611.821
C 88.887 75.231 612.168
C 92.770 74.979 611.266
C 96.582 75.935 613.830
C 99.081 76.881 614.137
C 102.869 74.253 613.708
C 106.263 73.575 612.809
C 107.628 74.916 609.896
C 110.800 73.617 608.318
C 112.142 74.413 604.303
C 114.087 72.679 602.684
C 114.584 72.007 598.438
C 117.040 72.997 595.583
C 117.969 71.725 593.502
C 119.167 72.033 590.711
C 119.641 73.058 587.375
C 121.936 70.565 584.548
C 122.730 68.398 581.059
C 125.161 71.425 578.483
C 126.417 71.080 574.531
C 127.534 72.647 570.953
C 126.640 73.646 567.153
C 127.352 73.645 562.841
C 128.824 75.559 560.292
C 130.631 76.089 557.581
C 132.708 78.850 554.534
C 134.963 79.113 551.054
C 136.015 78.356 548.785
C 138.362 76.437 545.451
C 141.156 74.874 545.117
C 144.317 74.885 542.902
C 146.986 73.818 539.899
C 149.377 73.643 536.572
C 152.373 73.576 536.438
C 157.655 72.867 536.954
C 159.311 70.722 536.189
C 162.106 68.879 536.832
C 165.050 67.475 535.321
C 169.384 66.987 535.324
C 171.752 63.379 532.728
C 172.439 59.628 531.700
C 172.756 57.084 527.849
C 175.431 56.871 524.040
C 176.940 54.833 521.398
C 177.634 52.222 519.233
C 180.264 50.117 518.410
C 183.183 49.032 515.732
C 187.144 47.904 514.733
C 188.991 46.698 514.267
C 191.084 45.828 511.607
C 192.324 45.201 508.357
C 194.747 44.646 505.736
C 198.075 40.821 506.016
C 201.625 37.494 506.123
C 201.559 35.274 507.251
C 202.613 32.937 508.295
C 203.987 29.390 509.188
C 204.325 25.483 508.483
C 203.725 21.784 509.007
C 206.235 19.200 508.994
C 208.912 15.916 511.455
C 210.912 13.592 511.457
C 210.903 10.314 514.249
C 213.047 8.163 514.366
C 214.980 6.935 514.701
C 219.566 7.429 515.988
C 222.536 5.288 516.247
N -44.227 -22.007 42.832
N 70.553 374.774 137.113
N 341.580 186.600 431.612
N 350.009 321.468 378.705
N 67.981 231.323 407.007
N 16.647 309.714 341.656
N 101.902 222.245 300.647
N -48.637 263.204 518.517
N -89.277 338.641 397.183
N -112.168 205.828 574.334
N -42.159 115.258 562.189
N 45.024 208.123 622.390
N -61.995 -107.679 647.131
