# Supplementary material for: Impact of DNA methylation on 3D genome structure
Source: Nat Commun. 2021 May 28;12:3243. doi: 10.1038/s41467-021-23142-8 (PMC8163762; doi:10.1038/s41467-021-23142-8)
Supplement: Supplementary file 7 — Supplementary Software 2 [file 41467_2021_23142_MOESM7_ESM.zip › Supplementary_Software2/test/output_pos/cartnucl_000000_000054.xyz]

2888
generated by Juergen Walther
C 0.000 0.000 0.000
C 4.329 -1.042 3.780
C 5.870 -2.213 6.895
C 6.913 -2.779 10.300
C 8.247 -4.229 13.031
C 8.621 -7.043 14.574
C 10.553 -9.035 16.264
C 10.705 -11.784 18.500
C 11.464 -14.350 20.527
C 12.372 -16.707 22.688
C 12.509 -19.817 23.917
C 12.777 -22.577 25.771
C 13.154 -25.669 27.261
C 13.562 -28.309 29.131
C 13.722 -30.925 31.046
C 13.630 -33.591 32.988
C 13.676 -35.094 36.157
C 12.985 -36.563 39.193
C 12.632 -38.707 41.984
C 12.507 -41.458 44.164
C 11.756 -42.970 46.656
C 12.271 -43.739 50.592
C 11.243 -45.547 53.532
C 10.100 -47.237 56.509
C 8.924 -48.838 59.006
C 7.892 -50.628 61.856
C 6.783 -52.230 64.442
C 4.582 -52.334 67.298
C 2.321 -51.725 69.626
C -0.317 -51.532 71.230
C -3.345 -51.958 72.775
C -5.176 -52.669 76.133
C -8.273 -52.111 77.800
C -11.589 -52.119 79.224
C -14.524 -51.964 80.676
C -18.071 -51.747 82.064
C -20.350 -51.303 83.632
C -23.086 -49.847 84.715
C -25.893 -48.193 86.088
C -28.952 -46.173 85.829
C -31.336 -44.419 85.608
C -34.562 -42.680 85.393
C -37.142 -41.104 85.186
C -38.436 -37.168 85.675
C -40.489 -34.095 85.817
C -42.766 -32.260 83.805
C -45.183 -29.886 83.362
C -46.752 -27.448 82.468
C -47.801 -24.371 81.803
C -48.489 -21.854 79.266
C -49.925 -18.400 79.081
C -52.070 -15.869 77.786
C -51.876 -12.662 76.307
C -53.113 -9.359 76.057
C -53.236 -7.180 73.131
C -53.807 -4.443 70.911
C -53.843 -1.551 70.125
C -54.295 1.396 68.766
C -53.549 4.575 66.610
C -52.604 6.348 63.627
C -51.738 8.891 62.205
C -50.246 10.926 59.899
C -50.414 12.839 57.090
C -46.851 14.810 55.538
C -44.672 17.697 53.558
C -42.119 17.297 50.962
C -40.333 18.515 48.624
C -37.331 19.036 46.632
C -34.873 20.152 45.327
C -31.931 20.727 43.559
C -29.365 20.187 41.850
C -26.993 19.848 39.283
C -23.335 20.645 38.350
C -19.959 21.469 36.817
C -16.938 19.877 36.359
C -13.185 18.854 36.894
C -10.287 17.719 36.140
C -7.322 16.612 34.794
C -4.198 15.608 34.298
C -1.081 14.595 34.918
C 1.840 12.927 35.048
C 4.248 10.709 34.748
C 8.108 9.794 34.880
C 11.068 8.308 34.019
C 13.172 5.761 36.102
C 16.046 4.012 38.119
C 17.240 0.903 38.604
C 19.317 -1.840 39.096
C 20.948 -4.206 40.707
C 22.775 -6.379 42.638
C 24.620 -9.094 43.850
C 25.166 -11.761 45.596
C 26.399 -15.195 46.241
C 27.036 -17.377 49.025
C 28.682 -19.314 52.331
C 27.694 -21.478 55.375
C 27.319 -23.964 57.300
C 27.125 -26.067 59.929
C 26.416 -28.225 62.326
C 25.557 -29.381 65.893
C 24.109 -29.758 68.596
C 22.601 -30.132 71.264
C 21.210 -31.501 73.990
C 19.397 -34.083 76.076
C 17.310 -33.412 79.089
C 15.938 -34.385 82.150
C 13.042 -34.762 83.769
C 10.737 -34.138 86.838
C 8.349 -36.026 89.026
C 6.460 -36.554 91.475
C 3.678 -36.133 93.293
C 0.837 -35.503 94.945
C -2.505 -36.088 95.850
C -4.850 -34.716 97.981
C -7.197 -33.668 101.191
C -9.890 -32.690 101.822
C -13.598 -31.627 102.613
C -16.286 -30.842 103.668
C -19.631 -29.528 104.412
C -21.998 -27.479 105.241
C -24.626 -25.686 105.197
C -27.018 -23.550 104.504
C -29.241 -21.169 104.079
C -31.775 -18.775 103.093
C -34.242 -16.621 102.432
C -36.181 -14.277 101.515
C -36.701 -10.559 100.205
C -38.743 -8.196 98.964
C -40.828 -5.784 98.204
C -41.890 -2.808 97.923
C -42.844 0.833 97.099
C -42.179 3.045 94.989
C -42.454 5.712 92.791
C -41.691 8.600 91.217
C -41.828 11.453 88.633
C -41.456 14.027 86.590
C -39.372 17.484 85.992
C -38.780 19.668 84.361
C -36.980 22.031 81.418
C -36.106 24.142 79.439
C -35.276 26.962 77.608
C -33.817 29.556 76.058
C -32.157 31.419 73.846
C -31.059 32.309 70.742
C -29.391 33.516 68.087
C -28.003 34.321 65.289
C -26.053 35.634 62.630
C -24.806 36.520 59.680
C -23.124 37.859 57.373
C -20.397 39.177 55.350
C -19.386 40.809 52.709
C -16.402 41.849 51.168
C -14.797 43.329 49.781
C -12.306 45.181 48.156
C -10.419 46.879 47.779
C -10.221 50.641 46.427
C -11.199 53.331 44.058
C -11.795 56.669 43.831
C -13.105 61.051 47.669
C -12.057 64.020 49.151
C -10.334 67.781 48.929
C -10.751 70.405 48.902
C -9.043 74.126 49.197
C -11.234 77.472 49.128
C -8.237 80.987 47.461
C -7.030 82.921 43.394
C -6.872 83.789 39.138
C -6.055 85.313 36.100
C -8.338 89.979 35.123
C -7.394 92.279 33.327
C -6.275 95.083 31.172
C -2.079 96.845 30.084
C 0.642 99.686 28.731
C 3.017 101.090 27.264
C 5.269 105.326 25.317
C 7.689 105.783 22.926
C 8.660 106.342 19.255
C 9.430 106.248 16.838
C 10.133 106.578 12.833
C 12.328 111.377 13.018
C 15.794 112.145 11.607
C 20.037 112.718 11.206
C 24.652 110.563 11.742
C 28.472 108.434 11.084
C 32.367 108.986 12.080
C 34.589 108.848 12.333
C 38.100 106.239 11.733
C 39.908 104.679 10.827
C 43.322 104.454 10.236
C 44.602 103.183 8.302
C 48.198 102.554 7.407
C 51.453 104.210 6.319
C 53.745 103.432 6.332
C 57.097 100.973 5.849
C 59.825 103.779 4.467
C 63.192 105.862 2.742
C 65.005 108.394 0.579
C 66.522 109.753 -2.199
C 70.338 109.688 -4.617
C 72.650 109.151 -6.977
C 75.830 111.685 -6.096
C 78.812 111.329 -8.876
C 81.218 112.076 -10.484
C 83.208 111.067 -12.294
C 86.117 114.406 -14.015
C 87.314 113.593 -14.556
C 88.876 113.648 -18.954
C 91.249 111.139 -20.694
C 94.366 112.163 -23.303
C 98.529 112.836 -23.465
C 100.541 114.158 -24.028
C 103.212 115.268 -22.972
C 105.260 117.210 -25.710
C 107.664 120.203 -26.292
C 111.303 120.746 -26.923
C 113.218 119.870 -33.133
C 117.295 121.233 -33.255
C 122.605 119.854 -34.674
C 124.757 122.426 -35.876
C 127.995 123.687 -36.837
C 130.573 127.268 -37.286
C 132.970 131.220 -38.639
C 133.809 135.028 -39.875
C 137.146 137.187 -41.476
C 136.022 139.192 -42.527
C 136.721 139.873 -45.875
C 137.518 143.881 -45.758
C 139.072 147.381 -45.928
C 143.985 148.115 -47.191
C 145.572 150.685 -47.858
C 147.754 152.518 -50.939
C 151.559 153.368 -51.412
C 154.628 156.965 -49.867
C 158.168 157.610 -49.954
C 160.731 159.846 -50.424
C 164.555 161.295 -47.981
C 166.966 163.764 -46.633
C 170.841 165.090 -45.990
C 174.870 168.887 -46.185
C 176.037 172.263 -45.238
C 177.793 174.066 -41.433
C 178.938 176.921 -39.319
C 180.341 179.074 -35.706
C 180.443 181.612 -33.135
C 182.153 184.557 -31.103
C 185.470 186.474 -30.013
C 188.604 188.410 -28.272
C 188.885 188.499 -23.613
C 189.766 191.943 -21.616
C 189.309 195.435 -18.415
C 189.825 196.668 -15.039
C 190.514 199.529 -13.393
C 192.289 202.110 -11.238
C 194.692 205.555 -11.770
C 197.217 207.964 -11.457
C 198.358 210.771 -11.298
C 198.761 215.111 -9.710
C 197.367 219.124 -8.485
C 194.906 223.745 -9.015
C 196.388 226.371 -7.447
C 195.830 230.231 -7.586
C 195.583 232.734 -7.769
C 194.256 235.474 -5.330
C 194.832 238.702 -3.195
C 193.434 241.222 -2.311
C 194.874 244.104 -0.443
C 191.788 245.758 1.005
C 189.766 247.925 2.610
C 188.446 249.576 4.729
C 188.241 250.331 8.083
C 185.746 252.398 8.965
C 186.610 254.071 11.418
C 185.652 255.107 14.601
C 184.312 258.791 16.407
C 183.909 262.445 18.422
C 179.774 265.385 18.576
C 177.939 268.845 20.332
C 177.007 271.391 22.646
C 178.471 274.283 25.435
C 177.481 275.583 28.648
C 177.417 277.116 31.667
C 178.392 278.084 34.610
C 177.530 281.300 36.354
C 176.384 283.600 38.525
C 177.956 280.789 44.530
C 175.675 278.768 47.137
C 174.619 279.370 50.150
C 172.209 278.585 52.631
C 170.268 278.212 55.344
C 168.304 278.128 58.025
C 166.726 276.676 60.595
C 164.704 275.797 63.098
C 162.995 274.617 65.855
C 161.036 273.911 68.365
C 158.939 273.085 70.702
C 156.705 272.079 72.912
C 153.632 272.437 74.563
C 150.379 272.302 75.682
C 147.368 271.830 77.476
C 144.892 270.846 79.767
C 142.093 270.418 80.787
C 138.654 271.873 82.337
C 135.289 271.262 83.465
C 131.864 270.673 84.436
C 128.869 269.921 85.242
C 125.585 269.282 86.339
C 122.539 268.608 87.204
C 119.058 268.351 86.295
C 116.147 268.305 84.737
C 113.656 267.449 83.116
C 110.949 265.915 81.680
C 107.067 265.698 81.543
C 104.393 264.820 79.361
C 101.748 263.332 77.408
C 99.263 262.201 75.594
C 96.594 260.700 73.319
C 94.326 260.218 71.745
C 92.478 259.915 69.049
C 90.375 259.819 66.208
C 89.691 259.127 62.664
C 89.206 258.698 59.768
C 88.365 257.733 56.327
C 87.755 257.070 53.434
C 87.461 259.057 49.777
C 87.015 259.856 46.193
C 88.189 258.801 43.014
C 87.996 258.667 39.605
C 88.567 258.918 36.636
C 89.258 260.013 33.581
C 91.675 260.184 30.866
C 91.843 261.483 27.358
C 92.551 261.269 23.874
C 94.506 262.888 21.411
C 94.787 264.186 18.134
C 97.728 264.326 15.976
C 99.949 264.847 13.230
C 101.136 266.403 10.959
C 102.672 267.496 8.279
C 105.455 269.160 6.090
C 108.819 269.678 4.927
C 110.886 271.304 3.404
C 113.916 272.619 2.521
C 116.688 272.605 0.547
C 119.888 275.489 1.205
C 123.056 277.931 0.205
C 126.363 278.185 1.760
C 129.402 279.133 1.664
C 132.513 280.526 2.939
C 134.888 282.258 3.532
C 137.784 283.743 4.766
C 140.280 284.283 6.576
C 143.497 284.475 7.970
C 145.981 286.903 9.651
C 148.888 288.922 11.027
C 150.272 289.575 14.114
C 151.169 291.474 17.432
C 152.844 292.226 20.055
C 155.083 292.793 22.603
C 156.644 293.882 25.322
C 157.204 295.425 28.226
C 158.007 296.209 31.400
C 158.889 296.130 34.565
C 160.208 298.000 37.809
C 161.945 298.516 40.712
C 160.513 299.023 44.310
C 159.596 300.511 47.822
C 159.121 299.411 50.967
C 159.066 299.109 54.429
C 157.892 299.242 57.505
C 156.546 299.759 60.621
C 155.756 299.630 64.028
C 153.962 298.942 66.628
C 153.303 297.720 70.063
C 150.701 297.840 72.539
C 148.092 298.971 75.589
C 144.589 298.194 77.021
C 142.283 297.123 78.910
C 139.491 296.711 80.754
C 136.682 295.842 82.258
C 132.939 296.028 83.124
C 129.858 295.999 82.887
C 126.785 295.919 82.603
C 123.536 295.281 83.134
C 120.478 293.313 84.169
C 117.036 293.703 82.794
C 113.564 293.477 83.103
C 110.855 292.090 81.731
C 107.265 292.336 80.254
C 103.997 290.506 80.418
C 100.936 289.996 79.959
C 98.233 289.288 78.110
C 95.690 288.612 76.043
C 93.399 286.510 74.410
C 90.761 286.833 72.207
C 87.101 287.390 70.416
C 85.593 286.612 68.023
C 83.536 285.319 64.924
C 81.617 284.593 62.746
C 79.796 283.673 59.695
C 78.429 283.886 56.767
C 77.692 283.404 53.710
C 77.691 283.025 50.450
C 77.562 283.025 47.168
C 77.810 282.604 43.578
C 77.752 282.203 40.262
C 78.175 282.152 37.113
C 79.772 283.731 33.832
C 80.444 283.493 30.547
C 80.678 283.459 27.279
C 81.004 284.639 24.352
C 81.973 286.097 20.921
C 84.516 287.093 19.393
C 86.827 287.762 16.897
C 89.048 289.489 15.029
C 91.793 290.207 12.424
C 94.217 291.285 10.450
C 96.209 294.619 9.198
C 98.288 295.750 7.722
C 102.071 297.208 6.698
C 104.565 298.323 5.405
C 107.032 299.938 3.588
C 109.467 301.916 2.398
C 112.452 303.262 1.768
C 115.835 303.243 1.332
C 119.106 303.977 1.114
C 122.321 304.212 0.982
C 125.730 305.192 0.872
C 129.036 305.328 0.563
C 132.024 306.303 0.315
C 135.188 308.036 0.820
C 138.248 308.645 -0.141
C 141.038 310.558 0.817
C 144.256 313.764 2.188
C 147.054 318.030 2.798
C 148.142 322.235 3.974
C 150.930 322.168 1.616
C 154.247 324.385 0.158
C 157.876 324.040 -2.909
C 159.804 325.610 -3.835
C 160.295 330.712 -5.177
C 162.945 333.457 -5.581
C 165.586 334.407 -7.588
C 168.728 335.412 -6.591
C 171.957 334.799 -11.783
C 174.768 336.331 -12.831
C 177.586 337.179 -14.658
C 182.315 339.114 -13.832
C 183.975 342.416 -13.693
C 184.535 344.129 -16.014
C 187.579 345.610 -17.906
C 188.702 345.083 -21.530
C 190.444 342.815 -28.631
C 191.562 346.214 -31.927
C 194.045 347.943 -33.759
C 194.768 350.329 -33.835
C 195.144 353.630 -34.243
C 196.646 355.132 -36.297
C 200.561 355.305 -38.709
C 202.407 358.020 -38.711
C 206.836 357.043 -40.800
C 209.436 359.218 -42.291
C 211.729 362.315 -41.845
C 213.052 364.845 -43.834
C 215.088 366.469 -44.747
C 215.533 370.138 -48.472
C 218.978 371.173 -49.804
C 219.385 371.677 -53.711
C 219.462 376.172 -54.060
C 221.178 377.460 -56.692
C 222.819 379.219 -57.947
C 225.425 379.881 -59.704
C 225.755 379.272 -62.446
C 227.281 379.481 -65.873
C 227.726 379.329 -68.993
C 230.406 381.276 -71.792
C 232.712 382.290 -74.823
C 233.211 383.466 -77.796
C 233.717 383.271 -81.332
C 232.590 381.600 -85.144
C 231.300 382.575 -88.165
C 231.448 380.477 -91.642
C 232.006 380.841 -94.165
C 234.560 379.745 -97.537
C 233.625 378.397 -100.529
C 237.733 378.359 -103.146
C 236.422 378.538 -106.165
C 238.550 376.419 -108.296
C 240.556 374.897 -110.881
C 243.678 376.162 -113.238
C 245.728 376.790 -117.110
C 250.004 373.214 -118.156
C 251.860 370.973 -121.169
C 253.719 368.138 -123.857
C 258.855 368.552 -124.231
C 261.783 367.508 -125.247
C 263.369 366.715 -125.507
C 267.092 364.740 -125.832
C 268.145 362.433 -128.101
C 271.495 359.264 -128.959
C 274.715 358.746 -129.352
C 275.346 354.364 -122.117
C 278.584 353.353 -122.269
C 279.536 352.278 -120.336
C 281.939 351.433 -116.307
C 284.342 350.027 -114.151
C 285.735 349.514 -110.372
C 284.743 348.216 -107.834
C 281.663 345.524 -105.838
C 279.498 343.285 -103.559
C 277.047 343.157 -100.867
C 277.964 341.443 -98.368
C 275.685 339.709 -96.440
C 278.233 338.614 -91.752
C 277.608 336.837 -88.623
C 278.103 333.839 -86.001
C 277.358 331.538 -82.891
C 276.630 329.663 -78.581
C 278.164 327.354 -75.109
C 281.254 327.695 -72.167
C 282.191 326.916 -68.281
C 281.688 323.239 -65.518
C 280.253 320.036 -62.753
C 282.698 317.405 -61.483
C 284.303 315.667 -59.554
C 287.577 313.886 -59.238
C 288.437 311.513 -59.060
C 290.311 310.143 -56.852
C 291.686 307.055 -54.966
C 293.090 303.688 -53.305
C 294.931 301.293 -51.069
C 296.786 298.198 -51.027
C 300.011 296.027 -50.656
C 300.369 293.234 -50.402
C 298.071 290.005 -49.922
C 293.707 288.013 -50.012
C 292.710 284.952 -50.982
C 291.858 281.822 -52.253
C 290.744 278.673 -53.050
C 289.308 275.640 -52.756
C 287.001 273.356 -51.604
C 285.706 271.578 -50.232
C 283.010 268.950 -51.998
C 284.385 263.895 -50.621
C 282.571 260.715 -49.557
C 277.491 257.706 -45.583
C 274.933 256.288 -45.968
C 274.009 253.778 -46.810
C 271.034 250.526 -45.846
C 269.345 248.175 -44.686
C 268.538 244.982 -44.437
C 269.210 241.661 -43.438
C 270.329 237.292 -45.982
C 269.669 233.777 -46.054
C 267.905 230.711 -46.369
C 266.839 227.939 -46.239
C 265.937 225.266 -47.562
C 264.101 222.278 -46.767
C 261.818 219.061 -44.753
C 261.327 217.626 -42.831
C 262.915 213.555 -41.911
C 260.858 210.472 -39.818
C 262.832 206.746 -38.984
C 262.911 203.273 -37.903
C 266.960 202.281 -33.287
C 268.886 198.543 -32.429
C 268.064 198.081 -28.292
C 270.194 196.273 -26.540
C 271.192 194.585 -22.943
C 269.719 191.983 -21.891
C 268.972 189.886 -20.561
C 267.344 186.832 -19.145
C 265.190 183.369 -16.512
C 266.467 182.281 -12.829
C 268.949 181.552 -10.161
C 269.695 180.866 -6.616
C 271.742 180.802 -3.069
C 271.432 179.176 0.387
C 271.054 176.605 2.445
C 270.878 174.059 4.876
C 271.621 174.557 7.952
C 273.745 173.820 10.026
C 273.011 172.376 13.569
C 272.058 170.935 18.182
C 273.663 170.414 21.871
C 274.247 169.489 24.930
C 272.957 169.250 28.226
C 272.263 168.716 31.466
C 271.816 168.333 34.738
C 270.267 167.211 37.485
C 269.050 166.659 40.541
C 267.724 165.618 43.554
C 266.690 165.089 46.601
C 265.466 164.712 49.584
C 264.004 164.434 52.529
C 263.357 165.616 55.768
C 262.110 167.051 58.637
C 260.758 167.768 61.827
C 259.234 167.611 64.987
C 257.888 168.685 67.456
C 258.071 170.615 71.004
C 256.350 171.929 73.882
C 254.602 173.390 76.680
C 252.852 174.599 79.059
C 251.134 175.866 81.859
C 249.444 177.105 84.327
C 247.685 179.907 85.766
C 246.246 182.814 86.380
C 244.231 185.153 86.567
C 241.545 187.250 86.932
C 239.782 189.856 89.219
C 237.588 192.659 89.087
C 234.889 195.054 89.023
C 232.599 197.399 89.017
C 229.830 200.006 88.720
C 228.249 202.316 88.858
C 226.826 205.114 87.898
C 225.467 208.257 87.016
C 224.025 210.644 84.623
C 223.000 212.600 82.640
C 221.266 214.920 80.385
C 219.980 216.864 78.448
C 221.100 220.135 76.113
C 221.095 222.986 73.756
C 220.122 223.752 70.430
C 219.402 225.949 67.915
C 219.402 227.515 65.316
C 220.199 229.390 62.697
C 220.901 229.525 59.129
C 221.606 232.117 56.520
C 221.159 233.724 53.373
C 223.025 234.592 50.496
C 223.810 236.964 47.993
C 224.777 236.387 44.521
C 225.712 236.813 41.102
C 227.245 238.053 38.844
C 228.435 239.128 35.987
C 230.713 239.288 32.810
C 232.343 237.959 29.892
C 234.404 238.170 27.668
C 236.664 237.212 25.289
C 237.454 236.572 22.042
C 241.437 235.170 20.967
C 244.755 234.644 18.576
C 246.541 231.556 17.741
C 248.593 229.954 15.907
C 251.288 227.629 15.146
C 253.891 226.359 14.370
C 256.577 224.242 13.724
C 258.336 221.655 13.634
C 260.006 218.702 12.723
C 263.448 216.962 12.815
C 266.643 214.962 12.349
C 268.258 212.373 13.949
C 270.840 210.468 16.212
C 272.590 208.012 17.288
C 274.385 205.149 17.929
C 276.408 202.845 19.199
C 278.471 201.281 21.302
C 279.986 199.080 23.351
C 280.751 196.487 25.219
C 283.464 194.332 27.157
C 285.068 191.565 28.375
C 285.507 190.492 32.104
C 287.025 189.519 35.588
C 286.323 187.440 38.139
C 286.558 185.201 40.787
C 286.682 184.129 43.900
C 287.090 183.302 47.208
C 287.181 181.660 50.297
C 286.242 180.972 53.313
C 285.401 178.786 56.185
C 284.852 179.042 59.728
C 285.303 179.351 63.862
C 283.424 180.502 67.035
C 281.826 180.445 69.769
C 280.623 181.009 72.867
C 278.950 181.611 75.650
C 277.759 183.662 78.679
C 276.469 185.869 80.416
C 275.129 188.078 82.105
C 273.339 189.675 84.448
C 270.500 190.296 86.867
C 269.271 193.621 88.016
C 267.730 195.671 90.388
C 265.186 197.788 90.825
C 263.753 201.218 91.968
C 260.822 202.578 93.869
C 259.070 204.716 95.354
C 257.070 207.398 95.520
C 255.129 210.122 95.422
C 252.065 211.834 95.295
C 250.969 215.108 95.297
C 249.741 218.906 96.288
C 248.069 221.096 95.280
C 245.606 223.888 93.998
C 243.851 226.241 93.419
C 241.826 228.994 92.081
C 241.026 231.821 90.717
C 239.828 234.025 88.761
C 238.986 235.902 86.204
C 238.431 238.031 83.766
C 237.600 239.930 80.794
C 236.707 241.872 78.226
C 236.346 243.527 75.538
C 237.908 245.130 72.251
C 237.457 246.627 69.276
C 237.019 248.490 66.616
C 237.767 250.566 64.337
C 238.947 252.636 61.309
C 240.626 252.278 58.693
C 241.770 252.547 55.432
C 243.930 252.910 52.862
C 245.274 252.974 49.253
C 246.912 253.007 46.381
C 250.529 253.786 44.659
C 252.154 253.761 42.392
C 254.823 252.442 39.456
C 256.627 252.018 37.068
C 258.791 252.140 34.367
C 261.368 252.038 32.221
C 263.678 250.965 30.068
C 264.942 248.956 27.619
C 266.875 247.188 25.516
C 268.348 245.204 23.442
C 270.575 243.375 21.371
C 271.968 241.400 19.090
C 274.002 239.937 17.175
C 276.908 238.193 15.839
C 278.530 236.980 13.279
C 281.518 235.276 12.550
C 283.133 230.561 12.486
C 286.893 227.583 13.524
C 289.852 226.201 12.175
C 292.029 223.386 10.614
C 294.596 224.180 11.225
C 297.628 222.471 10.398
C 300.258 221.564 11.081
C 303.051 219.030 11.358
C 306.042 218.771 12.722
C 308.977 218.787 12.981
C 312.407 217.273 12.482
C 314.640 215.464 11.960
C 317.729 214.656 12.563
C 319.878 214.671 8.822
C 321.194 213.689 7.254
C 324.017 213.844 6.305
C 328.212 217.679 8.455
C 329.223 219.387 5.965
C 331.290 220.529 4.207
C 333.081 222.623 2.364
C 336.220 224.102 0.571
C 339.624 222.571 -0.032
C 342.633 222.555 -0.863
C 345.826 220.842 -2.203
C 347.015 220.155 -5.719
C 348.827 222.920 -9.043
C 350.634 221.669 -11.931
C 352.823 221.723 -13.356
C 353.280 221.271 -17.294
C 355.754 221.457 -19.392
C 358.019 219.644 -21.433
C 360.338 218.490 -23.568
C 362.829 217.499 -25.533
C 364.200 215.889 -28.128
C 366.169 214.308 -30.307
C 367.876 212.813 -32.909
C 369.911 211.391 -35.023
C 371.880 209.757 -37.020
C 373.771 207.880 -38.968
C 376.753 206.155 -39.627
C 379.301 203.876 -40.028
C 381.815 201.689 -41.216
C 383.912 199.664 -43.176
C 385.946 197.514 -43.720
C 389.772 196.205 -43.700
C 392.113 193.539 -44.314
C 394.431 190.812 -44.771
C 396.296 188.267 -45.247
C 398.554 185.636 -45.864
C 400.527 183.114 -46.343
C 402.186 180.198 -45.018
C 403.295 177.716 -43.145
C 403.619 175.009 -41.684
C 403.764 171.742 -40.662
C 406.073 168.704 -39.904
C 406.236 165.740 -37.936
C 406.122 162.448 -36.462
C 406.185 159.531 -34.966
C 405.927 156.151 -33.216
C 406.354 153.860 -31.660
C 406.082 151.779 -29.136
C 406.030 149.615 -26.340
C 404.372 147.982 -23.496
C 403.051 146.789 -21.121
C 401.380 144.884 -18.465
C 400.001 143.448 -16.180
C 399.641 143.809 -12.040
C 398.701 143.305 -8.498
C 395.801 142.881 -6.495
C 394.225 141.997 -3.596
C 392.595 142.010 -1.037
C 391.350 142.640 1.974
C 388.603 144.016 3.923
C 387.604 144.304 7.521
C 385.363 144.019 10.274
C 383.899 146.036 12.783
C 382.935 146.451 16.161
C 380.097 148.302 17.516
C 377.670 149.753 19.696
C 376.756 151.197 22.159
C 375.144 152.523 24.685
C 373.304 155.234 26.822
C 370.891 157.833 27.423
C 369.806 160.118 29.108
C 368.218 163.037 29.911
C 365.483 164.699 31.068
C 365.457 169.052 31.262
C 364.400 172.779 32.675
C 363.158 175.688 30.829
C 361.719 178.529 30.780
C 361.153 181.974 29.752
C 360.939 184.962 29.612
C 360.546 188.299 28.705
C 360.120 190.841 26.930
C 358.823 193.614 25.208
C 359.473 197.339 24.445
C 359.459 201.057 23.667
C 360.426 203.096 21.062
C 362.561 205.621 18.946
C 363.178 207.850 16.732
C 363.285 210.362 14.385
C 364.222 212.742 12.270
C 366.165 214.709 10.404
C 367.625 216.419 7.898
C 368.515 217.629 4.975
C 370.325 220.434 2.827
C 370.894 222.610 0.248
C 373.831 222.570 -2.325
C 376.983 223.526 -4.456
C 378.128 223.070 -7.588
C 379.628 223.500 -10.693
C 381.928 223.309 -13.045
C 384.588 223.246 -15.216
C 386.639 223.234 -18.051
C 388.621 221.962 -20.266
C 389.949 221.347 -23.671
C 392.877 219.976 -25.240
C 396.687 219.362 -26.821
C 399.162 216.545 -27.749
C 400.907 214.512 -29.438
C 403.338 212.534 -30.682
C 405.345 210.186 -31.848
C 408.283 207.703 -31.786
C 410.140 205.359 -31.006
C 411.939 202.980 -30.212
C 413.905 200.267 -30.349
C 415.192 196.935 -31.588
C 416.992 194.376 -29.562
C 419.242 191.721 -29.270
C 419.507 188.558 -28.233
C 421.268 185.777 -26.161
C 422.359 182.211 -26.545
C 423.810 179.529 -25.808
C 424.251 176.718 -24.040
C 424.503 174.003 -22.100
C 423.947 170.639 -21.260
C 424.794 168.472 -18.709
C 426.636 165.779 -16.205
C 426.006 163.702 -14.233
C 425.085 160.750 -11.794
C 424.852 158.444 -9.902
C 424.026 155.917 -7.372
C 423.642 154.480 -4.495
C 422.376 153.036 -1.959
C 420.600 152.164 0.659
C 419.122 151.437 3.501
C 417.004 150.659 6.335
C 415.224 149.721 9.002
C 413.423 149.394 11.600
C 411.777 150.963 14.862
C 409.639 150.675 17.439
C 407.914 150.198 20.184
C 407.018 150.637 23.196
C 405.633 151.635 26.649
C 403.862 153.864 27.947
C 401.585 155.525 29.966
C 400.297 157.922 31.966
C 397.717 159.915 34.017
C 395.861 162.024 35.760
C 395.975 165.407 38.040
C 394.609 167.390 39.446
C 392.554 170.932 40.295
C 390.997 173.247 41.457
C 389.508 175.764 43.313
C 388.555 178.612 44.809
C 387.135 181.567 45.419
C 384.735 183.974 45.136
C 382.961 186.825 45.046
C 380.965 189.330 44.655
C 379.300 192.462 44.562
C 377.103 194.936 44.259
C 375.640 197.728 44.363
C 374.877 201.283 44.148
C 372.810 203.755 44.677
C 372.611 207.236 44.230
C 372.062 210.766 42.567
C 369.866 213.087 41.624
C 366.766 215.232 41.758
C 363.501 216.693 41.248
C 361.806 219.386 41.474
C 358.254 221.943 40.803
C 356.655 226.096 43.215
C 355.752 229.228 42.252
C 354.300 231.643 41.864
C 356.748 235.097 41.935
C 358.399 236.466 39.725
C 361.594 238.861 36.135
C 364.105 240.874 33.862
C 364.266 244.660 33.730
C 364.452 246.563 31.612
C 364.643 249.199 30.368
C 363.692 251.149 27.838
C 363.503 254.291 26.317
C 363.261 257.421 22.022
C 364.655 258.710 18.181
C 365.863 261.556 16.179
C 364.713 262.907 13.660
C 365.672 264.070 11.976
C 366.677 264.096 8.013
C 365.625 263.373 6.120
C 365.441 264.139 2.008
C 367.363 265.709 -0.055
C 369.969 268.753 -1.798
C 372.161 269.788 -5.287
C 373.677 271.346 -7.452
C 376.635 273.763 -9.263
C 378.298 276.934 -11.571
C 383.573 276.092 -12.276
C 387.659 276.111 -13.951
C 390.611 278.728 -12.507
C 392.551 281.619 -12.366
C 393.881 284.481 -13.033
C 393.682 289.342 -13.930
C 397.776 290.973 -14.384
C 398.837 293.857 -17.495
C 398.317 297.474 -19.372
C 399.788 300.573 -19.812
C 401.337 304.631 -19.264
C 403.325 307.532 -21.921
C 403.598 311.808 -21.602
C 403.962 314.901 -22.297
C 404.221 319.025 -21.489
C 405.702 322.710 -23.089
C 407.237 325.204 -27.718
C 405.942 327.545 -30.513
C 408.120 330.203 -26.581
C 406.959 333.848 -26.027
C 408.703 337.456 -26.264
C 409.210 340.921 -26.721
C 410.122 342.861 -28.758
C 409.892 344.987 -31.195
C 410.752 347.454 -32.627
C 413.686 349.993 -33.907
C 412.475 352.843 -36.778
C 414.779 355.044 -39.858
C 416.019 357.640 -41.205
C 416.145 362.877 -40.919
C 417.051 366.085 -40.831
C 414.299 367.806 -43.942
C 416.285 367.556 -48.192
C 416.493 370.877 -49.658
C 417.891 374.451 -51.199
C 420.958 377.012 -55.027
C 422.618 379.793 -57.174
C 421.942 378.282 -62.620
C 420.122 379.109 -66.212
C 418.775 380.428 -69.547
C 416.342 382.868 -70.790
C 414.404 385.349 -72.772
C 409.055 386.872 -74.387
C 408.948 389.691 -76.732
C 404.925 391.827 -79.493
C 405.100 394.727 -82.626
C 402.540 395.478 -85.870
C 402.062 395.390 -88.311
C 402.109 395.183 -92.077
C 400.822 392.356 -94.411
C 401.206 390.779 -97.807
C 396.617 390.833 -100.488
C 390.944 391.636 -102.293
C 391.566 387.941 -104.260
C 390.571 388.901 -107.263
C 390.161 389.418 -110.400
C 387.051 389.880 -111.889
C 387.454 391.853 -114.747
C 387.766 392.396 -117.687
C 387.714 392.565 -122.352
C 386.318 392.923 -124.358
C 383.901 393.912 -126.489
C 385.534 394.369 -129.900
C 383.297 396.072 -131.520
C 383.614 395.683 -135.432
C 381.601 397.323 -139.378
C 381.243 397.190 -142.027
C 383.713 395.205 -145.354
C 385.486 395.456 -149.410
C 385.006 396.671 -152.817
C 388.532 397.718 -155.480
C 390.056 398.214 -157.857
C 389.987 396.258 -161.296
C 388.766 397.514 -165.778
C 389.990 399.753 -170.222
C 390.203 400.773 -173.963
C 387.616 398.264 -177.174
C 389.263 396.739 -178.806
C 387.910 396.580 -181.939
C 390.471 390.464 -182.457
C 392.135 390.671 -186.434
C 392.764 389.522 -189.692
C 396.244 389.289 -192.416
C 398.174 388.009 -195.088
C 398.503 388.550 -199.234
C 399.484 387.380 -202.685
C 396.271 387.330 -204.777
C 393.467 387.176 -207.137
C 393.440 385.554 -209.938
C 391.478 384.683 -212.276
C 390.088 383.814 -215.081
C 387.173 382.532 -216.644
C 384.717 381.436 -218.653
C 382.472 380.159 -220.746
C 379.486 379.943 -222.242
C 376.705 379.036 -223.845
C 373.767 378.583 -225.601
C 371.143 377.634 -227.288
C 368.429 376.617 -228.750
C 365.562 375.573 -230.005
C 363.465 373.020 -231.184
C 361.134 370.531 -231.654
C 358.406 368.504 -232.635
C 355.391 367.257 -233.935
C 353.133 365.294 -234.267
C 351.680 361.822 -235.742
C 348.936 359.504 -236.012
C 346.242 357.107 -236.141
C 343.731 355.138 -236.118
C 341.025 352.899 -236.361
C 338.518 350.850 -236.416
C 336.819 348.014 -234.974
C 335.853 345.461 -233.117
C 334.550 343.694 -230.938
C 332.560 342.145 -228.619
C 330.350 339.041 -227.830
C 329.166 337.073 -225.109
C 327.457 335.492 -222.351
C 326.039 333.861 -219.887
C 324.442 332.230 -216.829
C 323.514 330.447 -214.877
C 323.412 328.787 -212.047
C 323.383 326.785 -209.133
C 323.983 326.207 -205.553
C 324.613 325.721 -202.694
C 324.886 325.175 -199.074
C 325.276 324.714 -196.104
C 328.087 322.967 -193.566
C 329.920 321.758 -190.588
C 331.113 322.957 -187.467
C 332.331 322.491 -184.309
C 334.060 322.493 -181.817
C 336.506 322.120 -179.605
C 339.074 323.720 -177.584
C 341.574 322.750 -174.970
C 343.253 323.065 -171.845
C 346.521 323.513 -170.569
C 348.985 322.663 -168.179
C 351.583 324.775 -166.726
C 354.313 326.017 -164.789
C 357.038 325.885 -163.546
C 359.786 326.252 -161.799
C 363.423 327.390 -160.911
C 366.112 329.753 -160.572
C 369.055 330.394 -160.163
C 372.026 332.073 -160.348
C 374.344 334.152 -158.974
C 377.911 335.277 -161.210
C 381.828 336.435 -161.768
C 383.163 339.201 -163.765
C 385.545 341.178 -164.513
C 387.719 343.122 -166.691
C 390.025 344.194 -168.280
C 392.167 345.905 -170.424
C 393.163 347.870 -172.647
C 394.470 350.578 -174.461
C 396.889 351.477 -177.330
C 399.367 352.919 -179.821
C 399.309 354.046 -183.076
C 399.799 354.108 -186.971
C 400.165 355.369 -189.892
C 400.733 357.190 -192.754
C 401.243 358.182 -195.879
C 401.462 358.117 -199.207
C 401.148 358.701 -202.508
C 400.251 359.826 -205.463
C 400.980 360.245 -209.343
C 401.091 361.719 -212.430
C 399.184 360.657 -215.668
C 398.308 359.469 -219.303
C 395.938 360.034 -221.624
C 394.246 360.542 -224.618
C 392.425 359.841 -227.272
C 390.772 358.790 -230.093
C 388.831 358.588 -232.997
C 386.271 357.775 -234.798
C 383.592 358.288 -237.305
C 381.234 356.348 -239.201
C 379.372 353.907 -242.023
C 376.306 351.601 -242.480
C 373.486 350.498 -243.408
C 370.900 348.624 -244.489
C 368.115 346.950 -245.078
C 365.857 343.851 -245.378
C 364.260 341.295 -244.694
C 362.651 338.768 -243.948
C 360.200 336.495 -243.686
C 356.672 335.169 -243.369
C 355.660 331.957 -241.774
C 353.481 329.247 -241.445
C 351.569 327.622 -239.243
C 350.413 324.355 -237.476
C 347.236 322.683 -236.397
C 345.392 320.384 -235.322
C 344.177 318.335 -232.966
C 343.165 316.377 -230.448
C 341.067 315.463 -227.784
C 340.788 312.858 -225.534
C 339.952 309.327 -223.600
C 339.561 308.244 -220.901
C 338.792 306.913 -217.276
C 338.128 305.486 -214.732
C 337.738 304.149 -211.336
C 338.370 302.575 -208.577
C 338.891 301.891 -205.514
C 339.973 301.737 -202.419
C 341.269 301.265 -199.438
C 342.592 301.301 -196.066
C 343.650 301.106 -192.903
C 345.154 301.132 -190.103
C 348.539 301.214 -188.019
C 350.098 301.535 -185.060
C 351.562 301.383 -182.132
C 353.818 300.675 -180.017
C 356.837 300.289 -177.655
C 359.580 301.670 -177.057
C 362.363 302.932 -175.420
C 365.606 303.605 -174.763
C 368.706 305.187 -173.112
C 371.630 306.375 -172.127
C 375.665 306.040 -172.643
C 378.233 306.970 -172.078
C 381.778 309.176 -172.307
C 384.484 310.478 -171.962
C 387.758 311.422 -171.342
C 391.018 312.209 -171.432
C 393.884 313.863 -171.852
C 395.889 316.619 -171.954
C 398.292 318.893 -172.540
C 400.265 321.405 -172.995
C 402.876 323.669 -173.799
C 404.901 326.291 -174.067
C 407.338 328.195 -174.682
C 410.110 329.908 -176.309
C 412.616 331.993 -176.143
C 415.127 333.350 -178.197
C 416.427 336.486 -179.260
C 420.337 336.746 -181.306
C 423.506 336.268 -183.687
C 425.846 335.070 -185.430
C 429.301 336.766 -185.896
C 432.642 337.318 -184.127
C 435.662 338.486 -183.858
C 439.126 337.731 -183.973
C 442.481 337.632 -184.024
C 445.799 337.654 -183.813
C 448.919 337.146 -184.911
C 452.189 336.613 -185.297
C 455.516 336.259 -186.151
C 458.741 335.864 -186.423
C 461.912 335.223 -186.688
C 465.073 334.329 -187.007
C 468.137 333.313 -185.636
C 470.906 331.638 -184.463
C 474.122 330.294 -183.856
C 477.482 329.292 -184.060
C 479.939 327.714 -183.328
C 483.037 326.986 -180.834
C 485.916 324.987 -180.009
C 488.699 322.878 -179.099
C 491.117 320.886 -178.492
C 493.928 318.910 -177.722
C 496.417 316.955 -177.038
C 497.662 314.017 -175.357
C 498.034 311.239 -173.612
C 498.185 308.277 -172.735
C 498.665 304.904 -172.370
C 500.767 302.117 -170.653
C 500.562 298.731 -169.568
C 500.579 295.157 -169.067
C 500.590 291.952 -168.377
C 500.358 288.189 -167.794
C 500.390 285.601 -166.721
C 499.248 282.810 -165.422
C 498.116 279.885 -163.791
C 495.653 277.230 -163.169
C 493.586 275.182 -162.581
C 491.319 272.329 -162.139
C 489.345 270.074 -161.689
C 486.348 269.053 -158.972
C 483.594 267.332 -157.201
C 480.409 265.915 -157.867
C 477.732 263.957 -157.045
C 474.953 262.942 -156.374
C 471.965 262.415 -155.031
C 468.356 262.725 -155.378
C 465.276 261.723 -153.498
C 462.035 260.285 -153.158
C 458.775 261.190 -152.127
C 455.820 260.382 -150.361
C 452.375 261.314 -151.123
C 448.822 261.664 -151.074
C 446.160 262.119 -149.773
C 443.002 262.350 -148.930
C 439.494 263.974 -148.326
C 436.594 265.905 -149.220
C 434.040 267.373 -148.469
C 431.493 269.649 -148.600
C 428.307 270.480 -149.457
C 426.798 274.504 -148.730
C 423.985 277.415 -147.951
C 423.367 280.568 -149.710
C 421.491 283.061 -150.350
C 420.662 286.547 -150.987
C 419.662 289.369 -150.818
C 418.913 292.738 -151.265
C 418.942 295.632 -152.457
C 418.249 298.609 -154.186
C 418.023 302.436 -153.752
C 417.340 306.173 -153.790
C 419.036 309.040 -154.668
C 421.094 312.366 -154.321
C 422.236 315.243 -155.141
C 423.013 318.360 -156.369
C 424.270 321.389 -156.875
C 426.209 324.086 -156.563
C 428.294 326.680 -157.074
C 430.398 328.861 -158.345
C 432.159 332.416 -158.207
C 433.515 335.352 -159.325
C 437.235 336.519 -159.099
C 440.513 338.510 -158.274
C 443.453 339.226 -159.748
C 446.349 340.814 -160.831
C 449.525 341.684 -160.915
C 452.801 342.666 -160.602
C 456.053 343.825 -161.173
C 459.258 343.596 -161.532
C 462.550 344.273 -163.092
C 466.044 343.871 -162.352
C 469.930 344.300 -160.900
C 473.150 342.277 -160.224
C 476.093 341.134 -160.485
C 479.219 339.994 -159.945
C 482.114 338.425 -159.697
C 484.928 336.462 -157.956
C 486.479 334.260 -156.441
C 487.991 332.013 -154.961
C 490.318 329.769 -154.068
C 493.060 327.203 -154.511
C 493.847 324.396 -152.188
C 496.083 322.108 -150.787
C 496.605 318.845 -150.313
C 497.404 315.810 -148.016
C 499.538 312.728 -148.025
C 500.936 310.167 -146.870
C 501.008 307.025 -145.711
C 500.806 303.894 -144.547
C 500.936 300.395 -144.811
C 500.595 297.664 -142.727
C 501.150 294.586 -140.057
C 500.105 291.925 -139.396
C 498.833 288.259 -138.730
C 498.192 285.462 -137.881
C 496.795 282.177 -137.026
C 495.149 279.866 -135.467
C 493.098 277.537 -134.762
C 490.455 275.654 -134.276
C 487.836 273.874 -133.403
C 484.785 271.965 -132.989
C 482.130 270.002 -132.480
C 479.311 268.633 -131.948
C 475.586 268.854 -130.576
C 472.531 267.484 -130.289
C 469.720 265.937 -129.622
C 467.037 265.276 -128.063
C 463.553 264.935 -126.454
C 460.779 266.382 -126.461
C 457.369 267.001 -126.392
C 454.438 268.447 -125.544
C 450.688 269.327 -125.617
C 447.609 270.508 -125.386
C 445.180 272.978 -123.228
C 442.699 274.214 -122.912
C 439.599 276.999 -123.250
C 437.035 278.599 -123.191
C 434.015 280.176 -122.568
C 431.499 282.250 -121.780
C 429.181 284.644 -121.926
C 426.911 286.676 -123.460
C 424.821 289.147 -124.361
C 422.874 291.358 -125.675
C 420.774 294.109 -126.462
C 418.639 296.237 -127.860
C 416.664 298.632 -128.415
C 415.146 301.938 -128.601
C 412.575 303.817 -129.322
C 411.625 307.202 -129.290
C 410.298 310.217 -128.498
C 409.004 314.136 -127.637
C 406.432 317.354 -127.361
C 403.257 319.937 -128.851
C 401.991 323.762 -129.653
C 400.180 327.226 -130.093
C 399.278 329.599 -127.682
C 397.116 330.749 -127.362
C 393.233 331.014 -126.743
C 390.492 332.982 -125.188
C 387.837 335.361 -123.688
C 384.171 334.805 -125.406
C 379.924 335.627 -126.753
C 376.467 334.821 -126.445
C 372.846 335.147 -127.690
C 369.888 335.997 -128.731
C 366.571 336.837 -127.794
C 363.355 337.754 -127.513
C 360.105 338.448 -127.416
C 357.390 340.173 -126.492
C 354.338 341.270 -125.712
C 351.361 342.861 -124.987
C 348.323 343.875 -124.372
C 345.331 344.805 -123.523
C 342.360 345.718 -122.416
C 339.020 345.004 -121.615
C 336.007 344.229 -120.143
C 332.724 344.182 -118.828
C 329.527 345.015 -117.634
C 326.935 344.590 -116.163
C 323.265 342.913 -115.918
C 320.233 342.409 -114.040
C 317.270 341.772 -112.083
C 314.742 341.349 -110.181
C 311.792 340.884 -108.316
C 309.176 340.418 -106.466
C 307.469 338.444 -103.976
C 306.587 336.219 -101.702
C 306.150 334.696 -99.046
C 305.528 333.633 -95.848
C 302.989 331.893 -93.469
C 302.830 329.974 -90.473
C 302.613 328.610 -87.139
C 302.357 327.162 -84.209
C 302.354 325.608 -80.725
C 301.985 323.965 -78.485
C 302.681 321.748 -76.166
C 303.276 319.190 -73.799
C 305.429 317.284 -71.511
C 307.222 315.670 -69.782
C 309.232 313.933 -67.248
C 310.969 312.419 -65.280
C 313.098 308.835 -65.119
C 315.237 306.019 -64.035
C 318.458 305.432 -62.663
C 320.775 303.459 -61.111
C 323.250 301.838 -60.438
C 325.752 299.659 -60.414
C 329.325 299.097 -60.814
C 331.762 296.275 -60.468
C 334.762 294.731 -59.329
C 337.637 293.131 -60.627
C 339.988 290.496 -60.435
C 343.527 290.522 -61.325
C 346.939 289.617 -61.859
C 349.158 287.812 -62.758
C 351.972 286.244 -63.353
C 355.214 285.158 -65.255
C 358.283 285.703 -67.050
C 360.564 284.694 -68.788
C 363.092 284.712 -71.089
C 366.406 284.869 -71.845
C 367.735 284.807 -75.995
C 370.284 284.066 -79.149
C 371.413 286.334 -81.796
C 373.437 287.058 -84.145
C 374.471 288.310 -87.402
C 375.439 288.599 -90.225
C 376.343 289.665 -93.413
C 376.691 291.512 -95.916
C 377.880 293.687 -98.403
C 378.050 294.189 -102.225
C 378.786 294.986 -105.865
C 377.443 296.979 -108.334
C 375.429 298.045 -111.532
C 374.605 299.838 -114.053
C 374.247 301.975 -116.725
C 373.229 303.545 -119.465
C 371.328 304.453 -122.051
C 369.507 306.139 -124.327
C 367.866 308.433 -126.013
C 366.198 309.672 -129.396
C 365.249 311.814 -131.890
C 361.630 312.891 -132.884
C 358.287 313.500 -134.846
C 355.871 315.835 -135.022
C 353.406 318.016 -136.140
C 350.388 319.161 -136.798
C 347.168 319.991 -137.657
C 344.214 321.682 -138.469
C 341.223 322.813 -137.994
C 338.489 325.313 -138.093
C 334.919 325.455 -137.708
C 330.794 325.248 -138.283
C 327.474 324.968 -136.327
C 324.692 325.706 -135.006
C 321.516 325.749 -133.876
C 318.634 325.895 -132.270
C 315.419 324.530 -130.658
C 313.475 322.979 -128.824
C 311.578 321.438 -126.938
C 309.056 320.662 -124.869
C 306.490 321.156 -122.136
C 305.052 318.497 -119.955
C 302.478 317.212 -117.975
C 301.789 316.087 -114.908
C 300.341 313.398 -112.500
C 298.234 313.197 -109.406
C 296.528 311.849 -107.143
C 296.088 309.996 -104.387
C 295.910 308.069 -101.657
C 295.793 307.466 -98.200
C 295.507 304.747 -96.092
C 294.192 301.634 -93.747
C 294.971 300.069 -91.391
C 295.948 298.185 -88.074
C 296.284 296.518 -85.612
C 297.337 294.521 -82.718
C 298.457 292.048 -80.953
C 300.197 290.259 -78.980
C 302.574 288.626 -77.415
C 304.826 286.667 -76.044
C 307.616 284.986 -74.456
C 309.997 283.309 -72.820
C 312.541 281.717 -71.773
C 315.758 279.503 -72.519
C 318.596 278.075 -71.421
C 321.092 276.315 -70.235
C 323.239 273.983 -70.119
C 326.150 271.471 -70.368
C 328.848 271.103 -71.908
C 332.123 270.286 -72.700
C 334.741 269.081 -74.460
C 338.385 268.371 -75.486
C 341.308 267.633 -76.844
C 343.106 265.602 -79.893
C 345.430 264.958 -81.295
C 348.557 265.149 -84.066
C 351.038 264.815 -85.759
C 353.804 263.829 -87.595
C 356.050 262.948 -89.927
C 358.364 263.071 -92.326
C 361.001 264.405 -94.028
C 363.302 265.309 -96.303
C 365.571 266.571 -98.216
C 367.856 267.437 -100.790
C 370.329 268.705 -102.613
C 372.423 269.300 -104.894
C 373.995 269.903 -108.124
C 376.699 270.362 -109.896
C 377.666 270.934 -113.227
C 380.225 274.635 -114.995
C 381.554 275.146 -118.461
C 384.172 274.778 -120.525
C 387.060 276.189 -122.465
C 388.414 275.980 -125.816
C 390.315 274.912 -127.868
C 392.059 275.837 -130.825
C 392.961 277.196 -132.831
C 394.679 279.344 -134.630
C 395.199 278.078 -138.618
C 396.981 277.441 -141.396
C 393.903 276.997 -144.828
C 391.430 276.979 -148.511
C 389.337 275.869 -150.415
C 389.489 275.572 -154.289
C 386.018 275.884 -156.710
C 384.884 273.999 -159.615
C 383.718 272.351 -162.423
C 382.880 270.509 -165.922
C 380.065 271.729 -168.502
C 377.632 273.172 -171.067
C 377.169 274.092 -173.949
C 373.799 273.344 -176.402
C 373.203 273.498 -180.106
C 372.842 274.900 -183.205
C 373.551 274.004 -186.461
C 374.026 275.041 -189.343
C 375.784 276.771 -193.235
C 379.283 277.112 -194.895
C 380.324 277.919 -196.985
C 381.010 277.989 -200.880
C 382.008 277.042 -205.072
C 382.620 274.755 -207.701
C 384.872 275.439 -211.671
C 386.360 275.767 -213.455
C 388.014 277.049 -217.991
C 391.238 278.858 -218.996
C 394.511 279.342 -221.872
C 398.814 279.829 -222.191
C 398.485 280.728 -226.502
C 399.129 280.060 -229.827
C 398.043 279.920 -233.211
C 396.534 282.636 -234.410
C 397.581 284.326 -238.065
C 395.782 285.945 -241.941
C 393.910 286.186 -245.701
C 392.243 287.866 -248.233
C 390.728 289.217 -251.889
C 390.289 289.406 -255.196
C 391.051 290.743 -259.213
C 389.736 292.930 -263.203
C 390.022 291.215 -266.932
C 388.368 290.541 -268.654
C 387.044 288.513 -270.983
C 384.838 286.064 -273.688
C 386.480 280.885 -274.991
C 384.740 277.624 -276.727
C 382.485 277.837 -279.988
C 381.427 277.183 -283.106
C 382.571 276.806 -285.905
C 383.417 277.874 -289.588
C 383.911 278.889 -293.415
C 382.244 280.112 -297.501
C 384.317 281.254 -301.576
C 385.748 281.399 -305.325
C 385.076 282.610 -309.801
C 385.601 284.964 -311.770
C 387.613 285.953 -313.268
C 387.931 288.045 -317.185
C 387.569 291.245 -319.806
C 387.271 292.898 -322.023
C 389.444 294.115 -325.338
C 390.057 297.639 -326.836
C 391.737 297.019 -331.664
C 391.780 297.932 -334.236
C 390.279 299.806 -337.150
C 392.902 301.590 -339.342
C 393.241 301.133 -341.568
C 392.371 298.883 -344.911
C 392.794 299.788 -347.537
C 394.752 298.957 -350.636
C 395.607 302.631 -352.827
C 394.972 297.976 -356.021
C 394.384 295.885 -359.614
C 393.689 296.334 -362.855
C 391.598 295.375 -367.179
C 391.920 296.959 -371.594
C 390.399 296.167 -374.338
C 389.237 292.850 -374.811
C 389.138 291.272 -378.786
C 388.160 289.489 -381.941
C 385.903 286.735 -385.048
C 386.258 284.602 -387.473
C 385.344 281.421 -388.747
C 384.797 278.584 -390.457
C 384.541 275.740 -392.158
C 382.919 273.290 -393.761
C 381.892 270.459 -395.194
C 380.527 267.816 -396.948
C 379.670 265.041 -398.429
C 378.715 262.204 -399.685
C 377.598 259.289 -400.755
C 377.928 255.817 -401.133
C 377.825 252.384 -400.901
C 377.314 248.913 -401.347
C 376.222 245.744 -402.400
C 375.819 242.767 -402.222
C 377.264 239.000 -402.482
C 376.693 235.458 -402.166
C 376.161 231.922 -401.686
C 375.464 228.846 -401.201
C 374.864 225.391 -400.885
C 374.242 222.244 -400.444
C 374.222 219.380 -398.250
C 374.450 217.293 -395.702
C 373.859 215.615 -393.172
C 372.587 213.666 -390.658
C 372.551 210.135 -389.025
C 372.001 208.504 -385.907
C 370.820 206.811 -382.947
C 369.975 205.212 -380.212
C 368.814 203.620 -376.945
C 368.582 202.131 -374.583
C 368.617 201.462 -371.369
C 368.883 200.615 -367.947
C 368.563 201.345 -364.360
C 368.434 202.011 -361.470
C 367.840 202.556 -357.889
C 367.483 203.105 -354.930
C 369.821 204.246 -351.669
C 370.976 205.216 -348.292
C 370.181 207.520 -345.712
C 370.382 208.654 -342.495
C 370.891 210.324 -340.013
C 372.242 212.141 -337.588
C 372.568 215.417 -336.038
C 374.189 216.926 -333.018
C 374.278 218.919 -330.067
C 376.040 221.676 -328.724
C 377.632 223.200 -325.959
C 377.852 226.745 -325.118
C 378.538 229.853 -323.501
C 380.251 231.827 -322.032
C 381.529 234.279 -320.274
C 383.274 237.695 -319.504
C 383.757 241.248 -319.777
C 385.431 243.747 -319.339
C 386.693 246.887 -319.825
C 386.749 250.205 -319.072
C 389.417 252.913 -321.201
C 391.806 256.228 -321.751
C 391.769 258.684 -324.470
C 392.591 261.528 -325.643
C 393.721 263.912 -328.150
C 395.285 265.881 -329.784
C 396.521 268.083 -332.179
C 396.778 269.691 -334.852
C 396.698 272.125 -337.383
C 398.846 273.777 -340.129
C 400.598 275.936 -342.716
C 400.893 276.027 -346.148
C 402.426 275.583 -349.735
C 402.852 276.122 -352.863
C 403.076 277.209 -356.118
C 403.832 277.607 -359.325
C 405.065 277.010 -362.366
C 405.507 276.532 -365.670
C 405.089 276.127 -368.904
C 406.582 276.101 -372.583
C 406.743 276.588 -375.966
C 406.965 273.884 -378.774
C 408.148 271.690 -381.804
C 406.774 270.038 -384.393
C 406.145 268.654 -387.519
C 406.034 266.387 -389.907
C 406.308 263.946 -392.308
C 405.888 261.907 -395.119
C 405.031 259.248 -396.748
C 403.516 257.314 -399.522
C 403.510 253.960 -400.812
C 404.455 250.381 -402.733
C 403.695 246.594 -402.626
C 402.548 243.737 -403.366
C 402.081 240.449 -403.947
C 401.194 237.275 -404.164
C 401.456 233.487 -403.546
C 401.582 230.735 -402.147
C 401.661 228.008 -400.703
C 401.114 224.803 -399.881
C 399.189 221.577 -399.455
C 399.856 218.930 -396.917
C 399.750 215.607 -395.849
C 398.617 213.631 -393.408
C 399.156 210.886 -390.705
C 397.461 207.802 -389.414
C 397.129 205.151 -387.768
C 396.717 203.366 -384.963
C 396.351 201.813 -382.022
C 394.514 200.321 -379.427
C 395.159 198.735 -376.429
C 396.041 196.048 -373.443
C 395.560 195.574 -370.588
C 394.658 194.865 -366.821
C 394.226 193.931 -364.012
C 393.681 193.421 -360.419
C 394.231 193.287 -357.230
C 394.076 193.782 -354.091
C 394.010 195.035 -351.059
C 394.329 196.179 -347.996
C 394.244 197.788 -344.752
C 394.164 199.010 -341.643
C 394.396 200.612 -338.908
C 396.212 203.353 -336.672
C 396.260 205.237 -333.890
C 396.529 206.711 -330.975
C 397.968 208.140 -328.536
C 399.705 210.360 -325.910
C 400.732 213.298 -325.584
C 401.538 216.393 -324.247
C 403.338 219.166 -323.561
C 404.184 222.705 -322.296
C 405.341 225.704 -321.523
C 408.691 228.034 -321.485
C 409.868 230.524 -321.044
C 411.254 234.413 -321.703
C 412.380 237.216 -321.587
C 414.054 240.196 -321.031
C 416.031 242.907 -321.077
C 417.302 245.909 -321.781
C 417.181 249.198 -322.673
C 417.791 252.304 -323.801
C 417.900 255.322 -324.934
C 418.739 258.514 -326.240
C 418.763 261.684 -327.235
C 419.628 264.541 -328.252
C 421.168 267.271 -330.107
C 421.735 270.467 -330.459
C 423.426 272.678 -332.606
C 427.267 276.216 -329.001
C 428.232 279.081 -327.738
C 429.048 281.848 -327.748
C 428.956 284.054 -326.530
C 428.472 286.935 -326.537
C 428.643 290.870 -328.359
C 431.398 293.875 -329.905
C 430.943 296.999 -329.157
C 430.285 300.453 -331.333
C 429.685 303.357 -332.134
C 430.402 306.604 -330.582
C 431.883 309.135 -333.416
C 434.098 310.955 -334.860
C 436.160 311.772 -335.811
C 441.293 312.951 -334.892
C 444.386 315.397 -334.740
C 446.090 319.070 -332.071
C 448.691 320.547 -330.805
C 450.624 323.519 -330.702
C 452.769 326.042 -330.153
C 455.106 328.359 -329.679
C 456.261 331.387 -328.842
C 457.971 334.222 -328.436
C 459.479 337.211 -327.596
C 461.285 339.892 -327.161
C 462.969 342.657 -326.931
C 464.516 345.571 -326.863
C 467.059 347.731 -327.944
C 469.034 350.107 -329.463
C 471.057 352.885 -330.300
C 472.771 355.951 -330.351
C 474.288 358.242 -331.580
C 477.694 359.779 -333.123
C 479.395 362.558 -334.658
C 481.047 365.286 -336.346
C 482.303 367.820 -337.824
C 483.931 370.561 -339.318
C 485.298 373.094 -340.801
C 486.131 374.791 -343.873
C 486.489 375.739 -347.015
C 486.066 377.005 -349.805
C 485.372 378.952 -352.538
C 486.851 381.180 -355.364
C 486.172 382.315 -358.671
C 485.188 383.969 -361.724
C 484.460 385.342 -364.610
C 483.295 386.877 -367.903
C 483.059 387.774 -370.547
C 482.122 387.821 -373.693
C 481.357 387.798 -377.145
C 479.155 387.109 -380.004
C 477.416 386.409 -382.305
C 475.153 386.045 -385.172
C 473.309 385.581 -387.532
C 472.727 382.725 -390.517
C 471.429 380.828 -393.415
C 468.365 379.536 -394.659
C 466.411 378.240 -397.143
C 464.638 376.444 -398.828
C 463.347 373.944 -400.587
C 460.853 371.302 -400.774
C 459.676 368.745 -403.244
C 457.226 366.979 -405.132
C 456.082 363.672 -405.646
C 454.986 361.155 -407.876
C 452.558 358.492 -407.300
C 450.374 355.695 -407.690
C 449.634 352.939 -408.610
C 448.185 350.141 -409.510
C 446.865 346.467 -409.251
C 445.080 343.740 -407.731
C 444.428 340.779 -407.516
C 443.503 337.792 -406.135
C 441.146 335.411 -405.533
C 442.114 331.892 -403.153
C 441.843 327.976 -401.891
C 441.452 326.660 -398.494
C 440.718 324.274 -396.517
C 441.044 322.134 -393.591
C 441.539 319.859 -391.702
C 441.999 317.753 -388.969
C 442.310 316.793 -386.006
C 441.825 315.500 -382.777
C 443.375 313.148 -380.141
C 444.282 310.719 -377.365
C 445.889 310.850 -374.320
C 448.706 310.466 -371.612
C 449.989 310.161 -368.694
C 450.853 309.647 -365.405
C 452.474 309.210 -362.542
C 454.956 309.081 -360.318
C 456.959 309.476 -357.641
C 458.325 310.438 -354.810
C 460.893 309.809 -351.849
C 462.145 309.762 -348.665
C 465.181 311.769 -347.248
C 468.622 312.759 -345.643
C 469.865 315.182 -343.668
C 471.656 316.948 -341.269
C 474.021 318.849 -339.986
C 476.752 320.591 -338.844
C 478.955 322.612 -337.027
C 480.753 325.230 -336.415
C 482.158 327.969 -334.353
C 484.799 330.401 -334.499
C 488.473 332.371 -334.373
C 490.292 335.478 -335.775
C 491.642 338.336 -335.973
C 493.637 340.973 -336.628
C 495.130 343.795 -337.475
C 497.400 346.101 -339.556
C 498.599 347.711 -341.905
C 499.733 349.332 -344.275
C 501.022 351.804 -346.137
C 501.594 355.339 -347.354
C 502.593 356.349 -350.800
C 504.139 358.553 -353.024
C 503.585 360.426 -355.732
C 504.491 361.576 -359.335
C 504.753 364.744 -361.323
C 505.484 366.588 -363.754
C 505.126 367.765 -366.870
C 504.594 368.735 -370.028
C 503.212 370.771 -372.533
C 503.338 371.023 -375.974
C 504.311 371.852 -379.883
C 503.068 372.184 -382.520
C 501.306 372.872 -385.974
C 500.402 373.486 -388.759
C 498.823 373.801 -392.057
C 497.899 373.115 -395.084
C 496.144 372.520 -397.670
C 494.019 371.358 -399.885
C 492.201 369.988 -402.253
C 489.751 368.574 -404.515
C 487.604 367.434 -406.807
C 485.584 365.855 -408.685
C 484.102 362.414 -410.017
C 481.766 360.771 -411.788
C 479.773 359.231 -413.884
C 478.775 356.928 -415.825
C 477.400 353.852 -417.692
C 476.099 351.076 -417.066
C 474.121 348.234 -417.236
C 473.275 344.966 -417.163
C 471.077 341.803 -417.105
C 469.631 338.837 -416.883
C 470.351 334.823 -416.740
C 469.378 332.229 -416.423
C 468.140 328.663 -414.622
C 467.078 325.932 -413.882
C 466.074 322.631 -413.585
C 465.695 319.364 -412.919
C 464.955 316.489 -411.399
C 463.206 314.452 -409.296
C 462.152 312.037 -407.212
C 460.826 310.045 -405.049
C 459.943 307.427 -402.822
C 458.407 305.377 -400.705
C 457.627 302.933 -398.871
C 457.726 300.184 -396.484
C 456.253 297.647 -395.050
C 456.899 295.175 -392.635
C 456.205 293.564 -389.190
C 457.176 291.291 -386.102
C 455.878 287.497 -385.282
C 458.573 283.988 -383.290
C 459.016 279.247 -383.679
C 460.345 276.100 -383.259
C 460.407 271.687 -383.798
C 461.351 267.648 -385.003
C 461.017 263.536 -384.586
C 461.849 260.730 -382.230
C 458.979 258.489 -377.193
C 456.336 254.948 -375.226
C 456.847 251.742 -376.285
C 457.445 248.524 -375.787
C 458.833 243.856 -373.993
C 458.723 240.860 -373.163
C 455.702 236.473 -372.585
C 454.688 233.713 -372.356
C 455.025 231.504 -371.973
C 452.954 228.637 -368.879
C 449.569 225.647 -367.843
C 452.202 223.026 -369.482
C 453.597 220.578 -370.659
C 453.614 219.045 -373.966
C 453.008 213.637 -370.715
C 453.216 209.539 -371.653
C 451.375 205.753 -372.372
C 450.112 203.140 -373.322
C 449.224 200.039 -374.736
C 448.382 196.658 -374.543
C 447.347 193.834 -375.708
C 446.927 191.158 -376.193
C 447.011 187.542 -376.160
C 447.141 184.098 -374.859
C 446.215 180.156 -375.039
C 445.210 176.763 -374.287
C 444.718 173.512 -374.032
C 443.023 169.416 -374.196
C 444.349 167.001 -375.453
C 447.891 164.805 -373.941
C 451.407 163.064 -373.055
C 455.861 161.415 -374.271
C 457.666 159.116 -371.622
C 457.371 154.630 -370.937
C 461.751 155.064 -369.969
C 463.628 151.704 -370.604
C 465.056 148.899 -370.454
C 465.604 146.142 -366.809
C 468.496 145.244 -365.778
C 470.909 142.973 -366.424
C 473.323 141.685 -366.823
C 475.545 140.009 -369.006
C 479.693 138.830 -367.718
C 481.526 135.641 -366.314
C 481.160 132.416 -365.575
C 480.592 129.968 -365.889
C 479.387 126.437 -364.655
C 477.291 124.172 -365.124
C 475.434 120.280 -364.992
C 475.559 116.163 -364.588
C 475.844 113.536 -366.591
C 474.681 110.544 -366.572
C 472.935 107.586 -370.137
C 471.066 104.995 -368.844
C 468.970 101.851 -368.873
C 466.675 99.838 -370.543
C 464.651 99.856 -372.197
C 462.813 99.732 -375.115
C 462.978 100.354 -379.516
C 463.298 99.863 -381.634
C 461.203 104.065 -384.316
C 460.736 106.384 -387.911
C 463.443 108.610 -390.547
C 466.028 108.018 -392.394
C 468.209 107.076 -395.882
C 469.779 108.647 -398.150
C 469.847 107.771 -401.828
C 471.415 108.042 -404.664
C 470.736 107.881 -408.155
C 471.087 108.193 -410.791
C 473.955 108.180 -414.337
C 475.645 109.106 -416.109
C 479.454 112.267 -417.353
C 482.468 114.677 -418.145
C 485.553 115.385 -417.635
C 489.073 117.459 -417.708
C 492.550 117.608 -416.651
C 496.129 118.018 -417.289
C 500.670 119.910 -418.353
C 504.997 118.365 -420.239
C 507.561 120.586 -418.813
C 510.635 123.290 -418.914
C 512.209 126.231 -417.408
C 515.025 127.756 -418.365
C 517.438 127.751 -413.862
C 520.086 128.572 -411.250
C 522.770 129.349 -409.593
C 524.364 131.768 -407.548
C 526.322 133.631 -405.555
C 528.464 135.455 -403.785
C 529.495 137.204 -401.124
C 530.967 139.264 -398.952
C 532.342 141.074 -396.354
C 533.929 143.034 -394.287
C 535.337 145.163 -392.281
C 536.557 147.470 -390.261
C 538.509 150.323 -389.671
C 539.782 153.480 -389.155
C 541.236 156.446 -387.892
C 542.572 158.980 -385.858
C 543.488 161.761 -385.161
C 546.210 164.738 -385.429
C 547.175 168.107 -384.599
C 548.059 171.535 -383.904
C 548.635 174.587 -383.167
C 549.544 177.883 -382.330
C 550.226 180.966 -381.610
C 550.065 184.454 -382.513
C 549.502 187.367 -383.962
C 548.247 190.049 -384.858
C 546.683 193.079 -385.187
C 547.153 196.918 -385.604
C 545.533 199.806 -386.915
C 543.634 202.788 -387.643
C 542.053 205.530 -388.493
C 539.929 208.552 -389.450
C 538.930 210.932 -390.539
C 537.209 212.911 -392.514
C 535.582 215.099 -394.765
C 532.791 216.060 -396.953
C 530.592 216.745 -398.826
C 527.709 217.914 -400.774
C 525.370 218.771 -402.501
C 524.316 218.778 -406.537
C 522.502 219.186 -409.735
C 519.363 218.399 -411.191
C 516.967 218.755 -413.601
C 515.002 218.266 -415.860
C 513.549 217.479 -418.738
C 511.361 215.195 -420.538
C 509.840 214.894 -423.946
C 507.168 214.393 -426.248
C 506.258 212.236 -428.899
C 504.873 211.814 -432.126
C 502.948 209.004 -433.437
C 501.022 206.837 -435.519
C 500.341 205.436 -438.081
C 498.989 203.810 -440.584
C 498.145 200.825 -442.968
C 497.091 197.479 -443.761
C 496.808 195.173 -445.721
C 496.569 191.970 -446.890
C 494.693 189.349 -447.984
C 496.583 185.577 -449.074
C 497.032 182.000 -451.074
C 497.666 178.655 -449.722
C 497.706 175.489 -450.069
C 498.987 172.101 -449.713
C 500.174 169.386 -450.170
C 501.530 166.189 -449.933
C 502.691 163.564 -448.684
C 503.188 160.327 -447.417
C 505.591 157.311 -447.541
C 507.419 153.982 -447.559
C 509.740 152.365 -445.592
C 513.186 150.944 -444.359
C 515.205 149.040 -442.762
C 516.939 146.629 -441.026
C 519.281 144.760 -439.600
C 522.255 143.762 -438.467
C 524.835 142.679 -436.595
C 526.788 141.707 -434.136
C 530.085 139.883 -432.886
C 532.118 137.959 -430.919
C 535.207 139.099 -428.818
C 538.832 139.528 -427.382
C 540.302 140.101 -424.410
C 542.474 140.078 -421.696
C 544.894 141.069 -419.691
C 547.644 142.144 -417.937
C 550.035 142.802 -415.469
C 551.665 144.595 -413.329
C 553.282 145.362 -410.084
C 555.546 147.773 -408.677
C 558.916 149.949 -407.538
C 559.998 153.476 -406.390
C 560.965 155.879 -404.568
C 562.454 158.617 -403.284
C 563.394 161.483 -401.939
C 564.810 165.059 -401.882
C 565.196 168.081 -402.403
C 565.513 171.107 -402.923
C 566.028 174.393 -402.493
C 565.917 177.759 -400.775
C 565.885 181.089 -402.450
C 566.578 184.512 -402.487
C 565.161 187.510 -402.869
C 564.985 191.019 -404.538
C 564.413 194.596 -403.572
C 564.305 197.712 -403.926
C 563.038 200.577 -405.113
C 561.614 203.288 -406.462
C 559.438 206.044 -406.500
C 558.642 208.637 -408.635
C 558.482 212.160 -410.751
C 556.571 213.898 -412.143
C 553.916 216.311 -413.766
C 552.265 218.428 -415.087
C 549.862 220.528 -416.899
C 548.256 221.935 -419.335
C 545.957 222.884 -421.318
C 543.455 223.099 -423.430
C 541.228 223.359 -425.830
C 538.424 223.355 -428.125
C 535.878 223.633 -430.271
C 533.604 223.361 -432.474
C 532.171 221.596 -435.736
C 529.627 221.126 -437.880
C 527.318 221.038 -440.205
C 526.081 220.585 -443.091
C 524.576 219.464 -446.455
C 523.759 216.831 -447.935
C 522.092 214.533 -449.925
C 521.616 212.070 -452.186
C 519.828 209.343 -454.236
C 518.786 206.827 -456.110
C 519.906 204.214 -459.038
C 519.306 202.001 -460.626
C 518.932 198.037 -461.905
C 518.369 195.416 -463.301
C 517.804 192.736 -465.419
C 517.931 189.981 -467.331
C 517.895 186.803 -468.343
C 516.958 183.526 -468.243
C 516.721 180.185 -468.507
C 516.202 177.003 -468.378
C 516.186 173.471 -468.713
C 515.460 170.229 -468.635
C 515.424 167.113 -469.117
C 516.406 163.631 -469.545
C 515.610 160.554 -470.289
C 517.098 157.380 -470.553
C 517.355 154.244 -471.615
C 517.845 151.838 -470.630
C 517.835 149.404 -471.387
C 518.114 146.256 -471.024
C 516.830 142.872 -471.880
C 513.906 140.170 -471.375
C 512.325 137.640 -470.859
C 509.652 135.838 -470.457
C 508.348 132.707 -469.420
C 506.559 130.012 -468.523
C 504.670 127.348 -467.898
C 503.429 124.874 -466.017
C 502.071 122.088 -464.784
C 500.568 119.475 -463.101
C 499.112 116.773 -462.000
C 497.889 113.974 -460.900
C 496.885 111.056 -459.730
C 495.906 107.722 -460.205
C 495.651 104.302 -460.511
C 494.917 100.858 -460.185
C 493.882 97.692 -459.067
C 493.755 94.685 -459.034
C 492.434 91.203 -460.607
C 492.411 87.603 -460.523
C 492.527 83.997 -460.537
C 492.774 80.820 -460.359
C 492.775 77.301 -460.241
C 492.945 74.070 -460.122
C 494.546 71.022 -461.198
C 496.498 68.738 -462.567
C 498.792 66.744 -463.139
C 501.281 64.389 -463.102
C 502.276 60.740 -464.010
C 505.102 58.737 -464.838
C 508.005 56.602 -465.032
C 510.592 54.631 -465.440
C 513.784 52.566 -465.759
C 515.821 50.826 -466.580
C 518.664 49.843 -467.896
C 521.587 48.695 -469.520
C 525.108 49.003 -470.524
C 527.909 49.345 -471.444
C 531.498 49.433 -472.211
C 534.429 49.621 -472.959
C 536.740 50.737 -476.248
C 539.564 51.509 -478.509
C 542.565 53.403 -478.549
C 545.615 54.219 -479.856
C 547.955 55.681 -481.117
C 549.959 57.411 -483.118
C 551.746 60.524 -483.711
C 554.151 61.927 -486.215
C 557.124 63.601 -487.239
C 558.120 66.425 -489.121
C 560.304 67.865 -491.501
C 561.519 71.301 -491.701
C 563.212 74.293 -492.666
C 564.225 76.325 -494.623
C 565.735 78.739 -496.245
C 566.308 82.268 -497.834
C 566.404 85.863 -497.852
C 566.562 88.513 -499.332
C 566.116 91.831 -500.024
C 567.277 95.030 -500.061
C 564.743 98.287 -501.460
C 563.852 101.942 -503.149
C 561.728 104.633 -501.857
C 560.768 107.669 -501.909
C 558.402 110.431 -501.779
C 556.618 112.755 -502.418
C 554.289 115.342 -502.443
C 551.975 117.235 -501.517
C 550.037 119.880 -500.259
C 546.971 122.087 -501.041
C 544.270 124.723 -501.473
C 541.022 125.205 -500.430
C 537.099 125.348 -500.516
C 534.148 126.258 -499.669
C 531.234 127.693 -498.538
C 528.069 128.518 -497.977
C 524.735 128.413 -498.009
C 521.467 128.342 -497.202
C 518.588 128.216 -495.623
C 514.658 128.774 -495.599
C 511.561 129.623 -494.416
C 508.501 127.278 -493.796
C 504.961 125.591 -493.931
C 502.840 124.038 -491.832
C 499.993 122.907 -490.188
C 497.505 120.903 -489.383
C 494.840 118.783 -488.943
C 492.109 117.003 -487.672
C 490.534 114.431 -486.505
C 488.254 112.599 -484.230
C 486.576 109.426 -484.039
C 483.938 106.230 -484.502
C 483.757 102.383 -484.187
C 483.075 99.485 -483.109
C 482.228 96.241 -482.757
C 481.886 93.013 -482.146
C 481.800 89.256 -482.966
C 482.635 86.419 -483.864
C 483.532 83.596 -484.734
C 484.016 80.280 -484.834
C 484.636 76.790 -483.517
C 486.336 74.017 -485.337
C 486.867 70.619 -485.948
C 489.233 68.265 -486.013
C 491.116 65.361 -487.787
C 492.469 61.954 -486.999
C 493.713 59.129 -487.559
C 496.178 57.026 -488.409
C 498.787 55.145 -489.333
C 501.623 53.154 -488.766
C 503.910 51.375 -490.645
C 505.936 48.546 -492.836
C 508.666 47.721 -493.523
C 512.353 46.511 -494.191
C 514.956 45.243 -494.947
C 518.383 44.298 -495.859
C 521.093 43.916 -497.591
C 524.107 44.060 -498.598
C 527.102 44.975 -499.577
C 529.969 45.833 -500.933
C 533.219 47.074 -501.943
C 536.285 47.949 -502.942
C 538.950 49.279 -504.051
C 540.744 52.003 -506.324
C 543.562 53.581 -507.256
C 546.359 54.772 -508.479
C 548.285 56.131 -510.602
C 550.391 58.291 -512.998
C 550.747 61.294 -513.801
C 552.137 64.319 -514.770
C 552.517 67.231 -516.436
C 553.892 70.705 -517.375
C 554.621 73.741 -518.462
C 553.774 76.499 -521.348
C 554.116 79.070 -522.373
C 553.575 83.162 -523.045
C 553.684 86.068 -523.870
C 554.022 89.179 -525.352
C 553.655 92.130 -526.908
C 552.985 95.336 -527.538
C 552.695 98.650 -526.788
C 551.892 101.909 -526.639
C 551.255 105.013 -526.034
C 550.218 108.407 -526.019
C 549.761 111.635 -525.375
C 548.930 114.673 -525.524
C 547.064 117.766 -525.989
C 547.005 121.029 -526.086
C 544.739 123.663 -526.624
C 543.540 126.970 -525.639
C 542.476 130.573 -524.977
C 542.523 135.093 -524.063
C 539.185 137.212 -525.478
C 541.233 141.327 -523.927
C 540.918 145.649 -522.509
C 541.494 148.697 -526.475
C 542.534 151.902 -525.981
C 541.946 153.638 -528.097
C 540.242 155.499 -531.665
C 539.733 155.598 -534.890
C 539.127 158.669 -538.411
C 536.435 159.837 -543.428
C 539.559 162.572 -545.590
C 538.064 165.758 -549.918
C 538.531 169.058 -550.362
C 538.258 172.778 -550.878
C 539.542 175.757 -551.055
C 540.768 178.306 -553.195
C 541.968 181.057 -554.699
C 543.388 183.758 -556.020
C 543.559 186.430 -558.028
C 544.447 189.003 -559.954
C 544.910 191.847 -561.857
C 545.877 194.416 -563.617
C 546.849 196.821 -565.569
C 547.784 199.113 -567.752
C 550.257 200.768 -569.608
C 552.484 201.925 -571.964
C 554.327 203.775 -574.349
C 555.450 206.148 -576.683
C 557.147 207.222 -578.926
C 560.653 208.710 -580.282
C 562.620 209.907 -583.050
C 564.639 210.948 -585.854
C 566.233 211.829 -588.474
C 568.123 212.997 -591.206
C 569.812 213.933 -593.805
C 572.034 213.076 -596.514
C 573.982 211.553 -598.702
C 575.056 210.015 -601.161
C 575.805 208.706 -604.238
C 578.367 208.621 -607.165
C 579.532 206.526 -609.798
C 580.251 204.698 -612.826
C 581.117 202.984 -615.483
C 581.832 200.836 -618.553
C 583.018 199.318 -620.588
C 583.994 196.665 -622.257
C 585.290 193.857 -623.971
C 585.140 190.372 -625.125
C 585.063 187.513 -625.921
C 584.833 184.150 -627.373
C 584.677 181.310 -628.421
C 586.158 177.538 -627.430
C 586.901 173.915 -627.375
C 585.204 170.798 -627.440
C 585.113 167.407 -627.847
C 584.778 164.422 -627.418
C 584.954 161.296 -626.317
C 583.277 158.552 -624.614
C 583.950 154.967 -623.767
C 583.167 151.497 -623.593
C 582.855 148.917 -621.193
C 583.456 145.561 -620.254
C 581.411 143.370 -618.171
C 580.119 140.575 -616.365
C 580.309 138.198 -614.548
C 579.907 135.439 -612.827
C 579.057 133.121 -609.791
C 577.023 131.894 -607.091
C 576.673 130.250 -604.558
C 575.452 129.255 -601.524
C 573.422 127.259 -599.659
C 573.258 127.700 -595.327
C 572.739 126.516 -591.412
C 570.661 128.019 -588.795
C 569.202 127.833 -585.971
C 568.063 128.986 -582.712
C 567.654 129.444 -579.777
C 566.729 130.552 -576.610
C 565.434 132.300 -574.359
C 563.369 133.647 -571.858
C 563.422 135.145 -568.303
C 562.875 136.361 -564.747
C 562.489 139.387 -563.144
C 563.340 142.568 -561.006
C 562.803 145.120 -559.149
C 561.735 147.606 -557.025
C 561.521 150.234 -555.010
C 562.339 153.028 -553.382
C 562.456 156.138 -552.097
C 561.905 159.293 -551.360
C 562.436 162.398 -548.945
C 561.698 165.245 -547.195
C 563.201 168.817 -547.676
C 565.039 172.237 -547.109
C 564.710 175.449 -548.054
C 564.666 178.924 -548.125
C 565.703 181.996 -548.711
C 567.135 185.087 -549.148
C 567.727 188.502 -549.625
C 568.595 191.158 -551.252
C 568.319 194.671 -552.399
C 570.324 197.160 -554.043
C 573.076 200.157 -554.955
C 575.033 201.670 -557.922
C 575.959 203.646 -560.217
C 577.694 205.539 -562.402
C 579.102 207.124 -564.934
C 581.892 208.013 -567.429
C 584.022 207.809 -569.659
C 586.108 207.561 -571.920
C 587.951 208.164 -574.656
C 588.733 209.352 -578.160
C 591.371 207.988 -580.412
C 593.655 208.345 -583.030
C 594.513 207.091 -586.003
C 597.148 205.637 -588.467
C 598.143 205.949 -592.068
C 599.908 205.554 -594.632
C 601.227 203.781 -597.150
C 602.448 201.786 -599.542
C 602.494 200.313 -602.730
C 604.489 198.119 -604.499
C 607.382 196.333 -606.812
C 607.793 194.010 -608.556
C 608.195 191.020 -611.087
C 608.938 188.911 -613.075
C 609.442 185.943 -615.175
C 610.439 183.021 -616.151
C 610.495 180.008 -617.172
C 610.100 176.780 -617.606
C 610.064 173.506 -617.868
C 609.453 169.948 -618.170
C 609.080 166.664 -618.663
C 608.626 163.521 -618.560
C 608.505 160.130 -616.487
C 607.737 156.861 -616.344
C 607.424 153.599 -616.369
C 607.923 150.600 -615.464
C 608.149 147.074 -613.929
C 607.017 145.461 -611.499
C 605.778 142.905 -609.512
C 605.379 140.908 -606.818
C 603.865 138.237 -604.492
C 602.858 136.174 -602.112
C 603.788 134.692 -598.425
C 603.079 133.127 -596.228
C 601.426 131.975 -592.564
C 600.422 130.589 -590.073
C 599.773 128.649 -587.279
C 599.429 127.312 -584.221
C 598.271 126.567 -581.183
C 595.870 126.100 -578.807
C 594.091 125.804 -575.972
C 592.000 125.625 -573.522
C 590.304 125.420 -570.412
C 588.072 125.070 -567.975
C 586.661 124.731 -565.175
C 585.698 125.094 -561.681
C 583.949 124.065 -559.123
C 583.392 124.873 -555.746
C 583.200 121.310 -551.716
C 581.427 124.352 -550.383
C 581.475 123.018 -545.561
C 579.140 126.157 -543.106
C 575.422 128.120 -541.262
C 576.043 129.166 -537.780
C 576.051 130.909 -534.403
C 576.136 133.334 -533.489
C 575.030 136.058 -531.798
C 572.790 135.438 -528.600
C 573.327 137.221 -524.919
C 572.362 141.537 -524.545
C 570.930 144.316 -523.260
C 569.003 147.495 -522.845
C 567.150 150.609 -521.820
C 566.911 154.165 -521.175
C 566.191 157.592 -522.133
C 565.213 161.070 -521.814
C 563.806 163.025 -519.467
C 561.950 165.187 -520.488
C 560.476 167.594 -520.697
C 558.717 171.910 -520.312
C 556.916 174.583 -518.871
C 555.710 177.909 -518.315
C 554.460 180.753 -518.703
C 552.696 184.081 -516.955
C 552.203 187.367 -516.856
C 553.734 189.935 -515.598
C 555.721 195.581 -518.610
C 557.725 195.874 -516.397
C 558.779 196.136 -513.463
C 561.238 195.824 -508.499
C 564.765 193.741 -508.544
C 568.979 192.852 -506.235
C 571.050 190.423 -505.862
C 573.191 188.416 -503.441
C 573.834 186.137 -499.872
C 577.960 184.593 -499.895
C 581.846 181.359 -499.034
C 580.956 177.147 -497.359
C 583.237 173.946 -496.371
C 583.968 173.260 -495.130
C 585.950 170.642 -492.987
C 584.720 169.333 -488.842
C 584.076 166.892 -487.141
C 580.523 165.372 -484.610
C 580.687 163.230 -483.071
C 579.237 159.403 -484.717
C 579.108 154.895 -483.358
C 580.011 150.661 -481.036
C 579.431 148.384 -478.019
C 580.848 145.426 -478.302
C 581.047 141.755 -476.209
C 579.609 140.360 -475.940
C 580.101 138.916 -472.983
C 578.335 134.348 -470.788
C 578.311 131.548 -468.511
C 578.951 127.924 -468.124
C 579.487 125.042 -467.574
C 580.400 121.966 -466.035
C 580.971 118.521 -469.198
C 580.932 116.104 -468.743
C 580.140 113.251 -467.048
C 579.950 108.904 -467.201
C 579.021 105.920 -466.649
C 578.145 103.025 -466.124
C 576.210 99.744 -464.939
C 577.432 96.652 -464.355
C 577.709 92.029 -463.951
C 577.368 89.208 -462.566
C 577.633 85.982 -461.461
C 576.458 83.811 -461.796
C 577.864 80.582 -459.510
C 576.453 76.858 -459.069
C 577.390 74.404 -456.228
C 577.532 72.033 -452.970
C 579.115 67.733 -452.394
C 579.823 65.143 -449.085
C 579.271 62.036 -446.585
C 579.251 60.471 -443.729
C 580.121 57.898 -442.690
C 581.376 57.031 -438.377
C 581.567 55.056 -436.649
C 580.152 53.090 -434.381
C 579.530 49.158 -434.441
C 578.801 45.686 -434.965
C 576.680 43.291 -435.052
C 575.780 39.858 -433.149
C 577.638 35.558 -434.744
C 577.267 31.763 -434.375
C 578.472 29.068 -431.143
C 581.020 26.228 -430.282
C 583.530 23.684 -428.093
C 582.600 21.973 -425.291
C 580.800 21.270 -421.795
C 580.710 21.004 -419.272
C 581.702 18.552 -416.419
C 581.561 17.397 -413.258
C 580.825 15.364 -410.704
C 582.103 10.240 -409.962
C 581.814 6.529 -408.869
C 583.926 1.656 -408.126
C 587.430 0.017 -405.019
C 588.784 -1.184 -402.017
C 587.063 -5.432 -401.025
C 588.866 -6.563 -399.087
C 589.836 -9.749 -398.263
C 591.119 -15.106 -400.198
C 591.301 -19.804 -397.750
C 593.785 -22.343 -396.452
C 593.415 -24.929 -394.901
C 593.821 -29.401 -393.922
C 594.776 -34.028 -394.656
C 595.413 -36.992 -392.844
C 595.029 -40.115 -389.805
C 593.747 -42.907 -387.052
C 593.506 -45.978 -385.067
C 592.651 -49.476 -383.887
C 593.869 -52.060 -379.796
C 594.465 -55.058 -377.768
C 596.242 -59.022 -379.237
C 598.650 -60.846 -378.856
C 600.938 -64.058 -377.634
C 601.623 -67.645 -376.440
C 603.135 -71.399 -376.617
C 603.902 -73.313 -378.348
C 605.232 -76.235 -378.606
C 608.140 -79.778 -378.147
C 606.994 -81.287 -382.060
C 605.239 -83.126 -384.552
C 601.881 -84.604 -384.960
C 600.772 -89.350 -387.329
C 597.863 -90.365 -389.621
C 598.401 -90.459 -392.928
C 597.605 -93.387 -394.994
C 596.557 -95.999 -399.350
C 597.024 -98.880 -400.765
C 595.609 -101.399 -401.722
C 596.904 -105.234 -404.111
C 597.223 -106.784 -402.381
C 597.849 -110.723 -402.422
C 597.842 -114.210 -400.367
C 599.994 -116.241 -398.399
C 600.232 -119.890 -396.405
C 599.208 -122.753 -392.840
C 600.982 -124.843 -388.717
C 602.139 -125.399 -386.052
C 602.136 -126.041 -383.094
C 602.391 -127.702 -380.972
C 602.416 -130.238 -378.895
C 602.071 -132.716 -376.822
C 603.209 -134.212 -373.814
C 603.814 -136.023 -371.053
C 604.447 -138.045 -368.491
C 604.810 -138.837 -365.259
C 605.589 -140.161 -362.299
C 605.984 -141.307 -359.066
C 606.700 -142.750 -356.231
C 607.617 -144.042 -353.398
C 608.716 -145.162 -350.495
C 610.782 -147.259 -348.588
C 613.249 -148.724 -346.685
C 615.215 -150.244 -344.169
C 616.498 -151.496 -341.148
C 618.603 -152.549 -339.271
C 621.018 -155.539 -338.017
C 623.593 -156.675 -335.769
C 626.288 -157.755 -333.627
C 628.668 -158.493 -331.634
C 631.183 -159.566 -329.416
C 633.584 -160.412 -327.415
C 637.125 -160.697 -326.789
C 640.422 -160.613 -326.936
C 643.385 -159.748 -326.743
C 646.479 -158.526 -325.922
C 650.052 -159.396 -324.652
C 653.421 -158.248 -324.783
C 656.679 -156.750 -324.374
C 659.725 -155.560 -324.145
C 663.143 -153.877 -323.947
C 665.876 -153.264 -324.031
C 668.704 -152.029 -325.151
C 671.819 -150.946 -326.424
C 673.966 -148.596 -328.261
C 675.650 -146.760 -329.874
C 677.900 -144.304 -331.416
C 679.702 -142.324 -332.837
C 681.484 -141.865 -336.582
C 683.398 -140.573 -339.471
C 683.717 -137.617 -341.409
C 685.349 -135.634 -343.663
C 686.095 -133.978 -346.093
C 686.749 -132.888 -349.158
C 685.719 -130.784 -351.943
C 687.035 -129.747 -355.291
C 687.887 -127.399 -357.831
C 687.134 -126.689 -361.213
C 688.249 -125.748 -364.434
C 686.508 -123.786 -366.972
C 685.661 -121.991 -369.940
C 685.522 -121.561 -372.903
C 685.253 -120.442 -375.971
C 683.633 -119.683 -379.451
C 681.077 -118.456 -381.663
C 679.821 -118.252 -384.424
C 677.430 -117.894 -386.840
C 675.766 -115.966 -389.098
C 672.528 -117.646 -391.482
C 670.036 -118.053 -394.741
C 666.376 -118.182 -394.856
C 663.649 -117.985 -396.488
C 660.261 -118.891 -397.461
C 657.822 -119.881 -398.896
C 654.644 -120.896 -399.889
C 651.603 -121.624 -399.748
C 648.095 -121.640 -399.907
C 645.078 -123.754 -401.054
C 641.816 -125.258 -402.290
C 639.233 -127.117 -400.970
C 636.964 -130.208 -400.126
C 634.313 -131.797 -399.289
C 631.188 -133.039 -398.564
C 628.593 -134.974 -397.837
C 626.813 -137.653 -396.952
C 624.714 -139.829 -395.470
C 622.568 -141.313 -393.472
C 619.950 -144.219 -392.795
C 617.129 -145.767 -391.630
C 616.876 -148.611 -388.967
C 616.173 -152.017 -387.150
C 615.286 -153.091 -384.087
C 613.864 -154.840 -381.441
C 613.610 -157.026 -378.989
C 613.486 -159.581 -376.698
C 612.748 -161.643 -373.969
C 613.276 -163.104 -371.133
C 612.434 -164.301 -367.729
C 613.727 -166.547 -365.239
C 614.758 -169.901 -362.986
C 617.332 -171.121 -360.376
C 618.634 -172.029 -357.635
C 620.381 -173.560 -355.192
C 622.297 -174.551 -352.692
C 625.308 -176.261 -351.016
C 628.195 -176.989 -350.189
C 631.097 -177.648 -349.365
C 633.821 -178.391 -347.557
C 636.189 -178.338 -344.609
C 639.879 -178.847 -344.736
C 642.891 -179.844 -343.277
C 645.957 -178.773 -342.503
C 649.827 -179.155 -342.562
C 652.753 -178.776 -340.249
C 655.728 -179.000 -339.279
C 658.976 -178.181 -339.274
C 662.172 -177.215 -339.495
C 664.987 -175.325 -338.582
C 668.306 -175.081 -339.504
C 672.366 -175.544 -339.960
C 674.769 -174.018 -340.672
C 677.980 -171.852 -341.380
C 680.660 -170.606 -341.844
C 683.629 -168.686 -342.829
C 686.110 -167.580 -344.594
C 688.092 -165.684 -346.205
C 689.492 -163.541 -348.258
C 691.010 -161.714 -350.527
C 692.327 -159.280 -352.865
C 693.803 -157.105 -354.926
C 694.767 -155.155 -357.244
C 694.688 -154.051 -361.063
C 695.487 -151.810 -363.435
C 696.671 -149.860 -365.789
C 697.599 -149.015 -368.702
C 698.154 -147.913 -372.352
C 696.485 -147.083 -374.865
C 695.446 -145.519 -377.779
C 694.197 -145.152 -380.895
C 692.810 -143.438 -384.053
C 691.437 -142.453 -386.895
C 690.096 -143.742 -390.528
C 688.821 -143.179 -392.943
C 685.805 -142.636 -395.789
C 684.077 -142.045 -398.197
C 682.586 -141.551 -401.284
C 680.848 -141.702 -404.150
C 678.388 -141.525 -406.395
C 675.517 -140.292 -407.760
C 672.635 -139.795 -409.416
C 669.780 -138.978 -410.675
C 666.723 -138.692 -412.454
C 663.863 -137.673 -413.805
C 661.245 -137.425 -415.545
C 658.130 -138.141 -417.293
C 655.761 -137.186 -419.326
C 652.786 -138.404 -420.750
C 649.786 -139.281 -420.886
C 647.181 -141.161 -423.363
C 645.024 -144.401 -425.019
C 643.142 -144.738 -428.741
C 639.001 -143.404 -430.159
C 638.481 -142.295 -434.024
C 639.143 -141.894 -439.020
C 637.204 -139.931 -441.495
C 636.156 -139.694 -444.166
C 635.933 -138.068 -447.067
C 634.615 -137.546 -450.508
C 633.376 -138.373 -454.410
C 634.917 -137.758 -457.207
C 633.231 -135.926 -459.745
C 630.372 -133.260 -460.567
C 629.915 -133.310 -464.304
C 628.477 -131.508 -467.382
C 624.760 -129.134 -469.196
C 622.938 -126.746 -470.637
C 621.933 -123.741 -470.527
C 620.694 -121.699 -471.056
C 619.565 -119.954 -474.222
C 615.936 -122.630 -476.723
C 613.259 -122.607 -478.469
C 610.184 -124.046 -481.099
C 607.379 -123.078 -481.765
C 604.044 -118.484 -483.873
C 600.932 -117.545 -484.472
C 597.658 -116.636 -486.467
C 594.209 -117.096 -487.543
C 591.085 -116.573 -486.994
C 590.054 -111.561 -488.033
C 585.698 -112.178 -485.559
C 585.242 -109.224 -483.088
C 582.263 -106.451 -481.971
C 582.091 -102.483 -481.341
C 581.990 -99.270 -480.212
C 580.885 -96.981 -478.595
C 578.729 -94.266 -478.182
C 579.806 -90.375 -476.537
C 576.062 -88.099 -474.646
C 575.563 -85.571 -473.943
C 575.182 -82.892 -473.906
C 575.701 -79.145 -472.742
C 570.712 -76.037 -473.727
C 568.695 -74.853 -470.779
C 569.666 -70.831 -469.278
C 569.302 -65.798 -471.538
C 567.861 -62.921 -471.623
C 569.806 -61.644 -468.388
C 572.869 -58.769 -466.435
C 572.317 -53.833 -466.206
C 570.124 -52.281 -464.265
C 570.222 -48.723 -462.781
C 569.351 -45.408 -460.000
C 566.354 -42.856 -458.733
C 565.508 -40.042 -457.595
C 564.936 -35.238 -455.850
C 562.955 -33.648 -455.737
C 560.975 -32.818 -456.299
C 558.900 -32.476 -459.052
C 558.387 -30.656 -460.404
C 556.811 -30.033 -463.000
C 557.981 -29.272 -467.011
C 558.716 -26.529 -469.035
C 557.285 -23.368 -471.077
C 556.968 -21.566 -474.118
C 554.668 -20.259 -476.707
C 555.987 -18.889 -479.164
C 557.289 -16.498 -482.862
C 561.120 -14.785 -482.668
C 562.367 -13.721 -483.301
C 565.618 -12.695 -485.503
C 566.428 -11.580 -489.050
C 565.564 -10.881 -492.153
C 566.237 -10.929 -496.181
C 562.817 -10.293 -499.828
C 563.371 -9.598 -503.058
C 563.571 -8.746 -505.673
C 562.448 -6.455 -508.829
C 562.002 -7.278 -511.029
C 561.511 -7.760 -514.174
C 560.059 -6.443 -518.046
C 561.681 -8.245 -521.427
C 560.352 -10.779 -524.875
C 559.540 -7.439 -527.750
C 558.988 -7.532 -531.868
C 559.202 -6.461 -536.022
C 557.205 -2.883 -538.548
C 555.611 -2.707 -543.427
C 555.811 -0.024 -545.922
C 554.298 0.647 -548.524
C 553.878 3.061 -552.479
C 553.688 1.981 -556.521
C 552.245 -0.395 -558.067
C 552.431 -5.060 -559.746
C 554.331 -6.502 -561.144
C 554.932 -9.504 -564.395
C 555.516 -11.481 -567.657
C 554.784 -14.567 -570.148
C 557.261 -16.144 -570.950
C 561.001 -19.559 -573.862
C 562.837 -22.432 -574.678
C 564.181 -25.225 -575.190
C 563.902 -28.816 -575.188
C 565.601 -30.984 -577.595
C 565.512 -35.800 -578.870
C 565.447 -39.517 -576.152
C 566.469 -42.923 -576.219
C 565.611 -48.042 -576.151
C 565.332 -51.372 -575.491
C 566.158 -54.462 -576.481
C 568.223 -57.688 -577.598
C 568.779 -61.566 -577.275
C 570.616 -64.730 -578.926
C 571.466 -68.531 -579.518
C 571.126 -71.207 -581.303
C 571.525 -74.019 -583.559
C 571.448 -77.448 -584.452
C 575.033 -80.201 -584.537
C 578.314 -84.200 -584.531
C 579.882 -84.400 -581.778
C 582.072 -84.119 -579.704
C 584.883 -85.617 -576.794
C 585.743 -87.129 -573.921
C 587.214 -87.709 -570.352
C 589.844 -91.641 -569.782
C 593.999 -93.528 -567.552
C 596.015 -94.860 -565.726
C 597.958 -94.813 -562.524
C 599.293 -96.910 -560.199
C 601.027 -99.447 -557.988
C 601.686 -100.716 -555.728
C 601.377 -102.110 -551.921
N -13.739 -12.503 65.796
N 119.693 282.500 44.776
N 254.374 210.999 55.550
N 390.497 181.807 -2.767
N 364.770 336.101 -203.332
N 462.076 300.587 -153.501
N 335.550 305.236 -98.231
N 392.234 235.984 -361.860
N 471.945 346.153 -373.923
N 531.435 182.472 -422.179
N 523.852 86.164 -490.116
N 580.066 170.737 -588.314
N 653.952 -147.852 -365.211
