# Supplementary material for: Impact of DNA methylation on 3D genome structure
Source: Nat Commun. 2021 May 28;12:3243. doi: 10.1038/s41467-021-23142-8 (PMC8163762; doi:10.1038/s41467-021-23142-8)
Supplement: Supplementary file 7 — Supplementary Software 2 [file 41467_2021_23142_MOESM7_ESM.zip › Supplementary_Software2/test/output_pos/cartnucl_000000_000068.xyz]

2888
generated by Juergen Walther
C 0.000 0.000 0.000
C 2.778 -1.248 3.117
C 2.455 -2.225 5.830
C 2.860 -3.266 8.932
C 4.255 -5.109 11.369
C 4.887 -9.015 12.384
C 6.374 -10.881 14.588
C 6.150 -13.786 16.611
C 6.529 -16.410 18.671
C 6.964 -18.819 20.920
C 7.146 -21.986 21.987
C 7.169 -24.850 23.697
C 7.475 -27.991 25.097
C 7.600 -30.719 26.879
C 7.478 -33.461 28.612
C 7.122 -36.289 30.274
C 6.265 -38.069 33.172
C 4.773 -39.902 35.676
C 3.788 -42.331 38.050
C 3.330 -45.271 39.918
C 1.985 -47.102 41.892
C 1.165 -48.169 45.705
C -0.548 -50.373 47.981
C -2.399 -52.478 50.253
C -4.122 -54.455 52.071
C -5.809 -56.634 54.263
C -7.502 -58.611 56.188
C -10.536 -59.284 58.019
C -13.550 -59.211 59.365
C -16.583 -59.530 59.885
C -19.854 -60.506 60.180
C -22.631 -61.776 62.590
C -26.167 -61.803 63.012
C -29.726 -62.393 63.104
C -32.971 -62.775 63.370
C -36.766 -63.172 63.353
C -39.496 -63.192 63.982
C -42.634 -62.228 64.031
C -45.973 -61.107 64.331
C -49.015 -59.501 63.037
C -51.408 -58.071 62.018
C -54.574 -56.770 60.693
C -57.125 -55.543 59.608
C -59.122 -51.883 59.739
C -61.553 -49.142 59.231
C -63.216 -47.446 56.593
C -65.658 -45.388 55.381
C -67.171 -43.109 54.067
C -68.388 -40.152 53.183
C -68.512 -37.519 50.674
C -70.319 -34.288 50.107
C -72.231 -31.957 48.211
C -72.034 -28.626 47.038
C -73.612 -25.510 46.479
C -73.021 -23.098 43.804
C -73.186 -20.263 41.641
C -73.401 -17.339 41.013
C -73.800 -14.363 39.701
C -72.849 -10.921 38.103
C -71.190 -8.760 35.755
C -70.291 -5.998 34.857
C -68.416 -3.569 33.350
C -67.867 -1.435 30.757
C -64.349 1.137 30.715
C -62.098 4.467 29.799
C -58.752 4.666 28.320
C -56.465 6.332 26.860
C -53.073 7.441 26.145
C -50.523 8.998 25.888
C -47.275 10.131 25.361
C -44.214 10.108 24.704
C -41.056 10.339 23.186
C -37.486 11.707 23.707
C -33.964 13.122 23.568
C -30.767 12.003 24.199
C -27.346 11.448 26.045
C -24.230 10.791 26.374
C -20.842 10.228 26.179
C -17.632 9.706 26.837
C -14.827 9.068 28.526
C -11.922 7.803 29.663
C -9.245 5.969 30.189
C -5.598 5.573 31.705
C -2.329 4.589 31.944
C -0.737 2.161 34.555
C 1.460 0.630 37.423
C 2.881 -2.322 38.191
C 5.053 -4.795 39.308
C 6.352 -7.064 41.313
C 7.685 -9.146 43.697
C 9.380 -11.691 45.397
C 9.681 -14.415 47.114
C 11.133 -17.698 48.033
C 11.067 -20.031 50.766
C 11.701 -22.036 54.367
C 10.044 -24.596 56.740
C 9.405 -27.283 58.289
C 8.618 -29.635 60.573
C 7.450 -32.088 62.449
C 5.562 -33.687 65.395
C 3.318 -34.513 67.353
C 1.032 -35.341 69.255
C -1.008 -37.140 71.216
C -3.010 -40.130 72.377
C -6.121 -40.039 74.427
C -8.328 -41.477 76.720
C -11.511 -42.394 77.135
C -14.835 -42.383 79.154
C -17.515 -44.777 80.224
C -20.047 -45.787 81.777
C -23.326 -45.921 82.450
C -26.633 -45.840 82.955
C -29.936 -46.954 82.534
C -33.079 -46.121 83.698
C -36.560 -45.712 85.848
C -39.419 -45.170 85.475
C -43.282 -44.698 84.878
C -46.258 -44.386 84.892
C -49.811 -43.613 84.395
C -52.614 -41.991 84.369
C -55.301 -40.572 83.426
C -57.592 -38.720 81.981
C -59.865 -36.631 80.859
C -62.223 -34.517 79.099
C -64.598 -32.661 77.657
C -66.427 -30.522 76.181
C -67.030 -26.800 74.920
C -68.839 -24.625 73.106
C -70.868 -22.455 71.724
C -72.221 -19.636 71.188
C -73.385 -16.095 70.214
C -72.370 -13.621 68.590
C -72.260 -10.817 66.554
C -71.455 -7.714 65.491
C -71.108 -4.671 63.155
C -70.444 -1.887 61.500
C -68.869 1.861 61.853
C -68.088 4.250 60.646
C -65.753 7.105 58.675
C -64.577 9.495 57.246
C -63.608 12.563 55.966
C -62.126 15.467 55.171
C -60.103 17.740 53.807
C -58.119 19.063 51.369
C -55.824 20.733 49.570
C -53.670 21.983 47.520
C -51.132 23.795 45.828
C -49.065 25.120 43.587
C -46.904 26.888 42.122
C -43.881 28.749 41.307
C -42.264 30.749 39.295
C -39.133 32.324 39.012
C -37.357 33.546 37.377
C -36.001 36.509 39.012
C -35.181 38.162 40.612
C -33.721 42.161 40.688
C -34.573 44.743 39.106
C -36.024 47.264 40.693
C -37.975 48.032 45.389
C -39.584 50.095 49.292
C -40.001 53.808 50.460
C -40.756 55.452 51.349
C -40.082 58.393 54.154
C -41.082 60.833 56.624
C -38.026 65.990 58.133
C -35.692 69.394 54.535
C -35.767 71.581 51.653
C -35.867 73.810 48.820
C -36.647 76.562 46.220
C -35.733 78.344 43.766
C -35.179 80.567 40.675
C -29.867 82.521 39.099
C -27.922 83.912 37.847
C -25.250 84.542 35.801
C -22.657 87.248 33.310
C -21.202 86.859 30.878
C -20.140 85.941 27.478
C -20.356 85.464 24.678
C -20.444 86.981 21.937
C -17.353 90.782 19.445
C -14.777 90.605 16.307
C -12.219 91.200 13.953
C -8.311 86.812 11.530
C -5.326 84.479 9.138
C -1.692 84.870 8.278
C 0.103 85.084 6.879
C 3.066 81.749 6.024
C 3.506 79.625 4.668
C 6.728 79.793 3.266
C 7.689 79.312 0.499
C 9.926 77.718 -2.510
C 12.665 76.712 -3.553
C 14.853 74.700 -3.232
C 17.124 71.281 -4.134
C 20.020 70.679 -6.528
C 23.741 70.210 -8.074
C 24.948 71.637 -11.169
C 27.360 71.673 -12.978
C 28.707 69.948 -17.076
C 31.070 68.638 -18.981
C 34.785 68.435 -19.624
C 35.919 65.987 -23.795
C 38.071 65.352 -26.523
C 40.022 66.405 -28.686
C 43.047 68.208 -30.261
C 43.246 68.157 -31.828
C 41.050 68.332 -36.899
C 40.544 67.480 -42.100
C 41.761 66.436 -45.771
C 45.568 66.821 -47.958
C 48.768 66.224 -46.493
C 52.572 65.260 -45.803
C 54.519 67.566 -48.663
C 57.793 68.419 -49.913
C 59.626 67.077 -53.922
C 56.940 67.290 -61.523
C 60.358 65.903 -63.463
C 62.337 64.267 -68.053
C 66.044 64.806 -69.739
C 68.187 63.261 -72.761
C 72.213 64.048 -74.935
C 75.419 64.002 -78.449
C 78.132 65.214 -80.798
C 80.170 64.580 -84.525
C 80.342 65.709 -86.804
C 80.296 67.112 -89.440
C 84.395 67.234 -90.796
C 87.959 66.248 -91.846
C 90.188 65.857 -95.377
C 92.660 68.437 -95.932
C 94.964 70.041 -97.915
C 96.808 70.583 -102.038
C 101.391 72.278 -103.375
C 104.197 70.795 -105.780
C 106.971 71.295 -109.130
C 111.370 70.470 -110.750
C 115.021 70.897 -109.986
C 118.546 71.427 -110.638
C 122.355 76.352 -110.589
C 125.394 78.859 -110.640
C 130.153 78.405 -108.548
C 132.194 81.331 -107.665
C 136.410 82.771 -106.617
C 138.710 84.676 -104.822
C 141.589 86.917 -103.410
C 144.922 88.952 -102.939
C 147.679 92.278 -102.615
C 148.242 93.201 -98.179
C 149.082 96.392 -96.096
C 149.996 100.672 -94.163
C 150.091 103.623 -91.468
C 150.392 106.514 -89.717
C 155.413 109.304 -88.310
C 156.813 113.507 -87.878
C 159.903 117.378 -85.146
C 159.742 120.559 -83.154
C 159.273 123.718 -81.245
C 157.772 128.095 -80.533
C 155.363 131.625 -80.777
C 155.739 134.836 -80.978
C 154.398 138.596 -80.316
C 152.916 140.830 -80.536
C 151.251 143.805 -79.022
C 150.478 147.615 -78.054
C 149.196 148.731 -76.700
C 147.997 152.129 -75.166
C 146.585 156.066 -74.754
C 144.056 157.875 -73.313
C 142.355 159.323 -71.256
C 140.865 161.229 -68.320
C 138.265 163.222 -66.839
C 140.271 165.378 -65.438
C 142.616 166.113 -62.221
C 141.593 169.529 -59.681
C 142.647 171.564 -55.526
C 139.743 173.756 -53.777
C 138.534 176.007 -51.095
C 137.186 177.217 -48.601
C 136.611 176.962 -44.555
C 135.269 176.628 -41.739
C 135.090 177.685 -38.750
C 136.567 178.091 -36.285
C 135.713 180.309 -33.067
C 136.018 180.290 -29.386
C 138.109 175.402 -26.585
C 137.051 173.950 -23.574
C 135.887 173.913 -20.542
C 133.756 172.270 -18.232
C 131.977 171.112 -15.631
C 130.103 170.230 -13.030
C 128.945 168.141 -10.686
C 127.213 166.501 -8.354
C 125.860 164.618 -5.796
C 124.146 163.160 -3.436
C 122.328 161.571 -1.266
C 120.421 159.791 0.755
C 117.360 159.179 2.354
C 114.247 158.111 3.363
C 111.454 156.700 5.011
C 109.309 154.872 7.108
C 106.708 153.646 7.998
C 103.019 154.010 9.612
C 99.915 152.456 10.573
C 96.749 150.926 11.379
C 94.038 149.366 12.014
C 91.020 147.808 12.943
C 88.240 146.303 13.644
C 84.931 145.299 12.620
C 82.119 144.716 10.990
C 79.916 143.465 9.216
C 77.674 141.487 7.543
C 73.968 140.332 7.279
C 71.591 139.080 4.941
C 69.396 137.222 2.761
C 67.267 135.730 0.764
C 65.049 133.892 -1.738
C 62.969 133.051 -3.416
C 61.248 132.617 -6.177
C 59.227 132.336 -9.065
C 58.727 131.916 -12.681
C 58.357 131.723 -15.620
C 57.773 130.990 -19.169
C 57.339 130.541 -22.134
C 56.549 132.807 -25.546
C 55.908 133.885 -29.027
C 57.299 133.534 -32.273
C 57.136 133.758 -35.679
C 57.618 134.489 -38.584
C 58.006 136.071 -41.474
C 60.296 137.153 -44.087
C 60.125 138.856 -47.418
C 60.854 139.233 -50.883
C 62.337 141.564 -53.092
C 62.276 143.266 -56.191
C 65.083 144.383 -58.240
C 67.096 145.757 -60.848
C 67.851 147.814 -62.895
C 69.058 149.561 -65.390
C 71.333 152.108 -67.300
C 74.457 153.576 -68.306
C 76.050 155.831 -69.579
C 78.653 157.951 -70.225
C 81.335 158.856 -72.113
C 83.717 162.345 -71.046
C 86.173 165.597 -71.675
C 89.317 166.480 -70.015
C 92.023 168.156 -69.921
C 94.692 170.118 -68.413
C 96.561 172.303 -67.563
C 98.999 174.305 -66.091
C 101.286 175.230 -64.165
C 104.358 176.050 -62.674
C 106.162 178.803 -60.661
C 108.478 181.305 -58.987
C 109.664 181.914 -55.809
C 110.067 183.573 -52.274
C 111.510 184.405 -49.539
C 113.544 185.207 -46.883
C 114.792 186.322 -44.018
C 114.957 187.604 -40.943
C 115.548 188.185 -37.680
C 116.430 187.957 -34.522
C 117.250 189.701 -31.051
C 118.812 190.288 -28.063
C 117.309 189.999 -24.471
C 116.059 190.790 -20.837
C 115.882 189.246 -17.852
C 115.914 188.536 -14.450
C 114.753 188.012 -11.412
C 113.329 187.810 -8.293
C 112.606 187.091 -4.946
C 111.047 185.679 -2.490
C 110.723 183.938 0.765
C 108.180 183.118 3.168
C 105.380 183.201 6.257
C 102.186 181.417 7.497
C 100.226 179.594 9.190
C 97.629 178.288 10.899
C 95.130 176.581 12.220
C 91.461 175.729 13.001
C 88.484 174.965 12.681
C 85.528 174.159 12.308
C 82.542 172.678 12.676
C 80.074 169.905 13.398
C 76.640 169.588 11.985
C 73.335 168.473 12.174
C 71.054 166.628 10.581
C 67.512 166.147 9.047
C 64.804 163.559 8.914
C 61.965 162.362 8.319
C 59.519 161.228 6.330
C 57.220 160.189 4.132
C 55.521 157.791 2.210
C 52.879 157.706 -0.012
C 49.191 157.544 -1.824
C 47.918 156.702 -4.329
C 46.240 155.312 -7.609
C 44.557 154.393 -9.906
C 43.014 153.414 -13.089
C 41.630 153.624 -16.009
C 41.027 153.336 -19.120
C 41.112 153.353 -22.400
C 40.978 153.706 -25.663
C 41.313 153.784 -29.269
C 41.348 153.773 -32.610
C 41.761 154.198 -35.732
C 42.904 156.497 -38.768
C 43.606 156.819 -42.039
C 43.831 157.229 -45.282
C 43.844 158.787 -48.046
C 44.410 160.832 -51.261
C 46.620 162.599 -52.597
C 48.684 164.109 -54.938
C 50.398 166.539 -56.537
C 52.871 168.215 -58.968
C 54.943 170.085 -60.741
C 56.037 173.932 -61.551
C 57.765 175.708 -62.832
C 61.062 178.169 -63.582
C 63.195 180.011 -64.673
C 65.176 182.389 -66.228
C 67.037 185.034 -67.118
C 69.591 187.143 -67.511
C 72.870 188.015 -67.857
C 75.854 189.558 -67.902
C 78.908 190.597 -67.921
C 81.965 192.397 -67.828
C 85.131 193.384 -68.031
C 87.782 195.092 -68.087
C 90.414 197.484 -67.303
C 93.223 198.942 -68.107
C 95.451 201.360 -66.863
C 96.477 206.195 -66.166
C 98.305 208.967 -64.827
C 95.810 213.873 -63.832
C 96.618 215.462 -67.102
C 97.913 218.566 -69.473
C 99.610 222.035 -72.117
C 99.225 224.226 -73.751
C 96.101 226.999 -75.678
C 96.636 229.677 -76.785
C 97.358 231.968 -78.553
C 98.558 234.242 -78.170
C 98.808 235.544 -83.861
C 98.816 238.045 -86.447
C 98.651 240.728 -89.004
C 101.335 244.785 -89.345
C 101.439 247.444 -89.211
C 99.754 248.351 -92.426
C 98.046 251.789 -93.713
C 98.260 251.808 -96.772
C 99.790 250.262 -105.143
C 96.581 251.982 -108.260
C 94.788 254.935 -110.067
C 92.889 256.974 -110.075
C 90.300 260.073 -109.932
C 90.362 262.091 -112.204
C 93.878 263.794 -115.449
C 93.028 266.889 -116.996
C 96.722 269.598 -115.980
C 97.644 272.576 -117.571
C 100.181 275.330 -118.268
C 100.491 276.671 -121.933
C 101.214 280.654 -121.833
C 100.641 281.018 -127.516
C 101.833 283.292 -128.658
C 103.888 282.282 -131.632
C 103.817 284.740 -134.188
C 105.695 284.802 -137.000
C 105.528 285.706 -139.655
C 106.991 286.835 -141.969
C 108.668 284.313 -143.717
C 111.291 282.338 -145.722
C 111.318 280.217 -149.112
C 115.997 280.590 -148.486
C 120.345 280.538 -148.424
C 123.698 280.639 -149.091
C 126.794 279.430 -150.764
C 128.423 275.336 -151.341
C 128.867 272.979 -155.316
C 131.001 269.082 -154.813
C 132.253 265.991 -154.653
C 134.980 263.578 -152.336
C 137.024 262.435 -150.908
C 141.655 261.544 -151.711
C 143.707 259.136 -152.102
C 146.732 258.468 -150.288
C 149.840 257.674 -150.410
C 154.045 257.400 -150.296
C 155.806 252.875 -149.697
C 159.189 254.909 -145.980
C 163.138 253.963 -144.025
C 166.405 252.827 -140.352
C 170.922 253.477 -140.864
C 174.406 254.341 -139.413
C 175.348 255.158 -137.063
C 178.647 256.075 -134.173
C 181.355 256.880 -133.943
C 185.633 258.274 -131.478
C 186.807 261.000 -131.364
C 185.016 265.524 -125.095
C 187.836 267.693 -125.051
C 187.143 269.792 -123.906
C 185.856 274.007 -123.887
C 186.573 277.638 -124.956
C 185.059 280.966 -123.949
C 184.646 282.777 -121.162
C 186.196 281.029 -116.525
C 187.741 281.445 -112.969
C 187.637 282.439 -110.148
C 189.308 285.070 -108.451
C 190.923 285.681 -104.808
C 190.232 291.248 -103.513
C 191.778 294.065 -100.969
C 191.849 296.315 -98.659
C 191.252 297.706 -94.813
C 189.534 301.350 -91.890
C 188.921 305.421 -88.768
C 187.918 308.030 -85.900
C 186.301 310.466 -83.214
C 187.347 311.050 -79.589
C 190.043 309.610 -75.796
C 191.840 311.196 -73.026
C 193.425 313.809 -70.333
C 195.487 316.508 -68.814
C 196.531 316.088 -66.879
C 195.862 318.058 -64.454
C 195.741 316.592 -60.378
C 196.582 315.401 -55.898
C 196.048 315.398 -52.128
C 195.913 315.086 -48.883
C 197.655 314.833 -46.297
C 198.145 312.270 -44.491
C 199.608 311.132 -40.954
C 198.536 307.542 -38.772
C 200.108 304.638 -37.255
C 203.367 303.076 -36.772
C 206.549 300.544 -37.280
C 209.190 298.016 -37.352
C 210.040 294.950 -36.168
C 210.185 292.506 -35.130
C 212.847 289.782 -35.972
C 215.523 287.869 -33.636
C 215.247 283.638 -32.530
C 215.684 278.249 -31.976
C 215.372 275.710 -32.825
C 216.280 273.010 -33.826
C 216.133 268.854 -34.306
C 215.633 266.024 -34.368
C 215.667 262.738 -33.860
C 216.219 259.696 -32.288
C 219.760 256.316 -34.028
C 220.393 253.088 -33.268
C 222.410 249.576 -33.345
C 223.496 246.368 -34.006
C 224.603 243.979 -37.058
C 223.916 240.283 -35.880
C 221.505 235.844 -34.999
C 221.064 233.896 -35.077
C 221.906 229.916 -33.257
C 219.109 226.710 -32.368
C 219.768 222.870 -31.609
C 220.374 218.951 -31.858
C 222.231 217.791 -25.116
C 224.429 214.101 -24.578
C 225.269 212.133 -22.152
C 226.172 208.702 -20.934
C 224.530 205.429 -18.939
C 221.527 202.867 -19.659
C 219.247 200.876 -19.307
C 216.600 199.520 -19.028
C 213.061 197.449 -18.005
C 210.258 194.965 -15.271
C 211.009 195.440 -11.862
C 209.044 196.385 -9.009
C 209.363 198.091 -5.310
C 206.121 199.404 -2.133
C 203.360 197.700 -0.694
C 202.250 197.101 2.316
C 202.132 199.013 4.949
C 202.460 199.940 7.599
C 201.926 200.204 10.043
C 200.593 200.461 15.143
C 200.510 200.109 18.755
C 199.868 200.600 21.901
C 197.984 202.461 24.261
C 196.450 203.834 26.912
C 195.192 205.249 29.645
C 192.750 206.247 31.704
C 190.813 207.718 33.987
C 188.540 208.821 36.340
C 186.768 210.236 38.683
C 184.932 211.815 40.845
C 182.960 213.544 42.847
C 182.359 216.261 44.982
C 181.473 219.234 46.474
C 180.059 221.827 48.420
C 178.051 223.779 50.542
C 176.979 226.313 51.762
C 177.391 229.456 54.272
C 176.048 232.516 55.613
C 174.776 235.666 56.829
C 173.459 238.419 57.763
C 172.110 241.405 59.053
C 170.839 244.200 60.079
C 170.543 247.776 59.710
C 170.740 250.924 58.734
C 170.253 253.638 57.332
C 169.049 256.498 55.881
C 168.469 260.323 56.296
C 168.144 263.322 54.402
C 167.174 266.221 52.485
C 166.503 268.953 50.802
C 165.635 271.938 48.590
C 165.503 274.440 47.335
C 165.987 276.750 45.054
C 166.686 279.347 42.759
C 167.242 280.659 39.371
C 167.831 281.665 36.642
C 168.080 283.101 33.273
C 168.438 284.219 30.478
C 171.560 285.286 27.926
C 173.538 286.437 25.019
C 173.832 285.842 21.532
C 174.911 286.671 18.399
C 176.273 286.685 15.688
C 178.461 286.633 13.193
C 179.861 284.784 10.390
C 182.344 285.340 7.642
C 183.475 285.297 4.265
C 186.075 283.916 2.306
C 188.487 284.317 -0.250
C 189.716 281.847 -2.639
C 191.430 280.211 -5.310
C 193.819 279.545 -6.994
C 195.964 278.594 -9.281
C 198.600 276.350 -11.106
C 199.869 273.294 -12.513
C 202.151 271.625 -13.629
C 204.020 268.877 -14.431
C 205.022 266.532 -16.683
C 207.811 263.393 -15.518
C 210.784 260.581 -16.026
C 210.826 257.053 -15.040
C 212.074 254.131 -15.261
C 213.250 250.898 -14.073
C 214.904 248.531 -13.265
C 216.157 245.521 -12.046
C 216.283 242.754 -10.590
C 216.315 239.342 -9.759
C 218.235 236.693 -7.714
C 219.933 233.667 -6.168
C 219.582 231.753 -3.325
C 220.249 230.328 0.272
C 220.189 228.219 2.682
C 220.046 225.565 4.864
C 220.251 223.566 7.505
C 220.699 222.533 10.645
C 220.375 221.178 13.710
C 219.262 219.710 16.432
C 219.975 217.883 19.883
C 219.603 215.651 22.451
C 218.622 216.396 26.157
C 218.638 216.695 30.069
C 216.437 216.518 32.608
C 214.907 215.902 35.668
C 213.797 216.477 38.716
C 213.008 217.229 41.972
C 211.578 217.353 45.163
C 209.808 218.590 47.570
C 207.369 218.533 50.358
C 206.304 220.622 53.083
C 205.969 222.652 56.710
C 204.348 225.783 58.288
C 202.422 227.640 59.984
C 201.070 230.012 61.961
C 199.415 232.445 63.462
C 198.863 235.961 64.921
C 198.581 239.026 65.186
C 198.270 242.091 65.389
C 197.130 245.150 66.156
C 194.596 247.868 66.856
C 195.072 251.522 66.296
C 194.369 254.859 67.049
C 193.277 257.716 65.711
C 193.639 261.528 65.028
C 191.524 264.624 65.018
C 190.878 267.692 64.897
C 190.588 270.662 63.377
C 190.423 273.519 61.642
C 188.809 275.984 59.732
C 189.609 279.004 58.261
C 190.365 282.957 57.418
C 190.336 284.857 55.182
C 190.024 287.405 52.197
C 189.922 289.668 50.242
C 189.964 291.993 47.402
C 191.062 293.898 45.025
C 191.632 295.180 42.169
C 192.452 295.781 39.049
C 193.616 296.530 36.070
C 194.543 296.949 32.593
C 195.356 297.616 29.422
C 196.487 297.796 26.457
C 199.305 296.920 23.793
C 200.337 296.872 20.595
C 201.506 297.260 17.558
C 203.686 297.547 15.272
C 206.378 297.309 12.525
C 208.129 295.147 11.094
C 209.901 293.382 8.693
C 212.418 291.633 7.275
C 214.321 289.464 4.724
C 216.297 287.508 2.934
C 220.056 285.936 2.716
C 221.864 284.225 1.456
C 224.001 280.771 0.460
C 225.773 278.618 -0.705
C 228.194 276.613 -2.158
C 230.724 274.535 -2.896
C 232.527 271.785 -3.448
C 233.040 268.549 -4.394
C 234.159 265.412 -4.843
C 234.779 262.294 -5.390
C 236.102 259.014 -5.670
C 236.705 255.835 -6.431
C 238.026 252.993 -6.772
C 239.801 249.869 -6.169
C 241.048 247.076 -7.310
C 242.784 244.240 -6.167
C 242.733 239.937 -3.445
C 243.901 235.885 -0.597
C 244.607 232.204 -0.253
C 244.892 228.917 0.711
C 247.719 228.517 1.217
C 249.730 226.368 3.043
C 250.814 223.808 3.769
C 250.700 223.615 7.851
C 250.607 221.523 10.246
C 251.420 218.771 12.465
C 251.593 215.649 14.186
C 251.013 213.070 14.480
C 251.379 209.890 14.754
C 251.020 206.272 14.278
C 250.073 203.901 14.399
C 250.224 201.855 15.609
C 255.224 197.318 17.890
C 256.747 194.453 14.955
C 257.260 191.172 15.435
C 257.150 187.910 15.029
C 258.550 184.716 12.840
C 256.200 181.311 13.341
C 255.264 178.916 13.209
C 253.222 175.723 14.152
C 250.264 174.366 13.061
C 248.004 171.484 10.897
C 243.998 170.114 11.818
C 243.067 167.437 11.722
C 240.437 166.154 12.311
C 238.385 163.635 12.342
C 235.614 162.121 13.958
C 233.013 160.282 15.016
C 230.617 158.237 16.078
C 227.494 157.402 16.945
C 224.712 156.051 18.195
C 221.600 154.864 19.103
C 218.935 153.394 20.274
C 216.299 152.081 21.641
C 213.620 150.943 23.193
C 212.089 148.869 25.572
C 210.611 147.438 28.332
C 208.453 145.928 30.693
C 205.686 144.660 32.448
C 204.171 143.631 34.837
C 203.357 140.684 37.482
C 201.548 139.579 40.394
C 199.861 138.534 43.407
C 198.267 137.825 46.079
C 196.477 136.781 48.926
C 194.880 135.964 51.621
C 194.804 135.760 55.222
C 195.447 135.930 58.456
C 195.689 136.868 61.393
C 195.322 138.155 64.547
C 194.626 137.356 68.291
C 195.243 138.592 71.574
C 195.303 140.166 74.821
C 195.515 141.429 77.838
C 195.804 143.195 81.207
C 196.289 143.880 83.881
C 197.800 145.204 86.477
C 199.509 146.386 89.338
C 201.604 148.819 91.125
C 203.417 150.724 92.503
C 205.233 153.261 94.436
C 206.872 155.308 95.955
C 210.833 155.872 97.136
C 213.954 157.258 98.559
C 215.859 160.253 98.513
C 218.294 162.312 99.738
C 220.776 164.026 100.067
C 223.883 165.181 100.223
C 226.437 167.302 98.734
C 229.926 168.426 99.502
C 232.519 170.835 99.904
C 235.732 171.581 98.630
C 239.067 172.601 99.220
C 241.272 174.558 97.070
C 244.041 176.378 95.740
C 246.940 176.852 95.143
C 249.909 178.013 94.385
C 253.088 178.786 92.238
C 254.862 179.982 89.348
C 257.396 180.199 87.683
C 259.415 180.534 84.945
C 261.356 182.454 82.914
C 263.254 180.732 79.390
C 266.105 180.314 76.442
C 265.666 180.093 72.811
C 266.862 180.246 69.863
C 267.328 179.270 66.388
C 268.396 178.240 63.783
C 268.916 177.161 60.515
C 268.330 176.354 57.548
C 267.956 176.251 54.058
C 268.674 174.079 50.951
C 269.430 172.512 47.574
C 267.771 170.567 45.265
C 266.654 167.406 43.222
C 265.457 165.736 40.765
C 264.291 164.404 37.816
C 263.217 162.392 35.406
C 262.125 159.655 33.843
C 260.386 157.402 32.044
C 258.115 155.832 30.261
C 257.106 152.850 27.843
C 255.558 151.212 25.267
C 252.944 148.320 25.488
C 251.109 144.868 25.147
C 247.969 143.723 24.760
C 245.173 141.897 23.797
C 242.754 139.666 23.969
C 240.522 137.072 24.252
C 237.754 134.948 23.985
C 235.060 133.456 24.972
C 231.592 132.183 24.683
C 229.372 129.931 26.391
C 227.367 126.569 27.829
C 225.201 125.374 30.796
C 222.708 124.455 32.520
C 220.589 122.931 34.653
C 218.428 121.949 36.949
C 217.262 120.289 40.218
C 216.896 119.623 43.213
C 216.535 119.024 46.220
C 215.176 118.323 49.204
C 212.621 118.388 51.990
C 213.315 117.976 55.629
C 212.349 117.033 58.850
C 212.028 118.169 61.972
C 212.680 117.887 65.796
C 210.831 118.304 69.030
C 210.327 118.140 72.123
C 210.798 119.042 75.314
C 211.482 120.092 78.417
C 210.969 122.039 81.294
C 212.378 122.382 84.427
C 213.454 122.030 88.381
C 214.491 123.628 90.612
C 215.635 125.887 93.628
C 216.475 127.208 96.177
C 217.861 129.218 98.918
C 219.959 130.415 101.075
C 221.815 132.386 102.746
C 224.014 134.597 103.768
C 226.450 136.498 104.882
C 228.912 139.002 105.772
C 231.130 141.248 106.868
C 233.528 143.258 107.423
C 237.268 144.420 106.740
C 239.690 146.720 107.118
C 242.157 148.736 107.885
C 245.160 149.652 108.341
C 248.829 150.826 108.309
C 251.043 151.653 106.259
C 253.735 153.237 104.754
C 256.617 153.621 103.038
C 259.495 155.349 101.148
C 262.076 156.345 99.337
C 265.488 155.080 97.489
C 267.671 155.649 95.849
C 270.015 156.160 92.424
C 272.122 156.745 90.337
C 274.936 157.251 88.384
C 277.508 157.101 86.234
C 279.350 157.251 83.458
C 280.240 158.433 80.385
C 281.430 158.883 77.275
C 282.226 159.646 74.244
C 283.515 159.882 70.946
C 284.396 160.850 67.892
C 285.714 161.058 65.034
C 286.984 160.291 61.708
C 288.615 161.218 59.035
C 289.596 159.947 55.907
C 289.961 160.735 52.496
C 289.908 162.394 49.047
C 289.813 164.437 46.703
C 288.895 166.531 43.468
C 289.330 167.111 39.977
C 288.771 169.710 36.453
C 292.195 172.736 34.216
C 292.020 173.374 30.946
C 293.793 175.060 28.922
C 294.008 172.305 25.419
C 291.639 171.886 22.457
C 290.771 171.476 18.304
C 289.441 171.179 14.538
C 290.777 171.199 11.544
C 290.241 173.220 8.721
C 290.090 174.083 6.071
C 288.067 175.757 3.601
C 288.263 177.414 0.570
C 284.406 179.089 -1.916
C 282.037 178.494 -5.619
C 280.117 178.322 -8.978
C 277.596 179.838 -8.876
C 276.359 179.162 -10.734
C 274.167 176.958 -13.021
C 271.056 175.315 -13.658
C 267.540 174.731 -16.332
C 266.790 176.057 -19.052
C 267.676 179.586 -23.209
C 268.245 179.500 -27.679
C 267.507 179.821 -30.910
C 265.336 178.557 -34.724
C 265.241 176.563 -38.097
C 268.736 173.253 -42.170
C 270.175 172.514 -45.954
C 272.785 174.402 -48.244
C 275.694 176.218 -51.003
C 276.071 178.489 -53.847
C 277.719 180.207 -56.327
C 278.435 176.428 -60.297
C 276.469 178.063 -63.639
C 276.389 180.484 -66.186
C 277.105 181.143 -69.287
C 280.106 183.125 -72.701
C 280.925 183.573 -76.758
C 285.030 185.689 -77.964
C 286.731 187.059 -79.776
C 290.016 187.927 -81.572
C 291.897 188.442 -83.772
C 291.179 187.647 -88.915
C 291.547 188.100 -92.571
C 296.761 188.804 -90.876
C 299.669 188.316 -92.561
C 302.698 187.422 -95.081
C 304.968 187.351 -98.027
C 306.718 187.060 -100.477
C 305.682 188.787 -104.160
C 308.016 188.663 -106.253
C 311.140 188.177 -110.156
C 308.640 190.381 -113.846
C 310.076 189.787 -118.010
C 311.646 190.089 -120.697
C 312.112 192.814 -123.924
C 313.135 195.757 -126.008
C 309.870 198.641 -128.740
C 308.969 196.680 -131.337
C 307.717 199.290 -134.412
C 306.931 201.393 -138.059
C 304.950 200.459 -142.565
C 305.099 202.642 -146.048
C 302.098 199.527 -149.099
C 300.203 199.952 -152.079
C 298.095 200.311 -155.156
C 295.534 202.115 -155.628
C 292.637 203.821 -157.846
C 290.112 208.774 -155.723
C 288.146 211.098 -156.420
C 283.967 213.519 -156.802
C 281.148 217.929 -159.510
C 277.429 220.471 -161.164
C 275.272 220.581 -162.780
C 271.186 219.461 -165.297
C 268.679 217.137 -164.557
C 266.556 214.457 -166.332
C 261.566 214.145 -167.061
C 256.741 214.557 -165.711
C 256.857 212.682 -166.243
C 254.227 211.770 -167.116
C 251.846 210.707 -168.914
C 249.295 209.526 -169.861
C 247.997 208.091 -172.186
C 248.015 205.092 -173.158
C 246.706 202.156 -175.247
C 244.173 200.901 -176.610
C 241.405 201.573 -176.812
C 239.483 199.666 -177.768
C 236.315 198.722 -177.181
C 237.387 194.376 -177.789
C 235.291 190.378 -178.141
C 235.130 187.422 -180.460
C 236.855 185.072 -182.764
C 235.474 182.841 -185.683
C 232.331 182.110 -187.844
C 231.759 183.311 -192.783
C 230.835 182.904 -195.783
C 229.899 179.429 -198.106
C 224.260 178.134 -200.283
C 219.877 178.113 -204.197
C 215.755 176.730 -205.779
C 214.887 173.474 -206.650
C 215.135 172.072 -208.782
C 212.174 170.373 -208.869
C 216.576 164.834 -213.275
C 213.817 163.662 -215.279
C 212.873 161.372 -217.030
C 211.006 165.271 -220.199
C 209.062 164.921 -222.349
C 204.967 165.584 -222.882
C 203.483 162.419 -225.009
C 199.521 162.615 -225.223
C 196.855 161.107 -226.808
C 194.487 161.851 -228.697
C 191.296 161.072 -230.550
C 188.627 160.344 -232.251
C 186.720 157.765 -233.767
C 184.499 155.775 -235.307
C 182.326 153.972 -237.063
C 180.118 151.507 -237.558
C 178.098 149.135 -238.750
C 175.748 146.740 -239.562
C 173.714 144.532 -240.837
C 171.876 142.166 -242.086
C 170.184 139.594 -243.274
C 169.282 137.451 -245.901
C 168.919 134.909 -248.193
C 167.829 132.215 -250.208
C 166.114 129.478 -251.589
C 165.731 127.066 -253.349
C 165.058 125.440 -256.989
C 164.690 122.487 -259.017
C 164.490 119.528 -261.072
C 164.347 116.781 -262.691
C 163.990 113.870 -264.639
C 163.804 111.134 -266.360
C 165.460 108.615 -268.340
C 167.630 106.732 -269.969
C 169.731 104.591 -270.723
C 171.671 101.803 -271.169
C 172.668 98.927 -273.591
C 175.356 96.716 -274.347
C 177.788 94.071 -274.688
C 180.064 91.770 -275.204
C 182.815 89.142 -275.493
C 184.836 87.413 -276.374
C 187.863 86.254 -276.893
C 191.097 85.078 -277.705
C 194.671 84.583 -277.006
C 197.581 84.327 -276.483
C 201.078 83.519 -275.714
C 204.004 83.011 -275.107
C 207.714 84.669 -276.049
C 211.338 85.384 -276.253
C 214.124 85.903 -274.116
C 217.479 86.126 -273.514
C 220.252 87.098 -272.758
C 223.118 88.753 -272.510
C 225.225 90.940 -270.506
C 228.658 92.428 -270.672
C 231.881 93.241 -269.394
C 233.908 96.075 -268.786
C 237.091 97.611 -268.918
C 238.536 100.073 -266.644
C 240.732 102.370 -265.017
C 242.743 104.591 -264.915
C 245.053 106.792 -264.170
C 246.629 110.206 -263.090
C 247.027 113.098 -260.990
C 248.115 115.891 -260.486
C 248.350 119.063 -259.234
C 249.647 121.275 -256.997
C 248.411 125.453 -257.044
C 248.776 129.522 -256.487
C 246.530 131.831 -254.741
C 245.981 134.650 -253.365
C 244.100 137.648 -252.517
C 243.063 140.451 -252.278
C 241.275 143.367 -251.633
C 238.974 145.266 -250.684
C 236.902 147.489 -248.924
C 234.812 150.708 -249.315
C 232.905 153.983 -249.071
C 229.616 155.005 -249.188
C 226.266 156.518 -250.568
C 223.369 157.877 -250.474
C 220.408 159.516 -249.855
C 217.457 161.015 -250.096
C 214.571 162.097 -251.370
C 211.334 162.788 -251.986
C 208.051 162.937 -251.929
C 204.677 164.737 -252.991
C 201.482 165.939 -252.738
C 198.324 164.801 -254.733
C 195.174 164.720 -257.071
C 192.173 163.203 -257.187
C 188.802 162.495 -257.652
C 186.078 161.349 -259.108
C 183.369 160.343 -260.963
C 180.225 159.244 -262.035
C 178.068 157.152 -263.229
C 174.819 155.381 -263.434
C 172.999 153.296 -265.727
C 170.665 151.833 -268.858
C 170.025 148.627 -270.916
C 168.659 146.002 -272.045
C 167.474 143.497 -273.966
C 166.604 140.709 -275.506
C 166.610 138.077 -278.312
C 167.533 135.910 -280.313
C 168.496 133.720 -282.263
C 168.682 130.910 -284.083
C 168.279 127.243 -284.914
C 170.408 125.264 -287.246
C 170.878 122.612 -289.469
C 172.763 119.915 -290.034
C 175.018 117.744 -292.343
C 175.516 114.141 -293.252
C 176.629 111.683 -294.853
C 179.005 109.526 -295.812
C 181.561 107.533 -296.647
C 183.575 104.670 -296.370
C 186.327 103.322 -297.960
C 188.917 101.360 -300.481
C 191.552 100.070 -300.487
C 194.976 98.129 -300.361
C 197.497 96.558 -300.720
C 200.836 95.036 -300.712
C 204.004 94.606 -301.236
C 207.125 94.156 -300.814
C 210.281 94.325 -299.935
C 213.505 94.669 -299.409
C 216.926 95.028 -298.272
C 220.150 95.149 -297.404
C 223.119 95.830 -296.497
C 226.022 98.492 -295.948
C 229.057 99.237 -294.714
C 232.185 99.813 -293.923
C 235.011 101.251 -294.006
C 238.196 103.405 -293.763
C 239.154 106.097 -292.488
C 241.093 108.527 -290.953
C 242.487 111.544 -290.356
C 244.435 114.330 -288.544
C 245.858 117.054 -287.325
C 246.772 120.945 -288.149
C 247.789 123.396 -287.292
C 247.998 127.220 -285.611
C 248.744 129.929 -284.497
C 250.028 133.035 -283.664
C 250.723 136.289 -283.229
C 250.723 139.418 -282.076
C 250.386 141.854 -279.713
C 249.894 144.705 -278.005
C 249.310 147.159 -275.994
C 248.692 150.263 -274.390
C 248.256 152.736 -272.214
C 247.867 155.559 -270.863
C 246.738 158.933 -270.080
C 247.012 161.646 -268.286
C 245.534 164.820 -267.967
C 244.514 167.941 -267.476
C 243.884 172.804 -268.268
C 241.987 175.932 -269.053
C 241.726 178.322 -269.308
C 240.877 181.996 -267.997
C 242.025 185.193 -266.504
C 241.483 188.165 -265.310
C 241.060 191.604 -266.066
C 240.526 194.917 -266.178
C 240.211 198.225 -266.096
C 238.840 201.170 -266.901
C 238.127 204.369 -267.524
C 236.912 207.546 -268.111
C 236.273 210.711 -268.569
C 235.721 213.835 -269.260
C 235.192 216.950 -270.209
C 236.310 220.225 -270.786
C 237.474 223.207 -272.050
C 237.941 226.532 -273.161
C 237.520 229.868 -274.181
C 238.289 232.472 -275.479
C 240.382 235.931 -275.455
C 241.293 238.986 -277.130
C 242.331 241.963 -278.885
C 243.106 244.528 -280.617
C 243.969 247.506 -282.286
C 244.795 250.152 -283.960
C 247.035 251.759 -286.286
C 249.424 252.505 -288.439
C 251.079 252.913 -291.020
C 252.316 253.589 -294.143
C 254.416 256.041 -296.314
C 256.444 256.148 -299.240
C 257.938 256.395 -302.516
C 259.507 256.648 -305.383
C 261.170 256.670 -308.816
C 262.921 256.973 -310.983
C 265.124 256.158 -313.277
C 267.678 255.407 -315.603
C 269.403 253.182 -317.964
C 270.862 251.316 -319.753
C 272.444 249.266 -322.355
C 273.818 247.481 -324.383
C 277.138 244.963 -324.572
C 279.728 242.577 -325.705
C 279.991 239.393 -327.253
C 281.739 236.955 -328.888
C 283.090 234.352 -329.665
C 284.968 231.619 -329.780
C 285.104 227.988 -329.582
C 287.640 225.265 -329.996
C 288.870 222.175 -331.273
C 290.085 219.065 -330.107
C 292.440 216.439 -330.368
C 291.979 212.882 -329.696
C 292.470 209.363 -329.345
C 293.977 206.902 -328.533
C 295.192 203.895 -328.066
C 295.835 200.446 -326.335
C 294.882 197.364 -324.746
C 295.562 194.886 -323.123
C 295.176 192.249 -320.981
C 294.616 188.938 -320.432
C 294.382 187.376 -316.371
C 294.717 184.582 -313.358
C 292.244 183.575 -310.849
C 291.213 181.517 -308.648
C 289.739 180.451 -305.496
C 289.244 179.363 -302.746
C 287.972 178.409 -299.650
C 286.012 178.135 -297.225
C 283.630 177.065 -294.877
C 282.980 176.737 -291.088
C 281.978 175.892 -287.523
C 280.067 177.313 -285.033
C 279.128 179.251 -281.750
C 277.354 180.132 -279.234
C 275.181 180.583 -276.606
C 273.642 181.617 -273.854
C 272.869 183.460 -271.183
C 271.324 185.331 -268.849
C 269.175 187.129 -267.131
C 268.018 188.732 -263.689
C 265.913 189.779 -261.202
C 265.222 193.437 -260.021
C 264.930 196.709 -257.877
C 262.882 199.366 -257.619
C 260.959 201.999 -256.415
C 260.145 205.088 -255.607
C 259.657 208.328 -254.578
C 258.288 211.406 -253.635
C 257.523 214.531 -253.959
C 255.349 217.526 -253.763
C 255.630 221.105 -253.935
C 256.285 225.138 -253.104
C 257.011 228.510 -254.847
C 256.641 231.429 -256.016
C 257.000 234.648 -256.952
C 257.240 237.615 -258.384
C 259.018 240.737 -259.758
C 260.843 242.589 -261.427
C 262.655 244.400 -263.151
C 263.786 246.929 -265.040
C 263.682 249.686 -267.625
C 266.562 250.928 -269.639
C 268.200 253.445 -271.423
C 269.502 254.173 -274.410
C 272.421 255.434 -276.650
C 272.969 257.678 -279.603
C 274.580 259.341 -281.719
C 276.566 259.720 -284.391
C 278.593 259.829 -287.050
C 279.325 260.074 -290.476
C 282.131 260.162 -292.486
C 285.453 261.238 -294.659
C 286.999 260.420 -297.014
C 288.874 259.422 -300.330
C 290.576 259.036 -302.760
C 292.538 257.926 -305.656
C 294.927 256.629 -307.417
C 296.574 254.809 -309.441
C 297.978 252.351 -311.102
C 299.714 249.969 -312.551
C 301.119 247.099 -314.258
C 302.570 244.637 -315.988
C 303.896 241.990 -317.144
C 305.700 238.500 -316.534
C 306.833 235.583 -317.761
C 308.337 232.971 -319.047
C 310.411 230.578 -319.228
C 312.564 227.386 -319.087
C 312.568 224.580 -317.703
C 312.978 221.193 -317.090
C 313.815 218.356 -315.460
C 314.068 214.602 -314.637
C 314.420 211.540 -313.439
C 316.125 209.347 -310.449
C 316.451 206.889 -309.174
C 315.808 203.652 -306.605
C 315.799 201.056 -305.057
C 316.398 198.094 -303.366
C 316.935 195.631 -301.151
C 316.466 193.214 -298.901
C 314.782 190.657 -297.401
C 313.542 188.350 -295.296
C 311.964 186.136 -293.559
C 310.754 183.825 -291.154
C 309.149 181.416 -289.521
C 308.241 179.277 -287.389
C 307.351 177.604 -284.279
C 306.525 174.875 -282.688
C 305.731 173.792 -279.439
C 306.599 172.081 -275.601
C 306.736 169.513 -272.628
C 307.426 166.964 -269.357
C 306.327 162.961 -267.473
C 307.334 162.859 -263.399
C 307.259 161.102 -259.855
C 308.980 161.937 -256.931
C 310.066 161.332 -255.606
C 311.728 157.486 -254.578
C 313.124 154.935 -252.102
C 312.858 152.218 -249.656
C 312.449 149.071 -250.835
C 311.889 146.520 -247.925
C 313.835 143.538 -247.655
C 312.088 140.618 -245.219
C 310.828 138.075 -243.639
C 311.348 135.622 -241.130
C 311.246 133.151 -238.860
C 311.079 130.525 -236.829
C 311.183 128.952 -233.876
C 311.443 126.803 -231.339
C 311.433 124.902 -228.457
C 311.583 122.699 -226.057
C 311.979 120.554 -223.653
C 312.613 118.475 -221.170
C 313.705 115.370 -219.958
C 315.420 112.675 -218.675
C 316.673 109.988 -216.747
C 317.424 107.693 -214.195
C 318.974 105.513 -212.816
C 320.005 101.620 -212.453
C 321.962 99.100 -210.783
C 324.048 96.605 -209.220
C 325.981 94.573 -207.698
C 327.908 92.138 -206.038
C 329.816 89.999 -204.531
C 332.953 88.225 -204.390
C 335.996 87.049 -204.901
C 339.060 86.625 -204.892
C 342.405 86.327 -204.217
C 345.354 83.874 -203.564
C 348.893 83.618 -203.863
C 352.489 83.595 -203.554
C 355.761 83.420 -203.457
C 359.572 83.548 -203.338
C 362.315 83.051 -203.619
C 365.367 83.303 -204.802
C 368.616 83.342 -206.195
C 371.477 85.017 -207.782
C 373.714 86.363 -209.194
C 376.721 88.026 -210.484
C 379.129 89.411 -211.697
C 380.834 89.965 -215.464
C 383.024 91.020 -218.252
C 384.459 93.971 -219.606
C 386.688 95.611 -221.609
C 387.971 97.344 -223.743
C 388.922 98.749 -226.595
C 388.753 101.653 -228.781
C 390.280 102.817 -231.997
C 391.937 105.150 -234.117
C 391.439 106.836 -237.186
C 392.746 107.963 -240.273
C 391.878 110.961 -242.163
C 391.746 113.560 -244.608
C 391.708 114.661 -247.396
C 391.827 116.453 -250.137
C 390.554 118.540 -253.192
C 388.652 121.127 -254.812
C 387.508 122.417 -257.315
C 385.399 124.208 -259.322
C 384.595 127.084 -260.955
C 380.887 127.378 -263.224
C 378.350 128.715 -266.187
C 374.951 130.051 -265.897
C 372.492 131.654 -267.131
C 369.001 132.382 -267.858
C 366.329 132.768 -269.164
C 362.986 133.322 -269.957
C 359.917 133.824 -269.605
C 356.700 135.212 -269.355
C 353.054 134.755 -270.529
C 349.428 134.958 -271.643
C 346.352 134.008 -270.415
C 343.050 131.941 -269.926
C 340.008 131.367 -269.108
C 336.670 131.312 -268.278
C 333.535 130.431 -267.640
C 330.848 128.533 -267.088
C 328.091 127.075 -265.820
C 325.587 126.137 -263.910
C 322.036 124.410 -263.506
C 318.864 123.865 -262.341
C 317.557 120.826 -260.267
C 315.586 117.650 -259.074
C 314.428 116.351 -256.194
C 312.497 114.750 -253.788
C 311.449 112.347 -251.792
C 310.365 109.600 -250.040
C 308.935 107.434 -247.693
C 308.907 105.289 -245.274
C 307.750 103.785 -242.091
C 308.092 100.717 -240.250
C 307.740 96.815 -238.824
C 309.672 94.139 -236.816
C 310.572 92.207 -234.474
C 311.618 89.612 -232.593
C 313.039 87.420 -230.572
C 315.145 84.345 -229.621
C 317.512 82.385 -229.293
C 319.919 80.481 -228.956
C 322.159 78.352 -227.656
C 324.429 76.817 -225.050
C 327.590 74.954 -225.702
C 329.980 72.563 -224.824
C 333.237 72.153 -224.220
C 336.617 70.317 -224.803
C 339.511 68.999 -222.818
C 342.166 67.422 -222.263
C 345.466 66.888 -222.479
C 348.771 66.556 -222.880
C 352.136 66.944 -221.953
C 355.240 66.076 -223.191
C 358.749 64.182 -224.199
C 361.542 64.769 -224.877
C 365.334 65.613 -225.523
C 368.274 65.786 -226.047
C 371.737 66.564 -226.983
C 374.401 66.981 -228.777
C 376.934 68.264 -230.212
C 379.023 70.093 -231.961
C 381.085 71.642 -233.995
C 383.208 73.826 -235.956
C 385.379 75.657 -237.716
C 386.983 77.542 -239.709
C 387.248 79.413 -243.207
C 388.819 81.636 -245.179
C 390.623 83.443 -247.233
C 391.730 84.489 -250.016
C 392.578 86.074 -253.423
C 391.317 88.028 -255.517
C 390.917 90.483 -257.932
C 389.835 91.994 -260.751
C 389.171 94.772 -263.335
C 388.235 96.823 -265.754
C 386.382 97.007 -269.385
C 385.375 98.547 -271.481
C 382.757 100.844 -273.796
C 381.348 102.584 -275.827
C 380.098 104.297 -278.565
C 378.366 105.480 -281.183
C 376.125 107.099 -283.049
C 373.962 109.625 -283.806
C 371.484 111.562 -284.987
C 369.170 113.685 -285.724
C 366.441 115.530 -287.045
C 364.203 117.857 -287.830
C 361.861 119.487 -289.172
C 358.675 120.452 -290.651
C 356.838 122.683 -292.170
C 353.585 123.072 -293.446
C 350.571 126.103 -293.433
C 347.007 127.112 -294.730
C 345.004 128.861 -296.105
C 341.922 131.161 -296.472
C 338.892 132.138 -298.330
C 337.889 132.656 -300.078
C 335.564 134.848 -300.321
C 333.588 136.271 -300.790
C 332.040 139.727 -300.998
C 329.436 141.650 -303.653
C 328.125 143.078 -305.661
C 324.375 142.061 -306.023
C 320.188 141.737 -306.256
C 317.769 142.781 -307.532
C 314.715 143.610 -308.915
C 310.940 143.464 -307.886
C 307.755 143.823 -309.178
C 304.340 145.112 -310.606
C 302.197 147.105 -313.255
C 299.015 149.326 -313.166
C 295.098 148.887 -312.617
C 293.720 152.549 -313.197
C 288.585 152.111 -314.494
C 285.659 154.857 -315.442
C 284.377 157.785 -315.713
C 283.582 159.375 -318.923
C 284.762 162.320 -318.984
C 285.692 165.601 -321.029
C 290.629 166.819 -322.178
C 291.545 168.477 -323.991
C 292.177 171.084 -327.282
C 292.091 174.275 -330.276
C 293.191 176.261 -332.124
C 292.542 179.374 -335.519
C 294.666 181.185 -336.572
C 294.642 185.058 -338.975
C 296.643 187.571 -340.690
C 298.277 189.897 -344.975
C 301.860 191.199 -346.765
C 300.440 194.069 -348.435
C 297.760 195.676 -350.987
C 295.509 198.486 -352.117
C 295.426 201.403 -351.187
C 293.708 204.308 -351.685
C 290.557 207.914 -352.029
C 288.434 210.735 -354.411
C 286.486 212.903 -355.533
C 283.080 215.215 -355.455
C 280.500 216.240 -357.696
C 277.729 218.547 -359.218
C 273.726 220.465 -359.622
C 270.124 217.986 -361.376
C 268.572 216.761 -362.845
C 265.774 214.635 -362.715
C 262.612 212.133 -362.905
C 261.648 209.363 -364.722
C 258.453 207.012 -364.841
C 254.922 208.568 -366.227
C 252.234 208.875 -366.114
C 251.905 210.547 -369.884
C 250.135 213.132 -371.693
C 247.637 216.052 -373.218
C 246.630 220.386 -372.016
C 247.342 224.596 -373.134
C 247.207 228.033 -374.543
C 247.896 231.766 -373.955
C 249.691 234.585 -373.550
C 250.686 235.750 -375.667
C 253.160 238.738 -376.289
C 254.746 241.737 -374.796
C 255.655 243.947 -375.656
C 257.940 246.787 -377.059
C 260.189 249.165 -376.798
C 261.244 252.260 -379.982
C 262.190 255.790 -381.118
C 261.225 260.105 -380.749
C 261.188 261.230 -383.309
C 261.330 262.373 -385.809
C 257.665 262.990 -389.401
C 256.874 264.829 -391.472
C 256.739 264.678 -395.080
C 258.942 267.532 -396.815
C 255.974 266.978 -400.070
C 255.202 265.767 -404.081
C 255.460 265.608 -407.310
C 256.254 267.448 -411.624
C 258.791 268.853 -414.164
C 258.495 270.488 -417.161
C 257.623 270.485 -421.194
C 259.064 272.131 -424.530
C 257.991 273.982 -427.248
C 257.174 275.909 -431.414
C 258.339 276.267 -434.426
C 257.711 275.838 -437.890
C 257.656 275.731 -441.245
C 257.850 275.478 -444.554
C 256.861 276.008 -447.708
C 256.258 275.933 -450.987
C 255.539 276.343 -454.339
C 255.114 276.254 -457.571
C 254.489 276.021 -460.748
C 253.625 275.689 -463.915
C 253.617 273.900 -466.932
C 252.949 271.908 -469.659
C 252.241 270.557 -472.850
C 251.356 270.064 -476.214
C 250.514 268.498 -478.643
C 251.380 265.947 -481.657
C 250.250 264.055 -484.505
C 249.077 262.033 -487.254
C 247.821 260.336 -489.647
C 246.677 258.504 -492.428
C 245.497 256.764 -494.890
C 244.051 253.679 -496.075
C 242.760 250.656 -496.386
C 240.820 248.250 -496.503
C 238.257 246.023 -496.964
C 236.971 242.971 -499.005
C 234.794 240.162 -498.760
C 232.135 237.722 -498.754
C 229.888 235.336 -498.737
C 227.115 232.728 -498.479
C 225.593 230.376 -498.471
C 224.012 227.755 -497.284
C 222.509 224.784 -496.094
C 220.634 222.834 -493.607
C 219.246 221.246 -491.519
C 217.109 219.326 -489.234
C 215.474 217.730 -487.242
C 216.123 214.998 -484.157
C 215.664 212.640 -481.345
C 214.066 212.473 -478.180
C 212.874 210.759 -475.475
C 212.372 209.708 -472.673
C 212.648 208.386 -469.642
C 212.647 208.947 -466.047
C 212.835 206.916 -462.906
C 211.790 205.910 -459.654
C 213.064 205.665 -456.364
C 213.351 203.834 -453.352
C 213.628 205.085 -449.934
C 213.885 205.341 -446.383
C 214.952 204.602 -443.680
C 215.567 204.126 -440.498
C 217.188 204.648 -436.975
C 218.223 206.558 -434.109
C 219.814 206.844 -431.535
C 221.571 208.313 -428.998
C 221.717 209.578 -425.842
C 225.417 211.304 -424.318
C 228.209 212.392 -421.486
C 229.798 215.646 -420.931
C 231.456 217.638 -419.081
C 233.952 220.163 -418.279
C 236.355 221.652 -417.280
C 238.864 223.952 -416.551
C 240.571 226.574 -416.624
C 242.031 229.705 -415.992
C 245.425 231.525 -415.759
C 248.469 233.694 -415.085
C 250.361 235.997 -416.813
C 253.331 237.541 -418.865
C 255.255 239.817 -420.038
C 257.139 242.575 -420.860
C 259.368 244.675 -422.138
C 261.798 245.894 -424.071
C 263.679 247.728 -426.176
C 264.790 249.954 -428.324
C 267.826 251.808 -430.086
C 269.633 254.356 -431.483
C 270.784 254.730 -435.196
C 272.947 255.090 -438.449
C 272.751 256.628 -441.435
C 273.492 258.340 -444.368
C 274.216 258.815 -447.547
C 275.256 259.024 -450.813
C 275.942 260.062 -454.083
C 275.603 260.139 -457.298
C 275.332 261.717 -460.640
C 275.479 260.783 -464.108
C 276.722 259.724 -467.945
C 275.492 257.931 -471.139
C 274.454 257.416 -474.086
C 273.873 256.238 -477.191
C 272.770 255.064 -480.074
C 272.189 252.440 -482.826
C 271.260 249.902 -484.324
C 270.274 247.367 -485.783
C 268.971 245.295 -488.076
C 266.653 244.127 -490.826
C 265.672 240.602 -491.533
C 264.621 238.089 -493.718
C 262.210 235.834 -494.219
C 261.027 232.199 -494.938
C 258.519 230.399 -497.066
C 257.089 227.958 -498.421
C 255.160 225.219 -498.450
C 253.239 222.491 -498.205
C 250.209 220.720 -498.337
C 249.136 217.464 -497.923
C 248.124 213.505 -498.387
C 246.291 211.481 -497.316
C 243.627 208.887 -496.017
C 241.795 206.620 -495.343
C 239.551 204.092 -493.914
C 238.504 201.542 -492.214
C 236.951 199.699 -490.137
C 235.631 198.303 -487.477
C 234.617 196.647 -484.828
C 233.227 195.307 -481.762
C 231.855 193.848 -479.088
C 230.982 192.712 -476.251
C 231.879 191.811 -472.484
C 230.862 190.881 -469.419
C 229.920 189.532 -466.585
C 230.214 187.948 -463.852
C 230.787 186.527 -460.318
C 231.928 187.430 -457.548
C 232.419 187.818 -454.138
C 234.041 188.022 -451.183
C 234.662 188.684 -447.440
C 235.714 189.249 -444.357
C 238.930 188.941 -441.864
C 240.085 189.450 -439.377
C 242.136 191.394 -436.294
C 243.443 192.324 -433.732
C 245.044 192.790 -430.697
C 247.157 193.387 -428.160
C 249.007 194.929 -425.853
C 249.772 197.406 -423.637
C 251.261 199.608 -421.581
C 252.304 201.997 -419.682
C 254.087 204.264 -417.614
C 255.012 206.680 -415.528
C 256.636 208.550 -413.577
C 259.227 210.620 -412.071
C 260.323 212.351 -409.529
C 263.113 214.271 -408.584
C 264.205 213.226 -404.263
C 266.544 213.355 -401.851
C 268.079 214.758 -399.708
C 267.195 213.625 -396.298
C 267.699 216.123 -394.700
C 270.469 219.141 -392.972
C 274.042 221.509 -391.309
C 274.884 223.877 -389.226
C 278.221 227.632 -390.229
C 278.740 231.289 -389.528
C 278.462 234.775 -386.865
C 281.250 237.755 -386.385
C 283.851 239.299 -383.988
C 285.783 240.551 -383.333
C 289.187 239.268 -381.168
C 291.634 241.043 -379.088
C 292.440 242.043 -373.520
C 294.965 241.935 -371.478
C 297.364 243.819 -369.669
C 299.793 245.054 -367.708
C 302.381 246.105 -365.906
C 303.896 247.877 -363.504
C 305.994 249.557 -361.529
C 307.839 251.201 -359.119
C 309.995 252.713 -357.195
C 312.090 254.430 -355.406
C 314.115 256.386 -353.685
C 317.186 258.028 -353.263
C 319.840 260.217 -353.136
C 322.478 262.386 -352.216
C 324.716 264.482 -350.503
C 326.855 266.580 -350.209
C 330.730 267.708 -350.447
C 333.200 270.311 -350.138
C 335.644 272.961 -349.989
C 337.628 275.453 -349.795
C 340.013 278.024 -349.478
C 342.105 280.487 -349.280
C 343.846 283.196 -350.907
C 345.002 285.448 -353.025
C 345.397 287.996 -354.734
C 345.650 291.149 -356.051
C 348.062 294.001 -357.140
C 348.291 296.767 -359.372
C 348.273 299.915 -361.136
C 348.415 302.680 -362.891
C 348.249 305.898 -364.933
C 348.725 308.020 -366.701
C 348.466 309.876 -369.396
C 348.423 311.782 -372.374
C 346.752 313.227 -375.310
C 345.412 314.260 -377.749
C 343.746 315.994 -380.522
C 342.361 317.280 -382.892
C 341.862 316.567 -386.972
C 340.840 316.794 -390.519
C 337.902 317.166 -392.476
C 336.279 317.857 -395.402
C 334.575 317.688 -397.907
C 333.215 316.848 -400.815
C 330.355 315.428 -402.559
C 329.238 314.864 -406.089
C 326.930 315.002 -408.798
C 325.308 312.837 -411.075
C 324.228 312.165 -414.375
C 321.274 310.329 -415.483
C 318.724 308.799 -417.459
C 317.677 307.183 -419.756
C 315.936 305.710 -422.109
C 313.919 302.904 -423.944
C 311.382 300.373 -424.244
C 310.151 297.997 -425.686
C 308.418 295.092 -426.180
C 305.582 293.458 -427.110
C 305.366 289.110 -426.909
C 304.110 285.324 -427.950
C 302.802 282.649 -425.816
C 301.246 279.892 -425.472
C 300.565 276.581 -424.122
C 300.229 273.631 -423.706
C 299.722 270.409 -422.491
C 299.242 268.057 -420.482
C 297.881 265.511 -418.483
C 298.395 261.843 -417.402
C 298.247 258.214 -416.290
C 299.203 256.376 -413.537
C 301.292 253.957 -411.257
C 301.879 251.909 -408.866
C 301.950 249.615 -406.305
C 302.848 247.394 -404.008
C 304.760 245.517 -402.022
C 306.221 243.974 -399.410
C 307.145 242.991 -396.413
C 308.898 240.311 -394.067
C 309.451 238.351 -391.317
C 312.463 238.490 -388.835
C 315.633 237.588 -386.708
C 316.889 238.270 -383.662
C 318.461 238.053 -380.570
C 320.836 238.350 -378.305
C 323.560 238.488 -376.218
C 325.694 238.661 -373.450
C 327.793 240.036 -371.411
C 329.246 240.892 -368.112
C 332.275 242.266 -366.749
C 336.153 242.847 -365.330
C 338.772 245.623 -364.726
C 340.650 247.718 -363.273
C 343.199 249.688 -362.277
C 345.338 252.038 -361.380
C 348.375 254.371 -361.743
C 350.305 256.550 -362.780
C 352.179 258.766 -363.834
C 354.262 261.389 -363.994
C 355.725 264.758 -363.096
C 357.570 267.043 -365.391
C 359.922 269.557 -365.981
C 360.289 272.599 -367.306
C 362.103 275.102 -369.667
C 363.356 278.635 -369.636
C 364.897 281.173 -370.651
C 365.403 283.792 -372.677
C 365.712 286.308 -374.861
C 365.274 289.605 -375.988
C 366.136 291.495 -378.746
C 368.015 293.868 -381.530
C 367.415 295.787 -383.666
C 366.548 298.547 -386.338
C 366.357 300.683 -388.424
C 365.563 303.008 -391.151
C 365.155 304.197 -394.135
C 363.876 305.465 -396.758
C 362.061 306.177 -399.397
C 360.532 306.713 -402.255
C 358.365 307.328 -405.092
C 356.548 308.103 -407.786
C 354.686 308.276 -410.356
C 352.879 306.498 -413.419
C 350.679 306.649 -415.955
C 348.894 306.956 -418.687
C 347.891 306.290 -421.621
C 346.363 305.050 -424.934
C 344.462 302.796 -425.978
C 342.057 301.064 -427.778
C 340.610 298.559 -429.518
C 337.888 296.508 -431.313
C 335.892 294.337 -432.809
C 335.795 290.762 -434.775
C 334.305 288.724 -435.960
C 332.078 285.216 -436.430
C 330.391 282.878 -437.338
C 328.742 280.276 -438.919
C 327.625 277.351 -440.125
C 326.064 274.419 -440.428
C 323.573 272.158 -439.866
C 321.683 269.408 -439.472
C 319.596 267.041 -438.804
C 317.803 264.007 -438.384
C 315.513 261.671 -437.802
C 313.931 258.950 -437.614
C 313.024 255.466 -437.058
C 310.840 253.052 -437.307
C 310.507 249.637 -436.541
C 307.953 246.655 -432.887
C 308.050 243.468 -430.557
C 304.627 240.441 -430.839
C 305.299 236.174 -429.930
C 305.274 232.616 -431.864
C 306.153 228.733 -434.653
C 304.953 225.037 -435.777
C 304.965 221.733 -439.380
C 305.266 218.126 -440.209
C 305.239 214.496 -437.711
C 301.616 212.378 -432.681
C 298.497 209.316 -431.839
C 297.545 206.224 -431.356
C 296.784 202.452 -431.973
C 297.021 197.520 -430.032
C 296.926 194.665 -429.698
C 292.601 191.019 -428.205
C 290.329 188.925 -427.221
C 289.009 185.779 -427.202
C 286.102 184.515 -424.753
C 282.894 181.953 -424.183
C 284.897 178.204 -424.453
C 285.715 175.308 -423.939
C 285.522 172.899 -426.592
C 284.475 169.378 -424.702
C 283.125 165.365 -426.038
C 280.714 162.194 -425.420
C 281.415 158.400 -425.259
C 280.345 155.954 -423.402
C 280.871 153.264 -421.096
C 279.792 149.709 -419.635
C 280.759 147.332 -418.715
C 282.540 145.131 -417.759
C 285.864 144.992 -413.828
C 286.751 141.535 -411.146
C 288.099 140.494 -408.087
C 288.500 138.038 -406.429
C 289.755 136.049 -403.240
C 291.200 132.571 -403.703
C 296.029 132.410 -403.905
C 299.920 131.842 -404.566
C 303.995 131.404 -406.464
C 307.768 131.428 -403.673
C 310.778 130.025 -401.083
C 313.795 129.705 -401.751
C 317.055 128.487 -400.380
C 319.500 127.648 -399.484
C 321.726 130.177 -396.159
C 324.933 131.114 -396.245
C 327.538 127.781 -394.936
C 329.763 127.889 -394.114
C 331.580 125.602 -394.898
C 337.207 126.989 -395.363
C 339.916 126.389 -393.406
C 341.910 124.791 -391.543
C 342.391 124.705 -388.363
C 345.209 125.687 -385.455
C 347.800 126.254 -383.203
C 348.344 127.099 -379.093
C 350.317 128.246 -375.615
C 350.940 125.473 -372.630
C 352.635 125.219 -369.942
C 352.058 123.415 -365.397
C 353.137 124.814 -362.701
C 354.686 126.530 -359.403
C 356.450 126.015 -356.078
C 354.583 125.523 -354.165
C 353.226 125.313 -351.612
C 351.680 122.240 -349.003
C 351.649 119.799 -348.290
C 346.600 119.077 -346.230
C 345.558 116.227 -343.368
C 343.891 111.738 -343.137
C 345.181 109.029 -343.894
C 347.020 104.671 -345.057
C 346.162 102.077 -343.857
C 348.210 99.650 -342.725
C 349.182 96.962 -342.089
C 351.123 94.866 -339.878
C 351.675 93.017 -338.355
C 353.579 88.923 -337.838
C 354.726 86.161 -335.623
C 354.409 81.238 -334.699
C 353.876 78.000 -334.731
C 353.140 74.893 -335.521
C 353.123 70.802 -336.638
C 353.407 67.319 -338.987
C 354.639 63.993 -340.149
C 355.084 59.698 -340.976
C 358.895 56.111 -340.824
C 357.133 53.130 -340.212
C 355.496 49.969 -340.677
C 352.147 48.156 -341.044
C 350.777 44.823 -340.357
C 349.426 42.068 -344.070
C 349.270 38.792 -346.401
C 349.885 36.411 -348.524
C 348.517 34.191 -350.928
C 347.815 31.935 -353.312
C 347.249 29.504 -355.508
C 346.148 28.203 -358.389
C 345.023 26.290 -360.878
C 344.046 24.656 -363.759
C 343.069 22.678 -366.160
C 341.859 20.755 -368.478
C 340.401 18.903 -370.788
C 338.903 15.912 -371.842
C 336.803 13.330 -372.722
C 334.927 10.818 -374.360
C 333.331 8.757 -376.714
C 331.366 6.698 -377.694
C 330.188 2.846 -378.038
C 327.736 0.471 -379.187
C 325.198 -1.888 -380.192
C 322.827 -3.790 -381.166
C 320.409 -6.080 -382.309
C 318.066 -8.090 -383.287
C 315.017 -9.868 -382.545
C 312.284 -11.109 -381.169
C 309.378 -11.554 -380.209
C 305.990 -11.816 -379.772
C 302.936 -14.222 -379.633
C 299.685 -14.533 -378.212
C 296.187 -14.555 -377.324
C 293.061 -14.746 -376.357
C 289.425 -14.637 -375.207
C 286.915 -15.179 -374.085
C 284.425 -15.058 -371.949
C 281.814 -15.170 -369.568
C 279.669 -13.668 -366.990
C 278.049 -12.472 -364.809
C 275.668 -10.956 -362.463
C 273.822 -9.704 -360.410
C 273.458 -9.505 -356.259
C 272.327 -8.723 -352.825
C 271.481 -5.918 -350.822
C 270.067 -4.482 -348.063
C 269.594 -2.958 -345.482
C 269.661 -1.824 -342.365
C 270.602 0.873 -340.109
C 270.239 1.730 -336.482
C 269.421 3.850 -333.740
C 270.934 5.256 -330.869
C 270.736 6.090 -327.438
C 272.242 8.913 -325.681
C 273.226 11.281 -323.198
C 274.199 12.126 -320.491
C 275.025 13.663 -317.717
C 277.274 15.476 -315.079
C 279.659 17.921 -313.953
C 281.589 18.989 -311.861
C 284.279 20.608 -310.509
C 285.637 23.331 -308.985
C 289.889 23.449 -308.043
C 293.286 24.532 -305.971
C 296.431 25.915 -307.243
C 299.194 27.420 -306.749
C 302.746 28.106 -307.147
C 305.706 28.394 -306.762
C 309.136 28.900 -307.066
C 311.931 29.456 -308.360
C 314.918 30.886 -309.530
C 318.737 30.353 -309.663
C 322.531 30.483 -309.787
C 325.013 29.671 -312.035
C 327.925 27.682 -313.761
C 330.518 27.208 -315.579
C 333.397 27.254 -317.460
C 336.130 26.459 -319.166
C 338.445 24.639 -320.734
C 340.601 23.322 -322.959
C 342.320 22.580 -325.661
C 345.503 20.924 -327.357
C 348.105 20.511 -329.542
C 348.593 17.681 -332.188
C 349.993 14.642 -334.236
C 350.114 13.616 -337.439
C 351.114 12.254 -340.476
C 351.396 10.049 -342.908
C 351.785 7.479 -345.153
C 352.319 5.545 -348.019
C 351.505 3.627 -350.491
C 351.522 2.425 -353.997
C 350.527 -0.467 -355.885
C 350.305 -4.222 -357.684
C 347.763 -6.721 -359.173
C 346.102 -8.441 -361.250
C 344.439 -10.864 -362.903
C 342.386 -12.875 -364.529
C 340.017 -15.869 -365.002
C 337.630 -17.809 -364.706
C 335.204 -19.693 -364.399
C 332.615 -21.714 -365.073
C 329.583 -23.025 -366.913
C 326.769 -24.964 -365.426
C 324.171 -27.285 -365.677
C 320.887 -27.664 -365.211
C 317.845 -29.571 -363.714
C 314.432 -30.727 -364.747
C 311.707 -32.268 -364.536
C 308.649 -32.845 -363.296
C 305.651 -33.238 -361.863
C 302.178 -32.794 -361.596
C 299.632 -33.794 -359.488
C 296.605 -35.798 -357.555
C 294.203 -35.296 -355.949
C 290.851 -34.544 -354.022
C 288.249 -34.442 -352.549
C 285.303 -33.777 -350.464
C 283.384 -33.545 -347.866
C 281.490 -32.417 -345.572
C 280.131 -30.769 -343.081
C 278.884 -29.426 -340.355
C 277.570 -27.443 -337.622
C 276.136 -25.796 -335.094
C 275.317 -24.111 -332.527
C 276.254 -22.564 -328.986
C 275.466 -20.540 -326.421
C 274.475 -18.940 -323.738
C 274.365 -18.158 -320.666
C 274.715 -16.893 -317.044
C 276.635 -15.126 -315.318
C 277.859 -12.896 -312.962
C 279.838 -11.637 -310.534
C 281.374 -9.098 -308.078
C 283.096 -7.266 -305.931
C 286.041 -7.396 -303.108
C 287.713 -6.043 -301.332
C 290.995 -3.944 -299.812
C 293.030 -2.384 -298.212
C 295.146 -0.915 -295.898
C 297.666 0.041 -293.900
C 300.430 1.502 -292.739
C 302.777 3.966 -292.515
C 305.549 5.808 -292.048
C 308.023 7.874 -291.929
C 311.074 9.613 -291.420
C 313.498 11.877 -291.212
C 316.186 13.398 -290.576
C 319.701 14.250 -290.147
C 321.983 16.350 -289.126
C 325.483 16.647 -288.959
C 328.490 18.008 -288.779
C 330.990 19.361 -289.163
C 332.923 21.316 -289.036
C 334.920 22.412 -289.133
C 337.925 23.702 -289.784
C 340.022 27.329 -290.021
C 339.507 30.969 -291.853
C 339.850 34.142 -292.460
C 341.820 36.637 -294.032
C 343.227 39.385 -295.352
C 344.619 42.219 -296.393
C 345.868 44.339 -298.661
C 347.472 46.725 -300.352
C 348.770 49.149 -302.440
C 350.285 51.592 -303.980
C 351.987 53.867 -305.550
C 353.873 55.995 -307.225
C 356.473 58.344 -307.376
C 359.427 60.072 -307.751
C 362.065 62.218 -308.722
C 364.166 64.483 -310.394
C 366.744 65.904 -311.024
C 369.551 68.667 -310.112
C 372.684 70.250 -310.917
C 375.902 71.715 -311.635
C 378.761 72.867 -312.462
C 381.826 74.392 -313.285
C 384.711 75.640 -314.061
C 388.300 75.566 -313.710
C 391.431 74.856 -312.939
C 394.292 73.681 -312.908
C 397.429 72.465 -313.556
C 401.250 73.192 -313.457
C 404.401 71.551 -313.207
C 407.572 69.876 -313.608
C 410.506 68.422 -313.749
C 413.766 66.460 -314.030
C 416.344 65.415 -313.690
C 418.707 63.336 -312.758
C 421.314 61.268 -311.563
C 422.775 58.004 -310.715
C 423.876 55.370 -309.902
C 425.510 52.133 -309.334
C 426.768 49.443 -308.728
C 427.463 47.005 -305.415
C 428.473 44.215 -303.206
C 428.118 40.692 -302.952
C 428.991 37.644 -301.679
C 428.980 34.951 -300.282
C 428.739 32.473 -298.088
C 426.901 29.533 -296.982
C 427.225 26.855 -294.384
C 427.253 23.492 -293.212
C 425.592 21.440 -290.858
C 425.761 18.940 -288.363
C 423.313 16.360 -287.543
C 421.618 13.573 -286.093
C 420.674 11.853 -283.826
C 419.542 9.507 -281.839
C 417.019 7.517 -279.606
C 413.908 5.868 -278.872
C 411.954 4.630 -276.900
C 408.991 3.614 -275.531
C 406.693 1.181 -274.916
C 403.024 2.098 -272.752
C 399.777 1.374 -270.316
C 396.230 2.065 -270.920
C 393.160 1.610 -270.206
C 389.684 2.533 -269.646
C 387.003 3.151 -268.455
C 383.729 4.122 -267.780
C 380.876 5.346 -268.177
C 377.457 5.891 -268.767
C 374.352 7.720 -267.389
C 370.957 9.019 -266.286
C 368.914 11.692 -267.028
C 367.107 15.162 -266.698
C 364.857 17.389 -267.179
C 362.103 19.343 -267.834
C 359.893 21.810 -268.041
C 358.548 24.856 -267.846
C 357.030 27.796 -268.468
C 355.570 30.382 -269.878
C 353.373 33.674 -269.570
C 351.044 36.045 -270.384
C 351.651 39.794 -271.292
C 351.626 43.718 -271.302
C 351.641 46.221 -273.550
C 351.063 49.211 -275.227
C 351.580 52.290 -276.279
C 352.196 55.594 -276.987
C 352.315 58.776 -278.437
C 353.651 61.267 -280.007
C 353.806 64.028 -282.474
C 355.824 66.910 -283.206
C 357.583 70.690 -283.249
C 360.816 72.514 -284.321
C 362.844 74.347 -285.920
C 365.252 76.506 -286.870
C 367.812 78.194 -288.097
C 371.241 79.937 -288.046
C 374.276 80.454 -287.785
C 377.321 80.908 -287.551
C 380.462 81.919 -288.147
C 383.524 82.828 -290.171
C 387.067 82.575 -289.044
C 390.404 83.598 -289.159
C 393.509 82.495 -289.700
C 397.237 82.133 -288.654
C 400.651 82.367 -290.185
C 403.785 82.498 -290.274
C 406.872 81.227 -290.002
C 409.842 79.734 -289.622
C 412.702 78.026 -290.735
C 415.639 76.815 -289.382
C 419.449 76.306 -287.921
C 421.497 74.235 -287.567
C 424.292 71.469 -287.361
C 426.687 69.709 -287.021
C 429.188 67.071 -286.510
C 431.051 64.866 -285.043
C 432.437 62.129 -284.198
C 433.131 59.075 -283.222
C 433.898 56.174 -281.883
C 434.423 52.749 -280.826
C 435.188 49.649 -279.844
C 435.402 46.715 -278.640
C 434.254 44.003 -275.969
C 434.281 40.818 -274.897
C 434.697 37.830 -273.616
C 434.773 35.588 -271.374
C 434.281 32.846 -268.713
C 431.964 31.250 -267.344
C 430.110 28.721 -265.865
C 428.060 27.176 -263.671
C 425.799 24.465 -262.131
C 423.672 22.530 -260.498
C 421.477 22.203 -257.073
C 419.578 20.816 -255.573
C 415.890 19.549 -254.063
C 413.556 18.219 -252.677
C 411.275 16.619 -250.621
C 408.846 15.725 -248.486
C 405.871 14.958 -247.188
C 402.682 13.749 -247.239
C 399.443 13.048 -246.685
C 396.319 12.248 -246.617
C 392.888 11.704 -245.891
C 389.725 10.687 -245.847
C 386.729 10.119 -245.044
C 383.301 10.470 -243.864
C 380.431 9.108 -243.109
C 377.249 10.022 -241.927
C 374.036 9.844 -241.745
C 370.199 8.689 -240.470
C 366.240 6.381 -241.544
C 363.461 8.783 -239.650
C 359.515 6.855 -240.808
C 355.470 5.100 -241.438
C 353.736 2.323 -238.135
C 350.723 -0.556 -239.087
C 349.833 -0.294 -236.207
C 347.875 1.543 -232.979
C 346.554 1.402 -230.222
C 343.500 3.001 -227.210
C 342.982 4.583 -221.300
C 340.749 4.257 -218.229
C 338.600 6.001 -213.432
C 336.479 8.111 -212.951
C 333.770 11.518 -212.588
C 330.571 11.903 -212.174
C 327.976 12.683 -209.884
C 325.153 13.403 -208.218
C 322.252 13.864 -206.660
C 320.026 15.547 -204.812
C 317.546 16.562 -202.827
C 315.022 18.053 -201.002
C 312.492 18.952 -199.152
C 310.125 19.825 -197.109
C 307.897 20.739 -194.853
C 305.482 19.976 -192.427
C 303.671 19.323 -189.573
C 301.430 19.325 -186.837
C 299.059 20.163 -184.383
C 297.556 19.882 -181.791
C 294.758 18.036 -179.530
C 293.074 17.734 -176.361
C 291.508 17.325 -173.137
C 290.260 17.144 -170.205
C 288.634 16.883 -167.093
C 287.291 16.642 -164.156
C 287.291 15.139 -160.877
C 287.950 13.405 -158.147
C 289.056 12.469 -155.414
C 290.174 12.086 -152.198
C 289.359 10.726 -148.645
C 290.930 9.499 -145.694
C 292.514 8.882 -142.510
C 293.891 8.092 -139.643
C 295.763 7.339 -136.405
C 296.756 6.200 -134.045
C 298.808 4.598 -132.045
C 300.852 2.667 -129.902
C 304.106 1.468 -128.688
C 306.739 0.403 -127.823
C 309.953 -0.589 -126.354
C 312.631 -1.508 -125.273
C 315.163 -4.806 -125.613
C 318.001 -7.156 -125.285
C 321.538 -7.194 -125.583
C 324.605 -8.608 -125.070
C 327.344 -9.859 -125.445
C 329.900 -11.793 -126.303
C 332.919 -12.167 -128.300
C 335.675 -14.662 -128.750
C 339.074 -15.697 -128.992
C 341.245 -17.328 -131.258
C 343.824 -19.680 -131.827
C 346.488 -19.592 -134.320
C 349.363 -20.341 -136.300
C 351.182 -22.132 -137.872
C 353.620 -23.583 -139.510
C 355.745 -24.819 -142.554
C 357.492 -24.457 -145.676
C 358.844 -25.651 -148.123
C 359.976 -25.951 -151.335
C 362.484 -25.722 -153.623
C 361.730 -26.590 -157.827
C 362.614 -27.812 -161.664
C 361.989 -26.099 -164.841
C 362.542 -25.759 -167.959
C 361.724 -25.175 -171.457
C 361.211 -25.439 -174.399
C 360.342 -25.029 -177.745
C 359.176 -23.751 -180.353
C 358.693 -22.090 -183.409
C 356.988 -22.421 -186.854
C 355.809 -22.385 -190.465
C 353.162 -21.081 -192.244
C 349.750 -20.886 -194.176
C 347.564 -19.750 -196.221
C 345.655 -18.278 -198.675
C 343.237 -17.420 -200.779
C 340.232 -17.239 -202.217
C 337.310 -16.226 -203.548
C 334.715 -14.480 -204.556
C 331.489 -14.132 -206.843
C 329.148 -12.659 -208.859
C 325.357 -12.091 -208.116
C 321.437 -12.168 -208.270
C 318.859 -10.109 -207.608
C 315.829 -8.409 -207.708
C 312.704 -7.658 -206.982
C 309.365 -7.270 -206.281
C 306.133 -6.017 -205.804
C 303.559 -5.030 -204.114
C 300.713 -2.817 -203.258
C 297.760 -2.855 -201.210
C 293.938 -3.481 -199.662
C 292.002 -3.569 -196.321
C 290.067 -2.765 -193.945
C 287.819 -2.708 -191.434
C 286.029 -2.426 -188.673
C 284.207 -3.637 -185.509
C 283.626 -4.888 -182.744
C 283.107 -6.115 -179.959
C 282.000 -6.603 -176.831
C 280.949 -5.714 -173.310
C 281.155 -7.931 -170.321
C 280.048 -8.937 -167.165
C 281.057 -9.415 -164.018
C 281.365 -11.613 -160.825
C 280.996 -11.288 -157.108
C 280.787 -12.231 -154.123
C 281.991 -13.466 -151.251
C 283.424 -14.759 -148.519
C 285.024 -14.601 -145.396
C 286.209 -16.810 -143.021
C 286.675 -19.424 -139.881
C 288.706 -20.377 -137.992
C 291.409 -21.418 -135.323
C 293.122 -22.480 -133.112
C 295.714 -23.716 -130.826
C 297.923 -25.658 -129.469
C 300.652 -26.843 -128.343
C 303.720 -27.918 -127.902
C 306.645 -29.363 -127.515
C 310.090 -30.450 -127.247
C 313.203 -31.554 -126.740
C 316.169 -32.690 -126.831
C 318.998 -34.773 -128.694
C 322.216 -35.717 -128.911
C 325.234 -36.991 -128.833
C 327.550 -39.079 -129.416
C 330.391 -41.366 -130.656
C 332.088 -41.864 -133.237
C 334.710 -42.594 -135.384
C 336.377 -43.959 -137.984
C 339.193 -44.609 -140.530
C 341.233 -45.410 -143.007
C 341.729 -47.920 -146.186
C 343.212 -48.684 -148.422
C 344.618 -48.874 -152.355
C 346.050 -49.388 -154.967
C 347.774 -50.547 -157.738
C 348.798 -51.748 -160.699
C 349.681 -51.983 -163.906
C 350.964 -50.864 -166.861
C 351.761 -50.312 -170.078
C 352.638 -49.336 -173.025
C 353.289 -48.887 -176.484
C 354.384 -47.870 -179.453
C 355.051 -47.636 -182.526
C 354.823 -47.639 -186.161
C 356.278 -47.381 -189.072
C 355.482 -47.479 -192.495
C 358.957 -49.978 -196.084
C 356.783 -49.743 -198.761
C 356.525 -52.021 -203.271
C 355.515 -50.922 -206.615
C 355.028 -47.195 -209.581
C 352.955 -46.937 -212.770
C 350.496 -47.360 -215.716
C 349.219 -47.231 -217.286
C 347.012 -47.051 -220.275
C 346.288 -45.653 -223.716
C 344.458 -45.980 -226.764
C 342.822 -43.295 -228.692
C 341.560 -40.789 -230.477
C 339.925 -39.456 -233.940
C 337.711 -37.213 -235.696
C 334.856 -35.378 -237.796
C 331.171 -34.598 -238.482
C 328.044 -33.787 -240.286
C 328.474 -31.855 -244.061
C 326.576 -28.985 -244.572
C 325.258 -29.024 -248.105
C 323.263 -27.351 -252.378
C 323.050 -26.384 -255.528
C 323.462 -26.468 -259.952
C 321.785 -24.183 -262.117
C 320.647 -22.830 -265.706
C 318.591 -21.504 -266.715
C 316.920 -21.268 -269.933
C 310.886 -19.694 -268.629
C 310.914 -22.194 -269.921
C 309.859 -24.755 -272.248
C 309.571 -28.435 -274.913
C 308.783 -32.005 -274.705
C 307.881 -35.998 -275.023
C 307.961 -39.148 -274.513
C 308.761 -42.454 -274.385
C 309.281 -45.269 -277.773
C 307.967 -49.196 -276.180
C 307.695 -54.485 -275.123
C 310.818 -58.246 -275.839
C 310.273 -61.599 -273.669
C 309.352 -63.159 -274.018
C 309.021 -67.107 -273.101
C 307.189 -70.692 -274.206
C 307.417 -72.306 -276.448
C 307.315 -72.930 -280.091
C 305.140 -75.331 -281.519
C 309.406 -77.459 -284.512
C 309.577 -81.772 -284.345
C 308.261 -85.766 -284.479
C 304.716 -88.012 -284.910
C 305.943 -91.508 -285.300
C 304.642 -95.570 -284.771
C 303.318 -96.292 -287.289
C 301.071 -97.994 -286.512
C 298.323 -101.363 -288.729
C 294.010 -102.173 -287.322
C 293.228 -105.456 -289.107
C 292.330 -107.915 -288.990
C 290.448 -111.021 -285.688
C 293.190 -114.543 -286.556
C 292.355 -117.500 -286.186
C 290.489 -120.101 -284.375
C 291.653 -124.003 -283.616
C 292.037 -127.752 -284.996
C 291.505 -131.386 -284.453
C 289.973 -134.425 -285.992
C 292.652 -137.682 -283.663
C 293.905 -141.959 -282.733
C 293.591 -145.325 -280.969
C 294.325 -148.698 -279.280
C 294.892 -151.144 -280.786
C 296.423 -155.169 -279.805
C 298.159 -158.835 -278.986
C 299.871 -161.955 -274.923
C 300.791 -164.350 -270.321
C 303.594 -167.811 -269.782
C 306.153 -169.895 -267.387
C 307.635 -173.158 -267.286
C 307.760 -176.305 -265.240
C 310.942 -177.201 -264.249
C 311.902 -178.960 -259.491
C 313.965 -179.434 -257.753
C 316.434 -180.571 -256.001
C 317.673 -183.078 -255.148
C 320.572 -183.108 -252.260
C 322.061 -184.698 -250.242
C 325.669 -184.434 -246.829
C 329.740 -183.284 -248.207
C 332.955 -183.270 -246.609
C 336.351 -179.580 -245.869
C 339.305 -177.874 -247.192
C 341.324 -173.669 -249.393
C 343.048 -171.589 -248.050
C 345.773 -171.709 -244.827
C 347.118 -171.729 -241.353
C 347.022 -169.542 -237.638
C 346.148 -166.969 -233.899
C 348.502 -168.721 -231.866
C 352.464 -165.640 -231.635
C 355.479 -165.035 -230.014
C 357.557 -162.659 -229.858
C 357.237 -159.501 -226.743
C 357.944 -156.167 -226.271
C 361.695 -154.439 -225.659
C 361.725 -151.999 -223.525
C 363.293 -148.557 -223.329
C 365.916 -144.571 -224.613
C 370.260 -141.464 -223.808
C 372.901 -139.139 -221.935
C 374.888 -136.938 -223.046
C 378.214 -134.273 -222.509
C 380.691 -130.834 -223.280
C 383.968 -128.532 -221.417
C 386.942 -126.656 -220.068
C 389.873 -125.681 -219.817
C 393.782 -125.320 -220.381
C 397.602 -125.759 -222.070
C 400.341 -122.860 -221.689
C 403.429 -120.938 -222.196
C 404.815 -117.886 -225.409
C 406.744 -115.186 -226.615
C 410.438 -112.277 -223.192
C 413.311 -110.128 -222.761
C 414.561 -107.022 -223.415
C 415.330 -104.434 -224.260
C 417.106 -101.853 -224.809
C 417.706 -98.248 -222.960
C 418.966 -96.311 -226.118
C 421.203 -94.849 -228.490
C 424.233 -96.069 -230.627
C 427.827 -91.586 -231.268
C 430.754 -90.652 -233.306
C 429.784 -88.153 -235.253
C 431.534 -84.905 -235.853
C 434.020 -84.119 -238.952
C 437.127 -84.496 -239.781
C 439.222 -83.392 -237.791
C 442.793 -80.794 -238.201
C 443.887 -79.372 -235.907
C 448.224 -78.324 -234.362
C 450.639 -78.526 -231.037
C 452.054 -76.122 -228.266
C 453.407 -75.401 -225.109
C 452.973 -75.554 -220.554
C 453.702 -74.815 -215.110
C 452.722 -72.828 -212.446
C 449.025 -73.179 -208.725
C 450.402 -72.966 -205.816
C 450.694 -74.006 -203.021
C 452.115 -74.730 -200.190
C 452.205 -74.102 -196.701
C 452.702 -73.972 -193.384
C 453.472 -73.791 -190.155
C 452.857 -73.941 -186.868
C 452.823 -73.654 -183.545
C 452.528 -73.783 -180.108
C 452.656 -73.545 -176.858
C 452.640 -73.102 -173.642
C 452.432 -72.485 -170.407
C 453.489 -70.791 -167.523
C 453.956 -68.683 -164.843
C 454.241 -67.161 -161.662
C 454.099 -66.385 -158.239
C 454.215 -64.618 -155.805
C 456.341 -62.507 -153.090
C 456.364 -60.334 -150.218
C 456.376 -58.024 -147.446
C 456.147 -55.993 -144.996
C 456.127 -53.872 -142.185
C 455.993 -51.825 -139.680
C 455.872 -48.428 -138.473
C 455.739 -45.146 -138.148
C 454.767 -42.221 -137.889
C 453.208 -39.251 -137.190
C 453.354 -35.936 -135.158
C 452.242 -32.554 -135.246
C 450.594 -29.352 -135.007
C 449.309 -26.341 -134.835
C 447.573 -22.944 -134.839
C 446.952 -20.213 -134.759
C 446.186 -17.214 -135.852
C 445.611 -13.912 -136.977
C 444.146 -11.446 -139.275
C 443.074 -9.485 -141.228
C 441.388 -6.957 -143.288
C 440.103 -4.905 -145.112
C 441.157 -2.569 -148.403
C 441.097 -0.205 -151.247
C 439.186 0.489 -154.157
C 438.244 2.498 -156.755
C 437.705 3.649 -159.510
C 437.945 4.788 -162.617
C 437.205 4.250 -166.139
C 437.586 6.084 -169.382
C 436.458 7.377 -172.503
C 437.222 7.161 -175.949
C 437.646 8.775 -179.067
C 436.960 7.493 -182.415
C 436.570 7.154 -185.948
C 437.398 7.476 -188.811
C 437.645 7.703 -192.070
C 438.437 6.647 -195.754
C 438.316 4.490 -198.628
C 439.305 3.670 -201.383
C 440.055 1.680 -204.060
C 439.282 0.432 -207.130
C 441.904 -2.459 -209.068
C 443.698 -4.444 -212.204
C 443.992 -8.047 -212.800
C 444.578 -10.492 -214.755
C 445.922 -13.720 -215.763
C 447.499 -15.944 -217.011
C 448.943 -18.965 -217.962
C 449.656 -22.012 -217.989
C 449.860 -25.456 -218.649
C 452.363 -28.327 -219.262
C 454.355 -31.408 -220.243
C 455.600 -34.214 -218.677
C 458.152 -36.673 -216.987
C 459.350 -39.466 -215.977
C 460.295 -42.699 -215.281
C 461.852 -45.430 -214.219
C 463.993 -47.401 -212.588
C 465.444 -49.761 -210.675
C 466.053 -52.225 -208.588
C 468.516 -55.000 -207.176
C 469.549 -58.008 -205.913
C 471.059 -58.741 -202.387
C 473.443 -59.809 -199.460
C 473.198 -61.178 -196.396
C 473.756 -63.032 -193.509
C 474.753 -63.715 -190.445
C 476.148 -64.257 -187.353
C 476.934 -65.456 -184.162
C 477.084 -65.403 -180.932
C 476.810 -66.783 -177.504
C 477.791 -65.945 -174.150
C 479.888 -65.362 -170.592
C 479.838 -63.248 -167.360
C 479.497 -62.399 -164.328
C 479.829 -61.085 -161.241
C 479.640 -59.596 -158.299
C 480.405 -56.922 -155.641
C 480.627 -54.215 -154.169
C 480.789 -51.491 -152.725
C 480.628 -49.092 -150.388
C 479.288 -47.193 -147.404
C 479.674 -43.543 -146.760
C 479.878 -40.815 -144.589
C 478.477 -37.870 -143.875
C 478.713 -34.048 -143.195
C 477.315 -31.493 -140.835
C 477.018 -28.705 -139.426
C 476.154 -25.472 -139.274
C 475.252 -22.252 -139.393
C 473.055 -19.552 -138.928
C 473.093 -16.127 -139.363
C 473.560 -12.059 -138.979
C 472.376 -9.533 -139.887
C 470.578 -6.190 -140.935
C 469.538 -3.435 -141.465
C 468.089 -0.296 -142.697
C 467.716 2.452 -144.368
C 466.579 4.709 -146.301
C 465.418 6.464 -148.819
C 464.629 8.358 -151.384
C 463.323 10.083 -154.290
C 462.132 11.915 -156.817
C 461.272 13.272 -159.559
C 461.834 13.801 -163.459
C 460.735 15.012 -166.395
C 459.882 16.593 -169.136
C 460.272 17.973 -171.965
C 460.744 19.102 -175.618
C 461.077 17.855 -178.468
C 460.882 17.312 -181.887
C 461.869 16.557 -185.027
C 461.651 15.711 -188.778
C 461.967 14.810 -191.944
C 464.678 13.993 -194.883
C 465.200 13.112 -197.477
C 465.978 10.575 -200.709
C 466.488 9.246 -203.375
C 467.355 8.252 -206.577
C 468.729 6.960 -209.353
C 469.575 4.872 -211.811
C 469.112 2.276 -213.974
C 469.439 -0.308 -216.096
C 469.312 -2.917 -217.990
C 469.888 -5.662 -220.163
C 469.614 -8.256 -222.223
C 470.194 -10.574 -224.280
C 471.673 -13.410 -226.023
C 471.719 -15.419 -228.596
C 473.518 -18.180 -229.821
C 474.958 -20.383 -232.390
C 476.303 -24.463 -233.519
C 478.201 -27.559 -233.962
C 477.877 -30.433 -236.390
C 477.339 -31.020 -240.738
C 476.267 -32.754 -244.740
C 476.748 -34.435 -247.792
C 476.871 -36.510 -250.248
C 478.161 -38.243 -252.534
C 478.011 -38.478 -255.737
C 478.651 -39.850 -259.265
C 482.119 -41.534 -262.185
C 483.807 -41.604 -264.021
C 484.795 -41.840 -267.538
C 483.306 -42.554 -270.602
C 484.603 -44.401 -273.773
C 484.713 -44.634 -276.725
C 483.748 -46.178 -280.738
C 483.319 -47.525 -284.264
C 481.468 -45.464 -286.700
C 479.535 -44.120 -289.185
C 478.573 -45.652 -292.123
C 475.981 -48.957 -293.135
C 473.471 -50.708 -294.491
C 471.065 -53.810 -295.799
C 468.847 -54.143 -297.587
C 466.804 -53.280 -301.296
C 464.868 -53.111 -303.882
C 463.068 -52.392 -307.126
C 459.612 -52.899 -307.827
C 458.360 -51.195 -309.647
C 459.299 -47.901 -314.999
C 454.146 -46.654 -313.716
C 454.913 -41.263 -313.958
C 452.700 -38.334 -316.309
C 452.541 -35.435 -318.649
C 452.494 -32.118 -320.128
C 451.495 -31.154 -322.094
C 450.221 -29.877 -325.174
C 452.370 -25.450 -326.992
C 449.825 -22.986 -328.489
C 448.264 -20.273 -330.515
C 447.469 -18.541 -332.271
C 447.621 -14.538 -332.546
C 442.593 -13.065 -335.774
C 440.335 -11.184 -334.191
C 441.220 -6.407 -333.903
C 440.858 -3.331 -338.692
C 438.983 -1.237 -339.410
C 439.536 1.441 -337.558
C 441.160 5.445 -334.680
C 441.868 9.746 -337.746
C 442.107 12.519 -338.228
C 443.493 16.219 -338.585
C 442.671 20.073 -337.604
C 440.244 23.526 -337.452
C 440.172 26.771 -335.458
C 438.586 31.277 -331.841
C 435.994 33.296 -331.862
C 435.588 34.591 -332.795
C 434.710 36.509 -334.739
C 435.099 38.952 -333.655
C 433.422 40.451 -336.719
C 430.711 42.360 -339.437
C 432.872 45.826 -340.997
C 429.704 49.426 -340.639
C 428.439 53.230 -342.078
C 425.077 53.715 -342.992
C 423.461 56.320 -344.677
C 421.668 59.062 -346.600
C 422.351 61.717 -348.342
C 423.359 64.469 -347.091
C 423.246 67.801 -350.280
C 421.323 67.584 -353.343
C 417.653 68.319 -354.001
C 416.335 68.745 -358.622
C 412.971 66.190 -361.001
C 411.980 66.180 -363.677
C 410.095 65.489 -365.968
C 408.586 64.953 -368.155
C 407.531 62.310 -368.092
C 405.505 61.064 -370.122
C 402.139 59.183 -370.983
C 401.559 58.181 -374.712
C 400.486 55.883 -376.853
C 396.863 57.230 -379.069
C 394.198 54.521 -380.809
C 392.066 53.223 -384.134
C 386.275 54.567 -385.049
C 384.386 51.337 -388.384
C 381.260 52.224 -390.558
C 378.716 50.339 -392.260
C 375.558 49.122 -394.278
C 373.966 46.792 -397.451
C 374.461 42.777 -397.753
C 375.575 38.224 -399.187
C 377.481 36.998 -401.270
C 378.947 32.517 -402.833
C 380.666 30.221 -405.529
C 380.623 25.769 -405.680
C 382.281 24.961 -408.486
C 384.326 21.206 -412.518
C 385.312 18.496 -413.829
C 386.772 16.390 -415.715
C 387.892 13.366 -416.676
C 388.560 11.921 -420.124
C 387.423 8.433 -424.022
C 389.547 5.141 -423.860
C 391.567 2.908 -426.283
C 394.558 -1.068 -427.136
C 395.945 -4.720 -427.634
C 398.435 -6.931 -426.759
C 401.227 -8.304 -429.969
C 403.794 -11.339 -429.615
C 407.047 -12.565 -431.097
C 410.108 -14.493 -431.616
C 410.963 -18.039 -434.842
C 412.824 -18.364 -437.486
C 414.544 -21.240 -437.931
C 417.649 -22.788 -438.632
C 422.047 -23.173 -441.718
C 424.133 -20.596 -440.217
C 426.830 -18.688 -439.904
C 430.938 -17.218 -441.669
C 434.705 -16.902 -439.956
C 438.775 -15.063 -439.476
C 442.789 -14.656 -441.103
C 446.806 -13.291 -441.198
C 449.523 -12.917 -439.998
C 451.486 -11.098 -437.834
C 454.632 -9.422 -437.058
C 457.843 -8.458 -435.286
C 460.683 -7.830 -434.120
C 463.049 -8.344 -430.969
N -33.227 -22.325 51.418
N 81.901 163.931 -26.979
N 198.638 255.633 26.947
N 235.072 149.644 65.717
N 206.340 124.404 -270.332
N 277.001 220.389 -292.798
N 352.425 101.746 -241.301
N 244.786 229.053 -459.778
N 330.845 278.340 -392.522
N 309.019 0.119 -340.252
N 393.631 43.723 -284.012
N 319.986 -13.889 -164.442
N 459.321 -25.650 -175.804
