# Supplementary material for: Impact of DNA methylation on 3D genome structure
Source: Nat Commun. 2021 May 28;12:3243. doi: 10.1038/s41467-021-23142-8 (PMC8163762; doi:10.1038/s41467-021-23142-8)
Supplement: Supplementary file 7 — Supplementary Software 2 [file 41467_2021_23142_MOESM7_ESM.zip › Supplementary_Software2/test/output_pos/cartnucl_000000_000069.xyz]

2888
generated by Juergen Walther
C 0.000 0.000 0.000
C 2.807 -1.389 3.098
C 2.483 -2.366 5.811
C 2.456 -3.528 9.388
C 3.649 -5.410 11.927
C 4.332 -9.331 12.877
C 5.933 -11.205 14.993
C 5.820 -14.124 17.006
C 6.310 -16.758 19.027
C 6.864 -19.180 21.236
C 7.110 -22.353 22.273
C 7.228 -25.227 23.961
C 7.614 -28.376 25.324
C 7.837 -31.114 27.080
C 7.810 -33.867 28.799
C 7.547 -36.707 30.459
C 6.841 -38.508 33.385
C 5.483 -40.361 35.948
C 4.625 -42.809 38.353
C 4.270 -45.762 40.223
C 3.032 -47.610 42.250
C 2.406 -48.703 46.092
C 0.816 -50.927 48.437
C -0.911 -53.054 50.785
C -2.535 -55.048 52.674
C -4.104 -57.246 54.933
C -5.692 -59.241 56.928
C -8.629 -59.936 58.904
C -11.572 -59.883 60.399
C -14.573 -60.216 61.068
C -17.822 -61.205 61.519
C -20.472 -62.501 64.057
C -23.983 -62.543 64.654
C -27.531 -63.146 64.920
C -30.757 -63.541 65.346
C -34.546 -63.952 65.515
C -37.242 -63.986 66.280
C -40.376 -63.034 66.491
C -43.700 -61.926 66.965
C -46.808 -60.324 65.835
C -49.254 -58.896 64.946
C -52.486 -57.598 63.788
C -55.091 -56.374 62.840
C -57.092 -52.722 63.093
C -59.554 -49.986 62.725
C -61.353 -48.280 60.184
C -63.859 -46.223 59.109
C -65.442 -43.942 57.886
C -66.713 -40.983 57.083
C -66.970 -38.336 54.600
C -68.814 -35.108 54.145
C -70.825 -32.772 52.361
C -70.699 -29.433 51.201
C -72.312 -26.320 50.741
C -71.864 -23.889 48.056
C -72.146 -21.041 45.921
C -72.401 -18.114 45.323
C -72.875 -15.132 44.052
C -72.016 -11.676 42.430
C -70.484 -9.494 40.017
C -69.640 -6.724 39.093
C -67.851 -4.279 37.509
C -67.438 -2.127 34.906
C -63.936 0.458 34.705
C -61.744 3.802 33.699
C -58.477 4.021 32.056
C -56.271 5.705 30.494
C -52.923 6.830 29.617
C -50.394 8.398 29.244
C -47.180 9.546 28.562
C -44.156 9.538 27.754
C -41.078 9.790 26.081
C -37.491 11.168 26.432
C -33.985 12.596 26.127
C -30.757 11.485 26.591
C -27.247 10.931 28.260
C -24.115 10.283 28.429
C -20.740 9.734 28.061
C -17.499 9.219 28.554
C -14.611 8.580 30.098
C -11.648 7.319 31.080
C -8.943 5.492 31.460
C -5.224 5.100 32.790
C -1.943 4.126 32.859
C -0.215 1.688 35.372
C 2.127 0.146 38.116
C 3.595 -2.805 38.794
C 5.828 -5.277 39.785
C 7.233 -7.553 41.709
C 8.690 -9.645 44.010
C 10.476 -12.195 45.607
C 10.872 -14.928 47.289
C 12.379 -18.211 48.114
C 12.456 -20.562 50.832
C 13.276 -22.587 54.384
C 11.748 -25.168 56.820
C 11.196 -27.866 58.382
C 10.532 -30.235 60.688
C 9.467 -32.704 62.604
C 7.734 -34.328 65.631
C 5.593 -35.174 67.692
C 3.408 -36.022 69.701
C 1.474 -37.841 71.749
C -0.458 -40.845 72.990
C -3.463 -40.778 75.193
C -5.548 -42.238 77.585
C -8.703 -43.169 78.152
C -11.923 -43.183 80.335
C -14.537 -45.592 81.522
C -16.986 -46.621 83.192
C -20.227 -46.771 84.027
C -23.504 -46.706 84.698
C -26.821 -47.829 84.434
C -29.904 -47.015 85.759
C -33.275 -46.631 88.083
C -36.150 -46.097 87.857
C -40.041 -45.635 87.456
C -43.013 -45.334 87.621
C -46.589 -44.571 87.306
C -49.395 -42.958 87.431
C -52.130 -41.543 86.632
C -54.497 -39.691 85.315
C -56.830 -37.604 84.320
C -59.279 -35.487 82.694
C -61.729 -33.631 81.385
C -63.637 -31.489 80.015
C -64.314 -27.762 78.810
C -66.219 -25.582 77.102
C -68.322 -23.411 75.836
C -69.709 -20.593 75.387
C -70.932 -17.050 74.495
C -70.007 -14.563 72.838
C -70.008 -11.746 70.817
C -69.267 -8.634 69.735
C -69.048 -5.576 67.404
C -68.477 -2.779 65.735
C -66.898 0.972 66.034
C -66.186 3.372 64.804
C -63.962 6.248 62.737
C -62.866 8.651 61.267
C -61.973 11.730 59.959
C -60.541 14.644 59.110
C -58.596 16.933 57.661
C -56.741 18.278 55.136
C -54.544 19.967 53.235
C -52.499 21.238 51.088
C -50.055 23.070 49.283
C -48.107 24.416 46.950
C -46.028 26.201 45.391
C -43.055 28.078 44.437
C -41.547 30.096 42.360
C -38.440 31.683 41.932
C -36.626 33.019 40.161
C -35.195 35.973 41.749
C -34.297 37.614 43.319
C -32.844 41.616 43.353
C -33.783 44.210 41.840
C -35.674 46.160 43.205
C -38.093 46.574 47.724
C -40.123 47.990 51.719
C -39.812 51.171 54.270
C -41.520 52.355 55.039
C -41.152 54.705 58.363
C -42.215 56.859 61.062
C -38.897 61.487 63.809
C -35.816 65.284 61.345
C -34.800 68.374 60.041
C -34.187 71.558 58.483
C -34.307 74.890 57.254
C -32.290 77.098 55.911
C -31.481 79.501 53.185
C -25.632 81.191 52.912
C -23.978 83.551 52.490
C -20.809 84.343 51.463
C -17.699 86.386 49.994
C -15.715 86.619 47.945
C -14.412 87.339 44.895
C -13.808 87.990 42.134
C -12.874 90.361 40.309
C -8.646 94.001 40.463
C -5.674 94.522 37.814
C -2.552 95.164 36.304
C 1.097 90.966 33.228
C 4.348 89.110 30.766
C 7.873 89.518 30.913
C 9.975 89.945 30.125
C 12.949 86.715 28.559
C 13.479 85.425 26.698
C 16.532 85.573 26.088
C 18.071 86.059 23.597
C 21.606 85.584 21.868
C 24.359 84.970 21.175
C 26.434 82.833 20.914
C 28.783 80.004 18.880
C 32.026 78.761 16.357
C 36.067 78.764 16.001
C 38.049 81.239 14.263
C 40.881 81.871 13.444
C 43.548 81.789 9.641
C 46.528 81.546 8.382
C 50.241 81.471 9.060
C 52.969 80.815 4.961
C 56.065 81.211 3.102
C 58.423 82.416 1.814
C 61.598 84.595 2.260
C 62.396 85.043 0.972
C 62.404 86.945 -4.265
C 64.028 87.790 -9.233
C 66.686 87.859 -12.229
C 70.966 88.767 -12.324
C 73.230 87.829 -9.729
C 76.426 86.765 -7.600
C 79.321 89.564 -8.424
C 82.787 90.313 -7.765
C 86.448 89.629 -10.594
C 87.955 90.736 -18.439
C 91.790 89.258 -18.412
C 95.721 87.654 -21.691
C 99.504 88.436 -21.418
C 102.931 86.697 -22.578
C 107.415 87.183 -21.987
C 112.118 86.764 -22.651
C 116.101 87.549 -23.288
C 119.756 85.978 -25.442
C 121.718 87.532 -26.211
C 123.004 88.685 -28.647
C 127.321 88.777 -27.653
C 130.794 87.433 -27.125
C 134.426 87.471 -28.688
C 137.108 90.028 -27.963
C 139.918 92.256 -29.646
C 143.525 92.966 -32.325
C 148.035 94.863 -31.044
C 151.775 93.644 -31.383
C 156.000 94.343 -32.966
C 160.535 93.895 -32.065
C 163.210 94.691 -29.554
C 166.638 95.915 -28.365
C 168.801 101.256 -26.768
C 170.756 104.359 -25.327
C 174.015 104.729 -21.250
C 174.464 107.875 -19.403
C 176.969 110.306 -16.442
C 177.254 112.560 -13.800
C 178.049 115.390 -11.219
C 179.110 116.410 -8.567
C 179.879 119.730 -6.394
C 177.872 119.232 -2.496
C 176.388 121.719 0.119
C 174.015 124.615 3.325
C 172.778 126.767 6.193
C 171.520 129.372 8.382
C 174.582 132.852 12.258
C 174.898 137.063 13.669
C 176.224 141.199 17.303
C 174.805 144.138 18.946
C 172.786 146.927 20.357
C 170.310 150.898 20.228
C 167.759 154.018 18.785
C 167.545 157.249 18.886
C 165.350 160.646 18.790
C 163.465 162.162 17.629
C 160.636 164.563 18.011
C 158.462 168.257 18.470
C 156.514 169.055 19.009
C 154.186 172.094 19.835
C 152.212 175.886 19.697
C 149.054 177.217 19.694
C 146.527 178.417 20.930
C 143.475 179.842 22.698
C 140.185 181.274 22.653
C 139.820 182.892 24.846
C 140.845 184.570 28.453
C 138.235 187.500 30.245
C 136.971 189.318 34.593
C 133.348 191.066 34.932
C 130.793 192.942 36.850
C 128.176 193.093 38.232
C 125.727 191.656 40.894
C 123.366 190.812 42.781
C 121.871 191.314 45.537
C 122.172 191.372 48.422
C 119.822 192.932 51.259
C 118.629 192.284 54.695
C 120.795 186.177 57.643
C 118.575 183.998 59.879
C 116.310 183.355 62.118
C 113.665 181.200 63.089
C 111.162 179.493 64.533
C 108.536 178.051 65.975
C 106.818 175.514 67.321
C 104.527 173.384 68.478
C 102.520 170.999 69.963
C 100.211 169.043 71.177
C 97.899 166.987 72.160
C 95.592 164.762 72.945
C 92.255 163.687 73.029
C 89.165 162.264 72.498
C 86.155 160.412 72.630
C 83.607 158.112 73.378
C 81.050 156.587 72.932
C 77.011 156.429 72.899
C 74.012 154.537 72.264
C 71.015 152.693 71.467
C 68.505 150.878 70.701
C 65.598 148.994 70.073
C 62.990 147.217 69.345
C 60.528 146.203 66.912
C 58.705 145.739 64.199
C 57.578 144.683 61.519
C 56.469 142.893 58.816
C 53.363 141.571 56.883
C 52.304 140.603 53.623
C 51.426 139.022 50.500
C 50.487 137.774 47.618
C 49.714 136.268 44.199
C 48.607 135.606 41.711
C 48.207 135.557 38.453
C 47.565 135.661 34.978
C 48.613 135.853 31.461
C 49.478 136.157 28.638
C 50.463 136.025 25.104
C 51.314 136.077 22.196
C 51.668 138.854 19.103
C 52.339 140.484 15.851
C 54.945 140.798 13.462
C 56.131 141.606 10.361
C 57.635 142.866 8.047
C 58.938 144.953 5.821
C 61.921 146.620 4.569
C 62.877 148.867 1.730
C 64.876 149.893 -1.033
C 66.802 152.665 -2.090
C 67.766 154.879 -4.674
C 70.987 156.513 -5.200
C 73.679 158.448 -6.524
C 74.915 160.877 -7.775
C 76.782 163.107 -9.283
C 79.279 166.089 -9.712
C 82.326 167.905 -9.121
C 83.987 170.445 -9.300
C 86.332 172.804 -8.515
C 89.404 174.195 -8.976
C 90.684 177.585 -6.556
C 92.742 181.045 -5.664
C 94.815 181.818 -2.745
C 97.016 183.619 -1.310
C 98.579 185.449 1.420
C 99.651 187.564 3.255
C 101.014 189.425 5.861
C 102.199 190.140 8.669
C 104.282 190.876 11.398
C 104.757 193.341 14.328
C 105.864 195.650 17.134
C 105.589 195.764 20.566
C 104.326 196.798 24.137
C 104.432 197.225 27.309
C 105.111 197.674 30.651
C 104.952 198.344 33.897
C 103.705 199.073 36.904
C 102.861 199.108 40.163
C 102.427 198.384 43.339
C 101.557 199.539 47.036
C 101.702 199.689 50.452
C 98.939 198.678 53.019
C 96.249 198.737 55.875
C 95.094 196.685 58.278
C 93.855 195.391 61.256
C 91.654 194.269 63.436
C 89.140 193.432 65.622
C 87.239 192.092 68.235
C 85.025 190.175 69.606
C 83.655 187.871 72.165
C 80.493 186.482 73.159
C 76.706 185.845 74.785
C 73.543 183.672 74.332
C 71.325 181.460 74.794
C 68.455 179.714 75.077
C 65.881 177.646 74.996
C 62.350 176.441 74.059
C 59.877 175.559 72.430
C 57.448 174.647 70.757
C 54.784 172.939 69.648
C 52.616 169.932 68.898
C 50.107 169.653 66.157
C 47.178 168.316 64.803
C 45.985 166.640 62.173
C 43.448 166.214 59.257
C 41.380 163.524 57.663
C 39.198 162.275 55.786
C 37.922 161.355 52.828
C 36.850 160.577 49.756
C 36.389 158.452 46.998
C 34.892 158.593 43.890
C 32.292 158.520 40.704
C 32.248 158.053 37.809
C 32.218 157.158 33.974
C 31.730 156.554 31.085
C 31.730 156.055 27.448
C 31.615 156.687 24.274
C 32.350 156.913 21.187
C 33.737 157.512 18.274
C 34.875 158.424 15.331
C 36.611 159.156 12.237
C 37.981 159.735 9.245
C 39.550 160.727 6.665
C 41.503 163.592 4.719
C 43.406 164.528 2.112
C 44.855 165.515 -0.656
C 45.770 167.532 -2.927
C 47.304 170.143 -5.309
C 49.614 172.253 -5.355
C 52.227 174.277 -6.399
C 54.107 177.054 -6.798
C 57.106 179.284 -7.731
C 59.452 181.563 -8.213
C 60.269 185.554 -7.970
C 62.119 187.633 -8.165
C 65.090 190.390 -7.138
C 67.223 192.526 -6.985
C 69.334 195.260 -7.240
C 71.035 198.133 -6.912
C 73.235 200.435 -5.920
C 76.235 201.559 -4.750
C 78.761 203.270 -3.343
C 81.404 204.487 -1.950
C 83.906 206.431 -0.353
C 86.733 207.637 0.913
C 88.938 209.491 2.195
C 90.702 211.869 4.315
C 93.383 213.619 4.956
C 94.592 215.917 7.327
C 94.701 220.913 8.038
C 95.002 223.809 9.836
C 90.840 227.493 9.205
C 90.985 229.957 6.492
C 92.125 233.591 4.912
C 93.604 237.732 3.306
C 93.509 239.960 2.079
C 91.931 241.780 -1.098
C 91.279 244.625 -1.649
C 91.737 247.380 -2.696
C 91.460 249.771 -1.714
C 94.283 252.330 -6.479
C 94.168 255.129 -9.208
C 94.041 257.990 -11.656
C 94.287 262.910 -11.058
C 92.834 264.943 -11.201
C 92.627 265.130 -14.823
C 89.785 267.596 -17.015
C 91.334 268.200 -19.592
C 96.787 269.079 -26.248
C 94.436 270.352 -30.803
C 92.414 272.725 -33.144
C 90.012 273.841 -34.008
C 86.552 275.674 -34.969
C 87.049 278.284 -36.805
C 90.403 281.734 -38.309
C 88.613 284.692 -40.309
C 90.281 287.942 -38.784
C 90.367 291.544 -39.645
C 91.520 295.526 -39.060
C 92.816 297.952 -41.313
C 92.038 301.655 -41.368
C 94.218 303.239 -46.649
C 95.330 305.676 -46.832
C 98.381 305.781 -48.908
C 99.084 308.682 -50.649
C 101.944 309.707 -52.137
C 102.378 311.813 -54.198
C 103.960 314.135 -55.868
C 106.712 312.380 -57.124
C 110.296 311.431 -58.148
C 111.982 310.689 -62.030
C 115.651 311.381 -60.043
C 119.706 311.681 -58.500
C 123.022 312.272 -57.915
C 126.649 311.821 -58.704
C 128.744 307.830 -59.932
C 131.275 306.684 -63.745
C 133.639 303.215 -63.056
C 135.393 300.382 -62.837
C 137.258 297.943 -59.392
C 138.473 296.810 -57.408
C 142.984 296.542 -55.838
C 145.195 294.664 -55.096
C 147.021 293.914 -52.097
C 149.907 293.389 -50.792
C 153.730 293.304 -48.945
C 155.612 288.819 -48.286
C 156.583 290.140 -43.118
C 159.331 288.999 -39.731
C 160.554 287.270 -35.436
C 164.670 288.233 -33.641
C 167.160 288.859 -30.341
C 166.869 289.317 -27.709
C 168.408 289.690 -23.519
C 171.492 291.457 -22.773
C 173.863 292.332 -18.588
C 174.427 295.010 -17.435
C 169.377 297.643 -12.040
C 171.405 299.780 -9.746
C 169.860 301.576 -8.635
C 167.325 305.537 -8.612
C 167.606 309.379 -8.547
C 165.014 312.183 -7.645
C 163.002 313.014 -5.100
C 162.752 310.036 -0.444
C 162.174 309.840 3.407
C 160.555 310.169 5.904
C 160.579 312.688 8.369
C 160.255 312.968 12.378
C 158.354 317.924 13.362
C 158.080 320.443 16.584
C 156.784 322.234 19.106
C 154.515 322.695 22.530
C 151.297 325.506 25.084
C 148.700 328.528 28.371
C 145.974 329.997 30.911
C 142.833 331.303 32.960
C 142.024 330.807 36.657
C 143.230 328.582 40.656
C 143.547 328.795 44.292
C 143.354 330.804 47.844
C 143.895 332.959 50.541
C 144.057 332.194 52.637
C 142.248 333.657 54.827
C 140.497 332.239 58.044
C 139.279 330.538 62.265
C 138.051 329.921 65.645
C 136.611 329.189 68.480
C 137.310 328.320 71.403
C 136.879 325.516 72.825
C 136.542 323.921 76.470
C 134.279 320.297 77.590
C 134.760 317.096 79.241
C 137.401 315.214 80.906
C 140.178 312.613 81.998
C 142.517 309.852 82.527
C 142.759 306.624 83.547
C 142.530 304.059 84.213
C 145.474 301.506 84.029
C 147.200 299.230 86.878
C 146.789 294.876 87.137
C 147.313 289.468 86.983
C 147.541 287.363 85.230
C 149.518 284.878 84.950
C 149.710 280.764 83.924
C 149.373 278.258 83.320
C 149.548 274.941 83.168
C 149.698 271.625 83.421
C 153.984 268.931 82.255
C 154.598 265.606 82.238
C 156.574 262.089 81.875
C 157.964 259.339 81.058
C 160.216 257.571 78.221
C 158.828 253.895 77.934
C 156.135 250.087 76.371
C 155.961 248.222 76.048
C 155.986 243.789 76.513
C 152.394 240.980 74.792
C 152.782 237.128 73.892
C 153.001 233.764 72.218
C 151.183 229.637 77.688
C 152.721 225.602 77.361
C 152.174 222.700 78.683
C 152.249 218.960 78.421
C 149.788 215.901 77.851
C 147.331 214.481 75.122
C 144.762 213.314 73.971
C 141.988 212.891 72.831
C 138.079 211.611 71.862
C 134.280 209.030 72.503
C 132.858 208.385 74.753
C 130.069 208.796 76.977
C 129.286 209.366 80.813
C 125.514 210.140 83.218
C 122.525 208.869 83.524
C 120.553 207.437 85.697
C 119.495 208.207 88.679
C 118.963 207.948 91.443
C 117.969 206.907 93.514
C 115.074 204.830 97.407
C 113.485 203.045 100.059
C 111.919 202.324 102.812
C 109.302 203.230 105.029
C 106.968 203.556 107.419
C 104.871 203.876 109.979
C 101.870 204.130 111.438
C 99.253 204.708 113.423
C 96.320 204.936 115.230
C 93.846 205.432 117.297
C 91.353 206.150 119.247
C 88.765 207.076 121.074
C 87.378 208.794 123.799
C 85.889 211.009 125.973
C 83.790 212.725 128.244
C 81.119 213.811 130.251
C 79.562 215.734 131.965
C 79.001 217.651 135.481
C 77.114 220.027 137.421
C 75.325 222.529 139.306
C 73.603 224.775 140.780
C 71.731 227.102 142.645
C 70.023 229.350 144.230
C 69.598 232.805 145.178
C 69.849 236.072 145.577
C 69.605 239.137 145.236
C 68.680 242.391 144.694
C 67.738 245.788 146.339
C 67.771 249.296 145.723
C 67.203 252.753 144.857
C 66.863 255.951 144.222
C 66.473 259.595 143.161
C 66.539 262.390 142.973
C 67.505 265.371 141.995
C 68.660 268.611 141.178
C 70.088 271.091 138.873
C 71.377 273.036 137.038
C 72.499 275.638 134.705
C 73.578 277.723 132.788
C 77.227 279.530 131.882
C 79.882 281.607 130.359
C 81.223 282.380 127.164
C 83.110 284.292 125.053
C 85.200 285.276 123.087
C 88.019 286.075 121.529
C 90.304 285.374 118.785
C 93.436 286.817 117.325
C 95.504 288.015 114.684
C 98.654 287.363 113.213
C 101.672 288.592 111.841
C 103.716 287.169 109.173
C 106.246 286.598 106.719
C 109.063 286.511 105.698
C 111.844 286.403 103.969
C 115.048 284.902 102.298
C 116.883 282.559 100.280
C 119.503 281.334 99.344
C 121.713 279.014 98.152
C 123.491 277.664 95.583
C 126.031 274.184 96.239
C 129.211 271.638 95.605
C 129.210 268.004 95.141
C 130.670 265.332 94.208
C 131.671 261.836 94.369
C 133.178 259.261 94.667
C 134.228 255.956 94.962
C 134.116 252.839 95.224
C 134.143 249.372 94.665
C 135.563 246.050 96.019
C 136.943 242.583 96.728
C 135.911 239.745 98.388
C 135.596 237.019 101.196
C 134.983 234.154 102.488
C 134.395 230.877 103.350
C 133.958 228.011 104.965
C 133.541 225.833 107.457
C 132.430 223.425 109.531
C 130.677 221.083 111.029
C 130.476 218.040 113.570
C 129.527 215.016 114.861
C 127.457 214.332 118.101
C 126.308 213.107 121.647
C 123.480 212.080 123.152
C 121.169 210.416 125.146
C 119.179 209.833 127.706
C 117.423 209.319 130.612
C 115.118 208.281 133.031
C 112.640 208.588 135.086
C 109.503 207.588 136.785
C 107.545 208.523 139.650
C 106.023 209.023 143.500
C 103.796 211.386 145.593
C 101.334 212.545 147.213
C 99.300 214.042 149.447
C 97.113 215.793 151.195
C 95.914 218.504 153.647
C 95.353 221.244 154.961
C 94.782 224.008 156.210
C 93.256 226.592 157.707
C 90.445 228.957 158.603
C 90.807 232.518 159.641
C 89.682 235.342 161.360
C 88.831 238.545 160.950
C 89.109 242.304 161.907
C 86.878 245.268 162.448
C 86.082 248.176 163.317
C 86.041 251.513 163.027
C 86.191 254.821 162.543
C 85.037 257.907 161.329
C 86.018 261.216 161.424
C 86.708 265.148 162.412
C 87.201 267.758 161.166
C 87.598 271.268 159.426
C 87.913 274.109 158.543
C 88.620 277.339 156.950
C 90.229 279.953 155.916
C 91.517 282.201 154.070
C 93.168 283.910 151.808
C 95.096 285.685 149.827
C 96.967 287.357 147.214
C 98.623 289.148 144.930
C 100.554 290.394 142.735
C 104.082 290.467 140.903
C 106.005 291.597 138.389
C 107.980 293.060 136.222
C 110.707 294.092 134.973
C 114.093 294.792 133.274
C 116.334 293.260 131.717
C 118.849 292.464 129.468
C 121.786 291.269 128.306
C 124.499 290.151 125.811
C 127.043 288.935 124.085
C 130.803 287.382 124.410
C 133.014 286.196 123.192
C 135.586 283.287 121.639
C 137.768 281.659 120.326
C 140.642 280.246 119.009
C 143.416 278.487 118.322
C 145.490 276.072 117.328
C 146.482 273.425 115.421
C 147.900 270.648 114.167
C 148.870 267.951 112.687
C 150.444 264.967 111.587
C 151.463 262.297 109.891
C 153.022 259.740 108.904
C 154.758 256.540 108.771
C 156.476 254.340 107.079
C 157.996 251.200 107.518
C 157.454 246.190 108.252
C 157.843 241.241 109.372
C 158.555 237.492 108.238
C 158.695 233.835 107.618
C 161.098 232.701 108.177
C 162.188 229.614 109.308
C 162.825 226.845 109.185
C 161.186 224.812 111.979
C 160.116 221.972 112.935
C 159.927 218.436 113.722
C 159.320 214.919 113.720
C 159.641 212.401 113.006
C 159.740 209.414 111.818
C 160.124 206.178 109.706
C 159.781 204.207 107.731
C 159.455 202.071 107.415
C 163.566 196.029 109.365
C 165.469 194.209 106.382
C 165.611 190.882 105.968
C 165.382 187.875 104.655
C 167.923 185.330 101.639
C 165.009 182.501 100.409
C 163.994 180.390 99.341
C 161.618 177.511 98.799
C 158.951 176.853 96.554
C 157.318 175.228 92.979
C 153.071 174.434 92.389
C 152.002 172.202 91.472
C 149.532 170.646 91.279
C 147.637 168.554 89.670
C 144.508 166.884 89.591
C 141.735 165.102 88.958
C 139.157 163.105 88.313
C 135.940 162.380 87.739
C 132.923 160.998 87.404
C 129.709 159.932 86.731
C 126.831 158.455 86.318
C 123.911 157.047 86.145
C 120.883 155.736 86.186
C 118.671 153.123 86.946
C 116.367 150.953 88.301
C 113.561 148.940 89.064
C 110.385 147.445 89.202
C 108.166 145.789 90.381
C 106.551 142.188 91.261
C 103.879 140.301 92.768
C 101.286 138.418 94.425
C 98.890 136.961 95.949
C 96.257 135.153 97.430
C 93.852 133.587 98.930
C 92.559 132.072 101.937
C 92.059 130.954 105.003
C 91.270 130.700 107.983
C 89.830 130.758 111.091
C 87.915 128.716 113.792
C 87.356 128.564 117.307
C 86.279 128.803 120.743
C 85.430 128.822 123.909
C 84.524 129.165 127.599
C 84.057 128.748 130.330
C 84.571 128.827 133.571
C 85.183 128.655 137.049
C 86.501 129.988 140.210
C 87.703 131.020 142.720
C 88.708 132.427 145.958
C 89.697 133.558 148.591
C 93.009 133.175 151.098
C 95.433 133.559 153.865
C 97.188 136.112 155.599
C 99.024 137.269 158.237
C 101.215 138.435 159.982
C 104.063 139.077 161.560
C 106.934 141.285 161.915
C 109.933 141.627 164.132
C 112.191 143.393 166.246
C 115.633 144.176 166.463
C 118.548 144.506 168.437
C 121.320 146.849 168.045
C 124.343 148.695 168.490
C 127.264 149.013 169.086
C 130.293 150.016 169.833
C 133.998 151.152 169.296
C 136.629 153.119 167.832
C 139.574 153.639 167.288
C 142.398 154.727 165.699
C 144.881 157.022 165.312
C 147.895 156.520 162.205
C 151.586 156.895 160.407
C 152.413 158.090 157.044
C 154.538 159.184 154.939
C 156.176 159.519 151.707
C 158.085 159.412 149.397
C 159.705 159.569 146.321
C 160.178 159.995 143.256
C 161.017 161.239 140.081
C 162.787 160.306 136.782
C 164.675 160.027 133.498
C 163.936 159.285 130.215
C 163.636 157.262 126.864
C 163.376 156.776 123.710
C 163.307 156.778 120.271
C 163.154 155.945 117.062
C 162.707 154.131 114.299
C 161.724 152.927 111.313
C 160.223 152.408 108.435
C 160.150 150.676 104.864
C 159.600 150.304 101.507
C 157.118 147.863 99.736
C 155.570 145.025 97.513
C 152.769 144.482 95.729
C 150.500 143.484 93.292
C 148.208 141.648 91.799
C 146.058 139.414 90.322
C 143.583 137.882 88.380
C 140.741 136.457 87.790
C 137.601 135.797 85.936
C 134.972 133.349 85.826
C 132.658 129.953 85.121
C 129.632 128.005 86.527
C 126.718 126.811 86.861
C 124.026 124.864 87.433
C 121.230 123.360 88.344
C 119.050 120.756 90.150
C 117.699 119.073 92.362
C 116.347 117.449 94.612
C 114.065 115.855 96.482
C 110.713 115.181 98.097
C 110.135 113.371 101.303
C 108.147 111.419 103.410
C 106.762 111.346 106.447
C 106.079 109.591 109.850
C 103.232 108.992 112.214
C 101.709 107.753 114.661
C 101.049 107.345 117.920
C 100.618 107.081 121.228
C 99.122 107.867 124.306
C 99.374 106.856 127.598
C 99.046 104.939 131.222
C 99.234 105.462 134.102
C 99.243 106.291 137.952
C 99.142 106.464 140.937
C 99.477 107.136 144.530
C 100.694 107.193 147.530
C 101.835 108.172 150.334
C 103.515 109.572 152.780
C 105.394 110.625 155.261
C 107.361 112.313 157.791
C 109.034 113.716 160.321
C 111.064 115.081 162.349
C 114.793 115.967 163.408
C 116.900 117.661 165.403
C 118.923 118.945 167.639
C 121.575 119.268 169.350
C 125.015 119.932 170.953
C 127.779 121.195 170.212
C 130.794 122.897 170.388
C 134.082 123.550 169.978
C 137.400 125.506 169.937
C 140.426 126.792 169.586
C 144.284 125.914 168.590
C 146.885 126.790 168.092
C 150.246 128.257 166.082
C 152.926 129.323 165.180
C 156.228 130.184 164.590
C 159.380 130.543 163.498
C 162.055 131.495 161.747
C 163.916 133.619 159.836
C 166.086 135.048 157.704
C 167.852 136.782 155.637
C 170.183 138.072 153.292
C 172.034 139.994 151.311
C 174.242 141.091 149.345
C 176.581 141.470 146.579
C 179.008 143.124 145.152
C 181.017 142.999 142.270
C 181.633 144.751 138.932
C 182.427 147.601 136.248
C 182.660 150.127 134.591
C 182.214 152.989 131.890
C 183.113 154.586 128.463
C 183.066 157.994 125.657
C 186.710 161.412 124.702
C 187.205 162.870 121.930
C 189.063 165.057 120.317
C 190.497 163.453 116.543
C 188.425 163.190 113.315
C 187.969 163.498 109.088
C 186.821 163.767 105.193
C 188.294 164.390 102.330
C 187.708 166.802 99.849
C 188.722 168.144 97.201
C 186.500 170.064 95.035
C 186.398 173.173 93.144
C 182.933 175.483 90.590
C 181.346 176.187 86.507
C 180.226 177.558 83.224
C 177.803 179.227 83.170
C 177.142 179.225 80.934
C 175.841 177.855 77.772
C 173.227 177.552 75.915
C 171.357 178.692 72.351
C 171.813 180.923 70.230
C 174.622 185.173 68.091
C 176.690 186.299 64.248
C 177.206 187.779 61.310
C 176.471 188.221 56.824
C 176.867 187.692 53.044
C 181.145 185.130 49.274
C 183.588 185.405 45.715
C 186.884 187.407 44.847
C 189.998 190.063 43.168
C 190.988 193.466 41.416
C 193.416 195.464 40.027
C 194.675 192.910 35.289
C 194.073 195.487 31.923
C 194.868 198.369 30.195
C 196.445 199.872 27.783
C 200.286 202.541 26.062
C 201.578 204.551 22.489
C 206.031 206.264 22.607
C 208.455 208.342 21.324
C 211.762 209.739 20.567
C 213.967 210.838 18.962
C 213.908 212.034 13.772
C 214.825 213.878 10.546
C 219.917 212.927 12.476
C 222.916 212.619 10.791
C 226.001 212.407 8.191
C 228.489 213.232 5.552
C 230.287 213.201 2.602
C 229.305 216.468 0.155
C 231.280 217.038 -2.201
C 233.899 218.179 -6.197
C 231.231 221.972 -8.385
C 232.173 223.418 -12.476
C 232.720 224.994 -14.720
C 232.762 229.010 -16.109
C 233.314 232.715 -16.247
C 229.483 236.055 -17.022
C 229.060 235.760 -20.441
C 227.698 239.241 -21.987
C 226.554 243.028 -23.842
C 224.591 244.323 -27.972
C 224.325 247.973 -30.118
C 221.665 246.736 -34.634
C 219.668 248.324 -37.111
C 217.472 249.871 -39.725
C 214.573 250.694 -39.306
C 211.350 252.766 -40.548
C 207.997 255.382 -36.386
C 205.613 257.349 -35.940
C 201.093 258.601 -35.383
C 197.953 262.994 -36.174
C 193.721 265.809 -36.397
C 191.546 266.436 -37.865
C 187.340 265.670 -40.489
C 184.717 263.609 -40.846
C 182.802 261.779 -43.642
C 177.846 261.516 -44.590
C 173.021 261.119 -43.236
C 173.089 259.776 -44.432
C 170.525 259.084 -45.641
C 168.269 258.551 -47.800
C 165.814 257.641 -49.193
C 164.678 256.948 -51.911
C 164.869 254.394 -53.747
C 163.436 253.312 -56.776
C 161.077 252.425 -58.646
C 157.857 253.073 -58.376
C 156.756 250.865 -60.579
C 154.152 249.063 -60.465
C 155.978 245.244 -62.039
C 154.644 241.221 -63.310
C 154.757 238.694 -66.072
C 156.715 237.377 -68.929
C 155.646 235.723 -72.326
C 152.774 234.704 -74.732
C 151.930 236.668 -79.378
C 151.092 237.335 -82.662
C 151.233 234.283 -85.663
C 146.270 231.678 -88.246
C 142.058 231.601 -92.230
C 138.456 229.638 -94.838
C 138.360 226.500 -96.341
C 139.123 225.606 -98.588
C 136.590 223.458 -99.382
C 142.697 219.516 -103.881
C 140.204 218.092 -105.905
C 139.745 215.863 -107.912
C 136.329 219.208 -111.033
C 134.382 218.236 -112.981
C 131.241 217.956 -113.370
C 130.130 214.610 -115.653
C 126.427 214.139 -115.834
C 123.967 211.985 -116.927
C 121.169 212.079 -118.303
C 118.104 210.732 -119.492
C 115.386 209.458 -120.735
C 113.834 206.547 -122.038
C 111.849 204.139 -123.275
C 109.830 201.930 -124.723
C 108.152 199.044 -124.964
C 106.507 196.304 -125.916
C 104.619 193.461 -126.440
C 102.910 190.879 -127.463
C 101.427 188.185 -128.503
C 100.139 185.323 -129.522
C 99.251 183.080 -132.069
C 99.027 180.563 -134.406
C 98.190 177.730 -136.351
C 96.880 174.704 -137.564
C 96.708 172.300 -139.367
C 95.739 170.630 -142.919
C 95.649 167.706 -145.020
C 95.714 164.814 -147.176
C 95.870 162.134 -148.902
C 95.795 159.252 -150.923
C 95.888 156.574 -152.741
C 97.653 154.524 -155.126
C 99.838 153.201 -157.219
C 102.174 151.595 -158.456
C 104.554 149.318 -159.399
C 105.682 146.780 -162.123
C 108.596 145.237 -163.470
C 111.435 143.207 -164.388
C 114.018 141.479 -165.431
C 117.169 139.536 -166.354
C 119.316 138.316 -167.678
C 122.373 137.870 -168.790
C 125.577 137.458 -170.227
C 129.239 137.760 -170.200
C 132.181 138.149 -170.214
C 135.851 138.126 -170.123
C 138.878 138.272 -170.073
C 141.903 140.731 -171.557
C 145.185 142.239 -172.355
C 148.140 143.327 -170.716
C 151.421 144.281 -170.704
C 154.010 145.832 -170.394
C 156.446 148.079 -170.559
C 158.365 150.645 -168.834
C 161.305 152.862 -169.517
C 164.456 154.349 -168.782
C 165.901 157.552 -168.377
C 168.597 159.760 -168.979
C 169.872 162.441 -166.856
C 171.784 165.140 -165.511
C 173.251 167.751 -165.636
C 175.129 170.398 -165.183
C 176.104 174.057 -164.201
C 176.251 176.927 -162.038
C 176.784 179.883 -161.573
C 176.557 183.005 -160.199
C 177.738 185.409 -158.100
C 175.643 189.208 -157.684
C 175.219 193.245 -156.964
C 172.891 194.964 -154.717
C 172.011 197.565 -153.104
C 169.718 200.053 -151.764
C 168.163 202.550 -151.182
C 165.939 204.982 -150.062
C 163.500 206.303 -148.613
C 161.359 207.977 -146.388
C 158.588 210.656 -146.216
C 156.098 213.420 -145.448
C 152.703 213.686 -144.923
C 148.910 214.439 -145.600
C 145.856 215.117 -144.916
C 142.779 216.044 -143.690
C 139.582 216.852 -143.318
C 136.345 217.287 -143.997
C 132.979 217.251 -143.991
C 129.810 216.663 -143.347
C 125.990 217.686 -143.690
C 122.715 218.141 -142.807
C 119.563 216.365 -144.276
C 116.128 215.626 -146.022
C 113.556 213.481 -145.695
C 110.391 212.048 -145.598
C 107.756 210.351 -146.615
C 105.033 208.801 -148.019
C 102.057 207.048 -148.581
C 100.219 204.550 -149.496
C 97.448 202.104 -149.227
C 95.728 199.708 -151.281
C 93.227 197.818 -154.030
C 92.924 194.587 -156.127
C 91.971 191.745 -157.148
C 91.021 189.074 -158.973
C 90.502 186.190 -160.496
C 90.557 183.676 -163.407
C 91.538 181.805 -165.662
C 92.574 179.920 -167.877
C 93.022 177.255 -169.862
C 93.271 173.605 -170.821
C 95.308 172.192 -173.603
C 95.920 169.751 -176.026
C 98.204 167.553 -177.071
C 100.407 165.980 -179.864
C 101.493 162.596 -181.056
C 102.794 160.476 -182.969
C 105.360 158.920 -184.457
C 108.086 157.562 -185.844
C 110.685 155.215 -186.094
C 113.321 154.543 -188.222
C 115.761 153.252 -191.270
C 118.564 152.581 -191.817
C 122.289 151.450 -192.410
C 124.978 150.486 -193.300
C 128.510 149.746 -193.970
C 131.542 150.042 -195.069
C 134.709 150.290 -195.232
C 137.862 151.143 -194.915
C 140.977 152.186 -194.948
C 144.389 153.278 -194.413
C 147.615 154.099 -194.122
C 150.482 155.407 -193.715
C 152.793 158.638 -193.533
C 155.771 160.019 -192.812
C 158.792 161.263 -192.554
C 161.176 163.295 -193.050
C 163.810 166.100 -193.248
C 164.384 168.914 -192.007
C 166.003 171.687 -190.699
C 166.799 174.928 -190.182
C 168.401 178.044 -188.583
C 169.404 180.994 -187.477
C 169.289 185.005 -188.221
C 169.894 187.606 -187.415
C 169.580 191.349 -185.577
C 169.917 194.136 -184.457
C 170.633 197.434 -183.683
C 170.678 200.753 -183.189
C 170.216 203.783 -181.873
C 169.805 206.040 -179.350
C 169.035 208.679 -177.418
C 168.318 210.904 -175.196
C 167.353 213.764 -173.330
C 166.804 216.038 -170.969
C 166.072 218.678 -169.409
C 164.407 221.702 -168.244
C 164.417 224.376 -166.370
C 162.374 227.134 -165.610
C 160.944 230.152 -165.185
C 158.880 234.107 -165.121
C 156.243 236.242 -165.742
C 155.269 238.439 -166.009
C 153.641 241.827 -164.664
C 154.062 245.323 -163.498
C 152.904 248.114 -162.306
C 151.392 251.232 -163.064
C 149.922 254.248 -163.165
C 148.692 257.336 -163.117
C 146.419 259.715 -163.734
C 144.726 262.531 -164.301
C 142.571 265.193 -164.738
C 140.985 268.012 -165.156
C 139.453 270.796 -165.818
C 137.901 273.559 -166.737
C 137.920 276.959 -167.600
C 137.950 280.038 -169.139
C 137.249 283.264 -170.408
C 135.725 286.262 -171.423
C 135.483 288.866 -172.912
C 136.471 292.760 -173.371
C 136.171 295.806 -175.269
C 136.000 298.805 -177.267
C 135.701 301.341 -179.182
C 135.379 304.300 -181.063
C 135.115 306.930 -182.932
C 136.373 308.905 -185.676
C 138.046 310.110 -188.255
C 139.050 310.755 -191.109
C 139.491 311.498 -194.424
C 140.401 314.256 -197.013
C 141.784 314.688 -200.266
C 142.565 315.080 -203.768
C 143.484 315.530 -206.882
C 144.462 315.740 -210.564
C 145.658 316.343 -213.025
C 147.578 315.991 -215.665
C 149.805 315.794 -218.403
C 151.667 313.953 -220.982
C 153.272 312.428 -222.959
C 154.908 310.697 -225.752
C 156.369 309.207 -227.950
C 160.188 307.698 -228.683
C 163.120 306.039 -230.212
C 164.016 302.941 -231.694
C 166.084 300.960 -233.558
C 167.970 298.779 -234.500
C 170.504 296.672 -234.887
C 171.704 293.247 -234.619
C 174.805 291.307 -235.422
C 176.631 288.587 -236.819
C 178.865 286.036 -235.815
C 181.793 284.151 -236.437
C 182.491 280.670 -235.594
C 184.020 277.462 -235.244
C 186.284 275.586 -234.658
C 188.369 273.079 -234.344
C 190.257 270.089 -232.668
C 190.510 266.999 -230.846
C 192.137 264.942 -229.310
C 192.892 262.479 -227.063
C 193.405 259.196 -226.330
C 194.322 257.955 -222.254
C 195.950 255.609 -219.280
C 194.334 254.159 -216.330
C 194.325 252.076 -213.920
C 193.776 250.896 -210.522
C 194.089 249.934 -207.699
C 193.689 248.913 -204.396
C 192.331 248.300 -201.643
C 190.792 246.802 -198.865
C 190.917 246.606 -195.013
C 190.821 245.801 -191.303
C 189.036 246.830 -188.541
C 188.155 248.686 -185.195
C 186.658 249.238 -182.419
C 184.927 249.276 -179.447
C 183.648 250.059 -176.486
C 182.846 251.820 -173.770
C 181.251 253.370 -171.242
C 179.003 254.633 -169.204
C 178.039 256.120 -165.652
C 176.177 256.737 -162.847
C 174.681 260.142 -161.659
C 173.834 263.365 -159.588
C 171.185 265.364 -159.028
C 168.824 267.450 -157.560
C 167.310 270.246 -156.699
C 166.098 273.296 -155.687
C 164.086 275.940 -154.590
C 162.416 278.696 -154.852
C 159.543 280.979 -154.339
C 158.753 284.471 -154.657
C 158.359 288.581 -154.073
C 157.782 291.873 -156.011
C 156.399 294.475 -157.171
C 155.656 297.584 -158.245
C 154.790 300.379 -159.776
C 155.340 303.752 -161.541
C 156.247 305.899 -163.571
C 157.144 307.998 -165.649
C 157.165 310.584 -167.783
C 155.839 312.993 -170.379
C 157.856 314.820 -172.925
C 158.377 317.542 -175.051
C 158.888 318.364 -178.246
C 160.899 320.202 -181.022
C 160.270 322.269 -184.085
C 160.954 324.142 -186.509
C 162.263 324.843 -189.512
C 163.691 325.298 -192.503
C 163.728 325.464 -196.011
C 166.007 326.166 -198.508
C 168.461 327.944 -201.288
C 169.753 327.401 -203.865
C 171.242 326.703 -207.444
C 172.544 326.611 -210.136
C 174.219 325.863 -213.314
C 176.544 325.142 -215.452
C 178.273 323.694 -217.695
C 180.017 321.598 -219.520
C 182.089 319.682 -221.201
C 183.945 317.187 -223.060
C 185.723 315.093 -224.962
C 187.534 312.833 -226.270
C 190.338 310.037 -225.910
C 192.032 307.460 -227.246
C 193.978 305.272 -228.717
C 196.589 303.540 -229.215
C 199.556 301.088 -229.389
C 200.598 298.511 -227.953
C 202.059 295.428 -227.334
C 203.936 293.071 -225.811
C 205.390 289.611 -224.947
C 206.801 286.870 -223.752
C 209.546 285.476 -221.072
C 210.773 283.312 -219.813
C 211.531 280.237 -217.082
C 212.528 277.870 -215.488
C 214.228 275.332 -213.857
C 215.816 273.296 -211.714
C 216.449 271.029 -209.352
C 215.848 268.232 -207.495
C 215.697 265.846 -205.134
C 215.138 263.426 -203.076
C 215.067 261.067 -200.426
C 214.522 258.445 -198.458
C 214.640 256.314 -196.137
C 214.809 254.710 -192.871
C 215.081 251.994 -191.080
C 215.196 250.993 -187.712
C 217.179 249.895 -184.063
C 218.808 247.566 -181.375
C 220.486 244.989 -178.213
C 221.517 241.397 -175.906
C 223.440 242.846 -172.110
C 224.646 241.782 -168.494
C 226.747 243.486 -166.427
C 228.248 243.468 -165.404
C 231.219 240.717 -164.383
C 233.975 239.279 -162.164
C 234.934 236.817 -159.019
C 235.613 233.537 -159.384
C 237.092 230.224 -158.043
C 240.254 228.584 -158.294
C 241.003 225.911 -155.163
C 241.712 223.562 -153.034
C 244.095 222.311 -150.724
C 245.910 220.709 -148.399
C 247.682 218.885 -146.257
C 249.411 218.320 -143.448
C 251.438 217.224 -141.037
C 253.219 216.307 -138.224
C 255.143 215.080 -135.895
C 257.240 214.013 -133.658
C 259.520 213.128 -131.443
C 262.321 211.242 -130.494
C 265.443 210.002 -129.746
C 268.373 208.727 -128.228
C 270.877 207.724 -125.977
C 273.634 206.879 -125.117
C 276.535 204.073 -124.869
C 279.879 203.188 -123.868
C 283.285 202.355 -123.015
C 286.322 201.842 -122.179
C 289.595 201.015 -121.182
C 292.660 200.394 -120.343
C 296.149 200.289 -121.255
C 299.071 200.491 -122.779
C 301.782 201.482 -123.888
C 304.853 202.874 -124.499
C 308.677 202.229 -124.815
C 311.603 203.496 -126.401
C 314.633 205.143 -127.465
C 317.414 206.462 -128.591
C 320.489 208.286 -129.922
C 322.892 208.999 -131.175
C 324.910 210.267 -133.433
C 327.133 211.385 -135.944
C 328.163 213.692 -138.613
C 328.900 215.484 -140.861
C 330.141 217.920 -143.311
C 331.055 219.871 -145.442
C 331.076 220.153 -149.604
C 331.523 221.327 -153.084
C 330.816 224.161 -155.101
C 331.229 226.055 -157.915
C 330.786 227.577 -160.501
C 330.028 228.489 -163.601
C 327.799 230.365 -165.780
C 327.527 231.232 -169.413
C 327.090 233.441 -172.173
C 324.950 233.900 -174.951
C 324.555 234.671 -178.380
C 321.793 236.393 -180.031
C 319.672 237.957 -182.440
C 318.281 238.187 -185.085
C 316.684 239.093 -187.799
C 313.714 239.559 -190.303
C 310.396 240.539 -191.285
C 308.091 240.514 -193.266
C 304.891 240.620 -194.465
C 302.319 242.330 -195.893
C 298.493 240.374 -196.618
C 294.897 239.659 -198.505
C 291.541 239.380 -197.063
C 288.375 239.364 -197.402
C 284.954 238.265 -196.819
C 282.206 237.089 -197.050
C 278.974 235.889 -196.569
C 276.323 235.054 -195.130
C 273.078 234.892 -193.797
C 269.997 232.591 -193.476
C 266.619 230.884 -193.159
C 264.946 229.016 -190.796
C 263.437 225.900 -188.944
C 261.483 224.268 -187.002
C 259.032 222.955 -184.976
C 257.105 220.972 -183.142
C 256.030 218.290 -181.476
C 254.884 216.135 -179.157
C 253.868 214.702 -176.379
C 251.960 211.747 -174.539
C 249.987 210.170 -172.230
C 251.050 207.497 -169.589
C 251.385 204.192 -167.501
C 251.929 203.287 -164.306
C 251.856 201.661 -161.235
C 252.788 199.631 -158.813
C 253.793 197.227 -156.575
C 254.395 195.321 -153.704
C 256.151 194.070 -151.294
C 256.885 193.065 -147.803
C 259.238 191.038 -145.995
C 261.325 187.881 -144.244
C 264.825 186.935 -142.910
C 267.208 186.259 -140.936
C 269.908 184.960 -139.392
C 272.752 184.209 -137.890
C 276.289 182.730 -137.566
C 279.297 182.171 -138.000
C 282.311 181.680 -138.447
C 285.583 181.163 -137.924
C 288.958 181.500 -136.252
C 292.281 181.128 -137.898
C 295.683 180.346 -137.800
C 298.718 181.584 -138.435
C 302.225 181.350 -140.101
C 305.819 181.993 -139.254
C 308.935 181.948 -139.617
C 311.830 182.892 -141.015
C 314.573 183.964 -142.601
C 317.388 186.018 -143.040
C 319.995 186.331 -145.282
C 323.513 185.997 -147.385
C 325.297 187.565 -149.106
C 327.775 189.804 -151.192
C 329.932 191.121 -152.794
C 332.091 193.086 -155.019
C 333.532 194.170 -157.709
C 334.536 196.032 -160.085
C 334.812 198.090 -162.626
C 335.125 199.822 -165.399
C 335.189 202.148 -168.177
C 335.529 204.241 -170.759
C 335.311 206.071 -173.348
C 333.574 206.919 -176.822
C 333.165 209.031 -179.404
C 333.132 210.867 -182.119
C 332.703 211.556 -185.185
C 331.611 212.439 -188.773
C 328.996 213.037 -190.383
C 326.738 214.367 -192.653
C 324.281 214.481 -194.967
C 321.596 215.929 -197.318
C 319.102 216.673 -199.358
C 316.449 215.099 -202.029
C 314.248 215.453 -203.705
C 310.292 215.691 -205.038
C 307.682 216.056 -206.518
C 305.010 216.290 -208.709
C 302.246 215.885 -210.567
C 299.067 215.819 -211.574
C 295.817 216.848 -211.655
C 292.482 217.123 -211.964
C 289.317 217.744 -211.938
C 285.785 217.795 -212.276
C 282.564 218.612 -212.340
C 279.449 218.643 -212.825
C 275.940 217.694 -213.068
C 272.883 218.422 -213.953
C 269.668 216.998 -213.939
C 265.693 218.281 -213.029
C 261.909 217.100 -212.871
C 258.935 217.474 -213.589
C 255.169 218.130 -213.031
C 251.656 217.287 -213.764
C 249.809 217.518 -215.140
C 246.759 218.247 -214.676
C 244.589 218.611 -214.542
C 241.622 220.974 -214.536
C 237.860 220.736 -216.521
C 235.630 220.831 -218.197
C 232.914 218.193 -217.326
C 229.496 216.024 -216.180
C 226.674 215.510 -216.767
C 223.293 214.683 -216.905
C 220.353 213.237 -214.762
C 217.200 211.855 -215.056
C 213.371 211.157 -215.561
C 210.115 211.264 -217.790
C 206.275 211.577 -217.319
C 203.196 209.471 -215.935
C 200.191 211.942 -216.651
C 195.688 209.173 -216.957
C 191.814 210.412 -217.636
C 189.805 212.950 -218.319
C 187.854 212.995 -221.340
C 187.855 215.997 -222.365
C 186.820 218.304 -225.095
C 190.597 220.620 -227.588
C 190.552 221.682 -229.985
C 189.678 222.868 -233.918
C 187.855 224.088 -238.063
C 187.776 225.307 -240.724
C 185.343 226.597 -244.473
C 186.355 227.675 -246.844
C 184.524 230.166 -250.193
C 185.141 232.082 -253.228
C 185.054 232.761 -258.312
C 187.482 233.963 -261.537
C 184.856 235.569 -263.425
C 181.188 235.597 -265.105
C 178.431 237.721 -266.195
C 177.852 240.721 -266.410
C 174.961 242.294 -267.331
C 171.415 245.527 -267.443
C 168.087 247.276 -269.444
C 165.533 248.882 -270.252
C 162.136 251.071 -269.469
C 158.893 251.587 -270.791
C 155.487 253.404 -271.440
C 151.647 255.339 -270.605
C 147.850 252.660 -269.828
C 145.744 251.028 -270.769
C 142.767 248.870 -269.877
C 139.868 246.598 -268.225
C 138.520 243.453 -268.665
C 135.554 241.317 -267.122
C 131.722 242.530 -267.929
C 128.978 242.835 -266.717
C 127.918 243.863 -270.269
C 126.298 246.207 -272.781
C 123.518 248.794 -274.414
C 123.073 253.362 -274.607
C 123.355 256.901 -277.230
C 122.660 259.646 -279.636
C 122.861 263.299 -280.823
C 124.422 266.095 -281.862
C 124.696 266.495 -284.430
C 126.615 269.112 -286.644
C 128.250 272.438 -286.695
C 128.680 274.240 -288.432
C 130.222 276.459 -291.252
C 132.221 278.792 -292.410
C 132.082 280.661 -296.572
C 132.258 283.466 -298.967
C 131.206 287.666 -299.991
C 130.550 287.786 -302.708
C 129.294 287.732 -305.059
C 126.303 286.341 -308.017
C 124.888 286.954 -310.450
C 123.827 285.028 -313.318
C 125.482 286.669 -316.819
C 120.863 284.383 -318.449
C 119.175 281.307 -320.865
C 118.633 279.366 -323.406
C 118.202 278.436 -328.052
C 119.925 277.982 -331.470
C 118.653 277.491 -334.324
C 116.836 275.316 -337.323
C 117.225 274.748 -341.253
C 115.287 274.895 -344.114
C 113.124 274.364 -348.257
C 113.369 273.002 -351.196
C 111.916 270.755 -353.524
C 110.985 268.831 -356.113
C 110.326 266.807 -358.666
C 108.459 265.537 -361.137
C 107.023 263.688 -363.512
C 105.378 262.206 -366.162
C 104.125 260.369 -368.547
C 102.721 258.443 -370.750
C 101.107 256.443 -372.820
C 100.582 253.295 -374.276
C 99.540 250.144 -375.189
C 98.231 247.276 -376.794
C 96.572 245.034 -378.929
C 95.375 242.404 -379.774
C 95.804 238.610 -381.102
C 94.274 235.481 -382.020
C 92.750 232.300 -382.777
C 91.191 229.585 -383.397
C 89.657 226.544 -384.289
C 88.158 223.755 -384.965
C 86.964 220.542 -383.841
C 86.140 217.857 -382.104
C 84.653 215.802 -380.334
C 82.454 213.717 -378.737
C 81.178 210.061 -378.359
C 79.627 207.870 -376.017
C 77.495 205.863 -373.908
C 75.749 203.902 -371.946
C 73.603 201.894 -369.514
C 72.537 199.947 -367.804
C 71.774 198.422 -364.998
C 71.142 196.604 -362.032
C 70.338 196.355 -358.455
C 69.833 196.184 -355.535
C 68.722 195.853 -352.053
C 67.957 195.627 -349.129
C 69.837 195.019 -345.455
C 70.532 194.590 -341.847
C 69.886 196.200 -338.750
C 69.752 196.260 -335.337
C 70.192 196.918 -332.408
C 71.477 197.466 -329.398
C 72.346 199.903 -326.839
C 73.690 199.919 -323.344
C 73.728 200.869 -319.912
C 75.857 202.448 -317.571
C 77.228 202.560 -314.313
C 78.203 205.473 -312.342
C 79.354 207.627 -309.738
C 81.209 208.474 -307.541
C 82.720 209.810 -304.958
C 85.117 212.154 -302.942
C 86.558 215.308 -301.989
C 88.712 216.936 -300.592
C 90.823 219.533 -299.895
C 91.600 222.316 -298.098
C 95.245 224.551 -298.945
C 98.479 226.977 -298.137
C 99.613 229.985 -299.894
C 101.363 232.644 -299.984
C 103.541 235.166 -301.447
C 105.852 236.931 -302.181
C 108.060 239.224 -303.588
C 109.241 241.359 -305.549
C 110.293 244.308 -307.140
C 113.287 245.918 -308.964
C 116.010 248.066 -310.512
C 116.975 249.026 -313.678
C 119.001 249.160 -317.038
C 120.149 250.400 -319.758
C 121.275 252.236 -322.440
C 122.714 253.268 -325.247
C 124.310 253.202 -328.175
C 125.241 253.563 -331.390
C 125.364 254.238 -334.605
C 127.479 254.790 -337.918
C 128.413 256.137 -340.922
C 128.455 254.405 -344.422
C 129.583 252.901 -347.865
C 128.352 252.556 -350.978
C 127.997 252.377 -354.431
C 127.759 251.026 -357.426
C 127.841 249.402 -360.451
C 127.452 248.474 -363.802
C 126.260 246.784 -366.287
C 124.855 246.279 -369.679
C 124.220 243.599 -371.988
C 124.546 240.599 -374.865
C 122.813 237.365 -376.079
C 121.122 235.335 -377.824
C 119.931 232.657 -379.490
C 118.301 230.111 -380.820
C 117.436 226.416 -381.450
C 116.563 223.483 -381.021
C 115.643 220.574 -380.546
C 114.127 217.602 -380.876
C 111.378 215.148 -381.724
C 110.825 211.822 -380.136
C 109.646 208.536 -380.228
C 107.586 206.403 -378.694
C 106.854 202.982 -376.996
C 104.193 200.341 -376.961
C 102.865 197.573 -376.314
C 101.466 195.288 -374.303
C 100.144 193.162 -372.083
C 97.516 191.643 -370.318
C 97.131 189.157 -367.953
C 96.683 185.602 -365.935
C 95.552 184.515 -363.456
C 93.786 183.087 -360.238
C 92.590 181.580 -357.947
C 91.247 180.272 -354.792
C 91.116 179.081 -351.783
C 90.492 178.692 -348.688
C 90.174 178.995 -345.436
C 90.184 179.071 -342.152
C 89.898 179.643 -338.587
C 89.543 179.901 -335.274
C 89.654 180.512 -332.158
C 91.658 181.808 -328.977
C 91.660 182.719 -325.742
C 91.739 183.152 -322.495
C 93.003 183.317 -319.590
C 94.720 184.054 -316.221
C 96.399 186.311 -314.852
C 97.714 188.495 -312.503
C 100.011 190.263 -310.771
C 101.494 192.857 -308.341
C 103.226 195.005 -306.518
C 106.997 196.072 -305.381
C 108.677 197.845 -304.034
C 111.136 201.134 -303.244
C 112.913 203.298 -302.105
C 115.170 205.329 -300.439
C 117.759 207.192 -299.398
C 119.884 209.722 -298.950
C 120.804 212.999 -298.726
C 122.414 215.948 -298.710
C 123.527 218.975 -298.778
C 125.410 221.981 -298.878
C 126.456 225.134 -298.776
C 128.219 227.747 -298.711
C 130.750 230.273 -299.407
C 132.192 233.099 -298.636
C 134.786 235.189 -299.761
C 137.146 236.666 -296.126
C 140.044 238.024 -295.005
C 141.849 240.352 -294.516
C 141.547 241.410 -291.220
C 142.050 244.369 -291.415
C 144.658 247.806 -292.485
C 148.116 250.656 -293.518
C 148.945 253.904 -293.119
C 151.360 256.350 -296.918
C 151.284 259.881 -299.006
C 151.496 264.259 -298.679
C 154.019 266.778 -300.722
C 156.996 269.605 -299.826
C 158.914 270.840 -300.552
C 162.973 270.771 -299.354
C 165.497 273.431 -299.488
C 167.900 277.329 -295.851
C 170.895 278.370 -295.143
C 173.267 280.979 -295.526
C 175.854 283.117 -295.489
C 178.581 285.019 -295.549
C 180.343 287.824 -295.074
C 182.532 290.340 -295.112
C 184.632 293.049 -294.694
C 186.895 295.397 -294.714
C 189.016 297.846 -294.917
C 190.998 300.462 -295.263
C 193.610 302.151 -296.882
C 195.625 304.141 -298.838
C 197.878 306.531 -300.152
C 200.025 309.267 -300.651
C 201.636 311.255 -302.236
C 204.899 312.180 -304.437
C 206.710 314.613 -306.378
C 208.438 317.002 -308.458
C 209.789 319.269 -310.252
C 211.531 321.678 -312.138
C 212.989 323.926 -313.957
C 213.500 325.414 -317.203
C 213.417 326.242 -320.398
C 212.693 327.520 -323.120
C 211.827 329.514 -325.768
C 213.095 331.422 -328.913
C 212.006 332.605 -332.090
C 210.752 334.355 -334.987
C 209.732 335.787 -337.754
C 208.238 337.445 -340.848
C 207.664 338.330 -343.444
C 206.179 338.486 -346.367
C 204.794 338.539 -349.620
C 202.017 338.185 -352.001
C 199.792 337.750 -353.916
C 197.007 337.726 -356.308
C 194.707 337.541 -358.272
C 193.129 334.778 -360.970
C 191.027 333.081 -363.497
C 187.619 332.300 -364.107
C 185.055 331.311 -366.137
C 182.734 329.811 -367.390
C 180.754 327.535 -368.772
C 177.875 325.343 -368.386
C 175.864 322.982 -370.485
C 172.855 321.621 -371.817
C 171.117 318.544 -371.966
C 169.236 316.212 -373.844
C 166.560 314.000 -372.720
C 163.920 311.601 -372.581
C 162.588 308.994 -373.227
C 160.566 306.463 -373.722
C 158.742 303.065 -373.063
C 156.855 300.696 -371.124
C 155.785 297.889 -370.660
C 154.663 295.118 -369.001
C 152.108 293.173 -367.877
C 152.920 289.578 -365.553
C 152.261 285.781 -364.086
C 152.301 284.599 -360.619
C 151.571 282.398 -358.435
C 152.086 280.278 -355.523
C 152.549 277.980 -353.653
C 153.164 275.868 -350.956
C 153.860 274.913 -348.057
C 153.780 273.767 -344.739
C 155.394 271.229 -342.322
C 156.397 268.725 -339.648
C 158.541 268.631 -336.953
C 161.712 267.823 -334.783
C 163.448 267.352 -332.134
C 164.813 266.750 -329.035
C 166.845 266.091 -326.495
C 169.643 265.584 -324.752
C 172.145 265.679 -322.501
C 174.149 266.441 -320.010
C 177.087 265.437 -317.537
C 178.884 265.230 -314.632
C 182.413 266.723 -313.879
C 186.205 267.149 -312.969
C 188.167 269.361 -311.362
C 190.634 270.838 -309.408
C 193.471 272.337 -308.661
C 196.610 273.616 -308.111
C 199.409 275.269 -306.815
C 201.686 277.559 -306.657
C 203.872 280.056 -305.009
C 206.798 282.011 -305.740
C 210.699 283.343 -306.369
C 212.703 286.082 -308.215
C 214.436 288.671 -308.783
C 216.673 290.929 -309.907
C 218.417 293.449 -311.136
C 220.603 295.313 -313.695
C 221.588 296.666 -316.293
C 222.509 298.040 -318.900
C 223.811 300.235 -321.074
C 224.709 303.606 -322.533
C 225.200 304.385 -326.145
C 226.641 306.267 -328.709
C 225.904 308.165 -331.355
C 226.298 309.095 -335.111
C 226.694 312.145 -337.254
C 227.248 313.805 -339.859
C 226.513 314.979 -342.909
C 225.567 315.977 -345.959
C 224.091 318.177 -348.264
C 223.615 318.354 -351.679
C 223.966 318.951 -355.733
C 222.325 319.446 -358.114
C 220.087 320.367 -361.221
C 218.794 321.082 -363.822
C 216.701 321.607 -366.791
C 215.134 321.039 -369.568
C 212.856 320.707 -371.764
C 210.199 319.883 -373.504
C 207.776 318.800 -375.440
C 204.753 317.781 -377.156
C 202.063 316.980 -378.969
C 199.502 315.733 -380.378
C 197.264 312.568 -381.263
C 194.406 311.312 -382.506
C 191.837 310.094 -384.136
C 190.139 307.961 -385.759
C 187.964 305.130 -387.205
C 186.372 302.619 -386.229
C 183.965 300.144 -385.910
C 182.631 297.064 -385.538
C 180.003 294.313 -384.941
C 178.165 291.634 -384.327
C 178.242 287.558 -384.134
C 176.940 285.168 -383.529
C 175.500 281.885 -381.375
C 174.167 279.381 -380.332
C 172.718 276.298 -379.710
C 171.947 273.151 -378.839
C 171.049 270.462 -377.081
C 169.416 268.777 -374.608
C 168.391 266.602 -372.260
C 167.187 264.891 -369.805
C 166.322 262.490 -367.339
C 164.896 260.757 -364.888
C 164.086 258.505 -362.835
C 164.183 255.813 -360.382
C 162.612 253.579 -358.593
C 163.289 251.070 -356.225
C 162.687 250.639 -350.913
C 164.101 250.278 -347.142
C 161.607 247.258 -344.484
C 163.779 244.638 -341.674
C 164.132 241.537 -340.382
C 165.632 236.914 -340.314
C 165.904 233.518 -338.503
C 166.355 229.241 -337.812
C 167.127 225.676 -336.652
C 168.694 223.485 -333.664
C 167.566 224.813 -327.350
C 165.611 222.619 -323.884
C 165.716 220.653 -321.271
C 166.053 217.687 -319.022
C 167.926 214.978 -314.862
C 168.371 213.132 -312.767
C 165.380 211.752 -307.933
C 163.903 211.014 -305.141
C 163.474 209.209 -302.391
C 161.659 209.633 -299.359
C 159.085 208.212 -296.390
C 161.093 205.241 -294.931
C 162.431 203.217 -293.078
C 161.771 199.707 -293.438
C 161.928 198.273 -289.567
C 160.419 195.103 -287.069
C 158.587 193.350 -283.936
C 159.620 190.381 -281.692
C 159.426 190.113 -278.312
C 161.057 189.344 -275.218
C 160.901 186.839 -272.053
C 162.513 185.003 -270.379
C 164.857 183.579 -269.271
C 169.577 184.893 -267.683
C 171.708 183.160 -263.595
C 174.442 183.616 -261.377
C 175.592 181.847 -259.335
C 178.164 181.017 -257.367
C 179.327 177.433 -256.923
C 183.303 176.285 -259.426
C 186.265 174.770 -261.623
C 188.714 172.847 -264.895
C 193.263 172.804 -264.475
C 197.580 172.738 -263.855
C 199.920 171.878 -265.708
C 203.560 171.016 -265.766
C 206.217 170.386 -265.942
C 209.267 173.179 -265.980
C 211.489 173.799 -268.668
C 214.793 171.034 -267.642
C 217.183 171.283 -267.535
C 218.665 168.723 -268.163
C 223.149 169.317 -271.816
C 226.516 169.300 -271.382
C 229.523 168.843 -270.853
C 232.158 169.050 -268.889
C 235.875 170.865 -268.391
C 239.130 172.072 -268.151
C 241.645 174.284 -265.904
C 244.839 176.675 -264.724
C 247.518 174.842 -261.779
C 250.637 175.367 -261.281
C 252.810 175.623 -256.747
C 255.096 177.829 -255.788
C 257.790 180.447 -254.530
C 261.122 181.236 -252.608
C 260.752 181.701 -249.956
C 261.204 182.473 -247.204
C 261.979 180.572 -243.406
C 262.814 178.830 -242.158
C 260.107 179.082 -237.376
C 260.898 176.551 -233.632
C 260.145 172.429 -231.303
C 260.579 169.772 -231.290
C 261.832 165.203 -232.422
C 262.184 163.102 -230.511
C 264.775 160.945 -230.445
C 265.799 157.781 -230.350
C 268.928 156.205 -229.472
C 270.420 154.974 -228.395
C 272.713 151.051 -228.442
C 274.928 149.145 -227.298
C 275.442 144.098 -226.785
C 275.334 140.851 -226.327
C 274.611 137.660 -226.464
C 274.263 133.518 -227.307
C 273.324 129.875 -229.318
C 273.812 126.693 -231.207
C 274.142 122.462 -232.356
C 277.371 119.472 -235.192
C 277.090 116.643 -234.099
C 275.725 113.372 -233.533
C 273.177 111.407 -231.463
C 272.767 108.051 -230.036
C 269.130 105.305 -231.597
C 267.126 101.843 -231.677
C 265.916 99.551 -233.636
C 263.231 97.312 -234.233
C 260.982 95.075 -235.333
C 258.970 92.667 -236.430
C 256.067 91.373 -237.481
C 253.464 89.457 -238.301
C 250.646 87.837 -239.466
C 248.206 85.862 -240.348
C 245.681 83.927 -240.996
C 243.005 82.049 -241.441
C 241.296 79.002 -241.128
C 239.332 76.325 -240.217
C 236.924 73.749 -239.954
C 234.129 71.654 -240.334
C 232.165 69.509 -239.559
C 231.223 65.605 -239.094
C 228.825 63.121 -238.069
C 226.484 60.644 -236.884
C 224.264 58.633 -235.784
C 221.891 56.235 -234.776
C 219.688 54.118 -233.705
C 218.364 52.152 -230.986
C 217.721 50.725 -228.079
C 216.632 50.092 -225.254
C 214.830 49.626 -222.377
C 213.048 47.046 -220.074
C 212.095 46.517 -216.684
C 210.568 46.274 -213.423
C 209.340 45.882 -210.409
C 207.926 45.756 -206.868
C 207.215 45.045 -204.252
C 207.289 44.974 -200.971
C 207.480 44.657 -197.455
C 208.090 45.975 -194.079
C 208.729 47.025 -191.377
C 209.010 48.347 -187.965
C 209.406 49.443 -185.167
C 212.384 49.525 -182.246
C 214.310 50.161 -179.153
C 215.274 52.866 -177.067
C 216.487 54.154 -174.145
C 218.156 55.588 -172.055
C 220.590 56.653 -170.068
C 222.881 59.345 -169.207
C 225.443 60.096 -166.580
C 227.008 62.102 -164.087
C 230.162 63.525 -163.355
C 232.676 64.266 -160.981
C 234.937 67.129 -160.866
C 237.438 69.492 -159.913
C 240.134 70.329 -158.902
C 242.774 71.846 -157.693
C 246.207 73.723 -157.652
C 248.543 76.274 -158.636
C 251.364 77.402 -158.738
C 254.083 79.141 -159.863
C 256.073 81.901 -159.786
C 259.492 82.240 -162.466
C 263.226 83.468 -163.712
C 264.208 85.058 -166.863
C 266.312 86.706 -168.595
C 268.240 87.604 -171.548
C 270.407 88.052 -173.572
C 272.334 88.760 -176.382
C 273.093 89.505 -179.326
C 274.052 91.130 -182.288
C 276.377 90.820 -185.351
C 278.680 91.170 -188.351
C 278.527 90.554 -191.737
C 279.073 88.776 -195.195
C 279.316 88.493 -198.376
C 279.682 88.747 -201.786
C 280.107 88.150 -205.022
C 280.393 86.503 -207.909
C 280.061 85.363 -211.060
C 279.072 84.784 -214.140
C 279.805 83.352 -217.769
C 279.770 83.139 -221.185
C 278.083 80.404 -223.403
C 277.440 77.498 -225.959
C 275.057 76.556 -228.140
C 273.365 75.324 -230.915
C 271.703 73.195 -232.803
C 270.259 70.705 -234.675
C 268.415 68.871 -237.016
C 266.022 66.967 -238.066
C 263.342 65.850 -240.368
C 261.304 62.951 -240.966
C 259.840 59.232 -242.155
C 257.124 56.626 -241.283
C 254.497 54.863 -241.417
C 252.210 52.388 -241.323
C 249.689 50.300 -240.886
C 247.878 47.187 -239.533
C 246.631 45.107 -237.618
C 245.367 43.081 -235.662
C 243.243 40.931 -234.209
C 239.923 39.491 -233.111
C 239.329 37.361 -230.111
C 237.532 34.901 -228.402
C 235.820 34.324 -225.594
C 235.088 32.212 -222.412
C 232.149 30.886 -220.499
C 230.615 29.187 -218.352
C 229.648 28.408 -215.241
C 228.866 27.811 -212.043
C 226.866 28.049 -209.167
C 226.903 26.856 -205.927
C 226.520 24.638 -202.485
C 226.233 24.964 -199.584
C 225.587 25.478 -195.733
C 225.078 25.397 -192.786
C 224.813 25.843 -189.153
C 225.605 25.905 -186.013
C 226.160 26.870 -183.032
C 227.197 28.379 -180.309
C 228.492 29.585 -177.542
C 229.738 31.425 -174.681
C 230.757 32.928 -171.877
C 232.193 34.504 -169.520
C 235.498 36.019 -167.911
C 236.947 37.934 -165.560
C 238.366 39.413 -163.002
C 240.659 40.116 -160.926
C 243.660 41.315 -158.829
C 246.179 43.148 -159.115
C 248.736 45.389 -158.436
C 251.845 46.704 -158.353
C 254.671 49.269 -157.834
C 257.390 51.146 -157.696
C 261.441 51.120 -158.190
C 263.849 52.524 -158.277
C 267.064 54.772 -159.724
C 269.562 56.409 -160.190
C 272.666 57.943 -160.272
C 275.790 58.995 -160.897
C 278.412 60.584 -162.209
C 280.026 63.173 -163.734
C 282.108 65.159 -165.469
C 283.729 67.360 -167.181
C 286.022 69.259 -169.112
C 287.676 71.653 -170.718
C 289.842 73.310 -172.300
C 292.385 74.352 -174.692
C 294.581 76.554 -175.683
C 296.920 77.048 -178.261
C 299.314 78.483 -180.067
C 300.524 79.919 -182.235
C 301.788 82.034 -183.776
C 302.886 83.223 -185.387
C 303.989 84.643 -188.194
C 304.566 88.363 -190.051
C 303.704 92.056 -191.124
C 303.004 95.004 -192.297
C 302.555 96.977 -195.210
C 301.950 99.288 -197.568
C 301.550 101.742 -199.776
C 300.170 103.256 -202.422
C 299.427 105.124 -205.084
C 298.181 106.968 -207.723
C 297.501 108.929 -210.239
C 296.926 110.707 -212.893
C 296.391 112.306 -215.730
C 297.469 114.384 -218.341
C 298.650 115.786 -221.255
C 299.115 117.495 -224.317
C 298.690 119.214 -227.351
C 299.488 120.289 -230.046
C 301.489 122.977 -232.309
C 302.446 124.136 -235.582
C 303.537 125.192 -238.855
C 304.374 125.945 -241.841
C 305.284 127.048 -245.058
C 306.165 127.903 -248.054
C 308.530 127.651 -250.766
C 311.051 126.897 -252.760
C 312.879 125.555 -254.864
C 314.324 124.014 -257.561
C 316.517 124.475 -260.741
C 318.749 122.704 -262.877
C 320.472 120.763 -265.385
C 322.240 119.108 -267.594
C 324.149 116.906 -270.056
C 326.046 115.776 -271.781
C 328.429 113.772 -272.821
C 331.163 111.816 -273.916
C 333.110 108.702 -274.060
C 334.740 106.222 -274.042
C 336.558 103.064 -274.488
C 338.119 100.475 -274.702
C 341.505 98.729 -273.001
C 344.227 96.390 -272.107
C 344.680 93.029 -271.059
C 346.601 90.255 -270.528
C 348.068 87.915 -269.271
C 350.015 85.965 -267.423
C 350.224 83.453 -264.799
C 352.850 81.351 -263.151
C 354.243 78.308 -261.933
C 355.445 76.907 -258.916
C 357.876 74.969 -257.231
C 357.454 72.792 -254.331
C 358.003 70.490 -251.659
C 359.506 69.343 -249.332
C 360.757 67.543 -246.897
C 361.355 66.238 -243.257
C 360.363 64.999 -240.030
C 360.983 64.334 -237.129
C 360.506 63.833 -233.782
C 359.987 61.746 -231.144
C 359.495 63.345 -227.120
C 359.677 63.369 -223.001
C 357.053 64.168 -220.573
C 355.914 64.087 -217.600
C 354.240 65.347 -214.624
C 353.572 66.384 -211.891
C 352.101 67.702 -209.025
C 349.975 69.014 -207.139
C 347.455 69.666 -204.782
C 346.538 71.953 -201.813
C 345.300 73.687 -198.669
C 343.178 76.287 -197.888
C 341.955 79.869 -196.845
C 339.981 82.101 -195.672
C 337.611 84.067 -194.139
C 335.852 86.588 -192.890
C 334.840 89.696 -192.223
C 333.084 92.544 -191.850
C 330.773 94.880 -191.898
C 329.329 98.310 -190.519
C 327.023 100.621 -189.492
C 326.160 104.051 -191.148
C 325.632 107.880 -191.823
C 323.507 109.860 -193.521
C 321.438 112.473 -194.506
C 320.492 115.225 -196.051
C 319.852 118.260 -197.525
C 318.343 121.059 -198.985
C 317.529 123.073 -201.380
C 315.274 125.249 -203.359
C 315.479 127.769 -205.913
C 315.975 131.326 -208.031
C 316.743 132.659 -211.575
C 316.389 133.975 -214.434
C 316.737 135.718 -217.299
C 317.009 136.932 -220.358
C 318.806 138.403 -223.424
C 320.703 138.748 -225.839
C 322.591 139.025 -228.266
C 323.796 139.668 -231.329
C 323.815 139.923 -235.101
C 326.802 139.659 -237.313
C 328.505 140.399 -240.272
C 330.004 138.993 -242.903
C 333.047 138.593 -245.291
C 333.754 138.266 -248.958
C 335.475 138.155 -251.579
C 337.641 136.753 -253.717
C 339.854 135.165 -255.659
C 340.828 133.068 -258.303
C 343.770 131.958 -259.728
C 347.214 131.495 -261.927
C 348.948 129.402 -263.033
C 351.084 126.548 -264.707
C 352.967 124.732 -266.157
C 355.163 122.087 -267.444
C 357.705 120.105 -267.759
C 359.538 117.511 -267.936
C 361.119 114.682 -267.423
C 363.014 112.073 -266.795
C 364.609 108.911 -266.034
C 366.241 106.033 -265.567
C 367.712 103.403 -264.558
C 369.552 101.387 -261.666
C 370.841 98.497 -260.534
C 372.498 95.815 -259.638
C 374.637 94.083 -258.062
C 376.851 91.989 -255.704
C 376.822 90.876 -252.780
C 377.268 88.843 -250.008
C 378.052 87.932 -246.852
C 378.336 85.761 -243.683
C 378.673 84.359 -240.707
C 380.208 84.899 -236.965
C 380.499 83.989 -234.345
C 379.750 83.322 -230.285
C 379.690 82.474 -227.385
C 380.236 81.496 -224.108
C 380.669 81.234 -220.791
C 380.096 80.961 -217.517
C 378.369 79.996 -214.739
C 377.036 79.653 -211.674
C 375.389 79.106 -208.955
C 374.063 78.966 -205.666
C 372.402 78.204 -202.890
C 371.393 78.026 -199.908
C 370.319 78.853 -196.527
C 369.445 77.882 -193.535
C 368.443 79.241 -190.452
C 366.758 79.330 -187.707
C 366.030 78.836 -184.015
C 363.094 76.734 -181.011
C 363.149 79.443 -177.890
C 360.081 77.722 -175.017
C 357.549 76.432 -171.634
C 360.412 74.086 -167.982
C 358.187 71.367 -165.546
C 359.502 71.684 -163.278
C 361.209 73.971 -160.198
C 363.338 73.803 -157.665
C 364.447 76.044 -153.831
C 369.476 78.105 -150.913
C 371.273 78.873 -147.750
C 374.314 81.904 -144.252
C 373.473 84.268 -142.554
C 372.052 87.916 -140.618
C 370.989 88.705 -137.651
C 371.780 90.257 -134.562
C 371.931 91.627 -131.501
C 371.999 92.728 -128.365
C 372.399 95.013 -125.952
C 372.929 96.709 -123.130
C 373.216 98.831 -120.421
C 373.625 100.389 -117.586
C 374.278 101.950 -114.815
C 375.173 103.587 -112.094
C 376.430 103.662 -108.820
C 378.305 103.884 -105.942
C 379.778 104.755 -102.846
C 380.801 106.379 -99.904
C 382.511 106.868 -97.476
C 383.643 105.895 -93.719
C 385.791 106.518 -90.896
C 388.057 107.039 -88.137
C 390.159 107.679 -85.822
C 392.274 108.323 -83.082
C 394.351 108.916 -80.670
C 397.521 108.237 -79.089
C 400.527 107.138 -78.276
C 403.586 106.768 -78.014
C 406.985 107.044 -77.676
C 410.026 106.648 -75.283
C 413.528 106.002 -75.298
C 417.137 105.999 -75.348
C 420.407 105.774 -75.304
C 424.210 105.623 -75.566
C 426.926 104.981 -75.311
C 429.852 103.699 -76.064
C 432.961 102.134 -76.690
C 435.633 100.937 -78.910
C 437.707 99.850 -80.734
C 440.553 98.917 -82.856
C 442.814 98.017 -84.662
C 444.161 94.497 -86.450
C 446.069 92.021 -88.428
C 447.318 91.561 -91.718
C 449.326 90.010 -94.007
C 450.377 88.439 -96.380
C 451.039 86.113 -98.652
C 450.618 84.981 -102.084
C 451.824 82.188 -104.269
C 453.238 80.792 -107.225
C 452.432 78.465 -109.763
C 453.433 75.800 -111.862
C 452.340 75.033 -115.259
C 451.937 73.556 -118.484
C 451.627 71.273 -120.402
C 451.463 69.241 -122.967
C 449.879 67.117 -125.846
C 447.790 66.557 -128.719
C 446.399 64.691 -130.675
C 444.083 63.531 -132.905
C 443.080 62.963 -136.107
C 439.177 61.208 -136.926
C 436.358 59.033 -139.005
C 432.974 60.002 -140.022
C 430.383 59.541 -141.815
C 426.827 59.362 -142.571
C 424.042 58.465 -143.223
C 420.630 58.158 -143.840
C 417.596 58.894 -144.063
C 414.390 59.828 -145.151
C 410.661 58.865 -144.916
C 406.947 58.166 -145.289
C 404.013 59.271 -143.859
C 400.809 59.342 -141.591
C 397.865 60.176 -140.648
C 394.618 61.211 -140.179
C 391.570 61.784 -138.998
C 388.981 61.920 -136.899
C 386.379 62.876 -134.989
C 384.076 64.585 -133.384
C 380.609 64.703 -131.453
C 377.567 65.884 -130.423
C 376.511 66.986 -126.828
C 374.717 67.266 -123.350
C 373.850 69.668 -121.160
C 372.175 71.589 -118.797
C 371.358 72.798 -115.842
C 370.490 73.670 -112.636
C 369.319 75.316 -109.779
C 369.551 76.924 -106.984
C 368.716 79.549 -104.505
C 369.282 80.289 -101.034
C 369.134 80.429 -96.869
C 371.291 81.325 -93.791
C 372.436 82.855 -91.265
C 373.698 83.726 -88.263
C 375.337 84.828 -85.617
C 377.578 84.585 -82.500
C 380.002 84.085 -80.649
C 382.465 83.607 -78.850
C 384.855 83.983 -76.528
C 387.380 85.778 -74.360
C 390.504 84.319 -72.945
C 393.008 84.200 -70.513
C 396.314 84.380 -70.087
C 399.661 82.978 -68.687
C 402.747 84.205 -66.949
C 405.471 84.018 -65.403
C 408.748 83.382 -65.119
C 412.009 82.633 -65.083
C 415.436 83.363 -65.318
C 418.431 81.670 -65.028
C 421.870 79.837 -63.712
C 424.578 79.159 -64.612
C 428.279 78.513 -65.792
C 431.156 77.837 -66.258
C 434.505 76.923 -67.452
C 436.987 75.147 -68.535
C 439.355 73.994 -70.319
C 441.241 72.754 -72.700
C 443.081 71.157 -74.904
C 444.975 69.826 -77.691
C 446.943 68.570 -80.080
C 448.324 67.155 -82.569
C 448.236 64.421 -85.454
C 449.579 63.136 -88.254
C 451.154 61.623 -90.697
C 451.985 59.236 -92.614
C 452.491 56.450 -95.226
C 451.009 55.191 -97.678
C 450.345 53.718 -100.745
C 448.984 51.619 -103.013
C 448.036 50.110 -106.428
C 446.845 48.549 -109.088
C 444.668 45.323 -110.316
C 443.446 43.911 -112.388
C 440.586 42.659 -115.170
C 438.967 41.404 -117.392
C 437.441 39.459 -119.818
C 435.457 37.498 -121.681
C 433.026 36.426 -123.697
C 430.756 36.684 -126.229
C 428.144 36.379 -128.321
C 425.733 36.541 -130.458
C 422.861 36.094 -132.494
C 420.517 36.268 -134.843
C 418.033 35.704 -136.701
C 414.708 34.867 -137.932
C 412.699 34.284 -140.439
C 409.337 33.461 -141.056
C 408.064 29.854 -145.126
C 404.397 29.406 -144.509
C 400.988 25.903 -145.811
C 397.433 26.021 -146.683
C 393.867 28.706 -148.417
C 390.124 28.020 -148.221
C 386.602 26.577 -147.568
C 384.340 26.724 -147.449
C 380.781 25.716 -147.057
C 377.463 25.647 -148.347
C 374.033 24.149 -148.159
C 370.757 25.842 -148.196
C 367.827 27.405 -148.378
C 363.823 27.148 -148.961
C 360.478 28.307 -148.264
C 356.692 29.001 -147.023
C 353.861 29.047 -144.446
C 350.451 28.781 -143.035
C 347.089 29.002 -145.192
C 344.366 31.065 -144.228
C 341.352 28.992 -145.144
C 336.228 27.356 -146.481
C 333.727 26.097 -148.350
C 331.093 23.899 -151.175
C 327.694 23.830 -151.951
C 324.102 23.181 -153.382
C 321.332 24.050 -153.186
C 318.124 22.490 -153.878
C 314.477 22.708 -149.747
C 314.653 19.976 -150.397
C 313.313 16.612 -150.705
C 312.642 12.144 -151.866
C 314.236 9.007 -150.850
C 316.252 5.321 -150.327
C 317.990 2.684 -150.094
C 319.903 -0.076 -150.650
C 318.646 -3.761 -152.775
C 320.946 -7.038 -151.029
C 323.544 -11.699 -150.194
C 325.708 -14.945 -153.225
C 328.327 -17.565 -151.636
C 328.122 -19.287 -151.007
C 329.996 -22.801 -150.184
C 329.394 -26.723 -148.887
C 328.070 -28.889 -150.002
C 325.113 -30.529 -151.442
C 323.726 -33.456 -150.014
C 323.605 -35.907 -155.080
C 325.151 -39.982 -155.033
C 325.151 -43.921 -154.090
C 324.099 -46.292 -150.788
C 325.156 -49.713 -151.821
C 326.191 -53.550 -150.268
C 323.668 -55.018 -149.968
C 323.990 -56.748 -147.633
C 321.935 -60.882 -146.051
C 321.798 -61.864 -141.550
C 320.835 -65.557 -141.603
C 321.285 -68.006 -140.784
C 324.569 -70.389 -137.526
C 325.467 -73.818 -140.376
C 326.199 -76.676 -140.235
C 327.740 -79.029 -137.887
C 329.906 -82.446 -138.776
C 329.842 -86.313 -139.849
C 330.740 -89.805 -139.088
C 329.519 -93.286 -138.094
C 333.152 -95.599 -139.023
C 335.813 -99.226 -139.720
C 338.360 -101.868 -138.686
C 341.209 -104.448 -138.656
C 340.527 -107.279 -139.221
C 343.584 -110.533 -139.832
C 346.238 -113.602 -140.642
C 351.358 -115.168 -140.540
C 355.694 -116.557 -139.298
C 358.310 -119.771 -141.048
C 362.195 -121.209 -142.021
C 363.857 -124.190 -142.744
C 366.612 -126.422 -141.506
C 369.079 -126.965 -143.858
C 373.771 -127.267 -142.901
C 376.258 -127.131 -144.038
C 379.131 -127.616 -145.443
C 381.160 -129.155 -145.703
C 384.901 -128.399 -147.178
C 387.707 -129.330 -147.444
C 392.053 -128.126 -149.313
C 392.447 -127.719 -153.657
C 395.642 -127.141 -155.851
C 396.733 -123.501 -159.266
C 396.140 -122.646 -162.974
C 393.615 -119.085 -166.157
C 394.880 -116.751 -167.589
C 398.783 -115.919 -168.972
C 401.953 -114.282 -168.895
C 404.535 -110.939 -168.031
C 406.741 -107.172 -166.508
C 409.945 -108.296 -167.625
C 411.021 -105.568 -171.861
C 413.476 -104.671 -174.152
C 413.783 -102.529 -176.455
C 415.785 -98.882 -175.886
C 415.599 -95.368 -176.749
C 417.358 -93.989 -180.274
C 418.323 -90.898 -180.119
C 418.198 -87.876 -182.399
C 417.252 -85.094 -186.372
C 419.342 -82.278 -190.675
C 421.575 -79.563 -191.992
C 421.194 -78.407 -194.916
C 422.614 -76.109 -198.255
C 422.647 -73.617 -201.540
C 425.103 -70.942 -204.055
C 426.568 -68.284 -206.267
C 427.929 -67.398 -208.829
C 429.563 -67.302 -212.794
C 430.217 -68.340 -216.638
C 430.707 -65.680 -219.593
C 431.201 -64.319 -222.968
C 428.368 -63.636 -226.224
C 427.295 -62.144 -229.239
C 430.410 -57.962 -231.814
C 431.420 -56.138 -234.765
C 430.349 -54.047 -237.239
C 429.323 -52.692 -239.138
C 428.794 -51.475 -242.185
C 429.009 -47.559 -243.366
C 426.587 -47.863 -246.425
C 425.647 -48.569 -249.830
C 426.314 -51.202 -252.403
C 426.428 -48.287 -257.395
C 426.378 -49.054 -261.000
C 423.453 -48.133 -262.110
C 422.723 -46.177 -265.210
C 423.160 -47.764 -268.666
C 424.618 -48.192 -271.138
C 427.035 -46.666 -272.321
C 428.091 -45.677 -276.514
C 429.376 -43.076 -277.612
C 432.371 -42.148 -281.142
C 436.158 -40.738 -281.920
C 437.614 -37.206 -283.120
C 440.500 -35.342 -283.635
C 443.585 -32.798 -281.391
C 447.835 -29.531 -279.985
C 448.659 -26.818 -278.054
C 449.825 -24.843 -273.323
C 452.642 -23.279 -273.474
C 455.247 -22.542 -272.236
C 458.278 -21.432 -271.865
C 460.318 -18.830 -270.583
C 462.723 -16.734 -269.536
C 465.200 -14.653 -268.771
C 467.083 -12.787 -266.728
C 469.110 -10.557 -265.299
C 471.265 -8.586 -263.458
C 473.360 -6.439 -262.178
C 475.250 -4.149 -260.867
C 476.958 -1.706 -259.452
C 478.635 1.371 -259.611
C 479.637 4.663 -259.527
C 481.150 7.790 -258.859
C 482.942 10.473 -257.469
C 483.748 13.348 -257.087
C 485.723 16.643 -258.346
C 486.564 20.107 -257.834
C 487.267 23.620 -257.405
C 487.756 26.720 -256.827
C 488.558 30.106 -256.288
C 489.131 33.250 -255.768
C 488.197 36.690 -256.322
C 486.732 39.508 -257.225
C 484.918 42.010 -257.343
C 483.033 44.819 -256.799
C 482.836 48.687 -257.169
C 480.489 51.347 -257.492
C 478.139 54.065 -257.164
C 476.045 56.586 -257.096
C 473.389 59.316 -256.875
C 471.751 61.551 -257.293
C 469.129 63.296 -258.219
C 466.447 65.260 -259.421
C 462.892 65.861 -260.131
C 460.034 66.262 -260.828
C 456.478 67.059 -261.270
C 453.540 67.613 -261.766
C 450.838 67.484 -264.942
C 447.778 67.658 -267.012
C 444.429 66.482 -267.007
C 441.200 66.532 -268.120
C 438.516 65.797 -269.329
C 436.053 64.832 -271.333
C 433.574 62.290 -272.129
C 430.764 61.797 -274.554
C 427.432 60.961 -275.497
C 425.709 58.705 -277.606
C 423.113 58.110 -279.932
C 421.142 55.079 -280.432
C 418.760 52.685 -281.590
C 417.194 51.207 -283.676
C 415.080 49.423 -285.431
C 413.626 46.353 -287.373
C 412.719 42.901 -287.812
C 411.874 40.576 -289.579
C 411.514 37.367 -290.701
C 409.660 34.531 -291.015
C 411.300 31.026 -293.018
C 411.235 27.531 -295.206
C 412.770 24.294 -294.444
C 413.013 21.158 -294.946
C 414.697 17.958 -295.363
C 415.865 15.413 -296.435
C 417.543 12.413 -296.981
C 419.421 9.956 -296.502
C 420.785 6.808 -295.752
C 423.218 4.118 -297.067
C 425.220 1.045 -298.054
C 428.334 -0.266 -297.376
C 432.109 -1.241 -297.834
C 434.824 -2.875 -297.374
C 437.403 -5.047 -296.692
C 440.327 -6.606 -296.524
C 443.590 -7.221 -296.845
C 446.833 -7.969 -296.336
C 449.759 -8.686 -295.021
C 453.454 -10.079 -295.421
C 456.346 -11.731 -294.635
C 459.889 -10.210 -294.019
C 463.704 -9.327 -294.272
C 466.247 -8.571 -292.203
C 469.372 -8.319 -290.701
C 472.293 -7.030 -289.891
C 475.391 -5.617 -289.444
C 478.528 -4.661 -288.222
C 480.713 -2.675 -286.904
C 483.484 -1.708 -284.643
C 485.845 0.969 -284.225
C 489.103 3.553 -284.541
C 490.169 7.188 -283.785
C 491.554 9.696 -282.434
C 493.133 12.600 -281.774
C 494.233 15.563 -280.815
C 495.116 19.289 -281.184
C 494.891 22.334 -281.655
C 494.603 25.376 -282.096
C 494.878 28.701 -281.755
C 495.145 32.028 -279.978
C 494.008 35.325 -281.291
C 494.223 38.808 -281.440
C 492.450 41.605 -281.008
C 491.167 45.062 -282.243
C 490.672 48.540 -280.933
C 490.067 51.617 -281.036
C 488.093 54.299 -281.401
C 485.926 56.808 -281.852
C 483.654 59.268 -280.795
C 481.717 61.740 -282.232
C 480.252 65.213 -283.876
C 477.742 66.695 -284.208
C 474.390 68.753 -284.389
C 472.100 70.645 -284.749
C 468.926 72.425 -285.226
C 466.271 73.617 -286.646
C 463.246 74.267 -287.385
C 460.067 74.164 -288.191
C 457.002 74.141 -289.374
C 453.499 73.782 -290.226
C 450.259 73.736 -291.040
C 447.299 73.178 -292.053
C 444.798 71.244 -294.464
C 441.644 70.456 -295.318
C 438.580 70.077 -296.416
C 436.269 69.470 -298.503
C 433.585 68.166 -300.939
C 432.509 65.450 -302.060
C 430.414 62.959 -303.254
C 429.283 60.454 -305.216
C 427.102 57.522 -306.435
C 425.640 54.893 -307.807
C 425.660 52.439 -311.068
C 424.683 50.168 -312.357
C 424.241 46.187 -313.561
C 423.428 43.515 -314.715
C 422.304 40.783 -316.522
C 421.896 38.065 -318.446
C 421.783 34.907 -319.514
C 421.362 31.538 -319.196
C 421.415 28.193 -319.511
C 421.369 24.972 -319.343
C 421.610 21.465 -319.829
C 421.364 18.158 -319.620
C 421.475 15.061 -320.207
C 422.561 11.731 -321.205
C 421.875 8.577 -321.698
C 423.448 5.615 -322.751
C 423.660 2.292 -324.314
C 425.694 -1.642 -324.653
C 427.781 -4.497 -325.243
C 427.470 -8.255 -325.036
C 425.125 -11.484 -325.503
C 423.332 -15.601 -325.419
C 422.795 -18.935 -326.405
C 422.709 -22.133 -326.745
C 423.003 -24.780 -328.088
C 420.975 -26.980 -328.897
C 419.678 -30.843 -330.220
C 420.099 -33.946 -333.905
C 419.579 -35.143 -336.031
C 418.169 -37.632 -338.280
C 415.856 -40.350 -337.875
C 415.386 -43.518 -339.754
C 413.470 -45.493 -340.856
C 410.542 -48.414 -342.690
C 408.740 -51.188 -343.742
C 405.089 -50.967 -343.264
C 401.726 -51.143 -342.650
C 399.576 -53.815 -342.597
C 398.960 -57.116 -339.878
C 397.665 -59.048 -337.882
C 396.278 -62.466 -335.860
C 394.015 -63.570 -334.486
C 389.800 -64.496 -334.254
C 387.147 -65.897 -333.558
C 383.449 -66.662 -333.447
C 381.426 -67.090 -330.545
C 378.895 -66.073 -330.501
C 373.943 -66.092 -334.482
C 371.992 -63.917 -329.876
C 369.955 -58.113 -332.139
C 365.811 -56.783 -331.884
C 362.673 -55.376 -333.321
C 360.086 -52.989 -334.652
C 357.685 -52.837 -334.590
C 354.005 -53.178 -334.259
C 351.214 -50.560 -337.892
C 348.051 -49.833 -338.285
C 344.451 -48.958 -338.705
C 341.968 -48.180 -338.983
C 339.446 -45.184 -340.397
C 334.336 -45.862 -337.036
C 333.041 -43.896 -334.361
C 330.239 -40.262 -335.675
C 324.798 -41.181 -337.114
C 322.353 -40.151 -335.942
C 321.905 -36.705 -336.526
C 321.531 -31.773 -338.103
C 316.797 -30.932 -340.403
C 314.648 -29.332 -341.294
C 312.388 -26.654 -342.453
C 310.003 -23.205 -342.355
C 306.856 -20.724 -340.992
C 305.929 -17.040 -341.253
C 304.947 -11.237 -340.122
C 302.683 -9.644 -338.307
C 301.109 -9.391 -338.545
C 298.252 -9.395 -338.811
C 297.579 -6.986 -339.819
C 293.844 -7.981 -338.237
C 290.216 -7.986 -336.863
C 288.067 -6.712 -340.451
C 285.376 -3.022 -338.941
C 281.664 -0.791 -339.878
C 278.903 -0.952 -336.969
C 275.706 0.460 -336.834
C 272.189 1.881 -336.616
C 269.811 2.916 -338.571
C 269.877 5.673 -340.168
C 265.657 6.303 -341.921
C 262.855 4.304 -340.791
C 260.433 4.767 -337.774
C 256.187 2.492 -338.028
C 254.103 -0.300 -334.657
C 251.638 -1.724 -334.476
C 249.330 -3.308 -333.273
C 247.172 -4.781 -332.553
C 247.829 -6.734 -330.590
C 245.829 -8.632 -329.113
C 244.382 -10.284 -325.741
C 241.838 -13.140 -325.915
C 240.535 -15.975 -324.783
C 236.497 -15.352 -323.007
C 234.858 -18.026 -320.244
C 232.171 -21.074 -319.187
C 228.016 -19.324 -315.206
C 226.113 -23.407 -313.312
C 222.430 -23.336 -311.598
C 220.875 -25.272 -308.998
C 218.537 -26.659 -306.147
C 216.557 -29.945 -304.326
C 218.720 -33.486 -303.070
C 220.474 -38.358 -301.733
C 219.642 -40.798 -303.492
C 220.842 -45.602 -303.095
C 220.350 -48.948 -304.013
C 221.805 -52.830 -301.996
C 220.342 -55.292 -303.749
C 218.938 -60.679 -304.908
C 218.949 -63.795 -305.014
C 218.386 -66.730 -306.106
C 218.783 -70.063 -306.340
C 216.361 -72.810 -307.345
C 213.798 -76.883 -306.242
C 214.777 -79.982 -306.755
C 214.252 -83.605 -308.199
C 215.910 -88.349 -308.668
C 217.007 -91.975 -307.590
C 219.448 -94.400 -307.692
C 218.379 -98.433 -309.841
C 220.519 -101.660 -309.325
C 221.564 -104.934 -310.477
C 222.993 -108.061 -310.832
C 220.960 -112.502 -309.888
C 219.749 -114.957 -311.638
C 220.334 -117.833 -310.598
C 221.457 -121.072 -311.480
C 221.327 -125.277 -314.843
C 223.286 -123.872 -317.568
C 224.849 -123.999 -320.967
C 225.373 -125.893 -325.310
C 228.845 -126.565 -327.282
C 231.147 -126.570 -330.928
C 232.355 -128.270 -334.356
C 234.550 -128.907 -337.382
C 236.914 -129.606 -339.080
C 239.048 -128.480 -340.671
C 241.264 -129.018 -344.144
C 244.157 -129.876 -346.603
C 246.575 -130.522 -348.488
C 250.458 -130.417 -348.940
N -31.742 -23.019 53.679
N 71.202 171.279 32.538
N 105.417 251.210 127.781
N 126.600 136.254 129.289
N 133.074 179.053 -163.376
N 172.497 286.629 -196.776
N 294.533 211.245 -163.701
N 101.320 219.777 -342.396
N 189.559 299.098 -342.867
N 247.109 60.796 -198.996
N 339.643 102.313 -233.037
N 413.310 76.080 -104.408
N 454.494 32.349 -284.064
