# Supplementary material for: Impact of DNA methylation on 3D genome structure
Source: Nat Commun. 2021 May 28;12:3243. doi: 10.1038/s41467-021-23142-8 (PMC8163762; doi:10.1038/s41467-021-23142-8)
Supplement: Supplementary file 7 — Supplementary Software 2 [file 41467_2021_23142_MOESM7_ESM.zip › Supplementary_Software2/test/output_pos/cartnucl_000000_000055.xyz]

2888
generated by Juergen Walther
C 0.000 0.000 0.000
C 4.173 -0.193 3.856
C 5.744 -1.264 6.975
C 6.927 -1.599 10.538
C 8.413 -2.962 13.235
C 8.057 -5.702 15.197
C 9.793 -7.931 16.800
C 9.691 -10.718 18.992
C 10.206 -13.389 20.959
C 10.897 -15.872 23.059
C 10.709 -18.998 24.240
C 10.710 -21.802 26.045
C 10.770 -24.942 27.480
C 10.924 -27.643 29.300
C 10.836 -30.294 31.173
C 10.492 -32.965 33.079
C 10.454 -34.518 36.224
C 9.686 -35.950 39.258
C 9.167 -38.087 42.029
C 8.788 -40.843 44.173
C 7.939 -42.302 46.666
C 8.473 -43.193 50.573
C 7.327 -44.922 53.517
C 6.083 -46.520 56.503
C 4.801 -48.019 59.012
C 3.651 -49.728 61.867
C 2.438 -51.237 64.463
C 0.323 -51.137 67.382
C -1.786 -50.312 69.785
C -4.337 -49.846 71.471
C -7.349 -49.948 73.101
C -9.154 -50.502 76.503
C -12.117 -49.621 78.270
C -15.371 -49.272 79.793
C -18.225 -48.806 81.336
C -21.683 -48.208 82.833
C -23.850 -47.532 84.476
C -26.368 -45.791 85.661
C -28.925 -43.850 87.141
C -31.736 -41.487 87.003
C -33.907 -39.467 86.878
C -36.916 -37.366 86.785
C -39.302 -35.501 86.679
C -40.119 -31.451 87.262
C -41.800 -28.165 87.509
C -43.907 -26.047 85.592
C -46.044 -23.403 85.255
C -47.347 -20.786 84.444
C -48.052 -17.598 83.853
C -48.518 -14.975 81.374
C -49.550 -11.376 81.281
C -51.425 -8.593 80.087
C -50.905 -5.405 78.647
C -51.759 -1.977 78.481
C -51.713 0.251 75.591
C -52.028 3.074 73.427
C -51.753 5.965 72.683
C -51.900 8.967 71.380
C -50.854 12.076 69.247
C -49.796 13.780 66.262
C -48.683 16.231 64.850
C -47.033 18.121 62.528
C -47.059 20.089 59.753
C -43.338 21.664 58.121
C -40.898 24.316 56.117
C -38.483 23.670 53.440
C -36.635 24.716 51.065
C -33.652 24.922 48.991
C -31.120 25.771 47.629
C -28.182 26.035 45.781
C -25.745 25.234 43.988
C -23.502 24.669 41.345
C -19.805 25.057 40.313
C -16.401 25.514 38.690
C -13.597 23.595 38.119
C -9.974 22.138 38.526
C -7.249 20.691 37.669
C -4.471 19.274 36.218
C -1.499 17.927 35.614
C 1.497 16.552 36.125
C 4.208 14.557 36.144
C 6.335 12.083 35.740
C 10.066 10.728 35.743
C 12.809 8.927 34.772
C 14.664 6.120 36.755
C 17.374 4.017 38.659
C 18.214 0.784 39.064
C 19.973 -2.188 39.454
C 21.366 -4.753 40.982
C 22.985 -7.155 42.827
C 24.538 -10.084 43.945
C 24.822 -12.825 45.636
C 25.669 -16.389 46.195
C 26.129 -18.678 48.928
C 27.634 -20.848 52.155
C 26.490 -22.937 55.197
C 25.886 -25.397 57.098
C 25.526 -27.509 59.701
C 24.640 -29.612 62.089
C 23.756 -30.724 65.663
C 22.352 -30.979 68.404
C 20.887 -31.223 71.111
C 19.426 -32.471 73.859
C 17.387 -34.863 75.961
C 15.478 -34.009 79.046
C 14.090 -34.871 82.133
C 11.218 -34.941 83.833
C 9.088 -34.109 86.980
C 6.561 -35.748 89.211
C 4.695 -36.098 91.709
C 2.032 -35.393 93.616
C -0.669 -34.469 95.362
C -4.029 -34.682 96.359
C -6.138 -33.087 98.579
C -8.257 -31.832 101.873
C -10.800 -30.562 102.599
C -14.337 -29.094 103.517
C -16.885 -28.024 104.663
C -20.034 -26.348 105.526
C -22.124 -24.055 106.455
C -24.528 -21.972 106.516
C -26.676 -19.563 105.925
C -28.621 -16.936 105.601
C -30.889 -14.250 104.725
C -33.109 -11.816 104.169
C -34.790 -9.248 103.344
C -34.915 -5.473 102.103
C -36.706 -2.870 100.958
C -38.519 -0.222 100.294
C -39.238 2.861 100.087
C -39.789 6.600 99.343
C -38.934 8.758 97.245
C -38.962 11.477 95.094
C -37.916 14.285 93.538
C -37.796 17.179 90.999
C -37.188 19.728 88.983
C -34.737 22.933 88.370
C -33.944 25.062 86.752
C -31.968 27.254 83.789
C -30.913 29.284 81.814
C -29.817 32.021 79.998
C -28.113 34.457 78.442
C -26.312 36.156 76.207
C -25.208 36.967 73.084
C -23.488 38.020 70.396
C -22.096 38.709 67.569
C -20.084 39.836 64.872
C -18.827 40.624 61.898
C -17.069 41.800 59.560
C -14.267 42.831 57.473
C -13.150 44.382 54.826
C -10.111 45.099 53.211
C -8.447 46.420 51.743
C -6.038 47.701 49.061
C -3.873 49.245 49.599
C -3.182 53.121 48.873
C -3.892 56.030 46.936
C -4.690 59.109 47.382
C -6.867 62.160 52.030
C -6.585 64.698 54.481
C -4.992 68.549 55.331
C -5.509 71.059 56.030
C -4.009 74.517 57.658
C -6.308 77.730 58.288
C -3.185 82.003 59.021
C -1.684 85.155 55.931
C -1.293 87.227 52.130
C -0.578 89.633 49.697
C -3.463 94.055 49.926
C -2.592 97.323 49.498
C -1.774 100.744 48.320
C 2.208 103.180 47.986
C 4.668 106.162 47.660
C 7.060 107.845 46.595
C 8.730 112.484 46.125
C 11.170 113.648 44.212
C 12.338 115.200 40.901
C 13.399 116.169 39.170
C 14.523 117.515 36.022
C 16.246 122.239 37.631
C 19.696 123.601 36.712
C 23.899 124.509 36.734
C 28.633 122.559 36.831
C 32.614 120.957 35.757
C 36.175 121.351 37.079
C 38.391 121.268 37.398
C 42.155 119.690 36.639
C 44.187 118.664 35.553
C 47.614 118.981 35.094
C 49.055 118.545 32.920
C 52.184 118.796 31.518
C 55.213 121.064 31.080
C 57.830 120.671 30.814
C 61.296 118.997 29.482
C 63.613 122.262 28.922
C 66.442 125.312 27.759
C 67.629 128.655 26.423
C 68.915 130.539 24.424
C 72.060 131.906 21.867
C 74.322 132.073 19.405
C 77.313 134.344 20.882
C 80.292 134.573 18.085
C 82.609 135.821 16.663
C 84.594 135.817 14.602
C 86.858 139.872 13.595
C 88.086 139.403 12.784
C 88.955 140.718 8.390
C 91.405 139.205 5.810
C 93.752 140.820 2.903
C 97.468 142.805 2.661
C 99.188 144.964 2.433
C 101.566 146.737 3.896
C 102.265 150.252 1.603
C 103.672 153.862 1.870
C 106.940 155.600 1.387
C 108.453 157.020 -4.834
C 111.391 159.582 -5.117
C 116.926 160.439 -6.639
C 117.861 164.040 -7.653
C 120.453 166.148 -8.438
C 122.134 170.250 -8.291
C 123.440 174.620 -8.831
C 123.295 178.682 -9.286
C 125.898 182.038 -10.230
C 124.148 183.811 -10.652
C 124.064 185.190 -13.723
C 123.836 189.043 -12.375
C 124.525 192.520 -11.328
C 128.966 194.796 -12.498
C 129.882 197.744 -12.254
C 131.196 201.039 -14.498
C 134.654 202.870 -14.830
C 137.163 206.258 -12.190
C 140.382 207.630 -12.249
C 142.338 210.489 -12.046
C 146.042 211.918 -9.414
C 148.024 214.077 -7.197
C 151.516 216.106 -6.262
C 153.889 220.828 -4.883
C 154.320 223.917 -2.902
C 155.913 224.815 1.277
C 156.536 227.058 4.196
C 157.690 228.251 8.307
C 157.410 229.805 11.557
C 158.180 232.028 14.602
C 161.389 235.992 15.604
C 164.128 237.816 18.008
C 164.140 235.885 22.677
C 164.400 238.521 25.777
C 163.365 240.536 29.963
C 163.168 240.973 33.471
C 163.793 243.007 35.938
C 164.965 244.995 38.785
C 166.187 248.956 39.648
C 167.823 251.987 41.054
C 167.842 254.561 42.693
C 167.222 257.930 45.821
C 165.442 260.788 48.151
C 161.717 264.227 49.564
C 162.426 266.090 52.317
C 160.757 269.230 53.923
C 159.788 271.375 54.870
C 157.659 272.298 57.864
C 157.473 274.073 61.347
C 155.441 275.841 63.092
C 156.080 278.180 66.217
C 152.475 278.570 67.560
C 150.011 279.281 69.746
C 148.369 279.489 72.239
C 147.773 278.724 75.799
C 144.732 279.441 77.169
C 144.964 280.168 80.159
C 143.589 279.606 83.308
C 141.205 281.859 86.113
C 139.718 284.216 89.245
C 135.615 285.935 90.469
C 132.970 287.935 93.193
C 131.486 288.885 96.270
C 132.266 290.362 100.511
C 130.658 290.038 103.724
C 129.635 290.944 106.824
C 130.101 290.746 110.185
C 128.093 292.839 112.693
C 126.015 294.047 115.046
C 126.667 289.685 120.241
C 124.273 286.759 121.579
C 122.589 286.299 124.319
C 119.921 284.552 125.872
C 117.597 283.172 127.862
C 115.209 282.073 129.897
C 113.440 279.751 131.535
C 111.160 277.948 133.171
C 109.185 275.813 135.030
C 106.936 274.178 136.734
C 104.605 272.468 138.211
C 102.194 270.612 139.489
C 98.850 270.133 140.433
C 95.514 269.331 140.702
C 92.340 268.029 141.564
C 89.677 266.145 142.869
C 86.846 265.142 143.069
C 82.987 265.694 144.139
C 79.618 264.428 144.260
C 76.216 263.225 144.227
C 73.289 261.961 144.091
C 70.009 260.686 144.194
C 67.007 259.474 144.124
C 63.847 259.153 142.414
C 61.326 259.290 140.287
C 59.356 258.721 137.972
C 57.254 257.432 135.592
C 53.556 256.873 134.524
C 51.516 256.437 131.637
C 49.563 255.355 128.801
C 47.681 254.586 126.230
C 45.766 253.589 123.085
C 43.942 253.383 120.967
C 42.705 253.732 117.947
C 41.213 254.295 114.791
C 41.325 254.654 111.136
C 41.466 255.084 108.202
C 41.451 255.138 104.532
C 41.508 255.332 101.508
C 41.578 258.302 98.578
C 41.683 260.108 95.352
C 43.586 260.201 92.357
C 44.057 261.097 89.094
C 45.121 262.301 86.521
C 46.181 264.342 84.128
C 49.000 265.580 82.189
C 49.603 267.900 79.312
C 50.973 268.834 76.160
C 53.059 271.319 74.753
C 53.729 273.579 72.116
C 56.957 274.671 70.807
C 59.534 276.230 68.892
C 60.851 278.519 67.471
C 62.658 280.530 65.621
C 65.489 283.058 64.669
C 68.878 284.247 64.490
C 70.898 286.462 63.987
C 73.780 288.286 64.214
C 76.835 289.158 62.995
C 79.338 292.013 65.134
C 82.191 294.954 65.597
C 85.063 295.057 67.868
C 87.869 296.292 68.730
C 90.415 297.539 71.013
C 92.320 299.239 72.585
C 94.651 300.563 74.805
C 96.642 300.774 77.211
C 99.467 300.858 79.295
C 101.160 302.895 82.101
C 103.388 304.682 84.605
C 104.045 304.497 87.982
C 103.982 305.372 91.809
C 104.993 305.453 94.846
C 106.593 305.439 97.891
C 107.420 305.797 101.085
C 107.167 306.426 104.351
C 107.224 306.280 107.714
C 107.500 305.328 110.847
C 107.866 306.240 114.694
C 108.923 306.018 117.941
C 106.782 305.252 121.116
C 104.994 305.492 124.600
C 104.128 303.442 127.123
C 103.480 302.091 130.260
C 101.748 301.157 132.902
C 99.777 300.556 135.650
C 98.399 299.313 138.615
C 96.290 297.683 140.445
C 95.212 295.408 143.165
C 92.210 294.500 144.920
C 88.928 294.372 147.490
C 85.396 292.842 147.817
C 82.987 291.015 148.761
C 80.007 289.776 149.735
C 77.149 288.208 150.262
C 73.331 287.738 150.273
C 70.396 287.469 149.345
C 67.485 287.167 148.361
C 64.344 286.069 147.944
C 61.513 283.578 147.671
C 58.371 284.017 145.714
C 54.988 283.355 145.153
C 52.848 282.185 142.873
C 49.606 282.503 140.749
C 46.711 280.389 139.653
C 43.915 279.734 138.389
C 41.758 279.353 135.854
C 39.792 279.086 133.160
C 38.223 277.362 130.534
C 36.025 278.073 127.967
C 32.722 278.775 125.620
C 31.835 278.616 122.828
C 30.633 278.130 119.109
C 29.300 277.913 116.440
C 28.256 277.789 112.923
C 27.443 278.747 109.938
C 27.378 279.151 106.783
C 28.047 279.789 103.635
C 28.534 280.779 100.541
C 29.512 281.504 97.129
C 30.141 282.132 93.908
C 31.145 283.090 91.049
C 33.044 285.751 88.786
C 34.346 286.598 85.806
C 35.188 287.590 82.798
C 35.855 289.634 80.466
C 37.194 292.163 77.886
C 39.778 293.831 77.312
C 42.371 295.464 75.691
C 44.586 297.896 74.929
C 47.613 299.652 73.319
C 50.151 301.523 72.324
C 51.766 305.265 72.531
C 53.869 306.999 71.938
C 57.484 309.078 72.244
C 59.957 310.783 71.911
C 62.419 313.119 71.221
C 64.675 315.603 71.211
C 67.462 317.375 71.672
C 70.823 317.835 72.027
C 73.912 318.930 72.769
C 77.011 319.520 73.440
C 80.172 320.828 74.382
C 83.410 321.389 74.881
C 86.190 322.692 75.597
C 88.875 324.501 77.266
C 91.918 325.683 77.231
C 94.128 327.485 79.289
C 96.366 330.868 81.863
C 98.210 334.802 84.605
C 98.357 338.210 87.560
C 100.639 339.997 86.385
C 103.460 343.172 86.424
C 107.214 344.884 84.037
C 108.772 347.029 84.154
C 108.298 351.896 85.239
C 110.544 354.939 86.468
C 113.028 357.048 85.299
C 115.813 358.004 87.093
C 119.357 360.452 82.712
C 121.886 362.511 82.325
C 124.590 364.603 81.932
C 128.842 366.676 84.572
C 129.514 369.850 86.255
C 130.298 372.170 85.025
C 133.119 374.814 84.717
C 135.276 375.845 81.725
C 139.848 376.847 75.404
C 140.960 381.439 73.046
C 143.203 383.962 72.684
C 142.261 386.337 72.920
C 142.152 389.777 73.412
C 143.888 392.282 72.195
C 148.112 393.668 71.391
C 149.377 396.632 72.839
C 154.721 396.710 72.542
C 157.159 399.408 71.822
C 157.860 403.043 73.381
C 158.911 405.930 71.608
C 160.727 408.128 71.877
C 159.223 412.437 66.421
C 162.360 414.393 65.400
C 162.871 415.137 61.558
C 161.751 419.089 61.244
C 163.355 420.513 58.612
C 164.658 422.493 57.291
C 167.190 423.593 55.651
C 167.930 422.889 52.714
C 169.723 423.313 49.396
C 171.064 424.092 46.514
C 173.399 426.440 43.814
C 175.948 427.744 41.105
C 177.240 429.090 38.164
C 178.390 428.865 34.785
C 178.497 426.797 31.030
C 177.542 427.220 27.766
C 178.851 425.075 24.572
C 179.724 425.452 22.142
C 182.267 424.815 19.047
C 182.176 422.993 16.168
C 186.447 423.558 14.223
C 185.609 422.938 11.096
C 188.603 421.080 9.454
C 191.481 420.243 7.219
C 194.380 420.588 4.936
C 196.376 421.019 0.680
C 201.274 418.171 0.924
C 203.894 415.801 -1.327
C 206.668 413.060 -3.200
C 211.586 414.642 -3.238
C 215.013 414.416 -3.428
C 216.756 414.001 -3.387
C 220.729 412.935 -3.123
C 222.592 410.497 -4.424
C 226.761 408.381 -4.799
C 229.983 408.942 -5.113
C 231.725 405.743 2.547
C 235.115 405.916 2.551
C 236.281 405.424 4.599
C 238.476 405.954 9.149
C 240.979 405.612 11.598
C 242.056 405.923 15.500
C 241.300 404.581 18.096
C 239.116 401.183 20.194
C 237.592 398.561 22.582
C 235.034 397.863 25.080
C 236.193 396.800 27.828
C 234.380 394.523 29.686
C 236.333 394.609 34.770
C 235.745 392.947 37.993
C 236.654 390.342 40.908
C 236.103 388.045 44.061
C 235.452 386.694 48.299
C 237.129 385.263 52.750
C 239.491 386.503 56.097
C 239.785 386.299 60.153
C 239.996 382.779 63.558
C 239.143 379.394 66.347
C 242.033 377.168 67.798
C 243.795 375.878 69.932
C 247.360 375.014 70.667
C 248.849 373.177 70.849
C 250.655 372.926 73.439
C 252.674 370.567 75.750
C 254.777 367.623 77.640
C 257.059 365.781 79.992
C 259.528 363.156 80.185
C 262.459 361.729 81.135
C 263.461 359.103 81.435
C 262.520 355.018 81.348
C 259.146 351.609 81.237
C 259.335 348.358 80.400
C 259.698 345.083 79.270
C 259.803 341.715 78.607
C 259.701 337.904 79.281
C 258.568 334.770 79.496
C 258.009 332.649 80.878
C 256.655 329.142 79.103
C 259.835 325.063 80.711
C 259.365 321.444 81.816
C 255.684 316.745 85.694
C 253.417 314.346 85.708
C 253.527 311.689 84.819
C 251.970 307.523 85.575
C 251.288 304.659 86.561
C 251.747 301.389 86.651
C 253.599 298.521 87.559
C 256.374 295.040 84.915
C 257.131 291.547 84.763
C 256.249 288.349 85.027
C 255.981 285.409 85.378
C 256.015 282.487 84.297
C 254.991 279.178 85.262
C 253.116 275.789 87.636
C 252.586 274.411 89.589
C 254.551 270.696 91.097
C 252.692 267.157 93.399
C 254.948 263.888 95.041
C 255.303 260.526 96.387
C 258.619 260.563 101.830
C 261.131 257.411 103.302
C 260.291 256.847 106.737
C 261.719 255.316 109.211
C 262.495 254.010 113.057
C 261.614 251.128 113.905
C 261.247 248.862 115.112
C 260.095 245.479 116.575
C 258.538 241.426 118.748
C 259.223 240.611 122.651
C 261.147 240.538 125.830
C 261.251 239.955 129.469
C 262.377 240.351 133.387
C 261.801 238.563 136.727
C 261.754 235.911 138.716
C 262.064 233.882 141.321
C 261.848 234.610 144.434
C 263.564 234.741 146.961
C 262.701 233.127 150.400
C 261.228 230.925 154.791
C 262.042 230.873 158.765
C 262.236 230.091 161.913
C 260.435 229.214 164.840
C 259.293 228.295 167.859
C 258.306 227.609 170.959
C 256.734 225.846 173.330
C 255.172 224.720 176.053
C 253.708 223.103 178.730
C 252.303 222.068 181.485
C 250.683 221.105 184.127
C 248.821 220.144 186.677
C 247.064 220.826 189.635
C 244.755 221.532 192.089
C 242.557 221.520 194.859
C 240.543 220.635 197.599
C 238.374 220.990 199.655
C 237.006 222.665 203.071
C 234.317 223.078 205.431
C 231.565 223.619 207.701
C 229.002 223.949 209.573
C 226.351 224.323 211.860
C 223.810 224.698 213.831
C 220.839 226.541 214.721
C 218.298 228.644 214.876
C 215.555 230.023 214.508
C 212.263 230.915 214.173
C 209.173 232.534 215.895
C 206.163 234.289 215.157
C 202.841 235.472 214.389
C 199.892 236.761 213.772
C 196.478 238.125 212.752
C 194.146 239.647 212.436
C 192.013 241.733 211.066
C 189.789 244.158 209.774
C 188.118 245.929 207.022
C 186.893 247.442 204.780
C 184.955 249.032 202.099
C 183.490 250.432 199.845
C 183.763 253.994 197.691
C 183.195 256.740 195.279
C 182.772 257.240 191.790
C 181.848 259.119 189.090
C 181.829 260.692 186.496
C 182.411 262.858 184.050
C 183.786 263.427 180.729
C 184.009 266.218 178.243
C 183.697 267.686 175.013
C 185.680 269.343 172.598
C 186.034 271.956 170.241
C 187.899 271.965 167.103
C 189.338 272.885 163.968
C 190.741 274.728 162.064
C 192.035 276.315 159.507
C 194.727 277.491 156.922
C 197.348 277.032 154.503
C 199.612 278.125 152.794
C 202.537 278.222 151.027
C 204.215 278.094 148.069
C 208.563 278.374 147.978
C 212.272 279.274 146.420
C 215.242 277.148 146.135
C 218.105 276.544 144.879
C 221.581 275.466 144.840
C 224.574 275.326 144.722
C 227.937 274.430 144.785
C 230.525 272.719 145.200
C 233.355 270.677 144.810
C 237.086 270.381 145.746
C 240.820 269.778 146.094
C 242.901 267.926 148.122
C 245.439 267.042 150.983
C 247.708 265.390 152.526
C 250.270 263.401 153.671
C 252.681 261.984 155.457
C 254.659 261.224 158.033
C 256.402 259.670 160.459
C 257.663 257.476 162.556
C 260.487 256.427 165.141
C 262.711 254.426 166.802
C 262.682 253.418 170.574
C 263.636 252.927 174.348
C 263.233 250.613 176.758
C 263.709 248.505 179.480
C 263.535 247.409 182.582
C 263.478 246.637 185.928
C 263.498 245.004 189.022
C 262.245 243.860 191.775
C 261.686 241.378 194.470
C 260.305 241.229 197.784
C 259.666 241.481 201.897
C 256.832 241.668 204.516
C 254.810 240.870 206.820
C 252.824 240.777 209.542
C 250.471 240.556 211.849
C 247.941 241.844 214.445
C 245.552 243.301 215.755
C 243.127 244.744 217.007
C 240.388 245.418 218.820
C 237.064 244.786 220.508
C 234.432 247.329 221.215
C 231.736 248.515 223.092
C 228.548 249.476 222.858
C 225.694 252.037 223.508
C 222.121 252.078 224.642
C 219.400 253.309 225.606
C 216.543 255.012 225.207
C 213.782 256.789 224.563
C 210.409 257.205 223.679
C 208.173 259.809 223.300
C 205.396 262.795 223.833
C 203.284 264.228 222.386
C 200.294 265.927 220.469
C 197.950 267.458 219.413
C 195.379 269.292 217.542
C 193.885 271.662 215.919
C 192.404 273.337 213.655
C 191.502 274.874 210.900
C 190.735 276.749 208.314
C 189.927 278.331 205.157
C 188.957 279.909 202.376
C 188.600 281.433 199.610
C 190.121 283.672 196.697
C 189.809 285.028 193.639
C 189.298 286.713 190.874
C 189.683 289.028 188.740
C 190.625 291.539 185.974
C 192.851 291.979 183.820
C 194.503 292.826 180.892
C 196.874 294.114 178.862
C 198.861 294.866 175.649
C 200.959 295.664 173.221
C 204.287 297.850 172.329
C 206.260 298.560 170.489
C 209.814 298.508 168.286
C 212.127 298.924 166.385
C 214.624 299.997 164.239
C 217.452 300.994 162.734
C 220.415 300.992 161.203
C 222.865 299.742 159.186
C 225.745 298.953 157.647
C 228.289 297.788 156.041
C 231.448 297.053 154.602
C 233.963 295.876 152.776
C 236.774 295.398 151.430
C 240.345 294.964 150.855
C 242.836 294.591 148.778
C 246.329 294.196 148.811
C 249.640 290.443 149.139
C 253.918 289.341 151.503
C 257.373 288.933 150.891
C 260.297 287.137 150.333
C 262.270 288.748 151.384
C 265.786 288.088 151.436
C 268.313 288.059 152.784
C 271.584 286.497 153.861
C 274.073 286.904 155.860
C 276.659 287.770 156.976
C 280.346 287.229 157.620
C 283.022 286.091 157.892
C 286.190 286.060 159.455
C 289.341 286.916 156.584
C 291.225 286.231 155.520
C 294.247 286.920 155.410
C 296.713 291.099 158.331
C 298.147 292.974 156.194
C 300.441 294.457 155.096
C 303.230 295.889 154.064
C 306.405 297.964 153.131
C 310.049 297.021 153.475
C 313.145 297.403 153.327
C 316.951 296.131 152.787
C 319.077 295.704 150.021
C 321.878 298.247 146.825
C 324.353 296.485 144.718
C 326.830 296.381 143.892
C 328.262 295.201 140.360
C 331.182 295.112 138.939
C 333.895 293.066 137.922
C 336.681 291.649 136.697
C 339.590 290.434 135.643
C 341.576 288.430 133.842
C 344.035 286.567 132.575
C 346.347 284.692 130.827
C 348.854 283.001 129.605
C 351.269 281.121 128.522
C 353.596 279.010 127.515
C 356.655 277.355 127.968
C 359.233 275.185 128.670
C 361.974 272.950 128.598
C 364.505 270.702 127.660
C 366.621 268.601 128.076
C 370.324 267.533 129.295
C 372.757 264.930 129.823
C 375.128 262.297 130.505
C 377.064 259.814 131.022
C 379.415 257.241 131.519
C 381.457 254.786 132.055
C 382.744 252.277 134.305
C 383.358 250.269 136.853
C 383.317 247.918 138.862
C 383.216 244.923 140.524
C 385.274 242.220 142.419
C 384.951 239.706 144.921
C 384.486 236.761 146.954
C 384.184 234.197 148.974
C 383.511 231.211 151.251
C 383.543 229.291 153.292
C 382.656 227.727 156.038
C 381.914 226.145 159.112
C 379.603 225.005 161.732
C 377.733 224.224 163.901
C 375.458 222.780 166.394
C 373.556 221.741 168.512
C 372.166 222.876 172.278
C 370.370 223.017 175.509
C 367.062 222.831 176.783
C 364.813 222.440 179.324
C 362.593 222.859 181.350
C 360.630 223.991 183.774
C 357.475 225.566 184.672
C 355.604 226.489 187.782
C 352.745 226.620 189.901
C 350.689 229.002 191.518
C 348.907 230.010 194.401
C 345.811 231.930 194.619
C 342.908 233.640 195.800
C 341.399 235.482 197.622
C 339.199 237.182 199.356
C 336.869 240.151 200.387
C 334.371 242.680 199.843
C 332.888 245.185 200.716
C 331.136 248.113 200.502
C 328.191 249.816 200.595
C 328.098 254.116 199.898
C 326.703 257.982 200.230
C 325.951 260.407 197.588
C 324.558 263.101 196.618
C 324.252 266.246 194.812
C 324.067 269.134 194.026
C 323.899 272.206 192.398
C 323.922 274.329 190.099
C 323.085 276.640 187.591
C 323.889 280.178 186.276
C 324.055 283.668 184.788
C 325.635 285.214 182.144
C 328.222 287.394 180.152
C 329.364 289.183 177.755
C 330.046 291.196 175.050
C 331.473 293.168 172.795
C 333.813 294.840 171.106
C 335.848 296.110 168.743
C 337.438 296.778 165.945
C 339.716 299.209 163.787
C 340.904 300.873 161.043
C 344.394 300.496 159.330
C 347.975 301.192 157.888
C 349.871 300.202 155.290
C 352.101 300.104 152.626
C 354.917 299.588 150.997
C 358.037 299.251 149.602
C 360.735 298.803 147.419
C 363.215 297.237 146.059
C 365.358 296.048 143.279
C 368.592 294.561 142.783
C 372.679 293.862 142.341
C 375.320 291.058 142.634
C 377.442 288.835 141.867
C 380.116 286.790 141.681
C 382.363 284.374 141.538
C 385.202 282.115 142.816
C 386.814 280.071 144.482
C 388.367 277.993 146.155
C 390.317 275.416 147.052
C 391.888 271.982 146.863
C 393.133 269.966 149.739
C 395.250 267.546 151.102
C 395.261 264.663 152.786
C 396.457 262.436 155.742
C 397.626 258.928 156.362
C 398.858 256.523 157.956
C 398.853 254.135 160.306
C 398.622 251.866 162.754
C 397.889 248.703 164.091
C 398.078 247.120 167.154
C 399.245 245.068 170.521
C 398.149 243.380 172.655
C 396.659 240.911 175.337
C 395.969 239.005 177.538
C 394.546 236.974 180.243
C 393.459 236.103 183.167
C 391.603 235.109 185.553
C 389.230 234.666 187.775
C 387.090 234.423 190.255
C 384.332 234.093 192.581
C 381.944 233.593 194.863
C 379.550 233.678 196.952
C 377.132 235.756 199.327
C 374.417 235.856 201.305
C 372.060 235.826 203.582
C 370.435 236.789 206.131
C 368.223 238.359 208.867
C 366.173 240.697 209.216
C 363.455 242.591 210.238
C 361.696 245.255 211.337
C 358.675 247.464 212.250
C 356.431 249.765 213.025
C 355.954 253.526 214.534
C 354.270 255.667 215.135
C 352.053 259.189 214.724
C 350.243 261.596 214.979
C 348.325 264.339 215.869
C 347.015 267.366 216.481
C 345.474 270.302 216.118
C 343.211 272.473 214.778
C 341.503 275.152 213.683
C 339.658 277.420 212.320
C 338.056 280.379 211.195
C 335.993 282.624 209.871
C 334.539 285.299 209.050
C 333.838 288.698 207.944
C 331.694 291.108 207.443
C 331.598 294.421 206.269
C 331.257 297.026 204.039
C 329.396 299.027 202.131
C 326.717 301.423 201.170
C 323.713 302.596 199.540
C 321.529 304.691 198.558
C 318.341 306.825 196.346
C 315.788 311.050 197.466
C 315.147 313.965 195.838
C 313.821 316.181 194.646
C 316.224 319.583 195.774
C 318.188 320.961 193.959
C 322.464 322.972 191.411
C 325.598 324.697 189.756
C 325.670 328.316 188.630
C 326.872 329.644 186.557
C 327.512 331.770 184.658
C 327.560 332.684 181.454
C 327.911 335.123 178.973
C 328.838 336.085 173.858
C 331.695 336.257 170.638
C 333.646 338.436 168.399
C 333.592 338.654 165.326
C 335.145 339.286 163.810
C 337.560 338.017 161.079
C 337.515 336.334 159.076
C 339.356 336.420 155.317
C 341.732 338.255 154.133
C 344.028 341.896 153.379
C 347.329 343.521 151.248
C 349.257 345.440 149.831
C 351.834 348.730 149.198
C 353.182 352.360 147.421
C 357.751 353.788 148.625
C 362.001 355.252 149.173
C 363.405 358.608 151.737
C 364.500 362.001 152.760
C 365.242 365.140 152.726
C 364.521 369.955 151.850
C 368.043 372.278 153.197
C 369.584 375.640 150.864
C 369.047 379.243 148.966
C 369.799 382.609 149.234
C 370.138 387.069 150.500
C 372.257 390.516 149.249
C 371.282 394.613 150.071
C 371.008 397.770 149.770
C 370.427 401.707 150.792
C 371.594 405.817 150.512
C 373.553 408.974 147.997
C 373.201 411.687 144.916
C 371.850 413.876 149.519
C 370.400 417.319 150.257
C 371.425 420.730 151.202
C 371.240 424.249 151.423
C 372.405 426.691 150.230
C 372.677 429.208 148.205
C 373.430 432.025 147.592
C 375.941 435.219 148.027
C 375.364 438.301 145.367
C 378.217 441.429 144.057
C 378.880 444.343 143.104
C 377.451 449.354 143.710
C 377.370 452.594 144.496
C 375.724 454.464 140.754
C 379.212 455.501 137.781
C 379.149 459.048 136.988
C 380.110 463.064 136.684
C 383.834 466.760 134.809
C 385.437 470.224 134.079
C 387.231 470.364 128.765
C 387.104 471.863 124.940
C 387.337 473.659 121.839
C 385.378 476.018 119.835
C 383.961 478.478 117.438
C 379.521 479.136 113.778
C 379.521 482.208 111.889
C 377.202 484.242 108.369
C 377.721 488.067 106.088
C 376.400 489.388 102.712
C 376.555 490.392 100.328
C 377.216 490.516 96.234
C 377.616 488.017 93.285
C 379.888 487.585 89.893
C 375.170 487.621 86.080
C 370.016 487.372 83.004
C 372.001 484.382 80.761
C 371.625 485.682 77.859
C 371.933 486.688 74.831
C 368.151 487.158 72.922
C 368.823 489.094 70.362
C 369.721 490.057 67.755
C 370.671 491.070 63.298
C 369.694 491.795 61.149
C 367.724 493.174 58.786
C 369.992 494.220 55.910
C 367.827 496.045 54.114
C 368.576 496.376 50.311
C 367.724 498.995 46.473
C 368.029 499.363 43.841
C 371.097 497.708 40.848
C 372.590 498.026 37.304
C 373.242 500.424 34.258
C 377.445 501.247 32.747
C 379.942 502.019 31.164
C 380.906 500.761 27.662
C 380.859 503.042 23.593
C 383.073 506.129 20.075
C 384.015 508.045 16.665
C 382.487 506.346 12.413
C 384.584 505.352 10.890
C 384.049 506.066 7.730
C 386.710 500.866 6.269
C 389.034 501.240 3.097
C 390.852 500.515 0.233
C 395.207 501.517 -1.171
C 397.919 500.930 -3.364
C 399.445 502.613 -6.890
C 401.058 501.877 -10.046
C 398.965 502.131 -13.020
C 397.039 502.291 -16.137
C 397.933 501.645 -19.029
C 396.916 500.743 -21.892
C 396.598 500.424 -25.109
C 394.516 499.324 -27.762
C 392.980 498.536 -30.641
C 391.693 497.603 -33.561
C 389.378 497.521 -35.977
C 387.383 496.804 -38.552
C 385.227 496.552 -41.237
C 383.413 495.824 -43.847
C 381.452 494.974 -46.290
C 379.287 494.040 -48.599
C 378.030 491.674 -50.863
C 376.322 489.199 -52.538
C 374.338 487.258 -54.730
C 372.076 486.127 -57.168
C 370.323 484.137 -58.592
C 369.888 480.987 -61.089
C 367.707 478.605 -62.683
C 365.540 476.119 -64.146
C 363.440 474.027 -65.328
C 361.275 471.719 -66.871
C 359.214 469.567 -68.138
C 357.554 466.373 -67.901
C 356.417 463.413 -66.982
C 354.756 461.123 -65.731
C 352.375 458.967 -64.539
C 350.475 455.623 -65.125
C 348.784 453.025 -63.371
C 346.536 450.761 -61.685
C 344.658 448.533 -60.184
C 342.429 446.161 -58.193
C 341.193 443.931 -57.031
C 340.445 441.683 -54.759
C 339.785 439.089 -52.449
C 339.316 437.775 -49.049
C 339.087 436.712 -46.287
C 338.294 435.398 -42.952
C 337.801 434.320 -40.163
C 339.896 432.249 -37.209
C 340.860 430.540 -34.073
C 340.848 431.096 -30.568
C 341.076 430.027 -27.331
C 341.929 429.595 -24.451
C 343.593 428.909 -21.664
C 345.163 430.193 -18.643
C 346.835 428.841 -15.576
C 347.400 428.571 -12.070
C 350.017 428.946 -9.721
C 351.709 427.758 -6.851
C 353.413 429.669 -4.250
C 355.210 430.634 -1.320
C 357.405 430.416 0.711
C 359.397 430.573 3.308
C 362.387 431.731 5.550
C 364.488 434.138 7.200
C 367.042 434.872 8.676
C 369.666 436.748 9.807
C 371.136 438.624 12.236
C 375.032 440.456 11.565
C 378.733 441.973 12.568
C 380.231 445.196 11.683
C 382.434 447.448 12.152
C 384.891 449.968 11.226
C 387.407 451.520 10.724
C 389.855 453.804 9.774
C 391.213 456.276 8.417
C 392.637 459.401 7.681
C 395.681 461.075 6.002
C 398.590 463.197 4.793
C 399.393 465.010 1.974
C 401.054 465.966 -1.452
C 402.134 467.864 -3.794
C 403.309 470.308 -5.910
C 404.624 471.999 -8.444
C 405.873 472.686 -11.460
C 406.523 473.964 -14.506
C 406.444 475.651 -17.326
C 408.278 476.967 -20.592
C 409.140 479.091 -23.133
C 408.497 478.645 -26.958
C 408.964 478.234 -30.832
C 407.379 479.136 -33.660
C 406.648 480.177 -36.895
C 405.855 479.959 -40.085
C 405.320 479.448 -43.439
C 404.424 479.763 -46.806
C 402.686 479.196 -49.474
C 400.874 480.067 -52.586
C 399.511 478.439 -55.486
C 398.968 476.562 -59.170
C 396.541 474.211 -61.042
C 394.327 473.152 -63.044
C 392.487 471.391 -65.253
C 390.278 469.704 -67.036
C 388.669 466.601 -68.644
C 387.304 463.855 -69.020
C 385.904 461.122 -69.339
C 383.826 458.686 -70.337
C 380.591 457.086 -71.463
C 379.581 453.539 -70.926
C 377.799 450.682 -71.853
C 375.538 448.484 -70.757
C 374.348 444.836 -70.119
C 371.253 442.754 -70.491
C 369.497 440.154 -70.539
C 367.902 437.557 -69.148
C 366.435 435.027 -67.524
C 363.759 433.404 -65.929
C 363.153 430.354 -64.430
C 362.247 426.434 -63.579
C 361.189 424.756 -61.418
C 359.521 422.607 -58.571
C 358.301 420.610 -56.707
C 357.062 418.531 -53.947
C 357.014 416.433 -51.480
C 356.646 415.126 -48.604
C 356.723 414.364 -45.413
C 357.081 413.333 -42.315
C 357.273 412.713 -38.751
C 357.312 411.895 -35.512
C 357.853 411.403 -32.419
C 360.379 411.252 -29.352
C 360.883 411.016 -26.037
C 361.371 410.319 -22.872
C 362.932 409.316 -20.300
C 365.092 408.623 -17.185
C 367.298 410.021 -15.463
C 369.235 411.076 -12.788
C 371.990 411.806 -10.977
C 374.177 413.191 -8.125
C 376.460 414.327 -6.020
C 380.461 414.391 -5.218
C 382.574 415.345 -3.669
C 385.679 417.783 -2.289
C 387.940 419.157 -0.827
C 390.698 420.161 1.010
C 393.685 421.169 2.159
C 396.286 423.065 3.032
C 397.828 425.906 4.120
C 399.960 428.412 4.802
C 401.614 431.090 5.507
C 404.012 433.648 6.055
C 405.641 436.396 6.971
C 407.865 438.550 7.569
C 410.744 440.765 7.306
C 412.766 442.928 8.683
C 415.580 444.873 7.872
C 416.593 448.277 7.663
C 421.107 449.679 7.404
C 425.056 449.827 6.850
C 428.081 449.205 6.210
C 431.069 451.537 7.185
C 433.208 452.570 10.179
C 435.497 454.296 11.706
C 438.777 454.283 13.055
C 441.785 454.879 14.422
C 444.624 455.557 16.012
C 447.946 455.817 16.328
C 451.115 456.008 17.352
C 454.484 456.433 17.977
C 457.535 456.738 19.087
C 460.591 456.791 20.178
C 463.719 456.601 21.214
C 466.099 456.097 23.740
C 468.451 454.911 25.957
C 471.352 454.198 27.851
C 474.634 453.932 29.075
C 476.867 452.823 30.761
C 478.752 452.489 34.322
C 481.418 451.047 36.267
C 483.988 449.470 38.248
C 486.333 447.962 39.801
C 488.955 446.535 41.667
C 491.324 445.071 43.320
C 492.411 442.291 45.345
C 492.665 439.482 47.061
C 493.120 436.538 47.895
C 494.169 433.316 48.400
C 495.964 430.854 50.819
C 496.118 427.404 51.689
C 496.749 423.877 52.120
C 497.211 420.689 52.724
C 497.632 416.918 53.122
C 497.816 414.293 54.087
C 496.918 411.209 54.761
C 495.922 407.960 55.738
C 494.102 404.807 55.241
C 492.507 402.329 54.886
C 490.978 399.042 54.308
C 489.568 396.396 53.864
C 486.045 394.506 55.056
C 483.284 392.082 55.486
C 481.067 390.121 53.527
C 478.817 387.582 53.129
C 476.320 385.955 52.556
C 473.253 384.689 52.510
C 470.136 384.289 50.677
C 466.877 382.487 51.074
C 464.205 380.389 50.004
C 460.697 380.494 49.572
C 457.550 378.919 49.922
C 454.604 379.200 47.786
C 451.365 378.808 46.336
C 448.377 378.570 46.397
C 445.190 378.060 45.832
C 441.472 378.861 44.914
C 438.832 380.238 42.898
C 435.932 381.066 42.515
C 433.213 382.774 41.341
C 430.557 383.020 39.228
C 428.004 386.551 39.284
C 424.532 388.727 38.829
C 423.981 391.853 37.000
C 422.013 393.961 35.650
C 420.741 397.251 34.752
C 419.141 399.775 34.508
C 417.888 402.947 33.815
C 417.736 405.894 32.770
C 417.147 408.830 30.936
C 415.891 412.463 31.266
C 414.446 415.963 30.975
C 415.644 419.193 30.918
C 416.557 422.815 32.128
C 417.240 425.934 31.890
C 417.713 429.255 31.130
C 418.335 432.514 31.227
C 419.301 435.502 32.349
C 420.755 438.507 32.787
C 422.633 441.193 32.540
C 423.317 444.999 33.437
C 424.297 448.251 33.020
C 427.223 450.125 34.802
C 429.324 452.648 36.949
C 432.358 454.100 36.858
C 434.995 456.351 37.110
C 437.635 457.857 38.380
C 440.177 459.451 40.053
C 443.016 461.304 40.916
C 446.047 461.775 41.940
C 449.437 463.271 41.918
C 452.313 463.518 44.059
C 455.054 464.580 47.017
C 458.088 463.199 48.971
C 461.055 462.717 49.966
C 463.858 462.191 51.764
C 466.675 461.231 53.195
C 468.899 459.716 55.944
C 470.156 457.732 57.953
C 471.404 455.700 59.913
C 473.609 453.900 61.685
C 476.801 452.009 62.418
C 477.192 449.197 64.832
C 479.120 447.282 67.027
C 480.137 444.164 67.649
C 480.602 441.134 70.043
C 483.198 438.572 70.909
C 484.549 436.246 72.524
C 484.859 433.082 73.579
C 484.924 429.873 74.523
C 485.951 426.521 74.309
C 485.424 423.576 76.032
C 485.531 420.415 78.662
C 484.949 417.544 78.798
C 484.395 413.645 78.835
C 484.123 410.704 79.311
C 483.294 407.132 79.470
C 481.733 404.382 80.170
C 480.169 401.623 79.925
C 478.068 399.198 79.236
C 475.806 396.839 78.908
C 473.380 394.312 77.981
C 471.277 391.805 77.308
C 468.884 389.841 76.590
C 464.982 389.150 76.265
C 462.481 387.161 75.227
C 460.080 385.011 74.633
C 457.225 383.655 74.911
C 453.568 382.443 74.898
C 450.789 383.284 73.734
C 447.605 383.181 72.365
C 444.338 383.899 71.909
C 440.853 383.996 70.271
C 437.767 384.491 69.191
C 434.173 386.172 70.144
C 431.569 386.834 69.396
C 428.328 388.946 67.806
C 425.672 389.971 66.792
C 422.388 390.823 66.097
C 419.367 392.245 65.768
C 416.830 394.115 64.679
C 414.985 395.787 62.348
C 412.939 397.858 60.671
C 411.249 399.749 58.677
C 409.084 402.078 57.101
C 407.280 403.858 54.952
C 405.212 405.842 53.636
C 403.188 408.768 52.855
C 400.780 410.146 51.133
C 399.151 413.242 50.790
C 396.963 415.823 50.975
C 394.568 419.282 51.242
C 391.435 421.874 50.526
C 388.608 423.937 48.022
C 386.848 427.212 47.566
C 384.801 430.437 46.623
C 382.600 432.323 48.586
C 381.153 434.090 51.329
C 377.436 433.932 50.602
C 373.767 434.967 51.558
C 370.458 436.715 52.539
C 368.277 436.708 49.418
C 364.485 437.391 45.284
C 361.080 435.033 44.089
C 357.905 435.511 41.693
C 355.351 436.353 39.869
C 351.818 436.623 39.705
C 348.579 437.151 39.001
C 345.409 437.513 38.068
C 342.284 438.688 38.306
C 339.003 439.269 38.152
C 335.723 440.346 38.085
C 332.524 440.893 37.769
C 329.306 441.301 37.662
C 326.024 441.626 37.793
C 322.786 440.439 37.154
C 319.641 439.042 37.227
C 316.170 438.363 37.221
C 312.664 438.568 37.331
C 309.850 437.543 37.633
C 306.655 435.553 36.158
C 303.313 434.306 36.652
C 300.031 432.915 37.213
C 297.135 431.782 37.928
C 293.866 430.582 38.449
C 290.912 429.414 39.076
C 288.855 426.705 40.277
C 287.679 423.884 41.526
C 286.669 421.672 43.437
C 285.230 419.740 45.873
C 282.396 417.214 46.725
C 281.602 414.554 48.957
C 280.545 412.332 51.597
C 279.601 410.133 53.837
C 278.727 407.707 56.649
C 277.938 405.497 58.180
C 278.211 402.807 60.041
C 278.434 399.767 61.834
C 280.017 397.509 64.263
C 281.396 395.649 66.120
C 282.735 393.475 68.757
C 283.967 391.642 70.832
C 286.517 388.343 70.954
C 288.640 385.533 72.086
C 291.283 384.877 74.362
C 293.270 382.765 76.169
C 295.631 381.241 77.314
C 298.327 379.358 77.758
C 301.873 379.233 78.563
C 304.515 376.641 79.131
C 307.198 375.111 80.906
C 310.572 374.171 80.415
C 313.151 371.792 80.855
C 316.725 372.360 81.334
C 320.226 371.927 81.883
C 322.896 370.627 81.471
C 325.978 369.523 81.602
C 329.801 369.269 80.810
C 333.143 370.537 80.414
C 336.007 370.232 79.441
C 339.105 371.083 78.275
C 342.403 371.721 78.822
C 345.007 372.890 75.529
C 348.538 373.245 73.430
C 350.057 376.228 71.942
C 352.580 377.727 70.706
C 354.389 379.892 68.407
C 356.163 381.010 66.263
C 357.860 382.967 63.938
C 358.681 385.441 62.206
C 360.221 388.298 60.864
C 361.543 389.820 57.575
C 363.280 391.626 54.720
C 362.495 394.086 52.439
C 361.487 395.795 49.051
C 361.235 398.122 46.866
C 361.405 400.859 44.790
C 361.084 403.015 42.288
C 360.008 404.417 39.459
C 358.768 406.490 37.113
C 357.397 409.004 35.500
C 356.741 410.958 32.108
C 356.303 413.602 29.980
C 353.080 414.592 28.010
C 350.513 415.418 25.160
C 347.920 417.498 24.644
C 345.617 419.680 23.223
C 342.830 420.696 21.789
C 339.977 421.448 20.032
C 337.205 423.035 18.603
C 334.074 423.736 18.203
C 331.133 425.927 17.678
C 327.666 425.654 16.768
C 324.061 425.257 14.711
C 320.386 424.178 15.221
C 317.241 424.293 15.576
C 313.915 423.759 15.462
C 310.687 423.221 15.907
C 307.412 421.203 15.902
C 305.277 419.056 16.519
C 303.166 416.909 17.200
C 300.282 415.392 17.991
C 296.918 414.912 19.649
C 295.332 411.652 20.516
C 292.518 409.667 21.095
C 291.069 407.705 23.375
C 289.405 404.354 24.438
C 286.469 403.149 26.434
C 284.380 401.102 27.569
C 283.392 398.547 29.496
C 282.668 395.950 31.478
C 281.531 394.433 34.434
C 281.050 391.232 35.638
C 279.604 387.504 36.598
C 279.828 385.436 38.667
C 279.977 382.821 41.608
C 279.774 380.590 43.590
C 280.151 377.987 46.150
C 281.044 375.235 47.606
C 282.326 373.138 49.626
C 284.306 371.355 51.542
C 286.290 369.299 53.163
C 288.652 367.499 55.237
C 290.620 365.654 57.209
C 292.917 364.064 58.724
C 296.535 362.416 58.722
C 299.059 360.994 60.425
C 301.296 359.200 62.012
C 303.659 357.115 62.376
C 306.882 355.022 62.648
C 309.956 355.314 62.146
C 313.399 355.022 62.431
C 316.617 354.564 61.517
C 320.461 354.470 61.747
C 323.749 354.378 61.409
C 326.772 353.402 58.848
C 329.501 353.360 58.276
C 333.279 354.554 56.938
C 336.196 354.901 56.227
C 339.538 354.685 55.345
C 342.542 354.659 53.850
C 345.455 355.619 52.540
C 348.228 357.582 52.247
C 350.953 359.258 51.218
C 353.467 361.177 50.584
C 356.280 362.895 49.270
C 358.952 364.813 48.793
C 361.540 366.175 47.616
C 363.953 367.756 45.392
C 366.964 368.904 44.865
C 368.854 370.431 42.324
C 371.022 374.748 42.515
C 373.160 376.505 39.989
C 376.031 376.935 38.938
C 378.898 379.157 38.218
C 381.086 379.978 35.452
C 383.641 379.748 33.909
C 385.846 381.618 31.840
C 386.878 383.579 30.508
C 388.423 386.393 29.800
C 389.780 386.575 26.193
C 391.686 386.904 24.078
C 389.550 386.920 19.970
C 387.908 387.806 15.851
C 387.395 387.066 13.188
C 387.582 387.260 9.590
C 384.608 387.929 6.638
C 383.938 387.377 3.004
C 383.494 387.027 -0.348
C 383.908 386.155 -4.418
C 381.456 387.173 -7.356
C 379.390 388.773 -10.141
C 379.738 389.567 -13.265
C 377.359 388.428 -16.679
C 377.944 389.653 -20.179
C 378.269 391.415 -22.864
C 380.070 391.474 -25.756
C 381.212 393.330 -27.757
C 383.751 396.328 -30.163
C 387.436 397.568 -30.215
C 388.919 399.407 -31.658
C 390.434 400.937 -35.079
C 392.014 402.475 -38.613
C 393.753 400.970 -41.301
C 396.612 402.918 -44.356
C 398.314 404.187 -45.477
C 401.223 406.497 -48.932
C 404.207 408.873 -48.576
C 408.323 409.789 -50.058
C 412.087 411.262 -48.796
C 412.855 412.648 -52.917
C 414.790 412.637 -55.776
C 415.051 412.522 -59.290
C 413.147 414.639 -61.016
C 414.652 417.112 -64.004
C 413.638 418.454 -68.385
C 413.562 418.493 -72.592
C 412.568 419.755 -75.663
C 412.288 420.927 -79.667
C 413.874 421.071 -82.675
C 415.396 423.580 -86.060
C 415.110 425.661 -90.305
C 417.547 424.694 -93.475
C 417.208 423.644 -95.698
C 416.513 420.785 -98.350
C 416.890 418.045 -101.596
C 420.809 414.064 -101.657
C 421.430 410.635 -103.787
C 421.037 410.450 -107.733
C 421.758 409.899 -110.699
C 424.309 410.350 -112.565
C 425.940 411.330 -116.051
C 427.250 412.963 -119.447
C 426.545 413.748 -124.059
C 429.276 415.990 -127.176
C 431.676 417.051 -130.217
C 431.979 418.263 -134.384
C 432.238 420.867 -136.072
C 434.011 422.452 -136.539
C 434.871 425.019 -140.072
C 434.299 428.223 -142.651
C 434.203 429.953 -144.827
C 436.857 432.397 -147.317
C 436.632 436.086 -148.495
C 440.101 437.020 -152.132
C 440.878 437.634 -154.787
C 439.863 439.124 -158.105
C 442.415 441.821 -159.341
C 443.697 441.645 -161.239
C 444.830 439.274 -164.187
C 445.889 440.436 -166.517
C 449.025 440.498 -168.588
C 449.142 444.543 -170.463
C 451.124 440.500 -174.249
C 452.822 439.366 -177.917
C 453.228 440.389 -181.076
C 452.969 440.806 -185.845
C 453.668 443.770 -189.427
C 453.123 443.660 -192.615
C 453.488 440.593 -194.357
C 454.764 440.700 -198.439
C 455.136 440.070 -201.834
C 454.806 438.161 -206.144
C 456.440 437.331 -208.827
C 457.132 434.760 -211.170
C 458.100 432.768 -213.693
C 459.330 430.855 -216.117
C 459.159 428.832 -218.778
C 459.641 426.592 -221.202
C 459.806 424.537 -223.972
C 460.427 422.416 -226.370
C 460.942 420.127 -228.613
C 461.307 417.649 -230.761
C 463.057 414.864 -231.978
C 464.287 411.748 -232.772
C 465.296 408.732 -234.320
C 465.781 406.034 -236.517
C 466.570 403.244 -237.326
C 469.416 400.497 -238.163
C 470.252 397.111 -239.061
C 471.090 393.680 -239.797
C 471.596 390.598 -240.451
C 472.372 387.279 -241.333
C 472.982 384.174 -242.022
C 473.681 380.834 -240.854
C 474.226 378.112 -239.066
C 473.877 375.504 -237.441
C 473.027 372.456 -236.125
C 474.086 368.742 -235.657
C 473.641 365.963 -233.474
C 472.686 362.998 -231.653
C 472.037 360.304 -229.902
C 471.001 357.315 -227.768
C 470.930 355.046 -226.127
C 470.609 353.249 -223.398
C 470.526 351.288 -220.457
C 469.257 350.462 -217.109
C 468.320 349.904 -214.349
C 466.880 348.834 -211.146
C 465.772 348.077 -208.428
C 466.787 348.546 -204.409
C 466.786 348.460 -200.711
C 464.659 349.246 -197.981
C 463.769 349.072 -194.687
C 463.083 349.740 -191.808
C 463.104 350.816 -188.669
C 461.794 353.184 -186.237
C 462.065 353.846 -182.561
C 460.784 354.490 -179.301
C 461.008 356.923 -176.744
C 461.297 357.687 -173.303
C 459.921 360.528 -171.470
C 458.987 362.835 -168.910
C 459.456 364.521 -166.477
C 459.287 366.383 -163.785
C 459.344 369.604 -161.565
C 458.415 372.956 -160.654
C 458.838 375.482 -159.017
C 458.814 378.793 -158.165
C 457.398 381.419 -156.528
C 459.124 385.409 -156.836
C 460.053 389.241 -155.633
C 459.566 392.408 -157.409
C 459.396 395.588 -157.404
C 459.944 398.969 -158.636
C 460.878 401.787 -159.057
C 461.571 404.998 -160.207
C 461.676 407.498 -162.087
C 461.123 410.561 -163.714
C 462.921 413.705 -165.045
C 464.131 417.110 -166.214
C 465.021 418.586 -169.198
C 467.263 420.032 -172.078
C 468.033 421.824 -174.618
C 468.429 424.080 -177.183
C 469.566 425.879 -179.729
C 471.495 426.893 -182.254
C 472.718 427.868 -185.236
C 473.128 428.618 -188.409
C 475.185 430.452 -191.266
C 475.788 432.215 -194.137
C 477.604 430.992 -197.370
C 480.122 430.591 -200.352
C 480.046 429.716 -203.600
C 480.634 429.506 -207.019
C 481.897 428.403 -209.856
C 483.576 427.270 -212.629
C 484.553 426.432 -215.882
C 485.157 424.470 -218.380
C 485.102 423.375 -221.920
C 486.680 420.937 -224.037
C 489.322 418.834 -226.483
C 490.127 415.257 -227.700
C 490.378 412.694 -229.544
C 491.380 409.903 -231.147
C 491.889 406.944 -232.524
C 493.513 403.484 -232.952
C 494.452 400.587 -232.424
C 495.330 397.681 -231.863
C 495.958 394.404 -232.201
C 495.433 390.838 -233.343
C 496.595 387.766 -231.582
C 497.617 384.426 -231.589
C 496.918 381.426 -230.302
C 497.973 378.167 -228.461
C 497.432 374.465 -228.707
C 497.872 371.424 -228.074
C 497.673 368.672 -226.173
C 497.396 366.086 -224.069
C 495.843 363.234 -222.731
C 496.476 360.906 -220.261
C 497.761 357.693 -218.039
C 496.968 356.046 -215.744
C 495.716 353.717 -212.826
C 495.160 351.700 -210.687
C 494.181 349.721 -207.755
C 494.114 348.558 -204.733
C 493.173 347.747 -201.805
C 492.032 347.666 -198.729
C 491.272 347.596 -195.534
C 489.930 347.739 -192.172
C 488.774 347.598 -189.041
C 487.818 348.026 -186.040
C 487.925 350.121 -182.663
C 486.682 350.721 -179.599
C 485.775 350.980 -176.460
C 486.027 351.739 -173.390
C 486.195 353.207 -169.832
C 485.885 355.960 -168.379
C 485.118 358.399 -166.038
C 485.497 361.108 -164.058
C 484.603 363.973 -161.644
C 484.298 366.651 -159.727
C 486.369 369.693 -157.963
C 486.348 372.057 -156.485
C 486.170 376.127 -155.539
C 486.042 378.873 -154.282
C 486.250 381.773 -152.401
C 486.953 384.761 -151.045
C 487.034 388.037 -150.427
C 485.787 391.210 -150.343
C 485.316 394.537 -150.290
C 484.431 397.636 -150.427
C 484.164 401.174 -150.438
C 483.115 404.328 -150.434
C 482.950 407.472 -150.271
C 483.602 411.032 -150.684
C 482.906 414.128 -149.918
C 483.956 417.392 -150.694
C 485.644 419.881 -144.214
C 484.912 422.393 -142.243
C 484.412 425.154 -141.570
C 483.077 426.742 -140.138
C 481.400 429.120 -139.878
C 480.374 433.284 -141.013
C 482.008 437.318 -141.286
C 480.282 439.844 -140.205
C 478.756 443.282 -141.922
C 477.252 445.919 -142.394
C 476.477 449.202 -140.373
C 477.367 452.453 -142.668
C 479.004 455.156 -143.766
C 480.749 456.716 -144.354
C 484.937 459.196 -142.989
C 486.934 462.512 -142.227
C 486.842 466.315 -139.219
C 488.551 468.458 -137.475
C 489.323 471.882 -136.964
C 490.371 474.917 -135.986
C 491.679 477.827 -135.051
C 491.592 480.989 -133.957
C 492.154 484.187 -133.191
C 492.407 487.428 -132.031
C 493.106 490.509 -131.222
C 493.696 493.647 -130.635
C 494.136 496.892 -130.229
C 495.940 499.847 -130.791
C 497.214 502.854 -131.880
C 498.287 506.200 -132.281
C 498.850 509.653 -131.959
C 499.682 512.406 -132.847
C 502.570 515.096 -133.721
C 503.457 518.393 -134.867
C 504.341 521.639 -136.173
C 504.888 524.555 -137.347
C 505.714 527.789 -138.467
C 506.366 530.741 -139.626
C 507.063 532.858 -142.462
C 507.583 534.120 -145.469
C 507.214 535.397 -148.262
C 506.356 537.220 -151.033
C 507.432 540.029 -153.500
C 506.955 541.140 -156.850
C 505.977 542.618 -159.994
C 505.306 543.902 -162.934
C 504.240 545.227 -166.349
C 504.146 546.207 -168.973
C 503.770 546.195 -172.234
C 503.628 546.199 -175.767
C 502.280 545.056 -178.989
C 501.277 544.010 -181.579
C 499.765 543.154 -184.813
C 498.594 542.301 -187.474
C 499.502 539.661 -190.575
C 499.408 537.682 -193.699
C 497.204 535.560 -195.499
C 496.232 533.897 -198.320
C 495.467 531.759 -200.333
C 495.399 529.124 -202.348
C 494.008 525.832 -203.035
C 494.181 523.238 -205.730
C 492.811 520.922 -208.064
C 492.950 517.475 -208.845
C 493.144 514.926 -211.288
C 491.699 511.575 -211.214
C 490.682 508.256 -212.048
C 491.075 505.494 -213.145
C 490.822 502.457 -214.348
C 490.796 498.545 -214.409
C 489.817 495.270 -213.292
C 490.177 492.251 -213.260
C 490.104 489.025 -212.132
C 488.626 485.963 -212.013
C 490.326 482.778 -209.572
C 491.193 478.903 -208.463
C 490.726 477.263 -205.220
C 490.531 474.618 -203.458
C 491.083 472.477 -200.567
C 492.004 470.346 -198.669
C 492.700 468.297 -195.943
C 492.833 467.258 -192.993
C 492.297 465.623 -189.932
C 494.102 463.707 -187.111
C 495.314 461.497 -184.270
C 496.268 461.905 -180.984
C 498.571 462.251 -177.823
C 499.391 462.152 -174.730
C 499.834 461.689 -171.350
C 501.022 461.580 -168.253
C 503.006 462.096 -165.623
C 504.297 462.912 -162.622
C 504.781 464.039 -159.573
C 506.896 464.054 -156.213
C 507.557 464.165 -152.858
C 509.465 466.938 -150.877
C 512.062 468.872 -148.661
C 512.076 471.402 -146.443
C 512.753 473.460 -143.725
C 514.097 475.924 -141.999
C 515.856 478.368 -140.348
C 516.922 480.849 -138.123
C 517.606 483.854 -137.144
C 517.650 486.728 -134.806
C 519.302 489.897 -134.423
C 522.022 492.948 -133.599
C 522.887 496.582 -134.585
C 523.206 499.731 -134.477
C 524.271 502.921 -134.708
C 524.840 506.135 -135.213
C 526.502 509.218 -136.804
C 527.450 511.316 -138.865
C 528.338 513.404 -140.958
C 529.000 516.304 -142.506
C 528.533 519.915 -143.526
C 529.675 521.471 -146.714
C 530.724 524.232 -148.578
C 530.017 526.029 -151.301
C 531.051 527.698 -154.658
C 530.546 530.925 -156.498
C 530.994 533.096 -158.719
C 530.769 534.336 -161.823
C 530.460 535.327 -165.004
C 528.896 536.990 -167.673
C 529.485 537.545 -171.030
C 530.739 538.958 -174.682
C 529.901 539.073 -177.491
C 528.594 539.419 -181.190
C 527.999 539.923 -184.078
C 526.962 539.965 -187.599
C 526.827 539.259 -190.756
C 525.818 538.330 -193.627
C 524.599 536.716 -196.211
C 523.759 535.019 -198.895
C 522.331 533.064 -201.590
C 521.096 531.469 -204.254
C 520.060 529.470 -206.497
C 520.063 525.852 -208.145
C 518.738 523.681 -210.341
C 517.749 521.744 -212.793
C 517.916 519.406 -214.930
C 517.982 516.208 -217.078
C 517.612 513.118 -216.754
C 516.765 509.807 -217.337
C 517.072 506.448 -217.486
C 516.093 502.744 -217.891
C 515.718 499.461 -217.995
C 517.718 495.908 -217.809
C 517.640 493.121 -217.727
C 517.406 489.215 -216.254
C 517.222 486.236 -215.774
C 517.359 482.776 -215.733
C 518.003 479.524 -215.215
C 518.042 476.454 -213.913
C 516.767 473.793 -212.202
C 516.268 471.006 -210.393
C 515.361 468.522 -208.545
C 515.066 465.590 -206.569
C 513.992 462.986 -204.805
C 513.797 460.283 -203.194
C 514.431 457.537 -200.886
C 513.690 454.550 -199.795
C 514.733 452.243 -197.355
C 514.015 450.354 -194.059
C 515.061 448.501 -190.724
C 515.157 444.010 -190.204
C 519.011 441.627 -187.705
C 521.144 437.342 -187.748
C 523.581 434.362 -187.456
C 525.288 430.602 -187.920
C 527.982 427.351 -188.830
C 529.396 423.034 -188.399
C 530.956 421.201 -185.188
C 528.164 418.259 -180.478
C 527.053 414.053 -178.365
C 529.205 411.336 -177.874
C 531.083 408.932 -176.585
C 533.886 405.744 -173.599
C 535.047 403.187 -172.262
C 534.641 397.902 -171.484
C 534.727 394.904 -170.985
C 536.052 393.288 -170.107
C 534.920 389.894 -167.062
C 533.474 385.568 -166.252
C 537.449 384.814 -166.601
C 540.206 383.527 -166.849
C 542.081 382.124 -169.642
C 543.382 377.466 -165.545
C 545.845 374.030 -165.412
C 546.316 369.792 -165.651
C 546.976 366.954 -166.091
C 547.626 363.388 -167.385
C 548.290 360.165 -166.196
C 548.888 357.008 -166.479
C 549.948 354.305 -166.038
C 551.465 351.703 -165.039
C 552.976 349.708 -162.323
C 553.849 346.008 -160.922
C 554.617 343.352 -158.844
C 555.746 340.771 -157.837
C 556.198 336.504 -156.714
C 558.737 334.855 -156.792
C 562.321 334.845 -154.422
C 565.396 335.839 -152.027
C 569.754 336.572 -150.557
C 570.401 336.545 -146.442
C 571.436 332.670 -144.299
C 574.320 335.440 -142.221
C 576.832 333.834 -140.075
C 578.819 332.336 -138.142
C 578.380 331.512 -133.644
C 580.538 332.563 -131.529
C 583.553 331.763 -130.240
C 586.099 331.901 -129.169
C 589.539 331.076 -129.224
C 592.265 331.834 -125.817
C 593.767 330.760 -122.341
C 593.974 328.278 -120.134
C 594.342 326.013 -119.061
C 593.468 323.359 -116.190
C 593.082 320.320 -115.806
C 592.750 316.527 -113.777
C 594.110 313.755 -110.851
C 595.948 311.054 -110.872
C 596.013 308.200 -109.402
C 597.279 303.562 -110.581
C 595.944 301.449 -108.209
C 595.348 298.105 -106.609
C 594.783 294.656 -107.813
C 594.045 292.749 -109.355
C 594.008 289.866 -111.284
C 596.193 287.523 -114.369
C 597.276 286.500 -115.641
C 595.583 285.497 -120.777
C 596.578 284.183 -124.790
C 599.393 285.246 -127.981
C 602.469 285.405 -128.436
C 607.787 283.549 -127.427
C 609.759 283.338 -129.905
C 612.118 280.473 -130.636
C 614.810 279.485 -132.170
C 615.669 275.838 -133.661
C 617.304 274.319 -135.140
C 621.475 273.644 -136.708
C 623.542 273.701 -138.314
C 626.283 276.083 -141.900
C 628.284 278.229 -144.530
C 630.469 280.586 -144.488
C 632.397 283.559 -146.483
C 634.332 287.255 -146.367
C 636.981 289.629 -147.218
C 639.927 292.891 -149.672
C 644.660 294.396 -149.690
C 644.608 297.849 -150.960
C 645.577 300.914 -153.498
C 644.409 304.042 -155.469
C 646.232 305.581 -158.157
C 644.457 309.811 -156.450
C 644.145 313.576 -155.966
C 644.491 316.806 -155.928
C 643.210 319.913 -157.062
C 642.426 323.102 -157.759
C 641.920 326.293 -158.543
C 640.154 329.127 -158.763
C 638.860 332.107 -159.518
C 637.331 335.186 -159.839
C 636.219 338.164 -160.566
C 634.963 341.020 -161.461
C 633.504 343.794 -162.494
C 633.216 346.464 -164.750
C 632.413 348.662 -167.275
C 631.323 351.373 -169.268
C 629.836 354.310 -170.495
C 628.840 356.229 -172.589
C 629.552 359.028 -175.418
C 628.261 361.235 -177.954
C 626.980 363.320 -180.606
C 625.629 365.083 -182.897
C 624.327 367.230 -185.365
C 623.041 369.073 -187.696
C 622.092 369.459 -191.155
C 621.472 369.054 -194.372
C 620.143 368.372 -197.081
C 618.106 367.883 -199.792
C 617.108 369.133 -203.338
C 615.727 367.994 -206.417
C 613.751 367.006 -209.271
C 612.157 366.118 -211.994
C 610.167 364.839 -214.988
C 609.251 364.152 -217.545
C 608.605 362.285 -220.167
C 608.111 360.393 -223.112
C 607.328 357.288 -224.915
C 606.837 354.735 -226.346
C 605.755 351.759 -228.204
C 605.009 349.234 -229.705
C 606.930 346.108 -231.690
C 607.655 343.003 -233.566
C 606.890 339.539 -233.475
C 606.752 336.429 -234.884
C 607.142 333.485 -235.506
C 608.383 330.488 -236.206
C 609.066 327.110 -235.039
C 610.406 323.898 -236.421
C 610.372 320.388 -237.022
C 612.377 317.531 -236.450
C 613.736 314.492 -237.643
C 614.490 311.442 -235.787
C 615.477 308.134 -234.874
C 617.263 305.727 -234.920
C 618.670 302.775 -234.712
C 620.885 299.879 -233.292
C 622.085 297.632 -230.754
C 624.111 295.608 -229.734
C 626.021 293.807 -227.544
C 626.588 290.975 -225.745
C 630.054 290.676 -223.121
C 633.098 288.812 -221.057
C 634.003 289.088 -217.518
C 635.548 287.985 -214.961
C 637.531 288.168 -211.915
C 639.702 288.010 -209.853
C 641.732 288.239 -207.035
C 642.750 289.069 -204.194
C 643.578 289.224 -200.784
C 646.442 290.095 -198.352
C 648.996 290.497 -195.569
C 649.887 292.923 -193.290
C 651.897 295.842 -191.601
C 652.949 297.740 -189.246
C 653.934 299.351 -186.371
C 655.290 301.407 -184.147
C 656.887 304.033 -182.851
C 657.788 306.760 -181.094
C 657.860 309.378 -179.108
C 659.927 312.075 -177.056
C 660.758 314.191 -174.498
C 660.929 318.091 -174.568
C 662.167 321.810 -174.382
C 660.964 324.812 -173.451
C 660.624 328.024 -172.167
C 660.488 331.315 -172.126
C 660.691 334.739 -172.298
C 660.373 338.178 -171.736
C 659.311 341.182 -172.284
C 657.948 344.510 -171.390
C 657.514 347.757 -172.868
C 658.064 351.624 -174.328
C 656.579 354.150 -176.847
C 655.045 356.645 -178.051
C 654.057 359.328 -179.838
C 652.624 361.664 -181.680
C 652.038 363.830 -184.804
C 651.387 364.715 -187.692
C 650.688 365.550 -190.581
C 649.400 367.159 -193.226
C 646.842 369.056 -195.266
C 646.539 369.048 -198.980
C 645.611 370.564 -201.986
C 643.716 370.148 -204.703
C 643.243 370.087 -208.563
C 640.787 371.261 -211.141
C 639.671 371.893 -214.005
C 638.447 371.089 -217.017
C 637.289 370.025 -219.971
C 634.782 369.156 -222.271
C 634.584 368.084 -225.547
C 634.404 367.782 -229.645
C 633.359 366.036 -231.757
C 631.705 363.787 -234.535
C 630.626 362.392 -236.952
C 629.384 360.135 -239.566
C 629.343 357.923 -241.931
C 628.751 355.307 -243.642
C 628.410 352.246 -244.775
C 628.415 349.243 -246.104
C 628.087 345.782 -247.125
C 627.715 342.687 -248.327
C 627.780 339.604 -249.095
C 629.681 336.112 -249.144
C 629.615 332.798 -249.699
C 629.661 329.674 -250.686
C 630.909 326.935 -251.688
C 632.566 323.519 -252.341
C 634.071 321.268 -250.774
C 635.219 318.173 -249.713
C 637.378 315.782 -248.700
C 638.662 312.435 -247.293
C 640.228 309.818 -246.014
C 643.909 308.216 -245.279
C 645.451 306.192 -244.139
C 647.656 304.001 -241.341
C 649.266 301.996 -239.753
C 651.364 299.554 -238.476
C 653.806 297.738 -237.063
C 655.736 296.191 -234.826
C 656.408 294.568 -231.903
C 657.792 293.250 -229.139
C 658.675 291.992 -226.304
C 660.327 290.745 -223.420
C 661.134 289.281 -220.549
C 662.696 288.057 -218.098
C 665.031 287.533 -215.352
C 666.256 285.590 -213.032
C 668.686 285.637 -210.491
C 670.819 284.297 -208.328
C 671.484 284.529 -205.778
C 672.989 283.383 -204.068
C 673.615 283.172 -200.754
C 675.431 280.727 -198.469
C 674.320 277.827 -196.339
C 674.117 275.801 -194.099
C 673.046 273.125 -192.600
C 672.900 271.327 -189.546
C 672.382 269.241 -186.967
C 671.981 266.967 -184.576
C 671.009 265.848 -181.575
C 670.549 264.226 -178.697
C 669.620 262.755 -175.715
C 669.158 261.027 -172.988
C 668.875 259.450 -170.165
C 668.721 258.035 -167.187
C 669.897 255.749 -164.802
C 671.415 254.090 -162.195
C 672.227 252.315 -159.245
C 672.197 250.757 -156.097
C 673.379 249.511 -153.625
C 675.178 246.402 -151.770
C 676.639 245.035 -148.775
C 678.250 243.733 -145.821
C 679.623 242.789 -143.100
C 681.039 241.487 -140.150
C 682.431 240.434 -137.424
C 685.407 240.075 -135.416
C 688.464 240.164 -134.174
C 691.047 240.997 -132.690
C 693.475 242.119 -130.549
C 696.237 241.113 -128.000
C 699.311 242.259 -126.614
C 702.048 243.697 -124.752
C 704.678 244.848 -123.170
C 707.640 246.491 -121.415
C 710.137 247.103 -120.300
C 713.124 248.436 -120.025
C 716.442 249.635 -119.784
C 719.060 252.153 -120.336
C 721.185 254.140 -120.924
C 723.772 256.734 -121.156
C 725.920 258.843 -121.509
C 729.068 259.676 -124.116
C 731.952 261.251 -125.816
C 732.925 264.389 -127.160
C 735.262 266.586 -128.336
C 736.878 268.480 -130.070
C 738.694 269.875 -132.471
C 738.823 272.255 -135.221
C 741.361 273.625 -137.608
C 743.092 276.217 -139.333
C 743.774 277.272 -142.639
C 746.081 278.533 -145.004
C 745.466 280.749 -147.838
C 745.848 282.841 -150.706
C 746.928 283.572 -153.406
C 747.905 284.999 -156.189
C 747.837 286.114 -159.938
C 746.375 287.568 -162.885
C 746.364 288.058 -165.885
C 745.171 288.667 -169.030
C 744.512 290.820 -171.581
C 742.615 289.403 -175.240
C 741.708 289.339 -179.261
C 738.431 289.233 -180.894
C 736.614 289.603 -183.484
C 733.969 288.812 -185.854
C 732.381 287.980 -188.258
C 729.939 287.082 -190.570
C 727.142 286.352 -191.771
C 724.016 286.364 -193.372
C 721.828 284.387 -195.859
C 719.429 283.027 -198.472
C 716.608 281.050 -198.523
C 714.317 277.895 -198.991
C 711.622 276.237 -199.482
C 708.529 274.937 -200.238
C 705.943 272.946 -200.839
C 704.064 270.196 -201.027
C 701.629 267.886 -200.761
C 698.910 266.212 -199.982
C 696.363 263.261 -200.728
C 693.376 261.610 -200.989
C 692.161 258.509 -198.951
C 690.906 254.938 -197.919
C 688.877 253.559 -195.616
C 686.560 251.554 -193.974
C 685.404 249.130 -192.067
C 684.447 246.354 -190.285
C 682.731 244.027 -188.315
C 682.100 242.282 -185.667
C 679.975 240.746 -183.048
C 680.213 238.253 -180.470
C 680.355 234.684 -178.319
C 681.668 233.196 -175.003
C 681.758 232.009 -172.069
C 682.400 230.231 -169.277
C 683.152 228.984 -166.313
C 685.268 227.103 -163.709
C 687.583 226.286 -161.832
C 689.909 225.537 -159.946
C 691.672 224.606 -157.250
C 692.608 224.350 -153.595
C 696.038 223.846 -152.228
C 698.216 222.695 -149.752
C 700.644 223.673 -147.680
C 704.206 223.287 -146.165
C 705.899 223.420 -142.823
C 708.215 223.088 -140.732
C 711.136 223.893 -139.304
C 714.098 224.867 -138.088
C 716.208 226.645 -135.916
C 719.599 226.973 -135.352
C 723.501 226.546 -134.126
C 725.920 228.129 -133.630
C 729.048 230.347 -132.736
C 731.629 231.626 -131.927
C 734.662 233.627 -131.408
C 737.604 234.900 -131.872
C 739.998 236.945 -132.330
C 742.034 239.282 -133.407
C 744.279 241.327 -134.659
C 746.346 243.983 -136.000
C 748.454 246.353 -137.048
C 750.210 248.526 -138.563
C 751.670 250.015 -141.949
C 753.288 252.485 -143.554
C 755.259 254.660 -145.010
C 757.273 255.796 -147.182
C 759.240 257.264 -150.151
C 758.726 258.351 -153.040
C 758.920 260.208 -155.961
C 759.055 260.895 -159.264
C 759.028 262.926 -162.537
C 758.913 264.200 -165.586
C 759.243 263.293 -169.551
C 759.057 264.104 -172.213
C 757.465 264.943 -175.988
C 756.863 265.782 -178.828
C 756.761 266.594 -182.193
C 756.368 266.741 -185.522
C 755.049 267.154 -188.558
C 752.950 268.529 -190.868
C 750.992 269.201 -193.514
C 748.881 270.150 -195.761
C 746.822 270.626 -198.612
C 744.736 271.786 -200.924
C 743.062 272.218 -203.561
C 740.978 271.694 -206.502
C 739.622 272.859 -209.234
C 737.551 271.801 -211.871
C 734.694 272.703 -213.982
C 731.930 273.653 -216.434
C 729.366 276.047 -219.411
C 727.266 273.657 -222.152
C 725.223 278.236 -223.579
C 722.018 280.572 -225.828
C 723.714 280.638 -230.145
C 722.535 283.204 -232.048
C 723.074 281.399 -234.583
C 722.889 279.220 -238.367
C 724.271 277.269 -240.593
C 724.360 276.372 -245.216
C 724.826 272.336 -249.373
C 726.318 274.298 -252.959
C 725.743 272.034 -257.816
C 723.975 272.720 -260.602
C 721.783 273.100 -263.640
C 720.827 274.676 -266.316
C 721.081 274.895 -269.847
C 720.877 275.534 -273.136
C 720.747 276.440 -276.332
C 720.216 275.979 -279.604
C 720.142 276.081 -282.937
C 719.631 275.946 -286.349
C 719.526 276.209 -289.598
C 719.620 276.317 -292.841
C 719.876 276.229 -296.129
C 721.298 277.340 -299.137
C 723.126 277.837 -302.011
C 724.309 278.198 -305.325
C 724.706 278.176 -308.815
C 726.206 278.326 -311.421
C 728.110 280.479 -314.263
C 729.962 280.538 -317.352
C 731.959 280.575 -320.357
C 733.703 280.369 -323.022
C 735.506 280.385 -326.045
C 737.263 280.277 -328.763
C 740.502 280.065 -330.338
C 743.721 279.806 -331.024
C 746.552 278.723 -331.640
C 749.353 277.072 -332.720
C 752.433 277.167 -335.094
C 755.749 275.909 -335.421
C 758.826 274.139 -336.074
C 761.736 272.736 -336.624
C 765.029 270.858 -337.061
C 767.703 270.125 -337.463
C 770.763 269.184 -336.736
C 774.136 268.419 -336.001
C 776.762 266.750 -334.047
C 778.868 265.508 -332.363
C 781.520 263.626 -330.661
C 783.693 262.175 -329.125
C 786.416 262.980 -326.069
C 789.066 262.691 -323.505
C 789.977 260.624 -320.767
C 792.207 259.483 -318.444
C 793.620 258.772 -315.854
C 795.095 258.824 -312.883
C 794.904 257.952 -309.355
C 797.092 258.108 -306.320
C 798.657 256.787 -303.406
C 798.849 257.406 -299.929
C 800.806 257.621 -296.992
C 799.860 256.841 -293.554
C 799.884 256.308 -290.024
C 800.550 256.993 -287.182
C 801.137 257.084 -283.960
C 800.521 257.755 -280.154
C 798.681 257.597 -277.068
C 798.209 258.497 -274.203
C 796.556 259.210 -271.297
C 795.609 258.354 -268.143
C 793.070 261.007 -265.798
C 791.520 262.743 -262.394
C 788.019 263.163 -261.398
C 785.829 263.765 -259.166
C 782.795 265.199 -257.758
C 780.795 266.812 -256.213
C 777.965 268.339 -254.881
C 774.975 269.179 -254.493
C 771.635 269.500 -253.454
C 768.968 272.093 -252.431
C 766.107 274.169 -251.041
C 763.212 275.601 -252.240
C 760.708 278.328 -253.549
C 757.883 279.689 -254.199
C 754.642 280.801 -254.500
C 751.890 282.519 -255.194
C 749.859 284.813 -256.513
C 747.378 286.447 -258.098
C 744.735 287.253 -259.878
C 741.944 289.892 -260.879
C 738.870 291.108 -261.763
C 737.835 292.804 -265.125
C 736.573 295.360 -267.821
C 734.874 295.310 -270.724
C 732.749 296.076 -273.367
C 731.789 297.237 -276.297
C 730.984 298.790 -279.252
C 729.488 299.769 -282.260
C 729.201 300.061 -285.467
C 727.451 299.999 -288.733
C 727.969 301.093 -292.117
C 728.265 303.320 -295.630
C 730.016 303.325 -299.074
C 730.517 303.084 -302.191
C 731.507 303.497 -305.387
C 732.661 303.376 -308.479
C 735.067 304.145 -311.381
C 737.608 304.318 -313.130
C 740.166 304.427 -314.855
C 742.291 304.269 -317.445
C 743.792 302.984 -320.669
C 747.367 303.242 -321.692
C 749.852 303.427 -324.138
C 752.634 301.935 -325.224
C 756.368 302.038 -326.308
C 758.586 300.640 -328.987
C 761.190 300.287 -330.702
C 764.344 299.294 -331.241
C 767.511 298.251 -331.510
C 770.039 295.964 -332.355
C 773.489 295.837 -332.295
C 777.510 296.146 -333.102
C 780.060 294.816 -332.523
C 783.408 292.833 -331.919
C 786.151 291.654 -331.735
C 789.332 290.018 -330.912
C 792.224 289.454 -329.567
C 794.618 288.137 -327.939
C 796.576 286.790 -325.676
C 798.696 285.808 -323.367
C 800.658 284.300 -320.721
C 802.693 282.921 -318.458
C 804.295 281.882 -315.918
C 805.264 282.246 -312.079
C 806.731 280.966 -309.339
C 808.555 279.925 -306.824
C 810.247 280.129 -304.149
C 811.783 280.389 -300.625
C 810.866 280.647 -297.645
C 810.684 280.323 -294.198
C 810.317 281.200 -290.957
C 809.869 280.850 -287.148
C 809.330 281.062 -283.892
C 808.961 283.671 -280.776
C 808.389 284.114 -278.083
C 806.254 284.855 -274.565
C 805.244 285.301 -271.751
C 804.641 286.065 -268.427
C 803.721 287.367 -265.475
C 801.951 288.191 -262.771
C 799.583 287.743 -260.359
C 797.260 288.084 -257.955
C 794.867 287.984 -255.794
C 792.401 288.579 -253.313
C 790.033 288.323 -250.995
C 787.979 288.909 -248.676
C 785.419 290.428 -246.576
C 783.703 290.445 -243.799
C 781.177 292.304 -242.209
C 781.232 293.746 -237.023
C 777.613 293.937 -238.045
C 776.159 297.705 -234.217
C 771.571 298.167 -234.482
C 767.189 296.964 -233.827
C 765.092 299.764 -232.655
C 762.196 302.074 -231.808
C 760.168 303.141 -233.021
C 756.891 303.778 -233.624
C 754.476 303.613 -230.499
C 751.507 306.258 -229.404
C 747.732 306.352 -231.737
C 744.518 305.896 -231.229
C 740.826 305.347 -231.858
C 737.188 304.486 -232.303
C 733.888 305.028 -233.695
C 731.270 304.456 -236.144
C 728.157 304.077 -237.409
C 725.107 304.292 -236.387
C 723.115 302.610 -238.016
C 720.628 301.822 -239.112
C 716.247 301.512 -240.720
C 712.728 301.285 -240.543
C 709.292 301.254 -241.553
C 706.591 300.588 -242.988
C 702.443 300.742 -242.910
C 699.536 301.048 -244.496
C 697.657 303.636 -245.669
C 696.007 304.568 -252.043
C 696.265 307.557 -251.021
C 695.434 310.247 -249.657
C 695.012 315.238 -247.270
C 698.631 317.455 -247.392
C 700.848 321.809 -247.312
C 703.472 323.932 -246.600
C 705.591 326.727 -245.206
C 706.596 329.179 -241.841
C 709.973 331.786 -242.939
C 714.601 334.746 -242.909
C 716.942 334.457 -238.937
C 720.350 336.134 -237.524
C 720.364 337.647 -236.318
C 722.783 340.068 -234.406
C 721.980 342.410 -230.954
C 722.710 342.738 -228.017
C 720.819 341.722 -223.927
C 721.840 342.530 -221.627
C 724.170 339.741 -219.126
C 726.307 340.060 -214.940
C 728.103 341.061 -210.790
C 727.775 342.534 -207.277
C 730.053 342.926 -205.138
C 731.799 343.661 -201.356
C 731.222 342.279 -199.324
C 731.489 344.616 -196.970
C 733.103 344.640 -191.921
C 733.901 346.682 -189.065
C 736.398 345.809 -186.891
C 738.780 346.381 -185.534
C 741.077 347.529 -183.071
C 745.335 345.099 -183.079
C 746.909 344.403 -180.946
C 748.179 344.896 -177.745
C 751.584 344.114 -175.345
C 753.494 343.456 -172.897
C 755.361 342.831 -170.541
C 756.782 342.063 -167.264
C 759.724 342.853 -165.808
C 763.486 342.185 -163.161
C 765.200 342.144 -160.505
C 768.048 343.022 -158.030
C 769.239 341.414 -156.547
C 771.888 343.095 -153.756
C 773.961 341.428 -150.757
C 775.721 343.333 -147.622
C 776.494 344.791 -143.792
C 780.595 345.343 -141.741
C 781.826 346.898 -137.826
C 783.190 346.906 -133.842
C 783.869 348.135 -130.904
C 786.283 348.601 -129.180
C 786.201 352.295 -125.731
C 787.569 352.920 -123.572
C 787.922 352.906 -120.273
C 790.560 351.483 -117.755
C 792.768 349.561 -115.518
C 793.601 347.591 -113.138
C 795.599 347.630 -109.642
C 800.433 346.585 -109.503
C 803.404 345.731 -107.244
C 805.945 348.488 -104.873
C 809.225 350.118 -104.534
C 812.242 352.793 -103.961
C 812.872 353.986 -100.724
C 812.892 354.591 -96.821
C 812.965 356.479 -94.619
C 815.317 358.466 -92.241
C 816.284 360.661 -89.752
C 817.344 361.378 -86.691
C 822.620 360.644 -84.950
C 825.591 360.258 -82.486
C 830.689 360.684 -81.382
C 833.479 364.776 -81.081
C 835.170 367.494 -79.760
C 838.217 366.273 -76.410
C 840.027 368.509 -76.315
C 843.308 368.922 -75.402
C 848.673 366.647 -75.416
C 853.004 367.749 -72.567
C 856.677 369.519 -72.764
C 858.868 369.861 -71.196
C 863.087 369.873 -69.373
C 867.330 368.435 -68.538
C 870.358 369.693 -67.226
C 873.182 371.511 -64.423
C 875.203 372.784 -61.021
C 877.901 373.639 -58.694
C 880.680 372.826 -56.100
C 883.568 376.278 -53.945
C 886.736 376.458 -53.139
C 891.108 375.231 -53.790
C 893.692 375.571 -54.380
C 897.448 377.282 -54.428
C 900.875 378.299 -53.020
C 904.917 378.374 -52.764
C 907.084 376.868 -53.299
C 910.300 376.752 -53.321
C 914.579 378.913 -55.351
C 915.848 374.761 -55.588
C 917.295 371.332 -54.453
C 917.535 369.378 -51.329
C 921.743 366.314 -49.821
C 921.858 362.936 -48.420
C 922.913 360.318 -50.664
C 925.594 358.016 -49.669
C 927.575 353.612 -48.996
C 930.590 352.437 -48.765
C 932.521 351.040 -46.769
C 937.340 348.984 -47.919
C 938.499 351.114 -47.195
C 942.401 351.577 -46.512
C 945.152 353.835 -44.583
C 947.089 356.789 -44.975
C 949.572 359.160 -43.155
C 950.645 362.553 -40.106
C 951.360 367.518 -39.020
C 950.920 370.190 -38.599
C 950.101 372.968 -36.966
C 950.622 375.093 -35.372
C 951.858 377.132 -33.122
C 952.932 378.928 -30.637
C 953.224 382.192 -29.279
C 953.726 384.990 -27.494
C 954.502 387.689 -25.715
C 953.864 390.522 -24.052
C 953.921 393.498 -22.546
C 953.590 396.413 -20.726
C 953.784 399.273 -19.172
C 953.913 402.232 -17.842
C 953.923 405.326 -16.697
C 955.493 408.427 -16.221
C 956.654 411.665 -16.358
C 957.439 415.071 -15.817
C 957.566 418.393 -14.682
C 958.280 421.315 -14.779
C 960.997 424.285 -14.408
C 961.763 427.798 -14.628
C 962.567 431.294 -15.012
C 963.049 434.423 -15.414
C 963.757 437.865 -15.636
C 964.333 441.031 -15.993
C 965.393 443.756 -18.106
C 966.404 445.676 -20.594
C 966.504 447.514 -23.079
C 966.069 449.854 -25.544
C 967.348 453.192 -27.079
C 967.477 454.987 -30.153
C 967.040 457.065 -33.070
C 966.877 458.927 -35.763
C 966.425 460.912 -38.990
C 966.788 462.440 -41.311
C 967.112 463.127 -44.504
C 967.719 463.901 -47.900
C 967.206 463.425 -51.508
C 966.884 462.922 -54.415
C 966.184 462.719 -58.013
C 965.695 462.411 -60.988
C 967.502 460.573 -64.268
C 968.272 459.329 -67.666
C 966.728 457.539 -70.313
C 966.548 456.488 -73.559
C 966.448 454.808 -76.083
C 967.077 452.682 -78.552
C 966.207 449.552 -80.191
C 967.208 447.629 -83.245
C 966.606 445.813 -86.249
C 967.259 442.636 -87.660
C 968.224 440.702 -90.459
C 967.146 437.344 -91.397
C 966.673 434.240 -93.097
C 967.569 431.813 -94.611
C 967.888 429.107 -96.431
C 968.276 425.309 -97.288
C 967.423 421.820 -97.112
C 968.075 418.893 -97.611
C 968.096 415.499 -97.207
C 966.947 412.409 -98.052
C 968.411 408.862 -95.986
C 969.416 404.891 -95.517
C 968.445 402.554 -92.868
C 968.154 399.579 -91.770
C 968.299 396.887 -89.326
C 969.012 394.444 -87.740
C 969.323 391.885 -85.401
C 968.936 390.230 -82.772
C 967.936 387.934 -80.311
C 969.291 385.545 -77.601
C 970.096 382.833 -75.067
C 970.287 382.558 -71.638
C 971.824 382.324 -68.032
C 971.978 381.591 -64.919
C 971.743 380.418 -61.694
C 972.255 379.695 -58.496
C 973.576 379.726 -55.434
C 974.114 379.929 -52.116
C 973.826 380.381 -48.873
C 975.171 379.771 -45.189
C 975.094 379.176 -41.820
C 976.247 381.544 -38.936
C 978.106 383.080 -35.841
C 977.393 385.057 -33.213
C 977.267 386.499 -30.053
C 977.956 388.591 -27.603
C 979.068 390.704 -25.135
C 979.381 392.687 -22.269
C 979.531 395.435 -20.572
C 978.787 397.721 -17.752
C 979.988 400.813 -16.369
C 982.147 403.751 -14.345
C 982.824 407.555 -14.350
C 982.789 410.615 -13.536
C 983.547 413.831 -12.866
C 983.877 417.104 -12.566
C 985.513 420.547 -13.076
C 986.656 423.096 -14.398
C 987.747 425.640 -15.765
C 988.420 428.842 -16.500
C 987.813 432.558 -16.845
C 989.437 434.838 -19.305
C 990.567 437.995 -20.281
C 990.270 440.307 -22.671
C 991.814 442.729 -25.294
C 991.382 446.250 -26.507
C 992.064 448.877 -28.080
C 992.373 450.757 -30.836
C 992.642 452.406 -33.735
C 991.516 454.529 -36.296
C 992.739 455.841 -39.246
C 994.585 458.092 -42.151
C 994.352 458.777 -44.994
C 993.826 459.858 -48.744
C 993.806 460.953 -51.528
C 993.537 461.713 -55.109
C 994.145 461.714 -58.290
C 993.865 461.386 -61.442
C 993.390 460.318 -64.508
C 993.314 459.211 -67.600
C 992.694 457.823 -70.888
C 992.219 456.790 -74.030
C 991.890 455.281 -76.807
C 992.611 452.121 -79.110
C 992.008 450.418 -81.944
C 991.763 449.018 -84.897
C 992.615 447.221 -87.368
C 993.460 444.584 -90.047
C 993.348 441.483 -90.450
C 992.987 438.341 -91.868
C 993.660 435.119 -92.622
C 993.173 431.548 -93.981
C 993.166 428.353 -94.832
C 995.434 424.961 -94.919
C 995.626 422.225 -95.424
C 995.487 418.083 -94.866
C 995.512 415.066 -95.055
C 995.990 411.695 -95.686
C 996.839 408.449 -95.706
C 996.916 405.174 -95.080
C 995.589 402.136 -94.280
C 995.006 398.996 -93.236
C 993.989 396.120 -92.187
C 993.585 392.813 -90.967
C 992.435 389.829 -90.060
C 992.182 386.831 -89.119
C 992.592 383.682 -87.333
C 991.946 380.493 -87.068
C 992.681 377.765 -84.975
C 992.340 375.926 -82.467
C 993.604 372.442 -80.820
C 995.989 369.957 -78.261
C 996.383 365.898 -78.529
C 994.425 362.237 -78.485
C 994.956 359.128 -81.032
C 997.414 356.272 -84.379
C 996.213 352.760 -85.501
C 996.984 350.260 -86.701
C 997.203 347.975 -88.912
C 997.836 344.684 -90.532
C 1000.277 341.021 -91.347
C 1001.399 340.360 -94.327
C 1000.332 337.380 -95.947
C 997.503 334.345 -96.454
C 999.036 331.762 -98.724
C 998.534 328.752 -100.835
C 996.244 324.602 -101.360
C 994.305 322.203 -102.620
C 991.396 321.357 -103.554
C 989.547 320.030 -104.505
C 989.970 317.050 -106.295
C 992.406 313.041 -105.864
C 992.415 309.820 -104.967
C 994.146 305.912 -104.533
C 993.012 302.999 -103.859
C 989.371 298.608 -105.809
C 988.177 295.680 -104.846
C 987.456 291.807 -104.810
C 987.660 288.419 -103.488
C 986.345 285.862 -101.978
C 982.082 284.089 -104.419
C 980.862 281.755 -100.113
C 977.343 282.908 -100.034
C 973.877 280.659 -99.173
C 970.181 280.330 -100.721
C 966.884 280.428 -101.574
C 963.987 280.291 -100.724
C 961.052 278.404 -100.611
C 957.029 279.619 -101.836
C 953.478 277.430 -99.519
C 950.886 276.962 -99.966
C 948.508 276.203 -101.049
C 944.790 276.342 -102.402
C 942.880 270.883 -102.208
C 939.999 269.762 -99.672
C 935.790 270.120 -101.276
C 933.229 267.236 -105.331
C 930.742 265.088 -106.296
C 927.801 267.762 -106.026
C 924.612 270.333 -108.190
C 920.801 268.512 -110.813
C 917.823 266.742 -109.091
C 914.286 266.472 -110.603
C 909.895 266.039 -110.728
C 906.819 263.346 -110.108
C 903.927 262.337 -110.845
C 899.239 261.260 -112.667
C 897.804 259.202 -112.622
C 897.821 257.214 -113.119
C 898.375 254.119 -114.146
C 897.932 252.565 -115.818
C 898.972 249.814 -116.797
C 901.417 248.610 -120.054
C 901.078 247.462 -123.355
C 900.087 244.379 -125.748
C 900.945 242.094 -128.324
C 901.496 238.553 -129.250
C 902.449 238.044 -132.163
C 903.722 236.777 -136.327
C 903.384 239.528 -139.298
C 903.241 239.811 -141.014
C 904.492 241.109 -144.650
C 906.413 239.799 -147.701
C 908.349 237.065 -148.737
C 911.366 236.396 -151.140
C 914.144 232.312 -151.186
C 916.689 231.297 -153.176
C 918.661 230.023 -154.583
C 920.161 226.712 -156.387
C 922.542 225.914 -156.269
C 924.727 224.215 -156.338
C 927.354 220.986 -157.569
C 931.329 221.883 -158.407
C 935.126 220.906 -157.870
C 935.921 217.377 -160.516
C 939.485 215.388 -161.297
C 942.279 212.972 -163.513
C 942.132 208.829 -165.111
C 946.163 205.686 -165.622
C 947.089 203.391 -168.331
C 948.901 200.906 -168.556
C 950.802 197.953 -171.341
C 955.070 198.080 -171.762
C 957.340 198.082 -169.019
C 961.032 200.455 -166.705
C 963.091 202.125 -167.486
C 967.379 203.108 -166.713
C 971.219 203.472 -166.625
C 974.589 203.777 -164.815
C 976.246 206.220 -165.965
C 980.927 209.451 -167.296
C 983.286 212.033 -167.050
C 985.457 213.987 -166.293
C 987.040 215.914 -163.694
C 990.415 217.299 -163.964
C 993.392 219.578 -161.005
C 992.223 222.904 -158.043
C 993.664 225.764 -156.496
C 995.351 228.287 -152.217
C 995.934 230.462 -149.663
C 998.082 232.655 -148.326
C 1000.577 235.725 -147.813
C 1001.936 238.966 -145.440
C 1004.767 241.409 -145.265
C 1007.151 244.273 -143.984
C 1010.207 244.939 -142.377
C 1013.548 246.252 -141.849
C 1015.974 248.301 -140.276
C 1018.017 251.461 -140.889
C 1019.962 256.131 -141.402
C 1017.887 258.308 -141.592
C 1015.929 260.464 -142.504
C 1014.141 264.292 -142.547
C 1012.411 267.319 -141.435
C 1009.666 270.067 -141.054
C 1011.215 274.569 -140.888
C 1010.754 278.872 -142.467
C 1010.477 281.727 -142.655
C 1007.949 284.058 -143.465
C 1006.886 287.244 -142.917
C 1005.799 290.720 -142.499
C 1003.957 292.476 -141.536
C 1001.283 294.909 -139.799
N -13.318 -9.445 66.991
N 69.874 285.307 107.715
N 221.683 259.290 185.545
N 360.819 261.393 171.191
N 375.643 449.684 -31.587
N 455.129 419.657 50.049
N 318.845 395.706 48.279
N 476.219 386.974 -197.492
N 508.442 503.658 -175.170
N 636.468 331.825 -208.517
N 716.067 256.727 -162.007
N 767.292 280.867 -295.610
N 976.624 422.603 -54.859
