# Supplementary material for: Impact of DNA methylation on 3D genome structure
Source: Nat Commun. 2021 May 28;12:3243. doi: 10.1038/s41467-021-23142-8 (PMC8163762; doi:10.1038/s41467-021-23142-8)
Supplement: Supplementary file 7 — Supplementary Software 2 [file 41467_2021_23142_MOESM7_ESM.zip › Supplementary_Software2/test/output_pos/cartnucl_000000_000041.xyz]

2888
generated by Juergen Walther
C 0.000 0.000 0.000
C 2.018 -0.167 4.261
C 2.536 -1.043 7.562
C 2.052 -3.831 9.574
C 2.372 -4.281 13.119
C 2.917 -7.090 14.854
C 3.849 -8.313 17.716
C 3.324 -10.849 20.139
C 3.330 -13.009 22.709
C 3.308 -14.921 25.429
C 3.485 -17.802 27.122
C 3.285 -20.310 29.312
C 3.475 -23.093 31.347
C 3.335 -25.440 33.606
C 2.978 -27.848 35.753
C 2.429 -30.389 37.786
C 0.921 -31.787 40.627
C -1.062 -33.402 42.932
C -2.465 -35.539 45.377
C -3.161 -38.171 47.597
C -4.844 -39.846 49.446
C -6.669 -40.396 53.012
C -8.754 -42.444 55.116
C -10.978 -44.419 57.158
C -12.957 -46.323 58.784
C -14.995 -48.355 60.812
C -16.978 -50.237 62.547
C -20.338 -51.076 63.555
C -23.609 -51.265 63.963
C -26.606 -51.973 63.670
C -29.692 -53.394 63.232
C -32.923 -54.681 64.976
C -36.397 -55.200 64.391
C -39.735 -56.325 63.604
C -42.849 -57.168 63.027
C -46.397 -58.160 62.032
C -49.172 -58.511 61.865
C -52.258 -58.063 60.841
C -55.628 -57.452 59.964
C -58.283 -56.582 57.577
C -60.388 -55.734 55.663
C -63.119 -55.186 53.273
C -65.332 -54.572 51.295
C -67.643 -51.303 50.121
C -70.076 -49.102 48.412
C -71.026 -48.144 45.129
C -73.184 -46.723 42.894
C -74.453 -44.958 40.777
C -75.645 -42.415 39.010
C -75.273 -40.279 36.088
C -77.147 -37.511 34.399
C -78.623 -35.852 31.614
C -78.427 -32.768 29.894
C -80.074 -30.076 28.300
C -78.952 -28.067 25.466
C -78.745 -25.684 22.816
C -79.061 -22.973 21.575
C -79.349 -20.351 19.631
C -78.320 -17.108 17.700
C -76.260 -15.121 15.522
C -75.422 -12.435 14.372
C -73.441 -10.017 12.989
C -72.354 -8.273 10.276
C -69.276 -5.217 10.698
C -67.212 -1.764 9.793
C -63.614 -1.281 9.298
C -61.177 0.468 8.228
C -57.862 1.970 8.279
C -55.531 3.849 8.435
C -52.412 5.383 8.616
C -49.312 5.740 8.858
C -45.883 6.219 8.267
C -42.803 8.203 9.476
C -39.571 10.118 10.041
C -36.619 9.638 11.752
C -33.883 9.941 14.552
C -30.962 9.849 15.863
C -27.636 9.807 16.738
C -24.741 9.915 18.357
C -22.533 10.013 20.854
C -19.995 9.428 22.987
C -17.429 8.152 24.598
C -14.395 8.592 27.119
C -11.269 8.192 28.454
C -10.302 6.504 31.840
C -8.934 5.827 35.455
C -7.515 3.304 37.169
C -5.541 1.421 39.323
C -4.685 -0.256 42.027
C -3.930 -1.684 45.057
C -2.578 -3.617 47.641
C -2.531 -5.943 49.887
C -1.094 -8.760 51.819
C -1.746 -10.599 54.837
C -2.031 -11.866 58.800
C -4.055 -14.236 61.083
C -4.852 -16.703 62.903
C -6.047 -18.747 65.303
C -7.470 -21.017 67.234
C -9.986 -22.394 69.796
C -12.620 -23.237 71.175
C -15.277 -24.097 72.491
C -17.619 -25.854 74.126
C -19.557 -28.896 75.262
C -23.136 -28.967 76.300
C -25.774 -30.346 78.128
C -28.819 -31.676 77.815
C -32.582 -31.865 78.781
C -35.196 -34.448 79.522
C -37.962 -35.581 80.478
C -41.258 -36.123 80.222
C -44.551 -36.487 79.758
C -47.437 -38.165 78.665
C -50.852 -37.664 78.713
C -54.845 -37.469 79.678
C -57.496 -37.455 78.421
C -61.022 -37.706 76.687
C -63.877 -37.872 75.808
C -67.172 -37.764 74.194
C -69.987 -36.633 73.059
C -72.392 -35.831 71.138
C -74.316 -34.627 68.768
C -76.344 -33.136 66.658
C -78.261 -31.737 63.921
C -80.265 -30.541 61.530
C -81.771 -28.988 59.201
C -82.345 -25.664 57.097
C -83.733 -24.128 54.450
C -85.460 -22.562 52.147
C -86.871 -20.118 50.697
C -88.045 -17.013 48.742
C -86.847 -14.706 47.000
C -86.415 -12.289 44.553
C -85.651 -9.313 43.153
C -84.929 -6.674 40.441
C -84.086 -4.126 38.509
C -83.090 -0.169 38.523
C -82.232 2.086 37.124
C -79.718 4.917 35.348
C -78.417 7.199 33.852
C -77.429 10.133 32.300
C -76.085 13.066 31.381
C -73.991 15.380 30.205
C -71.509 16.587 28.202
C -68.962 18.285 26.816
C -66.428 19.511 25.240
C -63.699 21.404 23.992
C -61.198 22.658 22.198
C -58.890 24.485 21.068
C -55.972 26.645 20.769
C -54.037 28.522 18.928
C -51.149 30.507 19.217
C -49.782 32.761 19.189
C -47.854 36.355 18.928
C -46.620 39.344 18.563
C -46.635 42.010 16.167
C -47.381 42.444 12.095
C -47.987 44.942 9.795
C -54.042 47.430 9.048
C -55.321 49.834 8.334
C -53.627 53.868 8.243
C -54.755 56.560 7.289
C -52.046 60.335 6.293
C -51.891 62.654 3.350
C -48.312 65.700 3.821
C -43.700 67.579 3.709
C -39.550 69.807 3.883
C -37.453 71.913 2.411
C -37.387 76.042 1.359
C -34.778 77.215 1.356
C -32.236 79.355 1.309
C -29.503 81.885 3.471
C -27.458 83.934 5.988
C -25.548 85.092 7.317
C -22.779 85.964 9.989
C -20.183 85.705 11.755
C -17.238 86.197 13.213
C -14.443 85.426 15.113
C -10.896 83.046 16.160
C -9.413 83.639 18.616
C -7.926 83.905 21.378
C -7.042 83.054 25.081
C -9.066 78.553 29.651
C -7.931 76.899 32.200
C -8.214 76.561 36.049
C -7.083 75.447 38.113
C -5.936 72.735 41.122
C -3.879 71.103 41.697
C -1.539 71.339 44.755
C 0.956 70.521 45.021
C 4.303 71.106 46.690
C 6.350 70.773 49.563
C 7.928 70.232 51.903
C 8.818 67.836 54.784
C 6.344 69.436 58.321
C 6.294 72.296 61.801
C 6.333 74.250 65.115
C 7.262 75.554 67.664
C 8.142 76.640 71.190
C 9.002 78.892 73.485
C 8.003 79.799 76.634
C 11.049 83.306 78.356
C 11.923 86.594 80.201
C 12.486 88.163 82.270
C 11.024 92.665 84.023
C 11.773 92.943 85.291
C 14.297 95.459 86.349
C 18.100 96.092 90.219
C 17.718 100.873 90.972
C 16.178 103.154 94.098
C 15.487 105.702 94.820
C 14.508 108.914 95.769
C 13.596 112.217 93.952
C 11.959 114.937 95.403
C 12.502 117.917 97.287
C 14.792 122.780 94.974
C 14.774 125.449 98.572
C 17.492 128.003 101.177
C 16.281 130.592 102.526
C 16.506 133.253 105.873
C 16.234 136.685 108.823
C 13.888 139.959 110.794
C 10.582 142.074 111.629
C 9.006 146.078 113.068
C 5.065 144.964 113.068
C 3.073 146.803 110.905
C -0.683 148.786 111.452
C -3.920 149.643 109.638
C -3.146 154.780 109.425
C -4.394 157.775 109.081
C -5.861 161.513 108.056
C -5.194 165.272 107.674
C -6.467 168.526 110.025
C -5.585 172.132 109.937
C -6.662 175.803 110.023
C -6.974 180.021 112.023
C -10.027 182.676 112.969
C -10.816 186.455 112.421
C -13.759 189.927 111.158
C -16.452 191.824 111.202
C -17.261 195.084 112.331
C -18.628 197.470 114.150
C -19.347 201.173 116.223
C -21.295 203.353 118.517
C -23.133 206.222 119.676
C -22.471 210.393 118.324
C -22.204 214.318 117.513
C -21.513 216.929 120.927
C -22.604 221.376 121.131
C -24.625 225.198 120.913
C -26.522 227.589 122.832
C -26.899 230.791 123.073
C -23.578 233.706 123.325
C -22.389 237.497 123.644
C -20.335 239.934 124.569
C -18.863 242.733 123.974
C -17.283 247.183 123.114
C -17.502 251.423 122.512
C -17.242 255.665 121.072
C -15.934 258.288 121.953
C -13.769 261.149 122.613
C -12.188 262.923 120.867
C -11.025 266.236 120.540
C -9.107 270.162 119.677
C -7.534 273.210 118.420
C -6.522 275.686 120.219
C -4.442 279.407 118.212
C -5.150 283.580 119.169
C -3.103 286.233 118.993
C -3.120 288.811 119.581
C -1.771 291.126 117.676
C -0.792 293.584 119.989
C -1.407 297.891 119.959
C 1.461 300.371 120.366
C 3.551 303.027 120.550
C 6.343 304.519 117.123
C 8.889 307.721 116.685
C 12.768 311.002 117.346
C 12.324 314.086 118.486
C 12.802 317.644 118.690
C 11.996 319.681 121.907
C 12.599 322.969 122.675
C 14.422 326.338 122.073
C 16.324 330.122 122.911
C 9.854 332.931 125.083
C 8.132 336.395 124.735
C 7.308 339.504 124.282
C 5.731 341.844 122.132
C 4.332 344.460 120.562
C 3.201 347.186 119.031
C 0.896 349.103 117.543
C -0.824 351.328 115.749
C -2.971 353.560 114.223
C -4.553 355.855 112.531
C -6.136 357.978 110.653
C -7.794 359.943 108.585
C -7.892 362.244 105.940
C -8.129 363.905 102.934
C -9.020 365.938 100.180
C -10.666 368.039 97.896
C -11.168 369.376 95.246
C -10.224 372.175 92.485
C -10.860 373.654 89.264
C -11.393 375.023 85.968
C -12.041 376.074 83.026
C -12.697 377.496 79.872
C -13.300 378.646 76.906
C -12.616 378.563 73.366
C -11.505 377.885 70.331
C -11.117 376.686 67.506
C -11.375 375.389 64.346
C -10.982 376.081 60.538
C -10.312 374.434 57.452
C -10.285 372.698 54.288
C -10.039 371.206 51.380
C -9.861 369.194 48.143
C -9.203 368.154 45.626
C -7.895 366.132 43.395
C -6.304 364.140 40.945
C -5.067 360.940 39.626
C -3.949 358.370 38.651
C -2.977 355.172 37.133
C -2.045 352.527 35.984
C 1.501 350.358 35.637
C 4.009 347.745 34.883
C 4.509 344.259 35.322
C 6.095 341.315 34.624
C 7.695 338.744 34.810
C 10.048 336.454 35.294
C 11.211 333.633 37.276
C 14.032 331.170 37.238
C 15.466 327.913 37.377
C 17.812 326.076 39.282
C 20.504 323.784 39.385
C 21.297 321.305 41.944
C 22.802 318.662 43.814
C 25.102 317.141 44.990
C 27.157 314.976 46.340
C 29.299 313.200 49.092
C 29.873 311.648 52.285
C 31.748 310.594 54.432
C 32.915 309.724 57.525
C 33.507 307.372 59.913
C 35.244 308.500 63.747
C 37.420 308.010 67.215
C 36.439 308.687 70.679
C 36.900 308.323 73.809
C 37.063 309.324 77.304
C 37.949 310.065 80.071
C 38.239 311.122 83.375
C 37.485 312.339 86.158
C 36.540 312.871 89.498
C 37.477 314.837 92.683
C 38.155 316.257 96.140
C 37.017 318.883 98.059
C 36.902 322.387 99.826
C 36.040 324.591 101.984
C 34.980 326.515 104.631
C 34.375 328.980 106.768
C 34.201 332.046 108.070
C 33.210 334.942 109.473
C 31.471 337.419 110.752
C 31.311 340.748 112.909
C 30.100 343.071 115.111
C 28.956 346.727 114.357
C 28.631 350.637 114.311
C 26.202 352.950 114.047
C 24.247 355.800 114.416
C 23.005 358.779 113.751
C 22.096 362.007 113.014
C 20.415 365.060 112.706
C 18.781 367.402 111.189
C 16.127 369.952 110.761
C 15.357 372.744 108.633
C 15.175 376.491 106.810
C 14.264 378.188 103.461
C 12.718 379.864 101.264
C 11.825 381.914 98.741
C 10.709 383.470 96.050
C 10.937 385.175 92.610
C 11.434 385.679 89.602
C 11.911 386.119 86.584
C 11.529 387.046 83.384
C 9.729 387.756 80.135
C 11.195 387.558 76.714
C 11.307 388.533 73.362
C 11.144 387.358 70.242
C 12.555 387.042 66.631
C 11.331 387.115 63.088
C 11.521 387.206 59.958
C 12.177 385.929 56.931
C 12.946 384.440 54.035
C 12.241 382.618 51.117
C 13.951 381.489 48.337
C 15.794 381.061 44.686
C 16.499 379.004 42.716
C 17.180 376.235 40.001
C 17.879 374.482 37.679
C 18.827 371.869 35.282
C 20.630 369.770 33.600
C 21.815 367.097 32.346
C 23.091 364.124 31.798
C 24.721 361.333 31.208
C 26.091 358.000 30.843
C 27.383 354.981 30.226
C 28.831 352.153 30.175
C 31.593 349.678 31.610
C 32.913 346.590 31.738
C 34.460 343.711 31.493
C 36.871 341.656 31.661
C 39.686 339.144 32.443
C 40.958 337.689 34.903
C 42.456 335.307 36.929
C 44.568 333.967 39.197
C 46.104 331.413 41.637
C 47.683 329.639 43.938
C 50.906 329.613 46.441
C 52.330 328.372 48.493
C 53.590 327.270 52.325
C 54.856 326.082 54.799
C 56.814 324.677 57.286
C 58.780 323.984 59.915
C 59.856 323.355 63.009
C 59.608 322.180 66.201
C 59.915 321.561 69.489
C 59.758 320.802 72.620
C 60.206 320.354 76.112
C 60.039 319.376 79.284
C 60.605 318.907 82.350
C 61.432 319.388 85.865
C 62.025 318.122 88.815
C 62.832 319.162 92.075
C 63.208 321.433 96.315
C 65.500 324.076 99.990
C 69.881 327.858 101.989
C 71.366 324.896 103.752
C 75.217 324.939 106.628
C 76.471 324.937 110.424
C 79.178 324.832 111.172
C 83.624 326.395 110.055
C 87.255 326.815 111.186
C 90.156 324.437 112.138
C 92.200 325.374 114.973
C 95.084 321.430 114.247
C 98.517 320.908 115.450
C 101.553 320.574 116.761
C 103.911 318.892 120.129
C 106.046 320.024 122.686
C 109.109 320.223 122.961
C 111.770 318.837 123.948
C 115.380 315.813 123.861
C 120.674 311.728 122.575
C 124.101 312.702 124.265
C 126.066 311.708 127.975
C 127.533 312.198 129.762
C 129.412 314.505 131.567
C 131.389 316.166 133.534
C 135.245 314.914 134.608
C 138.023 314.765 136.090
C 141.269 312.206 136.150
C 144.418 312.494 138.105
C 146.767 314.051 139.860
C 150.175 314.703 138.988
C 153.798 315.149 139.795
C 158.717 316.464 138.372
C 161.474 314.276 138.900
C 164.562 311.913 137.410
C 167.779 313.523 138.999
C 170.974 311.814 139.103
C 173.720 311.565 139.883
C 176.213 309.459 139.149
C 178.278 308.187 137.083
C 181.676 306.941 136.029
C 184.339 305.540 135.170
C 188.214 305.513 134.580
C 191.393 304.820 133.631
C 194.933 306.280 133.728
C 197.913 305.817 131.294
C 201.483 305.871 129.263
C 202.688 308.511 126.550
C 205.534 306.289 123.549
C 208.410 309.020 122.572
C 212.172 309.776 121.028
C 214.189 311.487 119.353
C 217.055 311.793 117.533
C 220.135 312.812 116.938
C 223.333 310.848 116.145
C 226.621 309.719 116.029
C 230.190 309.693 117.413
C 234.552 309.616 118.074
C 237.540 307.018 118.121
C 241.443 305.157 115.833
C 245.611 304.191 114.135
C 249.188 301.809 116.748
C 252.504 300.665 117.172
C 255.249 299.882 117.784
C 257.848 298.005 117.289
C 260.642 296.883 115.853
C 264.181 295.893 115.989
C 265.601 295.208 117.605
C 266.100 290.451 119.206
C 267.732 290.417 122.073
C 267.661 290.299 124.429
C 266.862 287.511 126.895
C 267.034 285.202 129.269
C 265.341 282.641 130.754
C 263.281 280.312 131.568
C 263.054 276.572 130.730
C 262.347 273.845 129.913
C 260.451 270.494 128.818
C 258.360 267.923 129.443
C 258.221 265.242 128.551
C 255.411 262.843 131.823
C 253.392 259.976 132.449
C 251.186 257.087 133.783
C 249.104 254.481 134.116
C 246.585 250.515 134.721
C 246.915 247.660 137.612
C 244.963 246.725 139.784
C 243.777 246.466 143.482
C 244.039 242.990 145.713
C 243.795 238.750 147.617
C 242.916 238.209 150.744
C 242.027 237.362 154.089
C 240.585 237.308 157.835
C 240.077 236.273 159.904
C 239.308 235.227 163.599
C 239.335 233.510 167.178
C 240.155 233.158 170.057
C 241.200 231.524 173.334
C 243.274 232.249 176.236
C 245.013 232.797 178.821
C 245.351 231.430 180.254
C 248.193 227.981 180.787
C 250.790 224.161 178.854
C 252.256 221.903 181.338
C 255.101 221.237 181.888
C 258.471 220.115 182.663
C 260.503 219.364 186.027
C 261.781 218.880 188.595
C 263.711 218.936 189.159
C 267.101 218.498 189.334
C 269.280 220.397 193.341
C 272.279 218.737 195.217
C 274.690 215.362 198.717
C 277.022 214.023 198.604
C 280.704 214.230 199.758
C 284.079 212.753 202.648
C 286.024 210.696 205.036
C 288.465 210.458 208.477
C 290.879 211.057 210.177
C 294.585 214.024 211.059
C 298.308 212.976 211.918
C 301.335 214.230 214.417
C 304.722 214.137 215.599
C 308.115 214.106 214.767
C 311.561 212.529 215.781
C 314.099 211.878 218.913
C 315.983 211.786 220.271
C 318.817 212.537 220.882
C 321.814 211.779 223.463
C 325.655 213.593 224.668
C 329.171 213.685 225.743
C 331.479 217.365 228.525
C 335.338 218.729 228.339
C 338.041 217.632 231.307
C 340.584 219.476 232.172
C 343.494 220.150 234.397
C 346.484 219.609 234.882
C 349.034 219.130 234.594
C 353.035 218.095 234.999
C 357.303 216.857 236.138
C 359.706 218.222 238.331
C 362.407 218.754 241.144
C 364.239 219.529 244.594
C 364.360 220.884 248.156
C 367.238 221.528 250.262
C 369.417 222.376 252.569
C 371.753 224.650 254.037
C 371.884 227.140 256.886
C 371.975 229.966 258.361
C 372.603 228.465 262.500
C 374.452 228.478 267.263
C 375.523 231.318 269.563
C 377.115 233.184 271.693
C 378.199 233.544 275.051
C 379.524 234.386 278.018
C 380.697 235.471 280.933
C 382.519 235.293 283.735
C 383.845 235.587 286.781
C 385.641 235.732 289.726
C 386.933 236.185 292.686
C 388.072 236.450 295.714
C 389.119 236.494 298.843
C 388.777 237.488 302.189
C 388.133 237.797 305.557
C 388.267 238.115 309.077
C 389.251 238.210 312.448
C 388.868 238.224 315.433
C 387.829 240.144 318.836
C 387.329 240.030 322.401
C 386.670 239.865 325.945
C 386.155 239.489 329.072
C 385.682 239.338 332.557
C 385.157 239.058 335.740
C 382.874 238.344 338.440
C 380.277 237.540 340.313
C 378.159 235.993 341.953
C 376.354 233.919 343.997
C 374.463 233.578 347.380
C 371.829 231.756 348.937
C 369.633 229.492 350.692
C 367.479 227.612 352.295
C 365.026 225.192 353.932
C 362.902 224.005 355.322
C 360.035 222.484 355.815
C 356.850 221.077 356.427
C 354.042 218.853 355.606
C 351.727 217.159 354.842
C 349.033 214.735 354.259
C 346.755 212.830 353.653
C 342.968 212.958 351.906
C 339.644 212.053 350.561
C 338.161 209.709 348.346
C 335.470 208.056 347.042
C 333.334 206.960 345.187
C 330.851 206.581 343.020
C 329.835 205.569 339.675
C 326.664 205.159 337.727
C 324.381 203.419 335.618
C 322.756 203.803 332.500
C 319.820 203.498 330.553
C 319.503 202.719 327.002
C 318.228 202.001 323.745
C 316.407 202.398 321.397
C 314.623 202.205 318.656
C 313.592 202.771 314.924
C 314.101 202.785 311.364
C 313.259 203.599 308.559
C 313.503 204.444 305.256
C 313.310 203.606 301.963
C 314.204 206.548 298.875
C 313.971 208.351 295.174
C 316.673 209.348 292.910
C 317.683 210.218 290.018
C 319.614 212.104 287.577
C 320.524 213.969 285.412
C 322.282 215.913 283.122
C 324.676 217.263 281.625
C 327.235 218.131 279.382
C 328.763 221.108 277.462
C 330.423 223.594 275.118
C 333.229 225.593 275.134
C 335.478 228.798 275.429
C 338.023 230.684 274.965
C 340.858 232.384 274.012
C 343.287 234.611 273.623
C 345.195 237.304 274.102
C 347.736 239.447 274.638
C 350.655 240.817 275.274
C 353.062 243.972 275.172
C 355.950 245.775 274.825
C 357.854 247.810 277.559
C 359.546 250.696 279.610
C 362.205 251.115 281.628
C 364.994 252.397 283.259
C 366.767 253.871 285.613
C 368.334 255.702 288.059
C 370.655 257.099 290.274
C 372.090 257.611 293.126
C 374.937 258.047 295.457
C 375.559 259.209 298.801
C 376.218 261.531 302.201
C 375.956 261.402 306.054
C 376.745 261.243 309.117
C 376.998 261.640 312.455
C 377.164 261.479 315.749
C 375.957 261.951 319.371
C 374.298 261.751 321.971
C 372.627 261.485 324.553
C 371.731 261.082 327.759
C 371.853 259.721 331.284
C 368.966 259.377 333.616
C 367.623 259.237 336.837
C 365.808 257.322 338.883
C 362.829 256.800 341.328
C 362.116 255.168 344.627
C 360.488 254.439 347.208
C 358.032 252.917 348.903
C 355.469 251.330 350.355
C 353.941 248.669 352.063
C 350.823 247.911 353.340
C 347.441 247.524 355.647
C 345.165 245.722 356.071
C 342.283 243.131 356.767
C 339.956 241.462 357.634
C 337.074 239.231 358.071
C 334.051 238.077 357.938
C 331.511 236.258 357.336
C 329.128 234.457 355.978
C 326.513 232.981 354.649
C 324.009 230.999 352.937
C 321.562 229.152 351.609
C 319.337 227.701 349.864
C 316.919 227.674 346.708
C 314.784 226.002 344.723
C 312.367 224.511 343.087
C 309.773 224.258 341.280
C 306.984 224.042 338.631
C 306.620 224.301 335.535
C 305.524 223.830 332.280
C 304.446 224.582 329.169
C 303.455 224.115 325.476
C 302.654 224.245 322.271
C 301.298 226.706 319.311
C 300.698 227.099 316.616
C 301.138 228.026 312.562
C 300.886 228.496 309.587
C 300.012 229.177 306.306
C 299.464 230.463 303.256
C 299.871 231.449 300.096
C 301.171 231.311 296.946
C 302.284 231.940 293.839
C 303.637 232.162 290.919
C 304.802 233.062 287.690
C 306.101 233.118 284.632
C 306.957 233.943 281.711
C 308.177 235.788 278.817
C 308.660 235.967 275.593
C 309.981 238.167 273.190
C 312.519 237.847 269.802
C 314.684 241.867 268.192
C 315.668 244.485 265.782
C 317.264 245.466 262.918
C 316.733 247.534 260.904
C 319.389 249.126 259.086
C 320.072 250.979 257.392
C 322.264 254.717 257.857
C 322.775 258.414 258.187
C 321.784 260.235 256.775
C 321.946 262.789 255.175
C 323.986 263.681 252.119
C 325.580 265.683 250.768
C 324.358 267.512 247.550
C 324.686 268.545 245.233
C 325.406 271.928 243.283
C 322.052 274.394 242.167
C 321.673 273.030 238.443
C 321.101 275.050 236.055
C 321.074 276.823 233.059
C 321.644 278.482 229.519
C 322.850 281.732 228.133
C 322.619 284.394 226.409
C 323.551 287.691 224.412
C 323.326 287.875 220.153
C 320.415 287.572 217.158
C 319.228 288.561 214.484
C 317.426 289.801 212.911
C 317.191 289.973 208.705
C 315.773 292.000 206.599
C 316.245 294.693 204.339
C 316.094 297.148 202.055
C 315.738 299.701 199.955
C 316.363 301.466 197.181
C 316.743 303.785 194.813
C 317.120 305.805 192.039
C 317.333 308.119 189.752
C 317.776 310.472 187.560
C 318.476 312.860 185.392
C 318.685 316.246 184.504
C 319.601 319.493 183.820
C 320.380 322.621 182.364
C 321.122 325.258 180.165
C 322.131 327.978 179.361
C 321.664 331.990 179.179
C 322.999 335.201 178.245
C 324.412 338.428 177.461
C 325.855 341.166 176.685
C 327.193 344.287 175.754
C 328.568 347.113 174.976
C 330.593 349.933 175.955
C 332.515 352.105 177.534
C 334.938 353.638 178.691
C 337.903 355.223 179.355
C 339.708 358.647 179.747
C 342.478 360.175 181.383
C 345.616 361.563 182.499
C 348.343 362.952 183.673
C 351.648 364.265 185.056
C 353.662 365.720 186.351
C 355.875 366.514 188.643
C 358.092 367.557 191.192
C 360.527 366.929 193.871
C 362.378 366.387 196.127
C 365.046 365.852 198.591
C 367.133 365.357 200.732
C 367.335 365.129 204.892
C 368.509 364.710 208.375
C 370.315 362.393 210.368
C 372.046 361.522 213.181
C 372.964 360.201 215.754
C 373.203 358.991 218.834
C 373.321 356.043 220.964
C 373.814 355.237 224.587
C 375.280 353.502 227.330
C 374.322 351.473 230.065
C 374.665 350.632 233.483
C 374.344 347.363 235.074
C 374.278 344.686 237.436
C 373.594 343.395 240.053
C 373.321 341.529 242.733
C 371.867 338.842 245.178
C 370.623 335.594 246.092
C 369.188 333.744 248.029
C 367.319 331.116 249.166
C 367.105 328.010 250.538
C 363.222 326.145 251.197
C 360.455 323.689 253.017
C 358.209 321.217 251.512
C 356.271 318.705 251.791
C 353.327 316.665 251.147
C 350.722 315.191 251.330
C 347.811 313.360 250.792
C 345.551 311.786 249.305
C 343.463 309.330 247.911
C 339.768 308.284 247.540
C 336.364 306.642 247.164
C 333.884 306.488 244.777
C 330.508 307.212 242.908
C 328.042 306.685 240.935
C 325.528 305.570 238.868
C 322.799 305.275 237.005
C 320.029 306.078 235.329
C 317.640 306.517 232.997
C 315.909 306.628 230.205
C 312.418 306.937 228.340
C 309.988 306.368 225.999
C 308.532 308.881 223.389
C 306.127 311.190 221.321
C 305.765 312.227 218.140
C 304.455 313.211 215.075
C 303.428 315.225 212.679
C 302.147 317.522 210.470
C 301.022 319.208 207.617
C 301.115 321.404 205.246
C 300.792 322.658 201.774
C 300.625 325.790 200.019
C 299.398 329.396 198.321
C 300.782 332.774 197.057
C 301.708 335.112 195.131
C 302.328 338.073 193.644
C 303.471 340.815 192.200
C 304.445 344.527 191.949
C 305.822 347.249 192.443
C 307.258 349.935 192.950
C 308.838 352.857 192.491
C 311.168 355.363 190.882
C 312.876 358.199 192.593
C 314.320 361.379 192.563
C 317.140 363.028 193.252
C 319.068 365.927 194.986
C 321.768 368.407 194.204
C 323.621 370.904 194.627
C 326.116 372.606 196.077
C 328.620 374.107 197.711
C 331.956 375.089 198.196
C 333.768 376.931 200.487
C 335.620 379.892 202.658
C 337.934 380.327 204.407
C 341.200 380.901 206.531
C 343.541 381.787 208.169
C 346.394 382.271 210.428
C 348.107 382.711 213.141
C 350.176 382.336 215.528
C 351.957 381.262 218.067
C 353.500 380.410 220.839
C 355.363 379.001 223.608
C 357.210 377.955 226.188
C 358.510 376.626 228.765
C 358.099 374.670 232.202
C 359.508 373.018 234.769
C 360.923 371.830 237.475
C 361.184 371.017 240.530
C 361.192 369.551 244.093
C 360.066 367.082 245.650
C 359.733 364.441 247.872
C 358.312 362.380 250.137
C 357.813 359.326 252.431
C 356.873 356.857 254.420
C 353.989 355.658 257.046
C 352.920 353.666 258.679
C 350.696 350.354 259.934
C 349.389 348.033 261.363
C 347.934 345.730 263.501
C 345.919 343.748 265.308
C 343.928 341.244 266.254
C 342.772 338.036 266.269
C 340.965 335.214 266.513
C 339.537 332.323 266.425
C 337.430 329.480 266.694
C 336.124 326.424 266.693
C 334.254 323.921 267.119
C 331.368 321.706 267.298
C 330.083 318.820 268.121
C 327.001 317.130 268.052
C 324.117 315.151 266.150
C 321.823 313.776 267.125
C 320.201 310.330 268.021
C 317.368 308.417 268.148
C 314.675 306.713 268.056
C 311.462 305.565 268.860
C 308.645 304.595 272.051
C 305.305 303.934 272.417
C 301.998 302.185 272.254
C 300.477 303.531 277.045
C 298.233 305.521 276.678
C 295.861 309.309 275.175
C 293.463 312.305 275.197
C 290.149 313.017 277.007
C 287.096 313.568 276.239
C 284.630 314.767 275.000
C 281.704 316.001 274.004
C 278.046 316.883 273.497
C 274.754 318.634 270.655
C 273.506 322.738 267.890
C 269.982 323.633 266.776
C 268.437 324.820 264.204
C 265.605 325.848 263.147
C 263.590 328.165 262.076
C 262.367 328.347 260.410
C 259.134 329.672 256.936
C 256.668 332.224 257.733
C 256.004 336.380 259.290
C 253.805 340.729 259.701
C 251.993 342.942 261.113
C 250.592 345.369 263.943
C 249.570 348.361 266.721
C 253.449 351.522 268.310
C 254.750 355.504 269.087
C 256.000 357.058 272.528
C 256.527 358.204 276.230
C 255.232 360.400 278.859
C 252.332 361.713 282.272
C 252.969 366.156 282.971
C 250.697 369.402 282.308
C 247.954 371.730 282.624
C 245.583 374.366 283.964
C 242.101 375.217 287.031
C 239.628 379.471 286.746
C 237.232 380.591 289.514
C 235.349 381.735 292.688
C 231.939 380.308 293.825
C 229.775 382.873 294.928
C 228.795 387.158 294.368
C 225.856 388.942 293.011
C 226.482 390.397 298.123
C 224.214 390.428 299.849
C 220.596 392.034 300.612
C 217.507 390.915 301.746
C 214.944 390.030 305.728
C 211.835 390.430 306.663
C 208.924 391.291 307.614
C 207.504 393.690 310.096
C 203.651 394.068 310.188
C 200.580 395.846 311.861
C 198.198 396.202 313.446
C 195.062 394.592 316.727
C 192.364 393.377 319.882
C 188.705 392.355 320.270
C 185.809 395.468 321.609
C 183.499 394.002 323.723
C 182.187 394.161 327.964
C 180.331 396.696 332.649
C 179.559 397.970 335.603
C 176.862 401.730 336.256
C 174.426 401.352 338.278
C 171.084 401.837 340.112
C 168.916 399.914 341.903
C 165.556 400.447 343.639
C 161.001 396.909 343.341
C 159.228 394.825 345.989
C 155.660 391.885 346.116
C 153.597 390.352 348.830
C 149.697 389.967 349.243
C 147.942 391.369 350.352
C 144.874 393.530 351.659
C 142.759 397.013 350.439
C 140.174 399.032 350.220
C 135.369 397.444 348.816
C 130.372 394.160 347.780
C 127.970 396.825 347.073
C 125.806 396.672 349.982
C 123.413 398.226 351.751
C 120.556 396.054 351.680
C 118.251 395.969 353.018
C 114.939 398.386 353.739
C 111.345 399.759 355.690
C 109.558 398.551 357.788
C 107.597 397.097 360.135
C 105.926 396.636 361.553
C 104.180 395.186 363.680
C 100.191 394.524 364.015
C 96.143 393.174 365.635
C 94.212 392.665 367.581
C 91.011 395.036 367.149
C 87.944 394.588 369.237
C 85.690 393.379 371.900
C 82.831 394.953 374.893
C 81.131 395.435 377.279
C 78.108 393.899 378.314
C 76.905 391.366 381.784
C 74.742 391.185 385.974
C 71.865 389.586 386.362
C 69.509 385.458 386.684
C 67.755 385.056 389.019
C 67.030 381.978 390.561
C 65.298 381.049 393.969
C 63.537 379.584 396.171
C 59.890 378.365 398.339
C 58.375 380.081 401.452
C 56.635 380.105 404.293
C 57.492 379.561 409.090
C 56.039 380.470 412.923
C 55.637 380.978 416.166
C 55.637 378.731 420.230
C 54.650 379.374 423.043
C 52.379 378.363 425.502
C 51.369 378.172 428.584
C 50.143 376.051 431.149
C 49.039 374.546 433.939
C 47.733 373.251 436.709
C 47.578 371.133 439.296
C 46.714 369.183 441.860
C 46.299 367.195 444.652
C 45.376 365.419 447.227
C 44.411 363.463 449.631
C 43.444 361.280 451.909
C 40.935 359.630 453.722
C 38.564 357.483 454.993
C 36.633 355.227 456.915
C 35.470 352.910 459.286
C 33.628 350.820 460.426
C 30.142 349.794 462.198
C 27.982 347.207 463.466
C 25.752 344.599 464.582
C 23.948 342.134 465.505
C 21.867 339.575 466.737
C 19.977 337.139 467.725
C 17.378 334.751 466.980
C 15.050 332.885 465.566
C 13.551 330.651 464.039
C 12.322 327.756 462.681
C 9.435 325.149 462.727
C 7.773 322.782 460.648
C 6.531 319.960 458.773
C 5.198 317.517 457.041
C 3.924 314.669 454.845
C 2.367 312.867 453.368
C 0.955 311.467 450.757
C -0.795 310.067 448.022
C -1.112 309.094 444.492
C -1.400 308.451 441.609
C -1.663 307.167 438.180
C -1.900 306.264 435.297
C -3.602 307.620 431.738
C -4.671 307.956 428.212
C -3.296 307.868 424.941
C -3.574 307.638 421.544
C -3.473 308.188 418.562
C -3.812 309.469 415.520
C -2.211 311.116 412.698
C -3.114 312.228 409.237
C -2.646 312.500 405.717
C -2.296 314.985 403.224
C -3.095 316.167 399.989
C -1.034 318.120 397.696
C 0.194 319.917 394.865
C -0.002 321.869 392.599
C 0.339 323.681 389.890
C 1.321 326.721 387.632
C 3.536 329.235 386.325
C 4.027 331.797 384.764
C 5.501 334.721 383.783
C 7.539 336.449 381.676
C 8.257 340.703 382.284
C 9.124 344.592 381.223
C 11.629 346.870 382.621
C 13.389 349.516 382.411
C 15.011 352.556 383.584
C 15.806 355.396 384.124
C 17.201 358.373 385.269
C 18.913 360.363 386.974
C 21.377 362.535 388.214
C 21.888 365.987 389.861
C 22.966 369.386 391.168
C 23.823 370.768 394.206
C 23.535 372.813 397.545
C 24.528 374.455 400.108
C 26.069 376.307 402.563
C 26.768 378.138 405.241
C 26.416 379.694 408.170
C 26.745 380.813 411.328
C 27.676 381.311 414.441
C 27.730 383.598 417.685
C 28.935 385.096 420.516
C 27.730 384.596 424.196
C 26.303 385.182 427.804
C 26.819 384.033 430.924
C 27.181 383.768 434.371
C 26.377 383.139 437.503
C 25.201 382.700 440.700
C 24.881 382.109 444.133
C 24.081 380.450 446.791
C 24.549 379.090 450.206
C 22.606 377.553 452.810
C 20.061 376.798 456.026
C 17.917 373.995 457.598
C 16.916 371.716 459.556
C 15.120 369.644 461.518
C 13.577 367.207 463.125
C 10.607 365.001 464.181
C 8.219 363.043 464.095
C 5.865 361.050 463.960
C 3.775 358.514 464.626
C 2.698 355.063 465.735
C -0.305 353.203 464.547
C -2.839 350.847 465.017
C -4.159 348.063 463.729
C -7.192 345.998 462.442
C -8.573 342.522 462.696
C -10.659 340.201 462.370
C -12.429 337.950 460.632
C -14.108 335.824 458.668
C -14.671 332.747 457.072
C -17.060 331.338 455.014
C -20.362 329.470 453.428
C -21.194 327.913 451.085
C -22.174 325.611 448.044
C -23.343 323.838 445.938
C -24.371 321.973 442.948
C -25.748 321.277 440.100
C -26.208 320.434 437.067
C -26.174 320.134 433.800
C -26.478 320.048 430.530
C -26.245 319.871 426.919
C -26.245 319.519 423.597
C -26.080 319.739 420.431
C -26.034 321.966 417.138
C -25.567 322.198 413.818
C -25.567 322.315 410.542
C -26.236 323.433 407.650
C -26.611 325.172 404.233
C -25.355 327.541 402.620
C -24.136 329.510 400.041
C -23.610 332.246 398.132
C -22.090 334.525 395.425
C -21.007 336.884 393.376
C -21.628 340.728 392.155
C -20.814 342.911 390.622
C -18.854 346.421 389.469
C -17.697 348.853 388.098
C -16.907 351.656 386.224
C -16.330 354.723 384.992
C -14.895 357.645 384.266
C -12.284 359.754 383.664
C -10.217 362.380 383.313
C -7.877 364.582 383.032
C -5.850 367.485 382.791
C -3.388 369.667 382.325
C -1.693 372.302 381.967
C -0.292 375.639 382.381
C 1.643 378.034 381.294
C 2.670 381.276 382.186
C 6.140 383.582 383.234
C 7.007 388.676 382.891
C 7.973 391.583 385.568
C 8.333 394.452 386.205
C 9.547 398.265 386.737
C 9.452 401.374 386.095
C 10.778 404.320 385.753
C 10.304 407.816 386.115
C 10.457 411.164 386.306
C 10.685 414.479 386.217
C 10.585 417.570 387.498
C 10.358 420.846 388.085
C 10.385 424.143 389.107
C 10.273 427.371 389.558
C 9.913 430.561 390.039
C 9.312 433.754 390.615
C 8.316 436.941 389.540
C 6.681 439.867 388.756
C 5.495 443.189 388.494
C 4.783 446.594 388.981
C 3.291 449.181 388.603
C 2.404 452.436 386.376
C 0.513 455.477 385.992
C -1.506 458.433 385.537
C -3.390 461.002 385.349
C -5.253 463.970 385.012
C -7.106 466.612 384.745
C -10.176 468.126 383.607
C -13.161 468.764 382.348
C -16.206 469.150 381.967
C -19.550 469.867 382.169
C -22.415 472.227 381.003
C -25.936 472.297 380.471
C -29.533 472.572 380.554
C -32.797 472.826 380.391
C -36.612 472.869 380.415
C -39.328 473.122 379.775
C -42.364 472.230 378.902
C -45.585 471.371 377.723
C -48.477 469.120 377.448
C -50.736 467.223 377.122
C -53.779 465.171 377.062
C -56.214 463.373 376.909
C -57.867 460.584 374.284
C -60.041 458.037 372.713
C -61.561 454.922 373.482
C -63.814 452.423 372.887
C -65.120 449.752 372.287
C -66.069 446.872 370.937
C -65.970 443.238 371.096
C -67.477 440.325 369.290
C -69.181 437.205 369.067
C -68.690 433.946 367.784
C -69.979 431.139 366.063
C -69.190 427.607 366.537
C -69.110 424.046 366.301
C -69.061 421.424 364.847
C -69.196 418.303 363.861
C -67.945 414.729 362.874
C -66.113 411.669 363.336
C -64.971 409.064 362.265
C -62.893 406.370 361.933
C -62.169 403.098 362.526
C -58.432 401.366 361.105
C -55.892 398.408 359.762
C -52.553 397.502 360.966
C -50.133 395.437 361.125
C -46.659 394.352 361.161
C -43.980 393.179 360.502
C -40.645 392.190 360.371
C -37.604 391.972 361.081
C -34.449 391.003 362.280
C -30.766 390.547 361.226
C -27.130 389.620 360.636
C -24.044 391.081 361.102
C -20.675 392.931 360.299
C -17.630 393.841 360.686
C -14.309 394.352 361.423
C -11.155 395.382 361.480
C -8.409 397.153 360.809
C -5.623 399.036 360.971
C -3.122 400.930 361.950
C 0.484 402.459 361.306
C 3.651 403.564 361.984
C 5.034 407.206 361.711
C 7.101 410.383 360.697
C 8.252 413.194 362.143
C 10.197 415.925 363.063
C 11.297 419.030 363.122
C 12.451 422.246 362.777
C 13.918 425.383 363.273
C 13.982 428.576 363.782
C 15.134 431.737 365.333
C 14.874 435.282 364.797
C 15.348 439.196 363.439
C 13.481 442.571 363.218
C 12.610 445.566 363.768
C 11.628 448.783 363.535
C 10.253 451.783 363.651
C 8.249 454.800 362.354
C 5.953 456.563 361.273
C 3.614 458.289 360.232
C 1.432 460.797 359.799
C -0.827 463.677 360.751
C -3.901 464.757 358.942
C -6.214 467.203 358.012
C -9.465 467.960 358.091
C -12.759 469.066 356.345
C -15.639 471.395 356.930
C -18.242 473.011 356.255
C -21.514 473.344 355.621
C -24.796 473.404 354.971
C -28.191 473.750 355.801
C -31.235 473.689 354.173
C -34.649 474.573 352.057
C -37.449 473.737 351.796
C -41.257 472.742 351.684
C -44.191 472.326 351.274
C -47.663 471.191 350.909
C -50.305 469.776 349.684
C -52.858 467.919 349.289
C -54.981 465.431 349.016
C -57.061 462.979 348.345
C -59.228 460.084 348.132
C -61.434 457.590 347.848
C -63.070 454.896 347.441
C -63.339 451.235 345.915
C -64.955 448.294 345.739
C -66.787 445.625 345.227
C -67.879 443.070 343.697
C -68.722 439.697 342.037
C -67.497 436.837 341.708
C -67.145 433.401 341.414
C -66.067 430.425 340.236
C -65.461 426.627 340.027
C -64.557 423.491 339.496
C -62.643 421.012 336.880
C -61.655 418.474 336.276
C -59.083 415.185 336.046
C -57.703 412.527 335.635
C -56.467 409.444 334.655
C -54.731 406.838 333.450
C -52.519 404.364 333.122
C -50.440 401.895 334.223
C -48.015 399.606 334.636
C -45.770 397.458 335.503
C -43.089 395.147 335.758
C -40.926 392.812 336.714
C -38.623 390.660 336.802
C -35.448 388.921 336.397
C -33.669 386.202 336.709
C -30.410 385.035 336.097
C -27.128 384.019 335.518
C -24.289 381.917 334.794
C -21.101 379.584 334.712
C -18.967 375.982 336.026
C -15.304 374.357 336.530
C -12.138 373.337 337.483
C -9.649 371.726 335.489
C -9.457 368.304 337.189
C -9.608 365.095 337.932
C -8.973 361.182 338.682
C -8.355 357.471 338.664
C -9.235 355.139 342.877
C -10.162 351.722 346.865
C -11.320 348.868 347.195
C -10.844 345.993 349.594
C -10.073 343.180 351.025
C -9.901 339.654 350.674
C -9.462 336.334 350.900
C -9.188 333.053 351.362
C -8.100 329.965 350.670
C -7.610 326.682 350.345
C -6.624 323.399 349.932
C -6.165 320.174 349.779
C -5.847 316.964 349.416
C -5.613 313.728 348.810
C -6.888 310.465 348.979
C -8.373 307.403 348.458
C -9.147 303.988 347.963
C -9.040 300.531 347.347
C -10.142 297.820 346.645
C -12.219 294.500 347.650
C -13.559 291.300 346.683
C -15.040 288.173 345.659
C -16.253 285.443 344.537
C -17.543 282.318 343.554
C -18.793 279.519 342.511
C -21.558 277.733 341.036
C -24.411 276.828 339.642
C -26.651 276.166 337.615
C -28.623 275.148 335.005
C -31.227 272.538 333.762
C -33.908 272.148 331.451
C -36.160 271.547 328.695
C -38.384 270.997 326.351
C -40.835 270.607 323.453
C -43.066 270.108 321.833
C -45.749 270.722 320.043
C -48.781 271.285 318.315
C -50.996 273.264 316.150
C -52.817 274.948 314.521
C -54.955 276.714 312.115
C -56.754 278.283 310.248
C -59.981 280.913 310.510
C -62.731 283.254 309.710
C -63.315 286.216 307.843
C -65.371 288.501 306.352
C -66.830 291.043 305.568
C -68.637 293.825 305.527
C -68.664 297.453 305.245
C -71.183 300.219 305.076
C -72.638 303.171 303.715
C -73.484 306.463 304.694
C -75.790 309.143 304.642
C -75.125 312.731 304.683
C -75.461 316.286 304.649
C -76.686 318.902 305.449
C -77.704 322.000 305.770
C -77.851 325.674 307.108
C -76.491 328.887 307.978
C -76.717 331.587 309.357
C -75.780 334.459 310.956
C -75.052 337.783 310.889
C -73.810 339.850 314.519
C -73.356 343.028 317.106
C -70.331 344.233 318.784
C -68.763 346.509 320.366
C -66.548 347.906 322.894
C -65.381 349.319 325.267
C -63.377 350.608 327.805
C -60.880 351.101 329.627
C -57.982 352.351 331.165
C -56.422 353.142 334.604
C -54.568 354.397 337.673
C -52.129 353.223 339.805
C -50.448 351.688 343.004
C -48.128 351.059 345.119
C -45.387 350.851 347.186
C -43.240 350.112 349.606
C -41.867 348.599 352.243
C -39.829 346.977 354.376
C -37.353 345.318 355.763
C -35.417 344.125 359.016
C -32.785 343.311 361.047
C -31.884 339.811 362.524
C -31.129 336.837 364.970
C -29.121 334.140 365.096
C -27.003 331.597 366.159
C -26.064 328.605 367.169
C -25.391 325.508 368.492
C -23.881 322.516 369.498
C -23.267 319.342 369.437
C -21.157 316.297 369.521
C -21.526 312.744 369.920
C -22.022 308.891 371.436
C -23.202 305.360 370.404
C -23.175 302.297 369.597
C -23.800 299.005 369.231
C -24.428 295.892 368.325
C -26.536 292.707 367.864
C -28.742 290.743 366.955
C -30.947 288.813 365.984
C -32.543 286.116 364.791
C -33.117 283.042 362.665
C -36.419 281.689 361.592
C -38.482 279.043 360.620
C -40.484 277.994 358.163
C -43.881 276.594 356.885
C -45.166 274.013 354.490
C -47.271 272.167 353.074
C -49.854 271.538 351.035
C -52.470 271.181 348.980
C -54.019 270.525 345.897
C -57.232 270.311 344.650
C -60.999 269.123 343.507
C -63.060 269.700 341.501
C -65.672 270.345 338.625
C -67.908 270.492 336.643
C -70.501 271.307 334.176
C -73.227 272.477 332.877
C -75.289 274.095 331.073
C -77.017 276.379 329.472
C -79.017 278.632 328.164
C -80.752 281.319 326.461
C -82.542 283.601 324.804
C -84.069 286.135 323.643
C -85.616 289.759 324.177
C -86.968 292.541 322.863
C -88.700 295.033 321.624
C -90.719 297.479 321.615
C -92.722 300.764 321.822
C -92.345 303.724 322.763
C -92.541 307.178 322.980
C -92.910 310.241 324.353
C -92.898 314.079 324.682
C -92.899 317.284 325.492
C -93.789 319.931 328.469
C -93.756 322.548 329.430
C -92.456 326.058 331.295
C -92.029 328.831 332.420
C -92.152 332.015 333.777
C -92.094 334.770 335.691
C -91.054 337.435 337.405
C -89.015 340.082 338.088
C -87.264 342.582 339.494
C -85.276 344.924 340.477
C -83.479 347.469 342.176
C -81.488 349.990 343.027
C -80.054 352.343 344.561
C -78.407 354.364 347.104
C -77.175 357.234 348.055
C -75.596 358.694 350.837
C -71.983 360.739 351.246
C -71.824 363.215 353.726
C -72.261 365.766 355.855
C -70.508 368.887 357.051
C -69.568 370.085 360.945
C -70.174 371.667 361.963
C -68.984 373.592 363.756
C -68.414 375.672 365.627
C -65.393 379.393 364.895
C -64.699 382.072 367.962
C -64.268 385.319 369.601
C -62.516 385.081 373.078
C -61.881 385.088 377.398
C -60.258 385.603 380.394
C -58.904 389.052 382.412
C -57.443 389.957 385.145
C -57.533 391.538 387.635
C -56.533 393.254 389.734
C -56.861 395.191 392.722
C -54.910 395.780 395.538
C -51.430 396.605 397.594
C -48.890 398.592 397.606
C -48.194 400.761 399.675
C -46.689 404.240 401.352
C -45.518 406.470 402.077
C -46.050 409.802 403.244
C -44.945 412.493 403.669
C -44.739 416.781 402.945
C -46.802 420.025 400.704
C -46.006 422.530 399.791
C -45.655 426.377 400.482
C -44.937 430.397 400.684
C -44.658 433.430 403.262
C -43.810 437.650 401.071
C -43.369 439.570 400.661
C -41.759 442.384 400.197
C -41.552 444.870 397.980
C -42.699 449.368 398.914
C -45.042 453.074 397.241
C -43.596 456.445 397.013
C -43.468 459.256 398.216
C -41.893 462.006 399.033
C -39.338 461.964 398.077
C -37.255 464.930 398.231
C -32.698 465.499 399.095
C -29.203 466.348 400.603
C -26.120 467.786 400.622
C -23.134 469.051 400.739
C -21.643 471.559 402.275
C -19.227 473.273 404.048
C -16.033 476.437 404.185
C -14.057 475.548 407.723
C -12.397 475.474 409.390
C -10.265 474.156 411.795
C -9.321 470.308 414.062
C -8.690 466.815 416.737
C -6.300 464.321 418.347
C -2.226 465.374 420.182
C -0.568 465.789 422.595
C -0.146 466.450 425.748
C 0.503 468.255 428.706
C 2.509 468.325 432.554
C 6.158 467.934 434.811
C 8.271 468.759 438.399
C 10.557 469.879 440.679
C 13.708 469.742 442.931
C 16.502 472.063 443.895
C 17.688 473.345 446.139
C 19.091 475.998 448.407
C 20.665 477.578 451.373
C 22.511 479.168 452.784
C 21.656 480.970 457.000
C 21.458 483.793 458.995
C 23.912 483.635 463.600
C 26.114 485.340 464.887
C 30.125 486.802 465.166
C 29.220 489.128 467.822
C 29.565 490.819 469.707
C 29.546 492.282 472.137
C 30.834 494.749 472.868
C 30.156 497.885 474.726
C 32.319 502.061 474.246
C 32.913 501.061 479.248
C 33.852 501.593 482.170
C 34.915 503.219 484.108
C 38.188 503.194 487.642
C 41.194 506.259 489.731
C 43.511 505.961 491.742
C 43.795 503.828 494.043
C 45.601 506.333 497.917
C 46.484 508.012 501.851
C 49.252 507.576 505.269
C 49.403 508.901 508.232
C 50.105 508.352 511.665
C 50.693 508.447 514.968
C 51.010 508.650 518.271
C 52.614 508.371 521.195
C 53.541 508.044 524.383
C 54.929 507.920 527.542
C 55.730 507.724 530.697
C 56.527 507.277 533.812
C 57.390 506.581 536.919
C 56.579 505.681 540.211
C 55.951 504.116 543.212
C 55.935 502.932 546.545
C 56.722 502.134 549.874
C 56.474 500.668 552.492
C 54.545 500.007 555.983
C 54.295 498.141 559.053
C 53.952 496.157 562.047
C 53.843 494.280 564.626
C 53.636 492.436 567.618
C 53.461 490.598 570.278
C 52.158 487.663 571.921
C 50.646 484.835 572.706
C 49.964 481.850 573.142
C 49.861 478.497 573.839
C 48.651 475.760 576.325
C 47.730 472.322 576.466
C 47.431 468.736 576.739
C 46.924 465.510 577.019
C 46.515 461.717 577.069
C 45.600 459.089 577.401
C 44.288 456.183 576.623
C 42.657 453.127 575.913
C 41.797 450.310 573.717
C 41.000 448.122 571.875
C 40.357 445.127 569.852
C 39.721 442.745 568.090
C 36.623 441.432 565.624
C 34.533 439.479 563.280
C 34.761 437.914 560.102
C 33.631 435.771 557.693
C 32.584 434.569 555.111
C 30.815 433.811 552.408
C 30.568 433.930 548.780
C 28.281 432.669 546.096
C 27.509 431.035 543.027
C 25.928 431.704 539.935
C 23.761 430.649 537.347
C 23.917 431.416 533.782
C 23.286 431.560 530.271
C 21.558 431.802 527.834
C 20.214 431.814 524.846
C 18.976 433.206 521.405
C 19.294 435.006 518.307
C 18.070 436.290 515.839
C 17.674 438.420 513.195
C 17.969 439.106 509.875
C 16.798 442.999 508.307
C 15.427 445.707 505.515
C 16.895 448.896 504.468
C 17.095 451.303 502.392
C 17.405 454.761 501.301
C 16.928 457.510 500.204
C 17.069 460.848 499.227
C 18.094 463.790 498.921
C 19.529 466.797 497.813
C 18.860 470.582 497.471
C 18.589 474.271 496.608
C 19.570 477.267 497.997
C 19.375 480.686 499.917
C 20.210 483.658 500.769
C 21.377 486.867 501.183
C 21.913 489.983 502.192
C 21.768 492.769 504.020
C 22.462 495.498 505.865
C 23.932 497.851 507.627
C 23.884 501.491 509.210
C 25.044 504.548 510.222
C 25.348 505.914 513.868
C 24.947 508.051 517.134
C 26.827 509.000 519.758
C 28.269 510.797 522.360
C 28.808 511.851 525.435
C 28.967 513.003 528.666
C 29.982 514.371 531.722
C 30.856 514.342 534.835
C 32.880 515.277 537.795
C 32.726 515.042 541.378
C 31.886 515.627 545.421
C 31.839 513.763 548.805
C 32.623 512.804 551.719
C 32.647 511.821 554.944
C 32.946 510.410 557.915
C 31.780 508.536 561.065
C 30.651 506.360 562.947
C 29.552 504.138 564.787
C 29.161 501.994 567.335
C 30.169 499.611 570.092
C 28.155 496.752 571.381
C 27.250 494.535 573.924
C 27.041 491.289 574.675
C 25.066 488.204 575.983
C 25.578 485.253 578.237
C 24.798 482.727 579.927
C 23.835 479.545 580.339
C 22.823 476.359 580.482
C 23.292 472.888 580.740
C 21.329 470.051 580.874
C 18.950 466.892 582.004
C 18.276 464.150 581.211
C 17.614 460.390 580.245
C 16.825 457.526 579.887
C 15.938 454.131 578.810
C 14.263 451.661 577.553
C 13.369 449.190 575.759
C 12.572 447.138 573.326
C 11.392 445.174 570.972
C 10.603 443.076 568.126
C 9.785 440.944 565.687
C 8.887 439.394 563.062
C 6.933 439.339 559.600
C 6.239 437.784 556.703
C 5.219 436.051 554.115
C 3.292 435.168 551.755
C 1.172 434.556 548.597
C 0.662 435.840 545.790
C 0.020 436.260 542.409
C -1.357 437.496 539.585
C -1.927 438.162 535.834
C -2.706 439.154 532.777
C -5.350 441.380 530.609
C -6.122 442.457 528.154
C -6.430 445.072 524.906
C -6.979 446.518 522.309
C -8.156 447.890 519.355
C -9.443 449.780 516.899
C -9.795 452.041 514.474
C -8.752 454.007 511.889
C -8.327 456.392 509.561
C -7.458 458.546 507.322
C -7.162 461.204 504.990
C -6.237 463.267 502.555
C -6.131 465.568 500.401
C -6.366 468.786 498.711
C -6.163 470.546 495.969
C -6.526 473.866 494.871
C -6.976 475.000 491.538
C -7.333 475.698 488.048
C -7.863 475.966 485.814
C -7.787 476.196 483.545
C -8.938 477.097 480.755
C -8.913 478.460 477.237
C -9.778 479.717 474.426
C -10.294 481.140 471.702
C -10.040 483.593 468.466
C -10.725 485.256 465.601
C -9.396 485.123 462.369
C -9.978 488.952 460.221
C -11.867 490.913 458.750
C -13.804 491.623 456.532
C -18.900 490.577 454.422
C -20.018 489.204 451.557
C -20.638 487.770 447.729
C -22.805 486.990 445.438
C -24.075 487.747 442.214
C -25.619 487.950 439.240
C -27.398 488.167 436.440
C -27.856 488.233 433.125
C -28.919 488.659 429.993
C -29.729 488.712 426.637
C -30.917 489.067 423.621
C -31.979 489.642 420.608
C -32.886 490.415 417.531
C -34.985 492.080 415.267
C -36.509 494.222 413.045
C -37.958 495.826 410.245
C -39.004 496.756 407.023
C -40.082 498.594 404.897
C -43.178 500.530 403.161
C -44.351 502.801 400.624
C -45.497 505.204 398.188
C -46.283 507.348 395.960
C -47.391 509.569 393.463
C -48.287 511.719 391.213
C -48.921 515.151 390.303
C -49.250 518.435 390.216
C -48.730 521.468 389.899
C -47.803 524.637 388.987
C -48.945 527.989 387.374
C -48.232 531.478 387.378
C -47.099 534.869 386.891
C -46.265 538.023 386.566
C -44.993 541.610 386.297
C -44.724 544.398 386.244
C -43.973 547.422 387.278
C -43.423 550.721 388.426
C -41.572 553.254 390.338
C -40.145 555.252 392.008
C -38.168 557.884 393.631
C -36.594 560.004 395.117
C -36.780 562.050 398.748
C -36.064 564.282 401.609
C -33.406 565.090 403.820
C -31.903 567.093 406.144
C -30.634 568.187 408.674
C -29.986 569.156 411.780
C -28.104 568.569 414.839
C -27.619 570.204 418.173
C -25.695 571.498 420.876
C -25.288 571.044 424.360
C -24.860 572.460 427.572
C -23.004 571.138 430.424
C -21.469 570.704 433.618
C -21.365 570.798 436.612
C -20.577 570.857 439.792
C -20.030 569.557 443.442
C -18.765 567.315 445.952
C -18.726 566.262 448.804
C -18.362 564.084 451.413
C -16.517 562.817 453.977
C -18.056 559.539 456.401
C -18.529 557.214 459.774
C -18.230 553.581 460.142
C -17.894 551.003 461.981
C -18.492 547.592 463.099
C -19.340 545.136 464.597
C -20.072 541.920 465.707
C -20.409 538.808 465.713
C -20.022 535.342 466.127
C -21.876 532.155 467.263
C -23.108 528.808 468.569
C -24.482 525.935 467.253
C -27.163 523.245 466.257
C -28.317 520.368 465.454
C -29.085 517.073 464.833
C -30.599 514.213 464.098
C -32.927 512.058 463.068
C -34.654 509.615 461.524
C -35.633 507.182 459.542
C -38.108 504.179 458.757
C -39.164 501.120 457.645
C -41.637 500.349 454.723
C -44.705 499.111 452.614
C -45.310 497.913 449.529
C -46.563 496.125 446.824
C -48.410 495.450 444.181
C -50.655 494.865 441.649
C -52.290 493.709 438.779
C -53.472 493.877 435.775
C -54.165 492.688 432.334
C -56.253 493.534 429.534
C -59.429 493.994 426.871
C -60.643 496.231 423.964
C -61.384 497.241 421.055
C -62.826 498.630 418.343
C -63.749 500.253 415.619
C -65.607 502.916 413.556
C -66.576 505.633 412.448
C -67.481 508.372 411.349
C -68.335 510.867 409.278
C -68.232 513.042 406.187
C -69.190 516.638 405.989
C -70.370 519.406 404.215
C -69.593 522.532 403.336
C -70.441 526.319 403.071
C -70.154 529.126 400.603
C -70.623 531.985 399.399
C -70.203 535.305 399.242
C -69.659 538.605 399.329
C -68.029 541.579 398.416
C -68.291 544.950 399.113
C -69.287 548.939 399.219
C -68.151 551.554 399.910
C -66.479 555.051 400.605
C -65.624 557.891 401.000
C -64.200 561.134 401.962
C -63.607 563.836 403.647
C -62.158 566.136 405.299
C -60.445 567.917 407.458
C -59.083 569.787 409.790
C -57.106 571.541 412.268
C -55.371 573.402 414.433
C -53.827 574.742 416.867
C -53.163 575.032 420.776
C -51.318 576.250 423.307
C -49.805 577.811 425.759
C -49.413 579.011 428.669
C -48.807 579.918 432.364
C -48.074 578.522 435.066
C -46.738 577.865 438.197
C -46.580 576.861 441.417
C -45.082 575.894 444.832
C -44.269 574.830 447.855
C -45.792 573.555 451.420
C -45.358 572.508 453.968
C -44.785 569.761 457.068
C -44.268 568.269 459.646
C -43.952 567.040 462.868
C -44.219 565.471 465.822
C -44.004 563.191 468.247
C -42.599 560.587 469.941
C -41.951 557.896 471.847
C -40.946 555.248 473.391
C -40.500 552.364 475.409
C -39.305 549.743 477.066
C -38.944 547.286 479.009
C -39.475 544.215 480.896
C -38.480 542.112 483.186
C -39.487 539.097 484.688
C -39.382 535.230 485.802
C -40.231 532.219 488.357
C -38.432 531.006 492.312
C -40.993 530.464 494.866
C -41.094 531.367 499.741
C -42.005 531.617 502.549
C -41.179 532.076 506.664
C -41.754 533.479 510.698
C -42.900 532.334 513.966
C -44.872 530.494 516.004
C -45.200 524.857 516.837
C -43.236 520.043 519.483
C -43.242 519.797 522.161
C -44.088 517.932 524.466
C -45.663 514.891 527.182
C -45.764 513.702 530.507
C -42.999 511.448 533.777
C -42.685 509.206 535.487
C -43.313 507.189 537.530
C -42.989 501.905 536.843
C -40.122 497.390 535.055
C -39.738 496.113 538.284
C -38.948 494.699 541.422
C -38.982 493.524 543.974
C -41.427 487.878 544.759
C -42.053 485.125 548.211
C -41.724 483.479 550.879
C -41.147 481.269 552.851
C -41.751 477.918 554.131
C -40.435 476.374 556.870
C -38.709 474.945 558.951
C -38.982 474.935 561.249
C -39.175 473.732 563.634
C -40.530 471.872 566.990
C -38.412 470.409 569.905
C -36.339 467.857 572.969
C -35.849 467.004 575.301
C -35.578 466.438 578.882
C -34.835 466.229 581.856
C -36.959 466.761 585.002
C -39.214 468.055 588.163
C -41.481 470.476 591.921
C -42.994 467.480 594.385
C -44.480 465.495 596.827
C -48.161 467.120 598.428
C -48.582 466.144 602.020
C -47.741 465.279 604.937
C -47.813 462.831 607.299
C -48.997 462.686 610.332
C -47.759 462.145 613.195
C -48.039 462.011 615.712
C -45.766 462.564 618.258
C -47.138 462.220 622.637
C -46.323 459.989 625.454
C -45.131 457.053 626.675
C -44.554 455.426 628.354
C -45.073 452.958 632.048
C -43.944 449.946 632.245
C -42.531 446.217 634.030
C -41.801 443.793 636.331
C -39.612 442.345 638.587
C -38.443 438.955 639.995
C -35.990 436.083 642.575
C -36.592 432.247 642.740
C -36.547 428.198 642.833
C -35.118 424.580 640.723
C -33.716 423.775 639.107
C -30.938 421.457 638.299
C -28.629 422.612 634.886
C -26.668 423.524 634.559
C -24.701 423.729 630.908
C -21.608 423.273 628.414
C -19.830 426.221 627.028
C -17.415 428.237 628.152
C -13.086 429.095 629.674
C -11.150 430.536 628.038
C -7.832 430.986 626.798
C -5.826 434.782 626.767
C -2.672 435.526 625.497
C -1.953 437.383 623.522
C 0.924 440.696 622.203
C 3.164 443.924 621.455
C 5.705 447.637 621.568
C 7.401 450.964 620.526
C 9.303 453.472 620.379
C 10.067 457.263 618.547
C 9.672 461.466 619.984
C 10.797 464.733 621.809
C 13.243 468.925 622.844
C 16.761 471.684 625.359
C 17.698 475.171 624.115
C 18.752 479.214 624.890
C 18.529 482.606 625.703
C 19.567 485.474 627.195
C 18.262 487.899 628.155
C 17.179 491.107 629.499
C 16.866 493.382 631.796
C 16.607 496.853 632.478
C 16.260 499.957 633.710
C 16.140 502.973 635.103
C 14.904 506.042 635.609
C 14.348 509.249 636.339
C 13.292 512.440 637.126
C 12.816 515.548 637.989
C 12.413 518.708 638.616
C 12.020 521.961 639.002
C 13.296 525.156 639.684
C 14.570 528.354 639.617
C 15.175 531.829 639.870
C 14.900 535.309 640.271
C 15.755 538.186 640.050
C 18.043 541.280 641.292
C 19.049 544.714 640.893
C 20.174 548.105 640.382
C 21.013 551.117 639.748
C 21.967 554.480 639.328
C 22.865 557.542 638.776
C 25.083 559.858 637.125
C 27.408 561.311 635.285
C 28.960 562.648 632.968
C 30.087 564.459 630.287
C 32.221 567.495 629.118
C 34.112 568.679 626.342
C 35.464 570.148 623.335
C 36.909 571.458 620.701
C 38.409 572.776 617.450
C 40.071 573.850 615.466
C 42.114 573.932 612.898
C 44.509 574.073 610.301
C 45.991 572.902 607.148
C 47.254 571.845 604.679
C 48.593 570.936 601.384
C 49.765 570.050 598.734
C 52.923 567.699 597.354
C 55.315 565.867 595.209
C 55.322 563.546 592.523
C 56.849 561.893 589.952
C 58.009 559.763 588.130
C 59.720 557.235 586.829
C 59.656 553.819 585.578
C 62.009 551.394 583.963
C 62.998 549.019 581.500
C 64.085 545.662 581.269
C 66.270 543.273 579.846
C 65.637 539.757 579.098
C 65.941 536.371 578.007
C 67.340 533.739 577.689
C 68.401 530.753 576.858
C 68.924 526.880 577.051
C 67.870 523.456 577.364
C 68.482 520.516 577.836
C 68.046 517.263 578.793
C 67.322 514.026 578.034
C 67.188 510.997 581.164
C 67.502 507.230 582.811
C 65.096 505.400 584.880
C 64.052 502.677 586.160
C 62.668 500.504 588.731
C 62.240 498.437 590.860
C 61.061 496.382 593.410
C 59.203 495.241 595.656
C 56.877 493.413 597.548
C 56.386 491.638 600.938
C 55.505 489.489 603.944
C 53.797 489.876 606.911
C 53.126 490.392 610.745
C 51.525 490.268 613.516
C 49.507 489.720 616.246
C 48.161 489.636 619.278
C 47.620 490.300 622.502
C 46.296 491.149 625.479
C 44.337 492.195 627.901
C 43.436 492.348 631.764
C 41.513 492.400 634.595
C 41.091 495.315 637.158
C 41.088 497.483 640.428
C 39.210 499.891 641.841
C 37.500 501.899 644.105
C 36.904 504.444 646.111
C 36.652 507.029 648.357
C 35.508 509.530 650.520
C 34.910 512.553 651.498
C 32.923 515.301 652.995
C 33.401 518.644 654.223
C 34.326 521.997 656.523
C 35.162 525.755 656.199
C 34.907 528.910 656.295
C 35.406 532.223 656.675
C 35.749 535.503 656.510
C 37.638 538.851 656.356
C 39.486 541.148 655.431
C 41.317 543.428 654.441
C 42.502 546.457 653.625
C 42.437 550.013 652.341
C 45.286 551.849 650.791
C 46.981 554.807 650.034
C 48.182 556.611 647.494
C 51.061 558.552 645.742
C 51.598 561.759 643.876
C 53.202 564.067 642.480
C 55.079 565.401 640.048
C 56.983 566.481 637.517
C 57.567 568.033 634.422
C 60.276 568.811 632.428
C 63.549 570.543 630.638
C 64.934 570.668 628.055
C 66.591 570.997 624.498
C 68.152 571.543 622.005
C 69.911 571.600 618.784
C 72.136 571.022 616.503
C 73.579 570.093 613.824
C 74.760 568.445 611.244
C 76.286 566.770 608.866
C 77.443 564.761 606.082
C 78.667 563.133 603.434
C 79.783 561.114 601.248
C 81.410 557.606 600.321
C 82.314 555.374 597.977
C 83.603 553.432 595.674
C 85.526 551.235 594.433
C 87.496 548.175 593.169
C 87.403 545.052 593.338
C 87.646 541.686 592.546
C 88.393 538.409 592.874
C 88.468 534.629 592.140
C 88.698 531.332 592.016
C 90.413 528.080 593.787
C 90.655 525.308 593.971
C 89.949 521.344 595.101
C 89.862 518.350 595.505
C 90.368 514.942 595.855
C 90.865 511.788 596.886
C 90.364 508.697 598.033
C 88.607 505.814 598.518
C 87.336 502.908 599.626
C 85.716 500.244 600.455
C 84.489 497.214 601.834
C 82.826 494.413 602.493
C 81.897 491.639 603.670
C 81.059 488.905 605.926
C 80.152 485.800 606.370
C 79.450 483.550 608.979
C 76.225 482.820 611.550
C 73.515 481.945 612.184
C 71.586 480.352 613.143
C 70.407 477.574 614.415
C 69.819 474.048 614.283
C 67.815 471.344 614.916
C 64.353 470.099 615.019
C 62.694 467.355 614.499
C 61.130 464.540 615.985
C 59.458 461.749 616.813
C 57.977 458.843 617.453
C 55.711 456.833 618.878
C 53.953 454.315 620.180
C 51.732 451.993 621.442
C 50.043 449.445 622.577
C 48.467 446.950 623.930
C 46.934 444.507 625.533
C 46.850 441.241 626.811
C 46.967 438.363 628.696
C 46.299 435.398 630.506
C 44.796 432.730 632.226
C 44.682 430.347 634.061
C 45.392 426.435 634.794
C 45.279 423.668 637.096
C 45.318 420.941 639.459
C 45.258 418.679 641.709
C 45.127 415.998 643.988
C 45.080 413.633 646.198
C 46.773 411.827 648.822
C 48.897 410.713 651.091
C 50.492 410.262 653.702
C 51.645 409.830 656.900
C 52.893 407.276 659.556
C 54.970 407.033 662.439
C 56.527 406.927 665.693
C 58.120 406.707 668.549
C 59.929 406.776 671.908
C 61.619 406.301 674.092
C 64.138 406.701 676.158
C 66.965 406.923 678.270
C 69.550 408.793 680.093
C 71.714 410.318 681.436
C 74.122 412.129 683.532
C 76.196 413.661 685.125
C 80.201 414.772 684.768
C 83.552 416.223 685.360
C 85.055 419.332 686.178
C 87.681 421.239 687.247
C 89.928 423.268 687.440
C 92.662 425.087 686.962
C 94.070 428.295 685.979
C 97.437 429.925 685.795
C 99.784 432.541 686.371
C 101.936 434.685 684.558
C 105.086 436.261 684.246
C 105.876 439.524 682.815
C 107.563 442.470 681.708
C 109.782 443.988 680.382
C 111.951 446.180 679.274
C 113.647 448.727 676.835
C 113.736 451.551 674.611
C 115.129 453.223 672.489
C 115.545 455.324 669.825
C 116.164 458.425 668.567
C 116.188 459.103 664.263
C 117.263 460.907 660.714
C 115.127 462.216 658.042
C 114.731 464.015 655.444
C 113.494 464.882 652.132
C 113.208 465.492 649.211
C 112.124 466.194 645.979
C 110.208 466.667 643.549
C 108.190 468.032 641.019
C 107.407 467.799 637.249
C 106.499 468.208 633.583
C 104.019 467.110 631.459
C 102.197 465.026 628.675
C 100.035 464.363 626.407
C 97.646 464.215 623.937
C 95.631 463.278 621.473
C 94.044 461.344 619.266
C 91.756 459.735 617.392
C 88.980 458.540 616.102
C 87.062 456.807 613.089
C 84.534 456.121 610.886
C 82.493 452.811 610.528
C 80.885 449.509 609.147
C 78.009 447.793 609.470
C 75.185 445.860 608.864
C 73.260 443.188 608.746
C 71.569 440.214 608.446
C 69.121 437.727 608.193
C 67.318 435.235 609.188
C 64.209 433.270 609.645
C 63.205 429.952 610.592
C 62.309 425.880 610.660
C 61.915 422.906 613.096
C 60.619 420.627 614.872
C 59.875 417.763 616.487
C 59.150 415.271 618.530
C 59.797 412.065 620.554
C 60.964 410.054 622.590
C 62.137 408.098 624.669
C 62.433 405.771 627.066
C 61.554 403.829 630.189
C 63.947 402.058 632.431
C 64.711 399.536 634.723
C 65.896 399.004 637.799
C 68.336 397.247 640.265
C 68.274 395.609 643.636
C 69.344 393.939 646.067
C 71.265 393.412 648.761
C 73.320 393.111 651.384
C 74.181 393.318 654.782
C 76.918 392.620 656.769
C 79.794 390.870 659.130
C 81.709 391.526 661.253
C 84.069 392.421 664.276
C 85.980 392.643 666.567
C 88.429 393.522 669.156
C 91.253 394.184 670.596
C 93.594 395.647 672.178
C 95.908 397.703 673.267
C 98.487 399.526 674.167
C 100.954 401.965 675.211
C 103.318 404.023 676.367
C 105.589 406.177 676.921
C 108.468 408.563 675.569
C 110.659 411.048 676.134
C 113.093 413.132 676.824
C 115.893 414.583 676.484
C 119.026 416.667 675.655
C 119.924 418.933 673.694
C 121.469 421.734 672.359
C 123.134 423.673 670.152
C 124.647 426.824 668.532
C 125.975 429.232 666.697
C 128.113 429.993 663.305
C 129.195 431.848 661.526
C 129.554 434.500 658.313
C 130.351 436.547 656.237
C 131.836 438.674 653.943
C 133.043 440.265 651.246
C 133.295 442.174 648.524
C 132.525 444.808 646.499
C 132.031 446.929 643.940
C 131.218 449.164 641.761
C 130.730 451.218 638.908
C 129.971 453.660 636.787
C 129.723 455.502 634.239
C 129.251 456.715 630.837
C 129.333 459.172 628.689
C 128.728 459.786 625.280
C 126.251 461.926 622.991
C 124.820 463.628 620.218
C 123.049 465.214 617.079
C 122.201 467.998 615.088
C 120.176 469.896 612.066
C 118.989 472.261 608.215
C 120.452 472.459 604.526
C 120.270 474.453 601.791
C 121.582 472.971 599.196
C 122.785 470.176 596.128
C 125.667 468.596 594.658
C 127.725 466.206 591.694
C 129.797 462.125 589.352
C 132.821 461.977 586.246
C 133.569 459.337 581.750
C 133.250 458.874 578.565
C 131.886 459.523 575.217
C 131.652 461.041 572.354
C 132.533 460.989 568.919
C 132.992 461.434 565.624
C 133.547 462.136 562.422
C 133.516 461.543 559.128
C 134.026 461.435 555.834
C 134.088 461.152 552.394
C 134.578 461.213 549.170
C 135.237 461.094 545.994
C 136.031 460.754 542.809
C 138.097 461.448 540.061
C 140.442 461.486 537.541
C 142.212 461.454 534.479
C 143.188 461.146 531.119
C 145.113 460.906 528.817
C 147.781 462.570 526.276
C 150.117 462.158 523.566
C 152.577 461.709 520.965
C 154.696 461.080 518.663
C 156.968 460.636 516.010
C 159.123 460.097 513.655
C 162.511 459.317 512.691
C 165.721 458.552 512.599
C 168.415 457.033 512.539
C 171.071 454.928 512.041
C 174.488 454.421 510.250
C 177.578 452.679 510.568
C 180.412 450.444 510.543
C 183.123 448.602 510.575
C 186.114 446.245 510.805
C 188.673 445.108 510.914
C 191.383 443.786 512.211
C 194.424 442.591 513.563
C 196.392 440.692 516.018
C 197.965 439.273 518.096
C 199.968 437.144 520.316
C 201.599 435.498 522.270
C 203.854 436.100 525.727
C 205.954 435.602 528.732
C 206.058 433.609 531.667
C 207.658 432.313 534.393
C 208.484 431.577 537.218
C 209.424 431.611 540.400
C 208.504 431.009 543.869
C 210.142 431.047 547.237
C 210.968 429.708 550.432
C 210.659 430.519 553.861
C 212.098 430.642 557.089
C 210.473 430.235 560.332
C 209.815 429.937 563.828
C 210.085 430.704 566.714
C 210.122 430.920 569.983
C 208.980 431.921 573.588
C 206.640 432.234 576.302
C 205.832 433.378 578.999
C 203.839 434.512 581.535
C 202.250 434.011 584.502
C 199.787 437.151 586.251
C 197.966 439.312 589.254
C 194.454 440.298 589.594
C 192.035 441.355 591.376
C 189.063 443.301 592.164
C 187.101 445.284 593.264
C 184.355 447.288 594.010
C 181.507 448.574 593.827
C 178.129 449.441 594.242
C 175.758 452.454 594.671
C 173.056 455.008 595.447
C 170.661 456.761 593.696
C 168.865 459.729 591.857
C 166.435 461.437 590.662
C 163.502 462.983 589.746
C 161.204 465.031 588.506
C 159.804 467.503 586.757
C 157.909 469.370 584.693
C 155.763 470.430 582.441
C 153.622 473.374 580.857
C 150.967 474.960 579.392
C 150.791 476.563 575.836
C 150.413 479.092 572.860
C 149.245 479.097 569.705
C 147.743 479.986 566.699
C 147.485 481.079 563.601
C 147.442 482.535 560.491
C 146.647 483.519 557.229
C 146.958 483.638 554.013
C 145.799 483.616 550.493
C 147.047 484.398 547.215
C 148.274 486.324 543.725
C 150.564 485.850 540.650
C 151.545 485.334 537.683
C 153.115 485.389 534.701
C 154.745 484.901 531.870
C 157.698 485.122 529.415
C 160.496 484.811 528.140
C 163.296 484.436 526.895
C 165.779 483.803 524.732
C 167.592 482.106 521.880
C 171.284 481.778 521.500
C 174.148 481.441 519.529
C 176.811 479.494 519.015
C 180.646 478.986 518.610
C 183.046 477.110 516.425
C 185.817 476.273 515.215
C 188.826 474.802 515.286
C 191.795 473.297 515.625
C 194.048 470.619 515.335
C 197.377 469.999 516.012
C 201.475 469.671 515.921
C 203.654 468.028 516.997
C 206.506 465.626 518.264
C 208.964 464.078 518.979
C 211.669 462.058 520.419
C 214.169 461.172 522.278
C 216.021 459.632 524.356
C 217.335 458.169 526.983
C 218.855 457.045 529.669
C 220.084 455.447 532.679
C 221.469 453.940 535.320
C 222.436 452.849 538.144
C 222.784 453.321 542.077
C 223.549 452.026 545.082
C 224.737 450.899 547.921
C 225.962 451.033 550.844
C 226.897 451.299 554.572
C 225.538 451.882 557.329
C 224.725 451.814 560.698
C 223.953 452.946 563.785
C 222.816 452.916 567.465
C 221.770 453.416 570.561
C 221.282 456.251 573.457
C 220.336 456.947 575.986
C 217.773 458.218 579.036
C 216.381 458.989 581.606
C 215.347 460.049 584.737
C 214.150 461.661 587.424
C 212.093 462.907 589.736
C 209.309 462.965 591.704
C 206.692 463.796 593.641
C 203.980 464.184 595.344
C 201.249 465.291 597.322
C 198.512 465.532 599.190
C 196.208 466.559 601.082
C 193.593 468.567 602.632
C 191.453 469.013 605.056
C 189.010 471.317 606.097
C 188.561 473.248 611.654
C 185.233 473.471 609.788
C 183.925 477.238 612.299
C 180.470 479.229 610.836
C 176.059 480.960 608.452
C 174.298 483.054 608.663
C 173.076 487.279 609.426
C 170.572 488.055 608.876
C 168.660 490.388 608.345
C 165.289 492.226 608.787
C 164.702 496.642 608.781
C 163.763 499.342 606.021
C 161.003 500.484 603.710
C 158.463 501.132 602.297
C 154.801 501.369 600.194
C 152.397 501.039 598.096
C 150.435 501.483 595.037
C 147.967 501.136 591.813
C 144.240 499.897 592.422
C 143.007 498.900 590.492
C 141.755 497.644 587.257
C 138.896 496.415 583.920
C 136.598 496.575 582.513
C 136.088 496.161 579.377
C 134.744 495.343 576.217
C 132.123 495.109 573.871
C 131.439 496.844 571.135
C 129.423 499.595 570.093
C 130.383 504.279 566.313
C 128.451 505.679 568.167
C 125.824 506.551 568.792
C 121.953 507.475 572.537
C 121.004 510.494 574.854
C 119.595 515.159 576.830
C 120.029 515.908 580.280
C 118.694 517.153 583.602
C 117.588 515.535 586.678
C 118.714 517.635 589.623
C 119.978 520.522 593.296
C 121.103 516.322 595.758
C 122.587 514.806 598.426
C 122.287 515.167 600.777
C 122.889 515.468 604.129
C 119.153 515.037 606.324
C 119.598 512.320 608.110
C 118.326 511.939 611.485
C 118.456 511.590 614.653
C 118.778 507.200 616.376
C 119.625 504.460 619.374
C 120.794 502.413 622.086
C 121.486 500.885 625.169
C 121.697 498.771 627.328
C 124.039 496.311 629.983
C 125.059 494.080 630.643
C 124.718 495.328 635.170
C 122.950 493.683 639.226
C 123.458 493.178 642.950
C 122.639 492.723 646.765
C 123.411 490.279 647.490
C 122.820 488.126 650.320
C 119.745 485.151 651.388
C 118.988 484.579 654.130
C 118.669 483.561 656.468
C 116.363 480.820 658.927
C 114.214 478.730 660.913
C 112.349 478.786 663.580
C 110.150 478.548 667.558
C 109.668 479.464 670.456
C 109.414 477.390 674.101
C 109.287 475.658 676.156
C 107.440 473.117 678.801
C 105.241 472.618 680.423
C 106.447 472.550 684.206
C 105.299 469.550 686.964
C 105.660 469.494 691.008
C 106.655 469.417 694.640
C 106.699 466.781 698.756
C 107.364 464.587 701.459
C 106.589 466.632 706.133
C 107.049 468.379 709.191
C 107.765 468.023 712.486
C 109.401 470.002 716.782
C 108.877 470.286 719.743
C 107.771 471.075 722.341
C 103.940 470.299 723.925
C 101.322 468.590 725.949
C 98.571 466.329 726.342
C 95.869 463.879 727.908
C 94.867 459.224 728.080
C 93.161 456.154 729.300
C 93.452 454.694 734.016
C 95.695 451.317 734.832
C 95.219 448.985 738.576
C 92.511 448.189 740.479
C 90.330 446.544 742.676
C 88.914 445.999 745.287
C 88.451 443.469 747.236
C 85.932 442.737 750.625
C 84.449 441.453 753.388
C 85.770 438.983 757.001
C 87.147 436.049 759.315
C 90.867 432.217 761.403
C 94.811 433.101 764.404
C 97.116 433.252 767.254
C 96.866 431.338 771.204
C 99.246 432.095 772.958
C 101.699 431.649 774.898
C 103.988 426.678 775.928
C 105.210 425.071 779.715
C 110.552 424.870 780.436
C 111.495 424.282 783.519
C 114.831 422.341 786.044
C 118.628 420.214 787.424
C 120.013 420.353 791.284
C 121.072 421.061 795.305
C 122.350 421.340 798.698
C 123.606 421.644 801.522
C 123.465 419.674 804.054
C 123.342 419.755 809.010
C 122.816 419.289 813.749
C 125.385 415.423 815.189
C 125.943 414.081 818.392
C 127.384 413.187 821.991
C 128.711 411.034 824.042
C 130.270 408.029 826.180
C 132.604 405.558 826.253
C 133.619 403.259 826.910
C 135.779 400.881 829.422
C 137.005 398.082 825.250
C 137.077 394.778 826.099
C 135.154 391.520 825.091
C 137.500 387.025 826.953
C 137.295 382.904 825.608
C 139.537 380.976 821.886
C 140.857 377.638 821.661
C 144.447 374.701 820.363
C 147.462 372.762 821.468
C 148.442 369.634 823.563
C 152.388 368.109 823.947
C 151.560 366.834 828.396
C 154.823 368.173 829.775
C 157.172 367.656 833.073
C 159.105 368.819 835.302
C 161.266 368.480 838.180
C 161.876 367.739 842.103
C 164.460 369.121 845.652
C 164.426 368.843 848.758
C 164.553 369.578 851.666
C 165.335 369.140 854.473
C 164.808 368.035 857.431
C 165.165 367.071 860.513
C 164.544 367.831 863.921
C 164.189 367.985 867.255
C 164.123 368.101 870.577
C 162.670 368.321 873.584
C 161.873 368.784 876.790
C 160.682 368.936 880.027
C 160.039 369.301 883.203
C 159.334 369.902 886.314
C 158.502 370.727 889.399
C 159.248 372.177 892.504
C 159.632 374.189 895.271
C 159.540 375.724 898.456
C 158.769 376.692 901.744
C 158.790 378.471 904.172
C 160.686 379.987 907.404
C 160.633 382.206 910.241
C 160.637 384.551 912.983
C 160.417 386.687 915.344
C 160.324 388.864 918.109
C 160.183 390.989 920.549
C 160.797 394.325 921.775
C 161.592 397.508 922.144
C 161.524 400.599 922.222
C 160.820 403.934 922.571
C 161.443 407.156 924.661
C 161.476 410.706 924.380
C 160.879 414.264 924.269
C 160.573 417.526 924.182
C 160.017 421.283 923.820
C 160.258 424.075 923.810
C 160.750 427.101 922.639
C 161.517 430.357 921.493
C 161.514 433.021 918.962
C 161.629 435.105 916.851
C 161.381 437.907 914.494
C 161.295 440.149 912.456
C 163.818 441.878 909.618
C 165.212 443.993 906.923
C 164.416 445.071 903.636
C 164.831 447.127 900.939
C 165.393 448.236 898.171
C 166.758 449.079 895.266
C 166.819 448.599 891.660
C 168.558 450.055 888.680
C 168.717 451.456 885.410
C 170.237 450.834 882.277
C 171.917 452.074 879.423
C 171.756 450.879 875.978
C 172.201 450.482 872.458
C 173.793 450.383 869.919
C 174.924 450.349 866.845
C 176.274 448.906 863.468
C 176.243 446.732 860.602
C 177.607 445.505 858.179
C 178.374 443.240 855.737
C 178.072 442.118 852.538
C 180.094 438.471 851.272
C 181.939 435.870 848.658
C 181.264 432.320 848.061
C 181.558 429.710 846.260
C 182.066 426.177 845.549
C 183.155 423.517 844.694
C 183.803 420.155 844.070
C 183.536 417.037 844.146
C 182.842 413.662 843.467
C 184.421 410.142 843.449
C 185.561 406.555 842.937
C 185.447 403.594 844.696
C 186.605 400.576 846.924
C 186.594 397.611 848.134
C 186.298 394.286 848.963
C 186.622 391.275 850.319
C 187.567 388.842 852.396
C 187.688 386.262 854.556
C 186.960 383.846 856.661
C 188.012 380.539 858.589
C 187.719 377.432 859.994
C 187.977 376.471 863.770
C 189.088 374.895 867.187
C 187.660 373.832 870.043
C 186.867 372.055 872.923
C 186.787 371.270 876.122
C 187.108 370.502 879.454
C 186.646 369.296 882.706
C 185.972 369.477 885.863
C 184.421 368.432 889.062
C 184.715 369.116 892.578
C 185.904 369.232 896.573
C 185.674 371.435 899.738
C 184.842 372.510 902.598
C 184.755 373.829 905.700
C 184.281 375.463 908.530
C 185.116 377.922 911.369
C 185.767 380.512 912.922
C 186.375 383.135 914.432
C 186.359 385.595 916.712
C 184.943 387.967 919.294
C 186.244 391.361 920.116
C 186.706 394.014 922.340
C 186.134 397.279 922.744
C 187.341 400.883 923.567
C 186.232 403.865 925.551
C 186.447 406.685 926.910
C 186.601 410.031 926.920
C 186.785 413.362 926.659
C 185.473 416.619 926.610
C 186.663 419.845 926.294
C 188.232 423.598 926.898
C 188.148 426.310 925.782
C 187.787 429.977 924.395
C 187.808 432.885 923.688
C 187.750 436.243 922.208
C 188.675 438.881 920.573
C 188.815 441.267 918.474
C 188.930 443.151 915.789
C 189.442 445.053 913.160
C 189.514 446.931 910.063
C 189.628 448.897 907.364
C 189.956 450.300 904.531
C 191.633 450.422 900.929
C 191.747 451.747 897.842
C 192.148 453.361 895.018
C 193.653 454.404 892.428
C 195.367 455.139 889.056
C 196.023 453.697 886.358
C 196.555 453.053 882.994
C 198.036 451.867 880.200
C 198.540 450.923 876.500
C 199.367 449.800 873.502
C 202.358 448.046 871.350
C 203.234 446.910 868.959
C 204.004 444.085 865.973
C 204.751 442.522 863.496
C 206.064 441.141 860.604
C 207.643 439.347 858.249
C 208.413 436.971 856.039
C 207.752 434.521 853.760
C 207.809 431.848 851.726
C 207.383 429.300 849.794
C 207.633 426.395 847.771
C 207.119 423.897 845.641
C 207.473 421.403 843.743
C 208.412 418.164 842.368
C 208.503 416.098 839.842
C 209.626 412.861 839.053
C 209.958 410.198 838.043
C 210.793 406.926 835.789
C 213.619 403.432 836.623
C 214.513 400.857 833.883
C 212.859 397.788 831.549
C 213.991 396.310 827.972
C 216.041 396.302 824.122
C 216.792 394.256 821.179
C 218.223 392.978 818.445
C 218.767 393.879 815.301
C 220.613 392.899 812.297
C 223.034 391.717 809.087
C 224.601 393.123 806.508
C 226.086 393.303 802.995
C 224.768 394.287 799.745
C 227.598 394.716 797.309
C 229.026 397.110 795.091
C 228.878 397.273 790.277
C 227.937 398.510 787.525
C 227.702 400.411 785.222
C 227.883 403.297 783.311
C 231.478 404.250 781.112
C 233.312 400.862 778.655
C 234.389 399.615 776.273
C 234.867 397.830 773.903
C 233.960 396.074 772.303
C 233.654 394.676 766.510
C 234.736 392.812 763.589
C 234.714 389.807 761.976
C 234.230 385.277 761.465
C 234.029 383.660 758.747
C 234.831 383.261 754.827
C 232.036 380.555 751.654
C 229.151 382.716 749.311
C 227.922 383.999 745.825
C 227.890 387.753 743.765
C 227.683 389.045 740.961
C 227.961 390.936 738.534
C 227.507 390.775 734.851
C 224.838 394.502 732.856
C 222.746 394.074 730.203
C 221.132 395.030 728.241
C 221.142 395.949 725.115
C 220.138 397.185 721.964
C 218.183 395.001 718.662
C 213.667 396.244 717.705
C 212.872 397.863 714.393
C 213.155 397.753 709.841
C 213.487 395.962 706.759
C 214.444 399.069 703.481
C 214.842 401.252 699.966
C 213.842 402.467 696.272
C 212.212 401.858 693.158
C 212.004 403.251 689.695
C 211.911 403.027 685.606
C 208.862 401.221 682.612
C 209.352 402.351 679.315
C 211.953 403.470 674.968
C 212.254 402.902 671.948
C 211.125 404.105 669.169
C 208.535 401.510 666.940
C 207.705 399.926 664.618
C 207.696 397.855 662.553
C 210.667 395.741 661.536
C 212.983 394.946 659.701
C 214.361 393.569 656.033
C 216.349 390.257 655.174
C 216.759 387.158 653.594
C 219.673 385.949 653.640
C 222.406 383.662 651.837
C 226.433 384.795 649.710
C 228.220 383.929 648.311
C 231.752 380.988 648.882
C 234.112 378.523 647.476
C 233.253 376.203 644.986
C 235.722 372.987 644.537
C 234.100 369.632 642.375
C 234.951 366.703 642.706
C 233.651 363.025 642.377
C 233.518 360.072 639.841
C 233.266 357.483 640.113
C 232.440 354.868 638.770
C 230.423 352.673 636.771
C 231.077 348.375 637.528
C 230.111 344.423 638.503
C 229.697 342.450 634.294
C 228.354 338.642 633.288
C 226.462 336.311 630.379
C 223.253 334.211 629.138
C 221.199 330.528 627.992
C 220.331 328.621 625.175
C 220.147 325.483 623.824
C 219.282 323.376 619.762
C 218.654 319.430 618.040
C 219.153 316.647 618.276
C 219.615 312.113 618.223
C 221.991 309.944 618.304
C 223.298 306.251 616.888
C 223.958 302.270 615.893
C 223.805 299.064 613.707
C 226.454 297.511 613.025
C 230.982 295.401 611.097
C 232.365 293.184 611.195
C 235.096 290.960 611.477
C 236.657 287.718 610.892
C 239.892 285.451 609.543
C 240.896 280.448 609.918
C 241.590 277.285 612.179
C 240.111 272.916 612.545
C 240.119 268.923 610.143
C 240.509 265.285 610.410
C 241.365 262.013 610.800
C 242.478 258.855 611.031
C 243.874 255.301 609.542
C 246.969 252.540 608.674
C 248.435 250.831 608.802
C 249.204 247.894 607.557
C 249.688 244.815 606.284
C 251.050 241.753 604.954
C 254.109 238.818 607.749
C 257.436 235.652 609.573
C 257.841 235.175 611.914
C 258.952 234.238 614.270
C 260.050 232.129 617.370
C 260.099 228.760 619.527
C 258.716 227.112 622.639
C 260.279 224.466 624.518
C 263.407 223.224 628.855
C 264.585 220.963 630.558
C 264.135 220.591 635.026
C 265.575 218.521 636.722
C 267.131 217.343 637.968
C 271.515 217.033 638.926
C 273.282 214.302 640.503
N -43.656 -19.759 43.558
N 19.888 349.173 71.331
N 345.183 232.363 316.806
N 337.954 341.256 218.321
N 6.419 346.099 426.047
N -29.438 434.589 362.905
N -51.717 309.402 337.595
N 25.692 471.247 541.027
N -42.636 535.737 428.528
N 52.856 532.597 616.881
N 86.379 430.684 648.407
N 182.811 458.523 551.571
N 180.474 412.950 887.275
