# Supplementary material for: Impact of DNA methylation on 3D genome structure
Source: Nat Commun. 2021 May 28;12:3243. doi: 10.1038/s41467-021-23142-8 (PMC8163762; doi:10.1038/s41467-021-23142-8)
Supplement: Supplementary file 7 — Supplementary Software 2 [file 41467_2021_23142_MOESM7_ESM.zip › Supplementary_Software2/test/output_pos/cartnucl_000000_000057.xyz]

2888
generated by Juergen Walther
C 0.000 0.000 0.000
C 4.753 -0.059 3.641
C 6.875 -0.734 7.067
C 7.996 -0.977 10.658
C 9.896 -2.342 13.081
C 9.913 -5.149 14.941
C 11.606 -6.816 17.156
C 11.459 -9.153 19.820
C 11.941 -11.340 22.321
C 12.558 -13.296 24.937
C 12.511 -16.157 26.673
C 12.524 -18.568 28.978
C 12.685 -21.365 30.996
C 12.836 -23.654 33.314
C 12.736 -25.913 35.643
C 12.382 -28.220 37.976
C 12.033 -29.173 41.333
C 10.970 -30.122 44.467
C 10.262 -31.774 47.513
C 9.846 -34.125 50.090
C 8.787 -35.207 52.691
C 8.821 -35.306 56.733
C 7.429 -36.607 59.789
C 5.921 -37.787 62.847
C 4.437 -38.960 65.417
C 3.053 -40.259 68.382
C 1.625 -41.417 71.048
C -0.901 -41.062 73.599
C -3.415 -40.093 75.506
C -6.222 -39.657 76.730
C -9.417 -39.844 77.952
C -11.643 -40.002 81.140
C -14.909 -39.199 82.309
C -18.371 -38.996 83.309
C -21.456 -38.626 84.355
C -25.140 -38.210 85.255
C -27.584 -37.530 86.445
C -30.411 -35.937 86.936
C -33.342 -34.100 87.671
C -36.324 -32.176 86.717
C -38.644 -30.502 85.924
C -41.800 -28.851 85.041
C -44.319 -27.352 84.269
C -45.615 -23.400 83.939
C -47.634 -20.363 83.322
C -49.634 -18.907 80.777
C -51.952 -16.660 79.660
C -53.376 -14.418 78.193
C -54.301 -11.503 76.905
C -54.653 -9.449 73.922
C -56.016 -6.086 72.995
C -57.962 -3.823 71.051
C -57.555 -0.906 69.093
C -58.714 2.300 68.152
C -58.463 3.960 64.911
C -58.733 6.284 62.215
C -58.642 9.005 60.960
C -58.894 11.681 59.086
C -57.860 14.462 56.536
C -56.545 15.721 53.434
C -55.486 17.999 51.723
C -53.707 19.634 49.305
C -53.518 21.051 46.217
C -49.772 22.765 44.795
C -47.340 25.300 42.636
C -44.500 24.494 40.466
C -42.435 25.320 38.187
C -39.212 25.527 36.509
C -36.603 26.430 35.339
C -33.465 26.727 33.864
C -30.720 25.931 32.586
C -28.065 25.188 30.412
C -24.313 25.849 29.802
C -20.769 26.434 28.567
C -17.733 24.813 28.744
C -14.083 23.924 29.884
C -11.130 22.703 29.681
C -8.039 21.412 28.900
C -4.891 20.365 28.954
C -1.882 19.494 30.100
C 0.983 17.895 30.853
C 3.383 15.678 31.215
C 7.189 14.829 31.957
C 10.213 13.245 31.714
C 12.024 11.097 34.427
C 14.617 9.732 37.035
C 15.708 6.757 38.168
C 17.679 4.151 39.353
C 19.079 2.099 41.518
C 20.638 0.293 43.988
C 22.293 -2.167 45.845
C 22.596 -4.501 48.062
C 23.703 -7.770 49.412
C 23.979 -9.453 52.576
C 25.197 -10.799 56.329
C 23.829 -12.434 59.551
C 23.198 -14.568 61.805
C 22.669 -16.205 64.704
C 21.653 -17.940 67.325
C 20.364 -18.493 70.906
C 18.600 -18.426 73.442
C 16.781 -18.363 75.936
C 15.060 -19.271 78.667
C 12.982 -21.484 80.921
C 10.559 -20.338 83.511
C 8.821 -20.799 86.505
C 5.750 -20.925 87.808
C 3.103 -19.817 90.434
C 0.450 -21.334 92.604
C -1.722 -21.463 94.865
C -4.696 -20.768 96.242
C -7.705 -19.895 97.416
C -11.138 -20.348 98.001
C -13.703 -18.659 99.579
C -16.403 -17.111 102.268
C -19.139 -16.063 102.402
C -22.903 -14.914 102.558
C -25.687 -13.986 103.139
C -29.081 -12.595 103.250
C -31.506 -10.456 103.439
C -34.088 -8.716 102.785
C -36.355 -6.744 101.466
C -38.484 -4.486 100.390
C -40.854 -2.311 98.724
C -43.199 -0.317 97.425
C -44.988 1.827 95.907
C -45.304 5.270 93.945
C -47.157 7.377 92.094
C -49.107 9.611 90.700
C -50.093 12.490 89.804
C -50.899 15.935 88.278
C -49.962 17.771 85.924
C -49.942 20.032 83.296
C -48.963 22.624 81.367
C -48.758 25.006 78.347
C -48.115 27.207 75.964
C -45.934 30.533 75.052
C -45.127 32.419 73.163
C -42.962 34.274 70.103
C -41.834 36.033 67.920
C -40.760 38.515 65.757
C -39.096 40.827 63.983
C -37.163 42.310 61.706
C -35.693 42.679 58.650
C -33.707 43.441 56.049
C -31.987 43.781 53.342
C -29.719 44.649 50.754
C -28.120 45.041 47.867
C -26.160 45.991 45.587
C -23.196 46.976 43.712
C -21.860 48.154 40.976
C -18.701 48.947 39.651
C -16.979 50.182 38.177
C -14.338 51.254 35.624
C -12.936 53.234 35.503
C -11.853 56.879 33.872
C -12.561 59.350 31.983
C -13.336 62.347 31.428
C -16.056 66.088 35.195
C -16.040 68.969 38.267
C -12.771 73.001 39.533
C -13.511 76.238 39.649
C -11.751 79.710 40.953
C -13.903 83.190 41.918
C -10.446 87.560 41.656
C -8.721 89.902 37.225
C -8.889 91.449 33.707
C -8.272 92.921 30.763
C -11.468 97.005 29.738
C -10.885 99.961 28.145
C -10.423 102.062 25.421
C -6.820 104.191 23.920
C -4.573 106.947 22.374
C -2.295 108.177 20.646
C -1.400 112.444 17.605
C -0.114 112.601 15.261
C 0.831 112.316 11.414
C 1.756 112.272 9.364
C 2.487 112.054 6.001
C 6.238 116.032 4.310
C 10.232 115.939 2.673
C 14.637 115.760 2.308
C 18.860 112.416 6.262
C 22.081 109.659 7.520
C 25.652 109.967 9.087
C 28.142 109.933 9.957
C 31.311 108.031 11.909
C 32.669 105.731 13.177
C 35.707 104.584 12.458
C 36.986 102.359 12.385
C 39.819 100.385 12.552
C 43.539 100.237 11.565
C 45.832 99.280 12.520
C 48.284 96.771 14.340
C 51.596 96.536 12.102
C 55.207 96.604 9.733
C 57.459 97.152 6.713
C 59.376 96.736 4.448
C 62.688 94.612 3.184
C 65.006 92.486 2.479
C 68.422 93.784 1.935
C 71.220 90.752 1.247
C 73.804 89.644 0.353
C 75.612 87.541 -0.350
C 78.810 88.399 -3.705
C 79.786 87.214 -3.533
C 81.365 84.314 -6.128
C 83.745 80.870 -5.869
C 86.697 79.408 -7.350
C 91.053 79.955 -7.826
C 93.307 81.006 -9.045
C 96.354 82.241 -8.428
C 97.796 82.087 -13.329
C 100.487 83.711 -15.750
C 104.287 83.658 -16.065
C 107.384 78.702 -19.282
C 110.874 79.557 -19.771
C 116.382 78.069 -18.709
C 118.856 79.002 -21.516
C 122.172 79.179 -22.002
C 125.330 80.242 -24.525
C 128.136 81.707 -27.636
C 130.343 83.599 -31.100
C 133.829 84.319 -33.144
C 132.847 85.443 -35.444
C 133.356 83.950 -38.354
C 134.329 87.646 -39.858
C 136.131 90.644 -41.052
C 140.748 90.798 -42.378
C 142.159 92.898 -44.234
C 144.213 93.376 -47.482
C 147.544 94.208 -49.257
C 151.055 97.582 -48.331
C 154.683 97.491 -48.133
C 157.568 99.465 -49.110
C 161.430 101.390 -47.092
C 163.857 103.986 -46.153
C 167.533 105.527 -45.554
C 171.079 109.531 -46.661
C 171.926 113.138 -46.730
C 173.507 115.765 -43.310
C 173.861 120.285 -43.658
C 175.049 123.162 -40.500
C 174.858 125.785 -37.828
C 176.348 129.049 -35.989
C 180.154 132.572 -35.655
C 181.856 134.867 -33.480
C 180.687 135.140 -28.572
C 180.981 138.796 -26.792
C 180.875 142.773 -24.605
C 180.035 145.200 -21.868
C 180.317 148.096 -20.336
C 181.396 151.599 -18.904
C 182.314 155.731 -19.005
C 182.248 159.525 -17.741
C 181.377 162.740 -16.719
C 180.690 166.944 -15.487
C 178.513 170.308 -14.643
C 175.485 173.606 -14.623
C 175.877 176.440 -12.788
C 174.522 179.762 -12.395
C 173.508 182.086 -12.503
C 170.811 184.077 -10.314
C 169.863 186.970 -7.855
C 167.405 188.471 -7.515
C 166.509 191.951 -6.032
C 162.888 192.207 -5.861
C 160.352 194.036 -4.130
C 158.571 195.197 -2.023
C 157.863 196.140 1.472
C 154.684 196.980 2.381
C 154.655 199.090 4.633
C 152.870 199.786 7.651
C 149.930 202.743 8.764
C 147.780 205.939 10.348
C 143.603 206.697 10.582
C 141.002 209.904 12.402
C 138.953 211.175 14.698
C 138.988 214.593 18.047
C 137.061 215.531 21.078
C 135.680 217.550 23.422
C 136.088 219.502 26.677
C 133.921 221.948 28.144
C 131.800 223.931 30.336
C 134.221 221.655 36.654
C 132.500 220.218 39.552
C 131.100 220.683 42.447
C 129.042 219.286 44.975
C 127.236 218.478 47.687
C 125.296 217.920 50.329
C 124.258 216.259 53.042
C 122.591 214.934 55.610
C 121.313 213.489 58.473
C 119.635 212.348 61.026
C 117.889 211.023 63.420
C 116.097 209.464 65.711
C 113.032 208.748 67.259
C 110.033 207.451 68.340
C 107.344 206.021 70.139
C 105.316 204.395 72.503
C 102.854 203.002 73.531
C 99.028 203.126 74.832
C 96.113 201.352 75.983
C 93.144 199.557 76.975
C 90.644 197.766 77.829
C 87.816 195.996 78.954
C 85.234 194.263 79.857
C 82.204 192.535 78.940
C 79.655 191.154 77.361
C 77.814 189.195 75.830
C 76.031 186.556 74.567
C 72.568 184.791 74.406
C 70.604 182.676 72.319
C 68.893 180.044 70.539
C 67.180 177.816 68.852
C 65.472 175.126 66.753
C 63.685 173.604 65.224
C 62.284 172.284 62.564
C 60.578 171.035 59.731
C 60.452 169.731 56.297
C 60.364 168.819 53.474
C 60.195 167.216 50.176
C 60.083 166.042 47.384
C 59.265 167.318 43.498
C 58.772 167.461 39.835
C 60.469 166.611 36.835
C 60.564 166.027 33.470
C 61.179 166.147 30.502
C 61.577 167.074 27.340
C 63.899 167.888 24.660
C 63.766 168.741 21.016
C 64.723 168.434 17.599
C 66.034 170.410 14.975
C 65.991 171.333 11.561
C 68.769 172.392 9.445
C 70.776 173.443 6.685
C 71.395 175.076 4.249
C 72.543 176.382 1.472
C 74.578 178.760 -0.875
C 77.531 180.445 -2.049
C 78.882 182.578 -3.741
C 81.196 184.885 -4.745
C 83.869 185.757 -6.662
C 85.621 189.734 -6.338
C 87.624 193.109 -7.601
C 90.455 194.839 -6.047
C 92.873 196.905 -6.223
C 95.092 199.560 -5.096
C 96.546 202.152 -4.699
C 98.535 204.800 -3.628
C 100.492 206.494 -1.868
C 103.275 208.113 -0.466
C 104.485 211.504 0.921
C 106.264 214.659 2.064
C 107.076 216.155 5.060
C 106.934 218.616 8.116
C 108.004 220.267 10.642
C 109.668 221.967 13.127
C 110.494 223.888 15.703
C 110.211 225.844 18.391
C 110.433 227.237 21.447
C 111.068 227.876 24.608
C 111.330 230.471 27.601
C 112.532 231.964 30.437
C 110.788 232.259 33.918
C 109.134 233.643 37.196
C 108.930 232.809 40.449
C 108.777 232.903 43.920
C 107.451 232.903 46.936
C 105.812 233.188 49.941
C 104.920 233.140 53.324
C 103.380 232.091 55.966
C 103.037 231.104 59.521
C 100.446 230.453 61.925
C 97.412 230.784 64.766
C 94.416 228.839 66.238
C 92.605 227.156 68.218
C 90.090 225.873 70.060
C 87.761 224.131 71.625
C 84.201 222.901 72.408
C 81.405 221.616 72.134
C 78.638 220.283 71.820
C 75.878 218.463 72.384
C 73.786 215.567 73.622
C 70.566 214.391 72.161
C 67.454 212.832 72.448
C 65.607 210.332 71.229
C 62.315 208.953 69.684
C 60.031 206.001 70.037
C 57.456 204.261 69.606
C 55.378 202.327 67.828
C 53.448 200.462 65.830
C 52.283 197.449 64.452
C 49.879 196.439 62.188
C 46.420 195.280 60.290
C 45.499 193.698 57.997
C 44.324 191.349 55.063
C 42.992 189.676 52.971
C 41.883 187.765 50.040
C 40.734 187.082 47.090
C 40.445 186.002 44.111
C 40.804 185.289 40.929
C 40.897 184.866 37.672
C 41.521 184.176 34.171
C 41.840 183.414 30.934
C 42.450 183.179 27.824
C 43.501 184.883 24.388
C 44.423 184.564 21.172
C 44.861 184.257 17.939
C 44.882 185.129 14.889
C 45.416 186.455 11.312
C 47.451 188.204 9.703
C 49.466 189.455 7.174
C 50.939 191.702 5.129
C 53.340 193.158 2.492
C 55.262 194.884 0.429
C 55.852 198.572 -1.217
C 57.406 200.265 -2.797
C 60.363 202.988 -3.949
C 62.292 204.853 -5.341
C 64.032 207.102 -7.317
C 65.559 209.741 -8.719
C 67.804 212.088 -9.477
C 70.939 213.374 -9.860
C 73.662 215.324 -10.125
C 76.524 216.809 -10.242
C 79.269 219.050 -10.430
C 82.264 220.461 -10.709
C 84.635 222.514 -11.039
C 86.817 225.413 -10.719
C 89.443 227.082 -11.709
C 91.183 230.045 -10.967
C 92.544 234.633 -10.547
C 93.122 239.737 -10.429
C 91.576 244.600 -9.905
C 93.206 246.122 -11.771
C 94.744 248.737 -14.240
C 97.282 249.948 -18.077
C 97.982 252.023 -19.576
C 95.856 256.100 -21.214
C 97.013 259.694 -22.464
C 98.401 261.218 -25.245
C 101.059 263.379 -25.036
C 102.966 263.441 -30.755
C 104.749 265.291 -32.810
C 105.904 268.066 -34.843
C 109.043 272.438 -34.237
C 108.860 275.855 -34.154
C 108.616 277.452 -36.368
C 110.299 280.786 -38.214
C 111.495 280.903 -41.566
C 114.413 281.053 -48.960
C 112.239 283.837 -52.885
C 112.272 286.729 -54.664
C 110.008 287.930 -54.787
C 107.733 290.539 -55.325
C 107.587 292.836 -57.664
C 110.098 295.865 -59.884
C 109.313 299.309 -59.933
C 113.117 302.390 -61.603
C 113.521 305.250 -63.912
C 111.771 308.856 -64.157
C 111.111 310.319 -67.388
C 111.058 313.015 -68.353
C 107.797 312.841 -74.836
C 108.230 316.224 -76.298
C 108.275 315.796 -80.221
C 104.682 317.462 -81.355
C 104.929 318.624 -84.536
C 104.096 319.977 -86.837
C 104.217 321.538 -89.302
C 105.336 320.302 -91.927
C 106.528 320.272 -95.870
C 107.168 318.947 -99.162
C 109.226 322.300 -101.920
C 111.523 323.675 -104.286
C 112.923 324.786 -106.726
C 114.735 324.744 -109.774
C 117.572 322.671 -112.351
C 117.925 321.728 -115.626
C 121.486 320.509 -117.813
C 122.732 320.355 -120.253
C 126.264 321.855 -121.769
C 128.705 319.753 -123.211
C 131.660 323.774 -125.630
C 133.327 322.869 -128.001
C 136.951 324.309 -127.862
C 140.019 326.196 -128.826
C 142.377 328.752 -130.459
C 145.321 330.116 -133.889
C 149.371 333.191 -131.378
C 153.486 334.035 -131.612
C 157.908 334.698 -131.147
C 159.281 339.188 -131.628
C 161.133 341.715 -131.042
C 162.529 342.423 -130.140
C 165.605 344.596 -128.814
C 168.550 345.456 -129.193
C 172.854 347.364 -127.127
C 174.582 350.262 -127.307
C 174.380 350.862 -118.883
C 176.490 354.021 -119.072
C 176.574 355.304 -117.037
C 175.112 358.576 -113.707
C 175.910 361.347 -112.140
C 174.685 363.737 -109.211
C 173.811 363.601 -106.272
C 174.304 360.863 -102.669
C 174.616 359.143 -99.545
C 172.805 357.399 -96.894
C 173.746 358.373 -94.027
C 173.558 356.224 -91.285
C 172.448 359.241 -86.888
C 172.066 359.116 -83.215
C 173.308 359.309 -79.403
C 174.211 357.943 -76.056
C 173.500 358.047 -71.606
C 173.298 359.831 -66.976
C 172.216 363.208 -64.579
C 170.943 364.541 -61.196
C 171.544 365.280 -57.306
C 172.115 362.772 -53.192
C 174.363 364.198 -50.456
C 174.959 365.687 -47.540
C 176.436 368.342 -46.077
C 178.157 369.251 -44.688
C 177.549 371.125 -42.240
C 178.399 371.361 -38.239
C 180.456 371.260 -34.198
C 181.146 372.485 -30.578
C 182.834 373.093 -27.765
C 184.349 374.005 -25.084
C 186.239 373.174 -23.262
C 187.712 371.034 -20.320
C 187.227 366.595 -18.565
C 189.160 364.661 -16.609
C 191.531 362.622 -14.660
C 193.695 360.558 -12.804
C 194.400 358.993 -9.428
C 194.824 356.548 -7.198
C 193.957 355.173 -5.173
C 195.431 351.357 -3.466
C 198.197 352.376 1.475
C 198.217 350.196 5.006
C 197.275 347.006 9.047
C 196.887 344.287 10.883
C 198.770 342.605 12.818
C 199.097 339.691 16.515
C 199.148 337.799 19.615
C 200.608 336.780 22.387
C 201.987 337.264 25.708
C 207.059 337.500 26.219
C 210.017 337.127 28.324
C 212.833 336.836 30.253
C 214.663 335.750 32.282
C 217.280 334.255 33.071
C 218.957 333.232 36.123
C 219.266 331.122 40.759
C 219.506 330.776 43.232
C 222.330 332.155 46.095
C 222.721 331.003 50.327
C 225.790 332.567 52.898
C 227.910 332.499 56.056
C 228.156 338.375 59.412
C 231.498 339.881 61.644
C 231.006 341.305 64.225
C 232.112 343.605 66.695
C 232.347 346.215 69.594
C 233.469 345.492 72.690
C 234.458 345.625 75.363
C 236.089 344.964 78.374
C 237.423 344.535 82.831
C 236.705 347.009 86.074
C 236.304 350.853 87.119
C 236.704 352.596 89.852
C 235.630 356.215 91.274
C 235.449 357.499 94.880
C 236.511 357.539 98.229
C 237.929 358.900 100.975
C 236.342 360.867 103.071
C 237.228 363.241 104.436
C 236.937 364.415 108.231
C 235.722 365.644 113.059
C 235.195 369.064 115.576
C 234.733 371.295 117.891
C 232.997 372.122 120.872
C 231.721 373.407 123.699
C 230.383 374.911 126.344
C 229.548 375.215 129.571
C 228.205 375.965 132.530
C 227.252 376.602 135.787
C 225.952 377.498 138.641
C 224.495 378.200 141.455
C 222.898 378.686 144.302
C 220.218 380.003 146.142
C 217.307 380.616 147.873
C 214.809 381.329 150.274
C 212.992 381.886 153.228
C 210.534 382.190 154.938
C 207.356 384.363 156.173
C 204.390 384.593 158.203
C 201.331 384.755 160.109
C 198.673 384.676 161.874
C 195.783 384.863 163.875
C 193.078 384.885 165.656
C 189.534 384.256 165.892
C 186.385 383.418 165.359
C 183.720 381.866 165.129
C 180.959 379.865 165.473
C 177.183 379.719 166.397
C 174.225 377.836 165.774
C 171.411 375.578 165.667
C 168.743 373.689 165.433
C 165.839 371.240 165.082
C 163.359 370.016 164.628
C 161.033 368.292 163.081
C 158.406 366.663 161.364
C 157.076 364.106 159.085
C 156.046 362.126 157.129
C 154.615 359.407 155.120
C 153.490 357.239 153.325
C 152.220 356.814 149.375
C 150.948 355.454 146.178
C 151.540 352.752 143.954
C 150.654 350.717 141.356
C 150.559 349.226 138.716
C 150.471 348.378 135.509
C 152.232 346.913 132.682
C 151.517 345.993 129.123
C 151.499 343.823 126.299
C 152.704 343.707 122.975
C 152.148 342.912 119.575
C 154.538 341.723 117.086
C 156.064 340.534 114.085
C 156.569 340.496 111.130
C 157.380 339.836 108.025
C 159.442 339.889 104.700
C 162.409 339.562 102.694
C 163.920 339.980 100.090
C 166.532 340.477 97.943
C 168.814 339.270 95.726
C 171.742 341.927 93.894
C 174.341 343.284 90.995
C 177.852 344.280 91.315
C 180.679 344.920 89.997
C 183.814 346.702 89.508
C 186.055 348.398 88.460
C 188.962 350.238 87.936
C 191.706 351.637 88.493
C 195.103 352.494 88.741
C 197.599 355.376 88.147
C 200.489 357.736 87.438
C 202.407 359.983 89.211
C 203.762 363.400 90.589
C 205.856 365.458 91.868
C 208.502 367.306 93.058
C 210.468 369.697 94.253
C 211.449 372.597 95.579
C 212.807 375.018 97.484
C 214.334 376.721 99.844
C 216.088 380.060 101.081
C 218.326 382.081 102.699
C 217.632 384.576 105.622
C 217.312 387.816 107.811
C 217.630 388.704 111.040
C 218.335 390.417 113.982
C 217.823 392.302 116.635
C 217.110 394.531 119.149
C 217.070 396.376 122.121
C 215.947 397.332 124.998
C 216.161 398.289 128.572
C 214.138 399.864 131.090
C 212.116 402.597 133.506
C 209.098 402.867 135.903
C 207.372 403.119 138.546
C 205.090 403.902 140.901
C 202.773 404.118 143.244
C 199.296 404.868 144.711
C 196.257 404.796 145.262
C 193.220 404.656 145.802
C 190.246 404.523 147.344
C 187.708 403.574 149.982
C 184.033 403.214 149.478
C 180.750 403.301 150.666
C 177.984 401.457 150.980
C 174.160 400.925 150.510
C 171.221 399.603 152.425
C 168.207 399.009 153.063
C 165.273 397.456 152.619
C 162.445 395.800 151.944
C 160.109 393.209 152.350
C 157.049 392.302 151.033
C 153.057 391.850 150.156
C 151.177 389.896 149.036
C 148.672 387.134 147.768
C 146.433 385.357 146.886
C 144.126 382.923 145.394
C 142.162 381.479 143.262
C 140.859 379.371 141.266
C 140.218 377.213 138.879
C 139.406 375.358 136.293
C 138.942 372.972 133.606
C 138.236 370.766 131.199
C 137.993 368.928 128.618
C 138.683 368.325 124.749
C 138.676 366.250 122.105
C 138.223 364.365 119.463
C 137.796 363.670 116.397
C 137.859 362.901 112.623
C 139.899 362.784 110.254
C 141.548 361.857 107.349
C 143.123 362.158 104.377
C 145.167 361.197 101.257
C 146.989 360.899 98.514
C 148.294 362.880 95.193
C 149.880 362.917 92.899
C 153.180 363.432 90.383
C 155.209 363.548 88.146
C 157.046 363.779 85.219
C 158.945 364.666 82.599
C 161.564 365.334 80.646
C 164.762 364.976 79.514
C 167.813 365.365 78.163
C 170.883 365.393 77.172
C 174.064 366.041 75.738
C 177.196 365.885 74.639
C 179.940 366.463 73.197
C 182.928 368.088 71.892
C 185.632 367.959 70.068
C 188.332 369.998 69.113
C 193.394 370.956 71.430
C 196.276 375.087 72.043
C 199.403 376.580 71.124
C 202.740 377.246 70.735
C 202.861 379.728 69.544
C 205.123 382.255 68.496
C 206.524 384.766 68.610
C 207.664 387.477 71.681
C 208.579 390.539 72.061
C 209.680 393.234 71.538
C 212.337 395.815 71.387
C 214.715 397.738 71.782
C 216.503 400.353 70.583
C 219.593 401.119 67.191
C 221.368 402.153 66.615
C 222.937 404.525 65.258
C 220.720 409.310 63.196
C 221.007 409.315 60.098
C 222.126 411.289 58.255
C 223.674 413.073 55.948
C 224.632 415.338 52.679
C 227.093 418.271 53.358
C 229.234 420.544 52.575
C 232.176 423.299 52.953
C 236.027 423.414 52.670
C 238.845 424.267 48.702
C 243.178 424.725 49.368
C 245.457 426.339 48.704
C 249.205 425.047 48.258
C 252.030 426.359 47.332
C 255.203 427.546 48.382
C 258.321 428.729 48.767
C 261.322 430.137 49.009
C 264.557 430.276 49.856
C 267.672 431.132 50.689
C 271.026 431.568 51.382
C 274.072 432.508 52.066
C 277.040 433.446 52.989
C 279.990 434.338 54.167
C 282.231 436.770 55.335
C 284.200 438.936 57.148
C 286.820 440.725 58.710
C 289.904 441.802 60.004
C 291.751 443.440 61.725
C 293.648 446.918 62.528
C 295.811 448.812 64.698
C 297.842 450.755 66.961
C 299.655 452.277 69.100
C 301.776 454.094 71.244
C 303.632 455.712 73.347
C 303.873 457.840 76.250
C 303.298 459.702 78.915
C 302.811 460.682 81.808
C 302.771 461.322 85.174
C 303.808 463.790 87.996
C 302.873 464.851 91.265
C 302.334 465.455 94.781
C 301.759 466.219 97.917
C 300.939 466.815 101.595
C 300.311 467.921 104.092
C 298.492 468.815 106.674
C 296.548 470.027 109.367
C 293.762 469.803 111.754
C 291.420 469.669 113.572
C 288.860 469.358 116.184
C 286.632 469.138 118.227
C 282.768 470.607 118.792
C 279.397 471.311 120.142
C 276.536 469.578 121.330
C 273.553 469.437 122.991
C 270.629 469.082 123.717
C 267.320 469.258 123.892
C 264.132 467.605 123.305
C 260.495 468.264 123.906
C 257.218 467.448 125.037
C 253.920 467.182 123.788
C 250.459 467.774 124.215
C 247.638 465.771 123.054
C 244.364 464.505 122.403
C 241.475 464.724 121.633
C 238.268 464.345 121.076
C 234.970 463.564 119.122
C 232.806 461.601 117.025
C 230.322 461.311 115.297
C 228.247 460.173 112.830
C 225.689 458.181 111.797
C 224.451 458.156 107.619
C 221.867 457.744 104.432
C 222.259 455.766 101.374
C 221.012 454.392 98.786
C 220.839 453.367 95.298
C 220.147 453.055 92.397
C 219.966 452.241 89.018
C 220.726 451.035 86.231
C 221.019 449.064 83.340
C 221.054 449.243 79.486
C 220.826 448.819 75.718
C 223.016 448.517 73.075
C 225.147 449.469 69.918
C 226.802 449.017 67.214
C 228.292 448.044 64.271
C 229.957 447.921 61.403
C 231.925 448.820 58.864
C 234.313 449.011 56.499
C 236.951 448.518 54.601
C 238.906 449.158 51.206
C 240.873 448.506 48.483
C 244.362 450.033 47.620
C 247.313 451.925 45.857
C 250.643 451.602 45.500
C 253.884 451.595 44.245
C 256.950 452.646 43.653
C 259.977 454.098 42.931
C 263.318 454.714 42.094
C 266.395 455.560 42.617
C 270.080 455.288 42.335
C 273.009 457.268 42.975
C 276.133 460.024 42.770
C 278.663 461.905 45.003
C 281.364 462.781 46.404
C 283.948 464.468 47.762
C 286.378 465.815 49.547
C 288.153 468.536 51.607
C 288.814 470.593 53.816
C 289.447 472.606 56.070
C 291.047 474.370 58.430
C 293.479 475.057 61.244
C 293.077 477.608 63.931
C 294.406 479.814 66.290
C 294.376 480.566 69.543
C 293.972 483.107 72.460
C 295.630 483.993 75.703
C 296.242 485.673 78.281
C 295.561 486.894 81.326
C 294.626 488.018 84.335
C 294.475 487.950 87.843
C 293.121 489.865 90.377
C 292.352 492.665 93.289
C 290.866 492.996 95.797
C 289.062 493.286 99.286
C 287.869 493.944 101.949
C 285.922 494.351 105.034
C 283.592 495.284 107.079
C 281.193 495.276 109.169
C 278.371 494.832 110.783
C 275.442 494.751 112.268
C 272.264 494.092 113.879
C 269.414 493.667 115.569
C 266.466 493.182 116.653
C 262.542 493.087 116.021
C 259.463 492.289 117.104
C 256.455 491.938 118.356
C 253.337 492.432 118.675
C 249.492 492.667 118.603
C 247.075 491.593 116.932
C 243.954 490.387 116.025
C 241.083 490.050 114.280
C 237.726 488.579 113.095
C 234.912 487.624 111.645
C 232.142 488.651 108.830
C 229.859 487.993 107.370
C 227.398 486.442 104.365
C 225.168 485.499 102.556
C 222.310 484.916 100.689
C 219.911 484.652 98.358
C 218.066 483.580 95.794
C 216.728 481.249 93.696
C 215.374 479.555 91.129
C 214.275 477.539 88.864
C 212.900 475.937 86.011
C 211.647 473.778 83.817
C 210.268 472.451 81.311
C 209.274 471.600 77.912
C 207.348 469.920 75.880
C 206.811 469.477 72.434
C 207.112 468.094 69.292
C 205.887 465.385 67.068
C 202.738 461.767 66.955
C 201.942 458.801 65.466
C 200.374 456.795 63.558
C 198.766 453.454 60.891
C 194.660 452.359 58.141
C 194.664 451.071 54.731
C 193.645 449.541 52.499
C 193.966 452.095 49.036
C 195.590 451.466 46.582
C 199.083 451.068 42.316
C 201.141 450.777 39.026
C 199.815 450.406 35.494
C 200.751 449.203 33.199
C 200.829 447.964 30.555
C 201.572 445.293 28.706
C 201.578 443.619 25.636
C 203.450 439.566 23.222
C 206.569 438.010 20.637
C 208.442 437.340 17.466
C 209.413 434.582 16.496
C 210.755 433.989 14.776
C 214.271 432.831 14.095
C 216.246 431.147 14.612
C 218.961 429.105 12.164
C 220.488 429.873 9.436
C 220.805 431.265 5.008
C 223.327 431.969 1.723
C 224.562 432.520 -1.034
C 225.483 434.324 -4.632
C 226.672 434.785 -8.625
C 228.855 439.523 -9.876
C 231.068 443.213 -11.279
C 229.303 446.157 -13.591
C 228.113 448.773 -16.590
C 227.459 450.277 -19.367
C 225.581 451.019 -23.387
C 226.340 455.515 -24.845
C 226.149 456.459 -29.008
C 224.998 456.335 -32.949
C 223.803 458.420 -35.551
C 221.073 461.287 -37.949
C 222.232 463.667 -41.515
C 218.978 465.793 -44.062
C 217.866 466.739 -46.495
C 215.154 468.633 -49.139
C 214.223 471.446 -52.271
C 215.551 472.871 -56.025
C 215.943 472.768 -60.207
C 211.203 474.629 -58.840
C 208.513 475.326 -61.039
C 206.647 478.404 -63.461
C 204.848 479.956 -66.074
C 204.010 481.862 -68.518
C 204.803 482.263 -71.272
C 204.113 483.526 -73.876
C 203.414 486.911 -76.054
C 203.673 486.531 -80.140
C 204.592 489.642 -82.942
C 204.369 491.591 -85.625
C 201.312 492.499 -89.433
C 199.442 494.009 -91.745
C 200.859 492.143 -95.708
C 204.711 494.197 -97.446
C 204.081 495.544 -100.942
C 204.000 497.652 -104.224
C 206.331 501.084 -107.919
C 206.729 503.668 -110.844
C 211.173 502.247 -114.048
C 212.744 501.005 -117.638
C 214.530 499.758 -120.860
C 212.302 498.363 -123.792
C 211.340 497.478 -126.863
C 208.746 492.612 -129.037
C 207.636 492.387 -132.300
C 206.241 489.448 -135.568
C 204.791 491.074 -140.358
C 204.830 489.132 -143.691
C 205.597 488.560 -146.099
C 208.002 487.041 -149.120
C 211.019 484.616 -149.462
C 214.145 483.996 -151.176
C 213.223 478.696 -153.979
C 211.947 473.246 -156.131
C 215.621 472.421 -154.701
C 216.538 471.024 -157.264
C 217.528 471.162 -160.905
C 217.069 468.403 -163.560
C 218.593 469.070 -166.105
C 220.538 469.887 -168.220
C 224.081 469.588 -171.595
C 224.744 468.410 -173.746
C 224.152 466.762 -175.995
C 226.875 468.169 -178.268
C 226.412 466.249 -180.977
C 229.539 465.944 -183.295
C 230.675 465.160 -187.835
C 232.924 464.247 -189.618
C 236.941 466.434 -189.177
C 240.229 467.691 -190.757
C 242.067 468.568 -194.157
C 244.207 472.772 -194.990
C 246.036 474.618 -196.102
C 250.106 475.063 -196.778
C 252.406 475.095 -201.615
C 254.858 476.939 -205.766
C 257.354 477.889 -208.774
C 261.109 476.778 -208.933
C 263.333 478.028 -208.546
C 265.963 476.899 -210.586
C 269.894 478.748 -206.417
C 272.919 480.502 -208.254
C 276.759 480.984 -208.710
C 277.673 485.826 -209.818
C 280.525 487.986 -209.829
C 283.330 489.297 -212.658
C 286.566 490.430 -213.136
C 289.090 488.043 -215.194
C 291.809 485.960 -216.508
C 294.883 486.724 -216.523
C 297.740 485.051 -216.822
C 300.781 484.553 -217.850
C 303.466 482.246 -218.077
C 306.279 480.503 -218.637
C 309.209 478.991 -219.061
C 311.255 476.571 -220.139
C 313.724 474.394 -220.678
C 316.096 472.101 -221.696
C 318.617 470.101 -222.224
C 321.021 467.951 -222.585
C 323.318 465.594 -222.832
C 326.218 463.990 -221.682
C 328.585 461.955 -220.232
C 331.190 459.677 -219.499
C 333.675 457.198 -219.625
C 335.616 455.180 -218.520
C 339.110 454.299 -216.685
C 341.326 451.808 -215.325
C 343.464 449.324 -213.815
C 345.195 446.963 -212.547
C 347.337 444.497 -211.231
C 349.173 442.163 -209.939
C 350.079 440.188 -207.060
C 350.316 438.789 -204.079
C 349.937 436.954 -201.618
C 349.499 434.417 -199.358
C 351.198 432.149 -196.692
C 350.479 430.276 -193.749
C 349.644 427.882 -191.181
C 348.994 425.851 -188.692
C 347.925 423.478 -185.902
C 347.640 422.069 -183.497
C 346.389 421.193 -180.591
C 345.248 420.371 -177.347
C 342.620 419.924 -174.818
C 340.496 419.712 -172.755
C 337.900 418.940 -170.277
C 335.735 418.466 -168.210
C 334.031 420.465 -164.969
C 331.923 421.387 -162.073
C 328.497 421.597 -161.170
C 325.980 421.861 -158.875
C 323.590 422.795 -157.256
C 321.454 424.505 -155.379
C 318.316 426.341 -155.212
C 316.190 428.000 -152.615
C 313.139 428.696 -150.913
C 311.064 431.444 -150.106
C 309.054 433.132 -147.736
C 306.063 435.147 -148.298
C 303.155 437.170 -147.859
C 301.571 439.421 -146.672
C 299.303 441.537 -145.615
C 297.048 444.733 -145.535
C 294.764 447.151 -146.902
C 293.340 449.834 -146.778
C 291.786 452.691 -147.829
C 288.947 454.462 -148.448
C 289.165 458.494 -150.084
C 287.961 462.377 -150.774
C 287.621 464.165 -153.954
C 286.487 466.613 -155.646
C 286.544 469.277 -158.125
C 286.602 471.917 -159.546
C 286.774 474.546 -161.820
C 287.151 476.093 -164.515
C 286.707 477.804 -167.550
C 287.838 480.926 -169.514
C 288.350 483.984 -171.709
C 290.277 484.842 -174.433
C 293.172 486.435 -176.553
C 294.653 487.600 -179.142
C 295.720 488.927 -182.131
C 297.479 490.294 -184.590
C 300.070 491.468 -186.332
C 302.405 492.107 -188.673
C 304.309 492.077 -191.352
C 306.929 493.885 -193.722
C 308.484 494.848 -196.615
C 312.104 493.985 -197.797
C 315.848 494.226 -198.944
C 317.943 492.616 -201.028
C 320.426 491.850 -203.337
C 323.362 490.891 -204.483
C 326.586 490.151 -205.408
C 329.464 489.137 -207.120
C 331.980 487.228 -207.812
C 334.327 485.376 -210.001
C 337.508 483.715 -209.788
C 341.573 482.807 -209.601
C 344.010 480.060 -208.400
C 346.072 477.657 -208.412
C 348.633 475.540 -207.839
C 350.745 473.085 -207.190
C 353.307 471.085 -205.133
C 354.623 469.421 -202.886
C 355.877 467.727 -200.631
C 357.578 465.360 -198.972
C 358.967 461.925 -198.220
C 359.795 460.572 -194.847
C 361.623 458.456 -192.754
C 361.299 456.030 -190.484
C 362.060 454.491 -186.993
C 362.961 451.179 -185.486
C 363.886 449.159 -183.271
C 363.508 447.365 -180.468
C 362.900 445.715 -177.621
C 361.858 442.960 -175.709
C 361.643 442.105 -172.371
C 362.341 440.830 -168.523
C 360.939 439.702 -166.207
C 359.046 437.950 -163.231
C 358.028 436.613 -160.756
C 356.223 435.291 -157.846
C 354.795 435.136 -154.944
C 352.651 434.766 -152.622
C 350.041 434.910 -150.638
C 347.647 435.300 -148.424
C 344.650 435.591 -146.409
C 342.016 435.693 -144.356
C 339.429 436.322 -142.621
C 336.898 438.957 -141.052
C 334.004 439.586 -139.464
C 331.427 440.144 -137.517
C 329.605 441.708 -135.445
C 327.215 443.924 -133.391
C 325.273 446.343 -133.800
C 322.574 448.503 -133.535
C 320.862 451.400 -133.257
C 317.891 453.851 -133.202
C 315.711 456.337 -133.213
C 315.292 460.355 -132.635
C 313.677 462.627 -132.716
C 311.713 466.032 -134.143
C 310.024 468.491 -134.631
C 308.180 471.422 -134.592
C 306.984 474.549 -134.816
C 305.655 477.373 -135.990
C 303.666 479.255 -138.023
C 302.232 481.670 -139.868
C 300.666 483.628 -141.897
C 299.355 486.306 -143.823
C 297.568 488.257 -145.833
C 296.358 490.721 -147.384
C 295.965 493.803 -149.285
C 294.021 496.104 -150.545
C 294.230 499.068 -152.425
C 293.710 501.641 -154.244
C 295.192 506.247 -155.811
C 296.614 509.327 -156.755
C 297.825 511.708 -156.462
C 297.299 515.097 -158.426
C 294.657 517.782 -157.783
C 293.396 520.538 -158.953
C 293.198 524.061 -158.600
C 292.690 527.374 -158.798
C 291.904 530.598 -158.989
C 292.542 533.873 -159.257
C 292.528 537.208 -159.205
C 292.846 540.631 -159.521
C 292.681 543.888 -159.540
C 292.621 547.127 -159.330
C 292.717 550.399 -158.916
C 291.373 553.382 -157.652
C 290.532 556.198 -155.859
C 289.979 559.473 -154.644
C 289.982 562.944 -154.099
C 289.549 565.494 -152.559
C 287.077 568.325 -151.069
C 286.662 571.341 -149.144
C 286.233 574.267 -147.077
C 286.091 576.856 -145.217
C 285.727 579.807 -143.332
C 285.489 582.451 -141.478
C 284.990 583.894 -138.210
C 284.522 584.449 -134.989
C 284.944 584.923 -131.962
C 285.936 585.845 -128.815
C 285.191 588.102 -125.734
C 285.666 588.264 -122.209
C 286.702 588.744 -118.785
C 287.417 589.140 -115.611
C 288.503 589.394 -111.962
C 288.616 589.672 -109.176
C 288.820 588.800 -106.018
C 288.782 587.915 -102.595
C 289.768 585.812 -99.748
C 290.462 584.012 -97.491
C 291.655 582.154 -94.560
C 292.541 580.493 -92.184
C 291.074 577.361 -89.851
C 290.698 574.690 -87.321
C 292.447 571.858 -86.087
C 293.001 569.418 -83.761
C 293.318 566.756 -82.339
C 292.870 563.733 -81.046
C 293.690 560.191 -81.190
C 292.977 557.080 -79.230
C 293.846 554.070 -77.536
C 293.128 550.609 -77.643
C 292.412 547.606 -75.917
C 293.316 544.185 -76.812
C 293.756 540.642 -76.824
C 292.880 537.799 -76.457
C 292.591 534.561 -76.048
C 292.000 530.804 -76.967
C 292.508 527.787 -78.857
C 291.681 524.971 -79.647
C 291.304 522.153 -81.545
C 292.287 519.012 -82.411
C 290.235 516.847 -85.587
C 288.828 513.559 -87.639
C 289.196 512.710 -91.183
C 289.063 510.583 -93.549
C 288.329 509.336 -96.889
C 287.182 507.917 -99.269
C 286.313 506.742 -102.427
C 286.168 506.493 -105.544
C 286.595 505.593 -108.911
C 284.657 504.751 -112.139
C 283.259 503.535 -115.455
C 282.549 504.887 -118.544
C 280.492 506.371 -121.541
C 279.825 507.170 -124.569
C 279.487 507.628 -127.961
C 278.456 508.478 -130.999
C 276.712 509.942 -133.436
C 275.720 511.669 -136.151
C 275.574 513.573 -138.826
C 273.660 514.758 -142.096
C 273.196 515.796 -145.324
C 271.850 519.244 -146.567
C 269.705 522.062 -148.256
C 270.200 525.026 -149.770
C 269.993 527.769 -151.894
C 269.142 530.767 -152.963
C 267.874 533.797 -153.968
C 267.325 536.888 -155.513
C 267.172 540.111 -155.716
C 267.698 543.438 -157.262
C 266.585 546.831 -156.856
C 264.422 550.395 -156.919
C 264.090 553.768 -155.064
C 264.275 556.856 -154.385
C 263.713 560.023 -153.374
C 263.631 563.063 -152.088
C 262.394 565.893 -149.794
C 261.684 567.548 -147.283
C 261.030 569.176 -144.743
C 260.753 571.677 -142.526
C 261.728 574.801 -140.632
C 260.684 575.694 -137.167
C 259.988 578.048 -134.683
C 260.830 578.982 -131.590
C 259.901 579.924 -127.933
C 260.812 582.473 -125.339
C 260.598 584.077 -122.651
C 260.858 584.464 -119.333
C 261.157 584.581 -116.003
C 262.825 585.258 -112.987
C 262.161 585.063 -109.604
C 260.961 585.725 -105.727
C 261.663 585.009 -102.970
C 262.819 584.218 -99.290
C 263.338 583.894 -96.361
C 264.188 582.901 -92.932
C 264.051 581.430 -90.050
C 264.754 579.673 -87.493
C 265.572 577.297 -85.382
C 265.998 574.880 -83.199
C 266.964 572.117 -81.065
C 267.796 569.737 -78.872
C 268.391 567.107 -77.190
C 267.736 563.247 -76.498
C 268.591 560.416 -74.902
C 269.138 557.802 -73.002
C 268.498 555.072 -71.519
C 267.822 551.501 -70.240
C 267.719 548.568 -71.322
C 268.005 545.122 -71.577
C 267.168 541.926 -72.275
C 267.531 538.127 -72.800
C 267.381 534.903 -73.516
C 264.860 531.883 -74.604
C 264.504 529.228 -75.379
C 264.197 525.818 -77.781
C 263.935 523.059 -78.988
C 263.259 519.786 -79.894
C 262.140 516.912 -81.215
C 261.686 514.304 -83.243
C 262.612 511.971 -85.552
C 262.759 509.669 -87.995
C 263.357 507.600 -90.396
C 263.289 505.233 -93.040
C 264.029 503.001 -95.388
C 263.879 500.781 -97.622
C 262.940 498.827 -100.549
C 263.257 496.119 -102.345
C 261.990 494.684 -105.294
C 260.244 492.781 -107.618
C 258.135 490.927 -110.588
C 256.106 488.237 -113.104
C 256.732 484.770 -115.573
C 255.745 483.419 -119.102
C 254.752 481.148 -121.964
C 251.640 480.042 -123.125
C 248.825 479.381 -123.732
C 247.989 475.696 -123.410
C 245.199 472.940 -123.641
C 242.213 470.665 -124.575
C 243.846 467.234 -125.008
C 245.118 462.402 -125.624
C 245.359 458.627 -123.557
C 246.091 454.845 -124.576
C 246.448 451.873 -125.838
C 245.142 448.580 -126.019
C 244.346 445.375 -126.621
C 243.826 442.132 -127.134
C 242.062 439.445 -128.070
C 240.754 436.415 -128.553
C 239.225 433.463 -129.483
C 238.101 430.443 -129.985
C 236.826 427.474 -130.291
C 235.343 424.530 -130.444
C 234.992 421.202 -129.392
C 234.115 418.213 -127.927
C 232.971 414.956 -127.158
C 231.456 411.787 -127.195
C 230.399 409.222 -126.027
C 231.030 405.547 -124.464
C 229.665 402.549 -123.008
C 228.307 399.620 -121.397
C 226.889 397.127 -119.997
C 225.516 394.211 -118.581
C 224.163 391.628 -117.173
C 223.105 389.957 -114.157
C 222.381 389.105 -111.050
C 220.965 388.711 -108.329
C 218.841 388.144 -105.701
C 217.734 385.641 -102.936
C 216.252 385.528 -99.699
C 214.183 385.366 -96.747
C 212.500 385.158 -93.941
C 210.413 385.213 -90.749
C 209.413 384.878 -88.153
C 208.678 385.605 -85.037
C 208.084 386.230 -81.608
C 207.235 388.415 -78.779
C 206.690 390.231 -76.495
C 205.540 392.279 -73.674
C 204.739 394.044 -71.344
C 206.585 396.155 -68.256
C 207.240 398.298 -65.312
C 206.468 401.541 -64.094
C 206.276 403.875 -61.606
C 206.636 406.353 -59.893
C 207.844 408.842 -58.061
C 208.554 412.403 -57.825
C 209.839 414.829 -55.278
C 209.774 417.842 -53.380
C 211.788 420.681 -52.753
C 213.099 423.019 -50.446
C 213.902 426.541 -50.969
C 214.906 429.937 -50.516
C 216.682 432.127 -49.497
C 218.086 434.920 -48.516
C 220.336 438.119 -48.650
C 221.609 441.155 -50.096
C 223.660 443.396 -50.202
C 225.633 445.880 -51.476
C 226.248 449.180 -52.035
C 229.795 450.428 -54.237
C 232.897 452.912 -55.336
C 233.915 454.003 -58.682
C 235.537 455.986 -60.573
C 237.617 456.965 -63.395
C 239.853 457.880 -65.171
C 241.973 458.728 -67.798
C 243.083 459.039 -70.708
C 244.019 460.194 -73.890
C 246.963 460.293 -76.382
C 249.605 460.963 -79.027
C 250.576 459.586 -82.032
C 252.647 457.517 -84.648
C 253.780 456.655 -87.517
C 254.861 456.258 -90.758
C 256.294 455.198 -93.557
C 257.940 453.252 -95.710
C 258.905 451.398 -98.349
C 259.048 449.739 -101.182
C 261.188 448.014 -104.046
C 262.107 447.030 -107.193
C 262.288 443.398 -108.616
C 263.543 440.023 -110.173
C 262.380 437.617 -112.219
C 262.091 435.145 -114.644
C 261.966 432.121 -115.946
C 262.175 428.890 -117.092
C 261.886 425.932 -118.938
C 260.816 422.956 -119.615
C 259.493 420.237 -121.756
C 259.023 416.675 -121.647
C 259.538 412.539 -121.763
C 257.982 409.255 -120.450
C 256.418 406.504 -120.340
C 255.382 403.351 -119.748
C 253.898 400.501 -118.985
C 253.220 397.309 -116.948
C 252.480 395.392 -114.640
C 251.693 393.522 -112.314
C 250.325 391.035 -110.527
C 247.710 388.526 -109.449
C 247.289 387.114 -106.025
C 246.270 384.571 -103.859
C 244.289 383.934 -101.248
C 243.692 382.517 -97.676
C 241.160 380.468 -95.820
C 239.955 378.799 -93.453
C 238.633 378.401 -90.401
C 237.378 378.264 -87.302
C 234.796 378.209 -84.922
C 234.491 377.948 -81.493
C 234.180 376.660 -77.600
C 233.062 377.474 -75.013
C 231.313 378.503 -71.638
C 230.153 378.877 -68.905
C 228.822 379.973 -65.665
C 228.698 381.112 -62.636
C 228.043 382.879 -60.073
C 227.657 385.276 -57.866
C 227.610 387.543 -55.488
C 227.239 390.351 -53.231
C 226.819 392.754 -50.948
C 226.849 395.308 -49.056
C 228.737 398.497 -47.616
C 228.643 401.346 -45.837
C 228.647 403.855 -43.728
C 229.855 405.990 -41.716
C 231.479 408.881 -39.754
C 233.026 411.546 -40.294
C 234.197 414.800 -40.053
C 236.380 417.377 -40.007
C 237.698 420.996 -39.985
C 239.295 423.888 -40.116
C 242.992 425.615 -40.069
C 244.564 427.907 -40.299
C 246.850 430.981 -41.976
C 248.503 433.427 -42.626
C 250.633 436.151 -42.805
C 253.113 438.347 -43.340
C 255.109 440.615 -44.754
C 255.868 443.227 -46.811
C 257.335 445.489 -48.816
C 258.305 447.729 -50.925
C 260.043 449.969 -53.059
C 260.937 452.413 -55.125
C 262.572 454.467 -56.872
C 264.991 455.981 -59.136
C 266.284 458.652 -60.496
C 268.794 459.559 -62.785
C 268.207 462.000 -66.917
C 270.932 463.381 -69.686
C 272.103 465.881 -70.710
C 272.483 468.200 -73.268
C 275.161 469.155 -75.177
C 277.138 470.983 -75.743
C 278.097 471.714 -78.995
C 278.824 472.519 -81.342
C 279.390 473.697 -83.936
C 282.592 473.957 -85.280
C 285.346 475.370 -86.090
C 288.015 471.648 -86.776
C 290.810 468.363 -87.952
C 294.390 466.978 -88.223
C 297.408 466.367 -90.052
C 298.747 462.520 -91.240
C 301.888 460.600 -91.879
C 304.704 459.027 -92.845
C 308.696 458.527 -93.861
C 310.171 455.258 -95.539
C 311.217 452.060 -96.946
C 313.767 450.632 -98.622
C 316.607 447.048 -98.287
C 319.322 445.024 -99.787
C 320.728 443.994 -102.699
C 323.586 444.748 -104.666
C 324.954 444.818 -107.412
C 326.913 446.200 -110.943
C 327.337 449.536 -113.892
C 328.481 450.013 -116.367
C 331.509 450.260 -118.899
C 334.957 450.351 -121.700
C 338.462 450.737 -121.420
C 341.651 451.587 -124.666
C 342.729 453.487 -126.196
C 346.275 453.688 -129.662
C 347.668 455.895 -132.231
C 351.024 458.427 -133.792
C 352.136 462.164 -135.336
C 355.395 459.929 -137.303
C 358.836 460.288 -137.563
C 361.717 458.177 -138.034
C 361.664 455.759 -139.984
C 364.036 454.316 -142.959
C 366.175 450.525 -144.911
C 368.898 447.118 -144.969
C 370.095 444.150 -145.852
C 372.361 440.670 -146.779
C 375.203 439.014 -146.042
C 378.946 436.882 -147.213
C 381.605 433.002 -147.758
C 385.129 431.807 -145.407
C 386.243 430.311 -144.033
C 385.867 427.935 -140.914
C 386.841 425.846 -137.431
C 389.298 427.156 -132.843
C 389.502 425.099 -129.399
C 390.995 421.554 -128.811
C 393.106 419.463 -128.447
C 396.193 418.975 -128.179
C 400.137 417.438 -128.982
C 403.237 415.164 -130.048
C 404.963 410.493 -131.329
C 409.248 409.672 -132.956
C 412.969 408.169 -133.102
C 415.241 405.589 -135.424
C 417.045 405.303 -137.947
C 419.167 406.239 -138.646
C 422.380 404.881 -141.247
C 423.757 404.044 -144.959
C 425.218 402.981 -147.073
C 428.903 403.085 -149.270
C 429.893 403.313 -152.884
C 434.621 402.036 -153.807
C 437.304 400.703 -154.884
C 438.369 397.757 -156.993
C 441.574 398.693 -158.393
C 443.689 397.843 -158.126
C 446.045 395.313 -156.306
C 448.545 394.180 -157.714
C 452.213 394.241 -157.564
C 454.373 394.235 -160.816
C 457.644 392.137 -156.617
C 461.012 390.343 -155.828
C 463.450 388.395 -157.086
C 466.439 384.770 -158.041
C 469.715 383.219 -160.947
C 471.759 380.695 -161.224
C 473.336 378.729 -158.655
C 477.117 377.030 -159.712
C 479.696 374.558 -160.080
C 482.879 371.172 -159.045
C 486.061 370.537 -158.889
C 488.699 369.204 -156.930
C 491.542 368.031 -155.584
C 494.474 367.129 -154.302
C 496.666 365.011 -152.918
C 499.161 363.509 -151.293
C 501.662 361.569 -149.914
C 504.208 360.202 -148.403
C 506.603 358.837 -146.690
C 508.866 357.398 -144.766
C 511.434 357.564 -142.382
C 513.411 357.577 -139.564
C 515.768 356.944 -137.005
C 518.187 355.537 -134.882
C 519.822 355.250 -132.370
C 522.834 356.488 -129.975
C 524.676 356.105 -126.904
C 526.411 355.824 -123.752
C 527.800 355.392 -120.912
C 529.578 354.983 -117.901
C 531.065 354.602 -115.050
C 531.313 355.473 -111.558
C 530.893 356.709 -108.526
C 529.976 357.186 -105.611
C 529.033 357.033 -102.320
C 530.096 357.667 -98.632
C 528.744 358.415 -95.423
C 527.350 358.523 -92.096
C 526.159 358.848 -89.060
C 524.489 359.096 -85.638
C 523.681 359.834 -83.059
C 521.832 361.154 -80.690
C 520.018 362.769 -78.120
C 516.908 363.906 -76.527
C 514.393 364.939 -75.336
C 511.321 365.823 -73.532
C 508.761 366.676 -72.153
C 506.438 370.118 -71.746
C 503.779 372.523 -70.838
C 500.242 372.815 -70.924
C 497.301 374.281 -69.991
C 494.636 375.732 -69.977
C 492.176 377.932 -70.325
C 489.101 378.836 -72.047
C 486.497 381.523 -71.881
C 483.166 382.775 -71.739
C 481.007 384.915 -73.547
C 478.565 387.473 -73.533
C 475.791 387.996 -75.847
C 472.885 389.258 -77.492
C 471.118 391.407 -78.608
C 468.709 393.270 -79.816
C 466.534 395.164 -82.461
C 464.627 395.482 -85.493
C 463.248 397.181 -87.603
C 461.993 398.131 -90.637
C 459.374 398.469 -92.784
C 459.992 400.052 -96.797
C 459.018 402.008 -100.293
C 459.384 400.878 -103.758
C 458.670 401.150 -106.850
C 459.289 401.174 -110.436
C 459.684 401.946 -113.306
C 460.371 402.112 -116.714
C 461.332 401.273 -119.573
C 461.565 400.178 -122.901
C 463.131 401.042 -126.320
C 464.140 401.605 -129.938
C 466.612 400.504 -132.071
C 469.913 400.477 -134.196
C 471.925 399.616 -136.534
C 473.620 398.516 -139.318
C 475.879 397.926 -141.675
C 478.797 397.843 -143.290
C 481.583 396.930 -144.945
C 484.010 395.256 -146.398
C 487.098 395.154 -148.889
C 489.244 393.948 -151.267
C 493.019 393.040 -150.856
C 496.924 392.923 -151.214
C 499.389 390.636 -151.083
C 502.293 388.816 -151.661
C 505.391 387.769 -151.260
C 508.726 387.071 -150.831
C 511.887 385.571 -150.772
C 514.465 384.147 -149.437
C 517.195 381.657 -149.158
C 520.234 381.150 -147.307
C 524.154 381.264 -145.891
C 526.242 380.626 -142.704
C 528.225 379.291 -140.626
C 530.576 378.645 -138.298
C 532.466 377.758 -135.739
C 534.506 378.261 -132.517
C 535.292 378.947 -129.608
C 536.017 379.608 -126.681
C 537.294 379.449 -123.584
C 538.442 377.868 -120.347
C 538.518 379.505 -117.000
C 539.831 379.849 -113.781
C 538.999 379.794 -110.549
C 538.981 381.380 -106.997
C 539.496 380.356 -103.428
C 539.902 380.719 -100.338
C 538.912 381.470 -97.227
C 537.692 382.317 -94.228
C 536.229 381.677 -91.101
C 535.300 383.473 -88.302
C 535.150 385.486 -84.719
C 533.273 386.188 -82.577
C 530.768 386.870 -79.615
C 529.231 387.601 -77.155
C 526.832 388.539 -74.540
C 524.820 390.318 -72.732
C 522.228 391.428 -71.257
C 519.260 392.574 -70.455
C 516.457 394.086 -69.649
C 513.106 395.297 -68.994
C 510.099 396.462 -68.120
C 507.213 397.761 -67.836
C 504.446 400.307 -69.128
C 501.291 401.455 -68.987
C 498.369 402.860 -68.510
C 496.172 405.148 -68.573
C 493.433 407.780 -69.215
C 491.657 408.840 -71.563
C 488.995 410.100 -73.392
C 487.305 412.012 -75.603
C 484.425 413.278 -77.826
C 482.333 414.635 -79.997
C 481.859 417.712 -82.635
C 480.330 418.956 -84.609
C 478.763 419.947 -88.357
C 477.251 421.013 -90.747
C 475.483 422.757 -93.160
C 474.407 424.539 -95.792
C 473.397 425.411 -98.849
C 471.911 424.929 -101.880
C 470.934 425.025 -105.094
C 469.863 424.660 -108.114
C 469.027 424.893 -111.555
C 467.735 424.504 -114.592
C 466.915 424.878 -117.614
C 466.978 425.537 -121.196
C 465.379 425.903 -124.018
C 466.024 426.585 -127.406
C 461.672 432.320 -127.920
C 459.583 433.755 -130.091
C 457.884 434.648 -132.245
C 455.454 434.984 -132.853
C 454.097 435.461 -135.069
C 453.808 436.379 -139.424
C 454.553 438.511 -143.246
C 451.911 438.923 -145.084
C 450.993 438.163 -148.785
C 449.730 437.992 -151.496
C 445.864 438.514 -153.753
C 446.382 439.028 -157.765
C 446.478 440.185 -160.299
C 447.462 442.542 -161.673
C 448.360 447.436 -162.561
C 448.042 450.195 -164.724
C 444.769 453.517 -165.978
C 444.184 456.653 -166.592
C 443.183 459.035 -169.021
C 442.249 461.693 -170.847
C 441.571 464.448 -172.579
C 439.705 466.443 -174.513
C 438.487 468.720 -176.625
C 436.796 471.023 -178.563
C 435.694 473.365 -180.546
C 434.622 475.533 -182.711
C 433.511 477.546 -185.079
C 434.058 479.828 -187.686
C 434.517 481.472 -190.675
C 434.300 483.515 -193.554
C 433.251 485.661 -196.130
C 433.365 486.995 -198.825
C 434.974 489.732 -201.329
C 435.081 491.208 -204.612
C 435.299 492.570 -207.947
C 435.319 493.622 -210.959
C 435.390 495.042 -214.180
C 435.463 496.191 -217.207
C 436.863 496.052 -220.528
C 438.551 495.305 -223.266
C 439.468 494.069 -225.949
C 439.819 492.756 -229.094
C 441.022 493.402 -232.737
C 442.249 491.703 -235.617
C 442.862 489.942 -238.706
C 443.645 488.417 -241.501
C 444.410 486.373 -244.630
C 445.533 485.287 -246.956
C 447.192 483.196 -248.867
C 449.175 481.122 -250.933
C 450.527 477.865 -251.967
C 451.718 475.244 -252.689
C 452.853 471.998 -253.973
C 453.895 469.309 -254.904
C 457.345 466.997 -254.507
C 459.847 464.281 -254.724
C 460.103 460.781 -254.191
C 461.678 457.771 -254.546
C 463.099 455.140 -254.032
C 465.205 452.762 -253.071
C 465.816 449.914 -250.890
C 468.481 447.341 -250.342
C 469.722 444.031 -249.909
C 471.545 442.117 -247.559
C 474.061 439.721 -246.899
C 474.205 437.234 -244.232
C 475.181 434.549 -242.091
C 477.122 432.946 -240.463
C 478.763 430.712 -238.716
C 480.213 428.876 -235.580
C 480.048 427.329 -232.337
C 481.393 426.219 -229.848
C 481.856 425.328 -226.580
C 481.844 422.975 -224.122
C 482.792 424.064 -220.010
C 484.179 423.517 -216.166
C 482.528 424.260 -212.981
C 482.315 423.905 -209.824
C 481.789 424.927 -206.371
C 482.111 425.655 -203.480
C 481.752 426.727 -200.188
C 480.487 427.996 -197.622
C 478.892 428.592 -194.550
C 479.226 430.546 -191.240
C 479.229 431.967 -187.717
C 477.825 434.651 -186.076
C 477.489 438.172 -184.371
C 476.288 440.425 -182.439
C 474.781 442.412 -180.070
C 473.846 444.917 -178.104
C 473.531 447.997 -176.865
C 472.388 450.942 -175.699
C 470.523 453.498 -174.808
C 470.055 456.848 -172.731
C 468.508 459.234 -170.828
C 467.696 462.928 -171.802
C 467.546 466.846 -171.914
C 465.321 469.252 -172.676
C 463.449 472.181 -172.721
C 462.494 475.200 -173.629
C 461.889 478.456 -174.538
C 460.434 481.571 -175.187
C 459.247 483.963 -177.011
C 456.846 486.614 -177.980
C 456.648 489.416 -180.221
C 457.001 493.152 -182.041
C 456.875 494.856 -185.506
C 455.887 496.574 -187.976
C 455.622 498.637 -190.629
C 455.152 500.214 -193.493
C 456.158 501.881 -196.810
C 457.289 502.340 -199.649
C 458.399 502.735 -202.503
C 458.727 503.650 -205.712
C 457.672 504.405 -209.264
C 459.806 504.120 -212.305
C 460.650 505.062 -215.561
C 461.091 503.869 -218.647
C 463.207 503.467 -221.886
C 462.749 503.560 -225.606
C 463.588 503.617 -228.629
C 464.805 502.290 -231.454
C 466.098 500.748 -234.127
C 465.940 498.932 -237.128
C 468.142 497.713 -239.492
C 470.684 497.181 -242.681
C 471.698 495.082 -244.462
C 472.815 492.266 -246.977
C 473.908 490.468 -249.104
C 475.226 487.799 -251.252
C 477.252 485.616 -252.524
C 478.562 482.888 -253.504
C 479.802 479.862 -253.776
C 481.405 477.004 -254.015
C 482.684 473.616 -254.088
C 483.953 470.543 -254.424
C 485.264 467.659 -254.173
C 487.565 465.088 -252.197
C 488.703 461.951 -251.798
C 490.149 459.012 -251.717
C 492.387 456.864 -251.052
C 494.874 454.248 -249.703
C 495.548 452.764 -247.033
C 496.495 450.342 -244.741
C 498.034 448.937 -242.083
C 498.925 446.344 -239.378
C 499.919 444.528 -236.800
C 502.548 444.394 -233.682
C 503.464 443.115 -231.379
C 503.855 441.995 -227.369
C 504.531 440.778 -224.686
C 505.872 439.317 -221.847
C 507.220 438.568 -218.867
C 507.603 437.923 -215.617
C 506.651 436.785 -212.547
C 506.243 436.180 -209.267
C 505.410 435.454 -206.237
C 505.104 435.018 -202.728
C 504.243 434.074 -199.660
C 504.141 433.607 -196.543
C 504.240 434.085 -192.934
C 504.156 432.821 -189.925
C 504.310 433.854 -186.568
C 502.166 434.089 -182.998
C 501.356 436.187 -179.720
C 501.874 433.976 -174.946
C 504.159 435.992 -170.524
C 506.846 435.108 -166.663
C 509.274 434.729 -163.546
C 511.606 433.314 -160.410
C 515.346 432.030 -157.473
C 516.876 431.169 -153.586
C 516.420 433.179 -149.847
C 511.295 432.411 -145.530
C 509.996 431.263 -141.015
C 511.729 431.633 -137.844
C 512.688 432.877 -134.930
C 513.239 435.436 -130.447
C 513.509 436.487 -127.531
C 513.929 434.420 -122.437
C 513.585 433.545 -119.481
C 514.180 434.331 -117.136
C 511.203 434.164 -113.505
C 508.796 432.390 -109.033
C 511.939 434.685 -107.757
C 514.005 435.944 -105.905
C 517.668 435.254 -104.705
C 515.345 438.007 -99.559
C 516.602 439.056 -95.596
C 516.784 438.279 -91.401
C 517.758 438.917 -88.263
C 519.201 437.286 -84.901
C 518.718 437.421 -81.293
C 519.382 436.747 -78.318
C 519.480 436.835 -75.308
C 520.559 437.479 -72.238
C 518.142 440.047 -69.127
C 517.952 441.185 -65.050
C 517.247 443.040 -61.930
C 517.342 443.905 -59.569
C 516.992 444.501 -55.187
C 518.788 445.146 -52.248
C 520.408 449.268 -52.018
C 521.236 453.181 -52.178
C 523.641 457.289 -52.049
C 521.516 460.778 -51.236
C 520.933 462.801 -46.822
C 521.796 466.427 -49.337
C 522.142 469.693 -47.714
C 522.060 472.409 -46.118
C 518.360 475.045 -45.432
C 518.558 478.058 -46.882
C 519.781 481.167 -46.198
C 520.869 483.685 -46.653
C 522.813 486.059 -45.442
C 522.042 490.355 -46.629
C 520.649 493.990 -46.047
C 518.911 496.143 -44.392
C 517.885 497.343 -42.416
C 514.872 499.559 -41.074
C 513.269 500.082 -38.488
C 510.538 502.345 -35.877
C 508.407 505.866 -34.449
C 509.163 507.420 -31.416
C 507.845 510.295 -29.704
C 507.481 511.275 -24.826
C 504.653 513.116 -24.121
C 502.176 515.428 -22.327
C 500.336 514.597 -18.575
C 499.869 513.564 -16.201
C 499.241 513.814 -12.815
C 501.782 513.608 -9.456
C 503.782 514.076 -8.344
C 504.928 509.855 -5.010
C 507.586 509.074 -1.522
C 512.002 507.338 -1.676
C 514.655 507.902 -1.403
C 518.768 512.102 -1.111
C 521.600 511.483 0.082
C 524.130 513.174 2.236
C 527.061 513.645 3.563
C 528.460 514.481 6.955
C 530.467 515.141 8.880
C 534.803 516.058 9.697
C 537.737 515.493 10.020
C 542.558 513.415 9.444
C 545.994 511.748 8.647
C 548.351 510.882 6.728
C 551.504 509.492 4.738
C 553.901 509.352 1.598
C 557.147 508.950 -0.042
C 561.282 506.761 -1.725
C 565.894 508.222 -2.848
C 567.843 505.762 -4.363
C 570.450 502.547 -5.266
C 571.204 499.023 -6.697
C 574.075 497.184 -6.675
C 573.907 495.528 -10.811
C 574.740 493.905 -14.154
C 576.199 492.508 -16.698
C 576.403 489.621 -18.749
C 576.988 487.230 -21.032
C 577.845 484.877 -23.218
C 577.306 482.654 -25.662
C 577.366 480.123 -27.832
C 577.152 477.794 -30.372
C 577.371 475.355 -32.526
C 577.454 472.788 -34.510
C 577.353 470.074 -36.385
C 578.552 466.898 -37.269
C 579.175 463.542 -37.711
C 579.603 460.245 -38.919
C 579.579 457.288 -40.816
C 579.831 454.331 -41.317
C 582.111 451.028 -41.802
C 582.297 447.470 -42.329
C 582.476 443.884 -42.690
C 582.394 440.711 -43.013
C 582.534 437.231 -43.533
C 582.550 434.013 -43.887
C 582.602 430.742 -42.367
C 582.617 428.169 -40.298
C 581.776 425.857 -38.424
C 580.362 423.177 -36.823
C 580.698 419.400 -35.954
C 579.729 416.998 -33.509
C 578.224 414.471 -31.418
C 577.072 412.145 -29.416
C 575.482 409.644 -27.014
C 574.979 407.612 -25.151
C 574.314 406.204 -22.261
C 573.851 404.612 -19.138
C 572.435 404.394 -15.754
C 571.398 404.313 -12.974
C 569.770 403.874 -9.714
C 568.528 403.627 -6.960
C 569.598 404.316 -2.987
C 569.566 404.620 0.699
C 567.614 406.072 3.284
C 566.694 406.414 6.557
C 566.135 407.497 9.335
C 566.346 408.872 12.348
C 565.497 411.686 14.493
C 565.874 412.667 18.088
C 564.723 413.877 21.234
C 565.392 416.479 23.533
C 565.806 417.533 26.884
C 564.984 420.757 28.384
C 564.492 423.453 30.672
C 565.261 425.268 32.930
C 565.435 427.399 35.413
C 566.090 430.767 37.293
C 565.806 434.311 37.835
C 566.691 436.871 39.215
C 567.289 440.198 39.723
C 566.387 443.200 41.049
C 568.835 446.741 40.376
C 570.466 450.437 41.202
C 570.592 453.435 39.101
C 571.025 456.573 38.777
C 572.206 459.643 37.219
C 573.656 462.177 36.534
C 574.947 465.064 35.079
C 575.529 467.288 32.956
C 575.570 470.213 31.013
C 577.934 472.807 29.410
C 579.769 475.784 27.928
C 580.933 476.747 24.831
C 583.419 477.438 21.872
C 584.524 478.777 19.181
C 585.348 480.638 16.409
C 586.814 481.916 13.720
C 588.910 482.280 11.150
C 590.307 482.691 8.115
C 590.863 483.015 4.891
C 593.241 484.121 1.912
C 594.176 485.430 -1.109
C 595.741 483.556 -4.156
C 598.151 482.381 -7.022
C 597.924 481.200 -10.164
C 598.476 480.526 -13.529
C 599.519 478.915 -16.207
C 600.966 477.204 -18.809
C 601.780 475.862 -21.936
C 602.013 473.570 -24.206
C 601.766 472.140 -27.615
C 602.865 469.242 -29.434
C 605.072 466.436 -31.589
C 605.193 462.664 -32.415
C 604.963 459.921 -33.980
C 605.427 456.839 -35.266
C 605.375 453.710 -36.321
C 606.319 449.981 -36.355
C 606.692 447.031 -35.512
C 607.005 444.088 -34.636
C 607.004 440.734 -34.622
C 605.820 437.230 -35.406
C 606.376 434.196 -33.313
C 606.750 430.742 -32.955
C 605.492 428.078 -31.385
C 605.906 424.889 -29.196
C 604.678 421.350 -29.074
C 604.533 418.363 -28.124
C 603.811 415.912 -25.957
C 603.043 413.658 -23.607
C 600.975 411.304 -22.022
C 601.147 409.170 -19.312
C 601.795 406.025 -16.743
C 600.696 404.805 -14.312
C 599.016 403.070 -11.201
C 598.081 401.429 -8.882
C 596.735 399.986 -5.787
C 596.437 399.180 -2.664
C 595.349 398.870 0.309
C 594.201 399.328 3.349
C 593.429 399.736 6.515
C 592.125 400.479 9.813
C 590.950 400.886 12.914
C 590.080 401.797 15.831
C 590.567 404.178 18.978
C 589.447 405.317 21.935
C 588.593 406.069 25.008
C 588.971 407.085 27.990
C 589.399 408.860 31.382
C 589.608 411.760 32.538
C 589.305 414.531 34.600
C 590.181 417.314 36.300
C 589.834 420.532 38.387
C 590.032 423.405 40.012
C 592.632 426.174 41.505
C 593.051 428.643 42.733
C 593.641 432.750 43.254
C 594.027 435.588 44.220
C 594.771 438.579 45.799
C 596.020 441.507 46.858
C 596.715 444.757 47.140
C 596.089 448.098 46.871
C 596.253 451.441 46.572
C 595.969 454.619 46.098
C 596.374 458.124 45.719
C 595.939 461.401 45.376
C 596.369 464.520 45.213
C 597.683 467.832 44.454
C 597.580 471.067 44.883
C 599.230 473.977 43.802
C 600.038 477.404 44.047
C 599.834 479.513 42.826
C 600.230 482.002 43.211
C 599.902 485.001 41.663
C 600.223 488.674 42.612
C 597.906 491.344 44.035
C 596.039 493.662 44.448
C 593.643 495.433 45.743
C 591.915 498.530 45.683
C 589.898 501.189 46.037
C 587.969 503.823 46.666
C 585.788 506.246 45.908
C 583.905 508.993 45.731
C 581.636 511.557 45.286
C 579.757 514.223 45.274
C 578.062 516.987 45.120
C 576.495 519.870 44.774
C 575.945 523.206 45.709
C 575.862 526.628 46.067
C 575.014 530.059 46.218
C 573.449 533.191 45.930
C 573.269 536.195 45.946
C 573.116 539.699 47.958
C 572.976 543.296 47.863
C 573.004 546.903 47.762
C 573.028 550.077 47.433
C 572.887 553.592 47.298
C 572.885 556.821 47.062
C 574.750 559.905 46.899
C 577.085 562.234 46.762
C 579.211 564.260 45.788
C 581.111 566.634 44.210
C 582.381 570.311 44.278
C 585.084 572.354 43.181
C 587.457 574.518 41.535
C 589.714 576.519 40.253
C 592.394 578.617 38.529
C 594.473 580.392 37.913
C 597.507 581.427 37.205
C 600.790 582.634 36.689
C 604.196 582.378 35.334
C 606.982 582.079 34.353
C 610.291 582.038 32.767
C 613.071 581.891 31.568
C 616.932 580.865 32.771
C 620.564 580.166 32.842
C 623.001 578.298 31.061
C 626.228 577.537 30.240
C 628.880 576.122 29.823
C 631.722 574.452 30.202
C 633.560 571.367 29.614
C 637.022 570.039 30.141
C 640.033 568.413 29.153
C 642.027 565.638 30.066
C 645.238 564.267 30.630
C 646.390 560.847 30.086
C 648.378 557.891 29.849
C 650.416 555.909 30.801
C 652.650 553.544 31.190
C 654.144 550.055 32.138
C 654.302 546.462 32.135
C 655.384 543.845 33.240
C 655.520 540.539 34.099
C 656.524 537.352 33.456
C 655.439 534.104 36.151
C 655.838 530.478 38.074
C 653.422 527.742 38.382
C 652.753 524.700 39.045
C 650.857 521.915 40.421
C 649.882 519.590 42.044
C 648.106 516.985 43.519
C 645.746 515.053 44.223
C 643.496 512.366 44.444
C 641.591 510.150 46.962
C 639.770 507.500 48.986
C 636.572 506.969 50.153
C 633.524 506.794 52.621
C 630.689 505.841 53.766
C 627.721 504.357 54.670
C 624.890 503.494 56.171
C 622.269 503.571 58.233
C 619.189 503.597 59.592
C 615.943 503.665 60.102
C 612.830 503.072 62.493
C 609.673 502.172 63.460
C 606.827 504.478 64.814
C 604.075 506.137 67.065
C 601.083 507.627 66.683
C 597.804 508.698 67.110
C 595.303 510.663 67.971
C 592.884 512.751 69.228
C 589.911 514.480 69.871
C 587.901 517.012 69.881
C 584.670 518.776 69.454
C 583.162 521.930 70.291
C 581.296 525.113 72.234
C 580.883 528.950 72.050
C 579.628 531.819 71.580
C 578.678 535.048 71.782
C 577.971 538.258 71.470
C 578.329 542.031 72.128
C 579.483 544.893 72.294
C 580.668 547.742 72.401
C 581.047 551.064 72.147
C 580.664 554.530 70.685
C 583.066 557.356 71.053
C 583.792 560.770 71.172
C 585.658 563.145 69.749
C 588.175 566.102 69.968
C 588.696 569.502 68.477
C 589.967 572.350 68.127
C 592.395 574.491 67.268
C 594.987 576.413 66.381
C 596.845 578.416 64.175
C 599.767 580.254 64.243
C 602.654 583.146 64.705
C 605.217 584.010 63.569
C 608.520 585.265 61.829
C 611.016 586.570 60.822
C 614.266 587.564 59.436
C 617.461 588.005 59.146
C 620.464 587.909 58.100
C 623.451 587.040 57.055
C 626.565 586.236 56.384
C 629.778 585.045 55.211
C 632.832 584.217 54.137
C 635.644 582.934 53.400
C 638.508 580.274 54.133
C 641.338 578.741 53.166
C 644.322 577.600 52.438
C 647.170 576.303 52.955
C 650.344 574.212 53.589
C 651.176 571.230 54.041
C 652.928 568.239 53.993
C 654.305 565.366 55.113
C 656.034 561.925 55.055
C 657.335 558.919 55.505
C 658.484 556.216 58.339
C 659.432 553.670 58.970
C 659.496 549.589 59.880
C 660.144 546.703 60.501
C 661.378 543.626 61.503
C 662.097 540.707 62.992
C 662.016 537.510 63.938
C 661.393 534.178 63.561
C 660.731 530.909 63.972
C 659.919 527.788 63.919
C 659.156 524.386 64.581
C 658.465 521.141 64.388
C 657.959 518.100 65.049
C 656.827 515.001 66.594
C 656.904 511.741 66.745
C 655.492 509.100 68.587
C 654.094 506.162 68.337
C 652.825 502.565 68.235
C 652.512 498.104 66.887
C 650.656 495.751 69.829
C 651.167 492.014 66.230
C 649.774 487.844 64.632
C 652.318 484.762 67.407
C 652.551 481.639 66.070
C 652.657 480.470 69.002
C 651.908 478.093 72.591
C 652.084 477.639 75.804
C 652.639 474.252 78.858
C 651.886 472.737 84.367
C 654.249 469.146 85.358
C 652.726 465.801 89.299
C 651.621 462.732 89.275
C 649.995 459.694 89.465
C 649.959 456.454 89.223
C 650.441 453.375 90.916
C 650.689 450.205 91.991
C 651.118 447.018 92.838
C 650.583 444.254 94.648
C 650.711 441.312 96.213
C 650.346 438.291 97.845
C 650.514 435.344 99.231
C 650.790 432.520 100.807
C 651.126 429.784 102.621
C 653.027 427.072 103.777
C 655.011 424.846 105.496
C 656.378 422.132 107.307
C 656.879 419.229 109.221
C 658.403 417.300 110.958
C 661.191 414.404 111.390
C 663.011 412.189 113.569
C 664.948 410.092 115.776
C 666.535 408.329 117.911
C 668.291 406.176 120.074
C 669.936 404.329 122.163
C 672.809 403.896 124.300
C 675.605 404.245 126.021
C 677.684 404.912 128.212
C 679.504 405.416 131.071
C 682.408 404.119 133.311
C 684.831 405.236 135.671
C 686.825 406.232 138.508
C 688.830 407.115 140.947
C 690.961 408.400 143.839
C 693.046 409.059 145.591
C 695.333 410.884 147.080
C 697.978 412.720 148.541
C 699.499 415.808 149.827
C 700.756 418.343 150.724
C 702.216 421.312 152.312
C 703.447 423.827 153.473
C 706.105 426.821 152.301
C 708.234 429.845 152.206
C 708.008 433.340 152.786
C 709.393 436.416 153.328
C 710.225 439.324 153.101
C 711.437 442.249 152.107
C 710.720 445.625 150.951
C 712.612 448.743 150.103
C 713.296 452.235 150.247
C 713.588 455.021 148.087
C 715.303 457.970 147.158
C 713.957 461.033 145.699
C 713.585 464.319 144.354
C 714.358 466.650 142.634
C 714.780 469.545 141.160
C 714.358 472.383 138.499
C 712.504 474.642 136.403
C 712.354 476.606 134.088
C 711.062 478.381 131.468
C 709.695 481.232 130.210
C 708.497 481.454 126.026
C 707.730 483.243 122.392
C 704.741 483.019 120.286
C 702.949 484.122 117.895
C 700.809 483.934 114.957
C 699.667 484.055 112.187
C 697.755 483.814 109.289
C 695.436 483.015 107.345
C 692.544 482.912 105.355
C 691.265 481.985 101.835
C 689.566 481.549 98.466
C 687.665 479.147 96.889
C 686.696 476.191 94.493
C 684.802 474.311 92.723
C 682.410 472.734 90.820
C 680.741 470.681 88.817
C 680.003 468.025 86.939
C 678.580 465.309 85.548
C 676.653 462.740 84.846
C 675.374 460.014 82.260
C 673.203 457.930 80.630
C 673.180 454.025 80.609
C 673.307 450.265 79.497
C 671.894 447.340 80.373
C 670.451 444.178 80.324
C 670.238 440.897 80.534
C 670.341 437.464 80.505
C 669.571 434.057 80.702
C 669.587 431.086 81.978
C 668.139 427.840 83.026
C 669.239 424.577 84.056
C 670.650 420.655 84.180
C 672.373 418.130 86.543
C 672.852 415.671 88.480
C 674.064 412.987 90.121
C 675.181 410.666 92.188
C 677.804 408.447 93.918
C 680.233 407.517 95.587
C 682.647 406.639 97.300
C 684.593 405.019 99.498
C 685.509 403.178 102.671
C 688.867 403.104 104.286
C 691.282 401.552 106.275
C 693.156 401.978 109.005
C 696.591 401.961 110.829
C 698.074 400.823 114.079
C 700.322 400.166 116.166
C 702.727 400.944 118.365
C 705.109 401.980 120.474
C 706.393 402.893 123.613
C 709.420 403.889 124.940
C 713.191 404.095 126.569
C 714.855 405.829 128.251
C 716.942 408.073 130.724
C 718.864 409.449 132.557
C 720.947 411.689 134.587
C 723.223 413.841 135.408
C 724.708 416.435 136.498
C 725.760 419.478 137.132
C 727.117 422.444 137.517
C 728.085 425.888 138.087
C 729.192 428.965 138.775
C 730.050 432.022 138.900
C 730.908 435.431 137.041
C 731.530 438.729 137.204
C 732.587 441.824 137.424
C 734.073 444.483 136.538
C 735.405 447.810 135.126
C 734.566 450.036 133.094
C 734.106 453.107 131.552
C 734.023 455.432 129.104
C 733.298 458.758 127.303
C 732.764 461.340 125.306
C 733.455 462.807 121.562
C 733.020 464.795 119.654
C 731.282 466.962 116.529
C 730.452 468.940 114.399
C 730.104 471.324 111.912
C 729.728 473.073 109.073
C 728.390 474.596 106.425
C 725.964 476.263 104.702
C 723.931 477.592 102.381
C 721.649 478.884 100.503
C 719.596 480.134 97.891
C 717.261 481.636 96.065
C 715.580 482.856 93.693
C 713.872 483.352 90.514
C 712.220 485.301 88.482
C 710.715 485.218 85.305
C 710.913 489.526 81.992
C 708.192 487.210 80.808
C 707.815 488.079 75.867
C 703.832 486.470 74.354
C 699.110 486.697 73.316
C 698.320 485.357 69.710
C 697.103 484.224 66.572
C 695.774 482.207 65.629
C 693.090 480.395 64.241
C 690.934 482.420 61.618
C 689.422 481.145 57.852
C 685.886 478.625 57.318
C 682.921 478.378 55.994
C 679.527 477.524 54.912
C 675.846 476.885 54.438
C 673.112 475.474 53.254
C 670.871 472.831 53.541
C 668.191 471.101 53.505
C 665.280 471.804 51.273
C 662.863 470.566 52.713
C 660.368 469.264 53.006
C 656.445 466.774 52.469
C 653.490 466.051 51.844
C 650.524 464.158 51.174
C 647.992 462.359 51.571
C 644.301 460.947 50.300
C 642.908 457.994 50.091
C 642.496 455.233 48.140
C 642.709 448.955 50.321
C 643.913 448.641 47.406
C 645.180 449.184 44.303
C 646.465 449.042 39.204
C 650.683 448.834 38.590
C 654.271 448.027 35.737
C 657.426 448.850 34.610
C 660.346 449.862 32.443
C 661.250 452.402 28.751
C 665.189 451.979 27.832
C 671.398 452.148 26.582
C 673.201 456.343 25.876
C 676.644 457.722 25.598
C 677.419 458.302 23.923
C 680.771 459.752 22.040
C 681.625 462.365 18.535
C 682.003 465.309 17.355
C 679.569 468.562 16.226
C 680.273 470.885 15.260
C 679.992 474.604 18.168
C 681.035 479.100 17.231
C 682.378 483.287 15.936
C 682.236 485.823 13.211
C 683.604 488.659 13.208
C 684.893 492.561 12.396
C 683.510 493.927 11.500
C 684.277 495.613 9.202
C 683.506 500.562 7.683
C 685.197 502.928 5.677
C 685.017 506.148 5.949
C 686.443 508.445 6.477
C 688.725 511.574 5.944
C 689.405 513.174 9.942
C 689.338 515.862 10.477
C 690.088 519.197 10.093
C 691.062 522.977 11.564
C 691.282 526.660 12.376
C 691.408 529.652 13.054
C 690.776 533.213 13.629
C 693.554 535.680 15.485
C 695.028 539.733 17.403
C 695.624 542.835 17.529
C 697.504 545.776 17.965
C 696.696 547.735 19.907
C 699.374 550.958 20.177
C 700.423 553.896 21.942
C 702.967 557.026 21.405
C 705.470 560.585 19.953
C 707.958 563.564 22.457
C 710.757 566.682 21.853
C 711.107 571.150 21.838
C 712.505 574.074 21.388
C 713.866 576.084 23.155
C 717.176 579.483 21.158
C 718.773 581.415 22.136
C 718.559 584.679 21.463
C 717.332 588.047 23.342
C 717.259 591.222 24.717
C 715.636 593.945 25.651
C 716.276 598.326 26.764
C 717.559 600.031 31.429
C 717.454 603.108 33.694
C 720.541 606.522 34.333
C 723.068 607.767 37.006
C 726.477 609.727 38.535
C 727.114 613.064 37.640
C 726.530 616.919 36.850
C 728.360 618.955 35.626
C 730.391 622.174 36.350
C 732.105 625.126 35.843
C 732.158 628.428 35.970
C 732.361 631.110 40.669
C 731.290 633.914 43.006
C 732.362 636.231 47.574
C 736.699 637.972 49.241
C 739.162 638.910 51.702
C 738.126 642.896 53.944
C 740.520 643.672 55.342
C 741.009 645.472 58.239
C 739.314 647.223 63.533
C 740.478 651.626 66.206
C 741.530 654.338 68.418
C 740.940 656.397 69.729
C 740.566 659.910 72.506
C 740.027 661.768 76.483
C 741.794 664.176 78.369
C 743.698 667.583 79.546
C 745.098 670.997 80.023
C 746.747 673.901 81.530
C 746.919 677.112 83.714
C 751.006 680.079 84.798
C 752.184 681.795 87.745
C 752.002 682.211 92.421
C 753.234 682.321 94.790
C 756.063 683.309 97.628
C 757.013 684.932 100.234
C 757.567 686.590 103.738
C 756.953 686.503 106.474
C 757.740 687.244 109.504
C 759.525 687.116 113.239
C 756.590 686.036 116.281
C 753.913 686.318 119.092
C 750.994 688.415 119.877
C 749.878 689.548 124.725
C 747.256 689.681 126.858
C 746.620 686.778 128.919
C 745.721 687.116 132.441
C 742.993 686.241 136.061
C 742.341 686.615 138.739
C 741.387 688.080 141.217
C 742.248 687.921 146.006
C 744.851 689.126 146.787
C 744.771 691.952 150.082
C 746.475 695.379 151.398
C 749.244 697.374 151.898
C 750.979 700.796 153.213
C 754.002 704.132 153.166
C 758.592 707.016 152.064
C 760.093 708.680 151.133
C 761.678 711.261 148.805
C 763.027 713.253 148.019
C 764.447 716.190 148.100
C 765.271 719.329 147.945
C 767.513 721.715 146.582
C 769.262 724.392 145.559
C 771.030 727.110 144.824
C 772.450 729.356 142.790
C 774.305 731.711 141.328
C 775.837 734.215 139.511
C 777.625 736.615 138.216
C 779.566 738.827 136.847
C 781.657 740.885 135.335
C 784.596 742.799 135.285
C 787.762 744.090 134.889
C 790.646 745.934 133.999
C 792.971 748.092 132.490
C 795.699 749.183 131.832
C 798.986 751.295 132.872
C 802.274 752.487 132.012
C 805.632 753.537 131.213
C 808.576 754.356 130.295
C 811.786 755.505 129.416
C 814.777 756.404 128.560
C 818.319 755.723 128.545
C 821.334 754.423 128.892
C 823.953 752.833 128.468
C 826.787 751.272 127.343
C 830.673 751.376 127.178
C 833.515 749.252 126.872
C 836.324 747.197 125.918
C 838.956 745.352 125.275
C 841.814 742.985 124.388
C 844.198 741.515 124.315
C 846.241 738.973 124.690
C 848.544 736.361 125.302
C 849.495 732.817 125.504
C 850.195 729.948 125.802
C 851.302 726.449 125.716
C 852.132 723.535 125.787
C 852.645 720.510 128.613
C 853.329 717.274 130.270
C 852.409 713.854 130.025
C 852.849 710.542 130.735
C 852.488 707.690 131.707
C 851.994 704.953 133.517
C 849.775 702.190 134.343
C 849.831 699.105 136.465
C 849.380 695.632 137.111
C 847.573 693.502 139.280
C 847.499 690.631 141.344
C 844.719 688.360 142.001
C 842.690 685.667 143.175
C 841.637 683.764 145.238
C 840.274 681.327 146.952
C 837.619 679.410 149.095
C 834.338 678.162 149.873
C 832.351 676.933 151.817
C 829.365 676.175 153.300
C 826.743 674.056 153.763
C 823.443 675.159 156.386
C 820.303 674.555 158.990
C 816.888 675.872 158.844
C 813.844 675.784 159.777
C 810.621 677.126 160.805
C 808.173 677.946 162.330
C 805.165 679.285 163.457
C 802.535 680.981 163.528
C 799.223 682.135 163.362
C 796.574 684.169 165.294
C 793.532 685.776 166.904
C 791.917 688.817 166.773
C 790.745 692.422 167.795
C 788.869 695.016 167.874
C 786.442 697.452 167.790
C 784.667 700.229 168.172
C 783.868 703.373 168.952
C 782.822 706.573 168.928
C 781.718 709.548 168.071
C 780.130 713.043 169.082
C 778.178 715.845 168.863
C 779.337 719.554 168.474
C 779.968 723.383 169.055
C 780.240 726.188 167.217
C 780.052 729.465 166.072
C 781.000 732.558 165.449
C 782.108 735.798 165.188
C 782.653 739.118 164.228
C 784.271 741.597 162.927
C 784.708 744.668 160.899
C 787.122 747.286 160.415
C 789.481 750.706 160.769
C 792.888 752.162 159.674
C 795.074 753.898 158.178
C 797.736 755.787 157.334
C 800.447 757.239 156.131
C 804.114 758.402 156.109
C 807.204 758.396 156.149
C 810.290 758.331 156.151
C 813.505 758.931 155.411
C 816.523 759.678 153.258
C 820.045 758.702 153.985
C 823.490 759.204 153.701
C 826.319 757.741 152.701
C 830.000 756.642 153.314
C 833.286 756.596 151.511
C 836.383 756.257 151.138
C 839.226 754.499 150.914
C 841.924 752.525 150.775
C 844.370 750.603 149.146
C 847.153 748.749 150.010
C 850.919 747.428 151.001
C 852.611 745.038 150.840
C 854.912 741.879 150.355
C 856.997 739.739 150.193
C 859.052 736.701 150.057
C 860.620 734.025 150.988
C 861.585 731.007 151.274
C 861.827 727.763 151.709
C 862.192 724.600 152.516
C 862.211 721.009 152.991
C 862.515 717.709 153.418
C 862.321 714.621 154.141
C 860.930 711.717 156.474
C 860.500 708.433 157.048
C 860.502 705.248 157.819
C 860.362 702.684 159.681
C 859.610 699.651 161.936
C 857.163 698.228 163.269
C 855.023 695.807 164.524
C 852.906 694.258 166.651
C 850.340 691.711 167.979
C 848.042 689.886 169.502
C 846.074 689.344 173.036
C 844.082 688.039 174.488
C 840.352 687.124 176.142
C 837.934 685.960 177.533
C 835.571 684.414 179.538
C 833.185 683.567 181.740
C 830.225 683.064 183.191
C 826.884 682.386 183.270
C 823.621 682.110 184.025
C 820.420 681.800 184.275
C 817.008 681.679 185.241
C 813.730 681.166 185.440
C 810.747 680.942 186.436
C 807.519 681.618 187.983
C 804.524 680.609 188.800
C 801.632 681.796 190.409
C 798.479 682.404 191.085
C 795.008 683.901 193.022
C 792.799 685.988 196.249
C 789.424 684.395 198.249
C 785.559 682.961 197.753
C 783.614 680.299 200.113
C 782.283 678.205 204.418
C 779.257 676.573 205.575
C 777.657 674.685 207.609
C 776.606 672.083 209.373
C 774.799 670.337 212.120
C 773.512 669.671 216.190
C 774.435 667.237 218.137
C 772.112 664.630 218.991
C 769.116 662.449 218.233
C 767.672 660.729 221.550
C 765.462 658.216 223.156
C 761.099 655.875 223.102
C 758.796 653.474 222.916
C 757.401 651.365 221.041
C 755.975 649.546 220.182
C 753.879 647.517 222.118
C 750.688 648.117 225.532
C 747.327 648.372 226.473
C 744.284 648.704 229.642
C 740.996 648.212 229.340
C 736.456 644.316 228.555
C 733.165 644.333 228.243
C 729.477 644.047 228.893
C 726.291 644.378 230.192
C 723.862 644.206 228.848
C 721.823 639.809 227.256
C 718.183 642.225 225.023
C 718.727 640.534 221.657
C 715.739 639.172 219.005
C 715.381 635.688 216.748
C 715.095 633.285 214.255
C 713.668 632.386 211.910
C 711.919 630.767 209.609
C 712.474 627.320 206.591
C 709.668 627.323 202.976
C 708.446 625.549 201.351
C 707.794 623.308 199.951
C 708.083 621.496 196.496
C 701.816 619.723 195.890
C 700.082 620.215 192.383
C 700.556 616.687 189.690
C 698.206 611.477 189.749
C 696.545 609.138 188.469
C 699.419 609.064 185.542
C 702.784 606.131 183.830
C 702.401 601.241 182.687
C 701.244 600.526 179.945
C 701.647 597.117 178.105
C 701.186 595.355 174.198
C 698.965 594.001 171.097
C 697.874 592.541 168.468
C 698.004 589.321 164.480
C 696.364 588.474 162.781
C 694.553 587.527 162.626
C 691.789 586.319 163.048
C 690.622 584.942 163.067
C 687.640 583.833 164.708
C 686.217 581.952 168.556
C 685.929 578.679 169.785
C 682.913 575.890 169.415
C 680.110 573.895 170.631
C 676.535 573.977 171.725
C 675.337 572.078 173.857
C 673.336 569.511 177.016
C 675.397 566.155 178.239
C 675.417 564.216 178.230
C 676.345 562.334 181.534
C 674.625 561.206 184.600
C 671.455 562.812 186.661
C 670.852 562.576 190.403
C 667.398 565.763 193.112
C 666.346 565.642 196.328
C 664.971 565.887 198.821
C 662.735 566.942 201.762
C 663.037 568.810 203.399
C 662.472 570.806 205.234
C 660.519 573.158 208.098
C 662.589 574.148 211.154
C 663.341 576.443 213.811
C 660.043 576.500 216.184
C 659.556 579.145 219.773
C 658.059 579.917 223.704
C 653.597 580.838 225.313
C 652.075 583.502 229.429
C 649.358 582.822 231.799
C 647.562 584.524 233.791
C 644.669 584.543 237.214
C 644.638 585.563 241.557
C 646.161 588.682 242.350
C 650.075 590.989 244.478
C 651.750 590.442 246.608
C 653.929 592.497 249.954
C 655.662 593.795 253.458
C 657.785 596.348 255.354
C 659.677 594.760 257.544
C 662.169 594.517 262.689
C 664.641 594.618 265.174
C 667.678 594.507 267.031
C 670.730 596.564 267.965
C 671.772 597.007 271.627
C 674.480 599.820 274.442
C 678.993 600.443 273.694
C 682.269 601.002 275.461
C 686.581 603.404 276.992
C 689.617 605.179 277.671
C 692.457 606.181 279.807
C 694.805 605.899 283.011
C 698.823 606.695 284.106
C 700.989 606.489 286.986
C 704.384 606.501 288.984
C 706.705 608.119 291.486
C 708.816 608.295 294.387
C 711.723 608.886 296.328
C 714.328 607.946 298.676
C 717.869 605.108 301.167
C 717.829 602.550 299.893
C 717.828 599.773 298.642
C 719.366 595.770 297.008
C 721.377 593.456 295.011
C 722.292 590.220 292.289
C 725.223 586.703 294.201
C 726.028 582.584 293.744
C 727.343 580.053 293.389
C 727.161 577.172 291.354
C 728.997 574.616 290.056
C 730.953 571.801 288.761
C 732.107 570.564 286.628
C 733.834 569.198 283.615
N -18.440 -2.188 63.323
N 79.871 200.962 35.953
N 179.897 372.382 124.776
N 261.605 465.652 85.013
N 325.019 458.076 -175.814
N 277.389 548.207 -113.857
N 236.801 417.944 -83.278
N 500.469 386.456 -107.953
N 467.861 465.377 -215.773
N 586.080 440.809 0.188
N 615.911 545.633 52.036
N 695.588 440.458 116.011
N 820.362 719.009 152.467
