# Supplementary material for: Impact of DNA methylation on 3D genome structure
Source: Nat Commun. 2021 May 28;12:3243. doi: 10.1038/s41467-021-23142-8 (PMC8163762; doi:10.1038/s41467-021-23142-8)
Supplement: Supplementary file 7 — Supplementary Software 2 [file 41467_2021_23142_MOESM7_ESM.zip › Supplementary_Software2/test/output_pos/cartnucl_000000_000043.xyz]

2888
generated by Juergen Walther
C 0.000 0.000 0.000
C 2.227 -0.775 4.228
C 2.752 -1.662 7.420
C 2.001 -3.805 9.855
C 2.393 -4.310 13.195
C 2.972 -6.883 15.184
C 4.147 -7.905 18.035
C 3.768 -10.191 20.720
C 3.949 -12.120 23.462
C 4.131 -13.788 26.332
C 4.356 -16.519 28.253
C 4.275 -18.814 30.672
C 4.555 -21.419 32.921
C 4.550 -23.553 35.387
C 4.313 -25.745 37.769
C 3.869 -28.068 40.070
C 2.611 -29.133 43.166
C 0.813 -30.433 45.798
C -0.417 -32.272 48.558
C -0.992 -34.662 51.067
C -2.543 -36.079 53.223
C -4.001 -36.219 56.992
C -5.941 -37.962 59.475
C -8.022 -39.630 61.905
C -9.901 -41.276 63.891
C -11.802 -43.013 66.292
C -13.673 -44.628 68.385
C -16.941 -45.192 69.803
C -20.155 -45.165 70.559
C -23.195 -45.730 70.638
C -26.372 -47.013 70.648
C -29.454 -47.966 72.823
C -32.991 -48.343 72.646
C -36.441 -49.346 72.309
C -39.634 -50.064 72.132
C -43.309 -50.942 71.599
C -46.099 -51.153 71.748
C -49.253 -50.626 71.008
C -52.667 -49.909 70.428
C -55.518 -49.102 68.255
C -57.774 -48.308 66.497
C -60.716 -47.818 64.358
C -63.097 -47.255 62.569
C -65.369 -43.978 61.344
C -67.867 -41.801 59.700
C -69.117 -41.077 56.457
C -71.434 -39.737 54.334
C -72.839 -38.093 52.206
C -74.096 -35.650 50.346
C -73.940 -33.795 47.219
C -75.856 -31.084 45.485
C -77.544 -29.592 42.727
C -77.391 -26.682 40.722
C -79.074 -24.050 39.066
C -78.171 -22.356 35.961
C -78.139 -20.223 33.098
C -78.461 -17.616 31.655
C -78.835 -15.158 29.520
C -77.871 -12.154 27.207
C -75.967 -10.477 24.658
C -75.134 -7.949 23.189
C -73.204 -5.771 21.396
C -72.334 -4.328 18.440
C -69.093 -1.420 18.266
C -66.981 1.824 16.844
C -63.439 2.066 15.943
C -61.052 3.580 14.475
C -57.686 4.897 14.050
C -55.269 6.652 13.796
C -52.081 8.022 13.517
C -48.960 8.228 13.408
C -45.596 8.467 12.430
C -42.317 10.375 13.131
C -38.960 12.151 13.188
C -35.867 11.659 14.625
C -32.837 12.050 17.091
C -29.801 11.911 18.100
C -26.406 11.763 18.632
C -23.353 11.850 19.930
C -20.889 12.041 22.169
C -18.167 11.502 24.077
C -15.505 10.231 25.527
C -12.203 10.718 27.674
C -8.974 10.263 28.714
C -7.730 8.822 32.123
C -6.017 8.383 35.626
C -4.540 5.942 37.409
C -2.435 4.146 39.513
C -1.373 2.662 42.256
C -0.366 1.459 45.311
C 1.165 -0.316 47.908
C 1.345 -2.440 50.340
C 2.849 -5.156 52.363
C 2.440 -6.690 55.587
C 2.521 -7.596 59.657
C 0.646 -9.647 62.341
C -0.064 -11.901 64.449
C -1.089 -13.663 67.134
C -2.399 -15.678 69.399
C -4.688 -16.691 72.320
C -7.196 -17.266 74.031
C -9.734 -17.864 75.684
C -11.966 -19.344 77.702
C -13.909 -22.166 79.302
C -17.356 -21.952 80.703
C -19.844 -23.022 82.908
C -22.963 -24.205 83.030
C -26.606 -24.105 84.388
C -29.241 -26.467 85.624
C -31.938 -27.361 86.956
C -35.264 -27.741 87.088
C -38.601 -27.963 86.998
C -41.660 -29.568 86.363
C -45.025 -28.878 86.713
C -48.879 -28.382 88.059
C -51.645 -28.331 87.083
C -55.344 -28.536 85.748
C -58.281 -28.621 85.183
C -61.720 -28.471 83.911
C -64.585 -27.289 82.972
C -67.143 -26.524 81.241
C -69.251 -25.424 78.980
C -71.422 -24.010 76.961
C -73.555 -22.748 74.318
C -75.746 -21.654 72.045
C -77.418 -20.226 69.751
C -78.062 -17.068 67.423
C -79.653 -15.691 64.802
C -81.542 -14.235 62.555
C -82.986 -11.851 61.040
C -84.219 -8.865 58.941
C -83.110 -6.786 56.884
C -82.831 -4.615 54.195
C -82.087 -1.816 52.459
C -81.538 0.538 49.460
C -80.791 2.860 47.228
C -79.620 6.744 46.780
C -78.814 8.820 45.102
C -76.377 11.346 42.828
C -75.141 13.417 41.006
C -74.191 16.148 39.100
C -72.820 18.914 37.786
C -70.760 21.000 36.197
C -68.453 21.893 33.849
C -65.994 23.324 32.062
C -63.590 24.270 30.130
C -60.925 25.897 28.444
C -58.576 26.854 26.297
C -56.320 28.447 24.776
C -53.355 30.411 23.986
C -51.544 32.014 21.793
C -48.554 33.855 21.605
C -47.185 35.910 20.926
C -45.134 39.357 20.143
C -44.241 42.517 19.321
C -43.847 44.877 16.545
C -45.222 45.067 12.621
C -46.108 47.360 10.030
C -52.759 50.080 10.828
C -53.878 52.493 10.369
C -52.105 57.223 10.691
C -53.441 59.791 9.665
C -51.659 62.687 7.340
C -52.560 64.751 4.313
C -48.827 67.360 3.051
C -44.205 68.359 1.499
C -40.422 69.661 -0.424
C -38.349 71.023 -2.343
C -39.564 75.680 -3.922
C -38.052 78.093 -4.849
C -36.059 80.482 -5.986
C -32.971 83.156 -5.441
C -30.518 86.014 -4.424
C -28.202 86.964 -3.642
C -24.482 88.045 -2.615
C -21.275 88.171 -2.384
C -18.041 89.258 -1.698
C -14.781 89.157 -0.447
C -10.757 88.076 0.207
C -8.903 89.674 1.945
C -7.123 91.241 4.331
C -5.595 92.045 8.108
C -5.673 89.538 14.086
C -5.436 89.848 17.660
C -5.003 91.605 21.066
C -3.478 92.117 23.114
C -1.381 91.870 26.757
C 1.108 91.047 27.925
C 3.469 93.333 29.790
C 6.422 92.947 29.633
C 9.450 95.403 29.932
C 11.652 97.095 32.133
C 13.183 97.933 33.714
C 14.713 97.626 37.337
C 11.621 100.081 39.443
C 10.553 104.317 40.541
C 8.497 107.794 41.351
C 8.696 110.992 41.389
C 9.452 114.221 43.830
C 12.102 117.366 44.258
C 11.615 119.816 46.602
C 14.346 122.898 46.526
C 16.382 126.312 45.871
C 17.955 128.201 46.775
C 17.572 133.435 46.888
C 18.512 134.033 47.889
C 21.687 135.966 47.804
C 25.559 137.321 50.446
C 26.905 141.391 49.433
C 25.834 144.935 51.342
C 24.451 147.548 51.303
C 23.574 150.623 51.641
C 23.697 152.763 48.530
C 22.765 155.645 47.076
C 23.682 158.819 46.874
C 28.111 161.005 42.626
C 28.587 164.967 43.879
C 31.399 168.186 45.985
C 30.584 170.898 45.497
C 30.129 174.852 47.104
C 30.089 179.359 48.051
C 28.373 183.451 47.472
C 26.089 186.577 46.782
C 25.769 191.037 46.013
C 21.741 190.959 45.278
C 21.192 192.165 41.686
C 18.028 195.080 40.656
C 15.651 195.852 37.733
C 18.081 200.079 35.930
C 18.907 203.015 34.588
C 19.185 206.092 31.628
C 20.876 209.474 30.441
C 20.066 213.472 31.489
C 21.644 216.657 30.666
C 21.605 219.951 29.281
C 22.117 224.709 29.678
C 20.477 228.346 29.531
C 21.068 231.755 27.854
C 19.813 235.140 24.336
C 17.534 237.648 23.126
C 17.224 241.078 23.289
C 15.720 244.185 23.860
C 14.993 248.308 24.860
C 12.401 250.840 26.065
C 10.793 253.858 25.692
C 12.898 257.544 23.591
C 14.499 260.958 21.560
C 14.236 264.462 24.015
C 14.101 269.173 22.325
C 12.323 272.707 20.864
C 10.428 275.735 22.423
C 11.198 278.980 22.045
C 14.593 281.799 21.696
C 16.183 285.451 21.357
C 18.339 287.927 21.843
C 20.161 290.290 20.644
C 22.385 294.307 18.693
C 22.569 298.070 16.645
C 23.416 301.528 13.913
C 24.867 304.327 14.314
C 26.596 307.281 13.569
C 28.093 308.084 11.470
C 28.348 310.921 9.498
C 31.072 314.058 7.031
C 32.733 316.406 4.658
C 34.174 319.479 5.225
C 35.650 321.625 1.653
C 34.843 325.001 -0.474
C 36.112 327.383 -2.058
C 35.628 330.428 -3.361
C 36.926 331.291 -6.255
C 37.570 334.708 -5.744
C 35.460 338.271 -9.583
C 38.068 340.968 -10.269
C 39.140 344.259 -11.094
C 42.178 344.669 -14.815
C 44.218 347.699 -16.709
C 47.629 351.166 -17.621
C 46.971 354.438 -18.496
C 46.974 357.946 -19.464
C 46.106 361.049 -17.787
C 46.162 363.973 -18.289
C 47.577 367.178 -19.650
C 48.767 371.174 -20.230
C 41.716 373.335 -20.533
C 39.618 376.097 -22.280
C 38.293 378.684 -23.732
C 36.697 379.920 -26.648
C 35.115 381.613 -29.078
C 33.763 383.481 -31.472
C 31.430 384.324 -33.719
C 29.655 385.513 -36.280
C 27.420 386.679 -38.639
C 25.746 387.994 -41.110
C 24.139 389.099 -43.704
C 22.524 389.988 -46.442
C 22.450 391.414 -49.646
C 22.433 392.111 -53.017
C 21.667 393.066 -56.335
C 20.076 394.027 -59.316
C 19.804 394.454 -62.283
C 20.657 396.563 -65.625
C 20.329 396.938 -69.192
C 20.137 397.215 -72.785
C 19.832 397.261 -75.961
C 19.484 397.595 -79.448
C 19.207 397.739 -82.671
C 20.518 396.887 -85.922
C 22.265 395.716 -88.467
C 23.380 393.941 -90.741
C 23.954 391.830 -93.378
C 24.878 391.562 -97.148
C 26.400 389.366 -99.503
C 27.334 386.913 -101.979
C 28.385 384.808 -104.262
C 29.533 382.114 -106.707
C 30.823 380.633 -108.706
C 32.881 378.467 -110.066
C 35.245 376.339 -111.609
C 37.303 373.298 -111.761
C 39.061 370.907 -111.790
C 40.899 367.751 -112.162
C 42.524 365.200 -112.354
C 46.432 363.933 -111.627
C 49.498 361.895 -111.274
C 50.587 358.875 -109.759
C 52.821 356.321 -109.360
C 54.836 354.353 -108.232
C 57.468 352.907 -106.820
C 58.789 351.077 -103.966
C 62.000 349.444 -102.942
C 63.999 346.783 -101.674
C 66.281 346.134 -99.051
C 69.308 344.667 -97.959
C 70.102 343.220 -94.704
C 71.738 341.609 -91.970
C 74.044 341.051 -90.137
C 76.210 339.880 -87.975
C 78.131 339.464 -84.592
C 78.417 338.999 -81.037
C 80.048 339.034 -78.473
C 80.790 339.321 -75.148
C 81.396 337.900 -72.116
C 82.162 340.385 -68.620
C 83.735 341.369 -64.938
C 82.036 342.684 -61.970
C 81.992 343.285 -58.843
C 81.326 345.185 -55.812
C 81.539 346.823 -53.309
C 81.019 348.755 -50.461
C 79.554 350.448 -48.274
C 77.941 351.604 -45.376
C 77.886 354.509 -42.838
C 77.642 356.914 -39.908
C 75.684 359.602 -39.005
C 74.568 363.315 -38.390
C 72.917 365.738 -37.102
C 71.042 367.982 -35.290
C 69.591 370.706 -34.071
C 68.588 373.873 -33.771
C 66.811 376.711 -33.421
C 64.418 378.947 -33.149
C 63.223 382.589 -32.117
C 61.204 385.051 -30.863
C 59.517 387.992 -32.800
C 58.442 391.553 -34.048
C 55.693 393.061 -35.268
C 53.181 395.352 -35.994
C 51.517 397.659 -37.655
C 50.137 400.261 -39.422
C 47.971 402.627 -40.818
C 46.207 404.020 -43.143
C 43.223 405.652 -44.614
C 42.312 407.510 -47.553
C 41.727 410.483 -50.418
C 41.114 410.962 -54.203
C 39.687 411.573 -56.963
C 38.875 412.605 -60.068
C 37.974 413.077 -63.210
C 38.475 413.813 -66.952
C 39.394 413.606 -69.896
C 40.307 413.331 -72.832
C 40.329 413.257 -76.184
C 39.036 412.627 -79.681
C 41.101 411.887 -82.694
C 41.616 411.936 -86.149
C 42.250 409.973 -88.773
C 44.318 409.059 -91.937
C 43.759 407.895 -95.457
C 44.484 407.196 -98.428
C 45.909 405.358 -100.839
C 47.463 403.385 -103.050
C 47.664 400.741 -105.353
C 50.033 399.360 -107.452
C 52.547 398.434 -110.572
C 53.984 396.160 -111.743
C 55.672 393.018 -113.411
C 57.106 390.933 -115.008
C 58.963 388.085 -116.390
C 61.415 386.111 -117.150
C 63.308 383.566 -117.403
C 65.221 380.951 -116.889
C 67.447 378.580 -116.427
C 69.489 375.698 -115.621
C 71.440 373.026 -115.156
C 73.402 370.718 -114.193
C 76.294 369.449 -111.778
C 78.151 366.916 -110.583
C 80.253 364.534 -109.778
C 82.951 363.238 -108.728
C 86.018 361.774 -106.914
C 87.091 361.372 -104.002
C 88.641 360.044 -101.200
C 90.534 359.900 -98.407
C 92.081 358.530 -95.157
C 93.540 357.862 -92.265
C 96.203 359.274 -89.515
C 97.453 359.001 -87.037
C 98.198 359.289 -82.932
C 99.210 359.139 -80.088
C 100.929 358.956 -77.087
C 102.489 359.477 -74.163
C 103.096 359.968 -70.920
C 102.516 359.657 -67.574
C 102.346 360.023 -64.238
C 101.784 360.107 -61.063
C 101.678 360.722 -57.570
C 101.142 360.609 -54.292
C 101.231 361.119 -51.181
C 101.304 362.699 -47.900
C 101.597 362.441 -44.659
C 101.586 364.470 -41.787
C 100.091 367.798 -38.333
C 101.069 371.574 -34.758
C 104.900 376.738 -32.871
C 105.949 374.223 -30.290
C 108.929 374.905 -26.581
C 109.060 375.777 -22.698
C 111.296 376.027 -21.014
C 115.662 378.532 -20.455
C 118.971 379.880 -18.633
C 121.452 378.078 -16.272
C 122.207 379.899 -13.343
C 125.747 376.929 -12.199
C 128.604 376.983 -9.455
C 130.861 377.240 -6.999
C 132.079 376.850 -2.745
C 133.518 379.014 -0.171
C 136.669 378.937 0.506
C 139.022 378.065 2.425
C 142.343 375.483 3.923
C 147.981 371.863 5.134
C 151.882 373.705 6.210
C 153.520 374.382 10.136
C 155.434 375.630 11.717
C 157.114 378.455 12.778
C 159.004 380.672 14.213
C 162.282 379.530 16.508
C 164.833 379.819 18.642
C 167.362 377.540 20.630
C 170.499 378.943 22.378
C 172.547 380.910 24.063
C 176.124 380.909 23.987
C 179.466 381.396 25.519
C 184.389 382.082 24.928
C 186.778 380.625 27.551
C 189.769 378.275 27.426
C 192.659 380.398 29.007
C 195.895 379.074 30.609
C 198.110 379.322 32.005
C 200.381 377.323 33.105
C 202.700 375.163 32.467
C 206.095 373.649 33.093
C 209.027 372.454 34.754
C 212.962 372.907 35.564
C 216.294 372.153 36.033
C 219.791 373.712 36.102
C 223.250 372.357 34.726
C 227.070 371.598 32.538
C 229.043 372.663 30.403
C 232.307 369.979 28.653
C 235.396 372.060 26.975
C 239.642 372.705 26.070
C 241.845 373.545 24.011
C 245.751 373.589 24.047
C 248.664 374.707 22.836
C 252.144 373.128 23.076
C 255.316 372.647 23.206
C 258.897 373.879 23.947
C 263.230 374.709 24.051
C 266.810 373.032 25.355
C 270.812 371.550 24.383
C 275.144 370.737 24.154
C 278.523 370.626 27.728
C 281.733 370.519 29.526
C 283.985 370.232 30.712
C 286.697 367.910 31.386
C 290.283 366.325 30.183
C 293.759 366.535 31.378
C 295.071 367.474 33.127
C 295.275 363.629 37.889
C 295.713 365.610 40.465
C 295.176 366.817 42.858
C 293.433 366.532 45.922
C 292.246 366.148 49.336
C 289.755 364.473 51.193
C 287.581 361.968 52.423
C 287.306 357.991 53.706
C 286.795 354.982 55.004
C 285.153 351.213 55.312
C 282.861 349.847 57.949
C 283.406 347.208 58.809
C 279.603 346.443 62.305
C 278.323 343.868 64.407
C 276.456 342.038 67.247
C 275.025 339.791 69.403
C 273.280 336.900 72.653
C 273.833 336.686 76.686
C 271.232 336.747 79.042
C 269.983 338.541 82.262
C 270.782 337.075 86.060
C 271.247 334.796 89.944
C 270.373 335.380 92.865
C 269.169 336.742 96.066
C 268.277 338.822 99.385
C 268.239 338.911 101.483
C 267.876 339.723 104.635
C 268.659 339.958 108.491
C 270.358 341.365 110.707
C 272.087 341.462 114.099
C 274.350 343.520 116.057
C 276.147 345.040 118.238
C 277.598 344.215 119.921
C 280.713 341.390 121.526
C 283.458 337.231 121.043
C 285.238 336.218 124.079
C 288.373 336.250 124.586
C 291.410 334.922 125.975
C 293.417 335.163 129.428
C 294.734 334.815 132.177
C 296.656 335.067 132.715
C 300.038 334.694 133.091
C 302.402 338.907 135.680
C 304.876 338.310 138.397
C 307.236 336.432 143.325
C 309.791 334.151 143.816
C 313.106 334.981 144.897
C 316.587 334.397 147.661
C 318.433 333.173 150.262
C 321.498 333.564 152.867
C 324.321 334.267 154.206
C 328.706 336.636 153.935
C 331.758 334.438 154.703
C 335.184 336.374 156.654
C 338.633 336.595 157.582
C 341.922 336.259 156.475
C 345.540 335.022 157.368
C 348.218 335.647 160.590
C 350.040 335.827 162.248
C 353.646 337.516 162.177
C 356.433 337.861 165.065
C 359.289 340.480 166.189
C 362.617 341.315 167.215
C 363.487 345.433 170.499
C 366.868 347.395 170.067
C 369.559 347.182 173.747
C 371.420 349.840 174.324
C 374.081 351.621 176.285
C 376.997 351.297 177.163
C 379.956 351.422 176.974
C 383.763 351.172 177.586
C 387.984 351.067 179.511
C 389.949 353.303 181.406
C 392.491 355.330 183.475
C 394.020 356.979 186.628
C 394.028 359.224 190.759
C 396.869 360.878 192.418
C 399.533 362.629 193.181
C 401.670 365.304 194.227
C 401.634 368.373 196.203
C 401.336 371.381 197.339
C 403.358 370.874 201.268
C 406.371 371.677 205.746
C 406.547 374.728 207.808
C 407.432 377.183 209.743
C 408.561 378.119 212.973
C 409.684 379.574 215.782
C 410.566 381.187 218.552
C 412.538 381.896 221.161
C 413.888 382.852 224.057
C 415.718 383.855 226.808
C 416.966 384.939 229.619
C 418.156 385.793 232.516
C 419.359 386.415 235.525
C 418.932 387.365 238.874
C 418.507 387.568 242.284
C 418.800 388.098 245.769
C 419.946 388.753 249.025
C 419.844 388.770 252.033
C 418.416 390.294 255.495
C 418.308 390.178 259.093
C 418.074 389.950 262.686
C 418.021 389.565 265.853
C 417.945 389.422 269.371
C 417.849 389.123 272.593
C 416.282 387.703 275.515
C 414.394 386.031 277.647
C 413.223 383.858 279.510
C 412.581 381.347 281.751
C 411.280 380.461 285.309
C 409.740 377.825 287.145
C 408.795 374.970 289.139
C 407.720 372.476 290.974
C 406.591 369.369 292.879
C 405.248 367.510 294.489
C 403.285 365.002 295.284
C 400.995 362.478 296.227
C 399.256 359.281 295.719
C 397.760 356.768 295.212
C 396.225 353.446 294.931
C 394.859 350.763 294.581
C 391.206 349.282 293.215
C 388.422 347.060 292.218
C 387.822 344.207 290.193
C 385.919 341.554 289.186
C 384.253 339.603 287.566
C 381.955 338.154 285.660
C 381.151 336.647 282.447
C 378.257 334.908 280.827
C 376.694 332.296 278.979
C 374.793 331.838 276.032
C 372.072 330.288 274.390
C 371.794 329.262 270.898
C 370.642 327.926 267.794
C 368.622 327.442 265.632
C 366.840 326.412 263.083
C 365.356 326.324 259.464
C 365.512 326.353 255.871
C 364.179 326.616 253.152
C 363.783 327.314 249.829
C 363.664 326.297 246.584
C 363.037 329.185 243.381
C 361.787 330.550 239.697
C 363.660 332.419 237.163
C 363.986 333.466 234.173
C 364.785 335.833 231.527
C 364.682 337.790 229.257
C 365.312 340.150 226.777
C 366.828 342.260 225.032
C 368.624 343.955 222.535
C 368.660 347.190 220.432
C 368.979 350.004 217.901
C 370.738 352.952 217.611
C 371.529 356.798 217.637
C 373.055 359.514 216.897
C 374.878 362.148 215.645
C 376.168 365.134 214.986
C 376.868 368.385 215.237
C 378.372 371.387 215.488
C 380.540 373.837 215.813
C 381.461 377.679 215.430
C 383.344 380.460 214.773
C 384.496 383.226 217.277
C 385.056 386.649 219.110
C 387.485 388.197 220.850
C 389.653 390.567 222.178
C 390.879 392.745 224.324
C 391.782 395.174 226.578
C 393.527 397.493 228.533
C 394.872 398.683 231.221
C 397.492 400.337 233.254
C 397.878 401.824 236.503
C 397.837 404.392 239.788
C 397.976 404.372 243.649
C 399.020 404.700 246.621
C 399.374 405.340 249.912
C 399.870 405.431 253.176
C 398.887 405.574 256.892
C 397.675 404.867 259.646
C 396.477 404.094 262.384
C 396.093 403.536 265.668
C 397.050 402.524 269.183
C 394.752 401.182 271.793
C 393.857 400.689 275.133
C 393.142 398.320 277.375
C 390.842 396.786 280.110
C 391.127 395.180 283.485
C 390.153 394.000 286.225
C 388.667 391.718 288.176
C 387.089 389.321 289.896
C 386.907 386.365 291.784
C 384.476 384.498 293.373
C 381.742 382.919 296.008
C 380.425 380.385 296.680
C 378.894 376.902 297.694
C 377.514 374.493 298.810
C 375.817 371.327 299.561
C 373.511 369.060 299.744
C 371.873 366.352 299.421
C 370.306 363.683 298.332
C 368.399 361.220 297.288
C 366.765 358.319 295.860
C 365.162 355.584 294.806
C 363.565 353.279 293.311
C 361.102 352.127 290.410
C 359.657 349.642 288.669
C 357.912 347.228 287.301
C 355.493 345.869 285.763
C 352.811 344.423 283.406
C 352.113 344.354 280.357
C 351.025 343.315 277.233
C 349.476 343.412 274.234
C 348.447 342.396 270.664
C 347.391 342.029 267.552
C 344.917 343.588 264.706
C 343.982 343.568 262.079
C 343.669 344.379 257.988
C 342.998 344.553 255.046
C 341.648 344.657 251.859
C 340.374 345.458 248.860
C 340.082 346.356 245.661
C 341.056 346.581 242.401
C 341.555 347.438 239.190
C 342.452 348.026 236.148
C 342.879 349.144 232.807
C 343.782 349.552 229.635
C 343.984 350.494 226.633
C 344.112 352.518 223.607
C 344.207 352.705 220.349
C 344.326 355.120 217.796
C 347.386 356.348 214.614
C 348.009 360.309 212.426
C 348.055 363.077 209.920
C 348.907 364.001 206.657
C 346.875 365.871 205.144
C 348.499 368.428 202.918
C 348.257 370.326 201.151
C 348.803 374.545 201.477
C 347.402 378.120 202.123
C 345.607 379.429 200.957
C 344.608 381.927 199.590
C 345.880 383.598 196.781
C 346.368 386.431 195.404
C 344.909 387.527 192.094
C 344.700 388.832 189.864
C 344.269 392.798 188.303
C 340.290 393.658 187.726
C 340.037 392.718 183.649
C 338.471 394.651 181.668
C 336.986 396.529 179.531
C 336.274 398.735 176.719
C 335.655 402.366 176.108
C 334.133 404.601 175.012
C 333.109 408.534 174.140
C 332.378 409.454 170.130
C 329.247 408.275 167.337
C 327.374 408.919 164.968
C 324.938 409.434 163.832
C 324.588 410.039 159.907
C 322.331 411.633 158.198
C 321.459 414.679 156.604
C 320.134 417.247 154.896
C 318.591 419.768 153.374
C 318.249 422.191 151.090
C 317.457 424.894 149.305
C 316.780 427.428 147.060
C 315.844 430.036 145.341
C 315.101 432.760 143.738
C 314.572 435.621 142.182
C 313.209 438.851 142.058
C 312.548 442.228 142.147
C 311.786 445.611 141.450
C 311.182 448.715 139.920
C 310.836 451.702 139.786
C 308.617 455.018 140.440
C 308.336 458.606 140.305
C 308.123 462.207 140.324
C 308.157 465.398 140.249
C 307.919 468.907 140.097
C 307.852 472.144 140.034
C 308.439 475.276 141.723
C 309.247 477.668 143.851
C 310.773 479.821 145.464
C 312.739 482.368 146.642
C 312.836 486.057 147.874
C 314.692 488.253 149.975
C 316.920 490.608 151.562
C 318.781 492.767 153.179
C 321.202 495.071 155.021
C 322.402 496.944 156.725
C 324.115 498.111 159.271
C 325.730 499.440 162.121
C 328.293 499.386 164.754
C 330.280 499.242 166.954
C 333.001 499.419 169.412
C 335.172 499.445 171.526
C 335.619 498.419 175.545
C 336.994 497.809 178.924
C 339.723 496.161 180.485
C 341.771 495.554 183.151
C 343.285 494.247 185.433
C 344.161 492.624 188.191
C 345.671 489.647 189.641
C 346.616 488.367 193.031
C 348.811 486.907 195.426
C 348.970 484.117 197.594
C 349.790 482.785 200.766
C 351.028 479.453 201.594
C 352.260 476.580 203.317
C 352.330 474.577 205.547
C 353.028 472.245 207.740
C 353.028 468.727 209.453
C 353.406 465.152 209.566
C 353.028 462.480 210.965
C 352.579 459.118 211.389
C 353.832 456.023 212.045
C 351.223 452.532 212.038
C 349.921 448.769 213.107
C 348.961 445.956 210.966
C 348.364 442.853 210.573
C 346.621 439.914 209.318
C 344.960 437.437 209.014
C 343.156 434.672 207.909
C 341.782 432.628 205.978
C 340.960 429.876 203.958
C 338.112 427.407 203.134
C 335.790 424.551 202.197
C 333.548 423.842 199.678
C 330.134 423.382 197.796
C 328.087 422.263 195.602
C 326.258 420.634 193.187
C 323.877 419.575 191.132
C 320.977 419.411 189.493
C 318.554 419.244 187.161
C 316.847 419.187 184.354
C 313.515 418.315 182.379
C 311.505 417.257 179.819
C 308.976 419.367 177.722
C 305.713 420.759 176.047
C 304.798 422.200 173.147
C 303.067 423.148 170.286
C 301.153 424.969 168.318
C 298.893 426.881 166.576
C 297.021 428.473 164.086
C 296.026 430.944 162.253
C 295.039 432.655 159.118
C 293.419 435.687 158.069
C 290.643 438.647 157.109
C 290.318 442.474 156.691
C 290.023 445.340 155.376
C 289.194 448.514 154.602
C 288.930 451.721 153.857
C 288.130 455.433 154.472
C 288.163 458.299 155.626
C 288.264 461.157 156.788
C 288.351 464.498 157.070
C 289.248 468.064 156.190
C 289.572 470.908 158.576
C 289.439 474.318 159.322
C 291.249 476.851 160.528
C 291.743 479.842 162.964
C 293.015 483.368 162.908
C 293.570 486.266 163.976
C 295.095 488.533 165.914
C 296.726 490.589 167.990
C 299.288 492.818 168.887
C 300.173 494.717 171.631
C 300.589 497.632 174.502
C 302.532 498.653 176.448
C 305.278 500.134 178.851
C 307.038 501.583 180.788
C 309.460 502.773 183.276
C 310.902 503.318 186.124
C 313.013 503.386 188.504
C 315.185 502.685 190.861
C 317.055 502.020 193.479
C 319.460 501.014 195.994
C 321.681 500.358 198.403
C 323.539 499.213 200.713
C 324.184 496.575 203.616
C 326.283 495.201 205.853
C 328.187 494.202 208.326
C 328.905 492.938 211.146
C 329.709 490.883 214.304
C 329.870 487.895 215.219
C 330.841 484.964 216.796
C 330.584 482.043 218.470
C 331.596 478.664 220.018
C 331.939 475.665 221.366
C 330.003 472.762 223.483
C 330.004 470.197 224.577
C 329.548 466.057 224.947
C 329.475 463.146 225.757
C 329.291 460.028 227.253
C 328.449 457.012 228.459
C 327.827 453.746 228.716
C 328.231 450.443 227.968
C 327.888 447.136 227.483
C 327.902 444.010 226.685
C 327.302 440.546 226.202
C 327.502 437.313 225.461
C 326.968 434.215 225.218
C 325.388 430.969 224.732
C 325.563 427.710 224.833
C 323.562 424.888 224.205
C 321.867 422.379 221.163
C 320.236 419.953 221.641
C 320.542 416.181 221.488
C 319.509 412.406 220.474
C 317.810 409.860 219.587
C 315.372 406.922 219.665
C 313.316 403.920 222.078
C 310.854 402.065 221.785
C 308.464 399.363 220.780
C 306.004 399.563 224.778
C 303.239 400.686 224.297
C 299.935 404.151 222.666
C 296.694 406.189 222.418
C 292.956 404.683 223.472
C 290.214 404.014 221.973
C 287.714 403.993 220.298
C 284.606 403.809 219.121
C 281.472 404.238 218.524
C 277.369 404.841 215.709
C 274.578 408.411 212.926
C 270.532 408.384 212.490
C 268.307 408.833 210.495
C 265.220 408.803 209.681
C 262.483 409.852 208.562
C 261.263 409.582 206.663
C 257.368 409.163 203.827
C 254.087 410.449 204.296
C 251.525 413.273 205.819
C 247.554 415.976 205.962
C 244.388 416.909 205.985
C 241.131 418.136 207.757
C 238.193 419.918 209.827
C 239.124 424.988 210.652
C 237.861 429.042 210.284
C 237.190 431.712 213.153
C 235.736 433.581 216.197
C 232.825 434.840 217.735
C 228.830 435.488 220.059
C 227.810 439.197 221.009
C 224.707 441.065 218.562
C 221.070 441.833 217.437
C 217.591 443.182 218.100
C 213.675 442.617 220.672
C 209.989 445.467 219.917
C 207.150 445.721 222.635
C 204.820 446.638 225.569
C 202.387 443.560 226.806
C 199.341 444.964 227.915
C 196.495 448.861 226.846
C 192.755 448.574 225.704
C 192.350 449.705 230.301
C 190.339 448.487 232.203
C 186.733 448.813 233.845
C 183.698 446.813 235.517
C 180.663 446.737 237.035
C 178.218 446.907 238.771
C 175.180 448.085 239.757
C 173.582 450.164 242.414
C 169.910 450.222 242.891
C 166.660 452.025 244.608
C 163.884 451.613 245.881
C 160.865 449.784 249.158
C 158.790 448.578 252.896
C 155.268 447.567 253.458
C 151.793 449.958 253.619
C 149.611 448.119 255.648
C 147.299 448.147 259.270
C 143.831 449.644 263.395
C 141.960 450.303 265.907
C 137.907 452.710 266.371
C 135.556 451.902 267.977
C 131.909 450.541 268.233
C 130.247 447.617 268.779
C 127.218 445.980 269.207
C 124.917 441.383 266.076
C 123.245 438.239 267.704
C 121.243 434.038 265.454
C 119.152 431.207 266.734
C 115.880 429.676 265.158
C 113.484 429.792 265.667
C 109.819 430.236 265.689
C 106.560 431.876 263.969
C 103.460 433.669 263.010
C 100.665 429.641 260.904
C 99.158 424.315 258.641
C 95.710 425.576 256.638
C 93.227 423.576 258.449
C 89.722 423.531 259.496
C 89.078 419.838 258.592
C 86.759 418.453 259.482
C 82.641 418.272 260.064
C 78.947 416.742 261.685
C 77.892 414.978 262.915
C 77.302 412.230 264.645
C 76.169 410.422 265.730
C 75.981 407.859 267.484
C 73.632 405.020 267.619
C 71.440 400.825 269.320
C 70.071 399.036 269.999
C 66.030 398.482 269.863
C 64.432 395.617 271.654
C 64.147 392.515 273.694
C 61.412 390.853 276.476
C 60.114 389.149 278.533
C 59.950 385.524 278.177
C 61.373 381.702 280.354
C 59.882 378.794 284.075
C 59.885 375.373 283.558
C 61.487 371.123 282.120
C 60.787 368.768 283.750
C 62.732 365.862 284.135
C 62.310 362.432 286.798
C 62.840 358.912 287.429
C 62.031 355.444 288.891
C 60.591 354.824 292.175
C 59.273 352.448 294.134
C 60.278 351.201 298.684
C 58.810 349.029 301.965
C 59.183 347.108 304.049
C 61.100 343.984 306.900
C 60.330 342.181 308.907
C 59.867 339.354 310.014
C 59.571 337.079 312.315
C 60.532 333.836 313.382
C 61.131 330.909 314.912
C 61.438 327.971 316.438
C 63.107 325.446 317.865
C 64.181 322.543 319.110
C 65.596 319.814 320.681
C 66.501 316.964 321.981
C 67.500 314.066 323.051
C 68.657 311.103 323.927
C 68.360 307.612 324.105
C 68.485 304.200 323.669
C 69.031 300.713 323.901
C 70.165 297.497 324.746
C 70.588 294.539 324.385
C 69.176 290.751 324.447
C 69.768 287.239 323.912
C 70.318 283.742 323.215
C 71.030 280.706 322.538
C 71.650 277.281 322.008
C 72.288 274.171 321.371
C 72.291 271.442 319.013
C 72.034 269.507 316.350
C 72.592 267.986 313.715
C 73.834 266.199 311.069
C 73.868 262.771 309.229
C 74.375 261.331 306.012
C 75.516 259.825 302.937
C 76.325 258.398 300.099
C 77.439 257.011 296.724
C 77.640 255.666 294.274
C 77.553 255.187 291.027
C 77.233 254.540 287.566
C 77.484 255.484 284.024
C 77.557 256.320 281.177
C 78.083 257.080 277.624
C 78.383 257.805 274.697
C 75.979 259.116 271.550
C 74.757 260.274 268.256
C 75.489 262.732 265.803
C 75.222 264.052 262.663
C 74.656 265.860 260.294
C 73.249 267.806 258.003
C 72.870 271.165 256.655
C 71.185 272.834 253.758
C 71.028 274.997 250.932
C 69.222 277.813 249.785
C 67.569 279.484 247.142
C 67.308 283.070 246.516
C 66.570 286.262 245.097
C 64.816 288.304 243.778
C 63.488 290.844 242.190
C 61.704 294.284 241.653
C 61.200 297.811 242.143
C 59.499 300.317 241.883
C 58.222 303.412 242.575
C 58.127 306.768 242.020
C 55.477 309.323 244.352
C 53.073 312.579 245.138
C 53.140 314.870 247.995
C 52.318 317.633 249.349
C 51.214 319.856 252.011
C 49.664 321.711 253.785
C 48.455 323.758 256.327
C 48.233 325.203 259.094
C 48.339 327.484 261.762
C 46.228 328.953 264.639
C 44.506 330.941 267.379
C 44.271 330.827 270.814
C 42.806 330.159 274.395
C 42.431 330.510 277.556
C 42.256 331.401 280.873
C 41.554 331.603 284.110
C 40.380 330.817 287.132
C 40.000 330.142 290.408
C 40.479 329.550 293.606
C 39.052 329.295 297.301
C 38.946 329.581 300.710
C 38.795 326.714 303.357
C 37.683 324.335 306.271
C 39.115 322.545 308.735
C 39.810 320.985 311.762
C 39.981 318.583 314.010
C 39.768 316.002 316.267
C 40.253 313.804 318.945
C 41.158 311.062 320.399
C 42.737 308.981 323.027
C 42.791 305.556 324.117
C 41.908 301.863 325.839
C 42.694 298.096 325.496
C 43.876 295.210 326.046
C 44.378 291.897 326.424
C 45.293 288.724 326.437
C 45.048 284.977 325.602
C 44.919 282.311 324.045
C 44.835 279.673 322.443
C 45.391 276.527 321.425
C 47.333 273.348 320.776
C 46.642 270.850 318.098
C 46.754 267.596 316.834
C 47.858 265.777 314.261
C 47.292 263.192 311.411
C 48.987 260.204 309.910
C 49.310 257.658 308.105
C 49.686 256.045 305.194
C 50.011 254.671 302.160
C 51.813 253.350 299.450
C 51.126 251.938 296.375
C 50.212 249.424 293.251
C 50.646 249.124 290.366
C 51.486 248.645 286.548
C 51.875 247.882 283.682
C 52.361 247.590 280.055
C 51.755 247.639 276.874
C 51.851 248.319 273.768
C 51.853 249.749 270.815
C 51.471 251.068 267.831
C 51.487 252.866 264.686
C 51.502 254.270 261.654
C 51.210 256.028 259.023
C 49.334 258.880 256.984
C 49.222 260.924 254.319
C 48.890 262.565 251.502
C 47.397 264.124 249.176
C 45.597 266.479 246.716
C 44.542 269.422 246.582
C 43.690 272.584 245.444
C 41.856 275.377 244.955
C 40.962 278.976 243.916
C 39.768 282.006 243.342
C 36.400 284.305 243.498
C 35.197 286.806 243.226
C 33.793 290.638 244.138
C 32.644 293.433 244.206
C 30.938 296.426 243.856
C 28.942 299.113 244.097
C 27.660 302.057 244.999
C 27.773 305.289 246.081
C 27.159 308.317 247.400
C 27.047 311.262 248.711
C 26.208 314.364 250.218
C 26.177 317.470 251.398
C 25.309 320.254 252.598
C 23.781 322.857 254.637
C 23.196 326.022 255.186
C 21.527 328.088 257.489
C 22.248 331.023 259.290
C 18.865 334.478 261.063
C 17.522 335.458 264.776
C 15.787 337.330 266.186
C 14.098 340.476 268.218
C 12.268 343.211 268.153
C 11.131 346.144 268.961
C 8.289 348.026 269.944
C 6.005 350.275 270.943
C 3.818 352.660 271.704
C 1.458 354.144 273.557
C -1.070 355.945 274.776
C -3.468 357.751 276.482
C -5.871 359.648 277.604
C -8.424 361.351 278.662
C -11.155 362.866 279.727
C -14.035 364.784 279.151
C -17.198 366.010 278.568
C -20.368 367.574 278.701
C -23.320 369.196 279.698
C -26.173 370.124 279.456
C -28.939 372.615 277.876
C -32.393 373.595 277.600
C -35.871 374.467 277.198
C -39.000 375.061 276.994
C -42.387 375.991 276.754
C -45.541 376.684 276.506
C -48.680 376.204 274.796
C -51.129 375.242 272.801
C -53.507 373.727 271.531
C -56.373 372.009 270.771
C -59.968 372.233 269.299
C -62.444 370.266 267.660
C -65.165 368.143 266.606
C -67.618 366.314 265.432
C -70.322 363.922 264.197
C -72.356 362.628 262.769
C -73.784 360.463 260.756
C -75.342 358.325 258.410
C -75.748 355.110 256.678
C -75.959 352.550 255.191
C -76.630 349.286 253.652
C -77.047 346.612 252.288
C -76.028 344.755 248.694
C -75.625 342.311 245.946
C -74.536 338.974 245.424
C -74.294 336.124 243.555
C -73.268 333.759 241.955
C -71.788 331.781 239.740
C -69.150 329.363 239.078
C -68.003 327.190 236.252
C -66.965 324.127 234.761
C -64.211 322.780 232.997
C -62.992 320.781 230.346
C -59.968 318.742 230.225
C -57.366 316.517 229.212
C -55.362 315.383 227.292
C -53.167 313.613 225.624
C -49.680 312.418 224.311
C -46.259 311.356 224.634
C -43.530 310.771 223.431
C -40.138 310.424 223.195
C -37.352 308.469 223.221
C -33.399 310.243 222.761
C -29.420 310.415 221.693
C -26.528 311.443 223.693
C -23.380 311.536 224.164
C -20.180 312.995 225.099
C -17.421 314.169 225.115
C -14.374 315.671 225.873
C -12.142 317.165 227.482
C -9.334 318.037 229.402
C -6.353 320.481 229.555
C -3.104 322.397 230.008
C -2.015 325.133 231.797
C -0.909 328.812 232.609
C 0.549 331.188 234.184
C 2.456 333.334 236.078
C 3.929 335.989 237.416
C 4.646 339.170 238.123
C 5.248 342.119 239.631
C 5.582 344.570 241.796
C 7.070 348.122 242.757
C 8.453 350.589 244.684
C 6.856 353.994 245.735
C 6.124 357.817 246.229
C 4.826 359.840 248.584
C 4.181 362.519 250.702
C 2.743 365.257 251.839
C 1.294 368.263 252.650
C 0.057 371.080 254.316
C -2.203 373.041 255.541
C -3.757 375.256 258.073
C -6.415 377.663 258.316
C -8.760 381.106 258.137
C -12.447 382.260 258.096
C -15.224 383.483 259.001
C -18.178 385.095 259.206
C -21.280 386.176 259.550
C -24.728 387.432 258.395
C -27.507 387.583 257.052
C -30.292 387.668 255.723
C -33.569 388.130 255.183
C -37.266 388.240 255.969
C -40.051 387.734 253.544
C -43.337 388.270 252.491
C -46.157 386.688 251.658
C -49.119 386.036 249.224
C -52.832 385.533 249.341
C -55.752 385.232 248.234
C -58.233 383.637 246.645
C -60.525 381.861 244.975
C -63.211 379.617 244.687
C -65.177 378.299 242.173
C -68.037 377.571 239.309
C -69.385 375.350 237.948
C -71.337 372.326 236.351
C -73.067 370.358 234.906
C -74.664 367.554 233.157
C -75.419 365.430 230.832
C -75.859 362.738 229.194
C -75.559 359.851 227.664
C -75.225 357.171 225.794
C -74.671 353.961 224.210
C -74.425 351.021 222.642
C -73.627 348.357 221.103
C -71.102 346.358 218.771
C -70.133 343.449 217.394
C -69.483 340.720 215.701
C -68.320 338.938 213.348
C -66.392 336.822 210.770
C -63.479 335.824 210.215
C -60.771 333.878 209.268
C -57.816 333.047 207.861
C -54.679 330.987 206.993
C -51.780 329.683 206.082
C -48.484 330.284 203.752
C -45.946 329.459 202.941
C -41.792 328.988 202.823
C -38.909 328.256 202.291
C -35.781 327.375 201.093
C -32.625 327.218 199.965
C -29.295 327.101 199.827
C -26.168 326.334 200.953
C -22.876 326.180 201.606
C -19.844 325.824 202.648
C -16.345 325.880 203.237
C -13.244 325.313 204.290
C -10.110 325.302 204.637
C -6.622 326.313 204.918
C -3.469 325.503 205.166
C -0.312 327.030 205.418
C 2.720 328.850 205.619
C 6.154 329.905 204.999
C 10.349 330.980 204.041
C 14.724 329.206 204.152
C 18.595 330.106 204.805
C 22.060 330.877 205.832
C 24.738 332.286 203.933
C 27.241 330.969 203.253
C 29.639 328.303 202.115
C 33.018 326.352 201.292
C 35.932 324.438 199.881
C 37.035 319.999 202.551
C 39.427 316.108 203.295
C 40.615 313.695 201.759
C 43.011 311.056 202.102
C 45.429 308.886 202.091
C 47.872 307.217 200.135
C 50.378 305.407 198.827
C 52.733 303.381 197.643
C 55.582 302.630 196.056
C 58.106 301.235 194.381
C 61.005 300.138 192.859
C 63.466 298.645 191.327
C 65.812 297.232 189.584
C 68.112 295.927 187.611
C 69.287 293.357 185.532
C 70.176 291.262 182.950
C 71.832 289.292 180.524
C 74.182 287.808 178.375
C 75.131 286.216 176.003
C 75.732 282.666 174.164
C 76.823 280.861 171.245
C 77.759 279.066 168.258
C 78.638 277.691 165.516
C 79.718 275.963 162.645
C 80.615 274.478 159.911
C 79.705 273.119 156.695
C 78.151 272.160 153.945
C 76.904 272.059 151.116
C 76.097 272.277 147.793
C 75.848 270.377 144.408
C 74.091 270.405 141.310
C 72.800 270.820 137.965
C 71.493 271.002 134.964
C 69.914 271.534 131.532
C 68.565 271.257 129.092
C 66.147 271.502 126.885
C 63.497 271.508 124.545
C 60.540 272.999 122.953
C 58.069 274.157 121.784
C 55.311 275.727 119.940
C 52.935 276.990 118.546
C 48.772 276.734 118.639
C 45.165 277.257 118.006
C 42.794 279.894 117.850
C 39.751 281.184 116.982
C 36.988 282.435 117.033
C 33.800 283.156 117.603
C 31.403 285.376 119.205
C 27.689 285.829 119.358
C 24.663 287.699 119.187
C 21.861 288.490 121.195
C 18.362 288.919 121.485
C 16.513 291.236 123.614
C 13.930 293.100 125.227
C 11.285 293.446 126.595
C 8.484 294.484 127.941
C 5.958 295.589 130.717
C 4.874 297.476 133.580
C 2.926 297.966 135.862
C 1.743 298.969 138.908
C 0.115 301.239 140.851
C -0.322 300.577 145.136
C -2.077 300.856 148.856
C -0.592 301.877 152.046
C -0.908 302.861 155.058
C -0.164 303.029 158.617
C -0.222 302.803 161.606
C 0.432 302.802 165.025
C 1.984 303.069 167.730
C 3.345 304.148 170.782
C 3.986 303.048 174.424
C 4.547 302.599 178.153
C 7.146 301.691 180.225
C 9.404 299.499 182.573
C 11.557 298.853 184.854
C 13.752 298.680 187.496
C 15.844 297.683 189.871
C 17.858 295.731 191.677
C 20.448 294.376 193.347
C 23.397 293.712 194.636
C 25.624 291.800 197.309
C 28.133 291.257 199.572
C 31.100 288.731 199.308
C 33.606 285.784 199.964
C 36.889 285.152 199.589
C 40.149 284.032 200.035
C 42.814 282.124 199.697
C 45.345 279.820 199.420
C 48.441 278.191 199.331
C 50.985 276.740 197.962
C 54.574 275.989 197.425
C 56.621 273.540 195.773
C 58.764 270.114 194.743
C 60.192 268.243 191.679
C 62.225 267.070 189.553
C 63.912 265.156 187.349
C 65.484 263.703 184.834
C 65.981 261.196 181.959
C 65.607 259.630 179.322
C 65.213 258.123 176.656
C 65.781 256.629 173.709
C 67.375 256.041 170.330
C 65.774 254.397 167.394
C 65.955 252.558 164.430
C 65.144 252.640 161.193
C 63.504 251.062 158.039
C 64.238 250.587 154.394
C 63.866 249.475 151.483
C 62.339 249.235 148.511
C 60.609 249.141 145.649
C 59.885 250.085 142.345
C 57.606 249.244 139.891
C 55.546 247.514 136.780
C 53.622 248.184 134.670
C 51.243 249.208 131.703
C 49.469 249.534 129.317
C 46.990 250.389 126.748
C 44.172 250.598 125.166
C 41.565 251.718 123.728
C 38.771 253.240 122.923
C 35.791 254.417 122.200
C 32.730 256.231 121.519
C 29.891 257.760 120.644
C 27.083 259.226 120.382
C 23.537 260.162 121.916
C 20.700 261.955 121.742
C 17.766 263.349 121.309
C 14.637 263.758 121.640
C 10.971 264.500 122.560
C 9.310 265.721 124.913
C 6.897 267.428 126.725
C 4.603 268.057 129.121
C 2.095 270.006 131.301
C -0.011 271.271 133.514
C -2.435 270.339 136.662
C -4.130 271.188 138.708
C -5.460 272.547 142.432
C -6.961 273.564 144.851
C -9.148 274.391 147.405
C -10.920 274.691 150.238
C -11.891 275.551 153.311
C -12.090 277.573 156.050
C -12.413 278.889 159.124
C -12.453 280.515 161.910
C -12.774 281.681 165.246
C -12.927 283.498 168.025
C -13.394 284.491 170.981
C -13.489 284.727 174.615
C -14.445 286.304 177.309
C -14.225 286.030 180.807
C -12.524 289.002 183.930
C -14.014 288.747 187.095
C -16.019 288.455 189.765
C -16.941 290.287 192.942
C -17.335 288.875 196.685
C -18.813 288.770 197.991
C -19.237 288.739 200.787
C -20.336 288.645 203.392
C -20.664 292.225 206.646
C -22.359 291.649 210.369
C -24.497 292.551 213.202
C -23.596 290.618 216.295
C -23.962 287.726 219.823
C -23.877 286.206 223.303
C -25.204 285.353 226.813
C -24.437 283.564 229.725
C -25.917 281.669 231.800
C -27.220 280.012 233.971
C -29.159 278.204 236.632
C -28.579 277.115 239.743
C -28.064 277.751 243.455
C -28.176 278.736 246.060
C -29.238 278.404 248.929
C -30.543 279.318 252.638
C -31.312 280.743 255.261
C -33.998 281.146 257.577
C -35.037 282.554 259.940
C -37.826 285.192 261.993
C -41.586 287.472 261.315
C -42.917 289.441 262.251
C -45.226 290.681 265.256
C -47.126 292.693 268.413
C -49.221 291.880 273.186
C -51.646 295.820 274.631
C -52.681 297.177 275.697
C -53.490 299.556 277.798
C -55.776 302.365 278.098
C -59.178 303.615 280.550
C -63.021 304.973 280.739
C -65.020 307.395 282.424
C -66.818 307.665 284.885
C -67.613 309.263 287.739
C -66.000 311.406 288.244
C -66.928 313.491 291.113
C -64.213 315.538 294.198
C -61.999 316.557 297.305
C -60.770 318.667 299.673
C -59.676 320.569 302.351
C -60.258 321.110 305.552
C -59.708 321.478 308.854
C -59.780 324.127 312.489
C -57.893 321.873 315.546
C -56.800 321.214 317.525
C -54.524 319.475 319.490
C -50.925 316.852 319.449
C -48.842 312.950 319.621
C -45.636 311.004 320.293
C -43.063 311.477 324.078
C -42.260 310.760 326.867
C -42.018 309.139 329.611
C -42.416 308.242 332.954
C -41.393 306.543 336.406
C -39.079 306.074 340.167
C -39.150 304.438 344.324
C -38.524 303.931 347.656
C -36.983 302.814 351.433
C -36.846 304.329 354.973
C -37.496 303.898 357.707
C -38.492 304.200 361.216
C -39.371 303.912 365.002
C -39.105 305.224 367.811
C -41.987 303.418 371.001
C -44.336 303.982 373.481
C -43.835 301.551 378.069
C -42.757 302.484 380.734
C -40.411 304.019 383.925
C -43.475 304.495 386.745
C -44.781 303.870 388.891
C -45.956 302.893 391.281
C -46.348 304.146 393.842
C -48.975 304.363 396.423
C -49.742 307.575 399.807
C -49.677 303.169 402.442
C -49.983 301.225 404.952
C -50.404 301.216 407.243
C -48.423 299.433 411.230
C -47.706 300.722 415.815
C -46.080 299.836 417.941
C -46.164 297.910 419.579
C -46.665 296.989 424.348
C -46.687 294.924 427.896
C -45.156 292.835 431.347
C -46.395 291.234 433.889
C -46.178 288.342 435.930
C -46.410 285.884 438.205
C -46.916 283.425 440.384
C -46.059 281.294 442.818
C -45.751 278.772 444.980
C -45.200 276.490 447.511
C -45.063 274.038 449.656
C -44.773 271.478 451.631
C -44.281 268.800 453.495
C -45.010 265.483 454.370
C -45.145 262.070 454.801
C -45.094 258.742 455.997
C -44.643 255.813 457.884
C -44.468 252.848 458.374
C -46.250 249.251 458.851
C -45.924 245.702 459.365
C -45.587 242.126 459.713
C -45.050 238.996 460.025
C -44.690 235.530 460.533
C -44.244 232.342 460.874
C -43.831 229.102 459.343
C -43.481 226.560 457.265
C -42.322 224.399 455.380
C -40.543 221.955 453.767
C -40.337 218.172 452.884
C -39.039 215.942 450.430
C -37.193 213.663 448.326
C -35.724 211.532 446.314
C -33.798 209.293 443.900
C -33.013 207.361 442.028
C -32.160 206.072 439.132
C -31.481 204.573 436.003
C -30.056 204.571 432.615
C -29.025 204.649 429.833
C -27.358 204.458 426.568
C -26.100 204.401 423.812
C -27.265 204.944 419.843
C -27.286 205.261 416.158
C -25.568 206.986 413.575
C -24.714 207.467 410.302
C -24.322 208.629 407.527
C -24.734 209.970 404.520
C -24.301 212.883 402.383
C -24.823 213.812 398.793
C -23.865 215.185 395.649
C -24.905 217.673 393.360
C -25.473 218.667 390.015
C -25.124 221.981 388.525
C -25.028 224.728 386.246
C -26.054 226.421 383.995
C -26.538 228.514 381.521
C -27.672 231.760 379.655
C -27.900 235.310 379.125
C -29.145 237.722 377.756
C -30.214 240.931 377.261
C -29.755 244.035 375.945
C -32.683 247.187 376.635
C -34.828 250.614 375.825
C -35.377 253.556 377.938
C -36.254 256.599 378.274
C -37.859 259.463 379.845
C -39.655 261.760 380.542
C -41.343 264.427 382.009
C -42.233 266.538 384.142
C -42.688 269.421 386.096
C -45.395 271.645 387.712
C -47.634 274.323 389.208
C -48.917 275.098 392.311
C -51.470 275.416 395.277
C -52.748 276.575 397.974
C -53.825 278.289 400.755
C -55.452 279.334 403.451
C -57.573 279.386 406.026
C -59.007 279.583 409.065
C -59.597 279.813 412.290
C -62.102 280.558 415.278
C -63.208 281.708 418.305
C -64.482 279.619 421.349
C -66.692 278.102 424.214
C -66.291 276.955 427.351
C -66.733 276.198 430.715
C -67.529 274.445 433.389
C -68.710 272.535 435.987
C -69.316 271.080 439.111
C -69.214 268.771 441.372
C -68.757 267.380 444.776
C -69.426 264.348 446.586
C -71.204 261.248 448.735
C -70.781 257.494 449.547
C -70.158 254.807 451.102
C -70.173 251.686 452.378
C -69.671 248.593 453.420
C -70.071 244.767 453.442
C -70.020 241.798 452.589
C -69.910 238.842 451.703
C -69.429 235.524 451.677
C -67.754 232.222 452.446
C -67.874 229.147 450.343
C -67.750 225.676 449.973
C -66.128 223.225 448.391
C -66.086 220.018 446.191
C -64.364 216.691 446.054
C -63.795 213.759 445.092
C -62.735 211.444 442.916
C -61.657 209.331 440.556
C -59.277 207.302 438.958
C -59.148 205.175 436.242
C -59.344 201.978 433.662
C -58.088 200.936 431.224
C -56.184 199.471 428.104
C -55.028 197.988 425.777
C -53.497 196.763 422.675
C -53.094 196.018 419.549
C -51.979 195.878 416.572
C -50.915 196.505 413.533
C -50.217 197.030 410.366
C -49.040 197.964 407.069
C -47.943 198.545 403.968
C -47.218 199.581 401.052
C -48.048 201.879 397.915
C -47.110 203.176 394.960
C -46.379 204.053 391.888
C -46.906 205.015 388.911
C -47.591 206.722 385.526
C -48.215 209.566 384.381
C -48.317 212.358 382.329
C -49.586 214.993 380.640
C -49.708 218.235 378.564
C -50.319 221.055 376.950
C -53.292 223.428 375.472
C -54.064 225.816 374.254
C -55.236 229.798 373.749
C -56.027 232.554 372.794
C -57.195 235.413 371.228
C -58.853 238.137 370.181
C -60.007 241.254 369.912
C -59.865 244.650 370.193
C -60.505 247.934 370.504
C -60.678 251.118 370.989
C -61.580 254.527 371.381
C -61.618 257.831 371.736
C -62.489 260.857 371.911
C -64.262 263.943 372.685
C -64.624 267.161 372.267
C -66.671 269.801 373.362
C -67.057 272.996 371.865
C -66.952 276.070 369.942
C -67.185 277.988 368.557
C -66.822 279.974 367.492
C -67.563 282.827 365.694
C -67.599 286.487 364.740
C -68.310 289.368 363.527
C -68.836 292.300 362.612
C -69.835 296.470 363.211
C -70.002 299.289 362.062
C -67.786 301.851 360.505
C -70.445 305.598 361.402
C -72.751 307.766 360.321
C -73.943 309.585 358.213
C -76.497 309.569 353.214
C -75.992 311.040 349.399
C -74.502 312.857 345.997
C -75.004 313.606 342.876
C -75.482 316.213 340.519
C -75.908 318.225 337.866
C -76.567 320.065 335.177
C -75.997 322.480 332.930
C -76.150 324.855 330.593
C -75.825 327.215 328.095
C -76.062 329.432 325.715
C -76.336 331.812 323.524
C -76.594 334.397 321.490
C -78.511 336.681 319.642
C -80.294 339.359 318.417
C -81.533 342.144 316.624
C -81.948 344.907 314.494
C -83.242 347.418 313.455
C -86.219 349.263 311.435
C -87.725 352.332 310.304
C -89.319 355.415 309.317
C -90.548 358.259 308.550
C -91.987 361.281 307.459
C -93.295 364.120 306.614
C -95.558 366.824 307.375
C -97.739 368.888 308.748
C -99.067 371.148 310.390
C -100.002 374.026 311.997
C -102.395 377.094 311.977
C -103.943 379.444 314.160
C -104.978 382.189 316.262
C -106.141 384.599 318.155
C -107.251 387.335 320.571
C -108.698 389.189 322.093
C -110.236 390.486 324.687
C -112.122 391.828 327.360
C -112.795 392.398 330.928
C -113.396 392.720 333.816
C -113.951 393.596 337.338
C -114.463 394.164 340.270
C -116.865 392.705 343.353
C -118.481 392.133 346.631
C -117.606 391.568 350.024
C -118.341 391.422 353.358
C -118.769 390.499 356.216
C -119.753 388.933 358.971
C -118.870 386.689 361.696
C -120.439 385.338 364.817
C -120.545 384.553 368.289
C -120.968 381.757 370.413
C -122.414 380.346 373.316
C -121.053 377.787 375.534
C -120.560 375.464 378.200
C -121.398 373.313 380.112
C -121.755 371.149 382.546
C -121.617 367.726 384.437
C -120.051 364.714 385.624
C -120.212 361.933 386.840
C -119.388 358.693 387.555
C -117.986 356.381 389.621
C -117.879 352.175 388.487
C -117.813 348.093 389.064
C -115.528 345.594 387.667
C -114.265 342.670 387.701
C -112.999 339.557 386.304
C -112.598 336.710 385.455
C -111.547 333.696 384.066
C -109.945 331.658 382.313
C -107.706 329.249 381.081
C -107.519 325.993 379.021
C -106.820 322.643 377.372
C -105.759 321.517 374.293
C -105.877 319.985 370.680
C -104.794 318.521 368.046
C -103.226 316.742 365.555
C -102.443 315.161 362.744
C -102.606 314.067 359.597
C -101.999 313.306 356.374
C -100.713 313.039 353.361
C -100.551 311.198 349.848
C -99.197 309.870 346.999
C -99.752 311.029 343.312
C -100.708 311.159 339.509
C -99.561 312.574 336.680
C -98.657 313.194 333.381
C -98.880 314.339 330.300
C -99.487 315.374 327.082
C -99.200 316.432 323.760
C -99.324 318.524 321.297
C -98.146 320.190 318.203
C -99.411 322.360 315.633
C -101.302 323.950 312.273
C -102.713 327.264 310.877
C -103.036 329.910 309.167
C -104.167 332.497 307.324
C -105.045 335.351 305.914
C -107.434 338.166 304.835
C -109.464 340.495 304.912
C -111.461 342.845 305.046
C -112.996 345.777 304.506
C -113.329 349.476 303.793
C -116.136 351.682 304.861
C -118.163 354.495 304.431
C -119.193 357.288 305.942
C -122.012 359.688 307.134
C -122.764 363.360 307.224
C -124.476 365.958 307.627
C -126.097 368.258 309.445
C -127.684 370.391 311.477
C -127.974 373.298 313.426
C -130.382 374.846 315.357
C -133.539 377.065 316.779
C -134.446 378.444 319.205
C -135.479 380.490 322.406
C -136.647 382.170 324.590
C -137.790 383.804 327.671
C -139.441 384.379 330.397
C -140.202 384.909 333.441
C -140.600 384.791 336.695
C -141.365 384.525 339.879
C -141.640 384.209 343.477
C -142.072 384.143 346.790
C -142.413 383.506 349.885
C -143.210 380.917 352.795
C -143.280 380.196 356.077
C -143.781 379.678 359.274
C -145.039 378.349 361.865
C -146.186 376.296 364.916
C -145.579 373.559 366.306
C -145.084 371.100 368.698
C -145.291 368.100 370.234
C -144.572 365.268 372.744
C -144.195 362.519 374.542
C -145.598 358.727 375.098
C -145.380 356.261 376.382
C -144.200 352.341 377.240
C -143.662 349.591 378.371
C -143.617 346.482 379.896
C -143.728 343.232 380.725
C -142.903 340.034 381.185
C -140.782 337.433 381.789
C -139.238 334.456 382.003
C -137.348 331.853 382.245
C -135.872 328.626 382.305
C -133.888 325.998 382.746
C -132.709 323.078 382.919
C -131.817 319.621 382.196
C -130.473 316.803 383.150
C -129.860 313.565 381.926
C -127.848 310.529 380.589
C -128.312 306.444 379.186
C -127.782 302.667 381.609
C -129.924 300.001 380.311
C -132.083 296.645 381.693
C -133.717 294.267 382.368
C -134.962 290.898 384.635
C -137.686 287.916 386.777
C -138.174 284.245 386.932
C -138.784 280.985 384.911
C -134.536 277.514 382.722
C -130.216 273.746 383.575
C -130.649 271.397 384.811
C -130.642 268.319 384.738
C -130.663 263.682 384.844
C -130.995 260.658 386.272
C -128.389 258.214 389.791
C -127.277 256.102 390.558
C -127.021 253.790 391.315
C -122.783 250.792 389.846
C -117.157 250.514 389.576
C -116.886 248.110 392.097
C -116.286 245.940 394.818
C -116.121 243.771 396.597
C -113.721 238.280 394.377
C -112.657 234.139 395.646
C -111.538 231.569 397.031
C -109.869 229.252 398.007
C -108.385 225.870 397.505
C -106.921 223.845 399.824
C -105.180 222.603 402.009
C -105.696 220.923 403.515
C -105.186 218.615 404.774
C -104.906 214.678 405.764
C -102.953 213.120 408.744
C -100.155 210.911 411.481
C -99.521 209.172 413.207
C -99.477 206.410 415.570
C -99.425 204.491 417.970
C -101.391 201.179 418.564
C -103.562 197.520 418.798
C -107.175 194.273 420.235
C -105.293 190.571 419.937
C -103.251 187.431 419.924
C -106.284 184.629 419.077
C -105.670 181.358 421.077
C -104.817 179.554 423.523
C -102.230 176.720 424.216
C -102.882 173.835 425.585
C -102.351 172.382 428.348
C -102.766 170.340 429.793
C -102.898 170.010 433.232
C -103.837 165.903 435.082
C -102.168 163.929 437.616
C -99.139 162.894 438.723
C -97.445 161.573 439.811
C -95.704 158.029 441.164
C -92.567 158.121 441.362
C -88.806 156.095 442.301
C -86.042 154.511 443.550
C -83.486 154.311 445.875
C -79.943 153.521 445.773
C -75.884 152.715 447.723
C -73.196 151.078 445.831
C -69.878 149.745 443.931
C -66.724 151.019 441.101
C -65.699 152.803 440.104
C -62.632 154.905 439.713
C -62.753 159.036 439.869
C -61.877 160.648 441.739
C -61.714 164.449 440.029
C -60.559 168.125 439.453
C -61.990 171.407 440.203
C -62.445 172.924 443.053
C -61.406 175.582 445.783
C -61.836 178.513 445.693
C -60.457 181.775 446.752
C -62.620 184.520 449.247
C -61.962 187.394 450.095
C -62.353 189.885 449.713
C -62.825 193.761 452.021
C -64.705 196.882 453.650
C -66.844 199.795 456.307
C -69.117 202.592 457.203
C -70.579 204.573 458.832
C -74.595 206.862 458.509
C -78.649 206.750 460.363
C -81.302 207.311 463.177
C -84.744 210.019 464.866
C -86.491 211.721 469.431
C -89.311 214.334 469.624
C -92.388 215.851 471.921
C -95.840 216.396 472.115
C -97.975 216.809 474.600
C -100.710 215.787 475.187
C -104.203 215.626 475.744
C -106.692 214.914 477.708
C -109.999 215.749 478.682
C -113.091 216.028 479.957
C -116.032 216.319 481.480
C -119.372 216.456 481.643
C -122.576 216.956 482.423
C -125.988 217.085 482.934
C -129.089 217.513 483.848
C -132.171 218.159 484.635
C -135.300 219.002 485.261
C -137.704 220.734 487.139
C -140.006 222.936 488.443
C -142.888 224.610 489.627
C -146.169 225.615 490.377
C -148.343 227.507 491.248
C -150.303 229.508 494.163
C -152.885 231.841 495.090
C -155.362 234.304 495.996
C -157.605 236.501 496.565
C -160.143 238.783 497.431
C -162.417 240.986 498.107
C -163.307 244.443 498.630
C -163.354 247.731 498.923
C -163.560 250.764 498.352
C -164.321 253.942 497.323
C -165.958 257.336 498.290
C -165.818 260.817 497.551
C -166.132 264.206 496.352
C -166.316 267.357 495.467
C -166.397 270.936 494.146
C -166.367 273.722 493.851
C -165.208 276.717 493.169
C -163.947 279.986 492.695
C -161.827 282.461 490.999
C -159.997 284.410 489.709
C -158.152 286.990 487.861
C -156.488 289.064 486.406
C -152.846 291.037 486.894
C -149.886 293.204 486.415
C -147.434 293.941 483.956
C -144.946 295.881 482.647
C -142.292 296.911 481.597
C -139.120 297.810 481.218
C -135.921 297.143 479.617
C -132.524 298.706 479.415
C -129.635 299.925 477.725
C -126.139 299.398 477.631
C -122.873 300.744 477.476
C -119.898 299.346 475.890
C -116.591 298.832 474.646
C -113.597 298.865 474.806
C -110.360 298.852 474.300
C -106.705 297.473 474.088
C -104.140 295.168 473.068
C -101.319 294.058 473.289
C -98.734 291.824 473.174
C -96.045 290.487 471.573
C -93.834 287.177 473.346
C -90.566 284.789 474.133
C -90.250 281.147 473.898
C -88.443 278.529 473.747
C -87.454 275.102 474.469
C -86.088 272.625 475.466
C -85.113 269.395 476.319
C -85.202 266.287 476.682
C -84.829 262.810 476.361
C -83.928 259.619 478.334
C -82.806 256.259 479.704
C -84.297 253.427 480.981
C -85.581 250.785 483.585
C -86.543 247.936 484.688
C -87.298 244.662 485.425
C -88.222 241.833 486.892
C -89.498 239.722 489.138
C -91.239 237.328 490.742
C -93.350 234.946 491.562
C -94.413 231.985 493.983
C -95.677 228.959 494.962
C -98.821 228.273 497.174
C -101.217 227.108 500.054
C -104.368 225.979 500.395
C -107.209 224.259 501.419
C -110.018 223.655 503.032
C -112.749 223.144 505.050
C -115.775 222.063 506.435
C -118.868 222.303 507.346
C -122.380 221.190 507.743
C -125.335 222.113 509.569
C -128.257 222.659 512.494
C -131.212 224.966 513.429
C -134.152 226.042 513.902
C -136.951 227.501 515.087
C -139.712 229.187 515.754
C -141.874 231.909 517.400
C -143.006 234.657 518.246
C -144.122 237.427 519.028
C -146.207 239.973 519.675
C -149.231 242.208 519.283
C -149.437 245.817 520.190
C -151.249 248.632 521.186
C -151.991 251.767 520.309
C -152.250 255.566 521.099
C -154.624 258.420 520.573
C -155.804 261.307 520.910
C -155.854 264.625 520.451
C -155.651 267.917 519.889
C -156.354 270.892 518.160
C -155.612 274.251 518.455
C -155.510 278.247 519.423
C -154.668 280.836 518.331
C -153.755 284.302 516.699
C -153.227 287.124 515.859
C -152.076 290.332 514.498
C -150.289 292.994 514.033
C -148.468 295.245 512.717
C -146.129 296.965 511.186
C -143.648 298.774 510.020
C -140.970 300.457 508.254
C -138.622 302.257 506.702
C -136.035 303.532 505.368
C -132.077 303.737 505.048
C -129.368 304.885 503.423
C -126.760 306.380 502.119
C -123.802 307.518 501.975
C -120.050 308.345 501.690
C -117.324 306.886 501.210
C -114.102 306.153 500.160
C -110.903 305.083 500.295
C -107.391 304.033 499.112
C -104.331 302.900 498.577
C -100.941 301.568 500.419
C -98.387 300.466 500.220
C -95.307 297.651 499.945
C -92.726 296.102 499.670
C -89.515 294.806 499.649
C -86.629 293.180 500.187
C -84.243 290.850 500.207
C -82.487 288.198 498.977
C -80.588 285.463 498.522
C -79.018 282.774 497.679
C -77.029 279.846 497.436
C -75.329 277.180 496.413
C -73.413 274.680 496.246
C -71.645 271.578 496.967
C -69.321 269.419 496.194
C -67.977 266.385 497.354
C -69.063 262.343 497.190
C -69.549 259.809 496.334
C -69.429 257.127 495.065
C -67.903 254.267 494.577
C -65.240 252.053 493.110
C -64.040 249.141 491.764
C -64.696 246.379 489.423
C -63.097 244.475 487.332
C -61.616 241.298 486.791
C -60.135 238.492 485.696
C -58.439 235.874 484.545
C -57.992 232.658 483.734
C -56.843 229.611 483.012
C -56.086 226.390 482.027
C -54.857 223.481 481.212
C -53.643 220.525 480.645
C -52.480 217.456 480.305
C -49.853 215.132 480.394
C -47.530 212.711 481.160
C -45.511 209.814 481.370
C -44.153 206.587 481.079
C -42.365 204.273 481.792
C -38.727 202.510 481.791
C -36.659 199.725 482.759
C -34.557 197.012 483.876
C -32.894 194.516 484.964
C -30.906 191.773 485.925
C -29.142 189.266 486.966
C -27.044 187.816 489.516
C -25.287 187.169 492.236
C -24.402 186.266 495.058
C -23.818 184.717 498.058
C -21.300 182.639 500.174
C -20.385 181.950 503.546
C -19.889 180.758 506.917
C -19.230 179.796 509.980
C -18.772 178.770 513.626
C -17.771 178.192 516.179
C -17.099 178.591 519.367
C -16.126 179.072 522.732
C -16.660 180.319 526.147
C -17.052 181.463 528.858
C -17.654 182.397 532.356
C -18.124 183.326 535.202
C -17.055 186.531 537.649
C -16.709 188.866 540.498
C -18.734 190.641 542.810
C -19.194 192.418 545.692
C -19.849 194.582 547.715
C -20.005 197.391 549.475
C -21.958 200.319 550.398
C -21.673 203.245 552.718
C -22.826 205.483 555.237
C -23.401 208.939 555.720
C -23.161 211.791 557.798
C -25.418 214.651 558.022
C -26.993 217.716 558.956
C -27.051 220.622 559.689
C -27.739 223.653 560.726
C -28.816 227.411 560.562
C -30.953 230.157 559.653
C -31.463 233.135 559.323
C -32.765 236.049 558.099
C -34.987 238.618 558.309
C -35.074 241.724 555.253
C -35.694 245.488 553.689
C -37.580 246.475 550.707
C -39.033 248.709 548.963
C -40.019 250.472 545.936
C -40.357 252.459 543.716
C -41.136 254.193 540.801
C -42.219 254.790 537.925
C -44.110 255.783 535.137
C -43.872 257.639 531.763
C -44.261 259.634 528.555
C -44.307 258.989 525.170
C -43.102 258.743 521.442
C -43.348 258.581 518.253
C -44.126 258.636 514.903
C -44.041 258.571 511.586
C -42.914 258.164 508.473
C -42.452 257.250 505.266
C -42.654 255.837 502.305
C -41.773 255.836 498.435
C -42.187 255.394 495.066
C -40.309 252.899 492.723
C -38.108 251.339 489.874
C -38.092 248.588 487.936
C -37.760 246.376 485.276
C -36.400 244.079 483.344
C -34.644 241.911 481.341
C -33.688 239.459 479.036
C -32.548 236.595 478.061
C -32.449 233.503 476.021
C -30.196 230.801 475.287
C -27.141 228.402 473.770
C -25.051 225.265 474.615
C -23.931 222.302 474.591
C -22.015 219.529 474.634
C -20.460 216.654 475.104
C -17.606 214.325 476.214
C -15.525 212.840 477.951
C -13.493 211.355 479.737
C -11.613 208.956 481.136
C -10.729 205.528 482.464
C -8.269 204.775 485.161
C -5.977 202.649 486.716
C -5.279 201.154 489.619
C -2.833 200.291 492.517
C -1.834 197.343 494.606
C -0.138 195.692 496.667
C 0.965 194.903 499.730
C 1.947 194.344 502.879
C 1.813 192.765 506.013
C 3.547 192.865 508.997
C 6.214 192.343 512.084
C 6.359 192.445 515.012
C 6.418 192.342 518.948
C 6.916 192.140 521.891
C 7.082 192.367 525.551
C 7.750 193.476 528.519
C 7.473 194.548 531.502
C 6.727 196.185 534.246
C 6.335 198.006 536.952
C 5.339 199.936 539.852
C 4.610 201.562 542.678
C 3.818 203.562 545.017
C 3.343 207.277 546.351
C 2.227 209.367 548.735
C 1.561 211.349 551.258
C 1.738 213.947 553.070
C 1.591 217.346 554.876
C 0.306 220.176 554.516
C -1.190 223.238 555.155
C -1.786 226.557 554.994
C -3.565 229.938 555.488
C -4.775 233.015 555.520
C -3.987 236.876 554.458
C -4.848 239.520 554.244
C -6.592 242.998 552.710
C -7.725 245.743 552.147
C -8.562 249.091 551.858
C -9.029 252.290 550.963
C -10.242 255.056 549.547
C -12.664 257.054 548.217
C -14.446 259.345 546.524
C -16.528 261.241 544.951
C -18.217 263.696 543.023
C -20.458 265.680 541.579
C -21.879 267.992 539.974
C -22.775 270.441 537.431
C -24.608 272.970 536.482
C -25.053 275.077 533.702
C -27.463 276.125 530.769
C -29.327 277.992 528.386
C -31.469 280.584 526.124
C -33.814 282.897 524.865
C -36.236 284.650 521.930
C -37.863 287.497 518.926
C -36.232 290.722 517.894
C -37.141 293.628 516.407
C -34.514 295.265 515.375
C -30.726 296.487 513.693
C -27.958 297.805 514.511
C -24.384 299.845 512.960
C -19.137 300.740 511.992
C -17.279 304.150 512.871
C -13.654 306.815 510.140
C -13.095 309.069 507.938
C -13.280 311.250 504.989
C -13.897 314.010 503.391
C -12.548 317.034 502.119
C -11.835 319.974 500.665
C -11.340 323.001 499.382
C -9.892 325.254 497.374
C -8.673 327.973 495.877
C -7.422 330.519 493.908
C -6.380 333.249 492.461
C -5.127 335.941 491.150
C -3.627 338.605 489.908
C -2.693 341.981 490.099
C -1.139 345.020 490.544
C 0.416 348.179 490.204
C 2.005 351.077 489.013
C 3.586 353.631 489.203
C 3.828 357.555 490.146
C 5.830 360.537 490.406
C 7.879 363.478 490.823
C 9.877 365.950 491.108
C 11.866 368.845 491.344
C 13.813 371.415 491.643
C 16.035 373.382 493.694
C 17.930 374.604 496.105
C 20.291 375.228 498.004
C 23.281 375.913 499.530
C 25.507 378.649 501.172
C 28.105 379.068 503.572
C 31.140 379.414 505.493
C 33.767 379.833 507.409
C 36.897 380.002 509.583
C 38.822 380.603 511.529
C 40.630 380.280 514.250
C 42.432 380.124 517.288
C 44.145 378.312 519.987
C 45.394 376.819 522.228
C 47.391 375.102 524.785
C 48.897 373.631 526.965
C 48.221 372.287 530.857
C 48.590 370.734 534.193
C 49.556 367.647 535.655
C 50.523 365.723 538.308
C 50.678 363.611 540.481
C 50.094 361.618 543.068
C 49.300 358.261 544.227
C 48.919 356.451 547.483
C 49.502 353.788 549.776
C 47.697 351.370 551.620
C 47.207 349.612 554.650
C 46.043 346.188 555.142
C 45.068 343.066 556.573
C 43.672 341.314 558.565
C 42.567 338.916 560.505
C 40.233 336.059 561.810
C 38.317 333.028 561.534
C 36.240 331.087 562.609
C 33.777 328.716 562.635
C 32.787 325.479 562.984
C 28.599 324.381 562.490
C 25.160 322.185 563.082
C 22.887 320.730 560.604
C 20.548 318.706 559.844
C 17.499 317.582 558.205
C 14.705 316.703 557.564
C 11.701 315.742 556.092
C 9.557 315.131 553.895
C 7.418 313.628 551.550
C 3.752 313.530 550.352
C 0.270 312.809 549.017
C -1.673 313.817 546.356
C -4.442 315.708 544.313
C -6.516 316.254 541.935
C -8.712 316.280 539.288
C -11.024 317.071 537.043
C -13.233 318.856 535.293
C -15.002 320.388 532.872
C -16.097 321.591 530.016
C -19.045 323.115 527.838
C -21.018 323.709 525.105
C -21.491 327.067 523.169
C -23.021 330.294 521.546
C -22.565 332.178 518.796
C -23.056 334.183 515.999
C -23.238 336.925 514.181
C -23.657 339.937 512.586
C -23.897 342.509 510.225
C -22.974 345.175 508.647
C -22.386 347.331 505.691
C -21.683 350.773 504.933
C -21.938 354.873 504.213
C -19.795 358.087 504.217
C -18.133 360.593 503.223
C -16.751 363.637 502.783
C -14.910 366.350 502.394
C -13.311 369.703 503.393
C -11.633 371.842 504.864
C -9.908 373.932 506.343
C -7.812 376.465 507.002
C -4.829 378.746 506.561
C -3.058 380.606 509.262
C -1.136 383.299 510.382
C 1.720 384.069 511.929
C 3.710 385.933 514.702
C 6.880 387.896 515.089
C 8.994 389.740 516.495
C 11.392 390.431 518.729
C 13.730 390.883 521.080
C 17.017 390.968 522.314
C 18.609 391.717 525.284
C 20.448 393.543 528.478
C 22.405 393.002 530.595
C 25.228 392.290 533.246
C 27.307 392.197 535.396
C 29.690 391.453 538.087
C 30.874 390.793 541.028
C 32.333 389.376 543.474
C 33.369 387.322 545.814
C 34.165 385.467 548.405
C 35.180 383.019 550.876
C 36.277 380.967 553.274
C 36.799 378.765 555.505
C 35.395 376.115 558.115
C 35.971 373.589 560.256
C 36.602 371.462 562.668
C 36.110 369.844 565.351
C 35.164 367.532 568.285
C 33.361 365.042 568.864
C 32.162 362.047 570.134
C 29.998 359.818 571.458
C 28.558 356.451 572.652
C 26.847 353.809 573.665
C 23.339 352.611 575.371
C 21.654 350.537 576.169
C 18.712 347.567 576.054
C 16.784 345.288 576.529
C 14.574 342.873 577.657
C 11.940 340.965 578.485
C 9.418 338.787 578.350
C 7.774 336.009 577.250
C 5.517 333.675 576.384
C 3.682 331.281 575.241
C 1.128 328.985 574.350
C -0.633 326.387 573.258
C -2.935 324.319 572.649
C -6.121 322.803 571.744
C -7.999 320.145 571.484
C -11.240 319.231 570.471
C -14.572 315.961 573.377
C -15.453 315.619 569.673
C -20.901 314.630 570.774
C -23.438 314.259 567.387
C -25.702 313.935 562.493
C -28.219 313.467 561.535
C -32.925 313.889 561.933
C -35.024 314.092 560.317
C -37.401 314.186 558.736
C -40.212 312.567 556.636
C -44.546 313.547 556.947
C -47.066 316.209 555.246
C -48.408 316.952 552.093
C -49.636 317.073 549.383
C -50.939 317.292 545.170
C -51.980 317.634 542.010
C -53.429 319.896 539.868
C -54.132 322.294 536.448
C -54.917 320.337 533.078
C -54.035 321.700 531.144
C -52.578 323.230 528.430
C -51.593 325.240 524.452
C -51.584 326.225 522.034
C -50.420 329.095 520.253
C -49.234 331.364 517.822
C -49.327 332.940 514.670
C -49.711 336.446 514.058
C -52.648 338.607 513.541
C -54.231 344.361 514.710
C -56.732 344.257 513.528
C -59.011 344.009 511.877
C -62.842 340.765 509.655
C -66.619 339.865 510.207
C -70.940 338.572 510.003
C -72.682 335.934 511.795
C -75.455 333.356 511.624
C -75.604 329.819 510.744
C -78.095 328.063 513.050
C -80.366 325.686 515.584
C -77.887 321.353 515.794
C -77.702 318.116 517.155
C -79.431 316.480 517.438
C -81.448 314.073 518.792
C -82.727 311.848 515.153
C -81.634 308.964 514.923
C -83.038 305.707 513.180
C -84.234 302.763 513.458
C -81.605 299.196 513.666
C -80.698 295.176 514.128
C -80.542 291.407 516.347
C -80.509 287.778 516.505
C -80.171 284.853 517.461
C -79.756 281.437 520.639
C -77.897 280.053 521.037
C -79.393 276.281 521.906
C -78.447 271.651 521.116
C -78.521 268.328 522.320
C -78.080 265.119 523.126
C -76.298 264.057 524.796
C -75.234 260.739 525.724
C -72.038 258.052 524.665
C -72.041 255.343 524.887
C -71.778 252.759 525.181
C -69.163 249.102 524.398
C -67.501 245.901 524.577
C -68.026 242.592 523.827
C -67.808 238.188 523.534
C -69.525 235.589 523.702
C -68.688 231.812 525.373
C -67.864 229.571 526.613
C -66.789 226.451 528.222
C -65.648 223.911 526.982
C -67.237 221.056 529.238
C -65.281 217.486 530.403
C -66.989 214.416 532.025
C -69.007 211.830 533.753
C -68.045 207.337 535.535
C -67.417 204.566 537.666
C -70.578 200.835 536.850
C -73.297 198.661 537.249
C -75.336 196.242 539.935
C -79.071 193.702 541.876
C -80.121 190.876 542.070
C -81.355 188.147 541.472
C -80.050 184.854 539.956
C -78.552 181.501 539.204
C -78.090 178.687 537.613
C -75.706 175.553 537.108
C -71.245 174.393 538.708
C -68.713 171.612 538.659
C -68.488 167.828 541.283
C -66.278 167.751 544.778
C -65.295 164.173 546.664
C -64.886 160.788 545.444
C -64.142 157.362 545.425
C -64.707 154.619 545.549
C -64.424 151.926 547.898
C -64.577 148.127 547.473
C -64.228 144.772 547.791
C -62.912 142.537 551.464
C -61.540 140.778 554.864
C -59.474 140.143 560.175
C -62.253 139.670 564.354
C -63.887 138.274 567.318
C -63.061 134.627 569.688
C -64.907 134.534 572.164
C -65.781 134.299 575.191
C -62.277 134.489 579.500
C -61.996 131.807 583.315
C -64.261 134.139 587.761
C -65.151 131.606 590.342
C -65.298 131.448 595.146
C -64.586 132.148 600.066
C -66.207 130.066 602.894
C -67.553 127.047 605.555
C -68.692 124.168 607.671
C -69.716 122.251 609.889
C -68.938 119.908 611.837
C -69.020 114.915 613.400
C -68.705 110.572 615.378
C -66.712 110.591 619.362
C -65.786 108.521 622.051
C -64.854 106.615 625.099
C -63.795 105.237 628.154
C -62.042 104.582 631.694
C -60.956 105.626 634.061
C -59.483 105.917 636.181
C -58.336 105.518 639.870
C -55.712 110.173 639.941
C -53.606 111.994 641.904
C -49.785 112.559 641.413
C -47.273 113.441 645.816
C -43.790 115.080 647.181
C -42.874 119.452 648.650
C -41.278 120.340 651.843
C -40.734 123.102 655.751
C -40.942 123.314 659.490
C -39.169 121.946 662.671
C -39.860 123.475 666.813
C -38.979 119.592 668.420
C -39.944 119.092 671.982
C -41.293 117.642 675.539
C -43.695 116.769 677.309
C -45.597 115.661 680.672
C -46.507 112.619 683.169
C -49.390 110.507 686.139
C -50.396 107.772 687.645
C -51.815 105.341 688.344
C -53.079 103.322 690.080
C -53.114 100.563 692.300
C -53.778 98.215 694.445
C -55.259 95.033 694.955
C -56.423 92.066 696.011
C -57.720 89.272 697.260
C -58.180 85.964 697.476
C -59.268 82.855 698.001
C -59.915 79.503 698.516
C -61.009 76.505 699.188
C -62.214 73.524 699.635
C -63.499 70.492 699.841
C -66.152 68.317 700.573
C -68.878 66.216 700.564
C -71.143 63.506 700.769
C -72.643 60.338 700.998
C -74.864 58.317 700.790
C -78.272 56.678 702.220
C -80.925 54.273 701.836
C -83.666 51.976 701.360
C -85.984 49.873 700.736
C -88.557 47.505 700.327
C -90.941 45.380 699.791
C -94.183 44.671 698.377
C -97.095 44.776 696.823
C -99.335 44.643 694.695
C -101.490 43.927 692.130
C -104.979 42.508 691.155
C -107.476 42.723 688.625
C -109.681 42.446 685.782
C -111.848 42.314 683.325
C -114.127 42.266 680.266
C -116.294 42.381 678.493
C -118.337 43.597 676.230
C -120.715 44.942 673.985
C -121.699 47.014 671.114
C -122.486 48.808 668.885
C -123.496 50.598 665.843
C -124.310 52.218 663.415
C -125.946 55.962 662.573
C -127.269 58.956 660.849
C -126.360 61.228 658.278
C -127.078 63.676 656.007
C -127.165 66.275 654.443
C -127.466 69.438 653.487
C -125.793 72.469 652.367
C -126.728 75.898 651.185
C -126.607 78.686 648.972
C -125.846 82.139 649.020
C -126.636 85.433 648.002
C -124.376 88.213 647.305
C -123.017 91.386 646.394
C -122.901 94.381 646.370
C -122.366 97.564 645.806
C -120.818 101.134 646.214
C -118.139 103.516 646.505
C -117.114 106.300 647.167
C -114.986 108.778 648.174
C -112.792 111.275 647.445
C -110.819 113.490 650.637
C -109.000 116.716 652.450
C -105.803 116.870 654.234
C -103.394 118.555 655.458
C -100.846 119.465 657.892
C -99.213 120.809 660.017
C -96.902 121.722 662.454
C -94.508 121.541 664.462
C -91.398 121.751 666.081
C -89.734 122.684 669.435
C -87.584 123.781 672.368
C -86.026 122.288 675.054
C -85.332 121.116 678.736
C -83.624 120.136 681.262
C -81.346 119.316 683.705
C -79.850 118.403 686.523
C -79.405 117.231 689.614
C -78.409 115.533 692.346
C -77.026 113.404 694.433
C -75.949 112.426 698.126
C -74.049 111.128 700.660
C -74.919 108.148 703.029
C -75.696 105.949 706.184
C -75.179 102.794 707.233
C -74.517 99.980 709.163
C -75.104 97.289 710.971
C -75.984 94.712 713.063
C -76.066 91.768 714.952
C -77.000 88.770 715.725
C -76.555 85.261 716.829
C -78.546 82.501 717.985
C -80.817 79.849 720.265
C -83.481 77.072 719.920
C -84.863 74.223 719.862
C -86.942 71.588 720.183
C -88.925 68.959 719.945
C -92.262 67.045 719.929
C -95.106 66.093 719.184
C -97.932 65.153 718.372
C -100.572 63.228 717.615
C -102.459 60.271 716.203
C -105.985 60.280 714.995
C -109.018 58.666 714.369
C -111.218 57.979 711.954
C -114.844 57.933 710.546
C -117.125 55.638 708.654
C -119.813 54.602 707.409
C -122.340 54.645 705.211
C -124.771 54.931 702.929
C -126.372 54.207 699.889
C -129.283 55.101 698.261
C -133.141 55.437 696.878
C -134.647 56.289 694.508
C -136.586 57.201 691.205
C -138.448 57.769 688.933
C -140.301 58.932 685.986
C -142.136 60.777 684.058
C -143.162 62.573 681.640
C -143.588 64.845 679.312
C -144.276 67.293 677.232
C -144.517 69.884 674.711
C -144.997 72.167 672.320
C -145.139 74.686 670.387
C -144.832 78.610 669.825
C -144.700 81.221 667.713
C -145.041 83.772 665.684
C -145.686 86.750 664.804
C -145.934 90.497 663.940
C -144.244 93.116 664.211
C -142.813 96.211 663.586
C -141.746 99.367 664.136
C -139.955 102.728 663.561
C -138.482 105.689 663.593
C -138.110 109.161 665.704
C -136.884 111.646 666.023
C -134.144 114.582 667.192
C -132.502 117.069 667.691
C -131.161 120.215 668.235
C -129.872 123.069 669.441
C -127.752 125.356 670.622
C -124.732 126.903 670.966
C -122.053 128.650 671.996
C -119.227 130.041 672.691
C -116.494 131.888 674.000
C -113.579 133.394 674.526
C -111.252 135.191 675.666
C -108.914 136.889 677.885
C -106.511 139.057 678.315
C -104.502 140.371 680.883
C -102.079 140.929 682.293
C -99.696 143.619 684.180
C -99.342 144.886 688.558
C -97.332 148.055 689.482
C -93.812 150.077 689.247
C -92.537 153.802 688.844
C -92.741 158.090 688.075
C -91.067 161.199 688.466
C -90.383 164.456 688.639
C -90.403 167.278 686.535
C -90.479 170.889 686.382
C -90.512 175.072 686.627
C -92.084 177.459 684.662
C -92.436 181.382 683.290
C -90.996 183.202 680.281
C -93.090 186.313 680.036
C -94.532 188.644 677.840
C -92.638 192.817 675.748
C -92.204 194.879 673.211
C -92.525 195.748 670.554
C -93.892 195.955 667.330
C -97.309 198.704 666.415
C -96.493 203.027 668.104
C -96.751 205.904 667.895
C -95.686 209.540 667.479
C -94.614 211.939 667.178
C -93.206 216.801 664.772
C -91.872 219.543 665.659
C -89.861 222.183 666.445
C -86.625 224.519 668.704
C -85.362 226.774 667.269
C -84.886 230.664 665.629
C -80.207 231.916 664.624
C -79.739 232.705 661.369
C -78.749 234.862 658.431
C -81.094 235.936 655.259
C -81.666 237.725 652.837
C -83.069 239.598 650.764
C -81.520 241.860 648.324
C -81.716 242.201 643.836
C -79.098 243.358 641.132
C -79.509 244.701 638.864
C -79.727 247.004 636.569
C -79.349 248.755 633.523
C -75.770 252.294 632.392
C -73.165 251.022 628.705
C -73.249 253.520 625.457
C -72.988 257.726 623.981
C -72.211 261.221 623.933
C -74.518 262.883 620.140
C -75.891 265.350 617.025
C -74.788 267.945 613.798
C -71.797 269.822 611.704
C -72.039 272.213 608.666
C -71.116 275.712 606.747
C -67.280 277.390 605.366
C -67.618 280.185 603.255
C -68.845 285.146 602.125
C -67.436 287.845 601.741
C -65.995 289.738 599.661
C -61.922 290.763 600.536
C -60.184 292.765 601.396
C -58.409 294.757 602.687
C -59.309 297.120 605.619
C -60.216 299.815 606.551
C -60.094 303.986 606.751
C -60.161 307.033 608.747
C -58.308 309.426 610.512
C -59.995 310.886 612.742
C -60.519 314.086 615.073
C -64.089 317.131 615.142
C -64.355 319.632 615.979
C -65.413 321.377 620.136
C -65.022 324.663 622.149
C -63.196 327.037 623.106
C -62.155 329.526 625.698
C -58.300 331.476 625.552
C -56.765 332.648 627.642
C -53.051 333.090 628.704
C -50.487 335.917 628.963
C -48.443 336.477 630.498
C -46.367 337.954 632.178
C -43.388 339.479 631.197
C -40.894 340.894 634.613
C -37.476 341.256 636.998
C -35.677 345.310 635.544
C -31.980 346.954 636.233
C -29.044 349.537 634.739
C -25.985 349.816 632.777
C -21.801 351.173 632.847
C -19.735 353.419 631.568
C -17.235 355.239 632.118
C -14.682 358.436 630.406
C -11.031 360.740 630.949
C -8.912 361.546 633.050
C -5.493 362.973 635.988
C -4.670 365.332 637.351
C -2.310 368.394 638.901
C 0.696 370.676 640.599
C 3.806 373.002 640.611
C 3.674 375.408 642.305
C 3.514 380.857 644.211
C 4.727 382.396 645.941
C 5.849 384.180 648.781
C 7.920 386.597 650.558
C 7.536 389.853 652.878
C 10.557 392.469 655.722
C 12.902 393.282 659.151
C 16.813 394.184 660.836
C 19.588 397.236 661.965
C 22.250 398.956 663.692
C 23.515 402.352 665.930
C 25.371 404.474 667.751
C 27.692 407.378 668.979
C 28.524 411.365 671.110
C 29.619 412.902 672.159
C 31.654 415.413 672.728
C 33.461 417.821 673.189
C 35.721 420.779 674.218
C 36.560 421.956 678.676
C 37.826 424.103 683.060
C 37.878 422.997 685.396
C 37.588 422.365 687.867
C 39.231 421.595 691.305
C 42.069 421.359 693.640
C 44.038 418.760 695.834
C 45.279 417.629 698.562
C 45.174 416.464 703.278
C 46.485 416.136 705.865
C 47.177 412.435 708.340
C 48.659 413.162 711.057
C 49.015 413.420 713.331
C 47.564 415.088 717.154
C 49.429 414.948 720.209
N -40.807 -14.474 49.524
N 57.998 376.697 -75.340
N 382.465 366.095 257.798
N 320.581 461.671 181.621
N 53.511 290.004 283.982
N -36.814 349.952 241.714
N 36.190 278.669 156.736
N -48.810 238.711 416.831
N -114.099 352.650 344.520
N -124.255 264.190 495.569
N -23.597 220.969 518.035
N 13.244 352.584 532.217
N -106.023 84.090 683.198
