# Supplementary material for: Impact of DNA methylation on 3D genome structure
Source: Nat Commun. 2021 May 28;12:3243. doi: 10.1038/s41467-021-23142-8 (PMC8163762; doi:10.1038/s41467-021-23142-8)
Supplement: Supplementary file 7 — Supplementary Software 2 [file 41467_2021_23142_MOESM7_ESM.zip › Supplementary_Software2/test/output_pos/cartnucl_000000_000080.xyz]

2888
generated by Juergen Walther
C 0.000 0.000 0.000
C 1.965 -1.615 3.120
C 1.184 -2.319 5.398
C 1.269 -3.322 8.828
C 2.380 -6.252 10.874
C 4.965 -8.856 11.538
C 6.408 -10.962 13.547
C 6.542 -14.320 14.683
C 7.166 -17.307 16.082
C 7.747 -20.139 17.723
C 8.526 -23.381 18.012
C 8.946 -26.560 18.932
C 9.768 -29.852 19.571
C 10.235 -32.905 20.617
C 10.481 -36.005 21.548
C 10.544 -39.210 22.331
C 9.610 -41.895 24.385
C 8.172 -44.637 25.890
C 7.392 -47.801 27.265
C 7.345 -51.191 28.186
C 6.152 -53.747 29.236
C 4.883 -56.027 32.324
C 3.378 -59.092 33.468
C 1.718 -62.091 34.596
C 0.238 -64.812 35.364
C -1.233 -67.823 36.443
C -2.708 -70.569 37.319
C -5.768 -72.328 38.062
C -8.905 -73.242 38.536
C -11.791 -74.283 38.139
C -14.685 -75.919 37.312
C -17.465 -78.357 38.522
C -20.883 -79.194 37.969
C -24.109 -80.465 36.968
C -27.127 -81.532 36.264
C -30.603 -82.636 35.144
C -33.303 -83.370 35.001
C -36.526 -83.093 34.443
C -40.032 -82.781 34.103
C -43.060 -81.489 32.469
C -45.484 -80.316 31.223
C -48.544 -79.324 29.454
C -51.051 -78.353 28.056
C -53.914 -75.355 28.521
C -56.820 -73.113 28.055
C -58.297 -71.073 25.554
C -60.893 -69.264 24.264
C -62.647 -67.039 23.178
C -64.386 -64.249 22.735
C -64.680 -61.071 20.987
C -67.111 -58.232 20.749
C -69.138 -55.864 19.026
C -69.581 -52.364 18.778
C -71.766 -49.590 18.580
C -71.295 -46.431 16.815
C -71.749 -43.173 15.427
C -72.584 -40.294 15.481
C -73.469 -37.201 14.860
C -73.142 -33.325 14.442
C -71.663 -30.289 13.206
C -71.349 -27.266 13.266
C -69.906 -24.185 12.936
C -69.417 -21.317 11.170
C -66.755 -18.215 12.679
C -65.310 -14.391 13.218
C -61.903 -13.120 12.773
C -59.881 -10.686 12.415
C -56.821 -8.778 12.913
C -54.767 -6.750 13.723
C -51.887 -4.903 14.364
C -48.859 -4.136 14.559
C -45.629 -2.859 14.036
C -42.720 -1.038 15.798
C -39.733 1.011 16.942
C -36.552 0.400 18.114
C -33.551 0.002 20.615
C -30.504 -0.104 21.594
C -27.120 0.085 22.178
C -24.086 0.028 23.521
C -21.614 -0.522 25.692
C -18.771 -1.476 27.224
C -15.874 -2.826 27.988
C -12.634 -2.934 30.280
C -9.340 -3.289 31.137
C -7.734 -6.021 33.419
C -5.842 -7.871 36.316
C -3.889 -10.583 36.707
C -1.421 -12.804 37.737
C -0.011 -15.264 39.414
C 1.306 -17.655 41.497
C 3.224 -20.208 42.929
C 3.869 -23.203 43.962
C 5.907 -26.263 44.423
C 5.898 -29.264 46.400
C 6.289 -32.078 49.453
C 4.910 -35.494 50.618
C 4.692 -38.588 51.254
C 4.098 -41.614 52.617
C 3.252 -44.690 53.473
C 1.289 -47.420 55.341
C -1.011 -49.205 56.376
C -3.339 -50.984 57.347
C -5.195 -53.642 58.207
C -6.543 -57.171 58.045
C -9.919 -58.294 59.155
C -12.093 -60.744 60.367
C -14.945 -62.343 59.689
C -18.495 -63.574 60.694
C -20.619 -66.649 60.410
C -23.062 -68.544 60.946
C -26.259 -69.505 60.671
C -29.505 -70.221 60.283
C -32.249 -71.782 58.746
C -35.668 -71.956 59.196
C -39.497 -72.883 60.377
C -42.261 -72.822 59.398
C -45.911 -72.955 57.926
C -48.805 -73.246 57.223
C -52.260 -73.067 55.999
C -55.323 -72.086 55.617
C -58.038 -71.003 54.361
C -60.390 -69.291 52.844
C -62.852 -67.447 51.690
C -65.272 -65.409 49.925
C -67.705 -63.710 48.390
C -69.689 -61.629 47.035
C -70.970 -57.892 46.586
C -72.877 -55.675 44.930
C -75.077 -53.632 43.617
C -76.978 -51.099 43.430
C -78.801 -47.726 43.056
C -78.157 -44.735 42.400
C -78.369 -41.491 41.197
C -78.200 -38.118 41.159
C -78.191 -34.516 39.796
C -77.953 -31.294 39.090
C -77.511 -27.585 40.734
C -77.150 -24.842 40.384
C -75.289 -21.136 39.846
C -74.509 -18.251 39.394
C -74.133 -14.814 39.188
C -73.327 -11.576 39.534
C -71.732 -8.653 39.340
C -69.709 -6.312 37.906
C -67.612 -3.774 37.234
C -65.488 -1.582 36.191
C -63.220 1.106 35.717
C -61.160 3.407 34.490
C -59.282 5.913 34.118
C -56.747 8.482 34.604
C -55.332 11.260 33.633
C -52.728 13.425 34.577
C -50.989 15.530 34.263
C -51.650 17.715 38.094
C -51.423 18.307 40.714
C -53.629 21.500 41.935
C -52.421 24.663 42.421
C -55.767 25.316 42.445
C -58.648 25.660 44.783
C -62.365 24.124 46.269
C -65.259 26.083 48.820
C -66.784 27.314 48.160
C -70.366 26.573 51.139
C -72.877 27.325 51.935
C -76.845 28.688 56.027
C -76.318 33.571 59.628
C -77.898 36.986 61.196
C -78.221 40.920 62.917
C -79.689 43.463 64.368
C -80.734 46.141 64.850
C -81.968 49.263 63.348
C -80.618 52.701 68.701
C -80.997 55.403 69.470
C -80.368 58.202 70.828
C -81.373 62.184 72.878
C -80.147 64.732 71.678
C -78.632 67.574 70.093
C -77.308 70.632 69.337
C -77.458 73.757 68.567
C -77.122 78.828 70.607
C -75.190 82.942 70.631
C -73.731 85.265 70.239
C -63.752 84.497 68.950
C -61.289 86.768 68.779
C -61.653 88.794 71.069
C -61.494 91.572 70.218
C -58.213 94.106 70.183
C -55.687 95.017 69.309
C -54.059 97.732 69.079
C -52.744 100.234 68.245
C -51.518 103.962 70.643
C -50.069 106.197 72.353
C -48.316 106.552 74.132
C -44.749 108.121 75.311
C -40.310 112.183 74.872
C -40.525 114.627 78.394
C -42.501 118.132 79.119
C -41.978 121.287 79.303
C -38.852 125.360 78.350
C -38.746 127.827 79.930
C -37.851 130.487 81.502
C -36.328 134.524 80.552
C -35.476 138.451 80.574
C -35.531 141.806 81.105
C -35.780 145.080 82.249
C -34.853 146.561 82.481
C -35.499 148.337 77.433
C -36.365 152.343 73.904
C -36.200 156.477 72.021
C -35.703 160.733 73.608
C -35.366 163.341 75.713
C -33.565 167.298 78.352
C -34.211 169.936 76.827
C -35.432 173.459 76.477
C -32.789 176.292 73.507
C -34.110 178.144 66.739
C -31.597 181.710 66.200
C -29.367 184.932 63.122
C -31.751 188.087 63.397
C -31.579 191.575 62.225
C -32.445 196.267 62.201
C -33.358 199.958 61.330
C -35.561 203.214 60.390
C -35.392 206.810 58.376
C -38.634 207.815 58.729
C -39.792 209.709 55.150
C -41.426 212.437 58.463
C -41.083 216.281 59.459
C -43.631 219.245 59.954
C -45.793 221.568 61.162
C -49.877 222.183 61.420
C -53.773 224.618 59.771
C -57.458 227.013 62.557
C -59.668 229.976 62.850
C -62.470 232.540 63.533
C -62.047 236.092 66.420
C -61.400 237.325 70.204
C -62.972 239.407 73.005
C -67.236 238.701 75.950
C -69.744 239.651 78.006
C -71.466 241.119 80.508
C -76.204 239.763 82.425
C -77.866 240.837 86.429
C -80.127 239.961 89.471
C -82.861 240.345 92.259
C -83.827 240.558 94.600
C -86.473 242.779 96.901
C -86.999 239.783 98.372
C -90.571 238.264 99.375
C -93.016 234.481 101.560
C -96.047 231.979 102.985
C -98.129 231.473 105.572
C -102.179 231.037 108.440
C -106.635 230.825 108.633
C -111.477 229.340 108.545
C -114.490 228.130 108.432
C -117.676 228.054 106.863
C -120.453 227.430 104.249
C -122.285 228.136 100.837
C -125.533 228.162 100.053
C -129.768 227.741 98.594
C -131.602 226.400 96.429
C -134.746 226.064 94.993
C -138.021 227.365 93.063
C -139.896 226.861 92.267
C -143.357 227.326 90.689
C -147.125 229.789 91.301
C -150.317 228.776 89.930
C -152.828 228.325 88.274
C -156.572 226.410 88.687
C -158.983 226.527 86.945
C -161.591 226.277 87.822
C -162.605 225.971 91.105
C -165.984 226.221 91.988
C -170.168 227.166 93.696
C -174.095 226.456 91.858
C -177.376 225.611 92.456
C -180.025 224.532 92.798
C -182.736 221.148 92.052
C -184.890 218.442 91.802
C -186.835 217.017 93.185
C -188.267 215.428 94.522
C -192.302 213.834 95.052
C -194.998 210.618 95.594
C -193.346 204.776 94.106
C -194.031 202.350 91.247
C -195.708 200.807 88.933
C -195.558 199.175 85.787
C -196.014 197.496 82.916
C -196.668 196.027 80.007
C -196.335 193.684 77.639
C -196.258 191.870 74.842
C -196.188 189.594 72.247
C -196.271 187.864 69.484
C -196.122 186.225 66.685
C -195.719 184.606 63.839
C -195.794 184.476 60.334
C -195.142 184.483 56.954
C -194.667 183.717 53.534
C -194.240 182.120 50.434
C -193.468 181.890 47.534
C -194.215 182.615 43.627
C -193.159 182.352 40.194
C -192.019 182.234 36.773
C -190.814 182.016 33.826
C -189.749 181.735 30.482
C -188.618 181.537 27.454
C -186.732 183.020 24.761
C -184.869 184.950 22.836
C -182.488 186.307 21.402
C -179.603 187.170 19.769
C -178.012 188.223 16.378
C -175.258 190.030 15.025
C -172.158 191.283 13.666
C -169.465 192.610 12.351
C -166.178 194.099 11.111
C -164.191 195.591 9.815
C -161.902 197.899 9.362
C -159.610 200.513 8.721
C -156.979 202.877 9.719
C -154.961 204.874 10.586
C -152.117 207.037 11.427
C -149.875 208.922 12.206
C -149.405 212.917 13.311
C -147.996 216.166 14.377
C -145.919 217.518 16.919
C -143.965 219.991 18.237
C -142.805 222.166 20.006
C -142.297 224.892 21.829
C -141.850 226.313 25.149
C -141.084 229.645 26.677
C -139.340 231.871 28.842
C -139.990 234.133 31.482
C -139.383 237.263 33.012
C -139.385 238.109 36.563
C -139.126 239.825 39.683
C -139.561 242.123 41.559
C -139.543 244.336 43.975
C -140.660 246.192 47.233
C -141.624 246.425 50.690
C -142.810 247.970 53.023
C -144.424 248.583 55.973
C -144.344 249.247 59.310
C -148.045 249.653 61.575
C -150.523 251.010 64.577
C -152.685 249.101 66.836
C -154.428 248.907 69.494
C -157.261 247.962 71.574
C -159.745 247.933 73.254
C -162.553 247.136 75.150
C -164.788 245.443 76.540
C -166.786 243.637 78.795
C -170.417 243.211 80.026
C -173.720 242.636 81.812
C -176.324 240.387 81.643
C -179.849 238.876 80.802
C -182.390 236.948 81.084
C -184.944 234.801 81.922
C -187.756 233.042 82.023
C -190.670 231.709 81.099
C -193.221 229.640 80.358
C -195.123 227.021 79.784
C -198.733 225.428 79.357
C -201.258 223.131 79.598
C -203.037 221.205 76.704
C -205.714 219.804 74.201
C -206.339 216.949 72.533
C -207.896 214.236 71.018
C -209.201 212.391 68.621
C -210.766 210.800 66.011
C -212.174 208.442 63.843
C -212.375 206.610 61.186
C -212.993 203.517 59.242
C -213.478 202.503 55.828
C -215.047 201.695 52.050
C -213.974 201.144 48.380
C -213.327 199.740 45.615
C -213.000 198.914 42.363
C -212.136 198.059 39.293
C -211.432 198.587 35.548
C -210.213 199.606 32.897
C -208.934 200.625 30.279
C -207.586 200.750 27.211
C -205.533 199.629 24.240
C -203.920 201.844 21.714
C -202.699 202.450 18.498
C -199.959 203.357 16.819
C -198.130 205.598 14.219
C -195.656 205.261 11.423
C -193.954 206.139 8.937
C -191.496 207.814 7.396
C -189.004 209.625 6.090
C -185.718 210.164 4.975
C -183.899 212.721 3.534
C -182.123 215.405 0.974
C -179.740 217.101 0.745
C -176.397 219.152 0.387
C -174.026 220.838 -0.308
C -171.080 223.018 -0.517
C -169.238 225.681 -0.495
C -167.007 227.833 0.221
C -165.007 229.991 1.674
C -163.244 232.436 2.979
C -161.124 234.741 4.801
C -159.057 236.943 6.229
C -157.516 239.104 7.977
C -157.582 242.042 10.655
C -155.912 244.116 12.705
C -154.257 246.429 14.333
C -153.756 249.216 15.764
C -153.432 252.365 17.959
C -154.291 253.390 20.787
C -154.310 254.989 23.863
C -155.447 256.807 26.472
C -155.598 258.394 29.979
C -156.246 259.831 32.885
C -158.877 262.256 34.847
C -159.708 263.456 37.224
C -161.622 264.051 40.894
C -162.680 264.991 43.565
C -163.842 266.634 46.383
C -165.605 268.049 48.862
C -167.361 268.509 51.660
C -168.294 267.870 54.878
C -169.889 267.568 57.820
C -171.121 266.910 60.728
C -173.010 266.642 63.719
C -174.104 266.028 66.797
C -175.772 265.975 69.472
C -178.485 265.792 71.896
C -179.519 266.017 74.984
C -182.479 265.716 76.858
C -184.979 268.411 79.338
C -187.103 269.355 81.664
C -191.577 271.069 78.511
C -191.697 274.151 79.638
C -192.837 277.050 82.553
C -193.336 281.392 83.535
C -194.207 283.683 84.553
C -194.477 287.377 84.229
C -197.312 289.244 84.862
C -198.487 291.756 85.836
C -199.669 292.843 86.683
C -198.469 295.379 90.201
C -199.016 298.664 91.942
C -199.971 301.414 93.875
C -203.146 303.230 97.227
C -206.232 304.255 97.929
C -205.781 306.494 97.328
C -209.030 309.867 96.796
C -208.458 312.150 95.661
C -201.557 315.432 94.801
C -200.761 320.358 92.308
C -201.322 323.914 91.357
C -202.619 325.820 92.087
C -204.255 329.058 91.211
C -202.585 332.890 91.574
C -199.113 334.981 93.930
C -200.527 338.784 94.667
C -197.877 340.564 98.252
C -197.109 343.820 99.776
C -194.620 346.172 102.673
C -193.539 350.057 101.540
C -193.286 353.591 103.409
C -189.392 356.798 103.346
C -187.485 358.190 105.300
C -184.729 359.773 104.729
C -183.186 362.608 106.525
C -179.830 362.830 108.126
C -178.478 365.441 108.509
C -175.665 369.160 110.383
C -172.534 368.293 110.014
C -169.758 366.791 109.324
C -165.559 368.575 107.846
C -164.153 365.126 109.340
C -162.868 361.103 111.640
C -161.462 359.734 112.696
C -159.612 356.841 111.992
C -157.660 354.500 107.812
C -154.474 352.882 105.981
C -155.700 349.036 105.253
C -155.584 345.822 103.650
C -156.880 341.860 106.183
C -157.741 339.536 106.943
C -156.628 334.941 110.749
C -157.515 331.998 110.820
C -160.820 330.448 110.767
C -160.302 327.720 113.407
C -161.953 324.299 114.833
C -161.874 320.402 114.027
C -165.559 318.574 115.217
C -167.664 314.518 117.296
C -169.190 310.561 117.832
C -169.334 307.929 121.067
C -170.174 304.966 123.457
C -171.808 303.151 123.646
C -174.191 299.806 124.002
C -173.549 299.633 127.295
C -174.933 296.032 130.113
C -175.683 297.332 132.868
C -184.489 296.889 131.047
C -185.674 297.185 134.531
C -188.853 296.086 135.333
C -191.516 297.287 137.607
C -193.470 299.258 139.910
C -197.074 301.220 138.976
C -200.229 302.107 136.875
C -201.934 298.775 134.586
C -205.600 296.435 133.443
C -207.898 296.260 131.800
C -211.296 296.352 129.961
C -214.999 297.714 130.026
C -217.895 301.562 130.439
C -222.423 301.146 131.053
C -225.601 301.663 129.476
C -229.264 300.859 127.603
C -233.099 301.727 125.678
C -238.020 301.589 125.055
C -241.234 302.095 121.736
C -243.159 302.016 118.136
C -246.403 300.174 117.585
C -247.875 296.399 118.353
C -251.098 295.121 118.001
C -255.058 295.804 115.989
C -258.042 295.726 115.886
C -259.889 294.924 116.800
C -261.420 294.236 114.889
C -263.278 291.098 113.385
C -265.807 288.286 113.041
C -268.194 286.482 112.931
C -269.556 283.767 113.244
C -270.496 279.964 114.328
C -270.181 276.336 114.451
C -272.266 273.243 116.043
C -269.712 269.716 116.463
C -269.498 267.090 118.278
C -269.285 266.904 122.390
C -269.171 266.632 126.632
C -269.226 263.833 129.185
C -269.492 259.390 129.335
C -268.097 257.016 130.318
C -266.998 258.461 134.219
C -268.482 257.915 137.645
C -267.863 255.814 140.478
C -267.465 253.213 144.220
C -266.422 252.069 145.794
C -265.393 251.336 148.772
C -264.664 249.172 152.123
C -264.087 246.809 154.062
C -261.778 244.584 155.664
C -263.354 242.182 157.823
C -261.058 240.182 161.961
C -259.404 239.759 165.136
C -255.599 239.351 167.713
C -254.592 238.079 170.509
C -251.465 237.924 172.433
C -250.556 234.796 174.919
C -249.195 229.740 175.157
C -248.398 229.472 177.962
C -246.899 227.625 181.111
C -243.796 224.917 183.351
C -243.083 223.065 186.847
C -241.806 220.598 188.605
C -242.903 215.168 190.721
C -241.519 213.485 194.021
C -242.306 210.197 195.533
C -241.070 209.714 197.757
C -240.079 207.731 199.207
C -236.661 204.844 199.543
C -235.789 202.375 200.339
C -234.511 199.539 198.904
C -233.351 196.037 197.981
C -233.709 191.902 198.130
C -235.480 189.740 198.011
C -239.150 187.764 197.118
C -244.009 186.985 195.865
C -246.455 183.866 194.963
C -246.128 180.680 195.324
C -248.079 178.416 195.895
C -250.498 176.616 194.757
C -251.927 174.223 195.896
C -253.502 172.870 197.178
C -256.321 168.642 198.464
C -258.317 165.093 199.810
C -260.110 162.403 200.130
C -261.605 159.652 198.463
C -263.163 156.854 197.458
C -264.943 154.183 196.592
C -265.437 151.175 195.210
C -266.622 148.397 193.795
C -267.444 145.297 192.516
C -268.720 142.575 191.252
C -269.953 139.966 189.766
C -271.111 137.405 188.038
C -273.685 135.778 186.296
C -275.883 134.471 183.992
C -277.832 132.431 181.859
C -279.176 129.786 179.978
C -280.849 128.501 177.831
C -284.445 127.319 176.410
C -286.363 125.834 173.748
C -288.299 124.499 171.011
C -289.805 123.293 168.470
C -291.644 121.832 165.846
C -293.255 120.593 163.326
C -295.047 121.132 160.242
C -296.491 122.388 157.552
C -297.054 123.454 154.703
C -297.290 124.102 151.347
C -299.539 123.904 148.179
C -300.074 125.478 145.029
C -300.188 126.630 141.611
C -300.498 127.784 138.559
C -300.546 129.233 135.029
C -301.257 130.397 132.582
C -301.583 132.703 130.268
C -302.191 135.197 127.837
C -301.303 138.241 125.978
C -300.633 140.780 124.595
C -299.666 143.623 122.485
C -298.901 146.071 120.870
C -299.735 150.159 120.825
C -299.797 153.763 119.997
C -297.554 156.462 119.465
C -296.804 159.601 118.343
C -295.960 162.509 118.150
C -295.646 165.792 118.512
C -293.638 168.554 119.770
C -293.705 172.298 119.726
C -292.311 175.539 119.235
C -291.727 178.527 121.034
C -291.773 182.062 121.138
C -289.539 184.324 122.930
C -287.908 187.222 124.229
C -287.805 189.960 125.447
C -287.045 192.946 126.562
C -286.036 195.747 129.100
C -284.042 197.233 131.698
C -283.606 199.350 133.835
C -282.478 200.824 136.706
C -280.277 202.851 138.327
C -280.559 203.424 142.638
C -280.156 205.400 146.234
C -278.617 204.244 149.351
C -277.389 204.855 152.225
C -276.758 204.336 155.772
C -276.686 204.524 158.763
C -276.249 204.062 162.185
C -275.491 202.711 164.905
C -273.926 201.678 167.874
C -274.551 201.090 171.636
C -274.535 200.677 175.412
C -274.850 198.094 177.670
C -276.450 195.687 180.328
C -276.550 193.593 182.748
C -276.141 191.541 185.479
C -276.584 189.464 188.028
C -278.038 187.303 190.112
C -278.834 184.645 192.019
C -278.939 181.707 193.488
C -280.235 179.387 196.438
C -280.184 176.953 198.843
C -282.276 173.659 198.970
C -284.755 170.811 200.038
C -284.948 167.457 199.864
C -285.542 164.103 200.557
C -287.076 161.187 200.532
C -289.014 158.353 200.605
C -290.186 155.063 200.814
C -291.392 152.273 199.711
C -291.675 148.591 199.400
C -293.962 146.140 198.104
C -297.136 143.495 197.534
C -299.085 141.659 194.749
C -300.166 139.373 192.844
C -302.033 137.322 190.927
C -303.495 135.432 188.647
C -306.184 134.439 186.082
C -308.046 134.451 183.616
C -309.855 134.490 181.114
C -311.544 133.563 178.370
C -312.238 131.723 175.140
C -314.381 132.922 172.337
C -316.466 132.329 169.598
C -316.827 132.967 166.341
C -318.934 134.202 163.314
C -319.666 133.212 159.773
C -321.108 133.270 156.987
C -321.862 134.586 154.000
C -322.490 136.129 151.098
C -321.998 136.795 147.685
C -323.398 138.801 145.249
C -325.709 140.432 142.263
C -325.536 142.312 140.018
C -325.167 144.645 136.867
C -325.340 146.315 134.391
C -325.110 148.745 131.649
C -325.465 151.475 129.944
C -324.877 154.130 128.292
C -323.857 157.058 127.217
C -323.195 160.128 126.255
C -321.913 163.367 125.262
C -320.900 166.337 124.116
C -319.883 169.301 123.586
C -319.310 173.021 124.870
C -317.966 176.063 124.391
C -317.053 179.133 123.694
C -317.063 182.301 123.856
C -316.760 186.079 124.545
C -315.555 188.017 126.685
C -314.034 190.736 128.206
C -313.499 193.222 130.428
C -311.716 196.087 132.284
C -310.546 198.464 134.263
C -311.489 200.904 137.395
C -310.688 202.809 139.268
C -309.162 204.512 142.769
C -308.129 206.267 145.003
C -307.367 208.683 147.365
C -307.038 210.631 150.077
C -306.019 211.875 152.998
C -303.779 212.498 155.493
C -302.217 213.165 158.393
C -300.341 213.578 160.984
C -298.900 214.237 164.159
C -296.853 214.788 166.718
C -295.641 215.547 169.529
C -295.056 215.870 173.109
C -293.366 217.179 175.578
C -293.251 217.113 179.091
C -291.759 215.134 183.464
C -291.384 214.110 187.907
C -291.291 212.739 191.772
C -289.642 212.394 195.185
C -290.807 212.295 197.658
C -291.184 211.937 201.176
C -290.092 213.662 204.084
C -290.765 212.130 206.821
C -290.298 211.402 209.543
C -289.774 210.927 213.279
C -288.294 210.750 216.481
C -288.197 211.665 219.383
C -286.140 212.352 221.700
C -284.860 214.815 223.702
C -283.868 216.934 224.700
C -283.564 217.942 227.544
C -286.775 220.256 233.957
C -286.981 223.685 234.978
C -286.157 225.516 238.196
C -282.511 226.662 240.350
C -282.857 232.276 240.305
C -278.105 232.843 240.984
C -275.792 233.687 241.376
C -272.782 233.539 243.382
C -269.482 233.864 241.043
C -266.470 234.770 239.832
C -263.471 232.873 238.514
C -261.101 232.683 240.296
C -258.682 231.426 242.558
C -255.467 231.028 242.313
C -252.722 228.857 242.889
C -249.793 227.234 243.133
C -246.793 225.856 243.519
C -244.461 223.487 243.127
C -241.856 221.415 243.341
C -239.226 219.194 243.075
C -236.580 217.301 243.300
C -234.081 215.263 243.669
C -231.706 213.021 244.138
C -229.106 211.644 246.048
C -227.080 209.828 248.156
C -224.642 207.739 249.642
C -222.109 205.391 250.281
C -220.414 203.549 251.952
C -217.429 202.966 254.616
C -215.510 200.682 256.633
C -213.703 198.410 258.776
C -212.238 196.223 260.581
C -210.383 193.957 262.535
C -208.823 191.806 264.386
C -208.556 190.059 267.530
C -208.986 188.856 270.574
C -209.872 187.155 273.001
C -210.742 184.739 275.269
C -209.646 182.728 278.414
C -210.975 181.001 281.230
C -212.310 178.725 283.693
C -213.459 176.816 286.097
C -215.074 174.562 288.718
C -215.872 173.288 291.082
C -217.746 172.524 293.667
C -219.597 171.839 296.600
C -222.734 171.407 298.465
C -225.279 171.207 299.979
C -228.360 170.450 301.824
C -230.936 169.987 303.352
C -233.437 172.085 305.951
C -236.207 173.067 308.196
C -239.756 173.150 308.249
C -242.755 173.418 309.862
C -245.495 174.321 310.802
C -248.079 176.026 311.997
C -251.232 177.699 311.290
C -253.976 179.398 313.189
C -257.368 180.032 314.071
C -259.676 182.710 314.170
C -262.254 184.429 315.874
C -265.097 186.246 314.481
C -268.099 188.136 314.078
C -270.003 190.368 314.696
C -272.534 192.420 315.036
C -274.860 195.492 314.356
C -276.840 197.700 312.321
C -278.350 200.306 311.916
C -279.713 203.009 310.328
C -282.387 204.586 308.934
C -281.934 208.519 307.113
C -283.082 212.284 305.885
C -282.720 213.857 302.596
C -283.507 216.135 300.515
C -282.959 218.644 297.936
C -282.662 221.193 296.385
C -282.050 223.686 294.035
C -281.099 225.087 291.402
C -280.869 226.585 288.234
C -279.419 229.639 286.375
C -278.512 232.582 284.151
C -276.024 233.375 281.903
C -272.768 234.988 280.417
C -270.756 236.072 278.173
C -269.057 237.271 275.434
C -266.814 238.579 273.367
C -263.928 239.780 272.205
C -261.128 240.401 270.441
C -258.641 240.309 268.294
C -255.599 242.108 266.485
C -253.436 242.976 263.979
C -249.609 242.235 263.747
C -245.711 242.604 263.500
C -243.122 240.984 262.087
C -240.133 240.213 260.489
C -236.975 239.343 260.137
C -233.599 238.720 260.052
C -230.360 237.759 259.142
C -227.682 235.947 259.199
C -224.814 234.093 257.762
C -221.717 232.618 258.835
C -217.782 231.939 260.038
C -215.602 229.402 261.971
C -213.509 227.114 262.616
C -211.082 225.174 263.925
C -209.097 222.878 265.225
C -207.027 221.143 267.965
C -206.224 219.690 270.571
C -205.482 218.202 273.172
C -204.139 216.033 275.348
C -202.843 212.727 276.648
C -202.794 211.626 280.208
C -201.441 209.739 282.818
C -202.207 207.440 285.114
C -202.244 206.157 288.786
C -201.606 202.994 290.694
C -201.162 201.162 293.203
C -202.132 199.522 295.958
C -203.339 198.017 298.692
C -204.704 195.331 300.495
C -205.677 194.668 303.741
C -205.870 193.666 307.725
C -207.741 192.607 309.721
C -210.223 190.940 312.283
C -211.751 189.703 314.538
C -214.148 188.464 317.027
C -216.221 188.409 319.515
C -218.841 188.067 321.287
C -221.852 188.192 322.585
C -224.718 188.588 324.140
C -228.117 188.840 325.367
C -231.167 188.927 326.729
C -234.115 189.521 327.756
C -237.042 192.109 328.494
C -240.253 192.678 329.308
C -243.238 193.216 330.548
C -245.559 194.804 332.017
C -248.450 197.010 333.288
C -250.326 199.294 332.262
C -253.089 201.320 331.730
C -254.924 204.135 331.391
C -257.911 206.424 330.571
C -260.116 208.786 329.870
C -260.809 212.804 330.046
C -262.441 214.978 329.426
C -264.133 218.183 327.339
C -265.747 220.515 326.293
C -267.654 223.342 325.689
C -268.877 226.382 324.969
C -269.991 229.056 323.317
C -271.506 230.705 320.744
C -272.548 232.925 318.447
C -273.655 234.673 315.972
C -274.567 237.156 313.607
C -275.894 238.886 311.099
C -276.791 241.185 309.136
C -276.833 244.122 306.982
C -278.504 246.237 305.139
C -277.962 249.089 303.156
C -277.840 249.489 298.459
C -278.068 250.449 294.773
C -278.308 252.468 293.048
C -280.251 252.668 289.407
C -283.405 254.662 285.927
C -284.287 254.336 282.808
C -287.243 256.338 280.106
C -286.549 258.269 277.493
C -289.534 259.257 274.397
C -287.627 262.685 272.227
C -284.284 265.776 271.649
C -282.307 267.410 268.135
C -280.461 267.715 264.900
C -280.535 268.242 261.773
C -279.671 268.488 258.101
C -276.952 268.541 256.053
C -274.457 268.749 253.897
C -274.003 268.273 250.016
C -270.538 267.970 246.483
C -268.227 271.149 244.346
C -266.074 272.922 242.484
C -263.944 271.563 240.977
C -262.478 273.339 240.393
C -260.332 275.985 240.363
C -258.112 276.798 239.746
C -256.527 280.201 238.032
C -255.666 281.469 234.729
C -259.508 283.903 231.394
C -260.725 287.868 230.282
C -260.938 290.431 228.255
C -259.204 294.054 227.569
C -257.655 297.489 226.025
C -258.815 301.591 229.799
C -260.323 305.568 230.661
C -263.434 307.761 229.623
C -267.280 310.189 229.405
C -268.135 313.043 225.555
C -269.163 316.210 224.475
C -270.299 319.641 228.681
C -269.917 323.734 228.022
C -270.286 326.689 226.126
C -272.555 329.171 224.501
C -277.499 331.309 222.352
C -279.293 335.071 222.104
C -283.150 336.186 220.428
C -285.273 338.133 218.882
C -289.100 339.239 218.035
C -290.658 341.766 217.643
C -288.466 347.438 215.831
C -289.587 349.700 215.905
C -291.784 351.723 218.290
C -294.629 352.821 221.136
C -295.883 356.206 223.324
C -298.108 359.098 223.489
C -299.234 362.543 225.615
C -300.330 365.093 223.136
C -302.511 366.972 223.966
C -305.890 370.537 224.482
C -306.598 373.809 220.843
C -309.356 375.961 220.769
C -311.380 378.240 221.334
C -313.390 380.675 218.032
C -315.890 382.191 216.104
C -315.469 383.929 211.710
C -314.037 387.508 212.533
C -314.850 390.480 210.406
C -316.120 393.844 207.665
C -314.178 398.372 207.170
C -317.027 400.236 203.652
C -313.547 404.746 204.622
C -312.600 407.263 201.525
C -311.891 409.939 199.549
C -311.753 411.517 196.609
C -311.901 414.735 194.256
C -312.225 414.587 188.321
C -313.544 414.494 184.798
C -312.279 416.956 181.929
C -314.115 420.334 178.824
C -314.371 423.279 175.505
C -313.313 425.437 175.111
C -310.146 428.620 175.050
C -305.048 429.086 174.164
C -302.319 431.207 173.528
C -301.272 433.749 167.315
C -299.195 435.144 163.489
C -296.938 435.242 163.941
C -295.934 437.351 162.207
C -294.826 440.227 161.782
C -293.724 442.302 160.234
C -293.878 445.967 161.117
C -292.532 448.305 162.029
C -292.049 451.002 162.621
C -290.979 453.445 161.256
C -291.359 455.336 158.621
C -289.507 459.687 159.571
C -287.479 462.239 157.461
C -283.344 462.917 158.948
C -280.353 466.029 160.037
C -279.932 468.213 162.624
C -279.655 469.405 165.491
C -278.399 471.809 167.891
C -277.650 474.369 167.653
C -279.508 478.682 169.006
C -279.255 481.503 170.899
C -276.964 484.617 172.430
C -275.322 489.789 170.096
C -275.330 495.178 168.558
C -272.169 499.457 166.280
C -269.884 501.560 167.323
C -268.632 502.408 168.860
C -266.914 503.654 169.520
C -265.816 503.440 178.136
C -262.770 506.365 177.353
C -260.526 507.146 178.765
C -260.885 513.025 178.927
C -258.359 514.616 178.992
C -257.272 515.848 177.137
C -253.988 516.994 177.111
C -253.698 521.177 173.220
C -250.593 523.194 172.603
C -249.846 525.831 171.429
C -247.764 527.765 171.217
C -245.591 529.995 170.290
C -242.332 531.305 170.784
C -239.378 532.900 170.757
C -236.600 534.726 170.765
C -233.301 535.244 170.539
C -230.160 536.355 170.706
C -226.828 537.227 170.473
C -223.812 538.462 170.583
C -220.776 539.565 170.909
C -217.656 540.510 171.420
C -215.283 542.607 172.929
C -212.899 544.116 174.900
C -209.987 545.575 176.280
C -206.711 546.657 176.939
C -204.442 547.727 178.604
C -202.586 550.803 180.458
C -199.870 551.964 182.518
C -197.243 553.092 184.719
C -194.839 553.864 186.670
C -192.166 554.960 188.683
C -189.743 555.841 190.642
C -188.531 556.403 193.992
C -188.146 556.647 197.262
C -187.543 556.053 200.237
C -186.327 555.061 203.283
C -184.431 556.145 206.502
C -184.101 555.340 209.956
C -183.285 554.127 213.256
C -182.657 553.217 216.342
C -182.037 551.856 219.851
C -181.723 551.516 222.615
C -182.461 550.666 225.699
C -183.290 550.008 229.072
C -184.930 548.054 231.718
C -186.384 546.545 233.819
C -187.725 544.469 236.533
C -188.983 542.811 238.736
C -192.413 542.874 241.111
C -195.044 542.046 243.575
C -197.126 539.327 244.508
C -199.230 537.727 246.673
C -201.627 536.383 247.958
C -204.620 535.650 249.190
C -207.689 533.727 248.834
C -210.849 533.136 250.754
C -213.390 531.127 252.236
C -216.893 530.666 252.093
C -219.954 530.140 253.785
C -222.884 528.267 252.678
C -226.079 526.683 252.497
C -229.050 526.520 252.863
C -232.197 525.670 253.191
C -235.942 525.089 252.217
C -238.627 523.836 250.179
C -241.562 523.770 249.392
C -244.355 523.414 247.454
C -246.994 521.555 246.376
C -249.736 523.133 243.379
C -253.315 523.603 241.387
C -254.012 523.393 237.797
C -256.075 523.090 235.390
C -257.513 523.756 232.113
C -259.245 524.639 229.830
C -260.659 525.435 226.751
C -260.958 525.854 223.664
C -261.683 525.550 220.241
C -263.138 527.465 217.224
C -264.768 528.760 214.047
C -263.745 530.234 211.105
C -263.046 533.003 208.411
C -262.531 534.247 205.506
C -262.229 535.113 202.191
C -261.786 536.716 199.319
C -260.998 539.118 197.143
C -259.714 540.938 194.618
C -257.982 542.018 192.042
C -257.518 544.585 189.050
C -256.710 545.742 185.932
C -253.913 548.290 184.966
C -251.978 551.429 183.626
C -249.027 552.123 182.168
C -246.519 553.474 180.175
C -243.981 555.388 179.311
C -241.551 557.696 178.559
C -238.827 559.415 177.192
C -235.839 560.648 177.116
C -232.535 561.438 175.636
C -229.704 563.555 176.279
C -227.062 566.768 176.581
C -223.982 567.978 178.575
C -221.005 568.747 179.335
C -218.200 570.202 180.509
C -215.353 571.134 181.899
C -213.085 572.960 184.413
C -211.747 573.879 187.043
C -210.415 574.732 189.694
C -208.137 575.559 192.012
C -204.857 575.458 193.890
C -204.344 576.325 197.478
C -202.342 577.464 200.104
C -201.166 576.622 203.112
C -200.566 577.375 206.881
C -197.846 577.062 209.441
C -196.391 577.478 212.189
C -195.922 576.974 215.468
C -195.695 576.342 218.746
C -194.485 574.651 221.576
C -194.872 574.811 225.004
C -194.626 575.700 229.011
C -195.054 574.482 231.646
C -195.396 572.707 235.144
C -195.513 571.770 237.983
C -196.148 570.243 241.260
C -197.566 569.547 244.087
C -198.976 568.007 246.488
C -200.933 566.208 248.411
C -203.059 564.753 250.448
C -205.333 562.684 252.366
C -207.288 560.860 254.369
C -209.561 559.236 255.883
C -213.416 558.490 256.512
C -215.793 556.565 257.905
C -218.066 554.966 259.641
C -220.846 554.487 261.092
C -224.431 553.788 262.317
C -227.238 553.041 261.154
C -230.393 551.663 260.751
C -233.689 551.471 260.043
C -237.153 549.935 259.352
C -240.248 549.092 258.547
C -243.940 550.580 257.648
C -246.566 550.126 256.827
C -249.897 549.566 254.361
C -252.592 549.041 253.098
C -255.908 548.696 252.162
C -258.998 548.947 250.878
C -261.619 548.747 248.826
C -263.523 547.379 246.350
C -265.658 546.766 243.828
C -267.423 545.802 241.306
C -269.691 545.393 238.608
C -271.563 544.236 236.117
C -273.718 543.904 233.840
C -275.889 544.480 230.972
C -278.346 543.497 229.060
C -280.137 544.554 226.225
C -282.561 546.822 223.985
C -284.730 547.354 220.442
C -285.942 549.162 217.112
C -287.942 549.830 215.523
C -290.690 548.950 212.872
C -294.312 547.129 211.907
C -296.478 546.293 209.634
C -299.286 547.325 207.729
C -301.869 547.760 205.630
C -304.541 547.951 203.661
C -306.451 549.260 201.244
C -308.893 550.229 199.190
C -311.061 551.299 196.725
C -313.497 552.088 194.706
C -315.963 553.075 192.839
C -318.458 554.303 191.063
C -321.886 554.735 190.458
C -325.151 555.798 190.219
C -328.343 556.924 189.194
C -331.088 558.202 187.413
C -333.832 559.386 187.052
C -337.855 558.985 186.994
C -341.093 560.517 186.619
C -344.335 562.086 186.408
C -347.089 563.682 186.185
C -350.236 565.216 185.807
C -353.079 566.746 185.569
C -355.806 568.462 187.192
C -357.854 569.923 189.330
C -359.280 571.977 191.151
C -360.776 574.679 192.635
C -364.143 576.330 193.670
C -365.531 578.597 196.040
C -366.803 581.353 197.993
C -368.080 583.695 199.898
C -369.259 586.544 202.146
C -370.605 588.166 203.991
C -371.232 589.728 206.810
C -372.094 591.228 209.893
C -371.276 592.905 213.059
C -370.578 594.124 215.673
C -369.861 596.081 218.695
C -369.212 597.557 221.261
C -368.745 596.698 225.317
C -368.111 596.952 228.952
C -365.657 598.191 231.197
C -364.600 599.153 234.301
C -363.121 599.388 236.939
C -361.735 598.837 239.903
C -358.669 598.409 241.816
C -357.652 597.967 245.393
C -355.740 598.689 248.310
C -353.577 597.067 250.590
C -352.537 596.533 253.928
C -349.189 595.815 255.191
C -346.385 595.150 257.298
C -344.959 593.823 259.577
C -342.948 592.879 261.986
C -340.152 590.850 263.822
C -336.877 589.411 264.199
C -334.943 587.529 265.598
C -332.286 585.431 266.069
C -329.111 584.872 267.157
C -327.274 580.946 266.703
C -324.764 577.806 267.617
C -322.418 576.011 265.451
C -319.926 574.062 265.083
C -317.973 571.375 263.596
C -316.533 568.806 263.029
C -314.783 566.124 261.665
C -313.332 564.312 259.566
C -310.993 562.642 257.548
C -310.029 559.160 256.194
C -308.466 555.960 254.875
C -308.488 554.165 251.933
C -309.371 551.373 249.318
C -308.996 549.486 246.758
C -308.041 547.577 244.062
C -307.895 545.407 241.555
C -308.837 543.153 239.283
C -309.445 541.434 236.453
C -309.741 540.466 233.327
C -310.212 537.561 230.662
C -309.816 535.802 227.753
C -312.496 535.057 225.013
C -314.956 533.258 222.543
C -316.178 533.714 219.441
C -317.354 533.224 216.207
C -319.517 532.840 213.752
C -321.956 532.163 211.430
C -323.818 531.799 208.491
C -326.143 532.491 206.354
C -327.597 533.060 202.993
C -330.826 533.346 201.440
C -334.541 532.594 199.701
C -337.962 534.258 199.029
C -340.390 535.644 197.541
C -343.420 536.624 196.436
C -346.221 538.098 195.492
C -349.926 539.109 195.713
C -352.592 540.320 196.699
C -355.221 541.584 197.709
C -358.139 543.232 197.837
C -360.694 545.897 197.020
C -363.402 547.119 199.270
C -366.554 548.528 199.793
C -368.116 551.084 201.268
C -370.881 552.514 203.600
C -373.357 555.327 203.674
C -375.796 557.015 204.697
C -377.373 559.064 206.828
C -378.738 561.074 209.127
C -379.637 564.181 210.496
C -381.317 565.355 213.275
C -384.121 566.601 216.014
C -384.419 568.398 218.313
C -384.818 571.020 221.224
C -385.573 572.871 223.450
C -385.882 575.060 226.380
C -386.140 576.031 229.459
C -385.597 577.427 232.266
C -384.353 578.506 235.104
C -383.321 579.295 238.120
C -381.727 580.395 241.182
C -380.507 581.527 244.079
C -379.013 582.130 246.819
C -376.873 580.861 249.920
C -375.057 581.571 252.657
C -373.695 582.254 255.558
C -372.706 581.732 258.527
C -371.041 580.835 261.883
C -368.506 579.349 262.958
C -365.749 578.461 264.863
C -363.585 576.510 266.571
C -360.415 575.443 268.481
C -357.854 574.027 270.019
C -356.555 570.570 271.756
C -354.490 569.120 272.945
C -351.149 566.647 273.400
C -348.772 565.018 274.313
C -346.376 563.066 275.875
C -344.327 560.656 276.994
C -341.806 558.488 277.257
C -338.621 557.362 276.791
C -335.819 555.548 276.404
C -332.961 554.185 275.788
C -330.142 552.075 275.349
C -327.113 550.808 274.838
C -324.620 548.888 274.629
C -322.445 546.049 273.943
C -319.538 544.593 274.243
C -317.904 541.627 273.298
C -316.453 538.695 273.733
C -313.695 536.303 275.233
C -310.879 532.961 273.534
C -307.014 530.774 274.097
C -306.563 527.001 272.288
C -305.369 523.340 272.011
C -305.148 520.268 272.228
C -303.788 518.636 272.764
C -299.818 517.544 273.758
C -297.156 514.302 274.228
C -293.805 511.981 272.701
C -291.073 512.174 274.967
C -288.892 509.956 274.656
C -286.611 507.739 276.007
C -284.206 504.820 273.867
C -281.441 503.382 272.950
C -279.541 500.388 272.963
C -277.354 497.866 272.605
C -274.988 495.543 272.365
C -273.733 492.556 271.525
C -272.001 489.722 271.214
C -270.397 486.767 270.430
C -268.564 484.088 270.117
C -266.887 481.313 269.979
C -265.372 478.381 269.968
C -263.060 476.106 271.304
C -261.383 473.598 272.961
C -259.549 470.733 273.928
C -257.890 467.639 274.051
C -256.615 465.243 275.354
C -253.525 463.542 277.330
C -252.124 460.636 278.929
C -250.796 457.771 280.676
C -249.823 455.121 282.163
C -248.487 452.256 283.714
C -247.404 449.605 285.225
C -247.106 447.692 288.269
C -247.282 446.531 291.354
C -248.173 445.090 293.942
C -249.326 442.979 296.383
C -248.354 440.541 299.255
C -249.582 439.201 302.318
C -251.072 437.367 305.045
C -252.280 435.819 307.670
C -253.988 434.092 310.612
C -254.666 433.025 313.112
C -256.114 432.786 316.049
C -257.441 432.595 319.320
C -260.083 433.133 321.817
C -262.175 433.712 323.842
C -264.880 433.926 326.313
C -267.088 434.267 328.362
C -268.136 436.929 331.399
C -269.883 438.653 334.166
C -273.100 439.917 334.972
C -275.430 441.082 337.182
C -277.445 442.795 338.670
C -278.991 445.196 340.359
C -281.462 447.867 340.312
C -283.014 450.275 342.724
C -285.730 451.958 344.297
C -286.918 455.244 344.841
C -288.351 457.628 347.027
C -290.629 460.369 346.242
C -292.826 463.174 346.457
C -293.688 465.876 347.429
C -295.245 468.635 348.266
C -296.476 472.342 348.046
C -297.963 475.198 346.444
C -298.548 478.178 346.327
C -299.208 481.268 345.021
C -301.413 483.727 344.203
C -300.037 487.378 342.262
C -300.065 491.374 341.245
C -299.875 492.920 337.929
C -300.253 495.445 336.026
C -299.429 497.768 333.348
C -298.610 500.155 331.728
C -297.686 502.428 329.260
C -296.880 503.577 326.462
C -296.812 505.091 323.294
C -294.827 507.583 321.119
C -293.453 510.174 318.704
C -291.363 510.215 315.965
C -288.133 510.726 313.793
C -286.380 511.199 311.155
C -284.978 511.914 308.097
C -282.901 512.511 305.579
C -280.083 512.740 303.809
C -277.665 512.486 301.479
C -275.855 511.689 298.854
C -272.826 512.465 296.409
C -271.062 512.700 293.486
C -267.848 510.734 292.456
C -264.196 509.789 291.378
C -262.661 507.479 289.473
C -260.508 505.843 287.288
C -257.977 503.987 286.286
C -255.108 502.274 285.494
C -252.649 500.337 283.931
C -250.795 497.733 283.447
C -249.088 495.110 281.462
C -246.525 492.624 281.875
C -242.897 490.598 282.224
C -241.359 487.371 283.690
C -240.083 484.482 283.912
C -238.244 481.769 284.705
C -236.934 478.870 285.591
C -235.060 476.389 287.855
C -234.280 474.604 290.254
C -233.568 472.808 292.661
C -232.625 470.193 294.537
C -232.290 466.575 295.586
C -231.886 465.319 299.071
C -230.747 462.943 301.364
C -231.758 460.906 303.808
C -231.472 459.502 307.424
C -231.567 456.204 309.205
C -231.265 454.189 311.591
C -232.145 452.814 314.516
C -233.201 451.647 317.469
C -234.995 449.475 319.566
C -235.445 448.992 322.955
C -235.142 447.887 326.904
C -236.809 447.404 329.270
C -239.125 446.521 332.330
C -240.484 445.741 334.878
C -242.591 445.237 337.841
C -244.000 445.738 340.713
C -246.157 446.192 343.008
C -248.610 447.244 344.915
C -250.786 448.488 347.039
C -253.568 449.795 348.957
C -256.057 450.820 350.936
C -258.349 452.308 352.558
C -260.006 455.680 353.859
C -262.592 457.245 355.328
C -264.894 458.680 357.167
C -266.182 460.867 359.070
C -267.825 463.838 360.891
C -268.983 466.673 360.251
C -270.940 469.535 360.286
C -271.738 472.816 360.299
C -273.871 476.017 360.096
C -275.238 479.017 359.843
C -274.473 483.018 360.096
C -275.361 485.645 359.801
C -276.255 489.346 358.070
C -277.159 492.139 357.354
C -278.074 495.471 357.123
C -278.313 498.782 356.630
C -278.768 501.764 355.209
C -280.128 503.970 352.991
C -280.803 506.538 350.933
C -281.736 508.694 348.722
C -282.216 511.470 346.565
C -283.363 513.685 344.369
C -283.810 516.260 342.604
C -283.294 519.159 340.460
C -284.489 521.813 338.981
C -283.432 524.427 336.881
C -284.354 526.614 333.664
C -284.687 530.240 331.817
C -285.403 532.923 330.869
C -286.975 535.377 329.477
C -286.543 538.670 327.483
C -285.485 540.872 328.151
C -286.667 542.903 326.062
C -286.856 544.521 324.344
C -289.138 546.914 322.146
C -288.047 551.717 321.681
C -286.702 553.674 320.852
C -285.040 554.549 316.904
C -283.816 555.912 312.949
C -284.325 558.287 311.079
C -285.121 563.151 310.703
C -284.262 563.310 307.317
C -283.325 565.861 305.525
C -283.782 569.552 303.358
C -282.822 573.174 302.727
C -282.408 576.450 300.952
C -278.368 577.772 299.571
C -279.592 580.804 296.662
C -275.167 583.852 296.398
C -274.209 587.264 294.085
C -274.750 589.494 291.257
C -273.621 592.918 291.884
C -275.674 594.853 291.619
C -276.715 598.567 292.078
C -281.117 599.783 294.240
C -281.467 602.664 294.539
C -282.028 605.595 295.683
C -282.492 610.870 295.432
C -281.750 614.400 297.365
C -283.440 617.833 297.632
C -283.764 620.345 298.287
C -285.058 624.660 298.015
C -287.244 626.871 298.745
C -288.646 630.204 302.529
C -291.855 631.577 305.135
C -293.936 635.059 303.646
C -293.210 639.274 303.879
C -293.849 642.613 303.596
C -295.954 644.385 302.444
C -296.485 647.940 302.269
C -298.322 652.017 301.440
C -299.421 655.687 301.599
C -301.337 658.266 301.238
C -302.628 661.538 300.691
C -303.613 665.292 301.037
C -303.646 669.017 301.232
C -303.547 671.948 300.086
C -300.351 675.483 298.863
C -297.203 676.244 298.048
C -293.408 679.089 298.402
C -291.191 679.914 294.201
C -287.702 679.496 292.677
C -284.908 680.472 290.068
C -285.957 683.821 288.608
C -286.446 684.653 284.412
C -286.871 687.465 285.932
C -290.077 690.086 286.544
C -292.043 692.047 285.743
C -296.389 693.672 286.275
C -299.560 695.402 287.741
C -301.796 698.886 289.346
C -305.651 700.179 289.623
C -309.003 700.425 290.164
C -310.295 700.861 292.278
C -314.656 700.612 295.769
C -317.888 700.241 295.416
C -320.575 700.775 297.115
C -324.343 701.136 298.481
C -327.568 701.371 299.717
C -331.437 703.795 301.556
C -334.840 704.651 301.871
C -339.455 704.704 300.755
C -342.079 706.861 302.032
C -343.184 708.446 304.079
C -343.363 712.293 304.493
C -343.841 713.424 307.085
C -342.802 716.442 308.917
C -345.181 715.799 312.997
C -344.550 721.517 311.876
C -342.849 725.348 313.198
C -342.368 728.694 314.451
C -343.056 733.097 316.233
C -343.236 733.710 319.524
C -344.921 736.049 320.936
C -346.260 739.234 320.738
C -345.790 742.395 323.919
C -348.407 744.663 323.934
C -350.796 748.369 325.158
C -351.481 751.278 326.434
C -352.188 754.688 325.765
C -352.961 757.955 325.743
C -353.506 761.230 325.901
C -355.125 764.081 325.225
C -356.097 767.228 324.700
C -357.565 770.318 324.238
C -358.451 773.435 323.873
C -359.261 776.520 323.270
C -360.062 779.603 322.408
C -359.213 782.957 321.832
C -358.334 786.033 320.561
C -358.167 789.399 319.487
C -358.879 792.710 318.553
C -358.370 795.381 317.262
C -356.530 798.981 317.237
C -355.932 802.117 315.571
C -355.206 805.186 313.817
C -354.712 807.825 312.093
C -354.156 810.881 310.435
C -353.614 813.604 308.768
C -351.625 815.400 306.354
C -349.417 816.347 304.089
C -347.941 816.910 301.430
C -346.929 817.718 298.258
C -345.131 820.346 296.022
C -343.281 820.640 292.993
C -341.991 821.041 289.647
C -340.604 821.448 286.704
C -339.138 821.638 283.187
C -337.535 822.098 280.935
C -335.410 821.477 278.511
C -332.941 820.945 276.037
C -331.195 818.883 273.546
C -329.708 817.153 271.647
C -328.130 815.260 268.927
C -326.747 813.607 266.796
C -323.271 811.337 266.382
C -320.585 809.160 265.067
C -320.182 806.026 263.449
C -318.358 803.745 261.678
C -316.871 801.256 260.783
C -314.812 798.668 260.516
C -314.408 795.054 260.640
C -311.711 792.526 260.040
C -310.337 789.551 258.643
C -308.842 786.520 259.685
C -306.324 784.075 259.249
C -306.493 780.484 259.880
C -305.735 777.005 260.139
C -304.014 774.647 260.825
C -302.565 771.729 261.170
C -301.584 768.310 262.800
C -302.227 765.146 264.382
C -301.284 762.700 265.921
C -301.363 760.012 268.032
C -301.656 756.661 268.549
C -301.554 755.029 272.588
C -300.856 752.223 275.528
C -303.109 751.004 278.147
C -303.868 748.846 280.363
C -305.087 747.632 283.570
C -305.351 746.472 286.322
C -306.379 745.384 289.464
C -308.179 744.935 291.986
C -310.345 743.664 294.440
C -310.761 743.235 298.251
C -311.502 742.269 301.849
C -313.369 743.513 304.464
C -314.261 745.331 307.828
C -315.952 746.046 310.452
C -318.004 746.302 313.200
C -319.457 747.183 316.050
C -320.212 748.927 318.792
C -321.754 750.649 321.239
C -323.928 752.262 323.104
C -325.004 753.729 326.632
C -327.039 754.585 329.247
C -327.921 758.167 330.530
C -328.326 761.379 332.746
C -330.541 763.877 333.163
C -332.576 766.348 334.517
C -333.562 769.358 335.424
C -334.221 772.539 336.537
C -335.752 775.498 337.608
C -336.753 778.564 337.383
C -339.120 781.391 337.750
C -339.105 784.983 337.629
C -338.693 789.041 338.496
C -338.306 792.480 336.780
C -338.946 795.382 335.685
C -338.869 798.632 334.790
C -338.920 801.628 333.402
C -337.446 804.889 331.991
C -335.852 806.892 330.260
C -334.271 808.853 328.475
C -333.429 811.483 326.574
C -333.870 814.263 324.048
C -331.201 815.738 321.905
C -329.847 818.391 320.081
C -328.766 819.254 317.043
C -326.072 820.754 314.672
C -325.849 823.073 311.735
C -324.479 824.878 309.565
C -322.676 825.438 306.798
C -320.810 825.730 304.036
C -320.288 826.076 300.580
C -317.610 826.394 298.424
C -314.498 827.738 296.095
C -313.029 827.067 293.646
C -311.274 826.254 290.216
C -309.686 826.026 287.691
C -307.812 825.102 284.673
C -305.437 824.006 282.763
C -303.780 822.338 280.620
C -302.298 820.012 278.841
C -300.480 817.782 277.257
C -298.971 815.045 275.424
C -297.447 812.719 273.574
C -296.001 810.191 272.301
C -293.922 806.831 272.749
C -292.655 804.022 271.409
C -291.043 801.543 269.996
C -288.816 799.308 269.660
C -286.438 796.278 269.626
C -286.158 793.460 270.956
C -285.475 790.102 271.485
C -284.351 787.310 273.016
C -283.786 783.572 273.755
C -283.153 780.527 274.876
C -281.134 778.420 277.728
C -280.564 775.973 278.939
C -280.832 772.662 281.480
C -280.573 770.050 282.979
C -279.672 767.115 284.581
C -278.840 764.666 286.718
C -279.011 762.189 288.945
C -280.424 759.496 290.487
C -281.379 757.076 292.614
C -282.698 754.730 294.392
C -283.607 752.303 296.816
C -284.943 749.761 298.489
C -285.579 747.533 300.628
C -286.175 745.755 303.750
C -286.716 742.951 305.334
C -287.251 741.767 308.600
C -285.277 737.800 308.868
C -283.941 735.646 311.384
C -284.790 733.399 312.724
C -283.941 730.665 310.927
C -286.088 729.194 311.821
C -288.327 726.705 314.178
C -290.129 724.020 317.168
C -292.936 722.995 317.862
C -296.056 722.810 322.165
C -299.543 723.003 323.401
C -303.694 721.853 323.162
C -306.227 722.058 326.232
C -309.256 721.405 328.627
C -310.089 720.159 330.638
C -311.492 717.303 333.158
C -315.172 715.840 333.670
C -319.417 713.007 334.604
C -320.904 711.413 337.013
C -323.650 711.378 339.258
C -326.038 710.781 341.541
C -328.193 710.165 343.996
C -331.219 709.647 345.328
C -333.917 709.356 347.268
C -336.877 708.735 348.933
C -339.422 708.363 350.938
C -342.016 708.233 352.885
C -344.730 708.319 354.759
C -346.377 709.095 357.758
C -348.186 710.472 360.342
C -350.532 711.267 362.867
C -353.353 711.452 364.951
C -355.183 712.657 367.015
C -356.049 713.529 370.867
C -358.271 715.069 373.246
C -360.414 716.756 375.609
C -362.449 718.311 377.513
C -364.649 719.824 379.808
C -366.671 721.354 381.821
C -367.581 724.370 383.579
C -367.789 727.433 384.792
C -368.450 730.425 385.215
C -369.808 733.561 385.458
C -371.232 736.278 387.852
C -371.675 739.800 388.133
C -372.704 743.260 388.131
C -373.473 746.442 388.298
C -374.350 750.152 388.162
C -374.668 752.887 388.681
C -374.110 756.119 388.524
C -373.402 759.582 388.597
C -372.300 762.730 387.055
C -371.268 765.227 385.827
C -370.486 768.460 384.273
C -369.680 771.084 382.989
C -366.304 773.522 382.738
C -363.941 776.245 381.909
C -362.678 777.970 379.076
C -361.046 780.584 377.601
C -359.086 782.298 376.044
C -356.384 783.826 374.871
C -353.989 784.149 372.150
C -351.067 786.310 371.247
C -349.150 788.397 369.090
C -345.921 788.555 367.655
C -343.083 790.475 366.778
C -340.828 790.054 363.939
C -338.212 790.459 361.545
C -335.396 791.001 360.669
C -332.605 791.699 359.102
C -329.202 791.101 357.264
C -327.035 789.607 354.814
C -324.259 789.011 353.728
C -321.734 787.378 352.102
C -319.753 786.967 349.366
C -316.766 783.796 349.252
C -313.257 781.930 348.156
C -312.749 778.565 346.800
C -310.923 776.430 345.300
C -309.451 773.170 344.632
C -307.606 770.822 344.350
C -306.114 767.716 343.861
C -305.798 764.648 343.332
C -305.285 761.470 341.927
C -303.438 758.127 342.476
C -301.602 754.804 342.361
C -302.254 751.529 343.210
C -302.226 748.162 345.231
C -302.455 745.009 345.738
C -302.596 741.572 345.725
C -302.654 738.359 346.551
C -302.799 735.585 348.399
C -303.594 732.606 349.751
C -305.026 729.753 350.533
C -304.838 726.166 352.222
C -305.377 722.816 352.671
C -307.376 721.069 355.535
C -308.391 718.847 358.605
C -311.070 717.112 359.670
C -313.154 714.710 361.073
C -315.078 713.243 363.310
C -316.785 711.784 365.908
C -318.956 709.875 367.879
C -321.479 709.326 369.825
C -324.470 707.527 371.070
C -326.576 707.442 373.981
C -328.202 706.746 377.757
C -330.762 708.191 380.265
C -333.381 708.570 382.004
C -335.631 709.174 384.441
C -338.062 710.123 386.465
C -339.656 711.944 389.455
C -340.607 714.164 391.383
C -341.571 716.422 393.254
C -343.459 718.320 395.273
C -346.581 719.993 396.596
C -346.728 723.190 398.506
C -348.255 725.315 400.820
C -349.534 728.377 401.181
C -349.790 731.774 403.058
C -352.416 734.188 404.214
C -353.617 736.651 405.742
C -354.115 739.918 406.293
C -354.416 743.230 406.657
C -355.970 746.345 406.197
C -355.456 749.621 407.161
C -355.329 753.229 409.130
C -355.184 756.111 408.600
C -355.254 759.968 407.811
C -355.323 762.956 407.681
C -355.048 766.549 406.980
C -353.801 769.526 406.708
C -352.812 772.317 405.545
C -351.383 774.744 403.862
C -349.693 777.198 402.480
C -348.036 779.708 400.459
C -346.614 782.218 398.776
C -344.844 784.221 397.056
C -341.337 785.215 395.469
C -339.556 787.187 393.411
C -337.773 789.396 391.774
C -335.198 791.058 390.954
C -331.919 792.600 389.645
C -329.469 791.819 387.864
C -326.838 791.953 385.610
C -323.750 791.486 384.328
C -320.876 791.401 381.765
C -318.166 791.004 379.913
C -314.232 789.923 380.019
C -311.862 789.384 378.651
C -308.893 787.323 376.546
C -306.491 786.381 374.973
C -303.432 785.735 373.483
C -300.433 784.585 372.512
C -298.033 782.792 371.047
C -296.659 780.868 368.589
C -294.855 778.709 366.752
C -293.503 776.626 364.694
C -291.518 774.250 362.960
C -290.117 772.253 360.703
C -288.207 770.256 359.184
C -286.045 767.449 358.340
C -284.017 765.992 356.236
C -282.084 763.070 355.950
C -282.997 758.233 352.977
C -283.071 754.701 352.077
C -280.182 752.218 346.630
C -279.210 748.292 349.478
C -276.727 745.076 350.074
C -272.785 742.687 350.701
C -270.477 739.745 351.016
C -266.564 737.603 352.353
C -263.402 735.736 351.499
C -262.701 731.983 352.889
C -264.505 727.968 351.867
C -263.999 723.992 350.833
C -263.375 720.633 351.568
C -259.242 719.585 351.517
C -255.826 715.433 351.679
C -254.844 713.150 351.792
C -253.989 708.656 349.770
C -254.480 705.055 351.558
C -253.248 702.178 351.394
C -254.191 699.552 350.801
C -251.675 697.104 351.166
C -250.189 694.856 353.745
C -248.441 692.604 356.245
C -246.376 689.828 354.289
C -245.832 686.176 355.353
C -244.609 682.366 354.158
C -244.037 678.434 352.728
C -243.522 675.092 352.964
C -242.823 671.329 352.497
C -243.751 669.198 354.790
C -243.743 666.580 356.322
C -243.199 664.294 358.070
C -242.831 663.405 360.061
C -242.175 664.353 364.834
C -242.305 662.028 368.645
C -242.498 662.104 372.744
C -243.431 660.277 375.120
C -243.776 658.889 378.263
C -242.429 654.740 379.070
C -237.330 654.236 381.835
C -234.770 652.140 384.232
C -231.060 651.787 385.743
C -229.358 650.656 389.235
C -228.236 650.745 394.115
C -225.244 649.262 395.006
C -223.686 647.285 397.942
C -222.270 646.131 399.365
C -220.041 648.710 402.026
C -217.031 648.120 403.043
C -216.172 645.441 405.963
C -215.891 644.637 409.287
C -215.475 641.958 409.307
C -212.394 642.013 412.784
C -209.870 641.656 415.650
C -208.667 639.382 417.425
C -208.200 640.568 420.622
C -204.587 641.281 424.424
C -201.853 642.190 427.314
C -202.116 643.630 430.931
C -200.278 646.670 434.095
C -200.973 648.113 438.315
C -201.004 650.597 440.381
C -204.773 651.504 445.310
C -204.006 653.869 447.136
C -202.762 657.065 450.127
C -202.404 658.792 453.486
C -204.618 660.915 454.690
C -206.762 661.902 456.063
C -208.736 662.272 459.324
C -209.814 660.935 461.969
C -213.138 665.020 463.370
C -214.863 666.395 467.430
C -218.108 665.514 470.831
C -218.461 662.372 472.173
C -218.755 658.538 475.263
C -221.416 658.531 477.507
C -221.602 657.309 480.666
C -223.480 655.841 483.471
C -222.274 656.068 486.668
C -221.662 657.702 488.932
C -220.948 656.260 493.150
C -220.247 656.316 496.355
C -222.275 656.151 500.761
C -224.331 656.870 504.400
C -224.572 655.346 507.145
C -225.244 655.244 511.160
C -226.971 653.784 514.898
C -227.269 652.757 518.184
C -227.437 651.497 522.352
C -225.163 648.963 526.473
C -226.624 650.396 529.328
C -228.195 650.908 532.659
C -230.525 652.553 535.346
C -230.853 653.300 539.559
C -234.635 650.162 542.785
C -234.767 647.892 545.688
C -234.868 645.115 547.370
C -236.693 643.149 549.691
C -237.988 640.856 551.773
C -239.021 638.592 553.977
C -241.175 636.401 555.304
C -242.950 634.343 557.238
C -244.917 631.985 558.817
C -246.509 629.905 560.758
C -248.247 628.024 562.753
C -250.189 626.296 564.786
C -251.114 625.239 568.000
C -252.513 624.752 571.108
C -254.199 623.564 573.981
C -256.215 621.803 576.256
C -257.713 621.335 578.824
C -257.742 620.417 582.761
C -259.624 619.954 585.797
C -261.491 619.655 588.870
C -263.341 619.443 591.462
C -265.216 618.996 594.408
C -267.016 618.733 597.086
C -268.421 620.283 600.025
C -269.365 622.358 602.413
C -270.905 624.437 604.108
C -273.168 626.392 605.779
C -274.752 627.258 609.226
C -276.325 629.923 610.988
C -278.476 632.373 612.535
C -280.251 634.649 614.090
C -282.392 637.420 615.602
C -283.508 639.402 617.239
C -284.203 642.403 618.374
C -284.784 645.588 619.794
C -285.344 649.214 619.582
C -285.647 652.160 619.391
C -286.526 655.721 619.239
C -287.092 658.694 619.076
C -285.013 662.288 619.481
C -284.099 665.870 619.595
C -284.361 668.801 617.610
C -284.238 672.188 617.177
C -283.524 674.991 616.261
C -281.975 677.833 615.532
C -280.696 680.044 612.940
C -279.103 683.424 612.692
C -278.724 686.719 611.394
C -276.290 688.730 609.801
C -274.678 691.862 609.487
C -273.292 693.428 606.496
C -271.754 695.696 604.207
C -269.672 697.665 603.326
C -267.856 699.981 601.886
C -265.107 701.568 599.598
C -263.310 702.068 596.524
C -260.916 703.136 594.985
C -258.524 703.403 592.557
C -257.358 704.824 589.693
C -253.592 703.505 587.943
C -250.092 703.832 585.787
C -248.812 701.681 583.112
C -246.832 701.183 580.668
C -244.538 699.313 578.549
C -242.132 698.242 577.116
C -239.827 696.451 575.220
C -238.597 694.193 573.435
C -237.392 692.218 570.793
C -234.401 690.041 569.697
C -231.609 688.094 568.012
C -230.792 684.786 567.495
C -229.016 681.312 567.923
C -227.958 678.403 567.100
C -226.864 675.467 565.681
C -225.545 672.478 565.103
C -224.181 669.481 565.639
C -223.459 666.194 565.716
C -223.509 662.923 565.401
C -221.600 659.442 565.419
C -220.766 656.253 564.498
C -221.144 652.974 566.585
C -220.419 649.658 568.551
C -221.903 646.687 569.095
C -222.525 643.305 569.601
C -223.109 640.500 571.229
C -223.402 637.678 573.163
C -224.121 634.483 574.396
C -225.647 632.283 576.208
C -227.338 629.064 576.923
C -228.391 627.115 579.753
C -228.561 624.578 583.058
C -230.675 623.846 586.208
C -232.673 622.449 588.229
C -234.230 621.172 590.932
C -236.186 620.241 593.426
C -237.438 620.085 597.059
C -238.551 620.894 599.827
C -239.702 621.749 602.560
C -241.512 621.851 605.382
C -244.535 621.457 607.619
C -245.281 623.440 610.685
C -246.767 623.791 613.826
C -248.901 625.681 615.564
C -249.826 627.795 618.695
C -252.714 628.292 621.033
C -254.245 629.328 623.568
C -255.702 631.667 625.474
C -257.052 634.190 627.208
C -259.675 636.275 628.257
C -260.118 638.924 630.428
C -260.749 641.352 633.686
C -261.792 644.003 634.384
C -263.444 647.465 635.278
C -264.605 649.981 636.406
C -265.831 653.341 637.230
C -265.852 656.467 638.078
C -266.281 659.619 638.072
C -266.330 662.830 637.397
C -266.072 666.077 636.976
C -266.039 669.567 636.005
C -266.124 672.845 635.365
C -265.728 675.861 634.443
C -263.383 678.744 633.029
C -263.058 681.849 631.787
C -262.701 685.016 631.024
C -261.217 687.799 630.682
C -259.195 690.950 629.772
C -257.216 691.950 627.566
C -255.531 693.952 625.291
C -252.957 695.327 623.593
C -251.062 697.353 620.921
C -249.006 698.811 618.780
C -245.078 699.582 617.988
C -243.144 700.614 616.263
C -240.335 700.875 613.176
C -238.284 701.650 611.096
C -235.730 702.932 609.140
C -232.907 703.594 607.451
C -230.526 703.621 605.116
C -229.287 703.417 601.945
C -227.410 703.001 599.190
C -226.024 702.524 596.316
C -223.880 701.970 593.544
C -222.536 701.652 590.521
C -220.535 701.312 588.108
C -217.835 700.180 585.940
C -216.081 700.537 583.210
C -213.391 699.025 581.524
C -211.918 699.114 577.938
C -209.362 698.868 576.772
C -208.402 698.231 573.524
C -205.113 698.979 571.276
C -202.546 698.998 568.589
C -200.379 701.482 565.426
C -201.383 704.835 562.379
C -201.164 706.470 559.580
C -201.319 706.275 556.042
C -201.415 706.709 552.714
C -201.248 707.260 549.440
C -202.384 707.244 546.292
C -202.810 707.233 542.984
C -203.705 707.404 539.654
C -204.018 707.524 536.410
C -204.320 707.392 533.181
C -204.674 707.009 529.922
C -203.337 706.506 526.719
C -202.189 705.303 523.705
C -201.615 704.493 520.310
C -201.856 704.035 516.835
C -201.144 702.875 514.151
C -198.687 702.673 510.947
C -197.886 701.165 507.776
C -196.997 699.534 504.683
C -196.406 697.957 501.972
C -195.659 696.461 498.874
C -194.994 694.933 496.097
C -193.307 692.246 494.381
C -191.546 689.580 493.550
C -190.649 686.688 492.920
C -190.264 683.437 491.906
C -188.554 681.036 489.367
C -187.440 677.672 489.018
C -186.912 674.151 488.427
C -186.197 670.996 487.899
C -185.583 667.249 487.523
C -184.491 664.709 487.067
C -183.155 661.786 487.734
C -181.486 658.734 488.368
C -180.811 655.727 490.370
C -180.180 653.383 492.077
C -179.685 650.210 493.856
C -179.192 647.675 495.441
C -176.427 646.217 498.205
C -174.606 644.098 500.629
C -175.219 642.186 503.556
C -174.346 639.836 505.877
C -173.630 638.399 508.451
C -172.243 637.416 511.301
C -172.544 637.146 514.918
C -170.616 635.685 517.776
C -170.222 633.755 520.743
C -169.154 634.140 524.093
C -167.342 632.890 526.860
C -168.065 633.255 530.419
C -167.970 633.037 533.981
C -166.638 633.075 536.666
C -165.754 632.810 539.810
C -165.116 633.863 543.524
C -165.985 635.299 546.705
C -165.212 636.350 549.450
C -165.326 638.191 552.328
C -166.146 638.497 555.616
C -165.431 642.237 557.736
C -164.636 644.671 560.967
C -166.411 647.670 562.099
C -167.045 649.826 564.356
C -167.698 653.130 565.736
C -167.537 655.758 567.170
C -167.999 658.961 568.450
C -169.214 661.811 568.896
C -170.956 664.624 570.074
C -170.548 668.370 570.901
C -170.606 671.950 572.169
C -171.529 675.042 570.961
C -171.235 678.656 569.454
C -172.092 681.670 568.795
C -173.355 684.859 568.537
C -173.901 688.044 567.784
C -173.635 691.017 566.295
C -174.194 693.904 564.655
C -175.510 696.379 562.940
C -175.423 700.170 561.765
C -176.581 703.274 560.906
C -176.414 705.019 557.417
C -175.648 707.514 554.487
C -177.167 708.673 551.717
C -178.301 710.690 549.124
C -178.434 712.053 546.127
C -178.173 713.546 543.045
C -178.796 715.201 540.026
C -179.196 715.481 536.830
C -180.805 716.657 533.706
C -180.109 716.823 530.184
C -178.712 717.878 526.399
C -178.065 716.398 522.890
C -178.355 715.735 519.807
C -177.849 715.111 516.533
C -177.628 714.024 513.422
C -175.909 712.551 510.312
C -174.399 710.638 508.412
C -172.922 708.674 506.544
C -172.043 706.837 503.879
C -172.502 704.735 500.770
C -170.170 702.111 499.519
C -168.780 700.222 496.931
C -168.289 697.087 495.891
C -165.980 694.240 494.592
C -165.994 691.536 491.995
C -164.838 689.242 490.194
C -163.655 686.162 489.610
C -162.465 683.051 489.298
C -162.704 679.614 488.616
C -160.594 676.884 488.494
C -157.909 673.959 487.424
C -157.213 671.173 488.025
C -156.502 667.358 488.690
C -155.623 664.503 488.868
C -154.725 661.047 489.714
C -153.126 658.518 490.954
C -152.376 655.900 492.599
C -151.840 653.626 494.903
C -150.919 651.461 497.196
C -150.449 649.095 499.899
C -149.889 646.741 502.202
C -149.309 644.947 504.760
C -147.889 644.587 508.456
C -147.550 642.751 511.251
C -146.834 640.784 513.773
C -145.234 639.720 516.297
C -143.576 638.845 519.663
C -143.557 639.833 522.631
C -143.447 639.903 526.096
C -142.571 640.873 529.209
C -142.600 641.146 533.051
C -142.338 641.825 536.277
C -140.167 643.898 539.041
C -139.826 644.727 541.682
C -140.144 646.981 545.190
C -140.063 648.153 547.975
C -139.412 649.237 551.199
C -138.607 650.893 554.004
C -138.740 652.887 556.674
C -140.258 654.517 559.257
C -141.150 656.616 561.724
C -142.455 658.477 564.013
C -143.235 660.851 566.533
C -144.620 662.599 568.996
C -145.167 664.644 571.333
C -145.358 667.665 573.360
C -146.059 669.105 576.205
C -146.041 672.296 577.680
C -148.232 675.046 579.471
C -147.841 677.615 582.506
C -149.784 679.908 585.404
C -149.252 683.619 585.241
C -152.595 685.670 588.370
C -155.054 688.513 590.102
C -152.708 688.769 594.254
C -154.793 689.430 598.019
C -153.713 691.012 599.361
C -150.380 694.347 599.511
C -147.822 695.695 600.364
C -144.888 698.736 602.126
C -139.260 699.722 600.256
C -136.537 702.037 601.069
C -131.457 704.347 601.054
C -130.943 707.447 601.537
C -130.090 711.055 602.768
C -129.636 713.175 605.187
C -127.384 715.444 606.724
C -125.737 717.738 608.538
C -124.164 719.850 610.568
C -122.466 722.628 611.343
C -120.546 725.003 612.682
C -118.839 727.784 613.813
C -117.038 730.080 615.268
C -115.048 732.279 616.587
C -112.855 734.454 617.748
C -110.290 735.354 619.965
C -107.331 736.048 621.581
C -104.553 737.513 623.208
C -102.151 739.720 624.513
C -99.503 740.530 625.692
C -96.967 740.730 628.834
C -93.739 741.671 630.126
C -90.447 742.462 631.373
C -87.482 743.243 632.256
C -84.317 744.181 633.482
C -81.337 744.965 634.476
C -77.906 743.989 635.011
C -75.010 742.411 635.169
C -72.218 741.249 634.520
C -69.011 740.580 633.517
C -65.302 740.194 634.629
C -62.272 738.553 633.732
C -59.083 737.429 632.470
C -56.181 736.250 631.504
C -52.930 734.859 630.073
C -50.481 733.561 629.661
C -48.365 731.264 628.651
C -46.067 728.710 627.814
C -44.810 726.018 625.651
C -43.900 723.753 623.963
C -42.413 721.276 621.698
C -41.305 719.125 619.874
C -41.327 714.962 619.594
C -40.803 711.473 618.482
C -41.192 709.464 615.582
C -40.601 706.640 613.753
C -40.902 704.059 612.187
C -41.598 700.972 611.187
C -43.619 698.830 609.049
C -43.849 695.202 608.154
C -44.061 692.446 605.907
C -46.180 689.707 605.187
C -46.540 686.285 604.371
C -49.099 684.682 602.320
C -51.055 682.309 600.506
C -52.456 679.690 600.105
C -53.979 677.004 599.008
C -56.915 674.554 598.178
C -60.105 673.632 596.796
C -62.431 671.694 596.536
C -65.615 670.554 596.036
C -67.983 669.171 594.021
C -72.033 668.520 595.490
C -75.724 666.701 595.755
C -79.062 668.205 595.618
C -82.212 667.925 595.244
C -85.730 668.573 595.912
C -88.607 668.394 596.740
C -91.952 668.937 597.533
C -94.659 670.427 598.035
C -97.874 671.819 597.797
C -101.209 672.202 599.699
C -104.765 672.585 600.977
C -106.611 674.981 602.626
C -108.459 676.867 605.532
C -110.562 678.848 606.912
C -113.118 680.920 607.913
C -115.241 682.794 609.644
C -116.608 684.485 612.174
C -117.968 686.828 614.173
C -119.101 689.627 615.470
C -121.325 691.507 618.168
C -123.434 693.856 619.491
C -122.660 696.482 622.275
C -122.696 698.569 625.597
C -122.209 701.755 626.564
C -122.424 704.830 628.170
C -121.706 707.238 630.300
C -120.963 709.462 632.810
C -120.548 712.325 634.778
C -118.916 714.704 636.237
C -118.246 718.183 637.326
C -116.128 719.951 639.628
C -114.414 721.669 643.019
C -111.033 722.941 644.390
C -108.716 724.872 645.356
C -106.168 726.368 646.979
C -103.411 727.818 648.075
C -100.078 728.080 649.979
C -97.171 727.591 650.904
C -94.249 727.090 651.764
C -91.056 727.553 652.680
C -87.636 729.163 652.763
C -84.415 727.456 653.541
C -81.134 727.493 654.737
C -77.982 726.799 653.882
C -74.562 725.069 654.547
C -70.901 725.849 654.352
C -67.821 725.429 654.781
C -64.859 723.976 654.201
C -62.034 722.337 653.474
C -58.996 721.843 651.783
C -56.413 719.552 651.793
C -53.002 717.385 652.558
C -51.071 715.628 651.220
C -48.374 713.493 649.303
C -46.101 711.849 648.262
C -43.758 709.580 646.578
C -42.245 706.862 645.679
C -41.063 704.465 643.953
C -40.582 701.915 641.945
C -40.110 699.134 640.262
C -39.811 696.351 637.961
C -39.264 693.760 635.925
C -39.302 691.171 634.081
C -40.986 687.728 633.024
C -41.178 685.150 630.877
C -41.035 682.433 629.050
C -41.432 679.374 628.311
C -42.473 675.805 627.300
C -45.024 674.242 626.382
C -47.143 672.012 624.784
C -49.609 669.744 624.367
C -52.138 667.440 622.597
C -54.559 665.445 621.550
C -57.435 662.826 622.784
C -59.606 661.190 622.161
C -63.527 659.930 621.436
C -66.099 658.498 620.751
C -68.762 656.356 620.189
C -71.588 654.550 620.249
C -74.769 653.602 619.922
C -77.869 653.579 618.500
C -81.149 653.331 617.815
C -84.213 653.414 616.809
C -87.717 653.142 616.323
C -90.813 653.136 615.115
C -93.910 652.708 614.699
C -97.512 652.532 615.208
C -100.472 651.702 614.109
C -103.837 651.777 615.125
C -106.910 648.118 615.489
C -109.197 647.764 618.489
C -110.431 644.206 620.623
C -114.182 644.314 621.724
C -118.513 645.073 622.062
C -120.659 642.453 624.630
C -122.221 642.195 628.242
C -123.328 641.251 628.976
C -125.173 638.744 632.355
C -126.675 636.171 632.363
C -127.204 632.916 634.009
C -129.857 630.513 636.519
C -132.869 629.857 637.872
C -134.419 627.166 639.989
C -138.073 626.388 642.057
C -140.370 623.001 643.205
C -141.307 621.354 647.167
C -141.411 618.280 649.487
C -142.050 614.586 648.495
C -144.547 612.381 650.175
C -141.231 609.870 650.648
C -140.913 604.566 650.578
C -139.375 601.293 649.073
C -135.706 599.646 648.119
C -135.280 596.654 649.437
C -132.950 593.490 648.848
C -132.203 591.765 651.596
C -130.054 587.710 651.657
C -129.941 586.957 657.200
C -127.304 586.972 656.725
C -123.575 588.802 654.419
C -119.863 589.631 653.298
C -117.392 592.335 653.721
C -114.984 594.944 653.611
C -112.490 596.891 654.982
C -109.777 599.783 652.863
C -105.820 597.369 652.268
C -103.445 600.429 654.339
C -99.680 604.186 656.770
C -96.302 604.742 653.523
C -92.884 606.987 652.012
C -91.744 608.146 652.496
C -88.730 609.717 652.595
C -85.743 609.065 654.416
C -82.938 608.120 654.626
C -81.419 605.322 656.760
C -78.408 604.143 660.238
C -76.582 601.006 656.208
C -72.913 600.309 655.518
C -69.914 598.440 657.501
C -67.995 598.138 660.911
C -65.196 598.319 662.100
C -61.490 599.281 663.409
C -60.605 597.967 665.814
C -59.717 599.273 668.450
C -56.910 596.579 671.936
C -55.259 598.166 674.785
C -52.864 596.302 675.721
C -50.163 596.464 676.638
C -46.904 600.617 679.831
C -43.637 601.312 679.769
C -41.304 600.656 680.869
C -38.542 601.341 682.986
C -34.573 600.730 683.046
C -31.983 597.901 684.174
C -29.657 594.755 685.845
C -27.755 591.387 685.915
C -24.679 589.387 684.210
C -21.156 585.613 684.513
C -18.102 585.283 685.421
C -14.263 584.452 686.024
C -12.683 583.616 687.809
C -7.555 582.726 687.439
C -4.096 582.704 686.225
C 0.147 585.551 683.415
C 3.305 586.515 681.499
C 7.356 584.662 679.785
C 10.882 586.542 678.881
C 14.629 587.805 679.817
C 16.321 590.209 679.726
C 19.769 590.466 678.363
C 22.907 594.967 678.463
C 25.828 595.762 679.091
C 29.172 596.158 679.535
C 30.483 595.486 681.478
C 34.148 597.232 680.358
C 36.517 599.092 680.642
C 41.168 602.542 680.220
C 44.843 601.855 678.988
C 48.581 602.078 679.186
C 52.103 602.030 676.049
C 54.337 600.754 675.098
C 57.109 601.231 671.109
C 59.451 603.583 671.093
C 61.771 606.784 672.978
C 63.797 609.860 674.762
C 65.158 614.084 675.875
C 65.882 617.869 676.159
C 68.618 620.133 677.175
C 71.931 621.383 674.298
C 74.777 623.148 674.076
C 77.088 622.916 671.606
C 79.099 626.438 670.863
C 77.905 628.777 667.013
C 80.722 628.150 664.512
C 81.578 631.229 662.318
C 82.887 631.389 658.981
C 83.101 628.940 655.333
C 84.963 627.025 651.502
C 92.204 626.855 650.760
C 92.710 625.582 648.218
C 94.004 625.742 643.398
C 94.530 626.166 640.186
C 94.789 627.978 635.956
C 95.331 628.393 631.651
C 94.833 627.534 628.854
C 95.695 625.179 625.621
C 95.425 621.338 624.108
C 95.504 619.202 621.283
C 94.568 617.586 618.402
C 91.036 615.983 616.384
C 89.892 616.146 613.324
C 92.185 615.476 609.061
C 92.708 614.322 606.526
C 90.908 614.343 603.698
C 89.125 613.880 601.505
C 87.088 612.690 599.333
C 86.976 612.331 596.019
C 83.591 609.906 595.990
C 81.790 608.017 593.344
C 81.006 604.708 593.633
C 80.342 602.347 588.030
C 79.831 599.210 586.335
C 76.670 597.980 585.618
C 75.763 597.551 581.595
C 76.539 594.732 580.560
C 78.091 591.338 579.845
C 80.212 591.218 577.844
C 81.828 588.274 574.104
C 83.218 588.567 570.015
C 86.978 587.308 569.049
C 91.248 586.825 568.370
C 93.517 588.204 565.926
C 96.985 587.538 565.193
C 100.014 590.676 564.248
C 104.875 594.261 564.753
C 107.254 597.245 564.841
C 108.968 598.856 566.680
C 111.832 599.533 564.959
C 114.270 599.434 567.020
C 117.406 599.568 567.859
C 120.032 601.604 569.097
C 122.847 603.003 570.276
C 125.764 604.299 571.204
C 127.867 605.892 573.263
C 130.326 607.626 574.703
C 132.747 609.180 576.612
C 135.260 610.780 577.938
C 137.632 612.585 579.224
C 139.876 614.614 580.543
C 142.552 616.860 580.235
C 144.649 619.577 579.976
C 147.071 622.117 580.418
C 149.481 624.333 581.690
C 151.203 626.802 581.743
C 154.396 628.892 580.409
C 156.344 631.920 580.495
C 158.194 635.018 580.461
C 159.676 637.841 580.595
C 161.555 640.816 580.710
C 163.139 643.638 580.798
C 163.601 646.960 579.471
C 163.402 649.800 577.798
C 162.650 652.647 576.853
C 161.847 655.957 576.478
C 163.114 659.479 575.416
C 161.960 662.593 574.131
C 160.727 665.918 573.460
C 159.697 668.917 572.629
C 158.202 672.324 571.785
C 157.563 674.799 570.638
C 155.914 677.020 568.869
C 154.331 679.396 566.784
C 151.379 680.918 565.211
C 148.996 682.036 563.840
C 146.074 683.802 562.491
C 143.642 685.135 561.268
C 141.579 685.128 557.642
C 139.132 685.778 554.946
C 135.623 685.774 554.410
C 132.832 686.591 552.617
C 130.275 686.491 550.986
C 127.957 685.919 548.682
C 124.876 684.194 547.802
C 122.471 684.067 544.935
C 119.242 684.145 543.434
C 117.154 682.128 541.413
C 114.895 681.863 538.706
C 112.061 679.596 538.308
C 109.177 677.890 537.078
C 107.512 676.542 534.981
C 105.183 675.167 533.132
C 103.026 672.357 531.471
C 101.011 669.378 531.438
C 99.657 667.097 529.953
C 98.335 664.004 529.345
C 95.652 661.923 529.118
C 96.197 657.707 528.158
C 95.202 654.005 526.641
C 95.336 650.724 528.267
C 94.504 647.652 528.376
C 94.962 644.080 528.896
C 95.280 641.117 528.562
C 95.825 637.698 528.922
C 96.598 634.956 530.220
C 96.607 631.811 531.781
C 98.074 628.252 531.519
C 98.956 624.557 531.540
C 101.250 622.518 533.106
C 104.443 620.305 533.670
C 106.286 618.045 534.994
C 107.776 615.389 536.592
C 109.883 613.062 537.669
C 112.713 611.375 538.189
C 115.354 609.770 539.526
C 117.594 608.487 541.559
C 120.555 605.930 542.233
C 122.505 603.674 543.912
C 126.225 604.079 545.029
C 130.093 603.606 545.481
C 132.401 603.975 547.902
C 135.146 603.561 549.993
C 138.181 603.999 551.199
C 141.477 604.407 552.073
C 144.528 604.568 553.778
C 147.060 606.001 555.188
C 149.625 606.536 557.809
C 152.702 608.334 558.275
C 156.681 609.583 558.253
C 158.861 612.755 558.593
C 160.839 614.930 559.768
C 163.243 617.244 560.254
C 165.181 619.835 560.912
C 167.392 622.881 560.117
C 168.352 625.634 559.093
C 169.250 628.411 558.085
C 170.650 631.452 557.905
C 171.832 634.839 559.101
C 172.168 637.916 557.024
C 173.643 641.005 556.333
C 172.955 644.240 555.876
C 173.204 647.529 553.814
C 173.806 651.187 554.367
C 174.374 654.178 553.608
C 173.577 657.184 552.361
C 172.553 660.072 551.018
C 171.191 663.308 551.108
C 170.512 665.854 548.876
C 170.658 669.118 546.379
C 168.931 671.203 545.250
C 166.613 674.122 543.980
C 165.240 676.505 542.803
C 163.029 679.042 541.337
C 161.225 680.649 539.180
C 158.783 682.040 537.689
C 155.938 682.773 536.227
C 153.283 683.453 534.417
C 150.055 684.045 532.883
C 147.175 684.849 531.391
C 144.399 685.046 529.857
C 141.756 683.502 527.319
C 138.695 683.587 525.934
C 135.900 683.961 524.265
C 133.862 683.650 521.854
C 131.283 682.736 519.142
C 129.480 680.324 518.293
C 126.830 678.429 517.107
C 125.176 676.029 515.402
C 122.293 673.750 514.250
C 120.202 671.482 513.059
C 119.821 668.452 510.353
C 118.293 666.376 509.286
C 116.630 662.582 508.714
C 115.089 660.118 507.883
C 113.338 657.544 506.366
C 112.268 654.725 504.894
C 111.185 651.613 504.384
C 109.535 648.733 505.172
C 108.425 645.575 505.453
C 107.197 642.676 506.156
C 106.227 639.267 506.343
C 104.776 636.363 507.055
C 103.850 633.349 507.046
C 103.797 629.710 506.898
C 102.102 626.922 506.812
C 102.640 623.451 506.657
C 101.635 619.223 504.963
C 103.192 614.665 504.525
C 105.258 611.497 506.248
C 104.229 608.191 507.598
C 100.537 604.507 505.853
C 96.901 601.746 506.414
C 94.775 599.319 506.177
C 93.089 596.254 505.914
C 92.206 594.238 503.848
C 89.593 592.198 503.134
C 88.588 589.116 501.588
C 88.888 585.372 499.836
C 88.394 583.499 498.269
C 87.125 581.115 496.788
C 83.946 579.054 497.147
C 81.957 577.195 495.477
C 79.201 576.793 492.720
C 75.844 574.844 491.999
C 73.903 571.681 491.550
C 69.824 572.497 493.437
C 67.141 570.473 494.037
C 63.996 568.220 491.598
C 61.899 564.747 492.657
C 59.680 561.972 492.989
C 58.992 557.691 492.551
C 55.900 555.779 491.258
C 52.297 553.329 489.465
C 50.660 550.318 488.876
C 47.707 547.439 487.854
C 45.720 544.916 490.508
C 43.833 543.323 492.567
C 39.533 540.886 488.727
C 36.272 540.530 492.413
C 31.583 545.657 491.843
C 27.796 543.528 492.198
C 25.383 543.438 490.053
C 22.456 544.582 488.800
C 20.211 543.774 488.516
C 18.045 541.183 487.091
C 17.427 544.467 482.774
C 15.591 543.844 480.497
C 13.271 544.143 477.964
C 10.984 544.327 477.008
C 9.909 547.834 474.288
C 3.563 546.279 474.871
C 1.333 548.335 474.909
C -0.741 552.485 472.465
C -4.392 552.407 468.619
C -6.396 555.058 469.827
C -6.699 558.704 469.278
C -5.924 562.944 465.045
C -10.891 562.732 464.516
C -14.138 562.195 462.927
C -16.904 565.052 463.602
C -19.508 567.931 463.579
C -21.751 571.108 464.208
C -23.143 574.570 463.187
C -24.716 579.840 463.111
C -25.329 582.762 465.274
C -26.252 584.096 466.004
C -29.574 582.099 467.699
C -31.045 582.605 466.741
C -34.317 582.289 469.114
C -37.313 583.219 471.309
C -40.849 583.786 468.578
C -41.938 588.179 469.202
C -44.771 590.290 468.686
C -47.161 592.030 470.252
C -49.653 593.288 469.448
C -53.006 594.699 469.007
C -55.789 594.607 466.296
C -54.763 593.387 463.737
C -58.075 595.113 459.212
C -60.610 595.734 461.148
C -62.997 597.935 462.764
C -68.464 597.082 462.482
C -71.778 597.968 465.698
C -73.786 597.834 466.980
C -76.971 599.137 467.736
C -79.445 599.527 468.521
C -81.224 598.941 470.337
C -84.132 600.290 471.275
C -86.112 602.011 473.362
C -89.786 601.823 473.609
C -93.709 601.445 476.051
C -96.351 604.753 477.137
C -98.567 605.077 481.016
C -102.860 604.741 482.380
C -104.564 609.067 485.788
C -108.026 606.071 488.347
C -110.597 608.184 490.712
C -111.600 607.033 493.979
C -113.169 607.274 497.803
C -115.761 607.087 502.139
C -113.982 603.544 504.527
C -110.569 599.851 506.968
C -111.215 596.560 507.476
C -108.984 593.696 510.232
C -108.014 590.297 511.672
C -104.258 588.371 514.520
C -104.879 586.804 516.533
C -105.778 583.547 521.389
C -105.714 581.812 524.101
C -105.811 578.719 526.052
C -104.576 575.740 527.808
C -106.361 574.133 529.881
C -108.007 571.964 534.040
C -106.626 568.711 535.904
C -108.157 566.387 537.564
C -108.253 561.637 540.038
C -107.455 557.869 540.773
C -107.892 555.249 541.459
C -111.973 551.361 542.680
C -113.033 548.172 544.283
C -113.893 544.980 544.962
C -114.583 541.868 545.998
C -115.026 539.770 549.983
C -118.092 538.124 550.984
C -118.914 535.980 553.005
C -122.043 534.053 552.417
C -128.094 533.474 551.597
C -128.399 533.928 548.457
C -130.030 534.701 545.293
C -133.791 535.332 542.805
C -134.523 534.816 539.032
C -138.115 536.563 536.821
C -141.883 533.886 534.974
C -144.286 532.759 531.656
C -148.114 532.881 529.881
C -149.010 533.531 527.471
C -152.512 533.540 524.976
C -155.742 532.265 522.567
C -158.096 530.458 521.032
C -160.032 527.775 519.051
N -35.461 -40.213 34.688
N -176.233 222.068 41.771
N -295.765 164.935 157.965
N -240.989 208.447 290.646
N -224.585 548.854 217.815
N -344.627 564.845 229.457
N -265.872 474.532 317.456
N -319.911 786.364 297.663
N -334.422 751.090 373.048
N -251.198 660.570 597.868
N -170.874 673.546 527.114
N -78.944 701.559 623.921
N 135.120 647.198 546.107
