# Supplementary material for: Impact of DNA methylation on 3D genome structure
Source: Nat Commun. 2021 May 28;12:3243. doi: 10.1038/s41467-021-23142-8 (PMC8163762; doi:10.1038/s41467-021-23142-8)
Supplement: Supplementary file 7 — Supplementary Software 2 [file 41467_2021_23142_MOESM7_ESM.zip › Supplementary_Software2/test/output_pos/cartnucl_000000_000081.xyz]

2888
generated by Juergen Walther
C 0.000 0.000 0.000
C 1.965 -1.615 3.120
C 1.413 -2.409 5.353
C 1.817 -3.386 8.695
C 2.536 -6.442 10.771
C 4.935 -9.179 11.582
C 6.156 -11.343 13.675
C 6.046 -14.691 14.839
C 6.431 -17.695 16.286
C 6.771 -20.540 17.973
C 7.353 -23.817 18.323
C 7.549 -27.005 19.284
C 8.153 -30.332 19.985
C 8.396 -33.396 21.074
C 8.423 -36.496 22.037
C 8.267 -39.692 22.843
C 7.084 -42.302 24.865
C 5.421 -44.946 26.312
C 4.399 -48.049 27.667
C 4.118 -51.422 28.607
C 2.733 -53.899 29.612
C 1.186 -56.076 32.647
C -0.543 -59.043 33.734
C -2.421 -61.934 34.796
C -4.088 -64.561 35.506
C -5.776 -67.477 36.529
C -7.443 -70.129 37.348
C -10.631 -71.709 37.947
C -13.833 -72.443 38.267
C -16.749 -73.327 37.732
C -19.685 -74.808 36.771
C -22.653 -77.077 37.854
C -26.080 -77.729 37.135
C -29.318 -78.829 35.981
C -32.352 -79.734 35.132
C -35.824 -80.655 33.845
C -38.550 -81.240 33.571
C -41.721 -80.790 32.849
C -45.182 -80.289 32.330
C -48.047 -78.847 30.537
C -50.338 -77.553 29.163
C -53.245 -76.410 27.235
C -55.621 -75.314 25.705
C -58.332 -72.158 26.005
C -61.081 -69.764 25.378
C -62.316 -67.669 22.792
C -64.739 -65.732 21.361
C -66.309 -63.424 20.174
C -67.867 -60.545 19.625
C -67.895 -57.372 17.844
C -70.149 -54.406 17.464
C -71.952 -51.946 15.626
C -72.186 -48.429 15.332
C -74.202 -45.541 15.006
C -73.467 -42.429 13.246
C -73.669 -39.164 11.816
C -74.345 -36.243 11.809
C -75.024 -33.112 11.124
C -74.461 -29.263 10.697
C -72.755 -26.325 9.518
C -72.277 -23.324 9.573
C -70.649 -20.331 9.297
C -69.913 -17.512 7.539
C -67.162 -14.547 9.160
C -65.535 -10.804 9.746
C -62.044 -9.727 9.465
C -59.874 -7.412 9.194
C -56.742 -5.672 9.833
C -54.621 -3.753 10.733
C -51.679 -2.063 11.506
C -48.626 -1.462 11.849
C -45.308 -0.371 11.481
C -42.394 1.303 13.376
C -39.359 3.195 14.656
C -36.279 2.419 15.992
C -33.434 1.880 18.643
C -30.451 1.615 19.776
C -27.094 1.622 20.529
C -24.139 1.409 22.023
C -21.814 0.744 24.320
C -19.109 -0.351 26.000
C -16.333 -1.852 26.919
C -13.224 -2.117 29.372
C -10.002 -2.646 30.396
C -8.666 -5.441 32.775
C -7.028 -7.366 35.775
C -5.250 -10.177 36.282
C -2.965 -12.521 37.450
C -1.780 -15.040 39.212
C -0.703 -17.481 41.375
C 0.995 -20.122 42.919
C 1.420 -23.139 44.002
C 3.259 -26.302 44.586
C 2.983 -29.280 46.580
C 3.064 -32.082 49.668
C 1.440 -35.405 50.784
C 1.018 -38.477 51.428
C 0.189 -41.452 52.779
C -0.868 -44.468 53.611
C -3.071 -47.068 55.396
C -5.516 -48.714 56.325
C -7.986 -50.353 57.189
C -10.027 -52.895 57.971
C -11.560 -56.346 57.765
C -15.045 -57.270 58.710
C -17.410 -59.585 59.827
C -20.308 -61.030 59.017
C -23.967 -62.053 59.849
C -26.242 -65.009 59.478
C -28.811 -66.760 59.902
C -32.039 -67.546 59.473
C -35.296 -68.085 58.926
C -38.042 -69.506 57.262
C -41.484 -69.486 57.540
C -45.413 -70.190 58.533
C -48.117 -69.985 57.415
C -51.691 -69.930 55.761
C -54.557 -70.067 54.915
C -57.931 -69.708 53.516
C -60.912 -68.563 52.974
C -63.496 -67.344 51.575
C -65.670 -65.518 49.930
C -67.965 -63.552 48.641
C -70.176 -61.400 46.742
C -72.430 -59.584 45.075
C -74.225 -57.409 43.608
C -75.272 -53.612 43.071
C -76.967 -51.308 41.306
C -78.982 -49.159 39.870
C -80.727 -46.526 39.571
C -82.338 -43.061 39.083
C -81.496 -40.117 38.440
C -81.467 -36.877 37.207
C -81.109 -33.520 37.155
C -80.831 -29.936 35.771
C -80.379 -26.739 35.057
C -79.814 -23.045 36.697
C -79.284 -20.329 36.348
C -77.194 -16.737 35.879
C -76.234 -13.904 35.449
C -75.657 -10.496 35.240
C -74.690 -7.304 35.604
C -72.927 -4.476 35.472
C -70.708 -2.263 34.127
C -68.442 0.149 33.545
C -66.150 2.210 32.596
C -63.715 4.764 32.220
C -61.471 6.936 31.083
C -59.440 9.330 30.790
C -56.793 11.760 31.387
C -55.179 14.446 30.470
C -52.509 16.473 31.530
C -50.642 18.475 31.291
C -51.371 20.729 35.068
C -51.203 21.657 37.274
C -53.306 25.080 37.916
C -51.878 28.175 38.208
C -54.714 29.461 38.070
C -57.509 29.850 41.100
C -61.573 29.076 42.228
C -64.504 32.524 43.581
C -65.769 34.051 42.197
C -69.945 34.628 44.314
C -72.335 35.966 44.372
C -76.461 38.827 47.038
C -75.729 44.141 49.922
C -76.294 48.084 49.679
C -76.578 52.242 50.674
C -78.182 54.916 51.678
C -79.198 57.641 51.867
C -80.627 60.622 50.447
C -80.240 64.484 55.666
C -80.732 67.187 56.165
C -80.505 69.986 58.112
C -82.198 74.090 59.280
C -81.065 76.572 57.869
C -79.554 79.294 56.156
C -78.017 82.240 54.987
C -78.183 85.318 53.416
C -78.475 90.583 55.394
C -76.645 94.743 55.401
C -74.777 96.872 55.059
C -64.739 96.266 55.887
C -63.061 98.737 56.220
C -63.893 101.006 58.128
C -63.315 103.370 56.675
C -59.946 106.409 55.955
C -57.429 107.301 55.038
C -56.057 109.913 54.089
C -54.920 112.272 52.734
C -54.418 116.530 54.397
C -53.303 119.507 55.799
C -51.830 120.439 57.623
C -48.630 122.673 58.781
C -44.150 127.102 57.763
C -44.741 129.755 60.517
C -46.982 133.155 60.874
C -47.233 136.441 60.311
C -44.312 140.651 59.303
C -44.476 143.212 60.720
C -43.729 146.278 61.482
C -42.264 150.193 60.905
C -41.698 154.270 60.357
C -42.054 157.636 60.642
C -42.684 160.947 61.498
C -41.907 162.513 61.720
C -42.086 163.887 56.511
C -42.672 167.410 52.449
C -42.544 171.198 50.073
C -42.676 175.609 51.260
C -42.863 178.417 53.111
C -41.913 182.688 55.594
C -42.774 185.112 53.836
C -44.475 188.370 53.121
C -42.601 191.261 49.936
C -43.228 192.568 42.945
C -41.240 196.467 42.534
C -39.060 199.856 39.602
C -41.915 202.587 39.270
C -42.093 205.993 37.880
C -43.656 210.473 37.371
C -44.973 213.915 36.097
C -47.765 216.427 34.546
C -48.470 219.539 32.747
C -51.741 220.031 32.450
C -52.325 221.639 28.602
C -55.316 223.941 30.956
C -56.569 227.362 31.555
C -59.764 229.496 31.328
C -62.883 231.358 31.964
C -66.908 230.953 31.229
C -70.727 232.172 28.477
C -75.701 233.430 29.624
C -78.457 235.820 28.954
C -81.322 238.153 28.804
C -82.244 241.599 31.702
C -83.000 242.723 35.500
C -85.612 244.515 37.649
C -90.399 243.234 39.323
C -93.575 243.495 40.581
C -95.974 244.790 42.567
C -100.729 242.758 43.671
C -103.293 243.717 47.223
C -106.000 242.733 49.838
C -109.254 243.031 52.008
C -110.719 243.405 54.219
C -113.783 245.755 55.743
C -114.181 243.329 57.915
C -117.772 241.290 58.310
C -120.341 237.543 60.413
C -123.493 235.081 61.632
C -125.660 234.474 64.126
C -129.706 233.680 66.922
C -134.125 233.061 67.080
C -139.011 230.682 66.885
C -141.402 228.984 65.852
C -144.378 228.694 63.934
C -146.798 228.811 61.327
C -148.390 229.934 57.906
C -151.574 230.052 56.900
C -155.690 229.808 55.100
C -157.586 228.821 52.460
C -160.754 228.680 50.402
C -163.951 230.001 48.679
C -165.925 229.474 48.059
C -169.332 230.417 46.542
C -173.095 232.745 47.571
C -176.215 232.211 45.817
C -178.630 232.273 43.969
C -182.418 230.424 43.673
C -184.629 231.161 41.821
C -187.350 230.962 42.260
C -188.861 229.900 45.174
C -192.220 230.371 46.196
C -196.496 230.832 48.201
C -200.303 231.177 46.528
C -203.683 230.532 46.584
C -206.384 229.560 46.510
C -208.811 227.024 44.707
C -210.736 224.517 43.021
C -213.063 222.778 43.709
C -214.789 221.089 44.438
C -218.569 219.441 44.184
C -221.650 216.600 43.607
C -220.531 211.237 40.594
C -221.204 209.824 37.120
C -222.812 209.232 34.359
C -222.541 208.540 30.891
C -222.901 207.808 27.635
C -223.431 207.313 24.390
C -223.135 205.703 21.471
C -222.991 204.749 18.278
C -222.926 203.301 15.145
C -222.935 202.440 11.999
C -222.700 201.645 8.861
C -222.207 200.846 5.698
C -221.954 201.712 2.308
C -220.980 202.574 -0.879
C -220.264 202.737 -4.339
C -219.720 202.028 -7.736
C -218.700 202.514 -10.526
C -218.976 204.397 -14.093
C -217.628 204.963 -17.385
C -216.180 205.651 -20.617
C -214.726 206.103 -23.422
C -213.379 206.626 -26.632
C -211.989 207.129 -29.513
C -209.694 209.035 -31.541
C -207.446 211.154 -32.707
C -204.799 212.521 -33.539
C -201.690 213.405 -34.673
C -199.668 215.137 -37.510
C -196.608 216.858 -38.111
C -193.269 218.007 -38.857
C -190.328 219.269 -39.565
C -186.790 220.584 -40.118
C -184.531 222.094 -40.802
C -181.962 224.103 -40.427
C -179.338 226.455 -40.142
C -176.567 228.066 -38.345
C -174.430 229.446 -36.815
C -171.456 230.881 -35.211
C -169.102 232.149 -33.785
C -168.294 235.574 -31.544
C -166.638 238.173 -29.498
C -164.679 238.465 -26.552
C -162.596 240.182 -24.458
C -161.376 241.597 -22.068
C -160.744 243.609 -19.506
C -160.465 243.972 -15.896
C -159.480 246.607 -13.425
C -157.714 247.881 -10.606
C -158.360 249.381 -7.469
C -157.555 251.846 -5.064
C -157.807 251.659 -1.428
C -157.661 252.383 2.065
C -158.014 254.102 4.496
C -157.982 255.528 7.446
C -159.194 256.534 11.027
C -160.458 255.920 14.337
C -161.684 256.898 16.941
C -163.498 256.877 19.838
C -163.669 256.564 23.223
C -167.503 256.820 25.278
C -170.093 257.609 28.388
C -172.666 255.457 29.861
C -174.670 254.767 32.237
C -177.781 253.673 33.777
C -180.404 253.514 35.222
C -183.455 252.608 36.631
C -185.992 250.914 37.333
C -188.390 248.840 38.842
C -192.149 248.585 39.672
C -195.654 247.989 41.011
C -198.467 246.252 40.039
C -202.041 245.531 38.583
C -204.798 243.965 38.139
C -207.647 242.037 38.162
C -210.636 240.720 37.578
C -213.579 240.107 36.131
C -216.262 238.695 34.669
C -218.382 236.625 33.247
C -222.091 235.721 32.156
C -224.870 233.813 31.568
C -226.565 233.033 28.137
C -229.126 232.766 25.177
C -229.904 230.603 22.719
C -231.603 228.660 20.392
C -232.868 227.753 17.488
C -234.341 227.183 14.438
C -235.788 225.739 11.599
C -235.935 224.767 8.519
C -236.706 222.455 5.728
C -236.967 222.511 2.144
C -238.242 223.012 -1.795
C -236.885 223.368 -5.395
C -236.135 222.718 -8.402
C -235.588 222.797 -11.728
C -234.531 222.725 -14.856
C -233.411 224.177 -18.237
C -231.833 225.720 -20.400
C -230.198 227.247 -22.528
C -228.552 228.040 -25.340
C -226.359 227.525 -28.377
C -224.268 230.117 -30.050
C -222.679 231.424 -32.872
C -219.704 232.383 -34.046
C -217.389 234.991 -35.769
C -214.709 235.116 -38.387
C -212.685 236.413 -40.403
C -209.915 238.102 -41.240
C -207.119 239.849 -41.811
C -203.700 240.226 -42.520
C -201.473 242.811 -43.045
C -199.164 245.836 -44.605
C -196.595 247.188 -44.187
C -193.023 248.783 -43.732
C -190.420 250.257 -43.762
C -187.240 251.986 -43.151
C -185.121 254.262 -42.246
C -182.741 255.803 -40.803
C -180.661 257.176 -38.669
C -178.769 258.896 -36.606
C -176.590 260.289 -34.069
C -174.437 261.702 -31.941
C -172.839 263.058 -29.552
C -172.834 265.111 -26.147
C -171.148 266.283 -23.487
C -169.409 267.801 -21.161
C -168.738 269.982 -18.957
C -168.276 272.318 -15.928
C -169.285 272.619 -12.982
C -169.423 273.282 -9.582
C -170.596 274.436 -6.633
C -170.908 274.984 -2.833
C -171.669 275.627 0.319
C -174.189 277.741 2.735
C -175.106 278.331 5.302
C -177.289 278.131 8.864
C -178.489 278.422 11.622
C -179.727 279.354 14.719
C -181.553 280.246 17.390
C -183.509 280.140 20.088
C -184.818 278.761 22.920
C -186.715 277.869 25.545
C -188.290 276.599 28.057
C -190.481 275.765 30.722
C -191.931 274.470 33.417
C -193.847 273.900 35.856
C -196.786 273.417 37.952
C -198.084 272.909 40.905
C -201.227 272.502 42.427
C -203.457 274.937 45.387
C -205.683 275.954 47.972
C -209.306 278.694 45.517
C -208.599 281.406 47.227
C -208.968 283.877 50.687
C -208.273 287.907 52.513
C -209.201 289.587 54.146
C -208.118 293.934 54.592
C -210.660 296.389 55.885
C -211.536 298.715 57.454
C -212.540 300.301 58.292
C -211.313 301.581 62.428
C -211.496 304.396 65.199
C -212.145 306.536 67.502
C -215.213 308.314 70.784
C -218.131 309.741 71.499
C -217.217 311.918 71.556
C -219.768 315.920 71.704
C -218.661 318.247 71.268
C -211.109 320.355 71.413
C -209.169 325.561 70.926
C -208.967 329.402 71.219
C -209.770 331.178 73.029
C -210.682 334.793 73.178
C -208.591 338.018 74.905
C -204.926 339.140 77.817
C -205.749 342.952 79.160
C -203.106 343.603 83.115
C -201.845 346.536 85.320
C -200.016 348.599 88.233
C -198.240 352.383 87.958
C -197.566 355.156 90.836
C -194.495 357.194 93.164
C -192.460 357.860 95.357
C -188.997 358.194 95.451
C -186.757 360.234 97.847
C -183.368 358.976 99.228
C -181.342 361.039 99.880
C -177.567 363.540 102.061
C -174.804 361.934 101.361
C -171.881 359.881 100.902
C -167.435 359.921 99.259
C -166.632 356.232 100.618
C -165.990 351.991 102.792
C -164.802 350.345 103.713
C -163.505 347.173 102.984
C -161.579 345.016 98.102
C -158.987 342.696 96.096
C -160.974 339.116 95.852
C -161.759 335.888 94.479
C -162.642 332.057 98.090
C -164.146 330.065 99.228
C -163.315 325.841 103.865
C -164.706 323.066 104.429
C -168.199 322.136 104.943
C -167.147 319.214 107.869
C -169.132 316.296 109.862
C -169.869 312.185 109.703
C -173.825 311.198 111.579
C -176.658 308.194 114.436
C -179.067 304.851 115.678
C -179.564 302.901 119.333
C -181.117 299.878 121.896
C -183.599 298.601 122.349
C -186.295 295.705 123.507
C -185.752 295.774 126.281
C -187.457 292.909 129.703
C -187.919 294.739 132.209
C -196.825 294.661 131.320
C -197.360 295.961 134.761
C -200.442 295.260 136.165
C -202.715 297.065 138.464
C -204.251 299.580 140.543
C -207.865 301.559 139.691
C -210.879 301.421 137.865
C -213.269 298.618 136.406
C -217.122 296.326 136.765
C -219.804 295.834 136.009
C -223.587 295.998 136.028
C -227.170 296.816 137.164
C -230.245 300.662 137.597
C -234.116 300.190 139.682
C -237.642 299.911 139.091
C -241.326 297.898 138.711
C -245.595 297.401 137.880
C -250.071 295.414 139.471
C -254.507 293.293 137.908
C -257.237 291.386 135.545
C -259.642 288.790 136.847
C -259.383 285.342 139.094
C -261.892 283.318 140.415
C -266.243 282.259 140.039
C -269.091 281.358 141.259
C -270.182 280.711 143.070
C -271.789 278.869 142.884
C -272.447 275.003 143.308
C -273.360 271.708 144.962
C -274.775 269.248 145.829
C -275.736 266.965 147.141
C -274.803 263.721 149.219
C -272.399 261.245 150.472
C -272.147 258.654 153.581
C -268.071 257.116 153.981
C -266.322 255.776 156.666
C -265.372 257.830 160.280
C -264.499 259.372 164.145
C -262.450 258.249 167.127
C -259.594 254.825 168.277
C -256.930 254.101 169.610
C -256.320 257.442 172.252
C -256.914 257.904 175.949
C -254.984 257.772 178.963
C -252.881 257.555 183.019
C -251.235 257.831 184.673
C -249.925 258.955 187.408
C -248.273 259.000 191.110
C -246.703 258.230 193.684
C -243.655 258.147 195.568
C -244.097 256.629 198.597
C -241.567 257.584 202.923
C -240.051 259.065 205.840
C -236.545 261.150 207.994
C -235.008 261.601 211.019
C -232.141 263.428 212.475
C -230.258 262.087 215.983
C -226.868 258.499 218.367
C -225.904 259.948 220.488
C -224.049 260.677 224.014
C -220.391 260.625 226.947
C -219.424 261.086 230.821
C -217.578 260.542 233.578
C -216.538 256.973 237.989
C -215.373 257.933 241.485
C -215.148 255.716 244.443
C -214.377 256.888 246.621
C -212.163 256.393 248.744
C -207.944 255.703 250.104
C -206.223 254.385 252.020
C -203.734 252.032 252.084
C -201.139 249.386 252.935
C -199.617 246.147 255.007
C -200.264 243.954 256.713
C -202.378 240.280 257.166
C -206.152 236.911 256.720
C -206.267 232.633 256.859
C -204.468 230.521 258.249
C -205.147 227.972 259.765
C -206.270 224.956 259.566
C -206.899 222.891 261.501
C -207.758 221.490 263.305
C -208.239 217.215 266.368
C -208.399 213.857 269.030
C -208.684 210.933 270.416
C -208.453 207.424 269.949
C -208.330 204.074 270.121
C -208.476 200.764 270.394
C -207.287 197.641 270.207
C -206.803 194.350 269.962
C -205.864 191.028 269.930
C -205.504 187.789 269.812
C -205.137 184.585 269.444
C -204.699 181.373 268.827
C -205.941 178.205 267.974
C -206.948 175.285 266.455
C -207.404 171.961 265.337
C -207.070 168.538 264.621
C -207.651 165.948 263.201
C -210.032 162.742 262.568
C -210.669 159.695 260.757
C -211.387 156.734 258.824
C -211.817 154.153 256.997
C -212.402 151.178 255.208
C -212.909 148.527 253.419
C -214.373 147.014 250.489
C -215.927 146.382 247.646
C -216.607 145.978 244.656
C -216.744 145.227 241.316
C -218.236 142.871 238.603
C -219.104 142.782 235.150
C -219.373 142.473 231.564
C -219.854 142.194 228.334
C -220.197 142.116 224.535
C -221.100 141.855 221.895
C -222.238 142.742 218.947
C -223.699 143.601 215.844
C -224.196 145.832 212.966
C -224.690 147.717 210.727
C -224.992 149.741 207.680
C -225.333 151.521 205.251
C -228.036 154.360 203.825
C -229.746 156.927 201.782
C -229.052 160.007 200.160
C -229.798 162.500 197.947
C -230.456 165.174 196.673
C -231.820 168.077 195.825
C -231.565 171.707 195.867
C -233.436 174.652 194.506
C -233.745 177.760 192.796
C -234.896 181.055 193.371
C -236.664 183.893 192.220
C -236.031 187.419 192.920
C -236.173 190.986 192.981
C -237.551 193.643 193.139
C -238.470 196.787 193.064
C -239.245 200.396 194.363
C -238.535 203.459 196.107
C -239.429 206.101 197.317
C -239.495 208.821 199.386
C -238.756 212.083 200.013
C -239.770 213.884 203.849
C -240.791 216.898 206.472
C -239.252 217.804 209.670
C -238.811 219.885 212.040
C -238.416 221.000 215.482
C -238.787 222.214 218.199
C -238.574 223.235 221.519
C -237.571 223.463 224.475
C -236.052 224.430 227.490
C -236.737 224.945 231.252
C -236.953 225.919 234.917
C -236.229 224.475 237.960
C -236.750 222.676 241.411
C -236.096 221.785 244.416
C -235.056 221.284 247.657
C -234.723 220.281 250.802
C -235.170 218.553 253.620
C -234.788 216.691 256.399
C -233.619 214.796 258.816
C -233.952 213.317 262.485
C -233.000 212.223 265.585
C -233.228 208.602 267.028
C -234.115 205.471 269.219
C -232.634 202.634 270.259
C -231.599 199.899 272.137
C -231.510 196.803 273.262
C -231.821 193.607 274.481
C -231.263 190.472 275.929
C -230.828 187.268 275.980
C -229.250 184.079 277.015
C -229.894 180.547 276.847
C -231.295 176.673 277.493
C -231.775 173.287 275.695
C -231.385 170.272 274.809
C -231.788 167.053 273.890
C -231.877 164.039 272.545
C -233.433 161.038 270.708
C -234.772 159.282 268.546
C -236.073 157.562 266.338
C -236.774 155.045 264.235
C -236.113 152.123 261.929
C -238.234 151.061 259.054
C -239.441 148.618 256.868
C -239.692 147.831 253.634
C -241.772 146.739 250.534
C -241.522 144.371 247.638
C -242.482 142.748 245.130
C -243.434 142.402 241.937
C -244.397 142.330 238.734
C -243.905 141.931 235.279
C -245.815 142.007 232.404
C -248.269 141.146 229.218
C -248.777 141.962 226.447
C -249.229 142.926 222.656
C -249.908 143.325 219.769
C -250.576 144.438 216.336
C -252.015 145.860 213.807
C -252.607 147.704 211.283
C -253.022 150.178 209.167
C -253.829 152.627 207.133
C -254.178 155.507 204.964
C -254.612 157.987 202.767
C -255.109 160.676 201.147
C -256.565 164.372 200.983
C -256.823 167.302 199.358
C -257.443 169.966 197.553
C -259.008 172.549 196.583
C -260.660 175.955 195.864
C -260.800 178.833 197.083
C -260.976 182.279 197.422
C -261.972 185.293 198.573
C -262.030 189.101 199.154
C -262.397 192.257 200.069
C -264.756 194.818 202.196
C -265.201 197.379 203.207
C -265.104 200.696 205.752
C -265.316 203.376 207.135
C -266.098 206.493 208.424
C -267.067 209.145 210.237
C -267.122 211.646 212.443
C -265.767 214.105 214.379
C -265.069 216.404 216.727
C -263.939 218.550 218.854
C -263.372 220.878 221.472
C -262.157 223.207 223.507
C -261.796 225.377 225.766
C -261.854 227.154 228.945
C -261.306 229.881 230.655
C -261.575 231.092 233.945
C -259.820 231.749 238.608
C -259.689 232.572 243.117
C -259.270 232.894 247.185
C -257.854 234.570 250.294
C -258.949 234.974 252.768
C -258.853 235.860 256.214
C -258.736 238.842 258.141
C -258.705 238.331 261.307
C -257.947 238.974 264.002
C -257.642 239.980 267.679
C -256.670 241.497 271.149
C -257.119 243.392 273.489
C -255.618 245.653 275.134
C -255.370 248.807 276.646
C -255.313 251.349 276.610
C -255.145 253.550 278.836
C -258.788 256.856 284.546
C -260.193 260.150 284.396
C -259.994 263.188 286.658
C -259.219 266.015 286.641
C -261.475 270.755 284.619
C -257.249 273.100 284.653
C -255.434 274.813 284.598
C -252.659 276.432 286.267
C -249.297 276.952 283.608
C -246.630 278.516 282.125
C -242.862 277.829 281.957
C -240.794 279.528 283.104
C -238.232 279.968 285.511
C -235.044 280.525 285.226
C -231.797 279.662 286.361
C -228.527 279.222 286.982
C -225.273 279.071 287.644
C -222.303 277.563 287.971
C -219.199 276.616 288.741
C -215.999 275.375 289.115
C -212.912 274.603 289.830
C -209.928 273.708 290.740
C -207.003 272.630 291.823
C -204.214 272.895 293.933
C -201.842 272.664 296.418
C -198.962 272.101 298.392
C -195.864 271.038 299.662
C -193.775 270.528 301.768
C -190.908 271.880 304.277
C -188.488 271.171 306.849
C -186.186 270.483 309.541
C -184.216 269.645 311.907
C -181.859 268.911 314.417
C -179.812 268.149 316.808
C -179.189 267.802 320.344
C -179.391 267.684 323.637
C -179.837 266.767 326.558
C -180.037 265.167 329.581
C -178.545 264.845 333.159
C -179.425 263.905 336.480
C -180.119 262.354 339.663
C -180.749 261.164 342.652
C -181.726 259.603 345.993
C -182.217 259.067 348.699
C -183.900 258.727 351.497
C -185.605 258.587 354.591
C -188.550 257.895 356.677
C -190.986 257.467 358.318
C -193.777 256.498 360.497
C -196.162 255.833 362.245
C -199.329 257.829 364.084
C -202.387 258.633 366.004
C -205.782 257.627 366.242
C -208.801 257.506 367.838
C -211.733 257.788 368.565
C -214.780 258.916 369.238
C -218.253 259.167 368.181
C -221.489 260.489 369.523
C -224.953 260.311 370.331
C -227.981 261.996 369.620
C -231.056 263.318 370.763
C -234.241 263.549 368.997
C -237.655 264.145 368.138
C -240.188 265.745 368.045
C -243.247 266.893 367.793
C -246.371 268.644 366.217
C -248.823 269.260 363.660
C -251.044 270.950 362.455
C -253.090 272.352 360.103
C -256.040 272.424 358.409
C -256.732 275.391 355.293
C -258.923 277.925 352.889
C -258.887 278.262 349.241
C -260.228 279.293 346.543
C -260.345 280.765 343.216
C -260.770 282.558 340.851
C -260.834 284.116 337.739
C -260.222 284.715 334.728
C -260.295 284.988 331.228
C -259.766 287.474 328.326
C -259.697 289.566 325.156
C -257.459 290.241 322.624
C -254.788 292.146 320.468
C -253.093 292.932 317.867
C -251.702 293.547 314.782
C -249.866 294.664 312.254
C -247.437 296.207 310.568
C -244.875 296.996 308.530
C -242.368 296.926 306.406
C -239.941 298.815 303.895
C -238.021 299.364 301.117
C -234.146 299.813 300.926
C -230.548 301.257 300.326
C -227.510 300.129 299.419
C -224.347 299.807 298.016
C -221.060 299.893 297.801
C -217.658 300.357 297.734
C -214.236 300.189 297.025
C -211.136 299.439 297.553
C -207.759 298.181 296.689
C -204.421 298.218 298.021
C -200.542 299.261 299.142
C -197.792 298.381 301.708
C -195.130 297.237 302.989
C -192.297 296.739 304.746
C -189.771 295.787 306.649
C -187.419 295.865 309.692
C -186.349 295.753 312.588
C -185.326 295.590 315.496
C -183.497 294.860 318.211
C -181.312 292.803 320.512
C -181.119 293.106 324.221
C -179.393 292.783 327.240
C -179.531 291.329 330.243
C -179.370 291.484 334.125
C -177.887 289.565 336.984
C -177.034 288.973 339.945
C -177.596 288.200 343.156
C -178.425 287.465 346.313
C -178.985 285.309 349.028
C -179.881 285.571 352.352
C -179.972 286.037 356.437
C -181.529 285.229 358.789
C -183.507 283.896 361.922
C -184.697 283.129 364.558
C -186.723 282.174 367.466
C -188.810 282.365 369.935
C -191.287 281.878 371.871
C -194.254 281.516 373.224
C -197.183 281.529 374.712
C -200.554 281.134 375.977
C -203.550 280.748 377.405
C -206.589 280.724 378.336
C -210.211 282.363 378.292
C -213.479 282.160 379.047
C -216.547 282.150 380.199
C -219.324 283.353 381.153
C -222.823 284.855 381.738
C -225.256 285.927 380.090
C -228.478 286.673 379.048
C -231.074 288.469 377.851
C -234.575 289.275 376.461
C -237.363 290.429 375.109
C -239.278 293.824 373.899
C -241.469 295.018 372.653
C -243.955 296.585 369.677
C -246.153 297.774 367.977
C -248.808 299.466 366.533
C -250.873 301.516 364.863
C -252.670 302.947 362.446
C -254.479 303.023 359.555
C -256.030 303.848 356.691
C -257.488 304.172 353.832
C -258.995 305.245 350.804
C -260.654 305.474 347.933
C -262.110 306.531 345.344
C -262.944 308.348 342.300
C -265.085 309.046 339.936
C -265.348 311.029 337.045
C -264.928 309.886 332.545
C -265.005 309.608 328.739
C -266.456 310.831 326.230
C -268.079 309.448 323.024
C -271.042 309.467 319.222
C -271.744 307.633 316.254
C -276.106 310.551 312.784
C -276.148 311.472 309.788
C -278.741 310.674 306.534
C -277.758 313.795 303.476
C -275.503 317.536 301.917
C -274.348 318.880 297.852
C -273.821 318.487 294.330
C -274.212 318.002 290.955
C -273.583 317.341 287.628
C -270.818 317.101 285.465
C -268.732 317.078 282.911
C -268.552 315.821 279.185
C -265.535 314.405 275.258
C -263.667 316.750 271.939
C -261.894 317.833 269.305
C -260.086 316.006 267.875
C -258.746 317.479 266.578
C -256.451 320.168 265.554
C -254.438 320.670 264.264
C -253.336 323.187 261.185
C -253.283 323.293 257.581
C -257.747 324.218 254.107
C -258.660 327.470 251.473
C -259.364 329.180 248.385
C -257.752 332.153 246.113
C -257.032 334.531 243.136
C -257.631 339.817 245.166
C -259.183 343.706 244.552
C -262.529 345.437 243.196
C -266.305 347.902 242.990
C -268.537 348.671 238.733
C -270.156 350.926 236.765
C -270.255 356.081 239.245
C -270.631 359.513 236.970
C -271.538 361.902 234.524
C -274.362 363.677 232.847
C -277.933 366.865 232.842
C -280.064 370.316 231.851
C -284.364 370.563 230.864
C -287.133 371.149 228.508
C -291.180 371.531 228.273
C -293.181 373.569 227.373
C -292.378 378.636 222.835
C -294.021 380.524 222.498
C -296.144 382.876 224.635
C -298.521 384.486 227.662
C -300.113 388.433 228.712
C -303.259 390.799 228.670
C -304.569 394.598 229.900
C -306.831 395.939 227.267
C -309.106 397.673 228.159
C -312.982 400.694 228.655
C -315.348 402.349 224.641
C -318.333 404.706 224.836
C -320.384 406.767 224.963
C -322.667 407.919 221.588
C -325.401 408.646 219.510
C -325.449 408.116 214.796
C -323.979 411.633 213.796
C -324.927 413.312 210.586
C -326.364 415.428 206.595
C -324.586 419.465 204.346
C -327.670 419.849 200.562
C -324.573 424.574 199.664
C -323.837 425.818 195.825
C -323.237 427.807 192.745
C -323.245 428.379 189.055
C -323.422 430.560 185.720
C -323.968 428.341 180.221
C -325.369 427.208 176.925
C -323.641 428.780 173.715
C -325.330 430.910 169.588
C -325.527 432.526 165.197
C -325.044 434.807 164.199
C -322.129 438.045 163.106
C -316.628 437.528 160.983
C -314.015 439.972 159.896
C -313.586 440.606 153.227
C -311.951 440.760 148.961
C -309.651 440.872 149.042
C -308.902 442.326 146.636
C -308.038 445.012 145.162
C -307.160 446.902 143.507
C -307.272 450.670 143.648
C -305.661 452.985 143.249
C -305.239 455.756 143.182
C -304.186 457.727 141.001
C -305.053 459.062 138.137
C -303.460 463.916 137.937
C -302.154 465.527 134.773
C -297.856 466.315 135.592
C -294.684 469.439 135.598
C -293.807 472.012 137.661
C -293.122 473.478 140.493
C -291.096 476.264 142.417
C -289.360 478.248 141.592
C -290.112 483.046 141.643
C -289.174 486.111 142.799
C -286.358 489.004 143.309
C -283.510 493.013 139.743
C -282.236 497.563 136.940
C -278.250 500.172 133.654
C -275.478 501.851 134.136
C -273.329 502.300 135.159
C -271.216 503.167 135.280
C -268.723 504.852 143.372
C -264.951 506.422 141.245
C -262.250 506.780 141.470
C -260.952 512.164 139.864
C -258.323 513.068 138.899
C -257.658 513.670 136.590
C -254.782 514.491 134.743
C -254.519 517.893 130.152
C -251.012 518.475 129.095
C -249.560 520.369 127.659
C -247.027 521.491 126.994
C -244.410 522.793 125.575
C -240.870 523.014 125.577
C -237.598 523.551 125.056
C -234.413 524.366 124.556
C -231.178 523.760 123.950
C -227.855 523.799 123.667
C -224.479 523.514 123.004
C -221.242 523.705 122.661
C -217.999 523.788 122.546
C -214.701 523.711 122.628
C -211.614 525.057 123.610
C -208.638 525.890 125.126
C -205.261 526.449 126.015
C -201.753 526.465 126.209
C -199.064 526.893 127.493
C -196.113 529.361 128.734
C -192.922 529.768 130.353
C -189.805 530.186 132.123
C -187.044 530.318 133.717
C -183.920 530.673 135.302
C -181.105 530.902 136.885
C -179.344 531.357 140.001
C -178.472 531.776 143.157
C -177.693 531.306 146.114
C -176.453 530.269 149.135
C -173.904 530.981 151.985
C -173.385 530.448 155.468
C -172.556 529.358 158.808
C -171.839 528.594 161.913
C -171.213 527.448 165.498
C -170.656 527.291 168.240
C -171.205 527.027 171.466
C -171.742 527.001 174.960
C -173.542 525.950 177.987
C -175.102 525.204 180.400
C -176.649 523.947 183.482
C -178.057 523.008 185.996
C -180.948 524.410 188.657
C -183.354 524.723 191.449
C -186.036 522.931 192.930
C -188.227 522.318 195.479
C -190.730 521.956 197.155
C -193.610 522.358 198.752
C -197.144 521.512 198.951
C -200.046 522.168 201.224
C -202.865 521.246 203.196
C -206.325 521.938 203.450
C -209.143 522.600 205.481
C -212.631 521.684 204.918
C -216.154 521.216 205.254
C -218.952 522.064 205.920
C -222.134 522.319 206.656
C -225.968 522.896 206.130
C -229.156 522.395 204.543
C -232.043 523.213 204.054
C -235.039 523.599 202.455
C -238.245 522.605 201.892
C -240.731 524.694 198.986
C -244.217 526.109 197.299
C -245.416 525.793 193.851
C -247.771 525.949 191.714
C -249.351 526.728 188.529
C -251.009 527.904 186.324
C -252.502 528.817 183.315
C -253.063 529.012 180.242
C -254.294 528.634 176.975
C -255.468 530.619 173.882
C -257.020 532.063 170.730
C -255.990 532.835 167.534
C -254.827 534.954 164.441
C -254.341 535.679 161.359
C -254.228 536.077 157.945
C -253.694 537.166 154.856
C -252.493 538.961 152.314
C -251.054 540.013 149.458
C -249.430 540.219 146.608
C -248.591 542.197 143.270
C -247.885 542.724 139.963
C -244.588 544.118 138.404
C -241.967 546.313 136.479
C -239.168 545.867 134.666
C -236.653 546.132 132.281
C -233.783 547.025 130.932
C -230.877 548.333 129.651
C -227.961 548.934 127.814
C -224.776 549.116 127.290
C -221.618 548.642 125.409
C -218.208 549.775 125.492
C -214.681 551.967 125.110
C -211.141 552.296 126.622
C -208.000 552.124 126.985
C -204.751 552.694 127.683
C -201.598 552.779 128.659
C -198.560 553.999 130.679
C -196.665 554.681 133.023
C -194.794 555.305 135.398
C -192.085 555.564 137.357
C -188.780 554.582 138.911
C -187.551 555.575 142.286
C -184.963 556.248 144.533
C -183.718 555.362 147.502
C -182.419 556.237 151.062
C -179.616 555.303 153.370
C -177.753 555.485 155.887
C -177.032 555.173 159.144
C -176.580 554.819 162.440
C -175.592 553.106 165.343
C -175.451 553.711 168.739
C -174.410 554.852 172.551
C -174.841 554.098 175.353
C -175.251 552.874 179.074
C -175.276 552.304 182.010
C -175.914 551.387 185.507
C -177.089 551.465 188.524
C -178.576 550.705 191.232
C -180.722 549.833 193.555
C -182.905 549.351 195.962
C -185.434 548.327 198.346
C -187.576 547.439 200.751
C -190.020 546.795 202.678
C -193.795 547.407 203.765
C -196.446 546.503 205.622
C -198.852 545.904 207.765
C -201.424 546.497 209.525
C -204.852 547.122 211.168
C -207.880 547.220 210.388
C -211.332 546.911 210.474
C -214.587 547.734 210.115
C -218.417 547.349 209.968
C -221.698 547.486 209.581
C -224.827 550.000 208.847
C -227.549 550.348 208.348
C -231.185 550.667 206.307
C -234.053 550.928 205.387
C -237.405 551.592 204.826
C -240.404 552.710 203.820
C -243.206 553.178 202.072
C -245.753 552.272 199.993
C -248.287 552.147 197.791
C -250.584 551.573 195.599
C -253.204 551.667 193.208
C -255.656 550.948 191.084
C -258.091 551.118 189.087
C -260.335 552.091 186.387
C -263.207 551.782 184.866
C -264.939 553.086 182.099
C -266.597 556.081 179.796
C -268.780 557.193 176.399
C -269.594 559.152 173.033
C -271.428 560.633 171.694
C -274.357 560.593 169.391
C -278.456 560.282 168.700
C -280.910 560.192 166.574
C -283.202 562.094 164.647
C -285.532 563.346 162.580
C -288.032 564.419 160.669
C -289.421 566.178 158.184
C -291.410 567.866 156.106
C -293.133 569.505 153.602
C -295.185 571.028 151.577
C -297.177 572.756 149.684
C -299.096 574.724 147.858
C -302.111 576.427 147.299
C -304.707 578.672 147.039
C -307.260 580.883 145.987
C -309.389 582.995 144.158
C -311.468 585.134 143.751
C -315.321 586.354 143.833
C -317.717 589.006 143.389
C -320.093 591.707 143.106
C -322.010 594.239 142.796
C -324.322 596.857 142.349
C -326.348 599.363 142.032
C -328.080 602.141 143.547
C -329.257 604.460 145.581
C -329.650 607.049 147.227
C -329.875 610.231 148.475
C -332.256 613.157 149.427
C -332.497 615.971 151.598
C -332.467 619.152 153.302
C -332.604 621.953 154.999
C -332.434 625.205 156.986
C -332.921 627.371 158.696
C -332.712 629.273 161.363
C -332.727 631.234 164.305
C -331.125 632.698 167.271
C -329.846 633.748 169.735
C -328.236 635.497 172.532
C -326.904 636.797 174.924
C -326.563 636.152 179.032
C -325.659 636.424 182.608
C -322.782 636.768 184.659
C -321.245 637.478 187.626
C -319.632 637.320 190.191
C -318.394 636.506 193.160
C -315.629 635.055 195.029
C -314.648 634.535 198.606
C -312.431 634.674 201.390
C -310.940 632.516 203.763
C -309.990 631.884 207.110
C -307.119 630.005 208.354
C -304.675 628.456 210.446
C -303.745 626.861 212.808
C -302.122 625.395 215.247
C -300.235 622.580 217.203
C -297.769 619.998 217.638
C -296.645 617.624 219.167
C -294.998 614.691 219.775
C -292.234 613.011 220.834
C -292.113 608.656 220.720
C -290.982 604.863 221.876
C -289.663 602.119 219.838
C -288.161 599.321 219.600
C -287.511 595.971 218.337
C -287.230 593.006 217.988
C -286.757 589.750 216.851
C -286.263 587.350 214.904
C -284.893 584.735 213.001
C -285.455 581.060 211.972
C -285.354 577.407 210.933
C -286.257 575.538 208.184
C -288.322 573.123 205.877
C -288.874 571.043 203.506
C -288.910 568.701 200.986
C -289.779 566.458 198.701
C -291.666 564.586 196.685
C -293.071 563.026 194.054
C -293.914 562.007 191.045
C -295.648 559.322 188.690
C -296.151 557.322 185.959
C -299.071 557.481 183.371
C -302.187 556.609 181.152
C -303.320 557.261 178.051
C -304.790 557.019 174.911
C -307.078 557.326 172.560
C -309.724 557.485 170.377
C -311.757 557.653 167.534
C -313.752 559.034 165.398
C -315.071 559.860 162.034
C -318.018 561.275 160.541
C -321.830 561.916 158.977
C -324.362 564.738 158.231
C -326.139 566.847 156.675
C -328.606 568.854 155.554
C -330.657 571.234 154.540
C -333.650 573.642 154.753
C -335.563 575.884 155.681
C -337.420 578.161 156.627
C -339.446 580.834 156.666
C -340.799 584.217 155.655
C -342.668 586.587 157.841
C -344.979 589.164 158.302
C -345.321 592.239 159.557
C -347.156 594.828 161.806
C -348.324 598.387 161.666
C -349.840 600.978 162.579
C -350.355 603.647 164.537
C -350.680 606.211 166.662
C -350.205 609.519 167.742
C -351.117 611.481 170.433
C -353.035 613.949 173.105
C -352.464 615.896 175.224
C -351.625 618.686 177.873
C -351.456 620.857 179.925
C -350.703 623.217 182.633
C -350.371 624.454 185.608
C -349.154 625.743 188.250
C -347.414 626.465 190.937
C -345.972 627.021 193.835
C -343.890 627.642 196.734
C -342.149 628.428 199.475
C -340.373 628.609 202.105
C -338.715 626.850 205.261
C -336.601 627.001 207.869
C -334.905 627.320 210.655
C -334.019 626.689 213.635
C -332.635 625.479 217.021
C -330.824 623.203 218.173
C -328.524 621.452 220.087
C -327.196 618.949 221.924
C -324.586 616.872 223.850
C -322.694 614.686 225.455
C -322.748 611.149 227.489
C -321.347 609.101 228.763
C -319.220 605.553 229.376
C -317.620 603.196 230.385
C -316.087 600.588 232.071
C -315.081 597.662 233.369
C -313.600 594.703 233.781
C -311.145 592.375 233.348
C -309.306 589.576 233.071
C -307.254 587.150 232.521
C -305.518 584.069 232.221
C -303.264 581.671 231.762
C -301.741 578.911 231.680
C -300.897 575.397 231.221
C -298.780 572.940 231.591
C -298.499 569.504 230.901
C -298.204 566.102 231.582
C -296.517 562.944 233.241
C -295.344 558.636 231.808
C -292.603 555.215 232.712
C -293.675 551.290 231.636
C -294.327 547.722 232.459
C -295.439 544.929 233.167
C -294.682 542.934 233.364
C -291.582 540.393 234.733
C -290.645 536.418 235.796
C -288.621 532.684 234.842
C -286.156 531.984 237.306
C -284.965 529.557 237.627
C -283.743 526.943 240.955
C -283.114 522.900 239.491
C -281.434 520.141 239.144
C -281.312 516.667 239.846
C -280.694 513.381 240.144
C -279.825 510.198 240.550
C -280.233 506.883 240.335
C -280.167 503.565 240.673
C -280.259 500.116 240.551
C -280.027 496.879 240.876
C -279.983 493.671 241.368
C -280.160 490.435 241.989
C -279.355 487.624 243.926
C -279.223 484.990 246.139
C -279.118 481.842 247.747
C -279.257 478.423 248.543
C -279.406 476.014 250.341
C -277.656 473.430 252.911
C -277.962 470.583 255.095
C -278.314 467.836 257.407
C -278.855 465.394 259.390
C -279.195 462.605 261.512
C -279.644 460.114 263.531
C -280.436 458.932 266.845
C -281.257 458.629 270.029
C -282.823 458.345 272.681
C -284.949 457.593 275.260
C -285.422 455.600 278.568
C -287.239 455.660 281.630
C -289.525 455.364 284.408
C -291.418 455.152 287.075
C -293.843 455.096 290.020
C -295.034 455.007 292.555
C -296.480 456.085 295.298
C -297.808 457.208 298.376
C -299.879 459.449 300.425
C -301.442 461.361 302.070
C -303.731 463.353 304.136
C -305.515 465.125 305.828
C -305.151 468.487 308.272
C -305.857 471.344 310.511
C -308.012 474.157 310.721
C -309.489 476.720 312.430
C -310.398 479.454 313.384
C -310.560 482.579 314.486
C -311.336 486.053 313.733
C -311.518 489.327 315.542
C -313.049 492.397 316.501
C -312.424 495.876 316.387
C -312.510 499.026 317.992
C -313.066 502.323 316.528
C -313.545 505.827 316.044
C -312.946 508.732 316.479
C -312.913 512.002 316.690
C -312.092 515.712 315.757
C -311.885 518.557 313.568
C -310.877 521.352 312.926
C -309.848 524.047 311.091
C -310.482 527.062 309.646
C -307.396 529.107 307.348
C -305.370 532.315 305.733
C -304.337 532.894 302.266
C -303.334 534.855 299.967
C -301.376 535.903 297.083
C -299.420 537.212 295.226
C -297.407 538.210 292.567
C -296.056 538.247 289.744
C -295.148 538.887 286.412
C -292.118 539.604 284.135
C -289.558 540.659 281.534
C -287.663 539.135 279.093
C -284.563 537.558 277.272
C -282.743 536.588 274.822
C -281.091 535.913 271.882
C -278.932 534.910 269.570
C -276.341 533.374 268.138
C -274.324 531.518 266.182
C -273.098 529.444 263.947
C -270.029 528.137 261.794
C -268.312 526.903 259.103
C -266.510 523.454 258.781
C -263.813 520.645 258.308
C -263.608 517.561 256.979
C -262.523 514.691 255.345
C -261.255 511.675 254.952
C -259.628 508.656 254.783
C -258.447 505.499 253.843
C -258.155 502.282 253.991
C -257.959 498.832 252.652
C -257.019 495.541 253.747
C -254.927 492.102 254.836
C -255.273 488.889 256.954
C -255.642 485.851 257.769
C -255.451 482.797 259.184
C -255.813 479.863 260.655
C -255.513 477.271 263.482
C -255.808 475.836 266.203
C -256.167 474.426 268.926
C -256.728 472.105 271.280
C -258.298 469.073 272.904
C -258.677 468.481 276.564
C -258.960 466.347 279.315
C -260.927 465.588 281.903
C -261.487 464.954 285.699
C -263.286 462.547 287.941
C -264.108 461.149 290.627
C -265.640 460.981 293.601
C -267.219 461.081 296.549
C -269.921 460.526 298.723
C -270.642 460.993 302.068
C -271.045 460.668 306.148
C -272.788 461.537 308.342
C -275.313 462.519 311.200
C -276.946 463.018 313.656
C -279.096 464.201 316.385
C -280.133 465.875 318.957
C -281.823 467.765 320.878
C -283.455 470.235 322.293
C -284.757 472.772 323.923
C -286.544 475.622 325.269
C -288.223 478.100 326.753
C -289.488 480.805 327.840
C -289.243 484.734 328.400
C -290.719 487.619 329.290
C -292.025 490.326 330.597
C -292.079 493.184 331.972
C -292.040 496.866 333.105
C -291.585 499.719 331.902
C -291.824 503.118 331.263
C -290.851 506.298 330.676
C -291.064 510.025 329.729
C -290.716 513.195 328.855
C -288.039 516.263 328.581
C -287.466 518.873 327.783
C -286.318 522.119 325.409
C -285.664 524.796 324.169
C -284.760 528.030 323.321
C -283.277 530.861 322.300
C -282.121 533.342 320.394
C -282.119 535.455 317.717
C -281.346 537.569 315.223
C -281.000 539.431 312.611
C -279.952 541.607 310.012
C -279.761 543.627 307.380
C -278.796 545.691 305.200
C -276.827 547.484 302.714
C -276.475 550.038 300.712
C -274.185 551.330 298.378
C -274.246 553.421 294.500
C -272.260 555.902 291.970
C -271.589 558.157 290.320
C -271.671 560.644 288.262
C -269.608 562.671 285.684
C -267.735 563.875 285.537
C -267.827 565.242 282.464
C -267.473 566.475 280.423
C -268.494 569.333 277.861
C -266.407 572.887 275.920
C -264.459 573.773 274.687
C -263.495 573.525 270.114
C -263.193 573.604 265.684
C -262.639 575.314 263.065
C -261.874 579.936 261.485
C -262.374 579.161 258.113
C -261.447 580.548 256.026
C -261.167 583.804 253.224
C -258.543 586.150 251.352
C -257.394 588.471 248.896
C -253.892 587.377 246.344
C -255.429 590.585 242.710
C -251.507 591.929 240.730
C -249.513 593.854 237.475
C -249.923 595.293 234.154
C -247.011 597.802 233.856
C -248.174 600.309 233.226
C -247.635 604.139 232.650
C -250.449 607.941 234.316
C -249.479 610.586 233.553
C -248.683 613.750 233.555
C -246.627 618.144 231.418
C -243.773 621.051 231.816
C -243.521 624.770 230.909
C -242.603 627.410 230.749
C -241.721 631.282 228.606
C -242.208 634.434 228.452
C -240.503 638.984 230.397
C -241.500 642.652 232.526
C -241.973 646.013 229.656
C -239.102 648.714 227.979
C -237.809 651.432 226.373
C -238.667 653.717 224.316
C -236.969 656.877 223.153
C -236.330 660.499 220.926
C -235.278 663.849 219.794
C -235.570 666.855 218.638
C -235.088 669.944 216.936
C -233.796 673.435 215.787
C -231.852 676.277 214.353
C -230.728 678.081 212.031
C -226.964 678.381 208.992
C -224.439 676.795 207.487
C -219.906 676.854 206.021
C -219.334 675.626 201.531
C -217.325 673.005 199.591
C -215.607 671.951 196.328
C -214.629 674.956 194.141
C -216.082 675.594 190.138
C -214.373 678.223 190.895
C -215.255 682.260 191.561
C -216.006 684.942 190.789
C -218.675 688.668 191.919
C -219.902 691.983 193.564
C -219.794 696.387 194.663
C -222.607 699.268 195.291
C -225.211 701.449 196.052
C -225.708 702.626 198.274
C -229.057 704.586 202.300
C -232.310 705.450 202.384
C -233.534 707.989 204.764
C -236.606 709.880 206.830
C -239.307 711.283 208.479
C -241.881 715.097 210.228
C -244.382 717.556 211.084
C -248.881 718.698 210.081
C -250.811 721.551 211.221
C -251.401 723.209 213.049
C -250.514 726.975 213.221
C -250.745 728.585 215.837
C -248.927 731.296 217.536
C -251.628 731.346 221.093
C -249.475 736.641 219.763
C -246.840 739.901 221.086
C -245.791 743.590 222.198
C -245.349 748.112 224.001
C -245.113 748.740 227.285
C -245.925 751.645 229.021
C -246.508 755.053 228.866
C -245.191 758.076 231.943
C -247.289 760.826 232.091
C -248.981 764.955 233.294
C -248.944 768.043 234.301
C -248.986 771.453 233.326
C -249.068 774.795 233.013
C -248.910 778.112 232.864
C -249.957 781.171 231.998
C -250.300 784.393 231.210
C -251.133 787.673 230.522
C -251.384 790.862 229.891
C -251.588 793.983 229.022
C -251.805 797.077 227.896
C -250.333 800.109 226.922
C -248.948 802.802 225.286
C -248.180 805.946 223.860
C -248.269 809.237 222.632
C -247.330 811.613 221.042
C -244.796 814.721 220.528
C -243.704 817.497 218.510
C -242.509 820.173 216.405
C -241.626 822.483 214.388
C -240.592 825.191 212.390
C -239.641 827.577 210.418
C -237.531 828.687 207.711
C -235.372 828.937 205.226
C -234.037 828.935 202.436
C -233.147 829.225 199.140
C -231.038 831.200 196.535
C -229.425 830.823 193.382
C -228.362 830.643 189.938
C -227.170 830.482 186.888
C -225.994 830.043 183.286
C -224.523 829.949 180.903
C -222.780 828.677 178.428
C -220.688 827.414 175.873
C -219.617 824.815 173.506
C -218.683 822.647 171.708
C -217.760 820.228 169.106
C -216.929 818.136 167.076
C -214.042 815.150 166.684
C -211.981 812.342 165.437
C -212.369 809.064 164.132
C -211.208 806.298 162.497
C -210.345 803.481 161.774
C -208.893 800.499 161.650
C -209.234 796.908 162.124
C -207.176 793.820 161.622
C -206.566 790.509 160.459
C -205.647 787.333 161.714
C -203.732 784.379 161.379
C -204.585 780.977 162.389
C -204.542 777.453 162.961
C -203.293 774.853 163.778
C -202.453 771.735 164.334
C -202.066 768.344 166.247
C -203.214 765.541 168.186
C -202.671 763.097 169.909
C -203.127 760.685 172.288
C -204.060 757.533 173.169
C -203.962 756.281 177.341
C -203.616 753.662 180.507
C -205.846 753.188 183.375
C -206.847 751.447 185.846
C -208.020 750.809 189.232
C -208.288 749.980 192.101
C -209.254 749.419 195.397
C -210.892 749.589 198.059
C -213.063 749.031 200.763
C -213.240 749.040 204.617
C -213.863 748.576 208.335
C -215.210 750.416 210.918
C -215.425 752.673 214.123
C -216.709 753.962 216.759
C -218.428 754.891 219.589
C -219.427 756.311 222.417
C -219.576 758.411 225.004
C -220.522 760.632 227.352
C -222.153 762.830 229.171
C -222.608 764.799 232.587
C -224.197 766.298 235.221
C -224.213 770.084 236.178
C -223.761 773.492 238.069
C -225.371 776.432 238.360
C -226.734 779.390 239.575
C -227.000 782.609 240.224
C -226.894 785.943 241.039
C -227.687 789.243 241.891
C -228.050 792.420 241.411
C -229.745 795.708 241.630
C -228.999 799.189 241.135
C -227.689 803.126 241.548
C -226.745 806.238 239.462
C -226.861 809.102 238.114
C -226.191 812.168 236.883
C -225.738 814.971 235.197
C -223.746 817.705 233.365
C -221.922 819.160 231.339
C -220.125 820.573 229.264
C -218.919 822.784 227.051
C -218.986 825.360 224.283
C -216.258 826.036 221.835
C -214.542 828.167 219.664
C -213.562 828.507 216.491
C -210.823 829.182 213.813
C -210.372 831.131 210.643
C -208.843 832.404 208.216
C -207.200 832.318 205.298
C -205.550 831.961 202.409
C -205.256 831.880 198.911
C -202.759 831.428 196.569
C -199.641 831.866 193.923
C -198.551 830.682 191.470
C -197.292 829.214 188.040
C -196.000 828.430 185.458
C -194.614 826.864 182.442
C -192.683 825.122 180.511
C -191.589 822.956 178.454
C -190.772 820.220 176.838
C -189.590 817.522 175.383
C -188.835 814.375 173.755
C -187.982 811.622 172.064
C -187.200 808.742 170.973
C -185.828 805.070 171.637
C -185.283 801.947 170.520
C -184.339 799.067 169.274
C -182.657 796.388 169.034
C -180.966 792.929 169.167
C -181.164 790.245 170.763
C -181.146 786.879 171.594
C -180.498 784.058 173.333
C -180.657 780.367 174.420
C -180.574 777.368 175.810
C -178.803 775.139 178.735
C -178.652 772.744 180.155
C -179.385 769.804 183.038
C -179.546 767.341 184.781
C -179.140 764.434 186.620
C -178.657 762.063 188.944
C -179.149 759.887 191.423
C -180.954 757.704 193.323
C -182.208 755.741 195.745
C -183.829 753.897 197.836
C -185.015 751.944 200.552
C -186.703 749.904 202.560
C -187.604 748.061 204.954
C -188.293 746.735 208.276
C -189.267 744.262 210.173
C -189.761 743.513 213.572
C -189.278 739.355 214.049
C -188.210 737.197 216.687
C -188.900 735.115 218.380
C -188.818 731.945 217.211
C -190.881 731.463 218.572
C -193.006 730.038 221.768
C -194.563 728.494 225.588
C -196.967 727.899 227.111
C -199.131 728.895 231.665
C -202.244 729.996 233.344
C -205.803 729.199 234.782
C -207.641 730.358 238.122
C -210.210 730.655 241.064
C -210.855 730.446 243.517
C -212.122 728.349 246.754
C -215.797 727.647 248.146
C -220.455 725.492 250.042
C -221.651 724.614 252.932
C -223.889 725.435 255.559
C -225.849 725.657 258.275
C -227.551 725.851 261.124
C -230.304 726.094 263.012
C -232.589 726.608 265.387
C -235.227 726.798 267.606
C -237.362 727.217 270.035
C -239.523 727.869 272.368
C -241.785 728.740 274.607
C -242.698 730.289 277.618
C -243.766 732.379 280.136
C -245.447 733.986 282.801
C -247.759 735.006 285.241
C -248.972 736.843 287.294
C -248.948 738.500 290.982
C -250.435 740.782 293.338
C -251.828 743.192 295.634
C -253.223 745.376 297.496
C -254.708 747.615 299.772
C -256.074 749.791 301.742
C -256.204 753.175 302.986
C -255.751 756.391 303.579
C -255.901 759.479 303.497
C -256.744 762.796 303.328
C -257.291 766.086 305.330
C -257.185 769.628 304.969
C -257.711 773.159 304.444
C -257.990 776.407 304.096
C -258.359 780.133 303.365
C -258.193 782.930 303.371
C -257.239 785.943 302.482
C -256.062 789.194 301.743
C -254.859 791.795 299.442
C -253.752 793.829 297.587
C -252.851 796.564 295.310
C -251.957 798.752 293.413
C -248.392 800.496 292.127
C -245.884 802.591 290.394
C -244.969 803.562 287.104
C -243.310 805.565 284.889
C -241.473 806.625 282.719
C -238.866 807.443 280.837
C -237.022 806.879 277.751
C -234.062 808.320 275.966
C -232.331 809.646 273.150
C -229.451 809.001 271.202
C -226.601 810.227 269.504
C -225.018 808.945 266.476
C -222.884 808.478 263.652
C -220.244 808.372 262.235
C -217.740 808.301 260.123
C -214.873 806.824 257.909
C -213.446 804.582 255.486
C -211.041 803.343 254.100
C -209.127 801.047 252.441
C -207.789 799.838 249.555
C -205.344 796.232 249.589
C -202.403 793.633 248.327
C -202.633 790.048 247.608
C -201.442 787.407 246.286
C -200.588 783.877 246.051
C -199.172 781.236 245.945
C -198.243 777.883 245.849
C -198.459 774.761 245.900
C -198.668 771.349 245.095
C -197.225 767.884 245.991
C -195.920 764.326 246.243
C -196.837 761.406 247.826
C -196.880 758.483 250.447
C -197.436 755.550 251.605
C -198.047 752.238 252.304
C -198.383 749.272 253.754
C -198.547 746.924 256.117
C -199.464 744.402 258.151
C -201.096 742.014 259.712
C -201.077 738.792 262.030
C -201.973 735.712 263.223
C -203.599 734.851 266.668
C -204.296 733.396 270.244
C -206.930 732.355 272.060
C -209.012 730.622 274.239
C -210.649 729.913 277.008
C -212.004 729.236 280.091
C -213.992 728.094 282.733
C -216.142 728.328 285.137
C -219.054 727.309 287.191
C -220.547 728.087 290.366
C -221.491 728.339 294.420
C -223.294 730.609 296.974
C -225.450 731.724 299.008
C -227.081 733.114 301.610
C -228.921 734.799 303.775
C -229.641 737.352 306.561
C -229.888 739.999 308.135
C -230.151 742.677 309.648
C -231.335 745.188 311.529
C -233.882 747.573 312.985
C -233.217 751.028 314.214
C -233.961 753.748 316.275
C -234.714 757.000 316.221
C -234.135 760.662 317.396
C -236.131 763.652 318.461
C -236.664 766.509 319.642
C -236.594 769.858 319.601
C -236.362 773.186 319.340
C -237.534 776.395 318.527
C -236.399 779.651 318.719
C -235.399 783.468 319.878
C -234.967 786.148 318.765
C -234.659 789.766 317.243
C -234.342 792.655 316.530
C -233.718 795.972 315.089
C -232.152 798.600 314.026
C -231.034 800.939 312.181
C -229.639 802.760 309.835
C -227.928 804.614 307.732
C -226.366 806.418 305.006
C -224.967 808.321 302.643
C -223.306 809.665 300.290
C -220.070 809.757 297.983
C -218.468 811.011 295.308
C -216.750 812.568 292.991
C -214.180 813.599 291.444
C -211.037 814.309 289.332
C -209.108 812.825 287.366
C -206.971 812.119 284.729
C -204.283 810.916 283.077
C -201.999 809.901 280.146
C -199.779 808.734 277.992
C -196.085 807.031 277.664
C -194.122 805.867 276.061
C -191.928 802.998 273.952
C -190.027 801.402 272.227
C -187.432 799.997 270.415
C -184.865 798.201 269.214
C -183.062 795.799 267.764
C -182.468 793.275 265.549
C -181.366 790.556 263.910
C -180.737 787.950 262.117
C -179.470 785.007 260.591
C -178.820 782.442 258.580
C -177.532 779.917 257.199
C -175.980 776.679 256.590
C -174.616 774.557 254.517
C -173.194 771.342 254.507
C -175.319 766.295 252.754
C -176.047 762.775 252.611
C -174.322 759.001 247.362
C -174.509 755.433 251.183
C -172.663 751.417 252.462
C -169.460 748.093 253.034
C -168.509 744.571 253.502
C -165.561 741.366 255.137
C -163.024 738.641 254.546
C -163.573 734.873 255.966
C -166.317 731.281 254.903
C -166.911 727.312 253.890
C -167.229 723.692 254.082
C -163.594 721.514 254.566
C -162.258 716.281 255.362
C -161.996 713.826 255.664
C -162.499 709.184 253.580
C -164.199 705.992 255.404
C -163.841 702.880 255.480
C -165.425 700.597 254.836
C -163.810 697.564 255.648
C -163.491 695.083 258.374
C -163.112 692.622 261.214
C -161.731 689.152 259.852
C -161.811 685.664 260.450
C -161.558 681.519 259.984
C -162.016 677.389 259.226
C -162.496 674.122 259.993
C -163.033 670.446 260.540
C -164.660 669.102 263.031
C -165.505 666.899 264.938
C -165.751 664.893 267.057
C -165.536 663.906 268.733
C -164.689 665.421 273.326
C -165.658 663.978 277.441
C -165.946 664.651 281.114
C -167.467 663.231 283.464
C -168.744 662.089 286.791
C -169.005 657.682 287.227
C -164.583 655.437 290.126
C -162.928 652.507 292.442
C -159.995 651.740 294.615
C -158.835 649.856 298.163
C -158.221 649.104 303.077
C -155.766 646.840 303.962
C -155.268 644.188 306.942
C -154.218 642.649 308.316
C -151.592 644.500 310.671
C -148.551 643.540 311.782
C -147.771 640.508 314.360
C -147.466 639.457 317.421
C -147.260 636.768 317.144
C -144.523 636.265 320.833
C -141.649 634.984 322.740
C -140.348 632.184 323.849
C -138.728 632.686 326.747
C -134.232 632.537 329.537
C -131.101 633.082 331.621
C -129.955 633.794 335.282
C -126.702 636.125 337.853
C -125.845 636.730 342.202
C -124.862 638.687 344.578
C -126.589 638.781 350.605
C -124.627 640.214 352.469
C -121.953 642.517 355.342
C -120.192 643.279 358.296
C -121.337 645.334 360.603
C -122.550 646.241 362.875
C -122.925 646.171 366.790
C -123.255 644.786 369.407
C -125.049 648.723 372.909
C -124.745 649.731 377.528
C -126.195 648.800 381.600
C -126.103 645.579 382.791
C -125.168 641.527 385.445
C -126.406 641.460 388.697
C -125.139 639.998 391.483
C -124.914 638.937 394.359
C -122.288 639.101 396.551
C -120.681 640.753 398.243
C -117.866 639.328 401.470
C -115.638 639.402 403.879
C -115.235 639.145 408.708
C -115.199 639.206 412.815
C -113.618 637.281 415.113
C -112.095 637.117 418.951
C -111.467 635.096 422.839
C -110.267 633.965 425.875
C -108.376 632.594 429.663
C -103.741 629.956 431.793
C -103.545 631.283 435.039
C -103.238 631.608 438.732
C -103.237 633.351 442.340
C -101.420 633.768 446.206
C -103.470 630.638 450.739
C -102.412 628.150 453.247
C -101.966 625.257 454.655
C -102.632 623.234 457.491
C -102.985 620.870 459.849
C -103.047 618.507 462.186
C -104.501 616.365 464.307
C -105.319 614.280 466.779
C -106.506 611.938 469.021
C -107.163 609.817 471.409
C -107.902 607.900 473.922
C -108.786 606.146 476.574
C -108.148 604.892 479.787
C -107.918 604.246 483.160
C -108.120 602.942 486.442
C -108.955 601.140 489.340
C -109.069 600.564 492.292
C -107.289 599.328 495.705
C -107.511 598.745 499.252
C -107.687 598.321 502.831
C -108.070 598.021 505.985
C -108.328 597.460 509.451
C -108.632 597.100 512.654
C -108.286 598.493 515.963
C -107.751 600.423 518.588
C -108.070 602.455 520.899
C -109.041 604.415 523.536
C -108.674 605.098 527.348
C -108.931 607.709 529.757
C -109.817 610.163 532.250
C -110.387 612.417 534.560
C -111.248 615.194 537.031
C -111.235 617.104 539.081
C -110.996 620.042 540.527
C -110.501 623.130 542.175
C -110.731 626.791 542.404
C -110.795 629.757 542.501
C -111.279 633.369 542.936
C -111.556 636.377 543.187
C -109.194 639.776 542.668
C -107.987 643.267 542.463
C -108.882 646.362 540.974
C -108.646 649.757 540.669
C -108.188 652.571 539.632
C -106.908 655.353 538.353
C -106.823 657.678 535.555
C -105.220 660.952 534.696
C -105.189 664.309 533.508
C -103.636 666.275 531.012
C -102.074 669.307 530.075
C -102.152 671.017 526.852
C -101.690 673.357 524.195
C -100.106 675.246 522.489
C -98.989 677.545 520.440
C -97.540 679.125 517.167
C -97.406 679.755 513.628
C -95.956 680.781 511.162
C -95.017 681.085 507.889
C -95.240 682.656 504.878
C -92.934 681.234 501.465
C -90.893 681.499 497.892
C -91.280 679.495 494.850
C -90.782 679.067 491.734
C -89.991 677.228 488.695
C -88.692 676.119 486.230
C -87.776 674.338 483.383
C -87.789 672.157 481.139
C -88.208 670.330 478.169
C -86.348 668.053 475.671
C -84.921 666.067 472.764
C -84.787 662.766 471.786
C -83.379 659.155 471.157
C -83.143 656.260 469.810
C -83.165 653.384 467.924
C -82.592 650.370 466.659
C -81.443 647.254 466.345
C -81.104 643.930 465.931
C -81.624 640.707 465.552
C -80.298 637.115 464.502
C -80.332 633.964 463.168
C -79.981 630.558 465.044
C -78.732 627.048 466.276
C -80.057 624.150 467.356
C -80.690 620.788 467.968
C -80.693 617.905 469.562
C -80.297 614.958 471.282
C -80.647 611.729 472.583
C -81.320 609.495 474.821
C -82.768 606.350 476.141
C -82.515 604.250 479.047
C -81.324 601.466 481.914
C -81.720 600.622 485.663
C -82.625 599.201 488.345
C -82.806 597.813 491.412
C -83.400 596.815 494.503
C -82.756 596.444 498.278
C -82.311 597.096 501.265
C -81.913 597.798 504.245
C -82.119 597.789 507.592
C -83.713 597.418 511.001
C -82.690 599.187 514.117
C -82.436 599.378 517.595
C -83.270 601.258 520.225
C -82.357 603.164 523.491
C -83.696 603.661 526.956
C -83.706 604.586 529.955
C -83.825 606.852 532.419
C -83.914 609.309 534.689
C -85.486 611.473 536.963
C -84.563 613.958 539.177
C -83.303 616.146 542.423
C -83.611 618.795 543.644
C -84.276 622.275 545.364
C -84.494 624.762 547.012
C -84.831 628.118 548.460
C -84.131 631.157 549.332
C -84.194 634.321 549.660
C -84.243 637.573 549.221
C -83.899 640.819 548.856
C -83.992 644.367 548.129
C -84.049 647.685 547.741
C -83.849 650.732 546.861
C -82.202 653.557 544.599
C -82.209 656.725 543.479
C -81.951 659.913 542.763
C -80.547 662.608 541.852
C -78.913 665.679 540.197
C -78.153 666.721 537.347
C -77.583 668.785 534.620
C -76.023 670.118 531.939
C -75.458 672.225 528.764
C -74.555 673.712 525.952
C -71.440 674.278 523.378
C -70.484 675.315 520.972
C -69.499 675.639 516.920
C -68.638 676.443 514.137
C -67.228 677.706 511.237
C -65.519 678.313 508.414
C -64.567 678.371 505.218
C -65.036 678.346 501.840
C -64.770 678.033 498.506
C -64.994 677.702 495.305
C -64.517 677.234 491.820
C -64.835 677.077 488.515
C -64.288 676.802 485.422
C -63.094 675.673 482.171
C -62.846 676.134 478.949
C -61.466 674.588 476.109
C -62.218 674.856 472.305
C -60.738 674.639 469.926
C -61.739 674.359 466.640
C -60.087 675.019 462.998
C -59.351 675.043 459.355
C -59.036 677.542 455.262
C -60.710 681.535 452.864
C -61.735 683.178 450.256
C -63.591 683.038 447.236
C -65.242 683.518 444.353
C -66.630 684.092 441.387
C -69.139 684.210 439.175
C -71.105 684.275 436.482
C -73.476 684.562 433.989
C -75.302 684.746 431.293
C -77.132 684.679 428.613
C -79.041 684.366 425.940
C -79.458 683.788 422.506
C -80.005 682.528 419.349
C -81.205 681.712 416.124
C -83.126 681.318 413.209
C -83.892 680.133 410.550
C -83.307 679.759 406.567
C -84.257 678.225 403.450
C -85.103 676.562 400.362
C -86.021 674.972 397.752
C -86.982 673.454 394.724
C -87.862 671.908 392.019
C -87.434 669.107 389.786
C -86.512 666.310 388.294
C -86.266 663.360 387.399
C -86.681 660.101 386.426
C -86.605 657.593 383.453
C -86.073 654.149 382.715
C -86.181 650.604 382.052
C -86.066 647.405 381.343
C -86.013 643.625 380.833
C -85.484 641.006 379.987
C -84.233 637.972 380.020
C -82.717 634.781 379.867
C -81.407 631.704 381.389
C -80.223 629.294 382.654
C -79.189 626.070 384.073
C -78.200 623.483 385.302
C -74.574 621.761 386.440
C -71.988 619.465 387.753
C -71.266 617.579 390.672
C -69.576 615.136 392.358
C -67.827 613.612 394.315
C -65.324 612.481 396.175
C -63.866 612.194 399.497
C -60.924 610.540 401.119
C -59.306 608.548 403.589
C -56.730 608.801 405.999
C -53.916 607.367 407.591
C -52.804 607.751 411.046
C -51.023 607.483 414.129
C -48.564 607.376 415.840
C -46.299 606.999 418.178
C -43.869 607.949 421.093
C -42.979 609.416 424.253
C -40.897 610.364 426.254
C -39.462 612.174 428.774
C -38.569 612.511 432.041
C -36.622 616.150 433.439
C -34.175 618.470 435.813
C -34.937 621.595 437.566
C -34.229 623.770 439.781
C -33.868 627.101 441.203
C -32.825 629.689 442.300
C -32.353 632.905 443.546
C -32.968 635.843 444.433
C -33.694 638.780 446.216
C -32.638 642.468 446.629
C -31.789 646.024 447.658
C -32.927 649.198 446.948
C -33.105 652.790 445.374
C -33.928 655.874 445.115
C -34.896 659.163 445.399
C -35.479 662.392 444.903
C -35.725 665.348 443.379
C -36.769 668.292 442.121
C -38.544 670.891 441.175
C -38.729 674.674 439.986
C -39.903 677.875 439.695
C -41.297 679.641 436.504
C -41.839 682.096 433.492
C -44.405 683.413 431.759
C -46.482 685.550 429.969
C -47.931 686.955 427.365
C -49.068 688.457 424.493
C -50.932 690.195 422.096
C -52.798 690.546 419.480
C -55.613 691.892 417.480
C -56.688 692.039 414.054
C -57.208 693.016 410.033
C -58.452 691.528 406.692
C -60.245 690.929 404.151
C -61.430 690.303 401.058
C -62.824 689.238 398.259
C -62.941 687.660 394.753
C -62.692 685.648 392.421
C -62.462 683.586 390.135
C -63.127 681.713 387.434
C -65.194 679.695 384.995
C -63.973 676.896 382.858
C -64.160 674.926 379.980
C -64.485 671.774 378.930
C -63.325 668.755 376.768
C -64.806 666.093 374.583
C -64.850 663.730 372.520
C -64.348 660.568 371.535
C -63.710 657.370 370.785
C -64.525 653.974 370.408
C -62.963 651.075 369.371
C -61.370 647.944 367.232
C -60.699 645.102 367.510
C -60.066 641.232 367.869
C -59.443 638.311 367.691
C -58.530 634.781 368.106
C -56.741 632.110 368.501
C -55.506 629.418 369.664
C -54.112 627.079 371.495
C -52.378 624.817 373.127
C -50.857 622.387 375.343
C -49.449 619.966 377.164
C -47.855 618.099 379.183
C -44.864 617.575 381.750
C -43.370 615.684 384.092
C -41.689 613.634 386.018
C -39.163 612.407 387.493
C -36.165 611.354 389.672
C -34.639 612.301 392.234
C -32.868 612.320 395.214
C -30.526 613.175 397.492
C -28.679 613.404 400.864
C -26.841 614.019 403.543
C -23.448 615.866 404.857
C -21.811 616.632 406.982
C -20.217 618.863 410.139
C -18.710 619.991 412.505
C -16.502 620.977 414.983
C -14.314 622.524 417.003
C -12.984 624.490 419.345
C -12.933 626.213 422.287
C -12.354 628.352 424.814
C -12.240 630.290 427.389
C -11.515 632.692 429.899
C -11.396 634.523 432.670
C -10.583 636.580 434.917
C -9.530 639.582 436.692
C -8.654 641.043 439.477
C -7.670 644.203 440.663
C -8.499 647.109 443.201
C -6.487 649.599 445.593
C -6.602 652.015 448.996
C -5.917 655.669 448.483
C -7.162 657.961 452.769
C -8.018 661.466 455.077
C -4.047 661.876 457.698
C -4.269 662.959 461.908
C -2.658 664.550 462.498
C 0.622 667.725 460.888
C 3.453 668.677 460.480
C 7.203 670.742 459.821
C 11.743 669.982 455.954
C 14.881 671.693 455.143
C 19.811 672.811 452.778
C 20.732 675.782 452.121
C 22.215 679.381 452.068
C 23.692 681.926 453.446
C 26.546 684.031 453.430
C 28.938 686.350 453.843
C 31.318 688.567 454.528
C 33.438 691.065 453.840
C 35.924 693.284 453.716
C 38.176 695.874 453.344
C 40.585 698.072 453.386
C 43.112 700.106 453.277
C 45.771 702.036 452.970
C 49.025 702.963 453.895
C 52.416 703.461 454.222
C 55.715 704.727 454.375
C 58.621 706.683 454.124
C 61.580 707.239 454.118
C 65.066 707.749 456.100
C 68.616 708.344 455.976
C 72.196 708.774 455.838
C 75.343 709.163 455.477
C 78.810 709.750 455.313
C 82.010 710.168 455.046
C 85.300 708.714 454.773
C 87.901 706.698 454.514
C 90.162 704.886 453.431
C 92.731 703.366 451.749
C 96.539 702.567 451.727
C 98.888 700.190 450.496
C 101.306 698.177 448.728
C 103.555 696.245 447.331
C 105.946 693.923 445.474
C 107.958 692.110 444.753
C 109.353 689.262 443.906
C 110.955 686.182 443.238
C 111.106 682.829 441.741
C 111.144 680.071 440.646
C 111.494 676.850 438.920
C 111.678 674.125 437.605
C 111.162 670.120 438.652
C 110.925 666.430 438.574
C 109.350 663.852 436.709
C 108.987 660.591 435.759
C 107.909 657.802 435.244
C 106.614 654.759 435.517
C 103.775 652.573 434.882
C 102.899 648.953 435.273
C 101.648 645.805 434.174
C 99.160 643.442 435.028
C 98.210 640.064 435.468
C 94.953 638.514 434.909
C 92.266 636.182 434.616
C 90.570 633.873 435.500
C 88.509 631.345 435.816
C 85.249 629.386 436.733
C 81.705 628.778 436.759
C 79.262 627.331 437.843
C 76.012 626.745 438.728
C 72.966 625.375 438.074
C 69.649 625.932 440.844
C 66.132 625.001 442.784
C 63.119 627.039 443.222
C 60.027 627.291 443.943
C 57.048 628.765 445.426
C 54.644 629.372 447.112
C 51.860 630.744 448.687
C 49.659 632.811 449.510
C 46.714 634.694 449.853
C 44.315 636.200 452.473
C 41.489 637.588 454.598
C 40.579 640.643 455.906
C 40.062 643.542 458.503
C 38.778 646.184 459.777
C 36.948 648.903 460.822
C 35.760 651.538 462.451
C 35.539 654.061 464.622
C 35.200 657.061 466.111
C 34.868 660.267 466.758
C 33.927 663.179 469.285
C 32.653 666.155 470.396
C 34.604 669.211 471.847
C 35.939 672.054 474.197
C 37.037 675.224 473.928
C 37.695 678.591 474.485
C 39.345 681.281 475.432
C 41.131 683.891 476.771
C 42.484 687.029 477.523
C 44.745 689.339 477.594
C 46.084 692.781 477.288
C 49.036 694.637 478.158
C 51.989 696.808 480.147
C 55.741 697.707 479.943
C 58.423 699.332 479.499
C 61.509 700.671 479.709
C 64.601 701.789 479.396
C 68.399 701.880 480.001
C 71.385 701.091 480.090
C 74.361 700.269 480.118
C 77.700 700.322 479.815
C 81.068 701.198 478.337
C 84.178 699.158 478.574
C 87.657 698.862 478.628
C 90.226 697.370 477.104
C 93.478 695.238 477.186
C 96.894 695.211 475.641
C 99.872 694.323 475.209
C 102.287 692.221 474.226
C 104.506 689.931 473.211
C 106.692 688.431 470.907
C 108.882 685.763 470.832
C 112.120 683.246 471.142
C 113.280 680.861 469.890
C 114.912 677.817 467.998
C 116.505 675.549 466.872
C 117.877 672.509 465.340
C 118.711 669.409 464.908
C 118.975 666.463 463.737
C 118.472 663.436 462.573
C 118.054 660.277 461.778
C 117.257 656.990 460.480
C 116.802 653.903 459.285
C 115.870 650.984 458.442
C 113.602 647.782 459.078
C 112.421 644.823 458.006
C 111.651 641.751 457.162
C 110.729 638.744 457.570
C 109.062 635.309 458.088
C 106.215 634.091 458.534
C 103.467 631.980 458.441
C 100.806 630.208 459.529
C 97.609 628.063 459.431
C 94.796 626.377 459.855
C 92.302 624.781 462.663
C 89.904 623.496 463.279
C 85.877 622.882 464.225
C 83.105 621.851 464.846
C 80.223 620.200 465.825
C 77.439 619.058 467.311
C 74.271 618.698 468.290
C 70.883 618.912 467.973
C 67.564 619.140 468.444
C 64.365 619.555 468.457
C 60.904 619.855 469.184
C 57.596 620.140 469.052
C 54.526 620.232 469.765
C 51.333 620.901 471.387
C 48.111 620.408 471.567
C 45.342 621.400 473.494
C 41.934 618.464 475.271
C 40.765 619.463 478.734
C 39.799 617.103 482.233
C 36.625 618.439 484.086
C 32.705 620.181 485.105
C 31.177 619.187 488.945
C 30.595 619.977 492.410
C 30.045 619.949 494.122
C 28.427 619.640 498.337
C 26.565 617.739 499.677
C 26.028 615.485 502.543
C 24.347 614.279 506.391
C 21.665 614.824 508.438
C 20.472 612.808 511.591
C 17.522 613.421 514.618
C 15.514 610.899 517.324
C 15.292 610.659 521.755
C 15.508 608.117 524.609
C 13.888 605.141 525.813
C 11.610 604.807 528.750
C 14.294 601.206 529.182
C 13.455 596.600 531.696
C 13.968 592.719 531.837
C 17.095 590.024 531.620
C 17.108 587.896 534.137
C 19.231 584.374 534.685
C 20.177 583.870 537.837
C 21.863 579.992 539.623
C 22.929 581.809 544.806
C 25.386 581.136 543.977
C 28.686 581.116 540.559
C 32.127 580.699 538.634
C 35.299 582.735 538.098
C 37.876 584.566 536.477
C 40.811 586.375 536.447
C 43.329 587.482 532.890
C 46.660 584.206 532.821
C 50.431 586.838 532.678
C 55.250 590.284 532.249
C 57.618 589.055 528.463
C 60.682 589.500 525.394
C 61.862 590.049 524.382
C 65.135 590.583 523.357
C 67.889 590.092 525.510
C 70.304 588.539 526.256
C 71.364 587.080 529.640
C 74.241 586.683 532.738
C 74.499 581.265 531.339
C 77.758 579.229 531.232
C 80.503 577.954 533.927
C 82.800 579.010 537.097
C 85.668 579.238 538.101
C 89.568 580.022 538.839
C 90.387 579.935 541.599
C 91.648 582.225 543.213
C 94.431 581.380 547.836
C 96.283 583.974 549.626
C 98.758 582.741 551.619
C 101.644 583.258 552.616
C 105.145 588.226 552.768
C 108.514 588.860 552.094
C 110.743 589.185 553.316
C 113.802 590.899 554.114
C 117.800 590.589 554.345
C 120.150 589.088 556.917
C 122.655 587.395 559.911
C 124.451 584.268 561.132
C 127.188 582.393 561.404
C 130.792 579.566 563.806
C 133.681 580.514 564.983
C 137.477 580.577 566.159
C 138.759 580.648 568.108
C 143.961 580.298 568.303
C 147.255 580.798 567.863
C 151.552 582.821 564.478
C 155.145 584.189 562.705
C 159.484 583.186 561.784
C 162.715 585.283 560.388
C 165.988 587.628 560.929
C 167.218 590.104 559.926
C 170.732 590.560 558.806
C 172.965 595.299 557.168
C 175.566 596.918 557.579
C 178.644 598.378 557.769
C 179.934 598.742 559.806
C 183.393 600.195 558.717
C 185.494 602.308 558.193
C 189.672 605.971 556.510
C 193.413 605.266 555.510
C 197.131 605.760 555.455
C 200.575 604.868 552.358
C 202.829 603.436 551.676
C 205.469 602.708 547.636
C 207.680 605.023 546.758
C 209.939 608.863 548.296
C 211.867 612.419 548.917
C 213.077 616.816 548.544
C 213.517 620.529 547.569
C 215.974 623.282 547.749
C 219.179 623.889 544.559
C 222.151 625.820 543.679
C 224.498 625.139 541.329
C 225.864 628.546 539.451
C 224.536 629.604 535.349
C 226.735 629.308 533.000
C 227.137 631.595 529.896
C 228.456 630.853 526.643
C 229.099 627.411 523.981
C 230.707 624.131 520.953
C 237.894 625.291 520.891
C 238.971 623.488 518.908
C 240.880 622.546 514.391
C 241.693 622.164 511.235
C 241.517 622.313 506.615
C 242.403 621.522 502.205
C 242.701 619.739 499.887
C 244.687 616.630 497.577
C 245.401 612.561 497.368
C 246.558 609.789 495.489
C 247.823 607.247 493.213
C 245.258 604.381 491.133
C 245.018 603.658 488.228
C 249.170 602.721 484.371
C 250.431 601.094 482.424
C 249.483 600.021 479.405
C 248.493 598.394 477.234
C 246.841 596.389 475.218
C 246.770 594.604 472.436
C 243.707 591.785 472.524
C 242.561 589.142 470.175
C 242.093 585.896 471.119
C 242.746 582.377 466.159
C 243.131 578.942 465.145
C 240.431 576.951 464.270
C 239.746 575.848 460.284
C 241.443 573.339 459.680
C 243.565 570.192 459.859
C 246.411 570.580 458.926
C 248.723 567.873 456.178
C 250.618 567.833 452.286
C 255.165 566.626 453.220
C 259.512 566.643 453.070
C 261.843 567.790 450.564
C 265.523 567.333 450.155
C 268.723 570.482 448.307
C 273.603 574.066 448.042
C 276.178 576.940 447.181
C 277.727 579.237 448.294
C 280.679 579.194 446.589
C 283.053 580.327 448.400
C 286.142 581.116 449.024
C 288.563 583.707 449.061
C 291.223 585.733 449.360
C 294.002 587.554 449.491
C 295.911 590.123 450.467
C 298.182 592.539 450.831
C 300.417 595.026 451.692
C 302.756 597.274 452.022
C 304.940 599.667 452.218
C 306.978 602.260 452.334
C 309.480 604.273 450.924
C 311.366 606.671 449.328
C 313.568 609.288 448.427
C 315.760 612.033 448.407
C 317.281 614.339 447.212
C 320.342 615.752 444.980
C 322.045 618.577 443.534
C 323.648 621.395 441.950
C 324.902 624.027 440.652
C 326.540 626.814 439.258
C 327.896 629.432 437.919
C 328.139 631.690 435.117
C 327.770 633.305 432.261
C 326.829 635.242 430.041
C 325.782 637.855 428.087
C 326.804 640.484 425.407
C 325.451 642.450 422.764
C 323.984 644.894 420.551
C 322.750 646.995 418.358
C 321.021 649.404 415.957
C 320.226 650.927 413.744
C 318.465 651.840 411.128
C 316.765 652.736 408.160
C 313.754 653.034 406.076
C 311.333 653.128 404.360
C 308.326 653.748 402.349
C 305.836 654.097 400.657
C 303.891 652.130 397.534
C 301.483 651.159 394.899
C 298.003 650.601 394.478
C 295.213 650.192 392.549
C 292.723 649.089 391.212
C 290.527 647.265 389.520
C 287.618 645.083 389.646
C 285.318 643.358 387.247
C 282.140 642.418 385.942
C 280.278 639.502 385.209
C 278.129 637.748 383.015
C 275.494 635.356 383.825
C 272.789 633.033 383.634
C 271.299 630.693 382.499
C 269.141 628.397 381.600
C 267.260 624.966 381.572
C 265.485 622.205 383.042
C 264.359 619.386 382.896
C 263.300 616.299 383.913
C 260.796 614.164 384.777
C 261.695 610.085 386.022
C 261.037 606.049 386.547
C 261.376 604.023 389.581
C 260.783 601.349 391.205
C 261.502 598.551 393.419
C 262.059 595.848 394.590
C 262.856 593.112 396.588
C 263.800 591.443 399.062
C 264.007 589.492 401.975
C 265.753 586.403 403.489
C 266.918 583.288 405.325
C 269.315 582.486 407.666
C 272.652 581.113 409.213
C 274.624 579.962 411.459
C 276.267 578.575 414.143
C 278.514 577.266 416.205
C 281.450 576.297 417.457
C 284.165 575.786 419.381
C 286.436 575.865 421.756
C 289.564 574.228 423.570
C 291.632 573.266 426.122
C 295.274 574.475 426.847
C 299.152 574.609 427.427
C 301.349 576.314 429.321
C 304.053 577.216 431.310
C 307.007 578.440 432.104
C 310.233 579.498 432.622
C 313.209 580.731 433.988
C 315.578 582.877 434.474
C 318.013 584.846 436.455
C 320.925 586.886 435.934
C 324.793 588.286 435.249
C 326.709 591.379 433.949
C 328.476 594.006 433.871
C 330.676 596.448 433.120
C 332.386 599.176 432.387
C 334.377 601.602 430.162
C 335.151 603.559 427.899
C 335.860 605.539 425.639
C 337.024 608.198 423.961
C 337.903 611.818 423.311
C 338.062 613.483 419.980
C 339.313 615.938 417.834
C 338.389 618.456 415.845
C 338.444 620.305 412.424
C 338.743 623.795 411.087
C 339.099 626.056 408.941
C 338.110 627.976 406.380
C 336.905 629.728 403.797
C 335.294 632.461 402.291
C 334.487 633.506 399.101
C 334.456 635.111 395.314
C 332.606 636.215 393.323
C 330.108 637.924 390.803
C 328.590 639.292 388.618
C 326.235 640.581 386.116
C 324.377 640.758 383.469
C 321.881 641.024 381.514
C 319.034 640.702 379.916
C 316.390 640.178 378.038
C 313.174 639.666 376.451
C 310.288 639.387 374.792
C 307.552 638.570 373.395
C 305.116 635.762 371.985
C 302.101 634.899 370.776
C 299.337 634.168 369.174
C 297.404 632.540 367.257
C 294.987 630.197 365.384
C 293.404 627.540 365.860
C 290.946 625.096 365.800
C 289.537 622.039 365.525
C 286.876 619.260 365.686
C 285.005 616.535 365.797
C 284.943 612.544 364.949
C 283.614 610.094 365.068
C 282.270 606.390 366.467
C 280.951 603.720 366.982
C 279.451 600.598 366.958
C 278.650 597.343 367.086
C 277.827 594.307 368.196
C 276.383 592.068 370.325
C 275.514 589.381 372.145
C 274.494 587.117 374.204
C 273.787 584.179 376.064
C 272.545 581.897 378.137
C 271.857 579.207 379.631
C 272.092 575.979 381.303
C 270.622 573.383 382.628
C 271.432 570.346 384.204
C 271.120 565.737 384.843
C 274.148 562.005 386.695
C 277.400 560.719 389.586
C 277.319 558.286 392.394
C 274.955 554.179 394.263
C 272.438 551.292 396.810
C 271.309 548.521 397.367
C 270.716 545.405 398.824
C 270.406 542.485 398.124
C 268.482 539.801 398.895
C 268.379 536.221 399.168
C 269.712 532.301 399.355
C 269.678 529.833 399.011
C 268.956 526.844 399.189
C 266.435 524.745 400.824
C 265.141 522.121 400.816
C 262.377 520.216 398.793
C 259.191 517.785 399.383
C 257.322 514.872 400.514
C 253.539 516.484 402.503
C 251.174 514.988 404.459
C 247.892 511.840 403.979
C 246.185 509.068 406.986
C 244.299 506.784 408.978
C 243.929 502.824 410.756
C 240.823 500.593 410.923
C 237.572 497.860 411.537
C 235.947 494.948 412.718
C 233.265 491.389 413.729
C 232.711 488.956 418.116
C 231.407 488.553 421.028
C 226.550 484.821 419.743
C 224.334 487.092 424.256
C 219.178 491.531 422.737
C 215.813 489.843 424.934
C 213.040 488.724 423.713
C 209.809 489.117 422.789
C 207.748 488.536 422.807
C 205.285 485.709 423.218
C 203.595 486.799 418.138
C 201.151 485.398 416.789
C 198.286 484.757 414.981
C 195.870 484.745 414.397
C 194.687 487.035 410.628
C 188.371 486.394 412.279
C 186.268 488.501 411.697
C 184.155 491.576 408.013
C 180.232 491.587 405.417
C 179.204 494.968 405.508
C 179.558 498.019 403.446
C 180.444 499.482 397.996
C 175.598 500.709 398.062
C 172.287 500.822 396.654
C 170.490 504.454 396.141
C 168.722 507.749 395.099
C 167.449 511.436 394.552
C 167.175 514.643 392.339
C 167.303 519.808 390.453
C 167.545 523.402 391.879
C 167.167 525.089 392.297
C 163.225 524.750 393.795
C 162.267 525.513 392.582
C 158.928 526.773 394.507
C 156.442 529.240 396.181
C 153.681 531.329 394.446
C 155.119 535.624 395.042
C 153.849 538.922 394.534
C 152.871 541.578 396.014
C 151.543 543.896 394.818
C 149.580 546.828 393.831
C 147.497 547.941 390.744
C 147.941 546.079 388.414
C 146.602 548.786 383.385
C 144.661 551.148 385.005
C 143.971 554.485 386.246
C 139.320 557.152 385.215
C 136.901 560.185 387.873
C 135.158 561.354 389.137
C 133.484 564.443 389.392
C 131.533 566.026 389.625
C 129.826 566.925 391.199
C 127.765 569.695 391.106
C 127.309 572.524 392.872
C 124.215 574.545 393.045
C 121.923 577.514 395.210
C 121.799 581.860 395.656
C 120.505 584.006 399.369
C 117.052 586.357 400.623
C 118.604 591.272 403.118
C 114.169 591.726 405.881
C 113.070 594.983 407.518
C 111.056 595.129 410.783
C 109.803 596.282 414.480
C 107.336 597.964 418.530
C 106.362 594.209 421.056
C 106.890 589.293 424.078
C 104.285 587.201 424.670
C 104.061 583.870 427.773
C 102.592 580.780 429.463
C 104.135 577.230 432.771
C 102.940 576.165 434.590
C 99.952 574.705 439.482
C 98.768 573.558 442.249
C 96.643 571.542 444.344
C 95.722 568.595 446.056
C 93.458 568.948 448.289
C 91.031 568.384 452.592
C 90.032 565.019 454.500
C 87.416 564.281 456.271
C 84.347 560.811 458.959
C 82.603 557.437 459.936
C 80.502 555.492 461.055
C 74.878 555.456 461.718
C 71.764 554.168 463.070
C 69.423 552.285 464.121
C 66.692 550.114 465.846
C 65.309 550.237 470.151
C 61.925 551.317 471.269
C 59.970 550.620 473.501
C 56.352 551.351 473.032
C 51.558 555.030 471.977
C 51.243 555.110 468.554
C 50.127 555.108 465.076
C 47.591 557.980 462.515
C 46.015 557.782 458.929
C 44.554 561.160 456.395
C 39.725 561.727 455.329
C 36.974 562.029 452.607
C 33.883 564.610 451.342
C 33.185 565.520 448.951
C 30.436 568.011 446.776
C 27.269 569.401 444.433
C 24.122 569.901 443.428
C 20.570 569.485 442.066
N -38.283 -38.035 32.866
N -196.561 239.969 -3.346
N -236.007 180.889 232.914
N -216.950 282.173 337.431
N -212.451 538.263 167.941
N -316.637 597.800 185.672
N -283.795 496.588 289.096
N -213.318 792.903 200.121
N -222.370 771.614 282.019
N -90.330 637.563 507.274
N -53.598 648.171 408.257
N 76.375 665.908 458.288
N 300.753 613.067 406.349
