# Supplementary material for: Impact of DNA methylation on 3D genome structure
Source: Nat Commun. 2021 May 28;12:3243. doi: 10.1038/s41467-021-23142-8 (PMC8163762; doi:10.1038/s41467-021-23142-8)
Supplement: Supplementary file 7 — Supplementary Software 2 [file 41467_2021_23142_MOESM7_ESM.zip › Supplementary_Software2/test/output_pos/cartnucl_000000_000042.xyz]

2888
generated by Juergen Walther
C 0.000 0.000 0.000
C 2.012 -0.217 4.262
C 2.492 -1.163 7.443
C 1.722 -3.862 9.488
C 2.081 -4.186 13.043
C 2.394 -6.986 14.848
C 3.472 -8.304 17.615
C 2.888 -10.725 20.140
C 2.895 -12.846 22.742
C 2.924 -14.717 25.490
C 2.902 -17.583 27.219
C 2.615 -20.022 29.475
C 2.657 -22.790 31.539
C 2.460 -25.079 33.853
C 2.027 -27.399 36.081
C 1.374 -29.825 38.221
C 0.025 -30.982 41.244
C -1.883 -32.293 43.793
C -3.274 -34.199 46.428
C -4.062 -36.694 48.772
C -5.735 -38.109 50.835
C -7.199 -38.377 54.594
C -9.289 -40.104 56.965
C -11.512 -41.740 59.288
C -13.532 -43.343 61.168
C -15.582 -45.062 63.457
C -17.591 -46.641 65.446
C -20.897 -47.004 66.843
C -24.095 -46.740 67.618
C -27.174 -47.033 67.678
C -30.454 -48.022 67.621
C -33.609 -48.841 69.744
C -37.165 -48.883 69.563
C -40.692 -49.546 69.181
C -43.937 -49.959 68.975
C -47.676 -50.464 68.406
C -50.474 -50.432 68.558
C -53.568 -49.573 67.875
C -56.902 -48.513 67.367
C -59.669 -47.305 65.272
C -61.844 -46.192 63.587
C -64.730 -45.292 61.505
C -67.051 -44.396 59.774
C -69.017 -40.851 58.790
C -71.308 -38.350 57.314
C -72.488 -37.295 54.137
C -74.674 -35.610 52.124
C -75.926 -33.703 50.123
C -76.956 -31.034 48.442
C -76.634 -28.991 45.449
C -78.297 -26.006 43.916
C -79.843 -24.181 41.277
C -79.428 -21.166 39.475
C -80.866 -18.285 38.013
C -79.814 -16.471 35.026
C -79.589 -14.158 32.316
C -79.675 -11.439 31.056
C -79.826 -8.817 29.096
C -78.594 -5.760 26.988
C -76.546 -4.090 24.549
C -75.489 -1.554 23.250
C -73.369 0.560 21.599
C -72.372 2.118 18.743
C -68.882 4.727 18.748
C -66.486 7.857 17.538
C -62.936 7.840 16.633
C -60.423 9.230 15.258
C -56.951 10.264 14.902
C -54.385 11.808 14.754
C -51.087 12.901 14.550
C -47.960 12.832 14.435
C -44.588 12.833 13.454
C -41.150 14.385 14.265
C -37.646 15.843 14.421
C -34.610 14.976 15.802
C -31.557 14.922 18.270
C -28.546 14.441 19.248
C -25.178 13.951 19.747
C -22.130 13.674 21.029
C -19.658 13.487 23.261
C -16.997 12.575 25.110
C -14.461 10.972 26.453
C -11.127 11.012 28.608
C -7.953 10.197 29.594
C -6.844 8.418 32.889
C -5.177 7.588 36.342
C -3.927 4.906 37.945
C -1.993 2.788 39.907
C -1.069 1.030 42.536
C -0.174 -0.466 45.495
C 1.190 -2.547 47.955
C 1.177 -4.840 50.235
C 2.430 -7.813 52.058
C 1.884 -9.522 55.172
C 1.883 -10.709 59.170
C -0.170 -12.762 61.719
C -1.080 -15.082 63.672
C -2.260 -16.925 66.237
C -3.747 -18.964 68.367
C -6.118 -19.965 71.226
C -8.668 -20.428 72.910
C -11.249 -20.906 74.533
C -13.605 -22.314 76.460
C -15.795 -25.053 77.875
C -19.209 -24.625 79.309
C -21.783 -25.616 81.451
C -24.997 -26.519 81.511
C -28.616 -26.184 82.896
C -31.454 -28.378 83.984
C -34.220 -29.115 85.269
C -37.566 -29.202 85.395
C -40.910 -29.115 85.311
C -44.101 -30.390 84.587
C -47.390 -29.425 85.005
C -51.184 -28.678 86.406
C -53.934 -28.311 85.453
C -57.636 -28.089 84.130
C -60.569 -27.869 83.579
C -63.981 -27.323 82.342
C -66.727 -25.826 81.503
C -69.205 -24.716 79.845
C -71.205 -23.278 77.678
C -73.240 -21.539 75.774
C -75.250 -19.911 73.237
C -77.333 -18.471 71.058
C -78.870 -16.744 68.877
C -79.225 -13.388 66.775
C -80.686 -11.696 64.264
C -82.436 -9.925 62.134
C -83.659 -7.322 60.795
C -84.617 -4.100 58.913
C -83.324 -1.993 56.995
C -82.851 0.324 54.460
C -81.857 3.157 52.915
C -81.098 5.652 50.080
C -80.144 8.045 48.008
C -78.626 11.829 47.819
C -77.636 13.935 46.282
C -74.981 16.381 44.171
C -73.563 18.452 42.487
C -72.370 21.211 40.767
C -70.755 23.926 39.636
C -68.515 25.922 38.180
C -66.137 26.762 35.885
C -63.558 28.085 34.184
C -61.079 28.940 32.307
C -58.278 30.432 30.719
C -55.852 31.319 28.628
C -53.461 32.803 27.205
C -50.331 34.541 26.533
C -48.383 36.121 24.444
C -45.239 37.694 24.363
C -43.690 39.658 23.818
C -41.336 42.952 23.260
C -39.749 45.913 22.602
C -39.981 48.499 19.978
C -41.184 48.998 16.024
C -41.805 51.610 13.858
C -47.653 54.663 14.091
C -48.875 57.146 13.574
C -46.958 61.055 13.129
C -47.958 63.864 12.393
C -45.071 66.811 10.463
C -45.256 69.153 7.540
C -41.366 72.024 7.422
C -36.647 73.076 6.224
C -32.214 74.482 5.452
C -29.645 75.873 4.156
C -29.416 80.147 3.826
C -27.213 81.797 3.253
C -24.850 84.101 2.865
C -21.678 86.504 4.512
C -18.947 88.382 6.446
C -16.678 89.294 7.328
C -13.027 89.270 8.774
C -10.132 88.687 9.873
C -6.750 88.860 10.673
C -3.682 87.743 11.840
C -0.082 84.965 12.006
C 2.101 85.667 13.944
C 4.171 86.242 16.533
C 5.624 85.815 20.128
C 4.350 82.069 25.566
C 4.344 80.905 28.968
C 4.347 81.331 32.863
C 5.673 80.666 35.003
C 7.118 78.637 38.397
C 9.095 76.752 39.280
C 11.732 77.510 41.878
C 14.273 76.820 42.048
C 17.828 77.994 43.177
C 20.162 78.142 45.839
C 21.682 77.925 47.625
C 22.641 76.041 50.956
C 19.838 78.142 54.176
C 19.895 81.894 56.667
C 19.132 85.213 59.313
C 20.200 87.408 60.951
C 21.209 89.362 64.041
C 24.094 92.034 65.361
C 23.536 93.972 68.130
C 27.227 97.244 68.590
C 28.744 100.726 69.339
C 30.226 102.306 70.811
C 29.095 107.441 72.228
C 29.997 107.865 73.346
C 32.906 110.162 73.644
C 37.089 111.017 77.052
C 38.312 115.464 76.550
C 37.390 118.605 79.126
C 36.245 121.272 79.688
C 35.825 124.601 79.785
C 35.793 127.385 77.084
C 34.686 130.577 76.742
C 35.790 133.723 77.710
C 39.022 136.981 74.080
C 39.589 140.496 76.003
C 42.750 143.075 78.016
C 42.036 145.830 78.413
C 42.545 149.256 80.930
C 42.763 153.382 82.797
C 41.068 157.476 83.486
C 38.422 160.370 83.775
C 37.577 164.823 83.980
C 33.501 164.450 83.820
C 32.257 166.152 80.623
C 28.968 168.864 80.208
C 26.040 169.858 77.869
C 27.774 174.560 76.490
C 28.118 177.751 75.593
C 27.449 181.276 73.519
C 28.907 184.767 72.339
C 28.246 188.661 73.800
C 29.907 191.896 73.047
C 29.665 195.629 71.855
C 30.202 200.354 72.524
C 28.423 203.999 73.008
C 29.199 207.579 71.671
C 27.759 211.433 68.756
C 25.847 214.024 68.059
C 26.024 217.530 68.534
C 24.551 220.542 68.533
C 24.851 224.621 69.876
C 23.061 227.454 71.643
C 22.100 230.737 72.003
C 24.559 234.355 70.154
C 26.477 237.845 68.578
C 27.356 240.649 71.698
C 27.926 245.584 71.074
C 27.059 249.702 70.058
C 25.823 252.818 71.385
C 26.971 255.908 71.532
C 30.947 257.820 71.179
C 33.401 260.975 71.127
C 36.154 262.743 71.685
C 38.532 264.632 70.622
C 41.766 268.031 68.910
C 43.074 271.769 67.268
C 44.851 275.101 64.842
C 47.176 277.163 65.503
C 50.271 279.239 65.818
C 52.046 279.793 63.861
C 54.202 282.432 62.952
C 58.169 284.641 61.300
C 60.929 286.686 59.849
C 62.667 289.048 61.188
C 65.496 291.183 58.445
C 65.961 295.278 57.477
C 68.010 297.449 56.535
C 68.631 299.983 56.106
C 70.380 301.097 53.556
C 72.024 303.854 54.988
C 71.243 308.919 52.617
C 74.437 310.961 53.031
C 76.812 313.360 53.219
C 80.432 314.322 50.183
C 83.328 317.217 49.781
C 87.455 319.819 50.610
C 87.625 323.251 50.922
C 88.487 326.677 51.313
C 88.111 329.128 53.967
C 88.838 331.943 54.562
C 91.264 334.966 54.499
C 93.164 338.528 55.315
C 86.797 342.259 55.355
C 85.733 345.886 54.460
C 85.480 349.048 53.757
C 84.923 351.457 51.214
C 84.397 354.147 49.276
C 84.127 356.915 47.455
C 82.630 359.022 45.327
C 81.817 361.350 43.082
C 80.522 363.750 40.964
C 79.818 366.136 38.856
C 79.147 368.344 36.573
C 78.443 370.395 34.086
C 79.428 372.571 31.517
C 80.308 374.111 28.567
C 80.542 376.108 25.658
C 79.929 378.283 22.968
C 80.413 379.550 20.280
C 82.481 382.091 17.911
C 83.025 383.488 14.637
C 83.676 384.760 11.323
C 84.071 385.747 8.315
C 84.569 387.092 5.099
C 85.027 388.170 2.081
C 86.720 387.848 -1.088
C 88.589 386.907 -3.642
C 89.647 385.545 -6.210
C 90.182 384.146 -9.291
C 91.775 384.615 -12.809
C 93.121 382.763 -15.537
C 93.870 380.895 -18.533
C 94.782 379.255 -21.221
C 95.662 377.092 -24.238
C 96.903 375.869 -26.432
C 98.551 373.609 -28.150
C 100.535 371.334 -29.992
C 101.695 367.955 -30.852
C 102.720 365.230 -31.426
C 103.689 361.874 -32.557
C 104.580 359.089 -33.351
C 107.766 356.503 -32.598
C 110.035 353.582 -32.542
C 109.937 350.084 -31.946
C 111.276 346.945 -32.112
C 112.410 344.215 -31.433
C 114.204 341.688 -30.246
C 114.358 338.841 -27.984
C 116.729 336.064 -27.152
C 117.634 332.670 -26.563
C 119.055 330.657 -24.026
C 121.282 328.071 -23.099
C 120.958 325.634 -20.402
C 121.493 322.919 -18.146
C 123.126 321.191 -16.320
C 124.396 318.862 -14.397
C 125.379 316.972 -11.115
C 124.775 315.509 -7.886
C 125.777 314.339 -5.265
C 125.849 313.478 -1.958
C 125.402 311.183 0.515
C 126.046 312.269 4.685
C 127.009 311.683 8.651
C 125.134 312.626 11.654
C 124.593 312.352 14.780
C 123.831 313.484 18.154
C 123.938 314.239 21.054
C 123.361 315.403 24.283
C 121.972 316.824 26.701
C 120.150 317.613 29.598
C 120.335 319.598 32.901
C 120.125 321.082 36.391
C 118.807 323.907 37.859
C 118.614 327.477 39.482
C 117.433 329.861 41.263
C 115.883 332.014 43.453
C 114.984 334.627 45.290
C 114.819 337.748 46.457
C 113.828 340.801 47.474
C 112.113 343.521 48.151
C 111.739 346.940 50.135
C 110.229 349.485 51.852
C 109.832 353.214 50.761
C 110.031 357.128 50.590
C 108.102 359.698 49.589
C 106.501 362.772 49.330
C 105.899 365.843 48.300
C 105.665 369.120 47.298
C 104.551 372.333 46.476
C 103.752 374.780 44.519
C 101.690 377.603 43.293
C 101.947 380.368 41.010
C 102.790 384.023 39.189
C 103.140 385.663 35.709
C 102.542 387.409 33.135
C 102.708 389.434 30.445
C 102.649 390.988 27.531
C 104.105 392.498 24.307
C 105.535 392.804 21.585
C 106.941 393.048 18.847
C 107.650 393.868 15.674
C 107.004 394.638 12.028
C 109.386 394.115 9.210
C 110.613 394.918 6.040
C 111.241 393.630 3.024
C 113.612 392.988 0.009
C 113.519 393.046 -3.738
C 114.643 392.972 -6.667
C 116.004 391.491 -9.346
C 117.407 389.793 -11.864
C 117.380 387.937 -14.845
C 119.684 386.491 -16.972
C 122.462 385.684 -19.895
C 123.456 383.472 -21.545
C 124.562 380.522 -23.908
C 125.694 378.596 -25.899
C 126.975 375.784 -27.879
C 128.919 373.413 -28.924
C 130.076 370.565 -29.742
C 131.073 367.441 -29.858
C 132.439 364.454 -29.908
C 133.425 360.969 -29.819
C 134.451 357.795 -29.995
C 135.480 354.816 -29.586
C 137.354 352.100 -27.368
C 138.176 348.887 -26.824
C 139.350 345.838 -26.570
C 141.323 343.523 -25.668
C 143.436 340.734 -24.056
C 143.724 339.251 -21.316
C 144.238 336.804 -18.915
C 145.392 335.327 -16.106
C 145.796 332.723 -13.297
C 146.381 330.881 -10.614
C 148.681 330.588 -7.256
C 149.261 329.282 -4.861
C 149.173 328.212 -0.819
C 149.484 326.996 1.930
C 150.419 325.483 4.902
C 151.409 324.683 8.006
C 151.425 324.072 11.285
C 150.091 323.079 14.262
C 149.324 322.576 17.495
C 148.147 321.983 20.439
C 147.474 321.644 23.907
C 146.248 320.837 26.888
C 145.811 320.442 29.986
C 145.607 320.981 33.583
C 145.130 319.788 36.584
C 145.053 320.872 39.928
C 144.431 323.271 44.067
C 145.838 325.789 48.241
C 149.934 328.829 51.628
C 150.032 325.747 53.767
C 152.307 325.397 57.987
C 151.877 325.694 61.660
C 153.783 325.063 63.626
C 158.579 325.438 64.792
C 161.514 324.957 67.199
C 163.290 322.061 69.053
C 164.258 322.864 72.352
C 165.775 318.583 73.113
C 168.382 317.461 75.449
C 170.495 316.577 77.887
C 171.051 314.677 81.864
C 172.428 315.470 85.003
C 175.157 314.921 86.324
C 176.863 313.009 88.173
C 179.300 309.402 89.218
C 183.834 304.380 89.984
C 187.143 304.804 92.611
C 187.618 303.944 96.812
C 188.519 304.393 98.950
C 190.148 306.556 101.135
C 191.694 308.091 103.543
C 194.701 306.357 105.896
C 196.793 305.930 108.216
C 199.228 303.281 109.826
C 201.416 303.566 112.818
C 203.129 305.143 115.185
C 206.670 305.344 115.655
C 209.747 305.570 117.766
C 214.694 306.327 118.021
C 216.786 304.195 120.427
C 220.320 301.546 120.441
C 222.988 303.175 122.826
C 225.876 301.368 124.042
C 227.996 301.148 125.581
C 230.371 298.850 126.168
C 232.794 297.120 125.035
C 236.214 295.548 125.237
C 238.850 293.486 126.206
C 242.688 293.289 126.669
C 245.984 292.332 127.003
C 249.511 293.703 127.595
C 252.985 292.671 125.994
C 256.903 292.216 124.849
C 259.130 294.269 121.947
C 262.419 291.500 120.060
C 265.479 294.029 119.095
C 269.449 294.573 118.072
C 271.713 295.987 116.435
C 275.575 295.420 116.611
C 278.563 296.503 116.005
C 282.004 294.862 116.433
C 285.316 294.211 117.272
C 288.446 295.321 119.237
C 292.498 296.294 120.688
C 295.954 294.554 122.077
C 300.603 293.091 121.657
C 305.174 292.549 121.718
C 307.641 291.491 125.840
C 310.348 290.985 128.284
C 312.615 290.609 130.084
C 315.105 288.851 131.191
C 318.869 287.518 130.254
C 322.039 286.878 132.003
C 323.035 287.096 134.153
C 322.315 282.798 137.062
C 322.732 283.647 140.222
C 321.741 284.045 142.517
C 319.706 282.185 144.866
C 318.460 280.524 147.452
C 316.263 278.202 148.436
C 314.177 275.363 148.478
C 314.083 271.533 148.724
C 313.604 268.647 148.504
C 312.089 264.992 147.863
C 309.524 262.994 149.713
C 309.963 260.206 149.901
C 306.340 258.427 152.742
C 304.488 255.545 153.715
C 301.990 253.286 155.538
C 300.164 250.573 156.187
C 297.772 246.650 157.345
C 297.318 244.883 160.990
C 294.167 244.149 162.354
C 291.821 244.639 165.420
C 291.551 241.833 168.451
C 290.960 238.161 171.229
C 289.139 237.888 173.959
C 286.926 237.575 176.883
C 284.773 237.910 180.255
C 284.010 237.151 182.055
C 282.423 236.507 185.243
C 281.775 235.242 188.655
C 281.902 235.318 191.665
C 282.239 234.196 195.289
C 283.554 235.416 198.486
C 284.553 236.084 201.265
C 284.873 234.727 202.807
C 287.805 231.485 203.878
C 290.919 227.819 202.486
C 292.105 225.702 205.230
C 294.952 225.556 206.305
C 298.136 224.360 207.587
C 299.471 223.215 211.180
C 300.220 222.424 213.878
C 301.991 222.438 214.831
C 305.269 221.936 215.678
C 306.593 223.569 220.149
C 309.010 221.749 222.880
C 310.906 218.373 226.720
C 313.558 216.155 226.595
C 317.071 216.272 228.618
C 320.095 214.509 231.419
C 321.603 212.237 233.476
C 323.889 211.547 236.962
C 326.414 211.849 238.909
C 330.409 214.472 240.349
C 333.645 212.427 240.630
C 336.670 213.252 243.199
C 340.005 213.170 244.496
C 343.406 213.745 243.941
C 346.983 212.445 244.886
C 349.605 211.496 248.076
C 351.436 211.392 249.503
C 354.331 212.500 250.659
C 357.394 211.671 253.140
C 360.795 213.794 254.990
C 364.215 214.256 256.260
C 365.569 217.266 260.089
C 368.833 219.423 260.479
C 371.909 217.628 263.346
C 373.720 219.888 264.939
C 376.432 220.767 267.382
C 379.393 220.217 267.937
C 381.982 220.439 267.682
C 385.995 219.823 268.479
C 390.496 219.053 269.634
C 392.496 220.341 272.240
C 395.093 221.408 274.879
C 396.657 221.839 278.268
C 396.498 221.822 282.880
C 399.217 222.808 285.063
C 401.729 223.884 286.745
C 403.961 225.905 288.682
C 403.774 227.522 292.160
C 403.557 229.752 294.447
C 405.642 227.596 297.731
C 408.601 226.842 301.995
C 408.723 228.865 305.237
C 409.900 230.398 307.848
C 411.339 230.034 311.069
C 412.767 230.308 314.095
C 413.961 230.749 317.166
C 416.174 230.386 319.650
C 417.807 230.160 322.550
C 419.908 230.020 325.286
C 421.440 229.947 328.164
C 422.907 229.630 331.042
C 424.383 229.054 333.937
C 424.284 228.693 337.424
C 424.148 227.618 340.691
C 424.752 226.800 344.079
C 426.193 226.166 347.219
C 426.336 225.060 350.015
C 425.282 225.213 353.916
C 425.460 223.764 357.208
C 425.505 222.216 360.467
C 425.686 220.676 363.256
C 425.887 219.231 366.461
C 426.035 217.753 369.337
C 424.631 215.380 371.663
C 422.829 213.077 373.197
C 421.690 210.393 374.227
C 421.090 207.242 375.432
C 420.031 205.120 378.517
C 418.497 202.026 379.387
C 417.555 198.655 380.265
C 416.490 195.681 381.142
C 415.344 192.114 381.862
C 414.031 189.820 382.791
C 411.998 187.242 382.788
C 409.652 184.602 382.946
C 407.697 181.867 381.462
C 406.023 179.761 380.208
C 404.283 176.820 378.868
C 402.742 174.495 377.684
C 398.912 173.715 376.226
C 395.934 172.091 374.751
C 395.009 170.216 371.883
C 392.883 168.176 370.154
C 390.982 167.010 368.097
C 388.459 166.431 366.021
C 387.312 166.252 362.572
C 384.202 165.311 360.711
C 382.347 163.615 358.188
C 380.191 164.335 355.478
C 377.261 163.573 353.650
C 376.644 163.933 350.071
C 375.170 163.880 346.819
C 372.958 164.285 344.837
C 370.918 164.323 342.273
C 369.144 165.628 339.039
C 369.011 166.993 335.714
C 367.479 168.284 333.428
C 366.856 170.181 330.653
C 366.416 170.453 327.290
C 365.699 174.342 325.459
C 364.235 177.013 322.679
C 366.000 179.650 320.849
C 366.143 181.730 318.442
C 366.859 184.895 316.795
C 366.686 187.560 315.431
C 367.247 190.660 313.952
C 368.735 193.234 312.974
C 370.417 195.698 311.120
C 370.468 199.482 310.370
C 370.741 203.030 309.041
C 372.637 205.832 309.694
C 373.646 209.370 311.064
C 375.260 212.130 311.237
C 377.123 214.999 310.879
C 378.525 217.984 311.251
C 379.428 220.890 312.617
C 381.117 223.544 313.815
C 383.440 225.645 314.812
C 384.546 229.330 315.790
C 386.525 232.111 316.031
C 388.033 233.714 319.256
C 388.934 236.191 322.162
C 391.581 236.921 324.108
C 393.981 238.572 326.003
C 395.500 239.762 328.674
C 396.719 241.152 331.568
C 398.747 242.532 334.063
C 400.371 242.600 336.858
C 403.237 243.315 339.096
C 403.969 243.471 342.611
C 404.341 244.626 346.601
C 404.790 243.162 350.147
C 406.088 242.332 352.914
C 406.744 241.688 356.158
C 407.507 240.542 359.160
C 406.838 239.308 362.742
C 405.814 237.652 365.141
C 404.799 235.940 367.501
C 404.651 234.205 370.367
C 405.830 231.931 373.148
C 403.678 229.764 375.285
C 403.029 228.080 378.275
C 402.364 225.063 379.540
C 400.208 222.671 381.721
C 400.673 219.914 384.219
C 399.858 217.819 386.408
C 398.406 215.008 387.510
C 396.839 212.178 388.365
C 396.641 208.737 389.034
C 394.244 206.467 390.046
C 391.645 204.082 392.161
C 390.244 201.511 391.972
C 388.604 197.937 391.768
C 387.183 195.318 392.042
C 385.374 192.140 391.728
C 382.965 190.023 391.280
C 381.153 187.670 390.139
C 379.353 185.638 388.296
C 377.231 183.788 386.604
C 375.322 181.669 384.369
C 373.485 179.563 382.538
C 371.644 178.020 380.458
C 368.892 178.092 377.589
C 367.171 176.471 375.200
C 365.186 174.784 373.212
C 362.577 174.154 371.521
C 359.634 173.755 369.067
C 358.689 174.846 366.291
C 357.294 175.075 363.125
C 355.516 176.321 360.539
C 354.144 176.736 356.964
C 352.821 177.582 354.054
C 350.218 180.147 352.239
C 349.074 181.132 349.894
C 348.477 183.420 346.444
C 347.582 184.695 343.855
C 345.987 186.013 341.077
C 344.522 187.905 338.725
C 344.024 189.940 336.130
C 344.742 191.345 333.107
C 345.028 193.327 330.409
C 345.708 194.988 327.728
C 345.927 197.263 325.014
C 346.592 198.805 322.146
C 346.604 200.796 319.701
C 346.602 203.800 317.641
C 346.443 205.189 314.691
C 346.493 208.379 313.213
C 348.593 210.263 309.905
C 349.262 214.738 309.287
C 349.263 218.241 307.991
C 350.063 220.664 305.710
C 348.685 223.053 304.709
C 350.482 225.987 303.681
C 350.337 228.457 302.864
C 351.226 232.151 304.805
C 350.553 235.329 306.674
C 348.866 237.119 306.182
C 348.063 240.012 305.874
C 349.575 242.289 303.858
C 350.336 245.073 303.652
C 348.980 247.368 300.973
C 348.887 249.391 299.356
C 348.246 253.309 299.263
C 344.176 254.706 299.014
C 344.081 255.202 295.062
C 342.690 257.772 293.810
C 341.526 260.628 291.844
C 341.042 263.551 289.722
C 340.960 267.258 290.159
C 339.804 269.932 289.998
C 339.441 273.881 289.910
C 338.867 276.416 286.754
C 335.569 276.759 283.926
C 333.775 278.465 282.080
C 331.420 279.665 281.367
C 331.111 281.587 277.888
C 329.074 283.904 276.870
C 328.619 287.375 276.303
C 327.646 290.490 275.514
C 326.453 293.532 274.903
C 326.419 296.552 273.461
C 325.990 299.747 272.605
C 325.641 302.905 271.254
C 325.057 306.009 270.443
C 324.683 309.162 269.764
C 324.542 312.402 269.158
C 323.657 315.670 270.077
C 323.492 318.920 271.199
C 323.213 322.425 271.579
C 323.034 325.897 271.074
C 323.119 328.804 271.849
C 321.416 332.032 273.589
C 321.653 335.498 274.536
C 321.963 338.923 275.630
C 322.455 341.954 276.497
C 322.724 345.346 277.402
C 323.124 348.431 278.301
C 324.191 350.804 280.799
C 325.378 352.316 283.483
C 327.230 353.664 285.561
C 329.567 355.456 287.313
C 330.219 358.557 289.570
C 332.415 359.755 292.106
C 334.990 361.208 294.175
C 337.176 362.516 296.238
C 339.939 363.819 298.523
C 341.432 364.917 300.625
C 343.345 365.028 303.290
C 345.192 365.214 306.299
C 347.772 364.032 308.634
C 349.761 362.972 310.566
C 352.527 362.043 312.792
C 354.721 361.144 314.680
C 355.096 358.908 318.181
C 356.435 357.134 321.138
C 358.928 354.748 321.970
C 360.920 353.103 324.206
C 362.274 350.983 325.902
C 362.962 348.504 327.998
C 364.055 345.058 328.409
C 364.872 342.704 331.205
C 366.881 340.316 332.921
C 366.679 337.007 334.155
C 367.360 334.687 336.735
C 368.121 331.128 336.466
C 368.960 327.733 337.184
C 368.784 325.161 338.715
C 369.181 322.207 340.075
C 368.708 318.369 340.670
C 368.568 314.908 339.700
C 367.836 312.013 340.269
C 366.915 308.769 339.709
C 367.720 305.483 339.344
C 364.635 302.532 338.470
C 362.826 298.828 338.460
C 361.427 296.941 335.649
C 360.380 294.207 334.396
C 358.206 292.039 332.442
C 356.199 290.009 331.524
C 353.994 287.968 329.767
C 352.301 286.799 327.408
C 351.050 284.915 324.722
C 347.860 283.206 323.386
C 345.131 281.097 321.794
C 342.761 281.480 319.323
C 339.279 282.062 317.605
C 337.049 281.935 315.311
C 334.956 281.364 312.641
C 332.407 281.295 310.518
C 329.481 282.016 309.088
C 327.014 282.879 306.966
C 325.260 283.894 304.378
C 321.799 284.104 302.445
C 319.607 284.139 299.818
C 317.368 287.096 298.598
C 314.306 289.345 297.615
C 313.552 291.699 295.332
C 311.919 293.683 292.991
C 310.249 296.247 291.771
C 308.255 298.875 290.815
C 306.583 301.375 289.027
C 305.919 304.391 288.070
C 305.127 307.081 285.647
C 303.941 310.473 285.642
C 301.602 313.923 285.772
C 301.826 317.707 286.523
C 301.921 320.848 286.133
C 301.543 324.189 286.383
C 301.731 327.476 286.635
C 301.487 330.903 288.366
C 301.957 333.258 290.310
C 302.493 335.595 292.255
C 303.066 338.654 293.503
C 304.451 342.169 293.660
C 305.230 344.095 296.754
C 305.605 347.109 298.480
C 307.786 348.900 300.264
C 308.755 350.928 303.438
C 310.522 354.107 304.346
C 311.510 356.450 306.184
C 313.385 357.808 308.605
C 315.337 358.910 311.090
C 318.211 360.407 312.443
C 319.415 361.259 315.565
C 320.305 363.095 319.136
C 322.414 363.217 321.172
C 325.392 363.531 323.729
C 327.381 364.085 325.894
C 329.999 364.141 328.466
C 331.561 363.609 331.253
C 333.706 362.680 333.410
C 335.801 361.023 335.316
C 337.607 359.360 337.499
C 339.892 357.336 339.451
C 342.042 355.700 341.416
C 343.761 353.679 343.165
C 344.076 350.228 345.115
C 345.999 347.981 346.712
C 347.787 346.043 348.656
C 348.372 343.906 350.927
C 348.933 340.909 353.282
C 348.679 337.791 353.264
C 349.249 334.420 353.842
C 348.606 331.191 354.592
C 349.150 327.401 355.009
C 349.083 324.117 355.388
C 346.791 320.994 356.671
C 346.443 318.242 356.958
C 345.402 314.280 356.117
C 344.926 311.296 356.036
C 344.323 307.925 356.554
C 343.078 304.825 356.867
C 341.997 301.744 356.186
C 341.904 298.797 354.474
C 341.078 295.864 353.058
C 340.625 293.150 351.374
C 339.522 290.102 349.929
C 339.238 287.245 348.256
C 338.257 284.462 347.144
C 336.216 281.751 345.822
C 335.921 278.620 344.945
C 333.522 276.407 343.639
C 331.581 275.062 340.476
C 329.892 272.827 339.972
C 329.643 269.359 338.470
C 327.392 267.010 336.649
C 325.345 265.217 334.990
C 322.599 263.168 334.243
C 320.105 259.820 335.517
C 317.395 258.555 334.713
C 314.603 256.815 332.924
C 312.531 255.631 336.971
C 309.932 257.078 337.506
C 307.007 261.170 338.040
C 304.114 263.388 339.238
C 300.581 262.466 340.515
C 297.589 262.715 339.419
C 295.032 263.768 338.231
C 291.990 264.646 337.207
C 288.787 265.232 336.478
C 285.115 267.132 334.267
C 282.489 271.470 333.692
C 278.452 271.664 333.220
C 276.276 272.998 331.447
C 273.247 273.365 330.508
C 270.472 275.029 330.172
C 269.378 275.634 328.274
C 265.872 277.145 325.431
C 262.488 277.752 326.620
C 259.825 279.962 329.477
C 255.793 282.053 331.052
C 252.600 282.688 331.598
C 249.240 282.737 333.974
C 246.187 283.750 336.232
C 247.257 287.099 340.131
C 246.170 290.646 342.228
C 245.304 291.094 346.084
C 243.540 290.931 349.509
C 241.037 291.696 351.620
C 236.915 291.536 353.804
C 236.821 295.523 356.017
C 234.240 298.515 355.298
C 230.897 300.365 354.602
C 227.582 301.860 355.670
C 223.259 300.901 357.300
C 219.913 304.581 357.370
C 216.583 303.958 359.377
C 213.591 303.442 361.765
C 210.574 301.164 360.947
C 207.494 302.670 361.797
C 205.598 307.225 362.079
C 202.552 308.285 359.871
C 201.045 307.482 364.944
C 198.494 306.325 365.471
C 194.526 306.513 365.642
C 191.609 304.516 365.265
C 188.244 302.878 366.324
C 185.337 302.487 366.974
C 182.064 303.008 367.557
C 179.454 304.052 370.013
C 175.864 304.152 369.110
C 172.000 304.841 369.915
C 169.043 303.990 369.744
C 165.355 301.003 370.562
C 162.262 298.072 371.727
C 158.945 296.966 370.190
C 155.178 299.144 371.158
C 152.780 296.896 370.859
C 149.607 294.860 373.209
C 144.666 294.375 375.710
C 141.889 293.711 377.382
C 137.697 295.784 376.943
C 134.981 294.110 376.315
C 131.483 293.089 374.883
C 129.801 290.355 373.742
C 126.677 288.980 372.646
C 125.221 286.374 367.419
C 123.302 283.272 367.462
C 121.780 280.293 363.681
C 119.399 277.416 363.549
C 116.457 276.574 361.066
C 114.014 276.762 361.154
C 110.481 277.698 360.633
C 107.821 280.218 358.944
C 105.160 282.635 358.042
C 102.592 279.842 354.291
C 101.209 275.681 350.224
C 98.398 277.951 348.117
C 95.452 276.058 348.681
C 92.116 275.785 348.940
C 91.202 272.910 346.994
C 88.979 271.455 346.757
C 84.974 271.969 345.742
C 80.778 271.019 345.430
C 78.867 268.977 345.349
C 76.989 266.324 345.922
C 75.327 264.836 346.126
C 73.819 262.239 346.937
C 71.176 260.216 345.351
C 67.824 256.585 344.570
C 65.933 255.229 344.219
C 62.324 255.955 342.405
C 59.419 253.620 342.690
C 57.442 250.638 343.722
C 53.218 249.776 344.738
C 50.681 248.683 345.826
C 49.060 245.894 344.936
C 47.810 241.882 346.863
C 43.952 239.912 349.263
C 42.526 237.312 347.823
C 42.943 232.753 346.506
C 40.892 230.857 347.452
C 41.382 227.438 348.121
C 38.904 224.592 349.977
C 37.873 221.140 350.285
C 35.338 217.577 350.453
C 32.409 217.450 352.752
C 29.574 215.844 353.526
C 28.470 213.632 357.759
C 25.276 212.004 359.947
C 23.261 210.598 362.159
C 22.827 206.792 364.785
C 20.602 205.488 366.366
C 18.719 202.923 366.410
C 16.855 200.803 368.018
C 16.184 197.382 368.667
C 15.143 194.362 369.700
C 13.847 191.448 370.639
C 13.911 188.382 371.979
C 13.392 185.217 372.895
C 13.115 182.055 374.253
C 12.448 179.000 375.179
C 11.929 175.880 375.910
C 11.592 172.650 376.495
C 10.059 169.555 375.885
C 9.137 166.405 374.846
C 8.318 162.978 374.542
C 7.884 159.528 375.042
C 7.352 156.672 374.252
C 4.789 153.751 373.137
C 4.274 150.332 372.129
C 3.784 146.955 370.958
C 3.588 143.935 369.945
C 3.125 140.585 368.967
C 2.825 137.524 367.954
C 2.717 135.174 365.220
C 2.768 133.675 362.278
C 3.660 132.232 359.692
C 5.058 130.278 357.250
C 4.550 127.241 354.871
C 5.634 125.931 351.742
C 7.193 124.302 348.924
C 8.408 122.860 346.242
C 10.093 121.370 343.161
C 10.670 120.217 340.673
C 11.582 120.025 337.525
C 12.309 119.783 334.074
C 14.113 120.781 331.032
C 15.478 121.705 328.563
C 17.461 122.426 325.560
C 19.014 123.164 323.064
C 18.501 125.518 319.658
C 19.012 127.276 316.444
C 21.373 129.402 314.861
C 22.715 130.922 312.112
C 23.694 132.958 310.086
C 23.963 135.445 307.906
C 25.280 138.762 307.195
C 25.426 141.145 304.310
C 27.046 143.375 302.053
C 26.864 146.743 300.989
C 26.949 149.098 298.352
C 28.190 152.530 298.394
C 29.162 155.840 297.475
C 28.818 158.489 296.114
C 29.112 161.444 294.730
C 28.950 165.336 294.364
C 29.562 168.737 295.362
C 29.050 171.721 295.096
C 28.770 175.016 295.962
C 30.051 178.167 296.076
C 27.810 181.401 297.949
C 26.575 185.281 298.593
C 26.413 187.170 301.728
C 26.179 189.938 303.284
C 25.047 192.237 305.868
C 23.716 194.433 307.417
C 22.474 196.619 309.824
C 21.800 197.852 312.621
C 21.737 199.727 315.589
C 19.393 201.717 317.920
C 17.615 204.040 320.344
C 16.151 203.803 323.454
C 13.375 203.534 326.217
C 12.049 203.796 329.120
C 11.028 204.466 332.335
C 9.338 204.716 335.181
C 6.973 204.260 337.488
C 5.245 203.577 340.295
C 4.319 202.637 343.306
C 1.678 202.724 346.269
C 0.475 202.805 349.471
C -1.592 200.063 351.330
C -4.419 198.129 353.243
C -4.674 195.764 355.623
C -5.688 193.862 358.350
C -7.173 191.445 360.026
C -9.055 189.016 361.558
C -10.349 186.634 363.771
C -11.033 183.668 364.862
C -11.319 180.967 367.382
C -12.849 177.735 367.742
C -15.510 174.584 368.354
C -16.014 170.842 367.532
C -16.186 167.695 367.836
C -17.035 164.435 367.690
C -17.348 161.165 367.356
C -18.565 157.880 365.766
C -19.050 155.588 363.751
C -19.470 153.306 361.714
C -19.718 150.269 360.314
C -18.906 146.632 359.673
C -19.422 144.789 356.476
C -20.006 141.844 354.691
C -18.766 139.909 352.270
C -19.142 137.948 348.932
C -18.176 134.638 347.460
C -18.138 132.294 345.375
C -17.338 130.857 342.456
C -16.454 129.668 339.456
C -14.387 127.924 337.216
C -14.380 127.100 333.863
C -14.937 125.359 330.179
C -13.640 125.101 327.561
C -11.720 124.581 324.162
C -10.629 123.915 321.457
C -9.021 123.692 318.165
C -8.399 124.184 315.025
C -6.976 124.972 312.291
C -5.428 126.475 309.819
C -4.241 128.030 307.180
C -2.486 129.878 304.605
C -0.908 131.357 302.059
C 0.384 133.256 299.862
C 0.471 136.743 297.953
C 2.031 138.835 295.836
C 3.313 140.654 293.430
C 3.385 142.822 291.116
C 3.516 145.852 288.739
C 3.670 148.974 288.872
C 4.432 152.283 288.174
C 3.985 155.598 287.711
C 4.828 159.318 287.179
C 5.048 162.603 286.877
C 2.868 166.027 286.454
C 2.790 168.812 286.326
C 2.578 172.819 287.504
C 2.528 175.829 287.770
C 2.211 179.268 287.514
C 1.326 182.502 287.661
C 0.916 185.647 288.692
C 1.752 188.496 290.370
C 1.802 191.428 292.010
C 2.262 194.087 293.778
C 2.075 197.163 295.537
C 2.708 199.946 297.239
C 2.496 202.762 298.642
C 1.349 205.617 300.591
C 1.746 208.713 301.548
C 0.197 211.115 303.596
C 0.859 213.268 306.930
C -0.743 217.401 308.610
C -2.887 218.586 311.857
C -4.578 220.611 313.202
C -6.181 223.716 315.222
C -7.130 226.867 315.224
C -7.707 229.883 316.286
C -10.146 232.410 316.774
C -11.997 235.109 317.523
C -13.642 237.938 318.110
C -16.048 239.832 319.461
C -18.307 242.158 320.244
C -20.616 244.386 321.518
C -22.704 246.776 322.268
C -24.954 249.036 322.873
C -27.414 251.174 323.389
C -29.339 253.944 322.425
C -31.691 256.148 321.217
C -34.212 258.584 320.749
C -36.822 260.900 321.160
C -39.085 262.686 320.296
C -40.416 266.086 318.560
C -43.198 268.111 317.498
C -45.985 270.056 316.287
C -48.595 271.607 315.303
C -51.342 273.560 314.284
C -53.934 275.217 313.273
C -56.299 275.948 310.649
C -58.060 276.047 307.859
C -60.148 275.511 305.640
C -62.904 274.872 303.708
C -65.588 276.377 301.326
C -67.748 275.492 298.637
C -70.373 274.462 296.384
C -72.640 273.642 294.163
C -75.254 272.376 291.689
C -76.920 271.963 289.474
C -78.053 270.615 286.704
C -79.181 269.375 283.591
C -79.750 266.686 281.152
C -80.064 264.523 279.143
C -80.951 261.846 276.794
C -81.523 259.625 274.813
C -79.819 258.011 271.364
C -79.111 255.927 268.391
C -78.779 252.510 267.491
C -78.624 249.983 265.197
C -77.731 247.638 263.491
C -76.118 245.594 261.434
C -74.107 242.584 261.066
C -72.632 240.535 258.300
C -71.942 237.514 256.545
C -69.176 235.615 255.423
C -67.654 233.688 252.879
C -65.387 230.847 253.211
C -63.238 228.074 252.548
C -61.044 226.627 251.106
C -58.922 224.490 249.815
C -55.613 222.452 249.362
C -52.898 220.355 250.440
C -50.159 219.112 250.000
C -47.097 217.768 250.707
C -45.076 215.062 251.124
C -40.899 215.573 252.257
C -36.889 214.641 252.479
C -34.711 214.467 255.420
C -32.006 213.524 256.809
C -29.072 213.795 258.947
C -26.290 214.049 260.036
C -23.424 214.429 261.974
C -21.592 214.947 264.458
C -19.502 214.663 267.266
C -16.249 216.028 268.829
C -12.991 216.774 270.633
C -11.944 218.794 273.221
C -10.307 221.819 275.114
C -8.942 223.412 277.533
C -7.339 224.609 280.332
C -5.809 226.490 282.596
C -4.612 229.179 284.167
C -3.855 231.585 286.397
C -3.692 233.521 289.048
C -1.793 236.290 291.166
C -0.596 237.948 293.910
C -1.554 241.519 295.165
C -1.432 245.287 296.251
C -2.918 247.299 298.502
C -3.567 249.759 300.871
C -4.578 252.641 302.106
C -5.419 255.821 303.094
C -6.412 258.650 304.898
C -8.390 261.042 305.801
C -10.120 263.292 308.184
C -12.007 266.351 308.154
C -13.205 270.344 308.053
C -16.236 272.574 307.179
C -18.756 274.471 307.469
C -21.095 276.877 307.141
C -23.748 278.810 306.782
C -26.151 281.203 304.966
C -28.160 282.372 302.929
C -30.195 283.478 300.889
C -32.855 284.992 299.520
C -36.443 286.138 299.181
C -38.246 286.825 295.992
C -40.718 288.477 294.159
C -43.373 287.959 292.203
C -45.369 288.565 288.920
C -48.892 289.221 287.820
C -51.223 289.977 285.861
C -53.313 289.439 283.298
C -55.249 288.681 280.676
C -58.137 287.430 279.120
C -59.372 287.110 275.911
C -61.146 287.666 272.243
C -62.447 286.158 270.089
C -64.413 284.109 267.360
C -65.966 282.969 265.071
C -67.504 281.038 262.355
C -67.910 279.560 259.502
C -68.411 277.363 257.256
C -68.331 274.740 255.286
C -68.049 272.346 253.055
C -67.800 269.346 251.039
C -67.767 266.695 249.006
C -67.177 264.131 247.224
C -64.585 261.759 245.363
C -63.957 258.891 243.728
C -63.463 256.329 241.744
C -62.041 254.586 239.509
C -59.931 252.319 237.216
C -57.354 250.550 237.341
C -55.064 247.997 236.833
C -52.111 246.479 236.216
C -49.489 243.678 235.883
C -46.877 241.668 235.606
C -42.939 241.510 234.547
C -40.569 240.051 234.362
C -36.891 238.340 235.378
C -34.282 236.826 235.575
C -31.259 235.182 235.191
C -28.054 234.201 235.041
C -25.024 233.080 235.873
C -22.780 231.251 237.675
C -20.069 230.008 239.222
C -17.778 228.607 241.009
C -14.805 227.505 242.603
C -12.508 225.882 244.373
C -9.798 224.861 245.621
C -6.490 224.702 247.136
C -3.927 222.935 248.121
C -0.779 223.369 249.625
C 2.283 223.919 251.193
C 5.736 223.955 252.365
C 9.385 223.521 253.758
C 12.337 220.705 255.495
C 15.601 220.408 257.856
C 18.303 220.106 260.358
C 21.811 220.678 260.002
C 23.914 218.686 260.273
C 25.727 215.420 259.775
C 28.221 212.350 260.494
C 30.790 209.603 260.544
C 29.421 205.429 262.706
C 28.772 200.464 264.538
C 29.580 197.602 263.672
C 30.455 194.405 265.027
C 31.675 191.590 266.096
C 33.958 188.949 265.468
C 35.956 186.251 265.441
C 37.697 183.419 265.445
C 40.477 181.558 265.356
C 42.800 179.188 265.021
C 45.468 176.998 265.004
C 47.641 174.577 264.763
C 49.841 172.239 264.286
C 52.144 169.982 263.585
C 53.118 166.894 262.236
C 54.250 164.269 260.319
C 55.988 161.534 258.901
C 58.346 159.068 258.064
C 59.612 156.924 256.374
C 59.660 153.142 254.945
C 61.211 150.673 252.832
C 62.669 148.253 250.586
C 64.119 146.280 248.540
C 65.667 143.893 246.466
C 67.090 141.813 244.433
C 67.286 140.368 241.134
C 66.888 139.573 237.954
C 67.083 139.469 234.869
C 67.972 139.448 231.560
C 68.595 137.256 228.406
C 68.536 137.399 224.848
C 69.107 137.715 221.299
C 69.430 137.870 218.040
C 69.845 138.376 214.282
C 69.721 138.198 211.488
C 68.800 138.889 208.414
C 67.662 139.412 205.108
C 66.468 141.534 202.355
C 65.368 143.247 200.195
C 64.478 145.340 197.314
C 63.592 147.088 195.002
C 60.037 148.216 193.133
C 57.539 149.784 190.901
C 56.597 152.996 189.718
C 54.940 155.062 187.561
C 53.090 157.138 186.344
C 50.472 158.931 185.376
C 48.580 162.020 185.725
C 45.620 163.673 184.136
C 43.873 166.379 182.616
C 40.959 168.324 183.101
C 38.106 169.904 181.734
C 36.465 172.983 182.806
C 34.288 175.801 183.069
C 31.629 177.185 183.052
C 29.098 179.263 182.958
C 26.181 181.524 184.257
C 24.690 184.059 186.327
C 22.249 185.485 187.445
C 20.281 187.254 189.608
C 18.888 190.190 190.619
C 16.390 190.342 194.186
C 13.394 191.720 196.662
C 13.562 192.659 200.199
C 12.315 194.123 202.738
C 11.406 194.561 206.234
C 9.950 194.807 208.844
C 8.970 195.095 212.171
C 9.140 195.237 215.294
C 9.288 196.251 218.653
C 7.806 195.548 222.145
C 6.451 195.495 225.693
C 7.346 194.106 228.717
C 7.379 191.669 231.795
C 7.906 190.699 234.801
C 8.476 190.212 238.158
C 8.787 188.949 241.211
C 8.946 186.736 243.701
C 9.853 184.873 246.355
C 11.469 183.483 248.857
C 11.432 181.365 252.214
C 12.297 180.374 255.373
C 13.954 177.011 256.466
C 14.675 173.539 258.146
C 17.316 171.826 259.333
C 19.400 169.786 261.224
C 21.062 167.087 262.125
C 22.446 164.071 263.007
C 24.451 161.530 264.336
C 26.635 159.146 264.280
C 29.557 157.198 265.463
C 31.102 154.003 264.902
C 32.102 149.954 264.911
C 33.971 147.292 262.826
C 36.169 145.223 261.868
C 37.854 142.563 260.663
C 39.745 140.326 259.140
C 40.539 137.400 256.772
C 40.845 135.671 254.229
C 41.168 134.001 251.653
C 42.412 131.987 249.278
C 45.014 130.424 247.022
C 44.416 128.978 243.640
C 45.226 126.765 241.061
C 46.027 126.631 237.823
C 45.516 125.227 234.232
C 47.570 124.009 231.342
C 48.161 122.664 228.569
C 48.139 122.500 225.223
C 47.954 122.555 221.883
C 49.163 123.187 218.647
C 48.079 122.782 215.393
C 47.151 121.379 211.641
C 46.744 122.321 208.892
C 46.470 123.615 205.183
C 46.186 124.146 202.252
C 45.594 125.374 198.845
C 44.053 126.253 196.135
C 42.946 127.937 193.673
C 41.549 130.148 191.692
C 39.838 132.111 189.689
C 38.269 134.701 187.701
C 36.868 136.924 185.637
C 35.197 139.167 184.128
C 31.933 141.420 183.851
C 30.316 143.992 182.413
C 28.592 146.185 180.693
C 26.018 147.632 179.535
C 22.859 149.653 178.652
C 20.883 151.680 179.986
C 18.702 154.325 180.500
C 15.975 156.010 181.562
C 13.640 158.966 182.364
C 11.375 161.157 183.366
C 7.652 161.537 184.994
C 5.652 163.181 186.030
C 3.389 165.430 188.734
C 1.443 167.223 190.194
C -1.196 169.082 191.450
C -3.805 170.355 193.133
C -5.661 171.924 195.416
C -6.321 174.280 197.792
C -7.484 176.066 200.390
C -8.175 178.006 202.873
C -9.505 179.690 205.699
C -10.218 181.845 208.126
C -11.561 183.359 210.544
C -13.169 184.143 213.717
C -14.590 186.323 215.689
C -16.060 186.509 218.878
C -15.310 188.841 222.254
C -18.064 189.527 224.315
C -21.032 190.362 225.630
C -22.571 192.717 228.145
C -25.154 191.893 231.329
C -27.000 192.519 231.647
C -28.546 193.447 233.901
C -30.648 194.204 235.637
C -31.010 198.205 238.351
C -34.275 198.679 240.837
C -37.090 200.370 242.459
C -38.356 198.546 245.666
C -41.039 196.169 248.513
C -42.543 195.178 251.450
C -45.523 197.674 254.108
C -47.231 197.034 256.740
C -49.913 196.656 257.911
C -52.249 196.736 259.578
C -55.589 196.488 260.830
C -57.054 195.953 263.937
C -57.951 197.099 267.449
C -58.725 198.586 269.676
C -60.935 199.297 271.696
C -63.158 201.403 274.324
C -64.273 203.537 276.250
C -67.197 205.457 276.962
C -68.437 207.589 278.563
C -70.291 211.492 279.097
C -71.720 215.002 276.767
C -72.256 217.485 277.035
C -74.853 220.117 278.529
C -76.862 223.283 280.416
C -79.906 224.365 282.848
C -80.511 229.163 283.184
C -81.102 231.013 283.710
C -81.506 233.831 285.329
C -81.553 237.395 284.761
C -84.583 240.504 285.310
C -86.645 243.577 283.431
C -87.807 246.693 284.996
C -90.152 248.194 286.265
C -91.449 250.269 288.439
C -89.483 251.491 289.884
C -90.640 253.987 292.308
C -88.814 254.693 296.551
C -88.128 255.011 300.377
C -87.239 256.627 303.236
C -86.370 258.145 306.388
C -87.895 259.222 309.105
C -88.527 259.623 312.476
C -88.721 262.291 316.093
C -89.077 258.944 319.253
C -89.053 257.764 321.289
C -88.564 255.108 323.474
C -87.378 250.700 323.504
C -87.329 246.274 323.544
C -85.756 243.012 324.731
C -84.833 241.988 329.121
C -85.064 240.657 331.810
C -86.726 239.103 333.883
C -88.975 238.456 336.518
C -90.567 236.039 339.648
C -90.059 233.684 343.130
C -91.992 231.894 346.459
C -92.865 230.784 349.582
C -93.426 228.523 353.033
C -93.561 229.124 357.002
C -95.107 228.831 359.371
C -96.878 229.626 362.594
C -98.983 229.395 365.862
C -99.522 229.598 368.617
C -103.805 229.393 370.451
C -106.240 230.912 372.389
C -108.488 228.009 376.101
C -108.088 228.055 379.063
C -106.530 228.271 383.041
C -109.631 229.610 384.785
C -111.450 229.949 386.547
C -113.813 229.900 388.116
C -114.487 231.263 390.560
C -117.326 233.039 392.150
C -117.160 236.239 395.626
C -120.343 232.688 397.527
C -122.250 231.398 399.626
C -123.341 231.706 401.661
C -124.112 229.232 405.698
C -124.341 229.964 410.452
C -124.342 228.323 412.745
C -125.872 226.532 413.712
C -128.520 226.296 417.893
C -130.953 225.145 421.118
C -132.100 222.658 424.454
C -134.786 222.139 426.207
C -136.901 219.711 427.692
C -139.199 217.903 429.342
C -141.675 216.250 430.821
C -143.016 214.087 432.995
C -144.899 211.913 434.685
C -146.589 209.806 436.835
C -148.559 207.786 438.471
C -150.412 205.586 439.974
C -152.140 203.170 441.411
C -154.818 200.904 441.450
C -156.944 198.206 441.229
C -159.139 195.492 441.797
C -161.044 192.895 443.200
C -162.706 190.385 443.203
C -166.207 188.486 442.512
C -168.085 185.412 442.481
C -169.911 182.306 442.292
C -171.329 179.449 442.204
C -173.131 176.424 442.191
C -174.660 173.571 442.095
C -175.609 170.640 440.219
C -176.037 168.300 437.929
C -175.703 165.811 436.124
C -175.143 162.742 434.708
C -176.769 159.505 433.287
C -176.174 156.863 430.975
C -175.306 153.876 429.145
C -174.676 151.229 427.316
C -173.621 148.219 425.223
C -173.451 146.132 423.361
C -172.529 144.502 420.665
C -171.777 142.793 417.662
C -169.545 141.871 414.893
C -167.774 141.259 412.591
C -165.502 140.047 409.975
C -163.640 139.194 407.741
C -162.890 140.190 403.760
C -161.485 140.352 400.342
C -158.351 140.696 398.712
C -156.328 140.501 395.966
C -154.451 141.142 393.669
C -153.011 142.386 390.951
C -150.356 144.454 389.568
C -149.029 145.407 386.199
C -146.480 145.885 383.758
C -145.131 148.448 381.728
C -143.887 149.488 378.586
C -141.294 151.951 377.857
C -138.940 154.073 376.213
C -138.031 155.981 374.087
C -136.412 157.896 371.978
C -134.862 161.147 370.448
C -132.904 164.163 370.493
C -132.066 166.810 369.256
C -130.950 170.033 369.029
C -128.447 172.266 368.459
C -129.183 176.548 368.793
C -128.661 180.559 367.992
C -128.177 183.342 370.325
C -127.287 186.344 370.907
C -127.468 189.655 372.407
C -127.812 192.587 372.932
C -128.130 195.782 374.277
C -128.370 198.083 376.385
C -127.793 200.758 378.586
C -129.183 204.182 379.696
C -129.926 207.704 380.909
C -131.528 209.167 383.585
C -134.306 210.985 385.682
C -135.557 212.748 388.044
C -136.376 214.851 390.640
C -137.956 216.722 392.879
C -140.417 218.061 394.689
C -142.432 219.138 397.162
C -143.846 219.760 400.063
C -146.360 221.899 402.268
C -147.595 223.567 404.990
C -150.746 222.683 407.120
C -154.237 222.799 408.908
C -155.623 221.725 411.779
C -157.514 221.460 414.683
C -159.990 220.565 416.664
C -162.821 219.761 418.435
C -165.141 219.014 420.945
C -167.097 217.135 422.705
C -168.664 215.836 425.801
C -171.455 213.796 426.787
C -175.244 212.350 427.755
C -177.260 209.064 427.997
C -178.788 206.555 429.180
C -180.948 204.051 429.839
C -182.618 201.265 430.435
C -185.035 198.369 429.681
C -186.341 195.887 428.383
C -187.583 193.382 427.074
C -189.032 190.393 426.619
C -189.829 186.753 427.265
C -190.901 184.247 424.724
C -192.590 181.328 423.815
C -192.164 178.344 422.381
C -193.153 175.633 419.772
C -193.621 171.919 419.576
C -194.475 169.167 418.333
C -194.202 166.600 416.199
C -193.744 164.183 413.931
C -192.501 161.108 412.776
C -192.654 159.215 409.893
C -193.691 156.638 406.859
C -192.480 154.991 404.755
C -190.777 152.605 402.126
C -189.923 150.659 400.020
C -188.378 148.684 397.339
C -187.423 147.751 394.389
C -185.643 146.906 391.891
C -183.457 146.716 389.451
C -181.565 146.650 386.767
C -179.038 146.637 384.171
C -176.831 146.389 381.675
C -174.722 146.732 379.322
C -173.032 148.994 376.523
C -170.602 149.427 374.242
C -168.524 149.632 371.716
C -167.390 150.632 368.928
C -165.830 152.321 365.836
C -164.355 154.971 365.065
C -162.203 157.251 363.586
C -161.152 160.084 362.079
C -158.760 162.742 360.648
C -157.129 165.351 359.435
C -157.595 168.957 357.583
C -156.459 171.316 356.621
C -154.994 175.230 356.488
C -153.758 177.910 355.832
C -152.548 180.872 354.508
C -151.962 184.020 353.507
C -151.038 187.224 353.452
C -149.157 189.926 354.341
C -147.945 192.988 355.011
C -146.489 195.704 355.964
C -145.435 199.022 356.655
C -143.767 201.754 357.546
C -142.828 204.733 357.975
C -142.745 208.299 358.715
C -141.111 211.125 358.769
C -141.592 214.493 359.654
C -139.624 217.282 358.682
C -137.202 219.676 357.432
C -135.883 221.231 356.333
C -134.155 222.595 355.729
C -132.786 225.045 354.298
C -130.453 227.995 353.902
C -128.958 230.650 352.927
C -127.430 233.302 352.345
C -125.445 236.830 352.756
C -123.773 239.167 352.162
C -120.337 240.183 351.896
C -120.528 244.772 352.802
C -120.718 247.893 351.617
C -119.933 250.076 349.668
C -120.190 251.732 344.310
C -117.910 252.123 341.862
C -114.564 252.701 339.503
C -113.398 253.700 336.640
C -111.401 256.098 334.956
C -109.608 258.012 332.861
C -108.072 259.942 330.631
C -105.458 261.526 329.267
C -103.364 263.538 327.627
C -100.872 265.243 325.952
C -98.917 267.188 324.211
C -96.961 269.276 322.678
C -94.928 271.507 321.346
C -94.351 274.548 319.695
C -93.665 277.788 318.758
C -92.319 280.787 317.452
C -90.264 283.259 316.035
C -89.382 286.055 315.353
C -89.778 289.432 313.166
C -88.694 292.797 312.482
C -87.717 296.224 311.915
C -86.690 299.228 311.587
C -85.599 302.513 310.946
C -84.605 305.566 310.524
C -84.953 309.064 311.330
C -85.830 311.995 312.572
C -86.062 314.530 314.329
C -85.633 317.297 316.304
C -85.590 321.185 316.437
C -86.120 323.911 318.666
C -86.016 326.621 321.047
C -86.129 329.160 323.118
C -86.194 331.899 325.772
C -86.708 334.200 327.287
C -87.990 336.091 329.644
C -89.528 338.233 332.000
C -90.941 338.982 335.308
C -92.209 339.517 337.938
C -93.341 340.429 341.308
C -94.415 341.096 344.063
C -98.109 341.383 345.981
C -100.778 341.853 348.499
C -101.658 340.751 351.756
C -103.452 340.992 354.653
C -105.308 340.454 356.992
C -107.910 339.772 358.936
C -109.529 337.388 361.156
C -112.563 337.230 363.347
C -114.317 336.575 366.376
C -117.004 334.608 367.568
C -119.906 334.334 369.572
C -121.180 331.419 371.361
C -123.110 329.221 373.408
C -125.650 328.022 374.456
C -128.028 326.491 376.110
C -130.587 323.692 377.072
C -131.613 320.331 377.837
C -133.780 318.240 378.249
C -135.317 315.187 378.328
C -136.363 312.443 380.047
C -138.339 309.156 377.977
C -140.874 305.935 377.528
C -140.166 302.602 376.184
C -140.959 299.539 375.815
C -141.355 296.375 374.062
C -142.424 293.945 372.667
C -142.923 290.993 370.891
C -142.322 288.460 369.154
C -141.653 285.221 367.975
C -142.691 282.650 365.292
C -143.554 279.669 363.101
C -142.351 278.228 360.211
C -142.061 277.236 356.424
C -141.197 275.505 353.872
C -140.210 273.218 351.500
C -139.572 271.592 348.678
C -139.223 270.952 345.423
C -138.090 270.086 342.373
C -136.245 269.166 339.814
C -135.966 267.753 336.114
C -134.748 265.964 333.464
C -133.183 267.334 330.158
C -132.472 268.164 326.390
C -129.812 268.628 324.381
C -127.630 268.645 321.676
C -126.043 269.774 319.019
C -124.754 271.065 316.109
C -122.759 271.813 313.334
C -120.765 273.591 311.513
C -117.845 274.239 309.326
C -116.603 276.804 307.136
C -115.881 279.340 303.906
C -114.491 282.844 303.059
C -112.584 285.153 302.028
C -111.257 287.932 300.655
C -109.741 290.743 299.816
C -109.471 294.468 298.896
C -109.626 297.551 299.028
C -109.767 300.629 299.227
C -108.991 303.887 299.057
C -106.828 306.985 299.215
C -107.973 310.432 300.048
C -107.667 313.904 299.827
C -107.324 316.668 301.668
C -108.407 320.269 302.661
C -106.849 323.584 303.459
C -106.730 326.664 304.044
C -107.215 329.410 305.902
C -107.848 331.997 307.927
C -107.050 334.366 310.393
C -108.589 337.023 311.972
C -110.107 340.690 313.052
C -110.820 342.250 315.431
C -111.508 344.383 318.670
C -112.151 346.349 320.831
C -113.118 348.235 323.828
C -114.950 349.633 326.103
C -116.267 350.424 328.889
C -117.772 350.478 331.804
C -119.605 350.650 334.525
C -121.255 350.461 337.744
C -122.774 350.573 340.718
C -124.482 350.194 343.371
C -127.598 348.597 345.255
C -129.222 347.975 348.131
C -131.014 347.785 350.868
C -133.621 347.466 352.647
C -136.731 346.501 354.707
C -138.369 343.952 355.487
C -140.281 341.656 357.245
C -142.722 339.414 357.891
C -144.728 336.684 359.724
C -146.686 334.258 360.825
C -150.121 332.191 360.057
C -151.850 330.101 360.706
C -153.572 326.293 360.842
C -155.180 323.786 361.359
C -157.495 321.300 362.032
C -159.762 318.827 361.980
C -161.185 315.815 361.831
C -161.360 312.440 362.292
C -162.040 309.153 362.150
C -162.258 305.935 362.213
C -163.079 302.502 361.848
C -163.313 299.198 362.115
C -164.213 296.187 361.856
C -165.321 292.970 360.553
C -166.315 289.908 361.092
C -167.324 287.053 359.304
C -167.215 283.321 357.802
C -168.924 280.023 356.215
C -171.160 276.576 358.079
C -174.319 275.905 356.361
C -178.759 274.427 358.003
C -181.622 273.671 358.114
C -185.141 271.701 359.446
C -189.476 271.029 360.732
C -192.443 269.021 360.046
C -194.389 267.150 357.609
C -194.003 261.986 354.542
C -194.300 256.161 354.459
C -196.509 254.845 355.248
C -198.632 252.592 354.411
C -201.109 249.767 352.642
C -203.569 247.526 353.109
C -204.485 243.340 355.359
C -205.307 240.631 355.180
C -206.778 238.704 355.240
C -205.042 234.271 352.704
C -201.047 230.296 352.503
C -203.136 227.755 353.678
C -204.913 225.080 355.148
C -206.693 222.995 355.764
C -207.212 218.520 351.537
C -209.482 214.692 351.263
C -210.851 211.933 351.934
C -211.393 208.979 352.228
C -212.431 205.700 350.791
C -213.181 202.822 352.455
C -213.147 200.332 354.229
C -214.918 199.188 355.183
C -216.285 196.954 355.742
C -218.814 193.771 355.574
C -218.990 190.755 358.024
C -218.917 186.751 360.063
C -219.928 184.745 361.229
C -222.046 182.331 362.934
C -223.593 180.500 364.857
C -227.246 179.345 364.764
C -231.470 178.691 364.761
C -236.507 178.911 365.602
C -237.876 175.129 364.526
C -239.462 172.097 363.431
C -243.465 172.749 361.911
C -245.804 169.861 363.033
C -246.978 167.634 364.938
C -247.489 163.769 364.836
C -250.270 162.196 365.482
C -251.447 160.375 367.789
C -253.462 159.139 368.705
C -254.355 158.401 371.964
C -258.304 156.188 372.787
C -258.904 152.901 374.328
C -257.867 149.759 375.052
C -257.912 147.449 375.730
C -259.602 143.323 376.087
C -257.819 140.882 376.311
C -256.444 137.111 376.734
C -256.162 133.767 377.400
C -255.393 131.184 379.572
C -253.961 127.925 379.549
C -252.523 124.039 381.487
C -251.139 120.996 379.503
C -249.178 117.835 377.902
C -245.233 116.422 376.480
C -242.987 116.844 376.438
C -239.999 115.779 377.395
C -237.347 118.399 379.185
C -236.355 119.116 381.012
C -232.906 121.460 380.913
C -229.202 122.514 381.989
C -228.850 125.640 384.110
C -229.060 126.348 387.279
C -227.940 125.958 391.794
C -226.348 127.980 393.164
C -223.790 128.896 395.480
C -224.333 131.899 398.500
C -222.382 133.036 400.672
C -221.363 135.626 401.021
C -220.396 138.450 404.500
C -220.150 141.441 407.131
C -220.593 144.339 410.546
C -220.488 147.605 412.634
C -220.574 149.709 414.702
C -221.205 154.214 414.974
C -224.468 156.972 416.252
C -226.695 158.926 418.800
C -228.122 162.235 422.212
C -229.618 163.552 426.989
C -229.591 167.446 427.817
C -231.421 170.653 429.918
C -233.722 173.092 430.905
C -235.346 174.306 433.777
C -238.132 175.295 433.851
C -241.133 177.511 434.096
C -243.927 178.193 435.607
C -246.161 180.746 436.642
C -248.643 182.691 437.793
C -251.064 184.492 439.190
C -253.548 186.734 439.232
C -255.859 189.019 439.980
C -258.488 191.228 440.345
C -260.798 193.364 441.203
C -262.931 195.674 442.011
C -264.939 198.192 442.729
C -266.167 200.614 444.950
C -266.891 203.434 446.785
C -268.345 206.276 448.308
C -270.402 208.985 449.188
C -271.112 211.589 450.520
C -272.093 213.694 453.829
C -272.858 216.875 455.336
C -273.459 220.084 456.871
C -273.964 223.022 458.011
C -274.711 226.149 459.446
C -275.261 229.088 460.689
C -273.966 232.068 462.256
C -272.079 234.426 463.590
C -270.256 236.888 464.017
C -268.653 239.916 464.032
C -268.069 243.242 465.964
C -265.671 245.840 466.393
C -263.561 248.767 466.335
C -261.573 251.368 466.505
C -259.142 254.307 466.405
C -257.358 256.376 467.025
C -254.498 257.944 467.399
C -251.446 259.601 468.063
C -247.925 260.383 467.356
C -245.044 260.884 466.849
C -241.632 261.954 466.019
C -238.761 262.690 465.389
C -234.926 261.645 466.657
C -231.256 261.393 467.040
C -228.354 260.859 465.067
C -224.974 260.929 464.570
C -222.085 260.173 464.034
C -219.047 258.841 464.113
C -216.640 256.615 462.534
C -213.072 255.579 463.005
C -209.735 254.946 461.935
C -207.386 252.303 461.839
C -204.060 251.185 462.279
C -202.270 248.570 460.468
C -199.776 246.309 459.281
C -197.529 244.346 459.583
C -194.964 242.334 459.252
C -192.982 238.994 458.778
C -192.191 235.866 457.190
C -190.783 233.172 457.174
C -190.154 229.887 456.466
C -188.539 227.507 454.647
C -189.307 223.277 455.361
C -188.474 219.241 455.489
C -190.386 216.438 454.108
C -190.570 213.389 453.207
C -192.076 210.097 452.832
C -192.787 207.192 453.040
C -194.218 204.024 452.852
C -196.258 201.745 452.189
C -198.006 199.043 450.784
C -199.741 195.711 451.663
C -201.264 192.241 451.929
C -204.422 190.880 452.154
C -207.631 189.236 453.706
C -210.356 187.555 453.785
C -213.092 185.509 453.393
C -215.866 183.739 453.826
C -218.660 182.553 455.209
C -221.821 181.603 455.873
C -225.063 181.070 455.783
C -228.254 179.089 457.068
C -231.284 177.503 456.960
C -234.619 178.578 458.684
C -237.842 178.673 460.920
C -240.994 179.834 460.731
C -244.438 180.215 461.013
C -247.323 181.260 462.212
C -250.192 182.235 463.828
C -253.475 183.124 464.648
C -255.892 185.120 465.443
C -259.322 186.515 465.295
C -261.444 188.720 467.181
C -264.037 190.392 469.985
C -265.102 193.794 471.475
C -266.790 196.392 472.131
C -268.313 199.022 473.591
C -269.542 201.903 474.635
C -269.928 204.938 476.968
C -269.325 207.491 478.600
C -268.680 210.064 480.180
C -268.872 213.135 481.514
C -269.709 216.816 481.721
C -267.898 219.379 483.732
C -267.805 222.392 485.496
C -266.251 225.343 485.642
C -264.335 228.104 487.600
C -264.273 231.839 487.911
C -263.497 234.635 489.105
C -261.410 237.178 489.737
C -259.122 239.560 490.277
C -257.429 242.553 489.567
C -254.902 244.448 490.962
C -252.638 247.077 493.170
C -250.164 248.645 493.010
C -246.973 250.921 492.626
C -244.656 252.809 492.766
C -241.507 254.684 492.566
C -238.428 255.554 493.068
C -235.363 256.286 492.633
C -232.177 256.341 491.849
C -228.917 256.290 491.445
C -225.439 256.147 490.443
C -222.192 256.259 489.665
C -219.135 255.786 488.935
C -215.938 253.423 488.884
C -212.796 252.841 487.843
C -209.597 252.509 487.214
C -206.633 251.438 487.583
C -203.223 249.653 487.755
C -201.928 246.919 486.958
C -199.678 244.512 485.880
C -197.939 241.619 485.813
C -195.630 238.820 484.520
C -193.871 236.116 483.792
C -192.563 232.541 485.263
C -191.250 230.117 484.839
C -190.559 226.122 483.816
C -189.479 223.372 483.178
C -187.830 220.340 482.891
C -186.764 217.161 483.011
C -186.376 213.907 482.390
C -186.355 211.099 480.456
C -186.466 207.971 479.233
C -186.703 205.174 477.644
C -186.914 201.800 476.563
C -186.995 198.974 474.817
C -187.021 195.945 473.943
C -187.740 192.382 473.708
C -187.103 189.463 472.391
C -188.209 186.131 472.573
C -191.441 183.937 471.065
C -193.006 182.682 468.946
C -193.946 180.921 466.748
C -194.109 177.970 465.327
C -192.736 174.996 463.481
C -192.876 172.145 461.589
C -194.154 170.433 458.592
C -193.206 168.216 456.415
C -193.390 164.820 455.407
C -193.247 161.797 453.955
C -192.817 158.825 452.529
C -193.808 155.976 451.078
C -194.157 152.887 449.871
C -194.847 149.888 448.305
C -195.038 146.883 447.054
C -195.329 143.817 446.027
C -195.779 140.659 445.183
C -194.762 137.302 445.170
C -194.224 133.949 445.731
C -194.025 130.420 445.598
C -194.403 127.020 444.797
C -194.242 124.048 445.243
C -192.087 120.633 445.444
C -191.994 117.088 446.072
C -191.876 113.570 446.864
C -192.008 110.469 447.605
C -191.959 107.003 448.222
C -192.001 103.844 448.932
C -191.646 101.229 451.391
C -191.227 99.451 454.142
C -191.685 97.909 456.784
C -192.756 95.967 459.394
C -192.247 92.649 461.362
C -192.721 91.211 464.586
C -193.787 89.574 467.620
C -194.526 88.077 470.441
C -195.617 86.569 473.771
C -195.747 85.268 476.250
C -195.840 84.894 479.510
C -195.690 84.408 483.009
C -196.428 85.361 486.480
C -196.912 86.230 489.276
C -197.882 86.948 492.743
C -198.572 87.663 495.606
C -196.762 89.516 498.877
C -196.086 90.978 502.207
C -197.510 93.289 504.494
C -197.786 94.707 507.590
C -197.804 96.649 509.921
C -197.024 98.896 512.235
C -197.455 102.291 513.472
C -196.398 104.340 516.423
C -196.927 106.553 519.162
C -195.837 109.708 520.333
C -194.791 111.745 523.028
C -195.321 115.322 523.528
C -195.374 118.630 524.870
C -194.191 121.020 526.240
C -193.550 123.816 527.823
C -192.558 127.562 528.359
C -192.744 131.105 527.768
C -191.619 133.914 528.060
C -190.946 137.188 527.346
C -191.586 140.503 527.771
C -189.324 143.496 525.553
C -187.578 147.160 524.828
C -187.867 149.320 521.883
C -187.515 152.161 520.489
C -186.665 154.502 517.834
C -185.382 156.595 516.113
C -184.404 158.788 513.593
C -184.247 160.183 510.796
C -184.590 162.330 508.038
C -182.586 164.136 505.279
C -181.079 166.373 502.605
C -180.535 166.230 499.205
C -178.665 165.796 495.780
C -178.103 166.143 492.647
C -177.832 166.974 489.320
C -176.914 167.240 486.143
C -175.351 166.644 483.257
C -174.565 165.986 480.050
C -174.639 165.234 476.851
C -172.881 165.193 473.292
C -172.547 165.415 469.894
C -171.590 162.580 467.384
C -169.772 160.415 464.664
C -170.594 158.311 462.170
C -170.696 156.571 459.163
C -170.181 154.134 457.007
C -169.255 151.601 454.880
C -169.052 149.289 452.262
C -169.252 146.385 450.854
C -170.144 143.962 448.196
C -169.405 140.576 447.244
C -167.643 137.106 445.747
C -167.671 133.266 446.179
C -168.188 130.186 445.654
C -167.969 126.834 445.372
C -168.212 123.541 445.415
C -167.280 119.946 446.417
C -166.743 117.401 448.086
C -166.258 114.875 449.794
C -166.245 111.707 450.892
C -167.546 108.211 451.514
C -166.589 105.973 454.337
C -166.142 102.797 455.718
C -167.066 100.849 458.267
C -166.228 98.504 461.255
C -167.399 95.266 462.737
C -167.349 92.751 464.612
C -167.633 91.163 467.548
C -167.928 89.823 470.600
C -169.646 88.222 473.211
C -168.950 87.054 476.385
C -167.810 84.857 479.669
C -168.418 84.540 482.522
C -169.464 83.988 486.278
C -169.931 83.227 489.134
C -170.653 82.926 492.720
C -170.343 83.173 495.934
C -170.839 83.891 498.993
C -171.384 85.358 501.877
C -171.534 86.797 504.826
C -172.184 88.626 507.885
C -172.742 90.066 510.848
C -173.040 91.908 513.421
C -171.966 95.133 515.483
C -172.500 97.217 518.065
C -172.751 98.956 520.831
C -171.811 100.843 523.201
C -170.745 103.577 525.698
C -170.328 106.676 525.796
C -170.238 109.972 526.869
C -169.062 113.094 527.387
C -169.012 116.824 528.348
C -168.515 120.047 528.891
C -165.686 122.989 528.906
C -165.047 125.690 529.171
C -164.382 129.707 528.219
C -163.826 132.677 528.128
C -162.803 135.966 528.490
C -161.384 139.000 528.298
C -160.658 142.124 527.382
C -161.336 145.237 526.165
C -161.243 148.295 524.776
C -161.623 151.168 523.360
C -161.309 154.340 521.801
C -161.813 157.357 520.502
C -161.433 160.232 519.263
C -160.300 163.046 517.247
C -160.329 166.250 516.618
C -158.928 168.562 514.372
C -159.635 171.048 511.400
C -159.635 173.870 509.238
C -159.772 177.292 506.897
C -160.545 180.590 505.916
C -160.880 183.653 503.207
C -160.364 187.613 500.782
C -157.258 189.997 500.100
C -156.617 193.112 498.930
C -153.428 193.489 498.349
C -149.295 193.033 497.171
C -146.187 193.123 498.487
C -141.879 193.313 498.128
C -136.681 191.861 497.739
C -133.126 194.168 498.664
C -128.392 195.070 496.543
C -126.629 196.963 494.658
C -125.528 199.094 491.877
C -124.709 201.845 490.355
C -122.050 203.940 489.298
C -119.979 206.249 488.014
C -118.077 208.733 486.890
C -115.620 210.100 485.074
C -113.195 211.983 483.772
C -110.785 213.701 481.994
C -108.516 215.673 480.730
C -106.089 217.516 479.613
C -103.459 219.222 478.581
C -101.122 221.808 478.970
C -98.405 223.814 479.638
C -95.572 225.929 479.530
C -92.762 227.803 478.564
C -90.220 229.365 478.960
C -88.309 232.749 480.075
C -85.205 234.501 480.586
C -82.089 236.194 481.255
C -79.220 237.494 481.770
C -76.164 239.174 482.253
C -73.298 240.584 482.783
C -70.593 241.320 485.053
C -68.542 241.537 487.631
C -66.307 241.014 489.704
C -63.456 240.262 491.450
C -60.370 241.685 493.344
C -58.055 240.869 495.924
C -55.347 239.792 498.052
C -52.969 238.965 500.152
C -50.275 237.686 502.532
C -48.442 237.339 504.623
C -47.188 236.216 507.441
C -45.889 235.242 510.581
C -45.389 232.835 513.312
C -45.123 230.923 515.568
C -44.317 228.473 518.179
C -43.808 226.466 520.392
C -45.313 225.548 524.173
C -45.942 223.974 527.461
C -46.585 220.775 528.857
C -46.796 218.605 531.488
C -47.776 216.637 533.579
C -49.392 215.107 536.040
C -51.700 212.465 537.007
C -53.104 211.002 540.156
C -53.961 208.349 542.372
C -56.798 206.997 543.995
C -58.259 205.632 546.912
C -60.875 203.101 547.187
C -63.258 200.748 548.425
C -65.442 199.804 550.248
C -67.655 198.153 552.013
C -71.117 196.652 553.045
C -74.166 194.818 552.522
C -76.971 194.019 553.378
C -80.231 193.018 553.147
C -82.597 190.577 553.298
C -86.779 191.495 552.487
C -90.873 191.088 552.763
C -93.360 190.834 550.085
C -96.293 190.093 549.091
C -99.386 190.480 547.212
C -102.218 190.964 546.354
C -105.209 191.474 544.650
C -107.223 191.913 542.293
C -109.622 191.555 539.754
C -112.836 193.133 538.316
C -116.155 194.074 536.727
C -117.225 195.869 533.987
C -118.678 198.820 531.845
C -120.094 200.260 529.360
C -121.833 201.294 526.578
C -123.361 203.060 524.220
C -124.386 205.662 522.403
C -125.083 207.844 519.935
C -125.297 209.430 517.064
C -127.065 212.137 514.760
C -128.342 213.576 511.930
C -127.101 216.797 510.105
C -126.884 220.378 508.517
C -125.418 221.870 505.881
C -124.736 223.898 503.142
C -123.524 226.437 501.428
C -122.417 229.323 499.931
C -121.290 231.740 497.666
C -119.146 233.712 496.261
C -117.425 235.387 493.440
C -115.191 238.144 492.869
C -113.515 241.920 492.301
C -110.161 243.817 492.575
C -107.477 245.307 491.795
C -104.843 247.399 491.569
C -101.953 248.989 491.412
C -99.097 251.250 492.649
C -96.755 252.389 494.311
C -94.393 253.463 495.984
C -91.438 254.770 496.881
C -87.722 255.458 496.729
C -85.517 256.298 499.614
C -82.681 257.823 500.966
C -79.912 257.208 502.727
C -77.515 257.954 505.698
C -73.841 258.267 506.371
C -71.238 258.947 507.986
C -68.965 258.465 510.399
C -66.863 257.795 512.915
C -63.996 256.377 514.363
C -62.470 256.306 517.460
C -60.257 257.082 520.838
C -58.923 255.700 523.056
C -56.936 253.771 525.856
C -55.294 252.734 528.132
C -53.717 250.976 530.941
C -53.187 249.833 533.925
C -52.715 247.893 536.402
C -52.899 245.578 538.719
C -53.225 243.547 541.280
C -53.615 240.889 543.711
C -53.749 238.548 546.091
C -54.448 236.334 548.261
C -57.091 234.588 550.663
C -57.881 232.061 552.734
C -58.463 229.863 555.094
C -59.836 228.625 557.671
C -61.944 226.973 560.441
C -64.715 225.563 560.799
C -67.228 223.427 561.865
C -70.258 222.409 562.954
C -73.148 220.050 563.913
C -75.938 218.461 564.704
C -79.729 218.968 566.127
C -82.224 217.876 566.728
C -86.169 216.558 566.300
C -88.947 215.395 566.554
C -92.088 214.233 567.436
C -95.353 213.718 568.012
C -98.567 212.916 567.624
C -101.197 211.190 566.307
C -104.189 210.135 565.201
C -106.812 208.837 563.844
C -110.050 207.950 562.695
C -112.703 206.436 561.385
C -115.635 205.637 560.544
C -119.083 205.732 559.371
C -121.931 204.213 558.881
C -125.147 204.869 557.621
C -129.807 203.442 560.168
C -130.604 203.576 556.432
C -135.893 205.248 557.483
C -138.136 206.433 554.076
C -140.179 207.635 549.331
C -142.526 208.504 548.232
C -146.314 211.353 548.377
C -147.846 211.446 546.182
C -150.060 212.906 544.650
C -153.282 212.971 542.517
C -156.347 216.204 542.583
C -157.064 219.664 540.622
C -157.914 220.729 537.392
C -159.025 221.089 534.652
C -160.235 221.155 530.407
C -160.195 221.176 527.199
C -159.651 222.467 523.878
C -158.837 223.063 519.930
C -160.532 220.640 517.274
C -159.457 220.427 515.029
C -157.510 220.575 511.950
C -156.334 220.394 507.544
C -156.249 220.328 504.935
C -154.380 221.408 502.566
C -152.720 221.925 499.494
C -152.589 222.127 495.977
C -152.295 224.702 493.917
C -154.241 226.900 492.212
C -153.641 232.913 491.414
C -156.131 233.322 490.278
C -158.517 233.156 488.750
C -163.615 231.190 488.221
C -167.195 232.392 489.280
C -171.706 235.013 489.939
C -173.972 234.160 492.544
C -177.453 233.296 493.768
C -179.133 230.200 494.717
C -181.428 230.888 497.694
C -183.792 231.108 501.100
C -182.780 226.827 503.472
C -183.207 224.775 506.315
C -185.189 223.999 507.420
C -187.400 223.028 509.841
C -190.028 220.302 507.599
C -189.795 217.231 508.564
C -192.381 214.609 508.499
C -194.417 212.732 510.083
C -193.251 208.680 511.463
C -193.836 205.056 513.392
C -194.309 201.813 515.550
C -195.500 199.038 517.338
C -196.856 196.554 518.799
C -196.855 194.045 522.552
C -195.488 192.328 523.833
C -198.332 190.105 525.878
C -200.301 185.716 525.967
C -202.140 183.292 528.179
C -203.171 180.450 529.596
C -201.736 178.641 530.923
C -202.298 175.360 532.310
C -201.890 171.548 530.904
C -203.218 169.342 531.775
C -204.249 167.089 532.610
C -204.390 162.548 532.026
C -204.830 158.982 532.029
C -207.183 156.494 532.270
C -209.536 152.720 532.642
C -212.130 151.555 533.817
C -212.775 148.058 536.079
C -212.839 145.805 537.550
C -213.067 142.837 539.502
C -213.975 140.046 538.675
C -215.998 138.823 541.866
C -216.017 134.877 543.402
C -218.594 133.374 546.156
C -221.032 132.620 549.018
C -222.284 128.839 551.920
C -222.714 126.669 554.689
C -227.485 125.929 555.814
C -230.747 126.203 557.191
C -232.656 126.169 560.876
C -236.541 126.948 564.183
C -239.020 125.661 565.335
C -241.696 124.540 565.578
C -243.230 121.140 563.612
C -244.216 117.581 563.130
C -245.264 114.855 562.223
C -245.366 110.932 561.624
C -242.364 107.323 562.212
C -241.690 103.622 562.248
C -243.674 100.642 565.660
C -241.267 99.502 568.825
C -241.882 95.768 571.038
C -243.207 92.705 570.363
C -243.991 89.291 570.506
C -245.644 87.057 570.873
C -247.404 84.754 572.955
C -249.246 81.178 572.879
C -250.626 78.101 573.210
C -251.073 74.865 576.608
C -250.288 72.180 579.442
C -248.136 70.060 584.316
C -249.786 70.878 589.002
C -251.391 70.450 592.264
C -252.716 66.858 594.425
C -253.842 67.504 597.257
C -254.231 67.366 600.390
C -250.861 64.590 603.846
C -251.939 62.105 607.187
C -251.011 64.452 611.955
C -252.904 62.843 614.414
C -252.380 62.201 619.151
C -250.686 61.741 623.855
C -252.953 60.296 626.955
C -255.339 58.514 629.747
C -257.826 56.860 632.014
C -259.501 55.979 634.476
C -260.192 53.708 636.539
C -263.373 50.132 638.654
C -265.753 46.740 641.043
C -263.275 45.088 644.540
C -263.775 42.953 647.290
C -264.737 41.383 650.817
C -264.600 39.625 653.857
C -263.406 37.856 657.245
C -261.207 38.022 659.832
C -259.712 37.127 661.759
C -259.126 36.115 665.666
C -254.152 37.324 664.932
C -251.280 36.305 666.804
C -248.612 33.603 666.022
C -246.157 31.311 670.288
C -242.369 29.217 670.604
C -238.017 30.797 670.624
C -235.389 29.754 672.977
C -231.666 30.607 675.911
C -230.363 30.514 679.427
C -229.369 27.958 682.186
C -227.717 28.983 685.964
C -230.024 25.466 688.065
C -231.029 27.695 691.383
C -232.052 27.534 695.331
C -234.046 28.531 697.450
C -235.275 28.650 701.050
C -237.331 27.224 704.220
C -240.101 28.412 707.562
C -242.258 27.263 709.675
C -244.859 27.145 711.168
C -246.528 26.599 713.535
C -248.187 24.551 715.851
C -249.730 23.237 718.390
C -252.870 22.585 719.905
C -255.510 21.644 721.752
C -258.001 20.847 723.804
C -260.893 19.393 724.656
C -263.794 18.462 726.014
C -266.706 17.052 727.217
C -269.467 16.143 728.695
C -272.339 15.395 730.012
C -275.368 14.751 731.151
C -278.112 15.512 733.200
C -281.071 16.575 734.599
C -284.264 16.886 736.090
C -287.494 16.336 737.357
C -290.229 17.093 738.360
C -292.628 18.550 741.270
C -295.933 19.496 742.344
C -299.216 20.597 743.356
C -302.200 21.504 744.035
C -305.446 22.413 745.049
C -308.448 23.337 745.836
C -310.938 25.943 745.980
C -312.648 28.758 745.748
C -314.451 31.068 744.757
C -316.847 33.120 743.421
C -319.893 35.424 744.163
C -321.651 38.236 742.865
C -323.795 40.639 741.236
C -325.672 42.981 739.919
C -327.729 45.626 738.093
C -329.175 47.910 737.358
C -329.810 50.819 735.974
C -330.478 54.058 734.725
C -330.132 56.743 732.241
C -329.719 58.946 730.294
C -329.677 61.548 727.706
C -329.486 63.735 725.616
C -327.362 67.271 724.991
C -326.018 70.400 723.548
C -324.570 71.595 720.536
C -323.594 74.102 718.430
C -321.981 75.989 716.686
C -319.791 78.180 715.496
C -316.893 78.766 713.374
C -314.836 81.667 712.201
C -313.187 83.668 709.759
C -309.954 84.885 709.002
C -307.891 87.553 707.938
C -304.805 87.420 705.995
C -301.858 88.275 704.169
C -299.316 89.785 703.675
C -296.610 91.208 702.496
C -292.814 91.759 701.728
C -289.548 90.804 700.562
C -286.554 91.285 700.348
C -283.214 90.624 700.039
C -280.404 90.401 698.133
C -276.631 89.119 699.896
C -272.538 88.880 700.335
C -270.409 85.913 700.621
C -267.536 84.545 700.506
C -264.848 82.317 701.537
C -262.304 81.139 702.599
C -259.717 79.102 703.729
C -258.148 76.536 704.593
C -256.065 73.713 704.759
C -253.445 71.950 706.976
C -250.612 70.003 708.592
C -250.283 67.218 710.594
C -249.738 65.020 713.801
C -248.968 62.433 715.524
C -247.840 59.498 716.918
C -247.011 57.036 718.982
C -246.770 55.199 721.757
C -246.846 52.743 724.058
C -247.322 49.925 725.681
C -246.443 47.520 728.714
C -245.851 44.608 730.412
C -247.938 43.061 733.327
C -249.073 41.637 736.802
C -251.131 39.253 737.987
C -252.550 36.690 739.858
C -254.457 35.226 742.111
C -256.304 33.978 744.723
C -258.173 31.953 746.879
C -260.831 30.889 748.382
C -263.198 28.359 749.695
C -265.997 28.161 751.941
C -268.459 27.933 755.298
C -272.066 28.680 756.465
C -275.072 28.284 757.380
C -278.082 28.454 758.890
C -281.230 28.706 759.855
C -284.304 30.359 761.470
C -286.600 32.333 762.089
C -288.900 34.317 762.640
C -291.921 35.612 763.305
C -295.687 35.938 763.218
C -297.635 39.097 763.561
C -300.527 40.836 764.460
C -302.870 42.898 763.273
C -304.973 46.163 763.484
C -308.520 47.289 763.031
C -310.981 49.231 763.148
C -312.787 51.884 762.186
C -314.375 54.612 761.076
C -316.690 56.348 759.086
C -317.766 59.603 758.675
C -319.646 63.251 758.949
C -320.382 65.564 757.302
C -321.568 68.516 754.980
C -322.666 70.936 753.607
C -323.488 73.853 751.537
C -323.395 76.837 750.281
C -323.148 79.284 748.263
C -322.209 81.479 746.012
C -321.158 83.909 744.067
C -319.935 86.180 741.523
C -319.031 88.441 739.236
C -317.631 90.431 737.192
C -314.407 92.432 736.003
C -312.868 94.301 733.672
C -311.560 96.494 731.618
C -309.651 98.841 730.664
C -306.920 101.273 729.452
C -303.899 101.242 728.637
C -300.892 101.920 727.052
C -297.606 102.595 726.666
C -294.201 103.112 724.941
C -291.071 103.502 723.950
C -287.312 104.470 725.210
C -284.592 104.725 724.647
C -280.548 103.774 724.170
C -277.582 103.648 723.599
C -274.186 104.100 723.097
C -270.838 104.256 723.257
C -267.603 103.451 723.135
C -264.867 101.765 721.998
C -261.887 100.267 721.588
C -259.249 98.556 720.869
C -256.069 96.992 720.675
C -253.352 95.317 719.750
C -250.449 94.097 719.577
C -247.268 92.518 720.388
C -244.257 91.632 719.490
C -241.426 90.014 720.803
C -239.509 87.899 720.980
C -235.694 86.580 721.414
C -233.276 85.495 725.139
C -229.457 84.943 724.936
C -226.378 82.967 723.162
C -222.686 83.681 721.930
C -219.141 86.001 720.891
C -215.644 85.857 720.287
C -212.442 86.678 719.859
C -210.477 88.611 717.670
C -207.330 90.329 717.210
C -203.556 92.140 717.042
C -202.525 95.138 715.634
C -199.696 97.343 714.281
C -198.325 98.001 710.972
C -196.196 101.096 711.076
C -195.438 104.082 709.483
C -191.984 104.922 705.912
C -190.916 106.403 703.166
C -190.826 108.228 700.794
C -191.748 110.652 698.752
C -189.882 114.692 699.272
C -185.141 114.294 699.828
C -182.429 115.228 699.423
C -179.012 115.239 698.133
C -176.614 114.959 697.055
C -172.056 116.049 693.359
C -168.485 116.600 693.206
C -165.407 115.136 693.057
C -162.193 111.949 693.786
C -159.724 111.451 692.152
C -156.312 112.970 690.128
C -153.454 110.434 686.872
C -153.243 111.536 683.682
C -151.885 112.818 680.254
C -152.176 116.272 678.088
C -151.101 118.183 675.946
C -150.176 120.655 674.341
C -148.059 120.815 671.346
C -149.555 122.991 667.100
C -148.189 121.919 663.566
C -147.435 123.461 661.524
C -145.726 125.163 659.332
C -144.456 126.412 656.284
C -140.832 124.506 653.841
C -141.898 122.474 649.647
C -140.632 124.068 646.047
C -137.167 125.662 643.705
C -133.668 125.779 642.954
C -133.210 129.535 640.089
C -131.636 132.294 637.408
C -129.525 132.916 633.730
C -127.373 131.624 630.789
C -125.587 133.100 627.855
C -122.365 133.724 625.403
C -120.209 131.125 622.568
C -118.034 132.911 620.454
C -113.792 135.769 619.347
C -110.962 135.482 618.196
C -109.343 135.555 615.400
C -107.612 131.810 614.220
C -104.892 130.995 614.121
C -102.438 129.334 614.217
C -99.627 129.809 616.709
C -96.945 130.792 617.590
C -92.807 130.689 617.251
C -89.679 130.754 619.339
C -87.065 128.803 620.618
C -85.577 129.959 623.148
C -82.191 130.205 625.251
C -79.460 133.958 625.946
C -76.879 134.278 626.456
C -74.547 134.484 630.451
C -70.837 134.395 631.883
C -68.220 132.655 631.994
C -65.273 131.291 633.853
C -63.012 127.872 632.483
C -61.379 125.945 634.158
C -60.049 122.264 634.258
C -56.918 120.208 633.483
C -55.834 118.007 634.389
C -53.824 115.895 635.293
C -52.272 113.299 633.361
C -50.075 110.416 635.960
C -49.035 106.702 637.580
C -45.015 105.698 635.433
C -42.760 102.203 635.559
C -40.105 99.737 633.474
C -39.030 96.700 631.038
C -37.241 93.045 630.651
C -34.473 91.494 629.064
C -31.588 89.619 630.060
C -27.871 88.053 628.216
C -24.793 84.989 628.478
C -23.218 83.215 630.206
C -20.679 80.243 632.679
C -18.381 80.408 635.050
C -14.699 79.040 636.438
C -11.535 76.790 637.869
C -8.323 74.618 637.652
C -5.871 75.360 639.518
C -0.870 77.153 641.782
C 0.874 76.419 643.586
C 3.082 76.540 646.343
C 5.952 75.451 648.308
C 8.806 76.982 650.684
C 12.005 74.421 653.748
C 12.611 72.471 657.129
C 14.445 68.468 658.550
C 18.385 66.614 659.319
C 20.746 64.525 661.076
C 23.865 63.720 663.414
C 26.352 62.515 665.318
C 30.133 61.512 666.333
C 34.065 61.809 668.609
C 35.382 61.809 670.010
C 38.390 60.705 670.718
C 41.220 59.729 671.274
C 44.672 58.384 672.366
C 46.092 58.145 676.917
C 48.211 57.336 681.420
C 47.125 56.897 683.546
C 46.388 56.811 686.269
C 46.208 55.517 689.956
C 46.828 52.796 692.761
C 45.144 50.167 694.898
C 46.080 49.040 698.189
C 45.037 49.458 703.563
C 45.577 48.281 706.342
C 42.399 46.976 709.257
C 43.654 45.700 711.888
C 44.172 45.415 714.127
C 45.833 47.328 717.844
C 46.249 45.506 720.900
N -41.889 -12.940 48.863
N 114.379 354.770 6.984
N 388.310 202.738 350.560
N 335.033 324.352 314.072
N 5.313 161.874 330.510
N -40.648 251.687 277.621
N 33.463 159.707 220.976
N -159.752 180.096 400.425
N -119.848 308.585 337.910
N -231.691 221.617 467.547
N -180.096 124.083 487.009
N -85.405 223.786 522.437
N -288.289 60.610 731.503
