# Supplementary material for: Impact of DNA methylation on 3D genome structure
Source: Nat Commun. 2021 May 28;12:3243. doi: 10.1038/s41467-021-23142-8 (PMC8163762; doi:10.1038/s41467-021-23142-8)
Supplement: Supplementary file 7 — Supplementary Software 2 [file 41467_2021_23142_MOESM7_ESM.zip › Supplementary_Software2/test/output_pos/cartnucl_000000_000056.xyz]

2888
generated by Juergen Walther
C 0.000 0.000 0.000
C 4.173 -0.193 3.856
C 6.295 -0.867 7.282
C 7.410 -1.108 10.874
C 9.233 -2.504 13.339
C 8.995 -5.220 15.352
C 10.742 -7.151 17.294
C 10.657 -9.781 19.672
C 11.196 -12.250 21.881
C 11.878 -14.505 24.227
C 11.851 -17.549 25.619
C 11.913 -20.212 27.626
C 12.104 -23.227 29.297
C 12.305 -25.772 31.326
C 12.257 -28.287 33.378
C 11.953 -30.846 35.439
C 11.711 -32.182 38.673
C 10.747 -33.479 41.713
C 10.125 -35.468 44.571
C 9.768 -38.099 46.870
C 8.787 -39.467 49.366
C 8.965 -40.037 53.364
C 7.665 -41.672 56.298
C 6.251 -43.185 59.253
C 4.844 -44.635 61.723
C 3.548 -46.257 64.566
C 2.200 -47.704 67.131
C -0.227 -47.623 69.798
C -2.657 -46.857 71.898
C -5.411 -46.538 73.269
C -8.563 -46.834 74.580
C -10.674 -47.339 77.808
C -13.884 -46.645 79.185
C -17.305 -46.524 80.330
C -20.344 -46.247 81.527
C -23.987 -45.901 82.606
C -26.376 -45.339 83.958
C -29.161 -43.785 84.737
C -32.035 -42.016 85.789
C -35.021 -39.963 85.178
C -37.343 -38.185 84.673
C -40.505 -36.408 84.106
C -43.028 -34.804 83.609
C -44.277 -30.827 83.790
C -46.272 -27.718 83.606
C -48.341 -25.955 81.324
C -50.665 -23.568 80.563
C -52.107 -21.155 79.421
C -53.035 -18.101 78.517
C -53.465 -15.709 75.808
C -54.810 -12.247 75.330
C -56.791 -9.753 73.737
C -56.412 -6.631 72.118
C -57.558 -3.326 71.600
C -57.399 -1.301 68.567
C -57.732 1.325 66.172
C -57.646 4.173 65.239
C -57.926 7.051 63.700
C -56.943 10.101 61.454
C -55.723 11.700 58.473
C -54.693 14.151 56.999
C -52.979 16.038 54.723
C -52.879 17.805 51.816
C -49.162 19.634 50.464
C -46.772 22.378 48.525
C -44.025 21.802 46.171
C -42.031 22.867 43.928
C -38.868 23.235 42.166
C -36.290 24.242 41.012
C -33.203 24.676 39.465
C -30.518 24.006 38.002
C -27.953 23.495 35.658
C -24.216 24.184 34.989
C -20.711 24.872 33.699
C -17.695 23.211 33.572
C -14.020 22.156 34.464
C -11.094 20.937 34.009
C -8.053 19.714 32.968
C -4.920 18.635 32.782
C -1.885 17.606 33.706
C 0.982 15.899 34.160
C 3.360 13.631 34.172
C 7.178 12.662 34.667
C 10.167 11.085 34.128
C 12.043 8.618 36.503
C 14.708 6.930 38.836
C 15.795 3.832 39.574
C 17.769 1.085 40.373
C 19.216 -1.220 42.230
C 20.836 -3.318 44.413
C 22.521 -5.995 45.909
C 22.869 -8.575 47.826
C 23.976 -11.990 48.744
C 24.340 -14.034 51.678
C 25.674 -15.822 55.202
C 24.398 -17.808 58.260
C 23.818 -20.184 60.272
C 23.369 -22.143 62.979
C 22.423 -24.161 65.416
C 21.255 -25.115 68.955
C 19.585 -25.327 71.546
C 17.858 -25.537 74.097
C 16.223 -26.739 76.766
C 14.195 -29.179 78.824
C 11.885 -28.318 81.618
C 10.249 -29.108 84.601
C 7.225 -29.353 85.994
C 4.691 -28.532 88.828
C 2.095 -30.265 90.905
C 0.004 -30.633 93.215
C -2.907 -30.074 94.775
C -5.860 -29.312 96.154
C -9.275 -29.795 96.810
C -11.757 -28.276 98.669
C -14.335 -27.025 101.619
C -17.050 -25.971 101.976
C -20.788 -24.809 102.405
C -23.535 -23.927 103.195
C -26.903 -22.523 103.594
C -29.287 -20.395 104.121
C -31.866 -18.565 103.771
C -34.149 -16.429 102.776
C -36.282 -14.039 102.050
C -38.679 -11.659 100.738
C -41.039 -9.503 99.769
C -42.850 -7.179 98.578
C -43.187 -3.526 97.043
C -45.073 -1.199 95.521
C -47.040 1.203 94.470
C -48.014 4.177 93.952
C -48.824 7.784 92.869
C -47.946 9.873 90.711
C -47.988 12.425 88.365
C -47.041 15.215 86.715
C -46.909 17.930 83.987
C -46.321 20.388 81.854
C -44.126 23.775 81.254
C -43.359 25.861 79.568
C -41.279 28.037 76.666
C -40.204 30.028 74.661
C -39.172 32.734 72.763
C -37.540 35.220 71.210
C -35.668 36.938 69.049
C -34.304 37.647 66.005
C -32.402 38.686 63.437
C -30.775 39.322 60.726
C -28.590 40.463 58.173
C -27.090 41.174 55.294
C -25.200 42.362 53.068
C -22.291 43.529 51.210
C -21.037 45.005 48.582
C -17.917 45.914 47.241
C -16.230 47.295 45.857
C -13.668 48.631 43.349
C -11.729 50.417 43.988
C -10.937 54.273 43.130
C -11.789 56.863 41.555
C -12.794 59.841 41.476
C -15.622 62.771 45.835
C -15.773 65.219 49.304
C -14.919 69.229 50.439
C -15.906 71.961 50.750
C -14.661 75.475 52.469
C -17.271 78.583 53.568
C -14.621 83.276 53.988
C -12.954 86.242 49.923
C -12.774 87.718 45.987
C -12.244 89.707 43.162
C -15.675 93.668 42.469
C -15.205 96.887 41.452
C -15.139 100.132 39.691
C -11.694 103.190 38.865
C -9.847 106.495 38.016
C -7.824 108.414 36.634
C -6.966 113.236 34.805
C -5.232 113.943 32.217
C -4.401 114.590 28.526
C -3.553 115.155 26.520
C -2.975 115.900 23.204
C -0.158 120.584 23.076
C 3.721 121.781 21.606
C 8.068 122.544 21.313
C 12.795 119.402 23.807
C 16.566 117.143 24.291
C 19.955 117.633 26.157
C 22.060 117.860 26.873
C 25.471 115.840 28.040
C 27.362 114.183 28.237
C 30.595 114.045 27.470
C 32.459 112.529 26.657
C 35.767 111.666 26.299
C 39.280 112.984 25.636
C 41.700 112.301 26.502
C 44.820 109.891 27.523
C 47.965 111.972 26.067
C 51.667 113.480 24.431
C 53.937 115.249 21.963
C 56.054 115.454 19.801
C 59.904 114.772 18.066
C 62.600 113.258 16.785
C 65.684 115.722 17.624
C 69.159 113.947 16.115
C 71.958 113.905 15.186
C 74.245 112.744 13.918
C 77.224 115.617 11.661
C 78.451 114.699 11.463
C 80.771 113.545 8.158
C 83.914 110.965 7.130
C 86.983 111.096 5.230
C 91.015 112.897 5.148
C 92.825 114.910 4.568
C 94.924 117.260 5.574
C 96.073 119.460 1.601
C 97.688 122.833 0.556
C 101.279 124.003 0.026
C 104.425 122.395 -5.497
C 107.320 124.843 -6.094
C 113.090 125.466 -6.051
C 114.519 128.136 -8.437
C 117.402 129.781 -8.940
C 119.465 132.751 -11.035
C 121.171 136.408 -13.236
C 121.811 139.875 -15.576
C 124.340 142.627 -17.273
C 122.855 143.870 -18.981
C 123.628 144.073 -22.193
C 122.951 148.098 -21.954
C 123.246 151.771 -21.674
C 127.296 154.262 -22.382
C 127.139 158.027 -22.727
C 128.818 160.864 -25.325
C 131.490 163.502 -26.243
C 133.483 167.463 -23.990
C 136.586 169.077 -23.861
C 138.311 172.082 -23.676
C 141.483 174.027 -20.702
C 142.973 176.528 -18.459
C 146.155 178.894 -17.247
C 148.000 183.890 -16.038
C 147.645 187.167 -14.523
C 148.533 188.569 -10.275
C 147.528 192.770 -8.853
C 147.968 194.425 -4.763
C 147.177 196.372 -1.824
C 147.734 199.353 1.115
C 150.364 203.580 2.607
C 151.461 205.627 5.590
C 150.504 204.116 10.315
C 149.810 207.022 13.090
C 148.303 210.168 16.208
C 146.990 211.320 19.530
C 146.812 213.648 21.802
C 146.640 216.545 24.375
C 146.980 220.662 25.301
C 147.723 224.010 27.094
C 146.360 226.594 28.993
C 144.781 229.449 31.638
C 141.816 231.643 33.416
C 137.852 233.968 34.524
C 137.578 236.180 37.090
C 134.890 238.849 38.008
C 133.249 240.711 38.532
C 130.300 241.372 41.159
C 129.070 243.279 44.346
C 126.224 244.233 45.400
C 125.624 246.897 48.209
C 121.853 246.425 48.920
C 119.479 247.082 51.267
C 117.558 247.034 53.561
C 116.762 246.482 57.121
C 113.503 246.325 58.116
C 113.123 247.421 60.976
C 111.383 246.825 63.913
C 107.937 248.519 65.883
C 105.277 250.588 68.377
C 100.746 250.658 68.663
C 97.425 252.467 71.124
C 95.106 252.514 73.514
C 94.559 254.508 77.627
C 92.393 254.045 80.606
C 90.641 254.896 83.378
C 90.799 255.182 87.166
C 88.261 256.937 89.443
C 85.974 257.909 91.718
C 87.679 253.921 97.387
C 85.691 251.118 99.185
C 84.011 250.592 101.916
C 81.697 248.483 103.583
C 79.621 246.848 105.653
C 77.421 245.478 107.735
C 76.102 243.012 109.574
C 74.175 240.940 111.340
C 72.604 238.634 113.373
C 70.669 236.739 115.188
C 68.680 234.730 116.785
C 66.654 232.542 118.198
C 63.444 231.458 119.104
C 60.341 229.993 119.375
C 57.473 228.137 120.294
C 55.205 225.871 121.730
C 52.642 224.312 121.967
C 48.705 224.132 122.871
C 45.675 222.194 123.044
C 42.608 220.293 123.057
C 40.021 218.426 122.987
C 37.081 216.496 123.146
C 34.408 214.668 123.134
C 31.472 213.506 121.390
C 29.084 212.882 119.197
C 27.392 211.670 116.909
C 25.726 209.725 114.633
C 22.283 208.281 113.539
C 20.523 207.125 110.667
C 18.980 205.366 107.919
C 17.428 203.952 105.401
C 15.920 202.252 102.337
C 14.285 201.445 100.210
C 13.149 201.210 97.138
C 11.727 201.115 93.903
C 11.938 201.113 90.234
C 12.128 201.260 87.276
C 12.279 200.933 83.623
C 12.441 200.824 80.598
C 12.028 203.424 77.361
C 11.908 204.870 73.959
C 13.892 205.061 71.022
C 14.321 205.698 67.693
C 15.233 206.832 65.030
C 15.955 208.796 62.455
C 18.542 210.403 60.464
C 18.782 212.492 57.364
C 20.077 213.369 54.164
C 21.661 216.086 52.545
C 21.968 218.154 49.694
C 24.954 219.771 48.355
C 27.236 221.641 46.345
C 28.110 224.001 44.715
C 29.543 226.151 42.701
C 31.822 229.116 41.549
C 34.891 230.977 41.326
C 36.422 233.510 40.633
C 38.843 235.921 40.731
C 41.702 237.298 39.502
C 43.443 240.826 41.376
C 45.589 244.340 41.584
C 48.262 245.287 43.903
C 50.701 247.177 44.694
C 52.815 249.166 46.890
C 54.242 251.386 48.313
C 56.133 253.398 50.432
C 57.916 254.276 52.850
C 60.556 255.176 54.984
C 61.646 257.804 57.589
C 63.325 260.273 59.937
C 63.842 260.580 63.329
C 63.412 261.808 67.034
C 64.234 262.415 70.068
C 65.653 263.055 73.136
C 66.230 263.907 76.291
C 65.692 264.799 79.460
C 65.616 265.013 82.819
C 65.934 264.469 86.044
C 65.913 265.827 89.774
C 66.834 266.170 93.052
C 64.751 265.293 96.236
C 62.786 265.501 99.626
C 62.249 263.582 102.337
C 61.747 262.453 105.586
C 60.124 261.445 108.270
C 58.193 260.722 111.016
C 56.965 259.522 114.065
C 55.158 257.676 116.009
C 54.451 255.514 118.935
C 51.626 254.169 120.702
C 48.323 253.606 123.186
C 45.180 251.397 123.590
C 43.165 249.204 124.668
C 40.468 247.462 125.695
C 37.980 245.382 126.320
C 34.350 244.109 126.285
C 31.586 243.124 125.318
C 28.855 242.108 124.299
C 26.038 240.326 123.925
C 23.810 237.272 123.856
C 20.744 236.827 121.784
C 17.607 235.402 121.213
C 15.873 233.574 119.022
C 12.743 232.972 116.793
C 10.413 230.186 115.864
C 7.882 228.822 114.609
C 5.978 227.731 112.078
C 4.245 226.775 109.380
C 3.202 224.496 106.921
C 1.030 224.453 104.236
C -2.229 224.188 101.742
C -2.926 223.558 98.963
C -3.818 222.448 95.291
C -4.944 221.678 92.629
C -5.768 220.975 89.122
C -6.618 221.425 86.030
C -6.614 221.480 82.849
C -5.941 221.920 79.667
C -5.524 222.669 76.496
C -4.556 223.234 73.051
C -3.918 223.649 69.798
C -2.999 224.501 66.878
C -1.594 227.260 64.383
C -0.356 228.057 61.362
C 0.403 228.892 58.286
C 0.738 230.782 55.760
C 1.640 233.261 52.952
C 3.840 235.376 52.264
C 6.109 237.351 50.539
C 7.798 240.109 49.570
C 10.463 242.297 47.854
C 12.597 244.556 46.724
C 13.378 248.558 46.557
C 15.096 250.632 45.831
C 18.175 253.456 45.998
C 20.249 255.608 45.542
C 22.196 258.333 44.661
C 23.877 261.228 44.435
C 26.205 263.592 44.769
C 29.373 264.795 45.156
C 32.123 266.595 45.851
C 34.993 267.901 46.532
C 37.760 269.945 47.404
C 40.779 271.233 47.921
C 43.187 273.167 48.560
C 45.348 275.670 50.087
C 48.073 277.466 49.999
C 49.752 279.899 51.901
C 51.099 283.982 54.047
C 51.701 288.686 56.023
C 49.929 292.854 58.060
C 51.742 294.959 56.625
C 53.679 298.180 55.543
C 56.731 300.548 52.767
C 57.693 302.972 52.275
C 56.021 307.694 52.297
C 57.447 311.392 52.629
C 59.279 313.704 50.818
C 61.773 315.699 52.114
C 64.485 317.750 47.208
C 66.231 320.320 46.146
C 68.218 322.991 45.287
C 71.484 326.605 47.655
C 71.107 330.073 48.746
C 71.329 332.281 47.137
C 73.768 335.562 46.567
C 75.755 336.560 43.625
C 80.462 337.864 37.353
C 80.361 342.035 34.116
C 81.693 345.064 33.355
C 79.978 346.962 33.150
C 78.640 350.225 33.021
C 79.518 352.971 31.453
C 83.068 355.621 30.564
C 83.135 359.049 31.414
C 87.813 361.249 31.235
C 89.198 364.397 29.850
C 88.426 368.295 30.433
C 88.550 370.857 27.984
C 89.442 373.563 27.683
C 87.089 375.888 21.193
C 88.989 378.799 20.184
C 89.480 378.965 16.273
C 86.835 381.918 15.152
C 87.919 383.379 12.286
C 88.382 385.445 10.588
C 89.343 387.240 8.495
C 90.513 386.103 5.847
C 92.263 386.212 2.250
C 92.991 386.538 -0.888
C 95.736 389.931 -2.898
C 97.909 391.343 -5.130
C 99.567 392.600 -7.605
C 101.436 392.962 -10.633
C 103.375 391.206 -14.030
C 103.122 391.113 -17.446
C 106.128 389.902 -20.168
C 107.257 390.656 -22.396
C 110.491 391.346 -24.654
C 111.856 389.343 -27.213
C 115.055 391.081 -29.002
C 115.387 389.987 -32.094
C 119.198 389.780 -32.834
C 122.462 390.596 -34.441
C 125.162 392.517 -36.386
C 127.313 393.779 -40.395
C 132.838 394.173 -39.179
C 136.636 393.506 -40.861
C 140.807 392.337 -42.067
C 144.129 396.294 -42.034
C 146.992 397.687 -41.894
C 148.859 397.819 -41.074
C 152.814 398.291 -40.795
C 155.682 398.005 -41.630
C 160.371 397.974 -41.763
C 163.012 399.906 -42.053
C 165.545 398.239 -34.168
C 168.716 399.911 -34.655
C 169.872 400.114 -32.553
C 171.124 402.124 -28.273
C 173.810 403.400 -26.325
C 174.509 404.973 -22.648
C 174.032 404.093 -19.722
C 173.611 400.419 -17.068
C 173.542 397.841 -14.584
C 171.556 396.524 -11.829
C 172.946 396.472 -8.985
C 172.085 393.944 -6.740
C 173.625 395.548 -1.768
C 173.890 394.468 1.757
C 175.678 392.814 4.947
C 176.590 390.950 8.054
C 176.557 390.547 12.509
C 178.631 390.668 17.020
C 180.337 393.277 19.954
C 180.668 393.930 23.959
C 182.525 392.027 27.514
C 182.784 388.403 30.731
C 186.085 387.749 32.594
C 188.108 387.795 34.901
C 191.617 388.804 35.713
C 193.723 387.925 36.359
C 195.268 388.983 38.883
C 197.602 387.522 41.917
C 200.245 385.983 44.621
C 202.706 385.438 47.377
C 205.344 384.198 48.998
C 208.417 383.956 50.422
C 210.199 381.565 51.119
C 210.582 377.538 52.220
C 208.272 373.420 53.072
C 209.271 370.219 53.312
C 210.478 366.951 53.291
C 211.399 363.672 53.729
C 212.057 360.411 55.539
C 211.661 357.232 56.480
C 211.490 355.305 58.205
C 211.209 351.319 57.053
C 215.136 348.364 59.931
C 214.974 344.817 61.661
C 212.954 339.739 65.152
C 211.815 336.666 65.573
C 212.907 334.155 64.974
C 212.600 329.524 66.602
C 212.589 326.208 68.084
C 214.043 323.361 68.879
C 216.529 321.331 70.356
C 220.640 319.130 68.132
C 223.150 316.481 68.192
C 224.608 313.560 69.130
C 226.086 311.007 69.493
C 227.722 308.588 68.407
C 228.828 305.323 69.433
C 229.108 301.682 72.391
C 229.732 299.984 73.785
C 233.040 298.553 76.038
C 233.311 294.900 78.482
C 236.831 293.607 80.584
C 238.960 291.549 82.406
C 241.444 293.419 88.203
C 245.253 292.226 89.779
C 245.518 291.577 92.685
C 247.505 291.210 95.219
C 248.759 290.695 99.125
C 249.717 287.868 100.070
C 251.020 285.810 101.584
C 252.800 282.935 102.632
C 254.557 279.041 104.521
C 256.060 279.153 108.276
C 258.010 280.735 111.321
C 258.938 279.863 114.782
C 260.014 280.876 118.535
C 261.059 278.641 121.468
C 262.649 275.786 122.759
C 265.094 274.193 124.458
C 264.891 273.739 127.677
C 266.804 273.984 129.681
C 267.485 271.855 132.872
C 267.807 268.970 137.099
C 268.793 269.395 141.224
C 269.709 268.935 144.307
C 268.966 267.339 147.386
C 268.813 266.056 150.484
C 268.678 265.055 153.651
C 268.533 262.807 156.127
C 268.101 261.118 158.971
C 268.005 259.062 161.742
C 267.661 257.534 164.602
C 267.086 255.950 167.377
C 266.296 254.239 170.085
C 264.776 253.993 173.237
C 262.723 253.462 175.948
C 261.174 252.387 178.941
C 260.237 250.667 181.858
C 258.442 249.897 184.148
C 256.779 250.715 187.741
C 254.548 249.732 190.392
C 252.188 248.821 192.965
C 250.054 247.817 195.115
C 247.868 246.819 197.688
C 245.740 245.868 199.936
C 242.362 245.905 201.199
C 239.130 246.365 201.693
C 236.049 246.087 201.669
C 232.767 245.107 201.722
C 229.495 244.918 203.819
C 225.953 244.807 203.467
C 222.444 244.044 203.103
C 219.210 243.573 202.850
C 215.502 242.907 202.250
C 212.700 242.967 202.237
C 209.656 243.578 201.171
C 206.365 244.431 200.201
C 203.725 244.971 197.702
C 201.654 245.542 195.654
C 198.892 245.790 193.249
C 196.676 246.138 191.211
C 194.803 249.241 189.146
C 192.619 251.200 186.893
C 191.621 251.291 183.487
C 189.562 252.315 180.961
C 188.438 253.559 178.432
C 187.526 255.627 176.002
C 188.028 256.724 172.569
C 186.480 259.134 170.157
C 185.096 260.115 167.025
C 185.637 262.486 164.458
C 184.309 264.818 162.154
C 185.537 265.702 158.833
C 185.929 267.138 155.588
C 185.939 269.380 153.597
C 185.920 271.326 150.962
C 187.294 273.654 148.133
C 189.486 274.562 145.430
C 190.637 276.623 143.516
C 192.863 278.184 141.443
C 194.026 278.859 138.317
C 197.539 281.377 137.759
C 200.028 284.039 135.832
C 203.621 283.780 135.162
C 206.218 284.729 133.582
C 209.714 285.634 133.131
C 212.301 287.083 132.683
C 215.617 288.087 132.351
C 218.745 288.004 132.429
C 222.164 287.740 131.672
C 225.570 289.477 132.185
C 229.076 290.936 132.104
C 232.026 290.518 133.836
C 234.943 291.191 136.376
C 237.893 291.027 137.611
C 241.224 290.718 138.410
C 244.197 290.836 139.879
C 246.545 291.312 142.200
C 249.096 290.984 144.373
C 251.540 289.848 146.254
C 254.755 290.522 148.483
C 257.864 290.041 149.830
C 258.778 289.291 153.552
C 260.251 289.497 157.182
C 261.387 287.396 159.553
C 263.191 285.941 162.143
C 263.956 285.018 165.212
C 264.677 284.441 168.519
C 265.887 283.163 171.543
C 265.729 281.622 174.382
C 266.853 279.306 177.047
C 266.125 278.562 180.487
C 265.900 278.575 184.651
C 263.694 277.331 187.569
C 262.656 275.666 190.055
C 261.323 274.633 192.974
C 259.704 273.285 195.517
C 257.175 273.137 198.411
C 254.535 273.165 200.017
C 251.866 273.161 201.569
C 249.397 272.355 203.690
C 247.106 270.128 205.713
C 243.626 270.933 206.777
C 240.932 270.587 208.973
C 237.710 269.723 209.117
C 234.027 270.425 210.151
C 231.112 268.622 211.670
C 228.274 268.272 212.961
C 224.925 268.208 212.928
C 221.591 268.250 212.643
C 218.430 266.804 212.146
C 215.134 267.832 212.091
C 211.280 268.932 213.013
C 208.588 268.995 211.848
C 204.963 268.809 210.321
C 202.066 268.846 209.573
C 198.731 268.996 208.050
C 196.048 270.175 206.670
C 193.673 270.748 204.632
C 191.806 271.493 202.039
C 189.893 272.600 199.609
C 188.037 273.420 196.607
C 186.088 274.162 193.998
C 184.687 275.181 191.333
C 184.479 277.789 188.339
C 183.171 278.679 185.374
C 181.555 279.754 182.733
C 180.433 281.856 180.639
C 179.609 284.395 177.861
C 181.024 285.869 175.491
C 181.655 287.361 172.426
C 182.760 289.635 170.188
C 183.694 291.212 166.800
C 184.782 292.914 164.182
C 186.347 296.491 162.996
C 187.440 298.070 160.973
C 190.228 299.820 158.394
C 191.756 301.325 156.264
C 193.067 303.479 153.891
C 194.768 305.762 152.115
C 197.104 307.267 150.270
C 199.608 307.424 147.961
C 202.287 308.214 146.093
C 204.871 308.506 144.185
C 207.768 309.492 142.388
C 210.310 309.752 140.263
C 212.788 310.776 138.604
C 215.968 312.263 137.630
C 218.041 313.186 135.283
C 221.201 314.684 134.922
C 226.002 313.241 134.774
C 230.423 314.593 136.865
C 233.780 315.623 136.142
C 237.015 315.738 135.025
C 238.090 318.028 136.117
C 241.086 319.924 136.308
C 243.488 321.048 137.423
C 247.154 320.360 138.421
C 249.434 321.650 140.289
C 251.648 323.344 141.245
C 255.334 324.007 141.771
C 258.241 323.957 142.057
C 261.208 325.437 142.431
C 263.987 327.371 139.266
C 266.038 327.550 138.310
C 268.439 329.590 138.245
C 268.785 334.503 141.041
C 269.076 336.612 138.910
C 270.360 338.988 137.737
C 272.095 341.572 136.639
C 273.356 345.326 135.648
C 277.287 346.478 136.122
C 279.843 347.973 135.627
C 283.829 348.646 135.398
C 286.134 349.158 132.794
C 287.930 352.630 129.377
C 291.526 352.323 127.516
C 293.802 353.436 126.876
C 296.078 352.851 123.652
C 298.802 354.152 122.452
C 302.281 353.715 121.920
C 305.533 353.833 121.096
C 308.767 354.202 120.420
C 311.706 353.355 119.059
C 314.909 352.921 118.237
C 318.055 352.357 116.932
C 321.206 352.099 116.132
C 324.355 351.644 115.491
C 327.537 350.953 114.953
C 330.924 351.161 115.838
C 334.128 350.704 117.011
C 337.603 350.207 117.441
C 341.019 349.511 117.004
C 343.829 348.849 117.855
C 347.373 349.958 119.454
C 350.692 349.041 120.508
C 353.954 348.082 121.716
C 356.791 347.010 122.711
C 360.030 346.075 123.725
C 362.940 345.084 124.741
C 365.010 343.813 127.408
C 366.214 342.648 130.253
C 367.101 340.805 132.573
C 368.306 338.351 134.638
C 371.179 337.280 137.034
C 371.842 335.197 139.845
C 372.663 332.631 142.247
C 373.433 330.474 144.591
C 374.064 327.787 147.226
C 374.793 326.353 149.520
C 374.466 324.810 152.399
C 374.228 323.357 155.613
C 372.487 321.431 158.214
C 371.001 319.997 160.346
C 369.460 317.819 162.867
C 368.083 316.145 164.985
C 365.836 316.736 168.449
C 363.811 316.221 171.502
C 360.913 314.473 172.571
C 358.858 313.210 174.990
C 356.488 312.605 176.785
C 353.926 312.776 178.888
C 350.322 312.573 179.343
C 347.855 312.676 182.158
C 345.071 311.505 184.046
C 341.906 312.621 185.164
C 339.503 312.821 187.751
C 335.863 312.881 187.487
C 332.369 312.949 188.218
C 329.916 313.905 189.653
C 326.957 314.376 190.977
C 323.338 315.797 191.416
C 320.002 316.616 190.352
C 317.360 318.065 190.756
C 314.419 319.638 190.009
C 311.034 319.579 189.663
C 308.881 323.132 188.349
C 305.701 325.737 188.029
C 304.181 327.177 185.023
C 301.761 328.667 183.586
C 300.152 331.026 181.329
C 298.643 333.321 180.125
C 297.166 335.705 178.064
C 296.415 337.318 175.489
C 294.863 338.630 172.625
C 293.940 341.940 170.870
C 292.519 344.866 168.909
C 293.435 346.758 166.179
C 294.806 349.770 164.066
C 295.193 351.667 161.516
C 295.114 353.489 158.599
C 295.634 355.702 156.182
C 297.011 358.180 154.425
C 298.417 360.098 152.042
C 299.803 361.234 149.286
C 300.807 364.286 146.954
C 301.341 366.068 144.082
C 304.734 367.391 142.673
C 307.631 369.700 141.382
C 310.086 369.599 139.083
C 312.386 370.425 136.611
C 315.264 371.289 135.261
C 318.281 372.485 134.135
C 321.094 373.296 132.220
C 324.178 373.118 131.264
C 326.967 372.958 128.830
C 330.543 373.314 128.765
C 334.444 374.785 128.696
C 338.074 373.784 129.561
C 341.105 372.914 129.263
C 344.442 372.533 129.548
C 347.596 371.620 129.902
C 350.993 371.274 131.674
C 353.182 370.514 133.718
C 355.337 369.694 135.771
C 358.183 368.585 137.155
C 361.278 366.452 137.565
C 362.983 365.636 140.777
C 365.833 364.787 142.609
C 367.074 362.488 144.688
C 368.833 361.474 148.005
C 371.516 359.144 149.199
C 373.571 357.873 151.200
C 374.464 356.048 153.864
C 375.091 354.217 156.593
C 375.882 351.264 158.321
C 376.442 350.289 161.586
C 378.035 349.446 165.282
C 377.670 347.635 167.561
C 377.292 345.005 170.468
C 377.375 343.225 172.871
C 376.830 341.004 175.742
C 375.960 339.966 178.684
C 374.565 338.378 181.061
C 372.472 336.977 183.165
C 370.444 335.891 185.510
C 367.951 334.399 187.674
C 365.866 332.947 189.844
C 363.507 331.974 191.738
C 360.087 332.712 193.626
C 357.461 331.577 195.388
C 355.166 330.542 197.487
C 352.962 330.755 199.759
C 349.928 331.200 202.090
C 346.955 332.167 201.964
C 343.547 332.472 202.524
C 340.560 333.934 203.111
C 336.750 334.342 203.497
C 333.574 335.215 203.784
C 331.078 338.311 204.702
C 328.484 339.321 204.877
C 324.871 341.142 203.819
C 322.081 342.284 203.607
C 318.946 343.712 203.965
C 316.224 345.672 204.048
C 313.478 347.346 203.166
C 310.626 347.908 201.382
C 307.961 349.212 199.805
C 305.421 350.071 198.012
C 302.709 351.664 196.369
C 299.989 352.395 194.605
C 297.507 353.850 193.314
C 295.342 356.286 191.687
C 292.362 357.189 190.705
C 290.765 359.856 189.062
C 289.453 361.699 186.463
C 286.466 362.152 184.304
C 282.160 361.145 183.467
C 279.160 360.427 181.585
C 276.318 360.973 180.265
C 272.790 361.154 177.225
C 268.056 362.926 177.492
C 266.505 365.217 175.119
C 264.313 366.358 173.617
C 264.525 370.645 174.052
C 264.992 372.475 171.710
C 266.499 375.846 167.999
C 267.743 378.561 165.427
C 265.637 381.490 164.263
C 265.403 382.850 161.896
C 264.471 384.688 159.825
C 263.475 385.034 156.664
C 262.004 386.868 154.077
C 261.069 386.826 149.089
C 262.011 387.746 145.203
C 262.687 389.990 142.284
C 261.863 389.466 139.362
C 262.447 390.443 137.409
C 264.708 389.880 134.180
C 265.641 388.304 132.270
C 266.660 388.853 128.247
C 267.808 391.355 126.579
C 267.966 395.555 125.385
C 269.837 398.321 122.834
C 270.664 400.756 121.157
C 271.623 404.727 120.068
C 271.761 408.262 117.819
C 275.480 411.357 118.796
C 278.872 414.335 119.130
C 278.581 417.953 121.119
C 278.438 421.613 122.114
C 277.995 424.803 122.303
C 275.887 428.773 122.124
C 278.846 432.291 123.917
C 278.155 436.384 122.709
C 276.283 439.720 121.214
C 275.250 442.899 122.102
C 273.130 446.591 123.968
C 273.392 450.817 123.712
C 270.327 453.672 124.642
C 268.726 456.010 124.501
C 266.401 459.165 125.104
C 265.277 463.281 125.470
C 265.776 467.439 123.862
C 264.651 470.375 121.198
C 261.327 469.931 125.267
C 258.254 471.694 125.759
C 256.943 474.718 127.407
C 254.754 477.454 127.846
C 253.579 480.411 128.278
C 253.292 482.930 126.908
C 251.894 485.554 127.022
C 251.127 489.034 129.022
C 249.602 492.051 126.683
C 249.788 496.311 127.259
C 248.707 499.447 127.465
C 244.320 502.320 127.614
C 241.935 504.491 128.462
C 240.870 506.361 124.514
C 243.643 510.049 123.630
C 241.634 513.043 123.168
C 239.901 516.773 123.647
C 240.838 522.254 124.003
C 240.098 526.047 124.410
C 243.104 528.944 120.663
C 243.399 531.434 117.405
C 243.653 533.765 114.743
C 240.791 534.791 112.241
C 239.113 536.489 109.909
C 236.287 534.986 105.082
C 234.495 537.674 103.480
C 232.522 538.466 99.387
C 230.633 542.132 97.627
C 229.447 543.114 94.090
C 229.307 544.567 91.948
C 230.458 546.182 88.304
C 233.091 545.471 85.536
C 235.551 547.593 83.086
C 233.149 545.412 77.960
C 230.522 542.548 73.379
C 234.285 542.041 72.033
C 233.610 542.920 69.181
C 233.609 544.769 66.563
C 231.294 543.043 63.427
C 230.950 545.098 61.213
C 231.209 547.218 59.124
C 231.883 549.606 54.897
C 230.965 550.083 52.627
C 228.923 550.090 50.306
C 229.862 553.390 48.651
C 227.716 553.365 46.074
C 228.737 555.478 42.972
C 226.895 557.871 39.312
C 227.296 558.866 36.805
C 230.833 561.750 36.278
C 232.458 564.661 34.334
C 231.828 567.741 31.975
C 233.181 572.251 32.859
C 233.997 574.904 32.329
C 236.774 576.966 30.084
C 235.582 580.056 25.873
C 234.917 584.858 23.905
C 234.916 587.998 21.390
C 237.878 588.903 18.625
C 239.884 590.526 18.628
C 240.722 591.939 15.785
C 246.480 591.818 17.538
C 248.419 595.083 16.449
C 251.562 596.765 14.876
C 252.546 601.071 16.781
C 255.291 603.349 17.072
C 256.491 606.911 15.212
C 259.344 608.957 14.334
C 260.103 609.378 10.390
C 261.362 609.638 6.954
C 263.778 611.251 5.887
C 265.713 611.145 3.186
C 267.585 612.387 0.839
C 269.320 611.742 -2.186
C 271.068 611.745 -5.052
C 273.020 611.855 -7.741
C 273.747 611.495 -10.988
C 275.155 611.079 -13.983
C 276.203 610.866 -17.266
C 277.687 610.581 -20.155
C 279.143 610.048 -23.008
C 280.540 609.265 -25.893
C 283.309 608.274 -27.803
C 285.737 606.627 -29.603
C 287.934 605.351 -32.064
C 289.532 604.460 -35.063
C 291.424 602.921 -36.828
C 295.168 602.164 -38.153
C 297.352 600.213 -40.249
C 299.554 598.146 -42.223
C 301.308 596.198 -44.043
C 303.410 594.272 -46.109
C 305.268 592.360 -47.947
C 307.278 589.381 -48.254
C 308.880 586.533 -47.781
C 309.625 583.537 -47.594
C 310.103 580.166 -47.977
C 312.605 577.361 -48.981
C 313.326 573.921 -48.404
C 313.666 570.329 -48.335
C 314.172 567.096 -48.141
C 314.443 563.304 -47.828
C 315.300 560.668 -47.416
C 315.715 557.784 -45.903
C 316.413 554.750 -44.227
C 315.553 551.996 -41.952
C 314.892 549.861 -39.999
C 313.981 546.924 -37.995
C 313.247 544.591 -36.204
C 313.914 543.349 -32.277
C 313.894 541.462 -29.096
C 311.591 539.986 -26.833
C 310.805 537.911 -24.235
C 309.860 536.782 -21.582
C 309.383 536.101 -18.370
C 307.169 536.321 -15.491
C 307.085 535.136 -11.939
C 305.602 533.588 -9.095
C 304.754 534.343 -5.745
C 304.646 533.362 -2.350
C 302.184 534.228 0.202
C 300.336 534.469 3.247
C 300.023 534.780 6.212
C 299.053 534.876 9.341
C 297.730 536.364 12.708
C 295.475 538.249 14.781
C 294.781 539.601 17.413
C 293.368 541.805 19.612
C 290.962 542.583 21.889
C 290.873 546.519 23.757
C 290.102 549.303 26.699
C 288.367 552.520 26.445
C 286.888 554.984 27.817
C 285.996 558.471 28.356
C 285.677 561.250 29.436
C 284.986 564.614 30.004
C 284.069 567.562 29.493
C 282.315 570.599 29.310
C 282.659 574.392 29.929
C 282.358 578.103 30.677
C 282.597 581.060 28.924
C 284.076 584.424 27.542
C 284.068 587.371 26.288
C 283.526 590.566 25.137
C 283.848 593.653 23.962
C 285.218 596.387 22.629
C 285.968 599.063 20.729
C 286.075 601.366 18.386
C 287.224 604.960 17.155
C 287.081 607.987 15.565
C 289.290 609.251 12.604
C 291.790 611.296 10.377
C 292.135 612.171 7.146
C 292.809 613.895 4.204
C 294.459 614.863 1.521
C 296.499 615.924 -1.029
C 297.785 617.206 -4.020
C 299.189 617.090 -6.930
C 299.648 617.941 -10.507
C 302.131 617.607 -13.085
C 305.446 618.079 -15.570
C 307.686 616.122 -18.035
C 309.010 615.081 -20.717
C 311.108 614.009 -23.128
C 312.824 612.516 -25.523
C 315.749 610.555 -27.072
C 317.800 608.328 -27.688
C 319.801 606.056 -28.292
C 321.741 603.841 -29.897
C 322.767 601.382 -32.580
C 325.078 598.489 -32.151
C 327.398 596.203 -33.411
C 327.993 592.937 -33.767
C 330.283 589.818 -33.374
C 331.336 586.804 -35.340
C 332.994 584.233 -36.036
C 333.930 581.041 -35.640
C 334.725 577.852 -35.010
C 334.481 574.376 -35.441
C 335.989 571.536 -34.182
C 338.462 568.348 -33.387
C 338.393 565.629 -32.289
C 338.182 561.897 -31.048
C 338.484 559.045 -30.197
C 338.375 555.682 -28.731
C 338.753 553.248 -26.628
C 338.191 550.828 -24.640
C 337.141 548.846 -22.246
C 336.432 546.948 -19.660
C 335.102 544.931 -16.961
C 334.062 542.867 -14.548
C 332.970 541.391 -11.954
C 332.143 541.434 -8.065
C 330.717 539.961 -5.402
C 329.738 538.300 -2.752
C 329.604 537.484 0.311
C 329.092 536.961 4.093
C 327.641 538.323 6.507
C 325.892 538.837 9.456
C 325.078 540.152 12.458
C 323.035 540.922 15.631
C 321.614 541.999 18.416
C 322.202 544.286 21.744
C 321.175 545.431 24.071
C 319.304 548.136 26.653
C 318.024 549.654 28.932
C 316.977 551.108 31.895
C 316.351 553.066 34.547
C 315.050 555.394 36.550
C 312.594 557.430 37.754
C 310.779 559.880 39.167
C 308.685 562.094 40.224
C 306.968 564.816 41.720
C 304.701 566.947 42.888
C 303.238 569.306 44.383
C 302.354 572.570 45.736
C 300.420 574.406 47.620
C 300.026 577.755 48.613
C 298.058 580.496 48.786
C 298.256 584.707 51.399
C 298.678 587.518 53.397
C 300.378 589.519 55.144
C 298.859 592.353 57.441
C 297.171 592.247 60.868
C 295.635 593.941 63.176
C 295.896 595.465 66.368
C 295.571 597.121 69.270
C 295.020 598.595 72.199
C 295.579 600.819 74.637
C 295.801 602.542 77.484
C 296.083 604.729 80.141
C 296.137 606.390 82.947
C 296.408 607.929 85.792
C 296.927 609.416 88.692
C 296.760 609.472 92.195
C 297.299 609.302 95.590
C 297.761 609.920 99.042
C 298.294 611.375 102.195
C 298.998 611.435 105.121
C 298.041 610.721 108.984
C 299.014 610.765 112.451
C 300.052 610.655 115.905
C 301.182 610.646 118.889
C 302.169 610.708 122.269
C 303.220 610.687 125.331
C 304.814 608.909 128.035
C 306.351 606.709 129.958
C 308.491 605.022 131.421
C 311.188 603.754 133.111
C 312.522 602.424 136.515
C 314.977 600.244 137.895
C 317.845 598.568 139.306
C 320.302 596.872 140.659
C 323.329 594.941 141.950
C 325.065 593.174 143.260
C 327.022 590.578 143.714
C 328.936 587.674 144.348
C 331.270 585.013 143.361
C 333.040 582.792 142.497
C 335.605 580.298 141.677
C 337.609 578.157 140.910
C 337.594 574.162 139.711
C 338.605 570.783 138.596
C 340.569 569.233 136.078
C 342.228 566.558 134.748
C 343.153 564.293 132.954
C 343.361 561.568 131.072
C 343.725 560.179 127.729
C 344.103 556.812 126.133
C 345.612 554.430 123.958
C 344.758 552.334 121.240
C 345.004 549.188 119.643
C 345.004 548.432 116.072
C 345.138 546.770 112.915
C 344.469 544.593 110.966
C 344.277 542.454 108.492
C 343.033 540.834 105.155
C 342.156 540.810 101.667
C 340.854 539.487 99.260
C 339.267 539.157 96.250
C 339.366 538.566 92.900
C 335.717 538.697 90.522
C 333.179 537.743 87.415
C 331.354 539.969 85.149
C 329.734 540.450 82.450
C 327.113 541.803 80.318
C 324.708 542.193 78.570
C 322.088 543.392 76.618
C 320.134 545.393 75.212
C 318.458 547.494 72.952
C 314.952 548.417 71.632
C 311.809 549.457 69.770
C 309.512 552.021 69.928
C 306.187 553.956 70.710
C 303.926 556.204 70.409
C 301.699 558.683 69.559
C 299.142 560.794 69.426
C 296.396 562.472 70.304
C 294.112 564.837 71.029
C 292.546 567.666 71.620
C 289.160 569.703 71.990
C 286.961 572.314 71.740
C 285.356 574.386 74.634
C 282.805 576.064 77.099
C 282.502 578.936 78.825
C 281.260 581.792 80.369
C 280.130 583.735 82.778
C 278.702 585.453 85.386
C 277.543 587.924 87.576
C 277.497 589.703 90.275
C 277.222 592.804 92.286
C 276.766 593.793 95.711
C 275.196 594.709 99.464
C 276.216 595.030 103.176
C 276.951 596.273 105.995
C 277.280 596.973 109.276
C 278.151 597.637 112.392
C 278.663 596.935 116.139
C 279.656 595.705 118.795
C 280.710 594.467 121.419
C 281.934 594.097 124.519
C 284.020 594.872 127.576
C 285.254 592.409 130.085
C 286.286 591.575 133.316
C 288.831 590.281 135.046
C 290.274 587.761 137.634
C 292.681 587.709 140.507
C 294.177 586.559 143.014
C 296.349 584.544 144.578
C 298.544 582.395 145.904
C 301.697 581.408 147.095
C 303.124 578.604 148.517
C 304.458 575.653 151.052
C 306.594 573.657 151.302
C 309.631 571.183 151.698
C 311.742 569.187 152.412
C 314.374 566.639 152.644
C 315.857 563.760 152.601
C 317.813 561.354 151.890
C 319.563 558.990 150.436
C 321.036 556.368 149.115
C 322.896 553.850 147.291
C 324.706 551.433 145.862
C 326.010 549.131 144.100
C 325.649 546.290 141.342
C 327.101 544.065 139.285
C 328.494 541.596 137.641
C 328.676 538.802 136.150
C 328.659 535.689 133.879
C 327.764 534.850 131.001
C 327.636 533.340 127.883
C 326.356 531.746 125.195
C 326.112 530.275 121.644
C 325.375 529.002 118.683
C 322.516 526.986 116.582
C 321.613 525.959 114.151
C 319.754 525.704 110.414
C 318.668 524.971 107.690
C 317.392 523.560 104.796
C 315.539 522.444 102.231
C 313.828 522.281 99.373
C 313.086 523.110 96.150
C 311.637 523.685 93.173
C 310.592 524.565 90.251
C 308.848 525.146 87.216
C 307.939 525.969 84.127
C 306.377 526.300 81.408
C 303.788 526.890 78.915
C 302.830 526.873 75.794
C 299.994 527.599 73.846
C 297.108 527.412 71.923
C 293.552 527.536 69.910
C 290.885 527.160 66.781
C 289.736 527.361 62.639
C 286.794 528.673 60.433
C 284.191 529.482 57.596
C 280.920 528.306 57.181
C 278.158 527.298 57.137
C 277.498 524.684 54.473
C 274.998 522.200 52.733
C 272.055 520.382 51.000
C 273.115 519.830 47.386
C 273.982 518.023 42.208
C 275.348 514.535 40.075
C 275.297 513.290 36.289
C 274.811 512.512 33.173
C 273.609 510.061 30.909
C 272.574 508.174 28.332
C 271.814 506.336 25.668
C 269.806 504.526 23.695
C 268.428 502.428 21.498
C 266.610 500.565 19.230
C 265.370 498.571 16.967
C 264.124 496.408 14.892
C 262.800 494.064 12.984
C 263.094 491.230 10.938
C 263.211 488.083 9.549
C 262.699 485.106 7.708
C 261.414 482.537 5.686
C 261.214 479.752 4.560
C 262.600 476.835 2.128
C 262.316 473.461 0.902
C 262.129 470.030 -0.198
C 261.774 466.968 -1.027
C 261.461 463.665 -2.203
C 261.162 460.575 -3.124
C 262.058 457.113 -2.651
C 263.287 454.236 -1.595
C 263.735 451.561 -0.109
C 263.553 448.514 1.447
C 264.252 444.698 1.150
C 264.951 441.822 3.131
C 265.010 438.830 5.148
C 265.293 436.087 6.919
C 265.479 433.057 9.231
C 266.190 430.693 10.556
C 267.434 428.745 12.887
C 268.975 426.597 15.235
C 269.974 425.652 18.643
C 270.896 424.985 21.384
C 271.646 423.823 24.784
C 272.386 422.977 27.599
C 275.719 423.074 30.106
C 278.003 422.731 32.996
C 278.131 423.504 36.458
C 279.464 423.178 39.586
C 280.790 423.700 42.264
C 282.873 424.548 44.705
C 283.627 426.845 47.424
C 286.191 427.223 50.127
C 287.289 427.745 53.475
C 289.320 429.965 55.335
C 291.763 430.459 57.843
C 292.147 433.273 60.136
C 293.266 435.467 62.721
C 295.327 436.933 64.331
C 297.071 438.609 66.540
C 298.851 441.650 68.241
C 299.067 444.999 69.536
C 300.691 447.358 70.553
C 301.569 450.591 71.235
C 301.776 453.208 73.400
C 303.369 457.046 72.085
C 305.262 460.690 72.448
C 304.134 464.004 71.366
C 304.359 467.178 71.478
C 304.396 470.577 70.176
C 305.173 473.326 69.265
C 305.355 476.538 67.937
C 304.549 479.145 66.404
C 303.451 482.350 65.480
C 304.371 485.412 63.320
C 304.964 488.773 61.654
C 303.968 490.372 58.768
C 304.084 491.816 55.120
C 303.306 493.708 52.656
C 302.273 496.096 50.406
C 301.777 497.963 47.708
C 301.821 498.980 44.532
C 301.031 500.053 41.440
C 299.463 500.985 38.705
C 299.493 502.829 35.190
C 298.377 504.730 32.572
C 297.646 503.583 28.912
C 297.707 503.176 25.010
C 295.537 502.539 22.519
C 293.850 502.519 19.480
C 292.949 501.512 16.475
C 292.407 500.435 13.260
C 291.055 499.745 10.107
C 289.757 497.917 7.777
C 287.397 497.081 5.045
C 287.039 494.670 2.404
C 287.339 492.522 -1.158
C 286.812 488.983 -2.613
C 285.579 486.543 -4.212
C 285.052 483.795 -6.092
C 284.266 480.907 -7.487
C 284.877 477.357 -8.838
C 285.611 474.360 -9.013
C 286.318 471.358 -9.125
C 286.232 468.070 -9.783
C 284.719 464.651 -10.350
C 286.373 461.375 -9.702
C 286.791 457.968 -10.348
C 286.713 454.957 -8.908
C 288.312 451.498 -8.130
C 287.328 447.883 -7.987
C 287.724 444.778 -7.768
C 288.442 441.928 -6.161
C 289.245 439.234 -4.346
C 288.552 436.441 -2.333
C 290.316 433.900 -0.800
C 292.336 430.441 0.132
C 292.960 428.712 2.419
C 293.539 426.302 5.479
C 294.209 424.196 7.495
C 295.047 422.109 10.396
C 296.740 420.748 12.798
C 297.736 419.818 15.673
C 298.748 419.622 18.788
C 300.132 419.394 21.758
C 301.191 419.417 25.223
C 302.219 419.158 28.391
C 303.385 419.456 31.333
C 305.795 421.294 33.906
C 306.797 421.782 37.076
C 308.069 421.899 40.095
C 310.252 422.417 42.337
C 312.753 423.613 45.013
C 313.719 426.274 46.344
C 314.846 428.601 48.654
C 316.669 431.122 49.965
C 317.791 433.878 52.412
C 319.040 436.431 54.101
C 322.080 439.152 54.190
C 323.244 441.401 55.359
C 324.145 445.394 56.212
C 325.129 448.046 57.277
C 326.780 450.780 58.618
C 328.498 453.593 59.241
C 329.309 456.799 59.675
C 328.746 460.054 60.521
C 328.782 463.397 60.859
C 328.354 466.563 61.306
C 328.534 470.103 61.467
C 328.072 473.327 62.127
C 328.394 476.455 62.360
C 329.040 479.966 61.632
C 329.319 483.049 62.667
C 330.015 486.257 61.408
C 327.143 490.140 61.609
C 327.738 494.045 60.425
C 328.537 496.722 61.245
C 327.452 499.957 61.895
C 328.586 503.054 60.973
C 329.932 505.371 61.598
C 329.863 508.867 60.955
C 329.086 511.186 60.117
C 327.414 514.003 59.851
C 329.130 516.607 58.026
C 330.304 519.178 57.551
C 331.771 519.496 53.170
C 332.620 520.597 48.868
C 334.744 521.424 47.091
C 335.995 523.874 44.797
C 336.279 523.055 40.643
C 338.406 523.813 37.667
C 340.089 524.842 34.938
C 342.951 526.774 32.576
C 343.194 526.820 28.623
C 342.960 527.333 24.847
C 343.970 529.469 22.626
C 346.388 528.995 18.759
C 347.636 530.502 15.614
C 347.359 532.717 13.283
C 348.760 535.645 12.245
C 348.090 538.287 10.835
C 346.679 542.609 9.785
C 345.072 546.295 11.744
C 344.183 548.806 10.989
C 344.629 552.415 9.437
C 345.018 556.006 7.361
C 347.674 558.326 7.086
C 347.414 562.840 6.091
C 346.346 565.191 6.933
C 346.152 569.877 5.312
C 344.390 573.089 6.432
C 344.938 577.354 7.706
C 343.680 580.346 10.362
C 344.537 583.097 6.852
C 346.754 585.377 5.890
C 348.951 587.064 3.588
C 347.940 587.305 0.622
C 348.140 590.283 -1.956
C 349.043 591.119 -6.565
C 351.503 592.030 -10.050
C 352.016 592.302 -13.427
C 353.532 593.190 -17.303
C 356.097 594.848 -18.804
C 357.636 597.614 -21.951
C 359.787 598.558 -26.063
C 363.813 600.675 -26.471
C 366.078 599.743 -27.197
C 369.603 597.938 -27.301
C 373.760 597.091 -27.726
C 377.617 599.428 -24.817
C 381.520 598.511 -24.576
C 384.118 597.958 -27.527
C 386.664 598.377 -29.249
C 388.235 600.963 -30.266
C 389.760 603.960 -32.959
C 391.240 605.905 -36.113
C 393.492 605.623 -40.726
C 394.142 609.265 -43.507
C 396.131 611.987 -45.691
C 397.885 613.082 -49.533
C 397.083 614.818 -51.991
C 396.983 617.196 -52.442
C 397.268 619.636 -56.034
C 395.819 621.071 -59.650
C 395.504 622.105 -62.213
C 395.925 625.878 -64.406
C 393.561 627.614 -66.986
C 395.930 631.407 -69.464
C 396.996 632.550 -71.800
C 397.155 632.481 -75.572
C 397.268 635.908 -76.735
C 398.839 637.067 -77.945
C 402.541 637.184 -79.221
C 402.989 638.623 -81.593
C 404.843 641.747 -83.011
C 402.340 643.554 -86.316
C 408.082 644.613 -87.030
C 411.168 646.444 -89.209
C 411.866 647.450 -92.343
C 413.774 647.980 -96.709
C 412.982 649.739 -100.996
C 414.616 650.065 -103.798
C 418.129 650.548 -103.769
C 419.724 652.574 -107.183
C 421.776 653.622 -109.781
C 425.469 654.228 -112.667
C 427.198 656.389 -114.370
C 430.432 657.655 -115.087
C 433.201 659.195 -116.196
C 435.820 660.970 -117.219
C 438.837 661.422 -118.596
C 441.846 662.481 -119.570
C 444.894 663.285 -120.978
C 447.767 664.468 -121.967
C 450.733 665.527 -122.756
C 453.841 666.431 -123.395
C 456.603 668.532 -122.881
C 459.533 670.059 -121.917
C 462.752 671.509 -121.688
C 466.059 672.552 -122.247
C 468.771 673.632 -121.514
C 471.174 676.732 -120.532
C 474.444 677.908 -119.587
C 477.680 679.057 -118.478
C 480.617 679.847 -117.512
C 483.829 680.958 -116.594
C 486.788 681.857 -115.633
C 489.093 682.501 -112.935
C 490.593 682.841 -110.013
C 492.191 682.331 -107.414
C 494.384 681.413 -104.948
C 497.289 682.563 -102.629
C 498.795 681.861 -99.479
C 500.701 680.739 -96.627
C 502.358 679.915 -93.921
C 504.152 678.654 -90.800
C 505.406 678.395 -88.307
C 505.783 677.656 -85.131
C 506.175 677.119 -81.658
C 505.546 675.280 -78.540
C 504.905 673.863 -76.011
C 504.581 671.898 -72.928
C 504.158 670.333 -70.368
C 501.769 670.533 -66.953
C 500.155 669.829 -63.700
C 498.512 667.179 -62.005
C 497.283 665.686 -59.188
C 495.475 664.426 -57.103
C 493.093 663.787 -54.883
C 490.082 661.908 -54.081
C 487.783 661.435 -51.162
C 485.906 659.519 -48.819
C 482.568 659.117 -47.719
C 480.285 658.699 -45.051
C 477.142 656.845 -45.003
C 474.074 655.314 -44.006
C 471.415 655.216 -42.625
C 468.574 654.433 -41.194
C 464.721 653.888 -40.784
C 461.487 652.620 -41.715
C 458.461 652.583 -41.430
C 455.166 652.216 -42.263
C 452.306 650.372 -42.289
C 448.702 651.904 -44.201
C 444.656 652.374 -44.840
C 442.752 652.064 -47.955
C 439.979 651.723 -49.482
C 437.495 652.312 -52.077
C 435.083 653.153 -53.645
C 432.690 653.877 -56.067
C 431.338 654.204 -58.871
C 429.465 653.806 -61.816
C 427.063 655.651 -64.205
C 424.437 656.874 -66.662
C 424.380 658.236 -69.826
C 424.115 660.906 -72.693
C 423.595 662.049 -75.638
C 422.729 662.805 -78.880
C 422.154 664.308 -81.782
C 422.150 666.627 -84.180
C 422.486 668.342 -87.058
C 423.220 669.310 -90.112
C 422.630 671.773 -93.168
C 422.308 672.817 -96.412
C 424.610 675.282 -98.380
C 425.976 678.342 -100.420
C 428.239 678.937 -102.838
C 429.904 680.180 -105.624
C 431.995 682.020 -107.384
C 434.025 684.259 -109.016
C 436.113 685.885 -111.305
C 438.895 687.062 -112.458
C 441.482 687.745 -115.022
C 444.373 689.830 -115.479
C 446.973 693.003 -116.228
C 450.562 694.220 -115.473
C 453.621 694.958 -115.824
C 456.668 696.400 -115.750
C 459.826 697.324 -115.470
C 462.838 699.187 -113.969
C 465.013 700.163 -112.003
C 467.189 701.076 -110.012
C 470.136 701.934 -108.661
C 473.864 701.833 -108.037
C 475.598 702.803 -104.885
C 478.395 703.989 -103.161
C 480.540 703.221 -100.721
C 482.418 704.081 -97.425
C 485.857 703.800 -95.960
C 488.180 704.275 -93.905
C 489.757 703.867 -90.978
C 491.107 703.334 -87.964
C 493.216 701.712 -85.672
C 494.047 701.986 -82.331
C 495.677 702.996 -78.693
C 496.185 701.870 -76.033
C 497.072 700.212 -72.572
C 497.944 699.367 -69.838
C 498.479 697.955 -66.493
C 498.130 697.374 -63.326
C 497.635 695.936 -60.532
C 496.458 694.233 -57.985
C 495.165 692.882 -55.285
C 493.689 690.915 -52.625
C 492.542 689.190 -50.003
C 490.928 687.655 -47.736
C 487.529 686.999 -45.781
C 485.774 685.162 -43.581
C 484.238 683.659 -41.107
C 482.134 683.276 -38.764
C 479.195 682.680 -36.345
C 476.155 681.947 -36.433
C 473.048 680.614 -35.665
C 469.710 680.459 -35.176
C 466.213 678.964 -34.565
C 463.027 678.153 -34.213
C 459.262 679.678 -33.826
C 456.511 679.245 -33.666
C 452.528 678.668 -34.799
C 449.558 678.151 -35.028
C 446.122 677.837 -34.740
C 442.780 678.103 -34.878
C 439.607 677.885 -35.882
C 436.952 676.474 -37.492
C 434.070 675.820 -39.091
C 431.532 674.810 -40.806
C 428.464 674.357 -42.532
C 425.837 673.156 -44.174
C 423.022 672.791 -45.547
C 419.992 673.315 -47.500
C 417.018 672.317 -48.402
C 414.359 673.316 -50.474
C 408.979 673.594 -45.783
C 405.985 672.318 -45.403
C 403.312 671.541 -46.161
C 401.553 669.913 -45.778
C 399.548 668.302 -47.132
C 396.415 667.969 -50.229
C 392.857 669.701 -52.041
C 390.234 667.819 -52.366
C 387.886 666.613 -55.550
C 385.770 665.215 -57.282
C 382.067 662.888 -57.470
C 379.910 663.605 -60.856
C 377.899 664.444 -62.594
C 376.312 666.448 -63.639
C 373.042 670.194 -62.729
C 369.511 671.912 -63.118
C 365.135 671.243 -61.937
C 362.518 672.842 -60.866
C 359.162 673.771 -61.538
C 355.995 674.883 -61.597
C 352.964 676.249 -61.610
C 349.622 676.232 -61.782
C 346.378 676.904 -62.169
C 342.941 677.219 -62.257
C 339.790 678.012 -62.542
C 336.669 678.731 -63.067
C 333.513 679.335 -63.820
C 331.006 681.397 -65.148
C 328.641 683.012 -67.058
C 325.702 684.357 -68.494
C 322.387 685.108 -69.382
C 320.176 686.240 -71.082
C 318.046 689.399 -72.434
C 315.428 690.658 -74.562
C 312.918 691.933 -76.819
C 310.659 692.835 -78.885
C 308.089 694.026 -80.976
C 305.793 695.032 -83.026
C 304.899 696.252 -86.301
C 304.859 697.263 -89.444
C 304.714 697.366 -92.531
C 304.048 697.020 -95.874
C 302.379 698.613 -99.007
C 302.594 698.673 -102.562
C 302.386 698.237 -106.138
C 302.285 698.062 -109.410
C 302.318 697.564 -113.192
C 302.389 697.896 -115.974
C 303.614 697.967 -119.019
C 304.929 698.307 -122.283
C 307.175 697.335 -125.024
C 309.100 696.624 -127.168
C 311.082 695.511 -130.050
C 312.853 694.656 -132.357
C 316.472 695.794 -134.093
C 319.473 695.989 -136.246
C 322.085 693.911 -137.452
C 324.669 693.219 -139.577
C 327.394 692.590 -140.754
C 330.590 692.615 -141.645
C 333.882 691.107 -141.277
C 337.297 691.466 -142.770
C 340.299 690.270 -144.268
C 343.790 690.276 -143.696
C 347.070 690.625 -144.971
C 350.131 688.956 -143.891
C 353.507 687.835 -143.591
C 356.484 688.182 -143.522
C 359.747 687.887 -143.549
C 363.398 687.601 -142.171
C 366.005 686.255 -140.091
C 368.797 686.399 -138.897
C 371.366 685.951 -136.687
C 374.142 684.263 -135.677
C 376.207 685.392 -132.009
C 379.397 685.831 -129.434
C 379.700 684.815 -125.928
C 381.492 684.200 -123.368
C 382.405 684.205 -119.845
C 383.683 684.710 -117.180
C 384.574 684.886 -113.820
C 384.437 684.545 -110.712
C 384.803 683.486 -107.383
C 385.548 684.755 -103.817
C 386.552 685.414 -100.213
C 384.959 685.937 -97.203
C 383.487 687.807 -94.081
C 382.433 688.190 -91.082
C 381.606 688.136 -87.743
C 380.565 688.881 -84.682
C 379.129 690.520 -82.156
C 377.268 691.443 -79.507
C 375.090 691.585 -77.050
C 373.848 693.219 -73.652
C 372.499 693.424 -70.513
C 369.213 695.231 -69.426
C 366.625 697.628 -67.708
C 363.450 697.515 -66.602
C 360.534 697.956 -64.761
C 357.622 699.219 -63.879
C 354.761 700.901 -62.996
C 351.643 701.823 -61.704
C 348.499 702.573 -61.806
C 344.960 702.496 -60.711
C 341.900 704.295 -61.274
C 338.798 707.082 -61.226
C 335.808 708.321 -63.335
C 332.851 708.838 -64.345
C 329.993 710.142 -65.568
C 327.209 710.994 -67.126
C 324.966 713.066 -69.466
C 323.803 714.428 -71.984
C 322.660 715.733 -74.538
C 320.558 716.798 -76.923
C 317.584 716.725 -79.257
C 317.348 718.394 -82.580
C 315.497 719.875 -85.146
C 314.839 719.670 -88.412
C 314.559 721.264 -91.949
C 312.247 721.238 -94.900
C 311.071 722.132 -97.668
C 311.077 722.417 -101.006
C 311.343 722.612 -104.335
C 310.777 721.545 -107.633
C 311.525 722.621 -110.827
C 311.596 724.455 -114.508
C 312.528 724.017 -117.254
C 313.572 723.252 -120.974
C 314.176 723.092 -123.899
C 315.439 722.549 -127.302
C 317.273 722.797 -129.960
C 319.194 722.126 -132.406
C 321.641 721.162 -134.369
C 324.207 720.580 -136.335
C 327.008 719.400 -138.306
C 329.466 718.432 -140.352
C 332.145 717.576 -141.832
C 336.116 717.554 -142.014
C 338.934 716.394 -143.432
C 341.633 715.617 -145.120
C 344.603 715.911 -146.196
C 348.372 716.048 -146.981
C 351.112 715.426 -145.605
C 354.389 714.440 -145.051
C 357.565 714.532 -143.906
C 361.138 713.365 -143.065
C 364.217 712.782 -142.010
C 367.469 714.489 -140.231
C 370.021 714.209 -139.143
C 373.091 713.507 -136.391
C 375.672 713.056 -134.884
C 378.867 712.947 -133.553
C 381.698 713.289 -131.785
C 384.060 712.938 -129.456
C 385.871 711.263 -127.102
C 387.773 710.331 -124.493
C 389.374 709.013 -122.023
C 391.351 708.250 -119.176
C 393.093 706.769 -116.764
C 394.995 706.171 -114.322
C 396.688 706.295 -111.099
C 399.040 705.208 -109.112
C 400.282 705.748 -105.868
C 400.792 704.460 -102.258
C 401.224 704.935 -98.335
C 405.760 703.518 -96.304
C 407.087 706.822 -92.549
C 411.105 708.641 -90.689
C 414.283 710.457 -89.156
C 418.119 711.517 -87.958
C 422.157 714.206 -87.375
C 425.842 715.085 -85.103
C 426.578 716.233 -81.057
C 427.179 712.208 -75.581
C 430.017 710.520 -72.046
C 432.735 712.065 -70.196
C 434.389 713.646 -67.803
C 436.081 715.849 -63.419
C 437.885 716.711 -61.036
C 442.477 716.040 -58.359
C 444.858 715.578 -56.425
C 446.289 716.859 -54.757
C 447.554 715.150 -50.567
C 450.517 713.521 -47.512
C 451.398 717.513 -47.251
C 452.548 720.201 -46.372
C 455.159 722.247 -47.676
C 456.543 722.915 -41.586
C 459.346 725.013 -39.110
C 462.913 725.132 -36.764
C 465.238 726.635 -34.883
C 469.170 726.953 -34.195
C 471.450 726.973 -31.540
C 474.276 727.097 -30.221
C 476.506 727.386 -28.216
C 477.499 729.006 -25.436
C 477.784 729.512 -21.414
C 480.237 729.629 -17.989
C 481.422 729.935 -14.500
C 483.013 730.398 -12.216
C 485.831 729.916 -8.825
C 488.712 731.212 -7.309
C 488.087 735.153 -5.373
C 486.781 738.470 -3.511
C 486.531 742.902 -2.103
C 484.585 743.644 1.504
C 486.890 743.701 5.621
C 484.172 747.277 6.307
C 484.537 749.344 9.310
C 484.933 750.830 12.059
C 482.788 750.101 16.057
C 480.903 752.677 17.072
C 481.248 755.583 18.822
C 481.003 757.925 19.607
C 482.355 760.682 20.810
C 480.237 763.705 23.257
C 479.185 765.123 26.776
C 479.704 764.884 30.053
C 480.797 764.773 32.332
C 480.349 764.254 36.253
C 482.159 763.301 38.565
C 483.182 762.307 42.637
C 482.846 762.753 46.958
C 485.122 764.089 48.685
C 485.410 764.408 52.342
C 489.526 764.434 55.160
C 488.945 763.014 58.247
C 489.936 762.103 61.752
C 493.119 760.252 63.207
C 495.572 759.308 63.317
C 498.864 758.827 64.300
C 502.891 760.715 64.218
C 504.442 761.695 64.109
C 508.696 759.886 61.130
C 512.936 760.858 59.479
C 514.607 763.503 55.907
C 515.735 765.876 55.186
C 516.759 771.492 56.621
C 518.882 773.033 54.834
C 521.855 774.998 56.102
C 524.041 777.327 55.493
C 527.449 778.240 56.803
C 529.815 779.477 56.602
C 532.039 783.300 55.733
C 533.615 785.274 54.106
C 535.256 787.968 50.085
C 536.164 789.988 46.826
C 535.624 792.655 45.404
C 535.402 795.229 42.378
C 533.582 798.036 40.272
C 533.493 801.046 38.194
C 534.045 804.265 34.366
C 534.795 809.099 33.503
C 534.619 810.017 30.146
C 535.468 811.229 26.327
C 535.000 810.664 22.520
C 536.491 812.171 19.849
C 532.266 812.255 17.379
C 529.826 813.139 14.592
C 528.299 814.312 11.975
C 526.927 813.563 8.791
C 525.428 813.443 5.790
C 524.120 813.537 2.735
C 522.003 812.635 0.305
C 520.416 811.986 -2.557
C 518.356 811.321 -5.246
C 516.835 810.843 -8.091
C 515.430 810.141 -10.932
C 514.073 809.186 -13.784
C 514.196 808.772 -17.265
C 514.516 807.675 -20.512
C 514.055 806.663 -23.870
C 512.742 805.651 -26.967
C 512.804 804.474 -29.736
C 513.739 804.761 -33.659
C 513.835 803.230 -36.918
C 514.083 801.632 -40.143
C 514.203 800.024 -42.897
C 514.276 798.493 -46.067
C 514.414 796.950 -48.910
C 516.271 794.889 -51.215
C 518.513 793.003 -52.738
C 520.201 790.611 -53.737
C 521.462 787.641 -54.890
C 522.915 785.731 -57.952
C 525.081 783.031 -58.791
C 526.730 779.930 -59.620
C 528.410 777.243 -60.458
C 530.304 774.000 -61.129
C 532.076 772.029 -62.039
C 534.627 769.963 -62.024
C 537.495 767.901 -62.177
C 540.027 765.700 -60.678
C 542.143 764.045 -59.416
C 544.509 761.592 -58.053
C 546.543 759.692 -56.853
C 550.473 759.810 -55.458
C 553.758 758.917 -54.011
C 555.117 757.361 -51.124
C 557.667 755.881 -49.398
C 559.809 755.212 -47.356
C 562.430 755.253 -45.321
C 563.639 755.414 -41.893
C 566.909 755.226 -40.077
C 569.130 754.041 -37.558
C 571.116 755.282 -34.907
C 574.169 755.229 -33.123
C 574.746 755.802 -29.565
C 576.245 756.153 -26.344
C 578.343 757.083 -24.415
C 580.363 757.630 -21.894
C 581.855 759.371 -18.723
C 581.735 760.812 -15.430
C 582.979 762.462 -13.201
C 583.210 764.516 -10.479
C 583.630 764.960 -7.131
C 583.500 768.954 -5.394
C 584.381 771.947 -2.698
C 582.106 774.174 -0.886
C 581.545 776.229 1.481
C 580.174 779.198 3.078
C 579.776 781.868 4.384
C 578.568 784.803 5.812
C 576.564 787.009 6.768
C 574.408 789.086 8.605
C 573.536 792.783 9.280
C 572.507 796.215 10.543
C 570.030 798.514 9.872
C 568.245 801.709 8.451
C 566.059 804.041 8.255
C 563.615 806.438 8.593
C 561.584 809.031 8.190
C 560.042 811.633 6.784
C 557.791 813.821 5.567
C 555.047 815.334 4.575
C 553.141 818.660 3.546
C 550.594 820.931 3.290
C 548.720 822.085 0.063
C 547.251 824.232 -2.873
C 544.479 824.314 -4.779
C 541.745 825.350 -6.658
C 539.961 826.113 -9.321
C 538.421 827.130 -12.218
C 536.101 827.969 -14.699
C 534.460 827.611 -17.461
C 531.473 827.623 -19.654
C 530.670 827.530 -23.156
C 529.993 828.478 -27.160
C 529.823 826.866 -30.667
C 528.698 825.705 -33.390
C 528.151 824.854 -36.606
C 527.614 823.496 -39.568
C 528.484 822.355 -43.137
C 529.811 820.907 -45.523
C 531.142 819.404 -47.868
C 531.626 817.676 -50.701
C 530.935 815.131 -53.412
C 533.479 813.441 -55.548
C 534.438 811.870 -58.516
C 535.733 809.043 -59.732
C 538.329 807.132 -61.909
C 538.446 804.282 -64.341
C 539.669 802.365 -66.503
C 541.688 799.918 -67.577
C 543.828 797.483 -68.407
C 544.769 794.154 -69.010
C 547.592 792.444 -70.025
C 550.620 790.639 -72.143
C 552.556 788.445 -71.930
C 554.948 785.326 -71.688
C 556.907 783.078 -71.938
C 559.376 780.384 -71.597
C 562.200 778.861 -71.155
C 564.503 776.993 -70.003
C 566.734 775.452 -68.156
C 569.238 774.156 -66.471
C 571.601 772.563 -64.233
C 573.885 770.958 -62.398
C 576.053 769.909 -60.324
C 578.764 770.654 -57.513
C 580.836 769.509 -55.128
C 583.175 768.349 -53.146
C 585.884 768.350 -51.496
C 588.879 768.667 -49.094
C 589.603 770.006 -46.360
C 590.961 770.612 -43.229
C 592.460 772.281 -40.705
C 593.761 773.074 -37.167
C 594.909 774.260 -34.302
C 596.910 777.379 -32.592
C 597.844 778.647 -30.290
C 597.974 781.092 -26.900
C 598.605 782.596 -24.356
C 599.912 784.299 -21.638
C 600.960 786.523 -19.355
C 601.036 788.679 -16.812
C 600.073 789.964 -13.803
C 599.398 791.899 -11.140
C 598.409 793.433 -8.481
C 597.735 795.669 -5.809
C 596.790 797.095 -2.960
C 596.376 799.093 -0.556
C 595.747 802.073 1.443
C 595.641 803.533 4.361
C 594.911 806.668 5.775
C 594.990 809.182 8.251
C 593.376 810.686 9.433
C 593.446 812.350 11.364
C 591.399 814.209 13.327
C 591.738 816.368 16.445
C 591.063 815.599 20.068
C 590.224 815.463 22.950
C 590.031 814.373 26.005
C 588.699 814.928 29.245
C 587.683 814.898 32.444
C 586.954 814.848 35.687
C 584.924 814.835 38.348
C 583.481 815.093 41.344
C 581.666 815.016 44.281
C 580.386 815.187 47.275
C 579.041 815.593 50.201
C 577.562 816.216 53.085
C 577.579 817.556 56.326
C 577.271 819.450 59.184
C 576.448 820.820 62.339
C 574.978 821.579 65.438
C 574.398 823.236 67.883
C 575.511 824.705 71.482
C 574.747 826.775 74.328
C 574.049 828.981 77.097
C 573.222 830.982 79.441
C 572.437 833.013 82.207
C 571.672 835.004 84.643
C 571.802 838.307 86.087
C 572.289 841.511 86.721
C 571.996 844.585 86.893
C 571.011 847.851 87.213
C 570.987 850.999 89.499
C 570.832 854.554 89.358
C 570.027 858.071 89.257
C 569.522 861.309 89.227
C 568.793 865.040 88.895
C 568.840 867.838 89.033
C 569.346 870.942 88.093
C 570.099 874.290 87.241
C 570.415 877.069 84.857
C 570.801 879.255 82.888
C 570.833 882.149 80.630
C 570.998 884.478 78.697
C 573.906 886.491 76.486
C 575.658 888.814 74.201
C 575.455 890.001 70.862
C 576.253 892.206 68.378
C 577.273 893.480 65.820
C 579.123 894.544 63.279
C 579.927 894.244 59.743
C 582.117 895.944 57.226
C 582.822 897.510 54.105
C 584.970 897.133 51.320
C 587.092 898.608 48.906
C 587.696 897.574 45.458
C 588.853 897.376 42.087
C 590.917 897.497 39.916
C 592.633 897.679 37.131
C 594.718 896.486 34.043
C 595.402 894.456 31.154
C 597.298 893.431 29.010
C 598.686 891.338 26.691
C 599.099 890.357 23.459
C 601.574 886.903 22.494
C 604.073 884.548 20.211
C 603.773 880.996 19.365
C 604.595 878.499 17.567
C 605.473 875.042 16.846
C 606.889 872.497 16.132
C 607.876 869.214 15.531
C 607.812 866.086 15.440
C 607.499 862.712 14.517
C 609.287 859.298 14.689
C 610.748 855.815 14.288
C 610.492 852.770 15.881
C 611.390 849.722 18.187
C 611.344 846.707 19.264
C 611.117 843.334 19.898
C 611.372 840.284 21.182
C 612.052 837.815 23.319
C 611.921 835.145 25.365
C 610.958 832.590 27.195
C 611.833 829.262 29.175
C 611.481 826.079 30.381
C 611.053 824.952 34.096
C 611.573 823.282 37.607
C 609.685 821.997 40.079
C 608.463 820.039 42.677
C 607.807 819.096 45.765
C 607.516 818.187 49.064
C 606.504 816.799 52.113
C 605.209 816.785 55.076
C 603.132 815.495 57.860
C 602.680 816.024 61.386
C 603.045 816.017 65.540
C 602.045 818.046 68.671
C 600.593 818.929 71.344
C 599.806 820.088 74.410
C 598.672 821.551 77.145
C 598.760 823.915 80.179
C 598.913 826.461 81.923
C 599.030 829.039 83.617
C 598.396 831.380 85.933
C 596.340 833.535 88.263
C 597.217 836.957 89.449
C 597.049 839.521 91.814
C 596.187 842.722 92.212
C 596.958 846.349 93.388
C 595.279 849.158 95.215
C 595.028 851.917 96.689
C 594.948 855.262 96.849
C 594.951 858.606 96.749
C 593.456 861.778 96.555
C 594.462 865.081 96.599
C 595.620 868.887 97.639
C 595.573 871.640 96.626
C 595.243 875.342 95.326
C 595.204 878.276 94.742
C 595.211 881.693 93.401
C 596.257 884.459 92.080
C 596.646 886.948 90.137
C 597.160 888.963 87.599
C 598.049 891.018 85.196
C 598.603 893.045 82.245
C 599.113 895.143 79.695
C 599.896 896.699 77.037
C 602.239 897.096 73.849
C 602.870 898.575 70.898
C 603.710 900.345 68.271
C 605.621 901.601 66.072
C 607.912 902.600 63.141
C 609.185 901.332 60.579
C 610.414 900.885 57.368
C 612.495 899.927 54.887
C 613.783 899.197 51.331
C 615.260 898.272 48.522
C 618.730 896.807 46.951
C 620.136 895.842 44.744
C 621.672 893.217 41.874
C 622.998 891.824 39.542
C 624.947 890.666 36.925
C 627.079 889.087 34.870
C 628.431 886.871 32.776
C 628.401 884.500 30.325
C 629.041 881.937 28.249
C 629.181 879.465 26.181
C 630.023 876.682 24.147
C 630.112 874.264 21.869
C 631.002 871.891 19.993
C 632.414 868.784 18.719
C 633.142 866.853 16.189
C 634.618 863.731 15.526
C 634.336 860.639 13.580
C 634.290 857.564 11.322
C 633.699 855.030 7.443
C 635.887 851.450 7.614
C 633.539 850.562 3.045
C 632.209 847.443 -0.178
C 635.849 846.939 -3.030
C 635.165 845.573 -6.074
C 638.048 844.284 -6.063
C 641.407 841.504 -6.357
C 644.489 840.695 -5.724
C 648.139 838.711 -7.687
C 653.396 836.681 -6.858
C 655.770 836.551 -10.574
C 659.823 833.022 -10.971
C 660.348 830.320 -12.722
C 661.036 826.987 -14.343
C 661.605 825.083 -16.913
C 664.073 823.504 -18.911
C 665.924 821.742 -21.088
C 667.621 820.139 -23.454
C 669.823 817.915 -24.640
C 672.037 816.143 -26.397
C 674.187 813.922 -27.935
C 676.246 812.196 -29.782
C 678.484 810.612 -31.521
C 680.936 809.104 -33.135
C 683.230 808.933 -35.782
C 685.948 809.060 -37.890
C 688.692 808.395 -40.021
C 691.326 806.913 -41.812
C 693.853 806.841 -43.446
C 695.782 807.346 -46.963
C 698.875 807.302 -48.807
C 701.998 807.420 -50.611
C 704.869 807.458 -52.002
C 707.913 807.400 -53.772
C 710.781 807.440 -55.275
C 713.699 809.293 -56.305
C 716.017 811.581 -56.846
C 718.481 813.433 -56.595
C 721.528 814.918 -56.091
C 724.765 816.279 -57.765
C 727.373 818.655 -57.284
C 730.329 820.570 -56.497
C 732.947 822.466 -55.951
C 735.922 824.654 -54.993
C 737.984 826.549 -54.914
C 739.573 829.316 -54.139
C 741.239 832.378 -53.550
C 742.104 835.288 -51.479
C 742.670 837.698 -49.842
C 743.827 840.460 -47.719
C 744.634 842.812 -45.986
C 743.583 846.818 -45.486
C 743.366 850.312 -44.290
C 742.969 852.121 -41.262
C 743.111 854.986 -39.405
C 742.423 857.382 -37.676
C 741.132 860.166 -36.414
C 739.019 861.679 -33.867
C 738.012 865.110 -32.754
C 737.479 867.692 -30.360
C 734.878 869.767 -29.161
C 733.788 872.966 -28.118
C 731.289 873.818 -25.598
C 729.123 875.573 -23.368
C 727.180 877.726 -22.607
C 725.223 879.904 -21.137
C 721.939 881.484 -19.713
C 718.902 881.518 -17.787
C 716.232 882.771 -17.051
C 712.995 883.024 -15.983
C 710.728 883.716 -13.541
C 706.458 883.286 -14.298
C 702.433 884.067 -13.866
C 699.672 881.733 -13.271
C 696.668 881.168 -12.378
C 693.377 879.619 -12.503
C 690.455 879.039 -12.844
C 687.280 877.638 -13.113
C 685.007 875.491 -13.249
C 682.351 873.296 -12.568
C 678.956 872.063 -13.924
C 675.457 870.765 -14.628
C 674.041 867.980 -16.082
C 672.279 865.699 -18.747
C 670.557 863.244 -19.872
C 668.493 860.579 -20.555
C 666.666 858.226 -22.017
C 665.374 856.256 -24.379
C 664.348 853.654 -26.253
C 663.775 850.667 -27.497
C 661.689 848.289 -29.896
C 660.067 845.478 -30.983
C 661.010 843.174 -33.992
C 660.951 841.180 -37.370
C 662.075 838.245 -38.571
C 662.393 835.236 -40.282
C 663.338 833.122 -42.626
C 664.193 831.196 -45.338
C 664.995 828.561 -47.495
C 666.915 826.710 -49.324
C 668.267 823.542 -50.690
C 670.347 822.417 -53.396
C 671.845 821.242 -57.106
C 675.156 820.920 -59.071
C 677.695 819.679 -60.500
C 680.230 818.923 -62.591
C 683.040 818.262 -64.194
C 685.953 818.907 -66.623
C 688.433 820.155 -67.979
C 690.936 821.418 -69.272
C 693.935 821.822 -70.715
C 697.590 821.174 -71.436
C 700.078 823.678 -72.633
C 703.004 824.520 -74.344
C 705.967 826.014 -73.975
C 708.657 828.592 -75.091
C 712.374 828.805 -75.533
C 715.120 830.028 -76.431
C 717.659 832.207 -76.261
C 720.044 834.528 -75.915
C 723.092 835.793 -74.713
C 724.953 838.685 -75.019
C 727.505 841.682 -76.209
C 729.114 843.875 -75.110
C 731.451 846.631 -73.544
C 733.363 848.808 -72.798
C 735.289 851.600 -71.397
C 736.178 854.613 -70.611
C 736.974 857.223 -68.974
C 737.112 859.791 -66.937
C 737.127 862.584 -65.208
C 737.082 865.326 -62.841
C 737.277 867.953 -60.785
C 736.884 870.423 -58.824
C 734.572 873.290 -57.327
C 734.086 875.707 -55.043
C 733.829 878.349 -53.121
C 732.784 881.188 -52.167
C 731.043 884.346 -50.812
C 728.369 885.171 -49.412
C 726.048 886.748 -47.376
C 723.187 888.280 -46.445
C 720.486 889.819 -44.170
C 717.846 891.094 -42.641
C 714.224 892.871 -43.253
C 711.842 893.870 -42.200
C 707.911 894.042 -40.785
C 705.211 894.738 -39.618
C 702.220 896.095 -38.519
C 699.054 897.091 -38.026
C 695.840 897.161 -37.139
C 693.128 896.353 -35.235
C 690.062 895.719 -34.016
C 687.342 894.821 -32.533
C 684.021 894.153 -31.473
C 681.282 893.331 -29.782
C 678.298 892.921 -28.849
C 674.740 892.144 -28.758
C 671.898 892.153 -27.152
C 668.545 891.200 -27.613
C 664.474 894.202 -25.618
C 663.132 890.694 -25.888
C 658.307 891.958 -26.546
C 655.745 888.200 -26.312
C 653.311 884.919 -24.218
C 649.962 884.188 -26.135
C 646.866 883.140 -27.523
C 645.901 881.068 -28.748
C 643.934 878.328 -29.102
C 640.483 878.396 -27.174
C 636.705 877.251 -28.369
C 635.508 872.760 -28.722
C 633.235 870.637 -27.758
C 631.111 867.763 -26.954
C 629.411 864.675 -25.629
C 627.727 861.298 -26.064
C 627.500 857.902 -26.773
C 626.738 854.808 -26.614
C 623.609 853.504 -25.044
C 624.274 850.612 -24.242
C 623.843 847.857 -23.764
C 622.269 843.455 -23.633
C 620.318 840.744 -22.787
C 618.850 837.478 -22.718
C 618.427 834.379 -22.578
C 615.840 831.219 -21.829
C 615.006 828.418 -23.297
C 612.950 826.975 -25.599
C 614.822 822.402 -30.048
C 612.588 823.963 -31.665
C 609.723 824.771 -32.627
C 605.133 827.077 -34.726
C 606.249 830.337 -37.415
C 604.747 833.080 -41.224
C 604.755 836.038 -42.997
C 603.705 839.218 -44.740
C 601.164 842.664 -44.637
C 602.334 845.425 -47.976
C 603.103 850.305 -51.467
C 602.832 854.449 -49.444
C 603.560 857.915 -50.582
C 602.120 859.114 -51.064
C 601.386 862.750 -53.041
C 597.890 865.499 -52.469
C 596.615 867.925 -51.016
C 593.953 868.872 -47.362
C 593.058 871.160 -46.471
C 595.557 873.270 -43.055
C 594.640 877.355 -40.898
C 593.476 881.468 -39.243
C 590.671 883.760 -38.019
C 590.911 886.788 -37.188
C 590.251 890.758 -35.750
C 589.463 891.072 -33.726
C 587.200 893.395 -33.871
C 585.399 897.167 -30.611
C 583.365 899.957 -30.370
C 583.273 902.212 -28.050
C 583.793 904.851 -27.455
C 583.329 908.718 -27.130
C 587.445 910.582 -25.816
C 587.681 912.476 -23.848
C 586.973 915.252 -22.260
C 588.119 918.656 -20.136
C 588.540 921.465 -17.646
C 588.893 923.710 -15.583
C 588.498 926.060 -12.813
C 590.389 929.758 -12.841
C 591.909 933.764 -10.711
C 591.536 936.355 -8.938
C 591.735 940.082 -7.903
C 592.279 940.938 -5.627
C 591.839 945.082 -5.118
C 592.075 947.417 -1.868
C 590.700 951.226 -1.466
C 588.414 954.545 -0.398
C 589.947 958.793 0.574
C 588.495 962.768 0.458
C 587.020 966.060 3.118
C 585.622 968.906 3.860
C 586.473 971.686 4.608
C 583.411 975.581 3.603
C 583.088 978.059 4.423
C 581.336 980.120 6.381
C 581.859 982.087 9.879
C 582.090 984.562 12.288
C 581.991 985.501 15.345
C 581.486 989.256 17.893
C 585.035 992.487 19.387
C 585.903 995.364 21.760
C 585.097 999.923 21.365
C 587.025 1003.220 20.658
C 587.603 1007.203 19.392
C 585.459 1009.730 20.557
C 583.226 1011.927 23.008
C 581.137 1013.939 22.931
C 580.406 1017.746 23.266
C 578.608 1020.698 23.278
C 577.050 1023.209 24.787
C 579.675 1027.548 27.172
C 580.226 1030.637 29.453
C 582.809 1035.030 30.645
C 583.023 1039.299 28.125
C 582.417 1042.494 27.559
C 582.599 1045.284 31.324
C 583.139 1047.932 30.332
C 584.484 1050.739 31.819
C 588.470 1052.830 35.521
C 588.772 1057.508 37.993
C 589.481 1060.768 39.485
C 589.791 1062.113 41.584
C 590.898 1064.968 44.872
C 593.656 1067.142 47.776
C 594.537 1070.450 48.644
C 594.409 1074.603 49.862
C 593.460 1078.219 51.401
C 593.471 1081.482 53.067
C 593.776 1083.760 56.202
C 593.575 1088.914 56.477
C 595.173 1091.248 58.126
C 598.932 1092.411 60.693
C 601.050 1093.982 61.127
C 603.303 1097.427 61.433
C 604.848 1099.656 63.156
C 607.227 1102.296 65.102
C 609.844 1102.251 66.395
C 611.980 1104.148 67.876
C 615.532 1106.900 67.961
C 617.873 1104.731 70.914
C 619.132 1103.552 74.402
C 617.713 1102.871 77.727
C 620.356 1103.907 82.343
C 620.852 1101.929 85.298
C 624.031 1100.314 85.831
C 625.815 1100.727 89.058
C 628.143 1099.067 93.032
C 630.171 1100.407 95.226
C 630.131 1101.173 98.244
C 634.078 1102.788 101.486
C 633.220 1105.369 100.996
C 634.093 1107.929 103.725
C 632.924 1111.519 105.183
C 632.848 1114.944 104.624
C 631.688 1118.555 106.060
C 629.393 1122.519 106.127
C 627.519 1126.875 104.163
C 626.027 1128.679 103.525
C 623.285 1130.167 102.378
C 621.525 1131.959 102.071
C 619.577 1134.470 102.812
C 617.217 1136.492 103.760
C 614.971 1139.055 102.776
C 612.615 1141.418 102.419
C 610.405 1143.899 102.284
C 607.704 1145.507 101.135
C 605.349 1147.698 100.252
C 602.602 1149.575 99.329
C 600.302 1151.775 98.622
C 598.129 1154.003 97.699
C 596.018 1156.251 96.525
C 595.066 1159.579 95.958
C 594.427 1162.732 94.734
C 593.008 1165.744 93.539
C 590.865 1168.237 92.301
C 590.138 1170.853 91.002
C 589.761 1174.875 91.166
C 588.940 1177.957 89.494
C 588.277 1181.055 87.767
C 587.644 1183.665 86.043
C 586.828 1186.656 84.374
C 586.179 1189.358 82.712
C 587.364 1192.086 80.671
C 589.147 1194.198 78.865
C 590.610 1195.626 76.544
C 591.666 1197.050 73.612
C 592.218 1200.369 71.660
C 594.207 1201.790 69.069
C 595.742 1203.027 66.046
C 597.272 1204.293 63.438
C 599.098 1205.455 60.296
C 600.637 1206.835 58.405
C 603.212 1207.585 56.511
C 606.033 1208.595 54.635
C 609.070 1207.928 52.675
C 611.596 1207.367 51.221
C 614.451 1206.770 48.993
C 616.899 1206.236 47.287
C 621.047 1206.168 47.725
C 624.679 1205.822 47.116
C 626.995 1203.483 45.787
C 630.065 1202.624 44.558
C 632.786 1201.355 44.125
C 635.904 1200.262 44.431
C 638.119 1197.402 44.830
C 641.799 1196.718 44.939
C 644.786 1195.010 44.019
C 647.406 1193.159 45.510
C 650.861 1192.440 45.738
C 652.488 1189.266 46.512
C 654.896 1186.698 47.110
C 657.418 1185.561 48.262
C 660.083 1183.827 49.057
C 662.363 1181.339 51.037
C 663.179 1178.214 52.619
C 664.934 1176.537 54.449
C 665.856 1174.079 56.638
C 667.277 1171.051 57.263
C 667.398 1169.458 61.317
C 668.854 1167.255 64.484
C 667.104 1164.866 66.641
C 667.165 1162.492 68.763
C 666.146 1160.612 71.708
C 665.978 1159.311 74.405
C 665.063 1157.642 77.319
C 663.301 1156.150 79.432
C 661.685 1153.772 81.449
C 660.790 1152.942 85.109
C 659.955 1151.499 88.521
C 657.225 1151.400 90.621
C 654.843 1152.253 93.624
C 652.537 1151.798 95.798
C 650.149 1150.756 98.044
C 647.903 1150.553 100.478
C 645.801 1151.455 102.906
C 643.121 1151.943 104.885
C 640.098 1152.046 106.168
C 637.716 1152.493 109.312
C 635.053 1151.978 111.399
C 632.174 1154.466 112.277
C 629.693 1156.832 114.185
C 626.463 1157.757 113.998
C 623.204 1158.692 114.766
C 620.618 1160.666 115.286
C 618.169 1162.944 116.065
C 615.127 1164.576 116.635
C 612.730 1166.663 116.043
C 609.211 1167.790 115.758
C 607.353 1170.851 115.450
C 605.375 1174.452 116.165
C 604.230 1177.683 114.383
C 602.395 1179.878 113.026
C 600.926 1182.732 111.993
C 599.587 1185.336 110.466
C 599.369 1188.968 109.218
C 599.981 1191.617 107.750
C 600.614 1194.228 106.229
C 600.308 1197.025 104.405
C 598.993 1199.314 101.698
C 600.853 1202.109 100.078
C 600.943 1205.190 98.435
C 601.998 1206.688 95.645
C 603.912 1209.532 93.808
C 603.472 1211.807 90.860
C 604.092 1214.200 88.928
C 605.849 1215.803 86.569
C 607.796 1217.213 84.242
C 608.750 1218.006 80.957
C 611.230 1219.826 79.388
C 613.563 1222.755 77.687
C 615.628 1223.118 75.635
C 618.204 1223.576 72.692
C 620.150 1224.384 70.568
C 622.798 1224.783 68.059
C 625.725 1225.228 66.744
C 628.409 1224.826 65.085
C 631.221 1223.750 63.779
C 634.220 1222.919 62.729
C 637.283 1221.513 61.399
C 640.145 1220.463 60.032
C 642.930 1219.164 59.224
C 646.326 1217.381 60.274
C 649.126 1215.753 59.379
C 652.052 1214.593 58.466
C 655.136 1213.892 58.720
C 658.703 1212.577 59.343
C 660.149 1210.248 60.851
C 662.376 1207.727 61.690
C 664.463 1205.852 63.568
C 666.750 1202.932 64.608
C 668.651 1200.611 65.998
C 670.845 1199.701 69.317
C 672.359 1197.847 70.749
C 673.366 1194.734 73.353
C 674.652 1192.559 75.011
C 676.617 1190.440 76.920
C 678.158 1188.662 79.312
C 678.870 1186.328 81.585
C 678.811 1183.200 82.943
C 678.866 1180.507 84.952
C 678.654 1177.709 86.542
C 678.690 1175.015 88.851
C 678.587 1172.048 90.345
C 678.803 1169.685 92.422
C 678.612 1167.661 95.444
C 679.322 1164.896 97.028
C 678.839 1163.398 100.172
C 677.302 1161.682 102.592
C 677.799 1159.829 106.479
C 677.659 1159.675 110.765
C 680.138 1156.874 112.750
C 680.663 1152.810 113.416
C 684.140 1150.893 114.239
C 689.099 1150.335 116.031
C 690.670 1147.493 117.115
C 693.049 1146.130 117.972
C 695.995 1144.770 117.875
C 699.276 1143.150 118.626
C 703.140 1142.689 120.839
C 706.006 1143.246 119.411
C 708.310 1140.608 118.798
C 709.191 1137.011 118.029
C 712.486 1136.655 117.886
C 715.612 1134.695 117.491
C 717.757 1130.232 117.540
C 719.390 1127.487 116.590
C 719.319 1124.882 114.825
C 719.876 1122.696 113.825
C 722.959 1121.080 114.203
C 725.964 1120.126 117.704
C 727.256 1117.811 119.988
C 729.910 1116.468 123.087
C 731.114 1114.283 124.536
C 733.354 1108.844 123.193
C 733.680 1105.858 124.573
C 735.303 1102.685 125.984
C 736.273 1100.288 128.447
C 735.408 1097.729 129.111
C 736.517 1093.637 126.343
C 733.932 1090.920 129.446
C 731.673 1089.210 126.904
C 730.555 1085.141 126.859
C 730.249 1082.360 123.771
C 729.122 1080.058 121.425
C 727.152 1077.808 120.922
C 726.617 1074.362 121.085
C 725.068 1071.733 117.946
C 722.141 1068.120 119.095
C 721.366 1065.825 117.970
C 721.290 1063.450 116.645
C 719.255 1060.875 114.516
C 720.846 1055.788 116.845
C 718.230 1052.969 117.938
C 717.284 1050.011 114.640
C 720.073 1045.486 112.548
C 720.329 1042.206 111.594
C 717.041 1042.534 109.162
C 715.785 1042.630 104.448
C 716.991 1039.325 100.845
C 714.664 1036.237 101.050
C 714.538 1033.889 97.945
C 712.096 1030.935 95.972
C 710.544 1027.224 95.524
C 709.368 1024.467 94.406
C 708.581 1020.729 91.314
C 708.246 1018.246 91.444
C 709.223 1016.523 91.973
C 711.137 1014.378 92.977
C 712.764 1012.799 92.463
C 714.938 1011.119 93.899
C 719.369 1011.532 94.650
C 721.985 1010.250 92.914
C 724.384 1006.959 92.260
C 727.461 1005.115 92.259
C 729.827 1003.095 94.333
C 732.893 1003.040 93.898
C 737.384 1002.840 93.302
C 738.877 1004.334 89.761
C 739.745 1003.873 88.090
C 742.732 1005.992 86.711
C 746.512 1006.035 87.086
C 748.948 1004.976 90.219
C 752.206 1006.661 91.203
C 754.452 1006.108 95.569
C 757.401 1007.241 96.785
C 759.637 1008.064 98.132
C 762.512 1008.050 100.681
C 762.909 1009.555 102.640
C 763.781 1010.484 105.099
C 766.098 1010.914 108.472
C 767.150 1014.473 109.385
C 767.431 1017.116 112.318
C 771.116 1016.106 114.600
C 773.037 1018.214 117.861
C 776.186 1019.452 120.527
C 779.217 1017.263 123.301
C 781.564 1018.816 127.595
C 785.005 1018.301 128.759
C 786.408 1018.369 131.504
C 790.341 1018.277 133.652
C 791.715 1021.835 135.619
C 789.852 1023.760 137.965
C 787.885 1028.245 139.050
C 788.588 1030.869 138.536
C 788.411 1034.931 140.880
C 789.095 1038.717 142.352
C 788.293 1041.772 144.554
C 788.872 1044.447 142.955
C 790.327 1050.050 142.649
C 789.764 1053.424 141.880
C 788.920 1056.318 141.729
C 786.289 1058.736 142.180
C 786.764 1062.506 142.525
C 784.253 1066.389 143.720
C 780.057 1067.525 142.169
C 778.178 1070.525 141.286
C 774.399 1074.007 141.845
C 772.029 1076.518 142.143
C 770.927 1079.679 142.076
C 770.146 1083.070 141.330
C 767.486 1086.304 140.662
C 767.583 1089.856 140.031
C 766.349 1093.538 139.364
C 765.833 1097.007 140.766
C 766.086 1100.585 140.942
C 764.952 1103.937 141.153
C 765.150 1107.161 139.127
C 764.818 1111.211 135.904
C 763.948 1110.326 133.158
C 763.790 1109.439 130.241
C 762.429 1109.656 125.919
C 760.228 1109.625 122.996
C 758.701 1108.281 119.610
C 757.815 1111.761 115.877
C 758.097 1112.491 111.712
C 757.733 1113.604 109.087
C 757.428 1112.564 105.726
C 756.097 1113.409 102.709
C 754.765 1114.385 99.437
C 752.961 1113.934 97.449
C 750.239 1113.294 94.977
N -17.553 -7.635 64.778
N 33.547 236.649 84.181
N 222.712 273.254 173.086
N 336.902 343.608 161.088
N 306.373 573.841 -7.241
N 310.716 569.236 110.270
N 291.603 459.965 29.650
N 463.538 676.353 -77.813
N 344.223 700.053 -105.367
N 554.804 791.064 -30.599
N 596.583 859.732 56.910
N 703.609 849.843 -42.953
N 630.609 1184.728 80.319
