# Supplementary material for: Impact of DNA methylation on 3D genome structure
Source: Nat Commun. 2021 May 28;12:3243. doi: 10.1038/s41467-021-23142-8 (PMC8163762; doi:10.1038/s41467-021-23142-8)
Supplement: Supplementary file 7 — Supplementary Software 2 [file 41467_2021_23142_MOESM7_ESM.zip › Supplementary_Software2/test/output_pos/cartnucl_000000_000052.xyz]

2888
generated by Juergen Walther
C 0.000 0.000 0.000
C 4.370 -0.855 3.780
C 5.979 -1.891 6.908
C 7.037 -2.367 10.323
C 8.890 -3.580 12.935
C 10.204 -6.106 14.338
C 12.274 -7.639 16.318
C 12.689 -10.243 18.689
C 13.685 -12.558 20.907
C 14.771 -14.634 23.265
C 15.353 -17.624 24.652
C 15.928 -20.227 26.656
C 16.711 -23.145 28.327
C 17.396 -25.604 30.357
C 17.830 -28.086 32.404
C 18.024 -30.665 34.453
C 17.995 -32.042 37.679
C 17.256 -33.531 40.693
C 17.001 -35.625 43.533
C 17.152 -38.287 45.819
C 16.424 -39.846 48.289
C 16.626 -40.392 52.290
C 15.633 -42.282 55.190
C 14.501 -44.077 58.108
C 13.374 -45.806 60.543
C 12.383 -47.682 63.352
C 11.312 -49.396 65.882
C 8.862 -49.843 68.491
C 6.278 -49.619 70.534
C 3.487 -49.895 71.839
C 0.439 -50.854 73.075
C -1.592 -51.813 76.252
C -4.907 -51.818 77.553
C -8.302 -52.426 78.617
C -11.358 -52.801 79.742
C -15.016 -53.235 80.735
C -17.500 -53.197 82.030
C -20.566 -52.267 82.745
C -23.772 -51.149 83.732
C -27.108 -49.766 83.052
C -29.740 -48.512 82.495
C -33.191 -47.436 81.856
C -35.982 -46.395 81.301
C -38.043 -42.771 81.458
C -40.643 -40.149 81.231
C -42.984 -38.846 78.903
C -45.739 -36.996 78.091
C -47.630 -34.933 76.919
C -49.159 -32.136 75.997
C -50.020 -29.871 73.282
C -52.051 -26.766 72.777
C -54.476 -24.734 71.141
C -54.725 -21.593 69.535
C -56.528 -18.598 68.995
C -56.729 -16.567 65.970
C -57.552 -14.055 63.570
C -58.045 -11.246 62.644
C -58.889 -8.481 61.103
C -58.519 -5.279 58.885
C -57.594 -3.441 55.936
C -57.069 -0.819 54.490
C -55.738 1.402 52.258
C -55.946 3.168 49.356
C -52.667 5.746 48.095
C -50.864 8.943 46.218
C -48.003 8.972 43.929
C -46.227 10.447 41.735
C -43.173 11.482 40.049
C -40.839 13.016 38.958
C -37.877 14.099 37.484
C -35.079 14.018 36.085
C -32.411 14.072 33.802
C -28.888 15.535 33.222
C -25.577 16.953 32.016
C -22.277 15.964 31.959
C -18.484 15.700 32.936
C -15.358 15.125 32.549
C -12.104 14.575 31.579
C -8.811 14.181 31.466
C -5.649 13.807 32.460
C -2.499 12.738 32.980
C 0.302 11.020 33.044
C 4.226 10.872 33.628
C 7.492 9.962 33.159
C 9.789 7.929 35.574
C 12.696 6.825 37.967
C 14.393 4.020 38.726
C 16.881 1.744 39.568
C 18.738 -0.217 41.456
C 20.713 -1.942 43.674
C 22.888 -4.214 45.205
C 23.727 -6.675 47.127
C 25.506 -9.787 48.066
C 26.225 -11.727 51.005
C 27.823 -13.217 54.556
C 26.924 -15.447 57.581
C 26.811 -17.904 59.576
C 26.722 -19.930 62.268
C 26.166 -22.117 64.680
C 25.144 -23.319 68.188
C 23.497 -23.893 70.739
C 21.795 -24.477 73.248
C 20.389 -26.013 75.876
C 18.873 -28.838 77.881
C 16.369 -28.499 80.621
C 14.869 -29.634 83.564
C 11.932 -30.518 84.884
C 9.218 -30.266 87.659
C 6.998 -32.519 89.671
C 4.979 -33.334 91.931
C 1.980 -33.408 93.422
C -1.097 -33.293 94.731
C -4.349 -34.488 95.305
C -7.136 -33.536 97.108
C -9.987 -32.873 99.997
C -12.869 -32.416 100.291
C -16.777 -32.068 100.633
C -19.666 -31.788 101.358
C -23.262 -31.125 101.680
C -26.052 -29.550 102.153
C -28.949 -28.300 101.744
C -31.607 -26.686 100.698
C -34.178 -24.793 99.926
C -36.990 -22.962 98.561
C -39.729 -21.344 97.539
C -41.960 -19.445 96.309
C -43.022 -15.935 94.771
C -45.320 -14.046 93.208
C -47.724 -12.105 92.114
C -49.290 -9.399 91.577
C -50.815 -6.036 90.480
C -50.347 -3.796 88.347
C -50.870 -1.295 86.004
C -50.493 1.642 84.381
C -50.874 4.342 81.660
C -50.766 6.881 79.545
C -49.319 10.658 79.001
C -48.970 12.869 77.338
C -47.328 15.453 74.489
C -46.651 17.637 72.513
C -46.168 20.512 70.643
C -45.059 23.295 69.132
C -43.542 25.382 67.019
C -42.288 26.381 64.009
C -40.589 27.813 61.488
C -39.071 28.794 58.817
C -37.116 30.385 56.318
C -35.733 31.413 53.477
C -34.085 32.987 51.297
C -31.445 34.750 49.511
C -30.470 36.473 46.915
C -27.581 38.026 45.650
C -26.444 40.013 44.455
C -24.241 42.385 42.941
C -22.575 44.698 42.667
C -23.015 48.283 41.014
C -24.221 50.661 37.984
C -25.436 53.821 37.685
C -29.145 57.517 42.190
C -29.410 60.674 44.074
C -28.689 64.727 44.441
C -30.101 67.685 45.211
C -29.120 72.047 45.832
C -31.886 74.739 45.918
C -29.659 79.217 45.841
C -28.176 82.598 42.994
C -26.775 85.399 40.016
C -26.055 88.049 37.853
C -29.518 92.033 38.113
C -29.429 95.308 37.729
C -29.027 98.869 36.770
C -26.526 102.025 36.537
C -24.562 105.817 36.565
C -22.672 107.967 35.863
C -19.964 112.128 35.827
C -17.626 113.848 34.555
C -15.732 116.181 31.385
C -13.636 117.161 29.667
C -12.200 118.998 26.399
C -10.398 123.322 29.142
C -7.122 124.446 29.387
C -3.037 125.054 30.583
C 1.337 122.680 31.670
C 5.290 121.024 30.682
C 8.786 121.031 32.499
C 10.971 120.822 32.148
C 14.536 118.362 31.288
C 16.342 116.987 29.993
C 19.633 116.583 29.916
C 21.366 115.795 27.644
C 25.087 115.185 27.127
C 28.509 114.786 27.660
C 30.527 113.467 27.431
C 33.440 110.385 26.185
C 36.796 111.121 27.534
C 40.945 112.307 27.350
C 43.864 114.725 27.302
C 46.177 116.936 26.025
C 49.982 117.262 23.920
C 51.922 117.810 21.039
C 55.332 117.378 22.199
C 58.529 118.220 19.679
C 61.200 119.333 18.831
C 63.029 119.380 16.617
C 66.767 122.037 17.456
C 67.761 121.566 16.370
C 70.017 123.495 13.212
C 71.758 122.099 9.764
C 75.330 123.743 8.143
C 79.591 123.365 7.712
C 81.882 124.246 8.008
C 84.626 123.750 9.314
C 87.273 126.526 8.448
C 90.371 128.442 9.792
C 93.806 128.062 9.342
C 96.268 130.745 3.745
C 100.551 130.638 4.119
C 105.351 129.460 1.476
C 108.045 131.966 1.512
C 111.497 133.310 2.040
C 114.915 135.520 4.006
C 117.994 138.835 5.655
C 119.310 141.911 7.435
C 123.241 144.172 7.509
C 123.296 146.419 8.287
C 123.530 149.461 5.982
C 125.246 152.567 7.962
C 127.735 154.968 9.454
C 132.601 155.328 8.339
C 135.236 156.789 8.149
C 137.778 159.719 6.501
C 141.365 160.009 5.614
C 145.453 161.450 7.447
C 148.833 161.266 6.207
C 151.883 162.822 5.948
C 156.451 162.001 7.179
C 159.936 162.431 8.249
C 163.832 163.401 7.623
C 168.353 166.603 7.612
C 170.517 168.420 9.459
C 174.061 167.283 12.095
C 176.879 168.770 13.886
C 180.619 169.084 16.258
C 182.873 168.651 19.202
C 186.607 169.040 20.454
C 190.594 169.455 19.474
C 194.821 169.472 19.088
C 196.904 166.310 21.817
C 200.865 167.830 23.255
C 203.650 167.988 27.182
C 206.002 167.203 29.513
C 208.978 168.206 31.357
C 212.940 167.933 32.076
C 216.841 169.448 31.205
C 220.002 169.479 30.660
C 222.773 170.185 30.518
C 226.781 172.037 32.379
C 229.063 174.785 34.481
C 230.875 179.430 35.965
C 234.159 179.965 36.261
C 235.910 183.424 36.810
C 237.002 185.851 37.120
C 238.957 186.976 40.277
C 241.880 187.723 42.501
C 243.095 189.307 44.897
C 246.606 189.308 46.233
C 246.645 192.276 48.732
C 247.640 194.501 51.317
C 247.958 196.077 53.849
C 249.150 195.448 57.019
C 249.569 198.102 59.144
C 251.800 197.397 61.455
C 251.090 197.173 66.308
C 253.961 199.875 68.395
C 257.076 201.281 70.826
C 257.304 206.200 72.059
C 260.022 208.991 74.128
C 263.339 211.041 75.810
C 266.943 210.677 78.083
C 268.048 211.482 81.418
C 270.206 211.088 83.824
C 272.418 210.456 85.989
C 274.839 212.335 87.828
C 276.615 213.358 90.492
C 274.630 209.905 96.884
C 272.111 211.383 99.819
C 272.357 212.670 102.792
C 270.769 214.626 105.289
C 269.757 216.323 108.002
C 268.998 218.157 110.669
C 267.138 219.086 113.292
C 265.621 220.649 115.818
C 263.964 221.811 118.615
C 262.632 223.386 121.141
C 261.127 225.035 123.497
C 259.396 226.733 125.736
C 258.553 229.734 127.345
C 257.165 232.686 128.443
C 255.594 235.300 130.235
C 253.791 237.230 132.550
C 252.313 239.647 133.568
C 252.322 243.420 135.021
C 250.454 246.285 136.151
C 248.576 249.208 137.122
C 246.715 251.669 137.940
C 244.854 254.447 139.040
C 243.046 256.988 139.913
C 241.374 260.048 138.990
C 240.098 262.653 137.414
C 238.246 264.547 135.816
C 235.697 266.371 134.434
C 233.930 269.834 134.277
C 231.963 271.873 132.119
C 229.459 273.645 130.218
C 227.351 275.417 128.441
C 224.813 277.199 126.219
C 223.396 279.040 124.652
C 222.267 280.540 121.959
C 221.218 282.352 119.110
C 220.167 282.608 115.598
C 219.463 282.804 112.721
C 218.104 283.097 109.324
C 217.135 283.313 106.461
C 218.687 284.285 102.712
C 219.093 284.920 99.091
C 218.473 283.339 95.974
C 218.136 283.373 92.574
C 218.476 282.874 89.601
C 219.632 282.601 86.503
C 220.652 280.386 83.801
C 221.767 280.663 80.237
C 221.715 279.839 76.773
C 223.883 278.635 74.251
C 225.052 278.813 70.918
C 226.276 276.121 68.779
C 227.536 274.226 66.029
C 229.346 273.706 63.696
C 230.856 272.669 60.979
C 233.410 270.732 58.735
C 235.190 267.831 57.575
C 237.448 266.551 55.992
C 239.834 264.283 55.071
C 240.857 261.689 53.122
C 244.809 259.935 53.667
C 248.278 257.990 52.577
C 249.904 255.105 54.143
C 251.990 252.701 54.025
C 254.568 250.447 55.257
C 257.131 248.983 55.786
C 259.705 246.961 56.970
C 261.276 244.941 58.772
C 262.802 242.109 60.180
C 266.090 240.855 61.763
C 269.162 239.040 63.064
C 270.441 238.116 66.128
C 272.671 238.145 69.358
C 274.140 236.982 71.955
C 275.662 235.227 74.492
C 277.395 234.306 77.167
C 279.148 234.489 79.999
C 280.317 234.151 83.139
C 280.727 233.396 86.311
C 283.098 233.024 89.473
C 284.387 231.717 92.361
C 284.419 233.325 95.920
C 285.551 234.853 99.351
C 284.481 234.929 102.540
C 284.322 234.948 106.012
C 284.095 236.156 109.069
C 284.152 237.678 112.147
C 283.854 238.437 115.549
C 282.606 239.872 118.165
C 281.362 240.074 121.650
C 280.524 242.569 124.097
C 280.632 245.491 127.070
C 278.568 248.423 128.510
C 276.737 250.152 130.430
C 275.310 252.591 132.269
C 273.447 254.852 133.792
C 272.145 258.376 134.619
C 270.868 261.178 134.360
C 269.547 263.952 134.057
C 267.678 266.683 134.592
C 264.688 268.719 135.696
C 263.605 271.991 134.277
C 262.013 275.086 134.569
C 259.599 276.973 133.244
C 258.319 280.319 131.730
C 255.338 282.580 131.955
C 253.620 285.166 131.497
C 251.810 287.307 129.664
C 250.086 289.309 127.611
C 247.175 290.520 126.062
C 246.321 293.007 123.825
C 245.285 296.534 121.982
C 243.870 297.540 119.617
C 241.734 298.823 116.567
C 240.211 300.230 114.411
C 238.513 301.449 111.394
C 238.040 302.709 108.448
C 237.179 303.111 105.412
C 236.701 302.874 102.174
C 236.517 302.906 98.895
C 236.088 302.417 95.331
C 235.565 302.222 92.037
C 235.561 301.733 88.897
C 237.515 300.819 85.557
C 237.436 300.022 82.293
C 237.368 299.709 79.032
C 238.460 299.809 76.055
C 240.046 299.418 72.566
C 241.918 297.450 71.012
C 243.360 295.538 68.505
C 245.757 294.151 66.574
C 247.414 291.857 63.960
C 249.296 290.021 61.956
C 253.097 289.504 60.563
C 254.908 288.016 59.051
C 257.723 285.112 57.988
C 259.694 283.243 56.663
C 262.091 281.587 54.790
C 264.832 280.121 53.527
C 267.239 277.913 52.856
C 268.566 274.798 52.448
C 270.545 272.092 52.221
C 272.049 269.240 52.103
C 274.312 266.510 51.973
C 275.755 263.531 51.683
C 277.839 261.180 51.412
C 280.718 258.994 51.859
C 282.468 256.412 50.893
C 285.378 254.651 51.781
C 289.476 252.882 53.878
C 294.753 252.225 54.148
C 300.489 253.873 55.277
C 301.200 250.877 53.636
C 304.640 248.702 52.421
C 306.243 245.227 50.666
C 308.810 244.208 49.611
C 313.777 246.218 48.761
C 317.709 246.400 48.655
C 320.525 244.750 47.259
C 323.221 242.701 48.796
C 324.301 239.094 44.214
C 327.194 237.322 43.854
C 329.090 235.455 42.500
C 333.009 233.025 43.479
C 336.771 232.899 43.015
C 339.207 232.031 40.440
C 342.023 229.287 39.672
C 342.423 227.206 36.481
C 342.721 223.393 31.099
C 346.103 223.699 27.918
C 349.217 222.516 26.787
C 351.633 223.229 26.607
C 354.516 224.857 25.929
C 356.645 224.449 24.108
C 359.027 221.243 21.738
C 362.076 220.948 21.236
C 364.195 216.861 19.677
C 367.419 217.182 17.587
C 371.512 218.554 17.756
C 373.735 218.601 15.282
C 376.023 217.802 13.960
C 377.689 218.448 9.285
C 380.567 216.177 8.157
C 380.271 214.487 4.589
C 383.607 216.611 2.242
C 384.935 215.073 -0.479
C 386.985 215.166 -2.500
C 389.006 212.932 -4.028
C 388.874 210.779 -5.883
C 389.616 208.315 -8.365
C 389.816 206.251 -10.743
C 392.699 204.536 -13.492
C 394.675 202.343 -16.103
C 395.716 201.230 -19.435
C 395.814 199.324 -22.882
C 393.894 197.294 -26.099
C 393.310 197.491 -29.469
C 392.333 194.306 -32.195
C 392.995 193.153 -34.783
C 394.513 189.863 -37.224
C 392.857 188.302 -39.767
C 396.113 185.567 -40.920
C 395.177 185.121 -44.049
C 396.187 181.770 -45.192
C 397.340 178.364 -46.192
C 400.025 176.759 -48.115
C 402.396 174.526 -51.101
C 404.591 170.080 -50.229
C 405.255 166.159 -51.548
C 405.772 162.259 -51.908
C 410.294 159.978 -50.788
C 412.050 157.411 -50.236
C 413.068 155.841 -49.392
C 414.784 152.679 -48.138
C 414.887 149.363 -48.900
C 416.848 145.228 -48.146
C 419.726 143.573 -47.574
C 418.049 143.204 -39.523
C 420.685 141.895 -38.128
C 421.388 141.763 -35.827
C 422.289 143.469 -31.869
C 423.664 143.519 -28.627
C 423.598 146.098 -25.223
C 421.720 147.370 -22.731
C 417.692 147.280 -20.614
C 414.193 147.529 -18.739
C 411.306 149.587 -17.903
C 410.917 150.979 -14.939
C 408.048 151.022 -14.266
C 408.273 154.402 -10.001
C 406.570 155.037 -6.762
C 405.777 155.803 -2.938
C 404.174 156.942 0.423
C 402.219 159.150 4.205
C 402.326 160.941 8.282
C 403.944 164.354 9.854
C 403.415 167.195 12.724
C 402.159 166.958 17.012
C 399.349 167.248 20.623
C 400.775 167.014 24.262
C 401.842 167.854 27.307
C 403.407 168.776 29.762
C 403.691 167.668 32.018
C 404.416 168.941 34.867
C 404.564 169.291 38.881
C 404.941 168.378 42.766
C 405.889 168.556 46.735
C 407.515 166.618 49.357
C 409.790 165.548 51.596
C 409.504 163.990 53.939
C 406.412 162.322 56.256
C 401.874 160.667 56.561
C 400.231 158.410 58.407
C 398.961 155.574 60.000
C 397.429 152.890 61.543
C 395.548 151.272 63.417
C 392.541 151.081 65.725
C 390.572 150.908 67.611
C 388.632 147.287 67.278
C 388.692 145.254 72.298
C 386.029 144.531 74.541
C 379.709 145.685 77.840
C 377.426 144.540 77.767
C 376.119 142.341 78.915
C 372.298 140.502 80.329
C 369.638 139.988 81.872
C 367.900 138.113 83.913
C 366.675 137.092 86.990
C 366.836 132.331 89.019
C 365.044 130.057 91.120
C 363.065 128.556 94.333
C 361.151 126.917 95.910
C 359.642 124.022 96.565
C 356.651 122.832 98.248
C 353.783 122.119 101.215
C 351.981 121.846 102.882
C 352.037 119.310 106.782
C 348.698 118.749 109.285
C 349.036 117.319 113.324
C 348.088 116.327 116.711
C 350.367 119.366 121.636
C 350.733 117.843 125.535
C 348.743 120.473 128.188
C 349.769 120.408 131.321
C 349.393 122.108 135.070
C 346.501 121.668 137.351
C 345.072 120.681 139.568
C 342.609 119.835 142.252
C 339.604 119.807 145.631
C 339.753 122.022 149.014
C 341.341 123.870 152.389
C 341.297 125.934 155.341
C 342.278 129.170 158.428
C 341.121 130.038 161.976
C 340.137 129.280 165.050
C 339.190 128.683 168.392
C 339.640 131.040 171.053
C 341.018 131.934 173.502
C 339.179 132.603 177.079
C 337.385 135.054 180.854
C 338.612 136.560 184.251
C 338.865 137.815 187.237
C 337.337 139.846 189.711
C 336.363 141.585 192.413
C 335.652 143.445 195.074
C 333.790 144.466 197.662
C 332.310 146.101 200.164
C 330.660 147.342 202.931
C 329.365 148.979 205.437
C 327.905 150.699 207.770
C 326.226 152.483 209.981
C 325.522 155.519 211.591
C 324.283 158.541 212.678
C 322.826 161.232 214.452
C 321.085 163.251 216.739
C 319.728 165.744 217.741
C 319.922 169.503 219.218
C 318.198 172.465 220.325
C 316.471 175.487 221.274
C 314.738 178.047 222.066
C 313.016 180.923 223.144
C 311.340 183.559 223.993
C 309.868 186.716 223.054
C 308.781 189.399 221.467
C 307.079 191.406 219.842
C 304.672 193.383 218.415
C 303.113 196.943 218.243
C 301.316 199.104 216.055
C 298.962 201.029 214.111
C 297.002 202.930 212.299
C 294.621 204.868 210.033
C 293.349 206.797 208.448
C 292.370 208.374 205.740
C 291.492 210.260 202.881
C 290.538 210.595 199.348
C 289.911 210.847 196.458
C 288.648 211.237 193.033
C 287.759 211.525 190.150
C 289.448 212.425 186.444
C 289.972 213.055 182.837
C 289.332 211.529 179.696
C 289.074 211.601 176.290
C 289.452 211.099 173.322
C 290.659 210.776 170.248
C 291.610 208.520 167.556
C 292.819 208.751 164.019
C 292.798 207.949 160.549
C 294.949 206.635 158.068
C 296.201 206.763 154.763
C 297.316 204.016 152.634
C 298.526 202.066 149.900
C 300.354 201.454 147.604
C 301.862 200.346 144.915
C 304.350 198.276 142.715
C 305.985 195.283 141.575
C 308.200 193.883 140.035
C 310.471 191.485 139.152
C 311.386 188.846 137.208
C 315.216 186.863 137.829
C 318.590 184.726 136.804
C 320.011 181.743 138.386
C 321.956 179.223 138.299
C 324.370 176.816 139.573
C 326.832 175.203 140.148
C 329.257 173.029 141.376
C 330.667 170.911 143.199
C 331.995 167.988 144.621
C 335.168 166.536 146.268
C 338.100 164.539 147.625
C 339.253 163.526 150.710
C 341.408 163.408 153.990
C 342.748 162.148 156.611
C 344.108 160.293 159.169
C 345.724 159.259 161.876
C 347.421 159.325 164.747
C 348.496 158.903 167.910
C 348.791 158.108 171.085
C 351.065 157.582 174.296
C 352.209 156.187 177.204
C 352.254 157.771 180.773
C 353.396 159.213 184.238
C 352.260 159.333 187.404
C 352.024 159.343 190.871
C 351.799 160.546 193.930
C 351.874 162.045 197.019
C 351.543 162.802 200.419
C 350.323 164.292 203.016
C 349.014 164.548 206.473
C 348.267 167.074 208.918
C 348.476 169.969 211.912
C 346.555 173.008 213.326
C 344.783 174.830 215.216
C 343.459 177.337 217.039
C 341.696 179.695 218.535
C 340.582 183.284 219.357
C 339.476 186.157 219.088
C 338.325 189.004 218.774
C 336.605 191.837 219.286
C 333.715 194.037 220.336
C 332.855 197.374 218.916
C 331.439 200.554 219.194
C 329.168 202.585 217.827
C 328.119 206.008 216.308
C 325.269 208.438 216.481
C 323.715 211.121 216.003
C 322.074 213.374 214.144
C 320.515 215.483 212.067
C 317.716 216.869 210.462
C 317.057 219.414 208.223
C 316.270 223.005 206.381
C 314.968 224.104 203.993
C 312.981 225.525 200.904
C 311.590 227.030 198.725
C 310.034 228.361 195.678
C 309.702 229.662 192.731
C 308.934 230.130 189.679
C 308.517 229.938 186.430
C 308.409 229.999 183.148
C 308.032 229.555 179.572
C 307.573 229.408 176.266
C 307.612 228.937 173.123
C 309.585 227.930 169.822
C 309.533 227.156 166.552
C 309.521 226.865 163.288
C 310.683 226.917 160.337
C 312.322 226.453 156.881
C 314.112 224.389 155.356
C 315.497 222.410 152.869
C 317.853 220.896 150.983
C 319.433 218.525 148.391
C 321.250 216.592 146.417
C 325.045 215.863 145.105
C 326.801 214.281 143.624
C 329.466 211.225 142.605
C 331.355 209.251 141.311
C 333.693 207.469 139.481
C 336.373 205.853 138.269
C 338.663 203.512 137.638
C 339.816 200.328 137.238
C 341.639 197.513 137.036
C 342.977 194.580 136.933
C 345.081 191.723 136.835
C 346.355 188.667 136.557
C 348.305 186.200 136.317
C 351.042 183.848 136.813
C 352.661 181.175 135.869
C 355.443 179.243 136.810
C 355.902 174.751 139.067
C 358.993 172.988 142.252
C 362.175 171.301 142.428
C 364.388 168.357 142.264
C 366.724 168.997 142.929
C 369.803 167.425 143.849
C 372.407 167.689 145.295
C 374.854 166.422 147.318
C 377.871 167.538 148.242
C 380.623 167.763 148.338
C 384.136 166.551 149.042
C 386.240 164.250 150.525
C 389.357 164.366 151.994
C 392.025 162.146 149.432
C 393.156 159.912 148.942
C 396.071 158.845 149.012
C 400.460 163.134 149.023
C 401.585 162.761 145.789
C 404.082 162.699 144.229
C 406.426 163.336 141.974
C 410.094 163.763 140.843
C 413.378 162.658 142.357
C 416.217 162.214 142.349
C 419.749 160.977 143.729
C 422.353 158.794 141.656
C 424.906 160.153 138.150
C 427.617 158.559 136.830
C 430.120 158.825 136.129
C 432.286 156.606 133.619
C 435.289 156.736 132.387
C 438.563 155.375 132.475
C 441.767 154.458 132.070
C 445.011 153.826 131.713
C 447.688 151.910 131.107
C 450.705 150.506 130.890
C 453.652 148.819 130.263
C 456.662 147.594 130.000
C 459.616 146.249 129.952
C 462.539 144.723 130.085
C 465.838 144.486 131.254
C 468.781 143.796 132.900
C 472.003 142.735 133.903
C 475.147 141.189 134.161
C 477.670 140.282 135.529
C 481.321 141.087 137.067
C 484.265 139.912 138.776
C 487.138 138.768 140.636
C 489.578 137.538 142.284
C 492.441 136.349 143.953
C 494.972 135.184 145.602
C 496.562 134.559 148.779
C 497.337 134.287 151.977
C 497.652 133.280 154.885
C 498.129 131.557 157.807
C 500.556 130.836 160.761
C 500.577 129.842 164.181
C 500.643 128.227 167.408
C 500.765 126.971 170.433
C 500.610 125.375 173.895
C 500.875 124.762 176.616
C 500.072 124.501 179.789
C 499.366 124.425 183.252
C 497.108 124.028 186.124
C 495.237 123.848 188.421
C 493.112 123.150 191.332
C 491.286 122.722 193.713
C 489.141 125.028 196.448
C 486.948 126.136 199.214
C 483.669 125.592 200.458
C 481.280 125.797 202.892
C 478.773 126.437 204.477
C 476.266 127.932 206.054
C 472.713 128.715 206.102
C 470.256 130.391 208.377
C 467.203 130.645 210.195
C 464.384 132.765 210.454
C 462.020 134.430 212.490
C 458.523 135.193 211.775
C 455.135 136.297 211.998
C 452.954 138.231 212.695
C 450.164 139.800 213.396
C 447.005 142.047 212.861
C 444.021 143.133 211.174
C 441.816 145.175 210.718
C 439.392 146.973 209.113
C 436.115 147.542 208.394
C 434.970 150.744 205.668
C 432.560 153.683 204.070
C 431.556 154.213 200.587
C 429.639 155.566 198.434
C 428.753 157.222 195.317
C 427.911 159.185 193.212
C 427.152 160.907 190.284
C 426.920 161.583 187.236
C 425.848 162.057 183.926
C 425.848 164.605 181.029
C 425.276 166.839 178.011
C 426.731 167.341 174.928
C 428.888 168.979 172.086
C 429.827 169.668 169.103
C 430.309 170.257 165.749
C 431.451 171.251 162.796
C 433.467 172.538 160.470
C 435.391 173.081 157.762
C 437.112 172.786 154.977
C 438.930 174.461 151.871
C 439.994 174.895 148.647
C 443.657 174.819 147.297
C 447.084 175.788 145.651
C 449.513 174.307 143.854
C 452.030 173.633 141.554
C 455.078 173.280 140.354
C 458.335 173.277 139.264
C 461.327 172.682 137.550
C 464.297 171.486 137.105
C 467.040 169.828 135.244
C 470.590 169.333 135.502
C 474.736 169.772 135.407
C 477.965 168.382 137.009
C 480.688 166.816 137.410
C 483.811 165.838 138.220
C 486.620 164.445 139.256
C 489.758 164.032 141.444
C 491.614 163.613 143.879
C 493.422 163.151 146.338
C 495.848 162.028 148.362
C 498.292 159.567 149.869
C 499.625 159.635 153.348
C 502.105 158.912 155.699
C 502.656 157.326 158.585
C 503.988 157.242 162.238
C 505.957 154.982 164.490
C 507.557 154.116 167.046
C 507.870 153.251 170.268
C 507.921 152.462 173.519
C 507.885 150.256 176.251
C 508.070 150.454 179.693
C 509.271 150.700 183.619
C 508.385 149.984 186.322
C 507.257 148.763 189.892
C 506.808 148.021 192.755
C 505.623 147.193 196.129
C 504.419 147.530 199.117
C 502.589 147.281 201.707
C 500.140 147.254 203.891
C 497.824 147.585 206.197
C 494.963 147.586 208.419
C 492.507 147.535 210.684
C 489.915 147.876 212.491
C 486.728 149.995 213.566
C 483.840 150.200 215.274
C 481.289 150.546 217.301
C 479.132 152.063 219.065
C 476.228 153.995 220.700
C 473.600 155.480 219.879
C 470.361 156.716 219.872
C 467.819 158.915 219.538
C 464.222 160.268 219.284
C 461.360 161.867 218.854
C 459.692 165.553 218.320
C 457.431 167.103 217.810
C 454.430 169.159 215.746
C 452.025 170.730 214.806
C 449.340 172.846 214.254
C 447.196 175.249 213.312
C 444.991 177.045 211.569
C 442.435 177.528 209.363
C 440.239 178.714 207.114
C 438.060 179.393 204.835
C 435.894 180.828 202.418
C 433.507 181.441 200.188
C 431.517 182.830 198.175
C 430.091 184.910 195.547
C 427.469 186.024 193.951
C 426.651 188.182 191.299
C 425.856 189.757 187.432
C 424.130 191.699 185.380
C 420.836 191.305 183.256
C 418.189 190.975 180.818
C 416.254 192.631 178.897
C 413.349 193.180 175.600
C 410.176 196.998 174.613
C 409.502 198.990 171.944
C 408.187 200.341 169.814
C 409.484 204.341 169.254
C 411.925 205.312 167.646
C 416.515 207.343 165.595
C 419.452 209.298 163.840
C 418.942 212.436 161.773
C 419.995 213.471 159.105
C 420.341 215.280 156.837
C 421.428 216.670 153.866
C 421.840 218.680 151.010
C 423.767 219.756 146.170
C 426.872 220.075 143.612
C 428.948 222.838 141.900
C 430.167 222.963 139.345
C 431.864 223.870 137.773
C 434.631 223.537 134.946
C 434.986 222.120 133.190
C 436.510 222.304 129.223
C 438.563 224.250 127.668
C 441.019 227.472 126.316
C 444.175 229.125 124.001
C 445.214 230.856 121.417
C 447.671 234.017 120.059
C 449.215 237.099 117.245
C 453.669 239.373 117.736
C 457.480 241.464 116.958
C 457.920 245.386 117.870
C 457.946 248.824 117.300
C 458.128 251.782 116.025
C 456.728 255.873 113.622
C 459.940 259.094 113.878
C 461.090 261.087 109.916
C 460.306 263.683 107.272
C 460.507 266.936 106.082
C 457.697 271.874 105.594
C 458.864 274.790 102.528
C 458.459 278.402 101.588
C 458.394 281.379 100.460
C 456.951 285.031 99.660
C 457.714 288.314 97.671
C 461.277 289.645 94.003
C 461.011 290.408 89.597
C 460.034 294.196 92.725
C 458.239 296.927 91.244
C 459.866 300.850 90.519
C 458.519 304.259 88.641
C 460.186 305.777 86.905
C 461.213 307.050 84.106
C 462.275 309.303 82.470
C 464.702 312.561 82.041
C 465.006 314.145 78.137
C 467.873 317.008 76.345
C 468.823 319.827 75.230
C 467.199 324.404 74.000
C 466.854 327.812 73.903
C 466.354 329.068 69.552
C 470.543 329.848 67.572
C 470.555 333.092 65.930
C 471.304 337.061 65.046
C 474.916 341.202 64.053
C 476.607 343.962 62.464
C 480.631 343.647 58.649
C 481.513 345.485 55.320
C 482.313 347.404 52.213
C 480.735 349.421 49.594
C 480.477 351.415 46.771
C 477.394 351.886 41.596
C 477.347 354.409 39.410
C 475.714 355.685 34.508
C 476.472 359.353 32.295
C 476.852 360.282 28.356
C 478.455 360.857 26.301
C 481.409 361.220 23.916
C 483.516 359.207 20.935
C 486.736 359.132 19.058
C 486.450 359.701 14.177
C 484.886 359.587 9.039
C 487.260 358.574 7.811
C 488.272 359.780 5.004
C 489.768 361.284 2.615
C 488.998 360.948 -0.755
C 489.558 363.680 -2.293
C 492.165 364.876 -3.924
C 494.817 367.344 -6.698
C 495.239 368.796 -8.520
C 494.074 370.286 -11.593
C 495.842 372.356 -12.844
C 494.904 374.188 -15.366
C 496.803 375.490 -18.501
C 497.136 378.152 -22.542
C 498.560 379.136 -24.466
C 503.090 379.621 -25.188
C 505.407 382.167 -26.609
C 505.948 384.797 -29.230
C 509.663 386.718 -29.029
C 511.511 388.803 -29.707
C 512.914 389.301 -33.075
C 512.887 391.978 -37.381
C 514.856 395.386 -39.374
C 516.218 398.037 -41.863
C 516.815 396.648 -46.447
C 519.473 396.561 -47.244
C 519.655 397.375 -50.569
C 523.735 395.822 -52.483
C 526.563 397.186 -54.697
C 529.729 398.955 -56.219
C 533.170 401.549 -56.802
C 536.918 401.776 -58.264
C 538.226 404.850 -60.993
C 540.501 405.281 -63.516
C 538.468 404.674 -67.498
C 538.929 405.070 -71.151
C 541.317 405.539 -73.284
C 542.463 404.691 -76.167
C 543.721 405.358 -79.087
C 543.774 404.503 -82.529
C 544.187 404.196 -85.846
C 544.878 403.871 -89.082
C 544.156 403.732 -92.347
C 544.056 403.216 -95.640
C 543.650 403.078 -99.066
C 543.709 402.630 -102.296
C 543.645 401.967 -105.473
C 543.410 401.111 -108.651
C 544.551 399.338 -111.454
C 545.155 397.108 -114.005
C 545.503 395.407 -117.087
C 545.343 394.387 -120.445
C 545.570 392.477 -122.761
C 547.822 390.409 -125.406
C 547.985 388.056 -128.127
C 548.154 385.574 -130.741
C 548.064 383.366 -133.043
C 548.181 381.066 -135.706
C 548.187 378.849 -138.066
C 548.380 375.382 -139.042
C 548.575 372.087 -139.147
C 547.901 369.069 -139.179
C 546.635 365.916 -139.625
C 547.062 362.501 -141.439
C 546.307 359.038 -141.091
C 544.990 355.678 -141.061
C 544.016 352.549 -140.988
C 542.639 349.003 -140.700
C 542.299 346.224 -140.579
C 541.877 343.246 -139.265
C 541.676 339.988 -137.906
C 540.539 337.551 -135.401
C 539.730 335.632 -133.286
C 538.373 333.096 -131.006
C 537.358 331.056 -129.008
C 538.740 329.069 -125.610
C 539.005 326.912 -122.617
C 537.259 326.232 -119.602
C 536.604 324.322 -116.846
C 536.265 323.315 -114.004
C 536.710 322.423 -110.839
C 536.021 323.125 -107.336
C 536.681 321.565 -103.995
C 535.781 320.384 -100.758
C 536.619 320.912 -97.363
C 537.296 319.567 -94.163
C 536.578 321.001 -90.884
C 536.257 321.541 -87.369
C 537.196 321.503 -84.522
C 537.558 321.526 -81.266
C 538.343 322.907 -77.690
C 538.084 325.234 -74.961
C 539.063 326.337 -72.303
C 539.681 328.571 -69.790
C 538.873 329.944 -66.783
C 541.239 333.210 -65.134
C 542.910 335.577 -62.200
C 542.849 339.223 -61.853
C 543.237 341.843 -60.084
C 544.271 345.252 -59.338
C 545.647 347.703 -58.295
C 546.800 350.912 -57.597
C 547.197 354.011 -57.795
C 547.065 357.494 -57.370
C 549.277 360.638 -57.035
C 550.970 363.964 -56.331
C 551.875 366.766 -58.120
C 554.111 369.347 -60.058
C 554.987 372.169 -61.290
C 555.575 375.426 -62.230
C 556.812 378.220 -63.523
C 558.692 380.278 -65.355
C 559.837 382.635 -67.469
C 560.130 384.999 -69.735
C 562.253 387.903 -71.411
C 562.935 390.906 -72.905
C 564.260 391.542 -76.523
C 566.437 392.640 -79.597
C 565.964 393.763 -82.733
C 566.247 395.461 -85.753
C 567.080 396.028 -88.890
C 568.322 396.494 -92.058
C 568.888 397.543 -95.347
C 568.951 397.283 -98.569
C 568.438 398.389 -102.069
C 569.403 397.425 -105.394
C 571.445 396.813 -108.978
C 571.520 394.486 -112.061
C 571.180 393.401 -115.017
C 571.556 391.917 -118.020
C 571.437 390.218 -120.850
C 572.396 387.458 -123.352
C 572.852 384.692 -124.651
C 573.250 381.905 -125.918
C 573.270 379.346 -128.086
C 572.046 377.122 -130.889
C 572.786 373.493 -131.305
C 573.207 370.657 -133.299
C 572.094 367.544 -133.768
C 572.702 363.727 -134.204
C 571.507 360.888 -136.341
C 571.456 357.995 -137.552
C 570.925 354.688 -137.461
C 570.362 351.410 -137.099
C 568.441 348.477 -137.308
C 568.843 345.111 -136.650
C 569.714 341.094 -136.784
C 568.822 338.531 -135.670
C 567.407 335.104 -134.342
C 566.671 332.302 -133.596
C 565.587 329.126 -132.111
C 565.547 326.475 -130.250
C 564.703 324.254 -128.135
C 563.801 322.569 -125.467
C 563.286 320.786 -122.757
C 562.247 319.143 -119.700
C 561.324 317.379 -117.017
C 560.687 316.134 -114.163
C 561.412 315.934 -110.259
C 560.528 314.823 -107.213
C 559.921 313.357 -104.346
C 560.532 312.221 -101.448
C 561.223 311.399 -97.748
C 561.507 312.867 -94.999
C 561.356 313.622 -91.619
C 562.350 314.687 -88.572
C 562.155 315.763 -84.879
C 562.467 316.906 -81.792
C 565.163 318.192 -79.012
C 565.667 319.297 -76.501
C 566.273 322.116 -73.472
C 566.720 323.669 -70.918
C 567.573 324.964 -67.821
C 568.886 326.575 -65.187
C 569.583 328.902 -62.903
C 568.919 331.581 -60.900
C 569.040 334.325 -58.964
C 568.700 337.031 -57.242
C 569.054 339.964 -55.276
C 568.574 342.652 -53.382
C 568.972 345.153 -51.503
C 570.202 348.237 -50.004
C 570.116 350.412 -47.571
C 571.657 353.418 -46.594
C 571.581 356.149 -45.050
C 574.592 359.048 -43.611
C 577.737 361.440 -43.613
C 580.741 362.346 -43.289
C 582.191 365.613 -41.328
C 583.152 367.348 -38.186
C 584.154 369.655 -36.129
C 586.822 370.840 -34.115
C 588.980 372.454 -32.114
C 590.915 374.043 -29.927
C 593.679 375.628 -28.901
C 596.215 376.993 -27.219
C 598.894 378.706 -25.873
C 601.262 380.112 -24.127
C 603.748 381.297 -22.409
C 606.413 382.301 -20.742
C 608.301 382.510 -17.794
C 610.515 382.137 -15.184
C 613.062 382.462 -12.751
C 615.865 383.437 -10.871
C 618.031 383.154 -8.801
C 619.229 383.170 -4.940
C 621.880 382.734 -2.541
C 624.499 382.133 -0.133
C 626.962 381.557 1.813
C 629.581 381.127 4.126
C 632.028 380.586 6.176
C 633.859 378.276 8.256
C 635.019 375.632 9.856
C 636.567 373.069 10.632
C 638.818 370.549 11.200
C 641.065 368.770 13.831
C 642.563 365.621 14.554
C 644.591 362.662 14.947
C 646.293 359.913 15.489
C 648.249 356.651 15.794
C 649.395 354.244 16.655
C 649.839 351.007 16.980
C 650.216 347.542 17.573
C 650.077 344.014 16.557
C 649.816 341.167 15.757
C 650.007 337.652 14.717
C 649.998 334.744 13.863
C 647.514 331.409 14.190
C 646.065 328.017 13.912
C 645.305 325.587 11.439
C 644.500 322.416 10.455
C 643.109 319.984 9.291
C 640.965 317.566 8.535
C 638.704 316.143 6.065
C 636.551 313.104 5.677
C 635.296 310.242 3.969
C 632.228 308.921 2.806
C 630.082 306.139 2.406
C 627.726 305.440 -0.292
C 625.289 303.922 -2.414
C 622.746 302.446 -3.001
C 620.254 300.726 -4.253
C 616.780 300.006 -5.903
C 614.193 300.404 -8.369
C 611.338 299.981 -9.322
C 608.392 300.529 -10.968
C 606.304 299.917 -13.584
C 602.494 302.008 -13.910
C 598.555 302.564 -14.992
C 597.013 305.384 -16.751
C 594.584 306.630 -18.391
C 592.175 309.170 -19.387
C 589.699 310.796 -19.850
C 587.322 313.211 -20.647
C 586.076 315.932 -21.564
C 584.584 318.565 -23.346
C 581.828 321.255 -23.124
C 579.069 323.830 -23.555
C 578.721 327.240 -23.208
C 577.732 330.713 -21.666
C 577.008 333.832 -21.611
C 576.100 337.113 -22.099
C 575.205 340.286 -21.724
C 574.555 343.225 -20.285
C 574.447 346.474 -19.411
C 574.969 349.707 -19.130
C 573.750 353.291 -17.934
C 573.262 356.678 -17.984
C 574.717 359.350 -15.536
C 575.097 362.211 -12.878
C 577.153 364.800 -12.256
C 578.450 367.894 -11.346
C 579.902 370.185 -9.475
C 581.159 372.459 -7.230
C 582.704 375.199 -5.698
C 584.996 376.758 -4.033
C 587.335 379.527 -3.265
C 589.398 380.670 -0.552
C 590.843 382.378 2.967
C 593.789 382.152 5.455
C 596.448 382.832 7.035
C 598.843 383.296 9.362
C 601.504 383.425 11.314
C 603.658 382.632 14.401
C 605.292 381.110 16.537
C 606.947 379.548 18.623
C 609.378 378.621 20.739
C 612.896 378.166 22.047
C 614.059 375.483 24.357
C 616.223 374.280 26.821
C 618.379 371.824 27.502
C 619.706 368.980 29.799
C 622.971 367.654 31.078
C 624.905 365.918 32.835
C 626.385 363.066 33.786
C 627.686 360.086 34.574
C 630.097 357.537 34.430
C 630.627 354.442 35.865
C 631.655 351.298 38.309
C 632.376 348.457 38.187
C 633.589 344.720 37.926
C 634.557 341.902 38.198
C 635.364 338.326 38.013
C 635.071 335.109 38.239
C 634.941 332.008 37.540
C 634.269 329.041 36.310
C 633.363 326.017 35.401
C 632.489 322.855 33.865
C 631.847 319.811 32.645
C 630.720 317.139 31.346
C 627.635 314.924 30.168
C 626.478 312.227 28.531
C 625.403 309.368 27.343
C 623.431 306.916 26.944
C 620.738 304.294 26.099
C 618.116 304.037 24.411
C 615.588 302.791 22.392
C 612.468 302.126 21.286
C 609.632 300.968 18.950
C 606.878 300.261 17.263
C 602.806 300.134 17.506
C 600.347 299.735 16.253
C 596.835 300.483 14.108
C 594.216 300.424 12.601
C 591.065 299.903 11.263
C 587.832 299.955 10.364
C 584.961 300.714 8.848
C 583.000 301.752 6.257
C 580.575 302.976 4.280
C 578.598 304.230 2.061
C 575.938 305.623 0.169
C 573.935 306.750 -2.231
C 571.467 307.840 -3.864
C 568.533 309.721 -4.922
C 566.100 310.177 -7.051
C 563.365 312.319 -7.591
C 560.409 313.928 -7.832
C 556.855 315.987 -7.590
C 553.080 317.550 -8.475
C 549.804 318.589 -11.151
C 547.048 321.216 -11.563
C 543.807 323.881 -12.634
C 540.894 324.574 -10.819
C 538.555 324.468 -11.659
C 535.285 322.560 -12.845
C 531.386 322.118 -12.997
C 527.570 322.244 -13.278
C 525.972 321.213 -17.613
C 523.034 320.245 -21.590
C 520.618 318.004 -22.945
C 518.063 317.117 -25.684
C 515.663 316.976 -27.868
C 512.322 315.968 -28.503
C 509.239 315.301 -29.650
C 506.310 314.501 -31.005
C 502.971 314.486 -31.242
C 499.753 313.859 -31.853
C 496.349 313.695 -32.406
C 493.241 313.063 -33.165
C 490.135 312.296 -33.710
C 486.966 311.431 -34.024
C 484.477 309.163 -35.005
C 482.048 306.736 -35.258
C 479.075 304.865 -35.672
C 475.744 303.807 -36.029
C 473.458 301.850 -36.033
C 471.410 298.839 -37.790
C 468.686 296.486 -37.660
C 466.059 294.022 -37.447
C 463.677 291.937 -37.047
C 461.000 289.656 -36.884
C 458.588 287.517 -36.577
C 457.468 284.264 -35.494
C 457.195 281.220 -34.245
C 456.768 278.810 -32.354
C 455.770 276.513 -30.015
C 453.916 273.150 -29.390
C 453.800 270.402 -27.127
C 453.230 267.972 -24.520
C 452.812 265.601 -22.296
C 452.459 263.048 -19.484
C 452.289 260.715 -17.940
C 453.224 258.316 -15.905
C 454.246 255.571 -13.923
C 456.160 254.047 -11.181
C 457.828 252.817 -9.056
C 459.458 251.286 -6.145
C 460.948 250.031 -3.824
C 464.451 247.859 -3.180
C 467.244 246.001 -1.621
C 469.598 246.350 1.013
C 471.923 245.102 3.182
C 474.481 244.529 4.710
C 477.575 243.735 5.608
C 480.787 244.890 6.870
C 484.063 243.414 7.927
C 486.831 242.957 10.121
C 490.353 243.277 10.125
C 493.515 241.978 11.034
C 496.554 243.786 11.936
C 499.868 244.635 12.958
C 502.854 244.368 12.971
C 506.076 244.437 13.564
C 509.815 245.556 13.290
C 512.518 247.928 13.255
C 515.413 248.655 12.680
C 518.146 250.544 11.876
C 520.895 252.320 12.807
C 523.360 254.312 9.816
C 526.800 255.884 8.173
C 527.367 259.200 6.722
C 529.350 261.489 5.736
C 530.588 264.135 3.567
C 532.139 265.793 1.609
C 533.351 268.206 -0.588
C 533.486 270.795 -2.342
C 534.096 274.001 -3.638
C 535.251 275.866 -6.812
C 536.627 278.147 -9.520
C 535.359 280.146 -12.023
C 534.305 281.353 -15.607
C 533.563 283.418 -17.939
C 533.051 286.017 -20.133
C 532.350 287.895 -22.778
C 531.262 288.797 -25.799
C 529.719 290.271 -28.404
C 527.794 292.116 -30.325
C 526.980 293.678 -33.882
C 525.947 295.974 -36.200
C 522.895 295.732 -38.625
C 520.634 295.564 -41.826
C 517.575 296.578 -42.794
C 514.878 297.783 -44.627
C 512.145 297.727 -46.466
C 509.489 297.397 -48.618
C 506.569 297.879 -50.484
C 503.482 297.414 -51.326
C 500.063 298.408 -52.354
C 497.081 296.909 -53.686
C 494.176 295.235 -56.166
C 491.083 292.922 -56.073
C 488.082 291.911 -56.135
C 485.208 290.226 -56.647
C 482.347 288.576 -56.592
C 480.027 285.523 -56.901
C 478.720 282.761 -56.441
C 477.425 280.009 -55.913
C 475.178 277.571 -55.415
C 471.999 275.938 -54.180
C 471.555 272.335 -53.336
C 469.567 269.482 -53.009
C 468.594 267.152 -50.825
C 468.082 263.438 -49.791
C 465.507 261.284 -48.124
C 464.133 258.636 -47.151
C 463.844 255.913 -45.221
C 463.807 253.247 -43.200
C 462.869 251.450 -40.332
C 463.379 248.299 -39.015
C 463.217 244.309 -38.033
C 463.858 242.475 -35.834
C 464.499 240.111 -32.751
C 464.815 237.971 -30.684
C 465.717 235.696 -27.949
C 467.305 233.457 -26.230
C 468.943 231.972 -23.942
C 471.130 231.029 -21.686
C 473.459 229.830 -19.704
C 475.984 229.009 -17.239
C 478.175 228.004 -14.926
C 480.645 227.350 -13.035
C 484.573 227.100 -12.473
C 487.167 226.686 -10.378
C 489.643 225.822 -8.412
C 492.511 224.720 -7.624
C 496.191 223.915 -6.816
C 499.005 225.279 -6.933
C 502.252 226.237 -6.188
C 505.521 226.947 -6.650
C 509.078 228.232 -5.920
C 512.201 229.315 -5.824
C 515.704 229.458 -7.911
C 518.326 230.387 -8.122
C 521.591 232.838 -9.028
C 524.269 234.195 -9.376
C 527.562 235.177 -9.803
C 530.562 236.210 -10.894
C 533.106 238.134 -11.870
C 535.024 240.954 -11.917
C 537.101 243.482 -12.682
C 538.842 246.165 -13.097
C 541.027 248.762 -14.134
C 542.892 251.502 -14.373
C 544.975 253.687 -15.284
C 546.967 256.004 -17.267
C 549.423 258.145 -17.466
C 550.996 260.223 -19.827
C 551.484 265.033 -19.833
C 553.721 266.663 -22.646
C 556.331 267.892 -24.345
C 558.462 270.913 -24.786
C 560.158 272.791 -28.027
C 562.694 273.160 -29.491
C 564.746 275.544 -31.232
C 565.704 277.884 -32.686
C 566.007 281.086 -33.364
C 567.809 282.184 -37.014
C 570.280 284.141 -38.784
C 568.622 284.189 -43.201
C 568.152 283.721 -47.872
C 567.920 282.936 -50.799
C 569.284 284.964 -53.823
C 568.979 285.567 -57.106
C 570.674 285.758 -59.544
C 572.394 286.226 -62.526
C 574.863 286.675 -65.700
C 574.230 287.929 -69.406
C 573.755 290.092 -72.405
C 573.133 292.886 -73.861
C 573.885 292.755 -77.774
C 575.673 295.103 -80.094
C 576.766 298.097 -81.573
C 578.076 300.149 -83.164
C 579.025 302.886 -84.267
C 580.388 307.249 -84.632
C 582.092 309.765 -82.577
C 583.025 312.147 -81.866
C 585.310 315.159 -83.032
C 588.457 317.976 -84.226
C 593.067 318.593 -86.980
C 595.244 322.604 -86.292
C 596.554 324.237 -86.387
C 598.442 328.352 -86.706
C 599.334 330.409 -83.710
C 601.185 334.248 -82.430
C 602.608 336.181 -78.762
C 604.628 339.284 -81.167
C 607.601 341.009 -81.082
C 609.762 342.552 -83.405
C 608.451 344.878 -85.488
C 610.064 348.103 -86.157
C 611.376 350.292 -90.036
C 613.149 351.439 -93.233
C 613.623 353.123 -96.225
C 615.137 355.098 -99.313
C 617.774 356.748 -101.031
C 620.302 359.171 -103.161
C 621.833 361.755 -106.822
C 625.665 361.435 -108.286
C 626.558 360.452 -110.383
C 628.568 358.261 -112.174
C 630.587 356.570 -115.313
C 634.898 353.034 -114.204
C 637.261 350.739 -116.351
C 638.672 351.387 -120.005
C 640.816 351.604 -122.120
C 643.449 352.822 -122.877
C 645.529 355.680 -123.939
C 647.796 358.723 -125.173
C 649.628 361.056 -128.815
C 652.256 364.726 -129.038
C 655.139 367.521 -128.937
C 658.065 370.737 -130.546
C 657.741 373.928 -130.673
C 658.707 376.088 -129.380
C 660.230 380.103 -130.578
C 659.953 384.195 -131.947
C 659.636 386.841 -133.667
C 661.929 390.025 -132.965
C 661.420 393.861 -133.152
C 666.097 395.926 -133.761
C 666.703 397.742 -136.754
C 667.394 400.251 -139.490
C 669.176 403.346 -138.229
C 671.593 403.889 -138.779
C 675.413 402.886 -140.467
C 677.189 404.989 -141.036
C 680.220 406.117 -140.628
C 680.250 410.523 -141.013
C 685.056 408.211 -142.966
C 688.114 408.603 -144.392
C 689.723 410.244 -146.392
C 692.631 410.986 -150.263
C 695.539 414.338 -152.149
C 697.701 414.434 -154.225
C 699.512 412.074 -155.202
C 703.309 413.018 -157.028
C 706.310 412.953 -159.286
C 709.632 411.986 -162.685
C 712.805 412.175 -163.356
C 715.647 410.474 -164.626
C 718.620 409.415 -165.769
C 721.676 408.444 -166.646
C 724.000 407.221 -168.721
C 726.659 405.826 -170.174
C 729.289 404.653 -172.077
C 731.986 403.385 -173.401
C 734.558 401.899 -174.711
C 737.022 400.184 -176.082
C 739.856 398.133 -175.831
C 742.154 395.574 -175.702
C 744.795 393.282 -176.237
C 747.438 391.390 -177.569
C 749.357 389.078 -177.750
C 752.643 387.124 -176.436
C 754.835 384.277 -176.687
C 756.929 381.343 -176.832
C 758.643 378.669 -177.138
C 760.764 375.872 -177.418
C 762.577 373.202 -177.674
C 763.246 369.814 -176.630
C 763.200 366.822 -175.235
C 762.640 363.848 -174.597
C 762.094 360.466 -174.568
C 763.594 356.968 -173.762
C 762.640 353.665 -172.831
C 761.653 350.207 -172.534
C 760.834 347.071 -172.038
C 759.586 343.494 -171.591
C 759.097 340.879 -170.711
C 757.553 338.380 -169.246
C 756.071 335.702 -167.476
C 753.182 333.813 -166.215
C 750.836 332.389 -165.087
C 748.007 330.282 -164.068
C 745.637 328.655 -163.109
C 743.407 328.158 -159.618
C 740.894 327.068 -157.132
C 737.375 326.750 -156.795
C 734.577 325.553 -155.241
C 731.945 325.299 -153.753
C 729.479 325.468 -151.540
C 726.228 326.859 -150.680
C 723.685 326.527 -147.952
C 720.405 326.057 -146.647
C 718.063 327.705 -144.571
C 715.661 327.537 -141.981
C 712.635 329.529 -141.537
C 709.564 330.883 -140.320
C 707.695 331.893 -138.205
C 705.174 332.902 -136.372
C 702.715 335.366 -134.585
C 700.463 338.164 -134.395
C 698.857 340.182 -132.786
C 697.257 343.092 -131.975
C 694.405 344.928 -131.709
C 694.553 349.063 -130.342
C 693.186 352.517 -128.553
C 693.128 355.937 -129.864
C 692.052 358.932 -129.740
C 692.240 362.563 -129.907
C 692.297 365.496 -129.288
C 692.575 368.965 -129.306
C 693.182 371.869 -130.304
C 693.009 375.140 -131.571
C 694.163 378.761 -130.905
C 694.739 382.498 -130.542
C 696.930 384.848 -131.785
C 699.955 387.345 -131.968
C 701.667 389.856 -132.976
C 703.009 392.759 -134.241
C 704.967 395.334 -134.983
C 707.671 397.276 -135.189
C 710.232 399.200 -136.225
C 712.455 400.840 -138.006
C 715.224 403.671 -138.279
C 717.062 406.220 -139.635
C 720.852 406.212 -140.574
C 724.686 407.023 -140.765
C 727.130 407.066 -143.078
C 729.930 407.887 -144.967
C 733.045 407.802 -146.036
C 736.401 407.735 -146.758
C 739.534 407.973 -148.298
C 742.241 406.880 -149.689
C 744.965 406.796 -152.200
C 748.198 405.295 -152.655
C 752.260 404.360 -152.525
C 754.707 401.414 -153.029
C 756.912 399.519 -154.285
C 759.518 397.455 -154.845
C 761.693 395.095 -155.626
C 764.106 392.168 -154.989
C 765.238 389.413 -154.167
C 766.311 386.631 -153.367
C 767.946 383.703 -153.386
C 769.459 380.547 -154.816
C 769.947 377.322 -153.012
C 771.635 374.304 -152.523
C 771.194 370.997 -152.401
C 771.612 367.557 -150.636
C 772.540 364.025 -151.484
C 773.314 361.028 -150.969
C 772.708 357.865 -150.046
C 771.860 354.792 -149.030
C 770.775 351.484 -149.489
C 770.200 348.693 -147.539
C 770.494 345.228 -145.344
C 768.891 342.917 -144.507
C 766.762 339.720 -143.639
C 765.535 337.137 -142.762
C 763.472 334.309 -141.657
C 761.703 332.370 -139.759
C 759.315 330.659 -138.539
C 756.473 329.572 -137.311
C 753.798 328.520 -135.720
C 750.559 327.537 -134.429
C 747.687 326.376 -133.179
C 744.865 325.820 -131.826
C 741.985 326.907 -129.310
C 738.878 326.454 -128.111
C 736.046 325.708 -126.641
C 733.876 325.630 -124.329
C 731.101 326.080 -121.694
C 729.067 328.253 -120.731
C 726.217 329.817 -119.528
C 724.291 331.909 -117.707
C 721.178 333.839 -116.515
C 718.852 335.815 -115.241
C 718.093 338.536 -112.296
C 716.350 340.377 -111.133
C 714.356 343.959 -110.312
C 712.579 346.206 -109.348
C 710.550 348.481 -107.704
C 709.183 351.057 -106.043
C 707.824 354.014 -105.315
C 705.983 356.818 -105.929
C 704.632 359.894 -105.983
C 703.205 362.743 -106.487
C 701.968 366.068 -106.418
C 700.320 368.906 -106.943
C 699.150 371.825 -106.712
C 698.791 375.418 -106.237
C 696.870 378.047 -105.994
C 697.113 381.518 -105.494
C 693.309 382.562 -101.059
C 690.644 383.915 -99.716
C 688.880 385.979 -98.804
C 686.969 387.813 -98.143
C 684.615 389.519 -98.424
C 683.090 393.229 -98.525
C 682.378 396.441 -96.140
C 679.675 398.163 -95.797
C 677.682 401.275 -96.725
C 675.480 403.039 -97.177
C 672.456 404.363 -96.461
C 672.336 408.742 -96.111
C 671.950 411.554 -94.612
C 672.086 413.371 -93.029
C 671.683 414.619 -87.429
C 669.402 416.203 -85.004
C 665.513 416.680 -82.792
C 664.137 417.736 -80.044
C 662.140 420.248 -78.534
C 660.275 422.261 -76.601
C 658.655 424.273 -74.508
C 656.025 426.014 -73.387
C 653.912 428.147 -71.935
C 651.381 429.999 -70.491
C 649.392 432.055 -68.926
C 647.431 434.255 -67.565
C 645.423 436.606 -66.411
C 644.881 439.667 -64.788
C 644.314 442.940 -63.882
C 643.040 446.012 -62.678
C 641.016 448.602 -61.438
C 640.252 451.445 -60.812
C 640.644 454.776 -58.555
C 639.715 458.201 -57.940
C 638.906 461.680 -57.429
C 638.045 464.741 -57.166
C 637.107 468.087 -56.595
C 636.272 471.194 -56.235
C 636.919 474.668 -56.961
C 638.098 477.543 -58.075
C 638.662 480.069 -59.770
C 638.606 482.868 -61.744
C 638.823 486.752 -61.833
C 639.742 489.451 -63.967
C 640.045 492.176 -66.313
C 640.521 494.714 -68.332
C 641.021 497.460 -70.934
C 641.826 499.731 -72.363
C 643.450 501.550 -74.561
C 645.345 503.602 -76.729
C 647.122 504.278 -79.874
C 648.673 504.745 -82.361
C 650.187 505.603 -85.593
C 651.566 506.215 -88.222
C 655.441 506.275 -89.767
C 658.368 506.587 -92.005
C 659.492 505.449 -95.174
C 661.574 505.591 -97.880
C 663.613 504.949 -100.032
C 666.345 504.112 -101.721
C 668.019 501.641 -103.802
C 671.237 501.302 -105.688
C 673.235 500.552 -108.539
C 675.896 498.424 -109.487
C 678.957 497.975 -111.200
C 680.213 494.995 -112.892
C 682.191 492.689 -114.767
C 684.740 491.335 -115.577
C 687.167 489.664 -117.010
C 689.625 486.711 -117.751
C 690.506 483.296 -118.453
C 692.565 481.072 -118.677
C 693.905 477.927 -118.643
C 694.939 475.131 -120.284
C 696.489 471.712 -118.072
C 698.758 468.332 -117.417
C 697.712 465.043 -116.188
C 698.268 461.934 -115.782
C 698.288 458.740 -114.037
C 699.058 456.239 -112.574
C 699.192 453.250 -110.794
C 698.264 450.751 -109.154
C 697.278 447.554 -108.085
C 697.882 444.906 -105.346
C 698.334 441.863 -103.117
C 696.764 440.485 -100.377
C 696.042 439.492 -96.648
C 694.822 437.806 -94.214
C 693.464 435.573 -91.977
C 692.450 433.975 -89.251
C 691.744 433.340 -86.054
C 690.264 432.530 -83.140
C 688.122 431.716 -80.784
C 687.391 430.302 -77.147
C 685.807 428.580 -74.650
C 684.016 430.029 -71.497
C 682.992 430.880 -67.806
C 680.183 431.503 -66.061
C 677.752 431.645 -63.582
C 675.986 432.858 -61.079
C 674.503 434.212 -58.293
C 672.296 435.070 -55.717
C 670.250 436.963 -54.078
C 667.176 437.784 -52.179
C 665.891 440.411 -50.089
C 665.017 442.970 -46.915
C 663.777 446.551 -46.165
C 661.928 448.972 -45.297
C 660.652 451.822 -44.027
C 659.243 454.720 -43.306
C 659.120 458.450 -42.371
C 659.484 461.517 -42.450
C 659.838 464.580 -42.597
C 659.258 467.881 -42.463
C 657.323 471.112 -42.794
C 658.760 474.483 -43.470
C 658.655 477.967 -43.237
C 658.671 480.758 -45.069
C 660.073 484.287 -45.908
C 658.815 487.700 -46.814
C 658.949 490.785 -47.370
C 659.788 493.505 -49.138
C 660.779 496.057 -51.061
C 660.380 498.488 -53.564
C 662.232 501.049 -54.952
C 664.079 504.617 -55.834
C 665.120 506.142 -58.113
C 666.257 508.245 -61.243
C 667.232 510.178 -63.307
C 668.607 512.015 -66.172
C 670.739 513.306 -68.240
C 672.371 514.027 -70.874
C 674.154 514.001 -73.628
C 676.253 514.071 -76.154
C 678.196 513.795 -79.199
C 680.003 513.826 -82.009
C 681.936 513.353 -84.487
C 685.114 511.570 -86.077
C 686.970 510.861 -88.788
C 689.007 510.572 -91.339
C 691.750 510.096 -92.860
C 694.979 508.945 -94.617
C 696.522 506.301 -95.264
C 698.447 503.897 -96.855
C 700.792 501.506 -97.287
C 702.791 498.663 -98.949
C 704.690 496.122 -99.883
C 707.894 493.834 -98.809
C 709.542 491.641 -99.311
C 711.024 487.731 -99.324
C 712.512 485.129 -99.713
C 714.720 482.503 -100.186
C 716.809 479.889 -99.943
C 718.016 476.790 -99.693
C 718.021 473.414 -100.176
C 718.473 470.089 -100.008
C 718.492 466.864 -100.088
C 719.053 463.383 -99.686
C 719.102 460.072 -99.970
C 719.779 457.008 -99.661
C 720.547 453.720 -98.296
C 721.392 450.602 -98.772
C 722.037 447.679 -96.929
C 722.911 444.424 -96.277
C 723.524 441.056 -94.022
C 725.261 437.573 -95.215
C 726.703 435.184 -92.021
C 730.688 432.623 -91.408
C 732.953 430.679 -89.888
C 736.237 428.002 -89.983
C 740.287 426.583 -89.491
C 743.114 423.552 -89.411
C 744.096 420.480 -87.483
C 742.039 415.030 -87.912
C 742.482 410.571 -88.877
C 745.499 409.036 -88.629
C 747.691 406.645 -87.738
C 750.292 402.693 -85.603
C 751.530 399.795 -85.363
C 754.098 396.021 -87.425
C 756.009 393.831 -87.927
C 757.326 392.107 -86.957
C 757.216 387.340 -87.310
C 757.596 383.089 -89.786
C 760.773 381.917 -88.871
C 763.764 380.553 -88.253
C 766.664 380.111 -88.454
C 767.201 373.851 -88.290
C 770.497 371.262 -88.636
C 772.823 368.254 -90.482
C 774.951 366.618 -91.955
C 777.821 364.974 -93.162
C 780.237 362.885 -93.463
C 782.716 361.271 -94.749
C 784.638 359.603 -95.202
C 786.706 357.093 -94.017
C 788.454 353.723 -93.037
C 791.229 350.803 -93.470
C 792.915 347.578 -93.786
C 794.721 345.205 -93.891
C 797.295 341.839 -95.108
C 800.048 341.152 -94.047
C 800.838 339.802 -90.017
C 802.355 339.121 -86.394
C 805.108 339.566 -82.361
C 804.603 335.576 -80.183
C 805.866 331.406 -80.039
C 805.045 331.326 -76.167
C 807.898 329.402 -74.487
C 809.956 327.491 -73.054
C 809.966 323.117 -72.843
C 810.058 321.635 -70.073
C 812.245 320.872 -67.575
C 812.632 319.599 -65.318
C 815.173 321.284 -62.408
C 815.645 319.890 -58.346
C 817.404 317.353 -55.951
C 819.729 314.974 -55.822
C 821.777 313.197 -56.163
C 823.235 309.287 -56.400
C 825.047 307.266 -57.177
C 827.817 303.965 -57.397
C 830.241 301.056 -55.970
C 833.210 300.666 -54.335
C 835.337 298.056 -54.632
C 839.612 296.357 -54.591
C 839.867 293.077 -55.402
C 841.230 289.669 -56.503
C 843.381 288.209 -59.130
C 844.846 288.028 -61.287
C 847.627 288.321 -63.262
C 851.434 290.601 -62.958
C 852.993 291.693 -62.609
C 855.182 295.747 -65.805
C 857.655 298.743 -66.421
C 858.700 302.590 -64.653
C 859.931 303.710 -61.883
C 862.690 305.801 -59.074
C 862.676 308.986 -58.514
C 866.077 310.585 -58.086
C 867.987 313.307 -56.929
C 871.282 314.761 -57.768
C 873.120 316.679 -57.814
C 875.471 319.961 -55.706
C 876.086 322.391 -54.661
C 875.212 326.762 -52.568
C 873.854 330.075 -50.526
C 872.477 331.377 -48.275
C 871.253 334.086 -45.710
C 869.542 334.867 -42.650
C 868.659 337.143 -39.923
C 867.390 340.671 -36.634
C 868.484 341.887 -31.886
C 865.656 343.879 -30.631
C 864.138 347.157 -28.545
C 861.220 349.361 -28.406
C 860.844 351.776 -26.126
C 857.093 350.508 -24.378
C 853.619 350.473 -22.687
C 851.100 350.993 -20.703
C 848.016 352.685 -20.250
C 845.055 353.950 -19.300
C 842.252 355.293 -18.119
C 838.992 356.049 -18.155
C 835.946 357.346 -17.752
C 832.623 358.238 -17.465
C 829.669 359.502 -16.906
C 826.769 360.914 -16.546
C 823.852 362.452 -16.411
C 821.837 365.148 -15.425
C 819.987 368.038 -15.142
C 817.473 370.501 -14.795
C 814.437 372.259 -14.613
C 812.648 374.680 -14.609
C 811.145 377.939 -12.747
C 809.033 380.852 -12.875
C 807.046 383.859 -13.066
C 805.233 386.455 -13.459
C 803.154 389.292 -13.622
C 801.315 391.940 -13.920
C 801.051 395.434 -14.776
C 801.582 398.544 -15.749
C 801.888 401.122 -17.430
C 801.661 403.753 -19.613
C 800.664 407.486 -20.066
C 801.383 410.349 -22.058
C 801.628 413.032 -24.460
C 801.967 415.594 -26.476
C 802.470 418.363 -29.052
C 802.973 420.781 -30.375
C 804.613 423.050 -32.090
C 806.407 425.629 -33.712
C 808.877 426.877 -36.130
C 810.979 427.849 -37.986
C 813.191 429.181 -40.595
C 815.148 430.233 -42.657
C 819.089 431.592 -42.803
C 822.364 432.877 -43.945
C 824.837 432.198 -46.399
C 827.587 433.042 -48.243
C 830.349 433.129 -49.495
C 833.616 433.263 -50.058
C 836.607 431.504 -51.158
C 840.216 432.270 -51.798
C 843.224 432.247 -53.705
C 846.572 431.134 -53.453
C 850.017 431.743 -53.973
C 852.660 429.363 -54.792
C 855.792 427.861 -55.616
C 858.749 427.441 -55.360
C 861.920 426.685 -55.691
C 865.275 424.727 -55.220
C 867.372 421.806 -55.191
C 869.964 420.399 -54.453
C 872.119 417.882 -53.612
C 874.490 415.602 -54.480
C 876.143 412.885 -51.501
C 878.969 410.453 -49.739
C 878.644 406.997 -48.569
C 879.966 404.250 -47.647
C 880.366 401.237 -45.646
C 881.310 399.128 -43.734
C 881.734 396.347 -41.685
C 881.119 393.672 -40.181
C 880.876 390.324 -39.149
C 881.266 388.014 -36.083
C 881.827 385.285 -33.502
C 879.904 383.447 -31.312
C 878.255 382.249 -27.957
C 876.845 380.239 -25.900
C 875.556 377.669 -24.013
C 874.197 375.809 -21.624
C 872.638 374.956 -18.802
C 870.554 373.683 -16.484
C 868.086 372.187 -14.910
C 866.595 370.590 -11.596
C 864.853 368.424 -9.599
C 861.701 369.174 -7.420
C 859.220 369.614 -4.412
C 855.932 369.253 -3.798
C 852.865 368.561 -2.315
C 850.040 369.101 -0.708
C 847.319 369.866 1.241
C 844.191 369.924 2.809
C 841.213 371.015 3.436
C 837.573 370.752 4.082
C 834.874 372.787 5.303
C 832.173 374.889 7.685
C 829.690 377.846 7.560
C 826.994 379.506 7.473
C 824.524 381.758 7.907
C 822.116 384.015 7.776
C 820.505 387.484 8.183
C 819.889 390.498 7.883
C 819.291 393.504 7.516
C 817.697 396.420 7.069
C 815.095 398.821 5.740
C 815.542 402.482 5.209
C 814.273 405.729 4.994
C 814.061 408.375 2.970
C 814.485 412.175 2.255
C 812.627 414.976 0.596
C 811.974 417.932 -0.230
C 812.487 420.785 -1.909
C 813.241 423.533 -3.663
C 813.016 425.704 -6.414
C 814.336 428.745 -7.380
C 815.154 432.729 -7.988
C 816.401 434.527 -9.942
C 817.854 436.906 -12.724
C 818.839 439.065 -14.545
C 820.491 441.272 -16.969
C 822.697 443.212 -18.332
C 824.843 444.451 -20.326
C 827.401 445.037 -22.297
C 830.124 445.818 -23.959
C 833.004 446.224 -26.120
C 835.584 446.873 -28.141
C 838.314 447.086 -29.753
C 842.238 446.476 -29.966
C 845.057 446.443 -31.794
C 847.848 446.865 -33.459
C 850.953 447.341 -33.903
C 854.782 447.345 -34.327
C 857.200 445.371 -34.111
C 860.216 443.758 -34.676
C 863.185 442.290 -34.018
C 866.428 440.287 -34.574
C 869.230 438.532 -34.518
C 872.387 437.440 -32.175
C 874.706 435.926 -31.840
C 877.244 432.736 -30.908
C 879.509 430.782 -30.473
C 882.446 429.048 -29.873
C 885.020 427.280 -28.645
C 886.966 424.761 -27.652
C 888.203 421.583 -27.717
C 889.585 418.599 -27.029
C 890.643 415.567 -26.730
C 892.088 412.471 -25.769
C 893.272 409.369 -25.641
C 894.721 406.705 -24.775
C 895.944 403.854 -22.866
C 897.837 401.201 -22.671
C 898.668 398.651 -20.398
C 899.255 396.146 -18.692
C 898.746 393.677 -17.891
C 899.777 391.561 -17.100
C 900.827 388.641 -16.872
C 902.961 385.773 -17.066
C 904.156 382.627 -19.252
C 903.735 379.978 -20.863
C 904.943 377.936 -23.082
C 905.490 374.545 -23.967
C 906.209 371.569 -25.344
C 907.192 368.713 -26.732
C 906.777 365.630 -27.968
C 907.067 362.484 -29.037
C 906.964 359.323 -30.421
C 907.381 356.294 -31.555
C 907.741 353.196 -32.454
C 907.994 349.980 -33.148
C 909.804 346.975 -33.201
C 911.219 343.891 -32.622
C 912.270 340.515 -32.685
C 912.657 337.085 -33.339
C 913.601 334.271 -32.838
C 916.545 331.500 -32.821
C 917.588 328.126 -32.116
C 918.667 324.793 -31.251
C 919.397 321.801 -30.415
C 920.376 318.492 -29.717
C 921.203 315.464 -28.922
C 922.480 313.159 -26.459
C 923.647 311.698 -23.737
C 923.898 310.246 -21.018
C 923.655 308.255 -18.240
C 925.199 305.280 -16.265
C 925.477 303.957 -12.970
C 925.213 302.287 -9.782
C 925.204 300.821 -6.850
C 924.919 299.287 -3.369
C 925.407 298.139 -0.859
C 925.792 297.942 2.395
C 926.466 297.709 5.858
C 925.925 298.652 9.368
C 925.572 299.537 12.179
C 924.866 300.196 15.720
C 924.361 300.886 18.628
C 926.024 303.308 21.590
C 926.701 305.079 24.766
C 925.025 307.102 27.152
C 924.770 308.587 30.219
C 924.543 310.597 32.481
C 925.007 313.096 34.614
C 923.895 316.350 35.804
C 924.748 318.760 38.540
C 924.010 320.933 41.264
C 924.412 324.320 42.201
C 925.227 326.702 44.684
C 923.888 330.065 45.152
C 923.174 333.333 46.400
C 923.878 336.014 47.543
C 923.986 338.968 48.955
C 924.073 342.868 49.260
C 922.946 346.219 48.602
C 923.364 349.229 48.672
C 923.115 352.522 47.790
C 921.727 355.601 48.204
C 922.900 358.921 45.636
C 923.585 362.851 44.595
C 922.426 364.703 41.655
C 921.897 367.460 40.150
C 921.822 369.780 37.347
C 922.335 372.020 35.421
C 922.437 374.235 32.738
C 921.914 375.463 29.907
C 920.729 377.301 27.159
C 921.884 379.377 24.119
C 922.465 381.756 21.215
C 922.626 381.554 17.779
C 924.132 381.390 14.157
C 924.220 381.683 10.969
C 923.885 382.361 7.614
C 924.330 382.660 4.339
C 925.642 382.296 1.294
C 926.187 381.665 -1.968
C 925.928 380.735 -5.109
C 927.212 380.917 -8.861
C 927.081 381.018 -12.279
C 928.411 378.361 -14.813
C 930.379 376.549 -17.684
C 929.819 374.169 -19.995
C 929.800 372.286 -22.917
C 930.648 369.927 -25.054
C 931.918 367.577 -27.213
C 932.381 365.236 -29.772
C 932.745 362.295 -31.064
C 932.178 359.579 -33.521
C 933.617 356.425 -34.468
C 935.998 353.406 -36.083
C 936.974 349.707 -35.548
C 937.181 346.568 -35.919
C 938.190 343.359 -36.136
C 938.778 340.113 -35.974
C 940.684 336.916 -35.003
C 942.028 334.679 -33.348
C 943.320 332.449 -31.649
C 944.248 329.447 -30.476
C 943.938 325.782 -29.600
C 945.743 324.010 -26.863
C 947.123 321.122 -25.465
C 947.016 319.159 -22.767
C 948.753 317.263 -19.848
C 948.604 313.928 -18.142
C 949.496 311.613 -16.222
C 949.960 310.175 -13.232
C 950.366 308.982 -10.133
C 949.418 307.164 -7.281
C 950.748 306.385 -4.192
C 952.773 304.723 -1.022
C 952.602 304.434 1.892
C 952.172 303.861 5.765
C 952.246 303.175 8.676
C 952.046 302.914 12.331
C 952.659 303.414 15.472
C 952.361 304.164 18.549
C 951.811 305.619 21.439
C 951.654 307.145 24.343
C 950.933 308.935 27.410
C 950.385 310.365 30.379
C 949.943 312.223 32.919
C 950.417 315.726 34.740
C 949.688 317.763 37.311
C 949.339 319.546 40.039
C 950.052 321.738 42.218
C 950.690 324.787 44.484
C 950.334 327.895 44.445
C 949.727 331.170 45.408
C 950.144 334.509 45.688
C 949.379 338.188 46.533
C 949.120 341.462 46.922
C 951.112 344.998 46.497
C 951.088 347.785 46.605
C 950.619 351.781 45.468
C 950.405 354.787 45.227
C 950.615 358.240 45.366
C 951.205 361.512 44.914
C 951.020 364.661 43.829
C 949.454 367.441 42.625
C 948.622 370.345 41.154
C 947.377 372.953 39.721
C 946.709 376.011 38.050
C 945.323 378.736 36.745
C 944.831 381.540 35.391
C 944.986 384.424 33.171
C 944.089 387.483 32.465
C 944.600 389.934 29.997
C 943.032 392.119 27.286
C 941.662 394.703 24.959
C 939.460 398.263 23.023
C 939.849 400.969 20.983
C 937.208 404.497 19.328
C 936.326 408.199 17.520
C 939.634 411.931 18.520
C 938.682 415.329 18.332
C 940.851 417.286 17.983
C 944.560 419.486 17.224
C 947.805 419.796 17.905
C 950.805 423.412 17.945
C 956.697 424.298 18.075
C 957.030 427.663 21.313
C 961.436 431.008 20.754
C 962.099 434.024 20.292
C 962.461 437.630 19.269
C 962.022 440.808 19.780
C 963.490 443.834 20.907
C 964.350 446.959 21.777
C 964.971 450.057 22.811
C 966.636 452.960 22.893
C 968.006 455.907 23.640
C 969.468 459.023 23.921
C 970.656 461.960 24.694
C 972.036 464.765 25.567
C 973.653 467.486 26.500
C 974.524 469.872 28.919
C 975.981 471.793 31.375
C 977.536 474.309 33.316
C 979.233 477.169 34.447
C 980.753 478.882 36.400
C 980.839 481.254 39.673
C 982.764 483.218 41.998
C 984.718 485.046 44.419
C 986.640 486.604 46.434
C 988.557 488.517 48.684
C 990.426 490.145 50.767
C 992.357 490.168 53.813
C 993.926 489.415 56.619
C 996.026 488.500 58.698
C 998.796 487.825 60.598
C 1000.774 488.697 63.832
C 1003.049 487.287 66.182
C 1005.818 486.096 68.166
C 1008.182 484.995 70.152
C 1011.015 483.499 72.224
C 1012.677 482.569 74.279
C 1014.136 480.444 76.312
C 1015.547 478.244 78.693
C 1016.928 475.003 79.739
C 1017.903 472.334 80.596
C 1019.582 469.236 81.625
C 1020.819 466.603 82.477
C 1019.677 463.130 84.486
C 1019.642 459.775 86.044
C 1020.449 456.410 85.255
C 1021.096 453.168 86.118
C 1021.000 450.150 86.414
C 1020.118 447.011 87.026
C 1019.218 443.762 85.655
C 1018.452 440.319 86.911
C 1018.771 436.772 86.985
C 1016.773 433.874 86.637
C 1015.927 430.624 87.745
C 1014.743 427.780 85.788
C 1013.628 424.549 84.756
C 1012.012 422.035 84.991
C 1010.697 419.040 84.799
C 1008.247 416.192 83.705
C 1006.409 414.196 81.345
C 1004.232 412.176 80.694
C 1001.809 410.529 78.934
C 1000.814 407.907 77.007
C 996.731 407.691 75.500
C 993.266 405.886 74.182
C 991.333 406.531 71.137
C 989.126 405.646 69.019
C 986.316 406.062 66.744
C 983.632 406.007 65.409
C 980.844 406.438 63.370
C 978.996 407.538 61.095
C 977.180 408.052 58.134
C 973.692 409.013 56.793
C 970.411 409.574 54.965
C 968.805 412.194 53.406
C 966.294 415.151 52.801
C 964.527 417.245 51.144
C 962.677 419.125 48.936
C 960.654 421.338 47.514
C 958.664 423.986 47.119
C 957.195 426.838 46.097
C 956.452 429.669 44.602
C 953.784 432.446 43.639
C 952.161 434.797 41.755
C 951.901 438.638 42.411
C 950.553 442.255 43.112
C 951.330 445.425 42.294
C 951.172 448.787 41.423
C 951.191 452.060 41.800
C 950.945 455.414 42.495
C 950.976 458.909 42.345
C 952.063 461.891 42.967
C 952.994 465.390 42.182
C 953.752 468.453 43.902
C 953.549 472.064 45.979
C 955.645 474.358 48.275
C 957.394 476.788 49.309
C 958.790 479.293 51.081
C 960.639 481.479 52.726
C 962.069 483.281 55.809
C 963.530 483.848 58.473
C 965.037 484.367 61.116
C 967.011 485.725 63.463
C 970.004 487.531 64.904
C 971.407 487.088 68.328
C 973.148 488.285 71.109
C 975.782 487.671 73.066
C 977.393 487.169 76.571
C 980.472 488.187 78.452
C 982.377 488.539 80.920
C 984.472 487.457 83.300
C 986.494 486.122 85.608
C 989.601 485.155 86.928
C 990.804 483.705 89.822
C 992.214 482.915 93.603
C 993.897 480.999 95.054
C 996.375 478.548 96.886
C 998.171 476.945 98.663
C 1000.207 474.477 100.460
C 1001.022 471.999 102.380
C 1002.179 469.240 103.463
C 1002.936 466.095 104.012
C 1003.421 462.957 104.855
C 1004.144 459.429 105.247
C 1004.953 456.244 105.847
C 1005.214 453.093 106.167
C 1003.522 449.497 106.288
C 1003.851 446.153 106.336
C 1004.198 442.935 106.851
C 1003.391 440.013 107.786
C 1002.109 436.435 108.418
C 1000.272 434.294 107.065
C 998.953 431.281 105.971
C 996.663 428.887 105.315
C 995.117 425.656 103.898
C 993.320 423.114 102.785
C 989.638 421.361 102.948
C 987.886 419.389 102.042
C 985.011 417.410 99.739
C 983.060 415.507 98.431
C 980.750 413.101 97.502
C 978.053 411.306 96.630
C 975.588 409.914 94.866
C 974.120 408.619 92.073
C 972.011 407.558 89.682
C 970.356 406.598 87.085
C 967.954 405.604 84.669
C 966.367 404.450 81.987
C 964.180 403.431 79.958
C 961.146 403.086 77.972
C 959.340 401.362 75.868
C 956.260 401.551 74.183
C 952.748 397.499 73.717
C 951.816 399.691 71.017
C 947.443 397.816 69.469
C 946.135 400.262 66.026
C 945.783 401.402 61.626
C 942.439 401.815 60.486
C 939.202 402.991 58.878
C 938.131 405.228 58.122
C 936.707 407.653 56.218
C 934.507 406.912 53.018
C 930.975 408.892 52.233
C 931.207 413.128 50.853
C 931.103 416.018 48.704
C 931.524 418.773 46.208
C 931.249 421.448 43.523
C 930.557 424.811 41.547
C 931.267 428.217 41.095
C 931.520 431.439 39.450
C 932.139 434.430 37.769
C 933.800 436.374 36.149
C 935.090 438.662 34.074
C 935.801 442.621 31.674
C 935.536 444.982 29.178
C 935.910 448.463 27.373
C 937.064 451.035 25.710
C 936.933 453.835 22.684
C 938.098 456.942 21.564
C 936.696 459.865 21.665
C 938.803 465.772 23.919
C 936.129 466.230 24.196
C 933.238 466.676 23.703
C 927.715 466.365 23.287
C 925.426 465.337 25.999
C 921.543 465.401 28.445
C 920.221 463.625 30.769
C 917.241 462.124 32.533
C 913.754 459.860 31.930
C 911.928 459.542 35.926
C 909.376 457.505 39.825
C 908.067 453.146 39.526
C 905.930 450.842 42.087
C 904.603 449.949 42.023
C 901.184 448.454 44.012
C 897.803 446.949 41.485
C 896.814 444.126 41.341
C 894.798 441.555 38.140
C 892.652 439.553 38.564
C 894.319 435.492 39.468
C 892.663 431.402 40.270
C 890.803 427.591 41.793
C 887.679 425.117 41.243
C 887.556 422.577 43.334
C 885.878 419.067 43.842
C 886.084 416.722 42.323
C 882.751 415.673 42.483
C 880.464 410.883 41.422
C 877.858 408.440 42.271
C 877.726 404.968 44.813
C 876.291 402.386 45.659
C 874.611 399.467 46.352
C 877.262 395.717 48.207
C 876.181 393.516 48.408
C 874.318 391.010 48.597
C 873.849 386.557 49.738
C 872.892 383.584 49.166
C 871.908 380.741 48.558
C 870.294 377.416 47.216
C 868.872 375.163 48.660
C 866.784 371.051 49.571
C 864.921 368.510 49.423
C 863.097 365.987 50.067
C 863.206 363.511 49.816
C 859.721 361.457 50.944
C 858.617 357.759 51.967
C 854.876 356.401 52.400
C 851.313 355.218 52.496
C 848.681 352.266 54.773
C 844.855 350.727 55.027
C 841.928 348.436 54.288
C 839.043 347.346 53.445
C 837.098 345.228 54.306
C 832.112 344.969 53.878
C 829.930 343.207 54.281
C 827.827 341.139 53.777
C 827.179 337.481 55.323
C 826.192 334.535 56.466
C 826.959 331.403 56.579
C 825.160 328.568 58.673
C 825.284 326.175 63.209
C 824.440 323.124 64.861
C 820.705 321.507 66.447
C 818.811 321.262 70.117
C 816.455 320.539 73.508
C 813.611 318.721 73.010
C 810.637 317.192 70.894
C 808.374 316.723 69.560
C 804.823 315.357 70.371
C 801.990 313.969 69.204
C 799.889 312.187 67.963
C 797.698 309.004 71.638
C 796.359 306.177 73.321
C 794.149 303.720 77.544
C 789.990 304.105 79.381
C 786.538 304.133 79.988
C 784.958 299.744 81.139
C 782.223 300.004 82.206
C 780.032 298.240 84.104
C 780.354 295.044 88.979
C 777.110 291.213 90.677
C 774.389 290.271 92.889
C 772.626 287.864 93.459
C 770.376 284.940 96.473
C 769.204 282.199 100.211
C 766.051 280.569 100.571
C 762.245 278.196 100.015
C 759.047 275.676 99.349
C 756.546 273.495 99.625
C 754.579 270.246 99.982
C 749.938 268.802 99.535
C 747.108 266.726 100.604
C 746.688 264.574 104.633
C 745.413 263.597 106.740
C 743.730 261.859 108.861
C 742.276 259.323 111.009
C 741.440 256.962 114.193
C 742.543 255.952 116.436
C 742.383 254.608 119.032
C 740.360 253.160 122.898
C 744.151 251.896 124.175
C 746.623 249.403 124.766
C 748.299 246.654 122.927
C 749.599 242.087 125.953
C 752.485 239.824 125.479
C 755.555 239.588 127.386
C 756.766 236.588 129.122
C 760.471 234.064 131.748
C 760.771 232.105 134.315
C 761.215 229.048 135.245
C 762.184 227.309 139.503
C 759.847 226.927 140.570
C 758.090 225.403 143.520
C 754.343 224.168 145.187
C 751.603 225.683 147.022
C 748.225 223.840 149.069
C 743.786 222.452 149.642
C 738.856 223.998 151.024
C 736.163 225.147 151.447
C 733.202 225.250 150.829
C 730.468 224.631 151.335
C 727.567 222.965 151.755
C 724.847 221.292 152.353
C 721.370 221.479 153.029
C 718.096 221.036 153.622
C 714.929 220.439 154.437
C 711.608 220.600 154.055
C 708.290 220.647 154.392
C 704.840 220.586 154.255
C 701.607 220.487 154.667
C 698.397 220.636 155.124
C 695.153 221.041 155.574
C 692.344 221.309 157.658
C 689.696 222.298 159.622
C 686.538 222.982 161.061
C 683.111 223.442 161.680
C 680.685 224.458 163.143
C 678.119 224.259 166.261
C 675.249 225.601 167.973
C 672.476 227.052 169.769
C 670.009 228.499 171.184
C 667.196 229.838 172.825
C 664.680 231.224 174.319
C 663.455 233.610 176.732
C 663.110 235.971 179.013
C 662.772 238.689 180.451
C 661.955 241.834 181.536
C 659.926 243.927 184.113
C 659.923 247.081 185.767
C 659.557 250.476 186.935
C 659.284 253.482 188.214
C 659.153 257.089 189.450
C 659.019 259.430 190.984
C 660.045 262.123 192.556
C 661.115 264.892 194.477
C 663.294 267.779 195.125
C 665.160 270.015 195.698
C 667.087 273.090 196.248
C 668.807 275.535 196.746
C 672.157 276.581 199.002
C 674.981 278.420 200.526
C 677.746 280.427 199.562
C 680.263 282.637 200.232
C 682.969 283.971 200.556
C 686.082 284.757 201.396
C 689.545 285.100 200.332
C 692.799 286.276 201.763
C 695.828 288.150 201.763
C 699.321 287.635 201.978
C 702.455 288.620 203.287
C 705.751 288.398 201.734
C 709.248 288.630 201.055
C 712.162 288.413 201.727
C 715.430 288.568 201.909
C 719.163 287.462 201.529
C 722.030 286.201 199.761
C 724.851 285.069 199.730
C 727.581 283.290 198.697
C 730.593 283.140 197.120
C 732.722 279.353 196.773
C 735.984 276.853 196.446
C 736.612 274.169 194.034
C 738.612 272.152 192.593
C 739.725 268.997 191.160
C 741.089 266.387 190.599
C 742.150 263.302 189.386
C 742.239 260.673 187.690
C 742.923 258.167 185.327
C 743.722 254.409 184.973
C 744.852 250.890 184.097
C 743.388 247.963 183.018
C 741.892 244.334 183.101
C 740.979 241.479 181.973
C 740.363 238.516 180.339
C 739.424 235.444 179.507
C 737.955 232.453 179.653
C 736.158 229.670 179.054
C 734.127 227.408 177.803
C 732.904 223.638 177.585
C 731.727 220.739 176.199
C 728.320 218.959 176.885
C 725.572 216.352 177.909
C 722.503 215.413 176.898
C 719.670 213.569 176.089
C 716.686 212.216 176.432
C 713.703 210.676 177.155
C 710.579 209.108 176.987
C 707.368 208.866 177.280
C 703.934 207.920 176.259
C 700.654 207.621 177.698
C 697.252 206.335 179.737
C 694.016 207.669 181.373
C 690.965 208.342 181.887
C 687.905 208.855 183.205
C 684.952 209.869 184.281
C 682.345 211.039 186.857
C 680.882 212.685 189.025
C 679.443 214.387 191.161
C 677.092 216.046 192.882
C 674.015 218.168 193.455
C 673.387 220.397 196.375
C 671.225 222.032 198.578
C 670.404 225.047 199.754
C 669.729 227.500 202.695
C 667.266 230.153 203.671
C 665.830 232.230 205.533
C 665.606 235.090 207.263
C 665.649 237.983 208.945
C 665.020 241.410 209.382
C 665.445 243.788 211.849
C 665.080 246.263 215.113
C 665.893 248.916 216.063
C 666.800 252.586 217.169
C 667.245 255.275 218.401
C 668.360 258.563 219.592
C 669.991 260.831 221.231
C 671.830 263.318 221.973
C 674.254 265.505 222.310
C 676.750 267.524 223.004
C 679.550 269.814 223.201
C 681.980 272.076 223.573
C 684.649 273.783 223.824
C 688.578 273.956 224.412
C 691.424 275.742 224.383
C 694.092 277.599 224.799
C 696.937 278.430 225.929
C 700.610 279.072 226.898
C 703.481 278.117 226.100
C 706.879 278.061 225.415
C 710.084 276.996 225.411
C 713.813 276.763 224.477
C 716.997 276.080 223.902
C 720.123 273.725 225.059
C 722.750 272.876 224.668
C 726.038 270.726 223.235
C 728.739 269.579 222.510
C 731.998 268.437 222.248
C 734.868 266.701 222.145
C 737.388 264.774 221.117
C 739.521 263.414 218.829
C 741.671 261.496 217.101
C 743.560 259.873 215.051
C 745.778 257.666 213.377
C 747.823 256.169 211.228
C 749.924 254.250 209.869
C 751.777 251.310 208.777
C 754.355 250.017 207.246
C 755.714 246.873 206.454
C 756.380 243.806 204.965
C 758.720 240.358 205.796
C 759.793 236.771 207.836
C 762.822 234.687 208.473
C 766.135 232.952 206.706
C 770.071 233.241 207.635
C 774.119 234.483 210.207
C 777.494 234.136 208.861
C 780.261 233.612 209.460
C 783.333 234.660 209.120
C 787.200 233.815 209.693
C 790.978 232.899 211.298
C 793.323 234.962 212.721
C 796.820 235.110 211.182
C 798.883 235.376 207.321
C 803.235 234.894 208.775
C 806.751 235.030 207.451
C 810.085 233.844 204.254
C 812.400 234.317 201.906
C 813.365 235.748 199.019
C 814.906 236.090 197.278
C 818.673 236.307 196.965
C 820.950 231.754 197.784
C 823.238 229.743 196.866
C 825.925 226.729 196.827
C 826.922 225.321 194.764
C 831.503 225.288 191.011
C 833.167 223.106 189.189
C 835.567 220.647 187.864
C 836.657 217.462 186.474
C 837.447 216.900 183.846
C 841.418 218.711 180.980
C 839.597 215.910 176.921
C 839.870 217.718 173.981
C 841.109 217.598 169.948
C 843.155 219.958 167.416
C 844.659 221.833 165.081
C 846.028 222.790 163.072
C 846.797 223.606 159.895
C 847.440 227.572 157.536
C 847.237 225.931 152.731
C 848.959 227.400 150.783
C 850.067 228.683 148.675
C 850.469 231.330 145.755
C 854.074 228.580 141.251
C 851.935 228.299 137.888
C 852.483 231.005 134.695
C 856.245 232.463 131.671
C 858.034 232.335 129.145
C 855.833 235.629 127.300
C 855.383 239.796 125.562
C 857.503 241.414 121.404
C 856.357 240.634 118.393
C 856.003 241.521 115.225
C 855.538 243.456 111.082
C 855.426 242.217 107.154
C 855.871 242.841 104.098
C 857.943 245.548 99.760
C 858.437 244.403 97.544
C 858.407 242.574 95.596
C 860.673 239.953 95.577
C 862.434 239.723 94.556
C 864.879 237.574 94.539
C 868.686 238.546 96.097
C 871.803 239.325 95.272
C 875.181 238.563 93.041
C 878.719 238.479 92.787
C 881.733 236.381 92.326
C 884.533 237.678 92.976
C 888.184 238.838 92.671
C 888.774 242.690 91.919
C 889.868 244.143 91.169
C 893.025 246.638 93.116
C 896.502 247.683 94.602
C 899.568 246.628 95.189
C 902.910 245.879 96.738
C 906.281 242.706 97.671
C 909.340 242.900 98.324
C 911.416 242.007 99.507
C 915.012 240.799 99.527
C 916.391 239.828 101.222
C 919.278 238.028 101.718
C 922.820 235.685 102.908
C 924.941 236.261 106.611
C 926.086 233.784 109.953
C 930.255 233.334 108.442
C 933.485 231.490 110.295
C 937.630 230.492 110.867
C 940.897 228.202 109.049
C 944.680 225.644 110.377
C 948.577 225.749 109.804
C 950.718 224.088 111.050
C 955.646 223.107 111.228
C 958.889 221.803 114.029
C 958.418 219.365 116.018
C 956.556 217.262 120.001
C 956.700 217.888 122.823
C 957.374 216.202 127.191
C 958.950 214.921 130.238
C 959.273 212.281 133.270
C 959.184 213.568 136.018
C 960.227 214.699 141.355
C 959.595 214.545 144.668
C 958.149 213.638 147.443
C 956.593 211.853 149.857
C 957.832 212.578 153.221
C 956.960 211.179 157.565
C 952.883 210.682 159.721
C 950.913 209.360 162.435
C 949.143 207.073 166.426
C 947.977 205.359 169.555
C 948.631 205.379 173.439
C 948.432 206.575 177.566
C 946.996 206.126 181.199
C 947.612 207.611 184.990
C 946.442 207.785 188.878
C 947.581 207.259 191.548
C 948.764 207.399 194.918
C 948.610 206.856 198.416
C 947.296 209.892 201.498
C 945.539 212.389 205.674
C 943.810 214.243 206.779
C 941.650 216.412 206.246
C 938.350 218.858 207.564
C 935.563 219.313 209.414
C 932.051 221.190 209.689
C 930.915 223.365 213.075
C 929.013 227.633 215.292
C 926.900 229.212 217.133
C 923.680 231.414 217.200
C 921.316 232.045 219.528
C 919.223 233.485 221.877
C 917.463 234.136 223.785
C 914.120 234.887 225.991
N -16.366 -14.360 63.117
N 252.897 264.066 96.854
N 322.553 190.285 181.212
N 468.161 152.995 176.669
N 555.221 355.688 -100.445
N 610.073 341.677 3.883
N 494.987 266.063 -21.879
N 733.302 364.208 -145.066
N 674.155 472.097 -80.011
N 842.832 405.577 -23.490
N 932.082 340.146 6.766
N 984.994 449.772 69.252
N 700.855 248.972 193.751
