# Supplementary material for: Impact of DNA methylation on 3D genome structure
Source: Nat Commun. 2021 May 28;12:3243. doi: 10.1038/s41467-021-23142-8 (PMC8163762; doi:10.1038/s41467-021-23142-8)
Supplement: Supplementary file 7 — Supplementary Software 2 [file 41467_2021_23142_MOESM7_ESM.zip › Supplementary_Software2/test/output_pos/cartnucl_000000_000046.xyz]

2888
generated by Juergen Walther
C 0.000 0.000 0.000
C 2.745 -0.783 4.680
C 3.415 -1.655 7.922
C 3.445 -3.043 10.812
C 4.533 -3.626 14.079
C 5.306 -5.851 16.233
C 6.950 -6.578 18.939
C 7.081 -8.612 21.841
C 7.760 -10.273 24.678
C 8.450 -11.662 27.619
C 9.073 -14.197 29.713
C 9.457 -16.259 32.307
C 10.180 -18.636 34.704
C 10.640 -20.531 37.318
C 10.860 -22.496 39.891
C 10.868 -24.605 42.430
C 10.150 -25.404 45.769
C 8.836 -26.493 48.759
C 8.123 -28.094 51.831
C 8.036 -30.252 54.602
C 6.895 -31.495 57.094
C 6.053 -31.316 61.045
C 4.592 -32.863 63.950
C 2.980 -34.342 66.819
C 1.497 -35.837 69.217
C 0.061 -37.384 72.035
C -1.399 -38.837 74.534
C -4.381 -39.338 76.500
C -7.435 -39.312 77.754
C -10.402 -39.933 78.367
C -13.490 -41.279 78.998
C -16.155 -42.092 81.712
C -19.660 -42.560 82.136
C -23.082 -43.666 82.444
C -26.235 -44.467 82.843
C -29.913 -45.471 82.984
C -32.636 -45.728 83.594
C -35.884 -45.341 83.324
C -39.370 -44.755 83.235
C -42.555 -44.217 81.483
C -45.086 -43.638 80.045
C -48.344 -43.414 78.368
C -50.995 -43.072 76.939
C -53.548 -39.973 75.808
C -56.351 -38.014 74.397
C -58.119 -37.622 71.345
C -60.788 -36.537 69.509
C -62.569 -35.129 67.496
C -64.190 -32.897 65.652
C -64.595 -31.338 62.389
C -66.856 -28.843 60.750
C -69.009 -27.650 58.175
C -69.278 -24.937 55.923
C -71.295 -22.508 54.330
C -70.953 -21.091 50.984
C -71.448 -19.234 47.976
C -72.088 -16.779 46.377
C -72.881 -14.540 44.121
C -72.402 -11.743 41.427
C -70.983 -10.269 38.469
C -70.484 -7.872 36.668
C -68.940 -5.828 34.405
C -68.597 -4.648 31.232
C -65.532 -1.698 30.286
C -63.789 1.444 28.265
C -60.443 1.678 26.791
C -58.373 3.101 24.834
C -55.165 4.446 23.762
C -52.883 6.222 22.970
C -49.831 7.630 22.067
C -46.775 7.893 21.443
C -43.617 8.113 19.923
C -40.340 10.149 19.920
C -37.082 11.996 19.283
C -33.786 11.707 20.246
C -30.423 12.392 22.152
C -27.263 12.414 22.672
C -23.824 12.389 22.666
C -20.610 12.664 23.446
C -17.833 13.115 25.238
C -14.828 12.816 26.727
C -11.928 11.743 27.839
C -8.349 12.500 29.381
C -4.983 12.215 29.928
C -3.167 11.124 33.209
C -0.911 11.051 36.417
C 0.916 8.818 38.150
C 3.388 7.272 40.041
C 4.921 6.074 42.700
C 6.439 5.183 45.649
C 8.422 3.690 48.116
C 9.058 1.806 50.665
C 10.959 -0.676 52.654
C 11.117 -1.912 56.025
C 11.869 -2.434 60.094
C 10.514 -4.267 63.213
C 10.226 -6.330 65.599
C 9.701 -7.856 68.558
C 8.836 -9.680 71.172
C 7.072 -10.466 74.499
C 4.887 -10.935 76.633
C 2.663 -11.431 78.716
C 0.831 -12.765 81.187
C -0.733 -15.468 83.320
C -3.923 -15.200 85.229
C -5.993 -16.114 87.889
C -9.009 -17.349 88.611
C -12.395 -17.202 90.519
C -14.716 -19.496 92.364
C -17.136 -20.321 94.183
C -20.384 -20.760 94.878
C -23.684 -21.062 95.341
C -26.743 -22.785 95.347
C -30.035 -22.139 96.168
C -33.645 -21.604 98.063
C -36.530 -21.705 97.541
C -40.383 -22.113 96.837
C -43.367 -22.314 96.758
C -46.967 -22.359 96.043
C -49.985 -21.332 95.472
C -52.808 -20.787 94.111
C -55.284 -19.948 92.128
C -57.795 -18.776 90.364
C -60.361 -17.812 87.995
C -62.919 -16.983 86.013
C -64.982 -15.811 83.898
C -66.097 -12.898 81.433
C -68.129 -11.806 78.989
C -70.399 -10.607 76.952
C -72.149 -8.406 75.482
C -73.804 -5.656 73.352
C -73.108 -3.753 70.968
C -73.334 -1.836 68.088
C -72.973 0.805 66.015
C -72.988 2.880 62.770
C -72.685 5.001 60.252
C -71.741 8.851 59.281
C -71.284 10.779 57.319
C -69.328 13.135 54.471
C -68.469 15.054 52.299
C -67.930 17.616 50.032
C -66.884 20.277 48.277
C -65.176 22.251 46.201
C -63.300 22.972 43.446
C -61.205 24.283 41.169
C -59.170 25.098 38.803
C -56.864 26.618 36.575
C -54.917 27.422 34.004
C -52.988 28.916 32.008
C -50.257 30.862 30.584
C -48.872 32.294 27.998
C -46.018 34.174 27.172
C -44.758 36.249 26.041
C -42.716 39.101 24.734
C -41.450 41.469 23.737
C -41.282 43.396 20.626
C -42.030 43.400 16.822
C -43.664 45.351 14.270
C -50.140 48.780 15.322
C -51.265 51.461 14.749
C -49.667 56.314 14.638
C -51.087 58.763 13.476
C -49.274 62.922 12.098
C -50.089 64.718 8.882
C -47.072 68.071 7.738
C -43.123 68.869 5.008
C -39.469 69.411 2.771
C -36.856 70.273 0.922
C -38.126 73.573 -2.723
C -36.551 76.106 -3.964
C -34.622 77.164 -6.336
C -31.057 80.436 -5.333
C -28.423 83.553 -6.356
C -25.791 85.315 -6.209
C -22.318 87.970 -6.826
C -19.147 88.151 -7.342
C -15.669 89.210 -7.825
C -12.348 89.197 -7.409
C -8.622 88.188 -7.330
C -6.083 90.350 -7.044
C -3.715 92.570 -6.158
C -1.725 94.999 -2.938
C -1.392 96.324 1.969
C -0.227 97.432 5.329
C 0.156 100.603 7.554
C 1.736 101.906 8.769
C 3.410 102.983 12.478
C 5.249 102.642 14.759
C 7.820 104.929 15.872
C 10.514 103.482 16.439
C 14.224 104.689 16.704
C 16.587 106.863 18.377
C 18.250 107.802 19.814
C 19.667 109.423 23.226
C 19.901 112.979 23.543
C 21.580 117.314 22.501
C 22.867 120.367 20.159
C 25.289 121.845 18.670
C 28.482 124.374 19.152
C 31.814 125.346 19.729
C 32.844 128.331 20.332
C 36.921 128.972 20.962
C 40.681 129.767 20.363
C 43.337 130.356 20.712
C 46.657 134.225 17.966
C 48.022 134.673 18.982
C 51.933 133.129 19.158
C 55.374 132.644 22.192
C 59.503 132.973 21.631
C 61.409 136.646 21.396
C 62.088 139.029 19.807
C 64.363 141.705 19.834
C 66.872 141.097 16.909
C 68.376 142.614 14.066
C 71.887 143.527 13.325
C 78.039 139.489 11.371
C 81.357 142.304 10.888
C 85.771 143.957 12.039
C 87.528 144.900 9.898
C 89.170 148.454 8.387
C 91.449 151.361 5.893
C 92.699 153.719 2.144
C 92.815 155.277 -1.432
C 95.223 156.792 -5.437
C 93.567 156.831 -7.985
C 94.289 154.519 -10.791
C 93.710 156.178 -14.871
C 93.263 155.663 -18.219
C 97.913 156.132 -20.521
C 100.196 156.258 -22.813
C 102.312 154.728 -26.295
C 105.621 154.681 -28.475
C 107.578 156.803 -32.015
C 110.660 156.901 -33.045
C 113.084 157.697 -35.688
C 116.277 160.623 -37.763
C 118.305 163.213 -40.193
C 121.294 163.270 -42.696
C 124.041 162.686 -46.595
C 124.168 163.655 -50.077
C 126.119 167.029 -51.559
C 127.668 168.839 -54.153
C 130.184 171.937 -56.176
C 130.741 174.850 -58.448
C 131.853 177.108 -60.768
C 135.189 177.835 -62.125
C 139.131 178.835 -63.223
C 140.182 183.631 -63.035
C 143.497 184.798 -66.436
C 145.189 187.484 -70.049
C 146.343 190.872 -71.229
C 149.587 191.928 -71.821
C 153.636 191.829 -71.041
C 157.530 192.572 -71.560
C 160.460 193.074 -70.669
C 163.473 193.248 -70.511
C 168.208 193.994 -71.322
C 171.586 194.110 -73.266
C 175.407 193.059 -76.010
C 178.266 194.940 -76.213
C 181.820 195.277 -77.045
C 183.905 193.829 -78.032
C 186.188 195.043 -80.399
C 190.544 195.710 -81.659
C 193.297 196.138 -82.858
C 196.232 198.346 -82.712
C 198.937 197.525 -85.598
C 201.758 198.044 -88.577
C 204.781 197.465 -89.676
C 206.780 199.240 -92.220
C 209.415 197.783 -93.752
C 211.456 200.787 -93.641
C 212.896 201.991 -98.890
C 216.676 202.841 -98.760
C 220.422 204.333 -98.935
C 224.090 201.354 -99.731
C 228.378 201.441 -100.388
C 232.521 202.117 -100.078
C 234.464 204.354 -101.845
C 237.272 205.864 -104.084
C 238.555 209.378 -104.461
C 240.755 211.433 -105.493
C 244.258 213.400 -105.159
C 246.775 215.589 -105.858
C 243.711 220.445 -111.290
C 245.029 220.977 -114.928
C 246.957 222.201 -117.238
C 248.117 221.878 -120.575
C 249.500 222.113 -123.624
C 251.127 222.348 -126.514
C 251.397 222.621 -129.839
C 252.319 222.593 -133.044
C 252.935 222.923 -136.425
C 253.978 222.970 -139.514
C 254.923 222.784 -142.614
C 255.733 222.391 -145.789
C 257.873 221.185 -148.293
C 259.499 219.436 -150.772
C 260.956 218.260 -153.772
C 261.913 217.739 -157.112
C 263.068 216.230 -159.446
C 266.258 214.829 -161.497
C 267.533 212.938 -164.285
C 268.801 210.904 -166.982
C 269.695 209.066 -169.433
C 270.902 207.213 -172.172
C 271.904 205.385 -174.650
C 272.870 202.142 -175.899
C 273.564 198.939 -176.303
C 273.374 195.905 -176.872
C 272.761 192.738 -178.026
C 274.181 189.695 -179.991
C 273.869 186.159 -180.273
C 273.102 182.711 -181.015
C 272.614 179.521 -181.587
C 271.743 175.845 -182.124
C 271.790 173.059 -182.419
C 271.448 169.890 -181.633
C 271.343 166.464 -180.767
C 269.904 163.575 -179.009
C 268.813 161.288 -177.464
C 267.244 158.311 -175.997
C 266.009 155.900 -174.638
C 266.635 153.588 -171.223
C 266.343 151.050 -168.548
C 263.927 149.748 -166.297
C 262.797 147.390 -164.098
C 261.809 145.942 -161.622
C 261.456 144.641 -158.590
C 259.699 144.737 -155.404
C 259.596 142.777 -152.215
C 257.991 141.039 -149.553
C 257.736 141.141 -146.027
C 257.658 139.415 -142.941
C 255.833 140.260 -139.896
C 254.446 140.235 -136.607
C 254.526 139.873 -133.632
C 253.935 139.450 -130.437
C 253.456 140.359 -126.662
C 252.092 142.214 -123.899
C 252.098 143.006 -120.964
C 251.640 144.895 -118.152
C 249.816 145.711 -115.398
C 251.110 148.928 -112.759
C 251.510 150.996 -109.214
C 250.823 154.523 -108.501
C 250.304 156.876 -106.419
C 250.574 160.227 -105.023
C 251.223 162.628 -103.348
C 251.649 165.801 -101.983
C 251.631 168.919 -101.708
C 250.877 172.266 -100.961
C 252.420 175.542 -99.627
C 253.338 178.887 -98.079
C 254.300 182.004 -99.189
C 256.596 185.067 -100.061
C 257.368 188.118 -100.651
C 257.720 191.521 -101.003
C 258.855 194.592 -101.543
C 260.860 197.088 -102.480
C 262.206 199.841 -103.875
C 262.787 202.533 -105.669
C 264.855 205.863 -106.292
C 265.491 209.110 -107.168
C 267.688 210.414 -110.121
C 270.469 212.182 -112.251
C 270.755 213.702 -115.239
C 271.639 215.850 -117.824
C 273.242 216.963 -120.479
C 275.256 218.024 -123.050
C 276.581 219.605 -125.876
C 277.598 219.836 -128.937
C 277.952 221.389 -132.282
C 279.957 221.038 -135.245
C 283.005 221.186 -138.087
C 284.296 219.365 -141.240
C 284.977 218.702 -144.261
C 286.408 217.730 -147.155
C 287.350 216.467 -150.057
C 289.375 214.228 -152.441
C 290.581 211.750 -153.839
C 291.726 209.241 -155.225
C 292.736 207.050 -157.554
C 292.702 205.150 -160.824
C 294.049 201.723 -161.396
C 295.431 199.276 -163.470
C 294.964 196.167 -164.594
C 296.219 192.544 -165.245
C 296.111 189.944 -167.944
C 296.830 187.273 -169.426
C 296.782 183.953 -169.866
C 296.621 180.616 -170.057
C 295.289 177.560 -171.160
C 295.971 174.196 -170.788
C 297.418 170.358 -171.095
C 296.627 167.578 -170.594
C 295.406 163.861 -170.144
C 294.904 160.917 -169.971
C 293.914 157.458 -169.244
C 293.730 154.571 -167.788
C 292.649 151.983 -166.286
C 291.277 149.834 -164.220
C 290.273 147.623 -162.008
C 288.654 145.443 -159.610
C 287.269 143.212 -157.545
C 286.031 141.495 -155.174
C 285.631 140.795 -151.281
C 284.084 139.156 -148.787
C 282.902 137.224 -146.419
C 282.818 135.741 -143.616
C 282.534 134.455 -139.995
C 281.804 135.520 -137.145
C 280.585 135.743 -133.907
C 280.501 136.442 -130.605
C 279.103 136.930 -127.049
C 278.350 137.628 -123.906
C 279.922 138.765 -120.315
C 279.521 139.531 -117.664
C 278.819 141.916 -114.301
C 278.287 143.111 -111.577
C 278.020 144.013 -108.244
C 278.277 145.345 -105.175
C 277.946 147.367 -102.543
C 276.354 149.632 -100.552
C 275.517 152.055 -98.380
C 274.309 154.424 -96.553
C 273.656 157.052 -94.260
C 272.269 159.362 -92.315
C 271.745 161.584 -90.140
C 272.032 164.523 -88.007
C 270.939 166.290 -85.489
C 271.682 169.263 -83.766
C 273.106 174.226 -82.936
C 275.582 177.586 -79.527
C 279.502 179.993 -77.013
C 276.551 179.606 -74.371
C 277.059 181.438 -70.527
C 276.822 184.444 -67.926
C 277.467 184.491 -65.191
C 280.003 183.860 -61.810
C 281.819 184.349 -58.291
C 279.790 183.794 -54.717
C 280.359 186.151 -51.616
C 277.788 182.730 -48.182
C 277.508 182.755 -44.715
C 277.020 182.801 -41.148
C 275.654 185.085 -37.456
C 277.169 186.531 -34.492
C 277.066 185.030 -31.681
C 276.001 184.854 -27.891
C 273.574 182.437 -25.311
C 270.686 177.295 -21.921
C 272.632 175.272 -18.173
C 272.342 175.280 -14.720
C 273.569 174.799 -12.347
C 276.050 174.596 -10.055
C 278.345 174.316 -7.419
C 276.866 170.858 -4.677
C 277.081 170.005 -1.768
C 274.852 167.392 0.729
C 276.061 165.666 3.958
C 277.817 165.178 7.174
C 279.302 163.208 9.406
C 279.525 160.366 11.447
C 281.183 155.998 13.243
C 279.748 154.805 16.594
C 277.559 151.261 17.230
C 280.150 149.201 20.149
C 278.510 146.447 22.274
C 278.838 144.797 24.529
C 276.540 143.035 25.936
C 274.386 140.715 25.667
C 272.646 138.043 26.708
C 272.573 135.317 29.056
C 272.475 133.064 32.798
C 271.977 130.388 34.837
C 274.756 127.548 36.930
C 272.937 123.969 37.509
C 271.942 119.648 38.053
C 272.885 116.650 37.445
C 269.861 113.319 38.270
C 270.619 110.022 39.060
C 269.599 106.485 41.437
C 269.547 103.526 41.509
C 269.174 100.427 44.841
C 270.316 97.636 45.457
C 268.787 95.341 48.410
C 268.333 92.611 50.258
C 269.607 90.154 52.948
C 270.734 86.862 55.811
C 269.460 84.667 59.358
C 268.650 81.242 61.447
C 267.258 77.800 63.578
C 267.481 77.640 68.728
C 267.229 76.467 71.894
C 266.763 75.545 74.237
C 264.266 74.103 76.796
C 262.345 70.582 77.895
C 261.351 68.369 81.369
C 263.111 67.693 83.441
C 260.562 71.092 87.509
C 262.530 71.218 90.014
C 263.817 72.405 91.197
C 264.555 76.213 92.085
C 265.172 79.116 94.141
C 264.307 82.691 93.443
C 262.218 85.429 92.215
C 259.475 87.893 91.642
C 256.732 90.076 91.191
C 253.822 92.695 89.735
C 253.610 96.416 90.157
C 250.958 97.361 90.630
C 250.906 102.327 91.629
C 249.142 105.343 92.320
C 248.246 108.884 93.494
C 246.851 111.829 94.128
C 244.697 116.269 94.361
C 245.474 119.612 96.638
C 246.628 122.912 96.318
C 248.571 125.956 97.707
C 245.997 128.262 100.735
C 242.763 130.888 103.288
C 243.811 133.316 106.272
C 244.657 136.399 107.933
C 246.474 138.930 110.116
C 246.491 140.412 111.473
C 247.079 143.071 113.143
C 247.522 145.687 115.988
C 248.280 147.119 119.830
C 248.607 149.100 122.888
C 249.369 148.960 126.410
C 250.214 149.342 129.481
C 248.556 150.048 131.221
C 244.961 150.336 133.802
C 240.116 149.460 134.683
C 238.292 149.816 137.536
C 237.673 148.317 140.365
C 236.140 147.317 143.359
C 235.895 147.420 147.345
C 235.618 148.571 150.852
C 235.523 148.564 153.174
C 233.515 146.304 155.200
C 236.528 143.912 159.742
C 235.659 144.126 163.248
C 233.105 145.946 168.450
C 229.895 146.126 169.655
C 229.304 143.793 172.543
C 226.449 143.814 175.978
C 224.433 144.724 178.582
C 222.986 144.031 182.060
C 221.752 142.822 184.826
C 221.305 138.938 187.930
C 219.229 137.720 190.499
C 219.302 136.488 194.714
C 217.843 135.034 197.260
C 216.212 132.782 198.839
C 214.674 131.255 201.996
C 214.114 132.172 206.129
C 213.568 132.174 208.541
C 213.252 128.939 211.376
C 212.438 129.584 215.308
C 213.812 127.354 218.969
C 213.282 126.050 222.161
C 215.865 127.532 227.002
C 216.884 125.003 229.944
C 215.659 126.475 233.956
C 218.046 124.789 235.905
C 218.988 124.499 240.329
C 217.738 123.228 243.006
C 217.115 121.343 245.003
C 215.823 119.032 247.817
C 214.822 117.122 251.849
C 216.659 116.309 254.757
C 218.763 115.673 257.557
C 220.488 116.267 260.973
C 223.531 118.602 264.004
C 224.808 117.065 267.097
C 225.962 115.520 269.562
C 227.687 113.952 271.898
C 230.839 114.204 273.720
C 233.477 113.996 274.955
C 232.840 114.361 279.074
C 234.015 114.367 284.034
C 236.999 114.597 286.186
C 239.234 114.299 288.524
C 239.975 114.776 291.960
C 241.209 114.936 295.078
C 242.652 115.242 298.057
C 242.957 114.752 301.354
C 243.656 114.872 304.613
C 244.283 114.508 307.988
C 245.128 114.643 311.135
C 245.765 114.920 314.306
C 246.176 115.293 317.559
C 247.297 117.129 320.329
C 247.694 119.157 323.082
C 248.242 120.550 326.287
C 248.707 121.087 329.727
C 248.835 122.682 332.277
C 250.751 125.289 334.701
C 250.769 127.214 337.745
C 250.708 129.267 340.712
C 250.439 130.988 343.385
C 250.421 132.851 346.373
C 250.247 134.618 349.081
C 249.318 137.706 350.697
C 248.197 140.720 351.447
C 246.413 143.107 352.274
C 244.189 145.314 353.659
C 243.735 148.385 356.005
C 241.587 151.167 356.583
C 239.092 153.578 357.572
C 236.972 155.941 358.392
C 234.272 158.515 359.190
C 232.827 160.851 359.742
C 230.871 163.436 359.224
C 228.980 166.372 358.670
C 226.265 168.263 357.072
C 224.157 169.804 355.659
C 221.279 171.666 354.348
C 218.980 173.212 353.119
C 218.354 175.903 349.993
C 216.815 178.211 347.546
C 214.123 178.312 345.234
C 211.960 179.970 343.175
C 210.406 180.972 340.770
C 209.479 182.249 337.851
C 208.108 181.631 334.537
C 207.046 183.614 331.543
C 204.818 184.558 328.929
C 204.730 184.764 325.400
C 203.812 186.551 322.489
C 202.778 185.249 319.240
C 201.657 184.940 315.864
C 201.595 185.647 312.952
C 200.936 186.079 309.771
C 201.091 185.518 305.902
C 200.977 183.574 302.879
C 201.465 183.265 299.895
C 202.138 181.774 296.893
C 201.083 180.461 293.936
C 203.942 178.750 291.128
C 205.452 177.647 287.454
C 206.758 174.401 286.367
C 207.611 172.397 284.043
C 209.648 169.886 282.373
C 211.507 168.406 280.543
C 213.581 166.122 278.933
C 215.226 163.519 278.373
C 216.381 160.394 277.263
C 219.455 158.606 275.765
C 222.041 156.457 273.998
C 224.487 154.202 274.893
C 228.041 152.721 275.665
C 230.302 150.484 276.034
C 232.400 147.759 276.100
C 234.981 145.703 276.449
C 237.985 144.540 277.314
C 240.558 142.759 278.556
C 242.442 140.579 280.137
C 245.950 138.784 280.620
C 248.194 136.277 281.244
C 250.686 135.974 284.235
C 253.936 135.687 286.413
C 254.924 134.195 289.263
C 256.759 132.536 291.705
C 258.653 132.119 294.368
C 260.869 131.972 296.988
C 262.772 130.994 299.756
C 263.693 130.964 302.855
C 264.748 129.436 306.062
C 266.199 130.426 309.198
C 268.801 131.558 312.254
C 268.862 133.388 315.656
C 269.024 133.939 318.770
C 269.660 135.159 321.848
C 269.727 136.366 324.921
C 270.205 139.027 327.658
C 269.882 141.579 329.370
C 269.491 144.127 331.070
C 269.135 146.221 333.665
C 268.030 147.408 337.081
C 267.339 150.933 338.072
C 267.167 153.469 340.467
C 265.097 155.707 341.830
C 264.223 159.340 342.910
C 262.695 161.147 345.818
C 261.856 163.595 347.592
C 260.043 166.314 348.329
C 258.132 169.017 348.810
C 255.357 170.759 350.076
C 254.157 173.996 350.071
C 253.338 177.951 350.845
C 251.203 179.939 350.538
C 248.205 182.484 350.332
C 246.219 184.721 350.389
C 243.559 187.203 349.903
C 241.901 189.715 348.708
C 239.642 191.509 347.366
C 237.382 192.849 345.400
C 235.403 194.452 343.325
C 232.924 195.729 341.013
C 230.609 197.132 339.054
C 228.698 198.215 336.757
C 228.069 199.065 332.925
C 225.940 199.936 330.474
C 223.962 201.230 328.204
C 223.161 202.774 325.551
C 222.313 204.146 322.052
C 222.319 203.211 319.067
C 221.473 202.774 315.733
C 221.841 202.541 312.385
C 220.990 201.826 308.697
C 220.788 201.223 305.452
C 222.798 201.525 301.913
C 222.919 200.989 299.179
C 223.661 199.018 295.566
C 223.901 198.062 292.709
C 224.224 197.565 289.297
C 225.212 196.949 286.150
C 226.060 195.391 283.326
C 225.956 192.887 281.013
C 226.577 190.669 278.566
C 226.850 188.261 276.438
C 227.739 185.981 273.868
C 227.831 183.542 271.613
C 228.612 181.658 269.208
C 230.461 179.591 266.845
C 230.525 177.833 264.096
C 232.769 175.927 262.174
C 233.155 171.499 261.056
C 236.929 169.208 259.886
C 239.831 167.655 258.118
C 241.375 165.119 256.296
C 243.836 165.463 254.976
C 246.128 162.789 253.662
C 248.495 162.724 252.369
C 252.374 161.529 253.150
C 256.054 162.268 253.269
C 257.955 163.336 252.160
C 260.636 162.503 250.752
C 263.020 160.049 249.368
C 265.938 159.547 248.490
C 267.081 159.702 244.902
C 268.028 159.019 242.589
C 270.880 158.401 240.787
C 274.219 162.181 240.208
C 272.693 162.796 236.867
C 274.472 163.243 234.270
C 276.206 163.749 231.426
C 278.467 163.595 228.472
C 282.054 162.999 227.340
C 284.095 163.381 225.299
C 287.550 162.642 223.682
C 287.861 161.993 219.821
C 287.034 164.994 216.577
C 287.762 164.899 213.372
C 288.751 166.699 211.593
C 288.488 165.980 207.522
C 290.364 167.441 205.308
C 293.095 167.084 203.073
C 295.527 167.319 200.771
C 298.034 167.781 198.637
C 299.860 167.140 195.906
C 302.210 166.829 193.559
C 304.264 166.461 190.809
C 306.592 166.320 188.530
C 308.982 165.961 186.363
C 311.432 165.354 184.238
C 314.825 165.427 183.349
C 318.150 164.799 182.716
C 321.344 164.240 181.302
C 324.047 163.613 179.148
C 326.856 162.831 178.405
C 330.800 163.689 178.168
C 334.133 162.624 177.316
C 337.488 161.495 176.617
C 340.361 160.286 175.933
C 343.604 159.209 175.084
C 346.557 158.076 174.391
C 349.567 156.424 175.498
C 351.920 154.853 177.199
C 353.690 152.688 178.520
C 355.567 149.955 179.387
C 359.156 148.541 179.889
C 360.955 146.066 181.712
C 362.654 143.174 183.044
C 364.312 140.695 184.403
C 365.952 137.649 186.013
C 367.601 135.892 187.442
C 368.612 133.943 189.883
C 369.871 132.033 192.579
C 369.489 129.747 195.430
C 369.134 128.017 197.816
C 368.869 125.493 200.468
C 368.584 123.526 202.756
C 368.370 123.603 206.921
C 368.066 122.647 210.482
C 365.942 120.763 212.612
C 365.246 119.159 215.547
C 364.020 118.300 218.186
C 362.835 118.162 221.282
C 359.910 117.897 223.431
C 359.151 117.588 227.085
C 357.569 116.154 229.935
C 355.448 117.096 232.605
C 354.639 116.916 236.043
C 351.351 117.017 237.624
C 348.677 116.980 239.990
C 347.318 117.716 242.558
C 345.428 117.990 245.221
C 342.603 119.335 247.570
C 339.243 120.305 248.409
C 337.252 121.681 250.248
C 334.445 123.349 251.262
C 331.330 123.345 252.631
C 329.078 127.055 253.019
C 326.349 129.682 254.649
C 323.664 131.550 253.000
C 320.968 133.237 253.152
C 318.639 135.904 252.308
C 316.907 138.352 252.312
C 314.790 141.015 251.575
C 312.997 142.990 249.939
C 310.344 144.711 248.411
C 308.927 148.244 247.781
C 306.947 151.427 247.170
C 306.547 153.700 244.612
C 306.927 156.989 242.501
C 306.155 159.240 240.358
C 304.794 161.471 238.122
C 304.226 164.015 236.069
C 304.746 166.724 234.193
C 304.943 168.970 231.693
C 304.883 170.498 228.784
C 304.839 173.858 226.671
C 304.029 176.043 224.164
C 306.386 177.556 221.443
C 308.442 180.027 219.194
C 309.443 180.263 215.991
C 310.294 181.442 212.833
C 312.198 182.493 210.359
C 314.357 183.838 208.051
C 315.925 184.920 205.116
C 318.124 184.881 202.746
C 319.346 185.079 199.253
C 322.448 185.436 197.474
C 325.913 186.898 195.672
C 329.417 185.777 194.493
C 331.841 184.958 192.626
C 334.853 184.537 191.172
C 337.699 183.578 189.799
C 341.493 182.972 189.598
C 344.339 181.917 190.176
C 347.156 180.803 190.770
C 350.225 179.499 190.410
C 352.959 177.326 188.960
C 355.951 176.045 190.774
C 359.262 174.933 190.831
C 361.188 172.352 191.711
C 364.265 170.860 193.564
C 367.009 168.377 192.966
C 369.681 166.823 193.507
C 371.625 164.626 195.123
C 373.370 162.412 196.926
C 374.686 159.236 197.644
C 376.699 157.792 200.049
C 379.829 156.412 202.332
C 380.494 154.286 204.240
C 381.393 151.257 206.591
C 382.510 149.143 208.389
C 383.278 146.525 210.844
C 383.884 145.065 213.671
C 383.718 143.146 216.203
C 382.826 141.453 218.868
C 382.130 140.036 221.749
C 380.912 138.243 224.652
C 380.055 136.490 227.364
C 378.860 135.251 230.035
C 376.866 135.707 233.445
C 375.362 134.327 236.114
C 374.319 132.996 238.922
C 373.530 132.875 241.992
C 372.066 132.975 245.554
C 369.492 133.953 247.040
C 366.826 134.175 249.246
C 364.626 135.539 251.414
C 361.533 135.888 253.683
C 358.977 136.713 255.612
C 357.486 139.642 258.031
C 355.391 140.618 259.593
C 351.868 142.578 260.702
C 349.423 143.741 262.046
C 346.979 145.104 264.086
C 344.798 147.033 265.754
C 342.103 148.821 266.568
C 338.793 149.642 266.517
C 335.801 151.166 266.645
C 332.780 152.282 266.470
C 329.737 154.102 266.603
C 326.564 155.087 266.524
C 323.883 156.719 266.828
C 321.384 159.369 266.811
C 318.380 160.410 267.555
C 316.385 163.291 267.273
C 314.235 166.219 266.315
C 312.398 168.577 266.240
C 308.295 169.539 266.882
C 304.503 170.881 266.487
C 302.196 172.906 266.491
C 299.205 175.384 266.571
C 297.361 177.899 270.236
C 296.411 181.365 270.296
C 294.850 183.743 270.934
C 297.622 186.462 273.087
C 299.134 188.910 272.003
C 303.280 192.420 270.970
C 305.760 195.566 270.672
C 304.864 198.703 272.715
C 304.116 201.957 271.920
C 304.331 204.783 270.807
C 304.090 207.979 270.220
C 304.454 211.597 270.127
C 305.193 216.187 268.256
C 308.749 218.830 265.930
C 310.098 223.041 267.414
C 310.622 225.357 265.938
C 310.689 228.562 265.789
C 311.603 231.608 264.842
C 310.755 233.052 263.415
C 310.457 237.428 262.051
C 312.909 240.183 262.388
C 315.811 243.365 263.280
C 318.575 247.282 263.145
C 319.389 250.775 264.044
C 322.121 253.778 265.510
C 324.343 257.152 267.215
C 327.654 258.964 266.004
C 330.665 261.763 264.878
C 333.522 263.171 267.159
C 335.391 264.800 269.644
C 336.081 267.554 271.733
C 335.921 270.709 275.471
C 339.067 273.114 275.616
C 338.845 277.410 274.645
C 337.921 280.789 275.879
C 339.021 283.921 277.645
C 337.604 286.721 282.231
C 339.051 291.163 281.558
C 339.724 293.634 284.627
C 340.974 296.175 287.247
C 337.839 297.817 289.435
C 339.476 301.355 289.860
C 341.972 305.048 287.724
C 340.871 308.269 286.586
C 342.192 309.532 291.036
C 340.506 312.178 292.164
C 340.849 316.054 293.228
C 338.862 319.181 294.881
C 338.930 321.861 294.380
C 338.074 324.825 293.902
C 338.701 327.710 294.379
C 340.790 330.028 296.308
C 340.150 333.560 296.450
C 341.606 337.289 297.311
C 341.646 340.032 298.837
C 340.072 342.688 302.781
C 339.476 344.983 305.963
C 337.903 348.195 306.676
C 339.870 351.978 305.828
C 339.224 354.110 309.119
C 339.276 356.941 312.393
C 340.822 360.940 316.014
C 341.654 363.048 318.182
C 342.854 367.610 317.760
C 341.112 370.036 319.210
C 338.936 373.045 320.066
C 335.873 373.482 321.492
C 333.303 375.776 322.518
C 327.292 375.583 320.345
C 323.621 375.942 320.725
C 318.735 376.271 318.553
C 315.174 377.763 320.445
C 312.619 379.956 318.750
C 311.680 382.121 317.904
C 311.199 385.444 317.050
C 311.235 387.945 313.616
C 311.894 391.088 311.697
C 308.864 392.762 309.389
C 303.969 391.769 305.998
C 304.604 394.425 303.408
C 301.644 396.290 303.566
C 300.236 399.348 302.892
C 296.858 398.459 301.257
C 294.701 400.315 301.696
C 292.840 403.768 301.608
C 289.687 407.104 302.190
C 287.419 407.426 303.102
C 284.352 407.225 304.306
C 282.218 408.470 304.723
C 279.399 408.024 305.707
C 275.724 408.796 305.371
C 270.818 409.595 306.602
C 268.456 410.440 306.999
C 266.783 413.983 305.894
C 263.698 415.198 306.390
C 260.294 415.100 308.090
C 257.653 417.818 309.990
C 255.418 419.107 311.683
C 251.979 418.247 311.308
C 248.535 416.552 314.046
C 244.791 418.077 316.907
C 241.466 418.122 316.697
C 237.482 414.259 314.833
C 235.160 415.628 315.072
C 232.392 413.542 315.736
C 228.884 414.529 317.177
C 225.458 414.634 318.760
C 222.495 416.578 320.010
C 219.923 418.869 321.986
C 217.072 419.962 322.655
C 214.580 419.845 326.357
C 211.238 420.956 327.478
C 208.930 419.633 328.291
C 206.175 416.647 331.090
C 203.481 416.811 332.180
C 200.474 416.187 332.212
C 197.530 415.837 333.539
C 194.670 413.761 333.840
C 191.775 412.214 334.545
C 188.773 410.922 335.155
C 186.627 408.579 336.207
C 184.028 406.576 336.803
C 181.565 404.394 337.850
C 178.931 402.572 338.460
C 176.378 400.611 338.876
C 173.898 398.450 339.145
C 170.745 397.249 338.188
C 168.042 395.610 336.824
C 165.159 393.669 336.171
C 162.468 391.416 336.330
C 160.226 389.718 335.258
C 156.482 389.365 333.773
C 153.893 387.252 332.431
C 151.366 385.157 330.933
C 149.279 383.119 329.637
C 146.772 381.019 328.334
C 144.582 379.021 327.031
C 143.173 377.484 324.088
C 142.473 376.469 321.025
C 142.395 374.910 318.354
C 142.327 372.627 315.801
C 140.129 370.843 313.132
C 140.331 369.274 309.942
C 140.637 367.134 307.052
C 140.804 365.360 304.300
C 141.319 363.247 301.165
C 141.197 362.111 298.607
C 142.028 361.477 295.495
C 142.719 360.945 292.069
C 144.997 360.571 289.209
C 146.849 360.420 286.895
C 149.068 359.722 284.056
C 150.935 359.307 281.705
C 152.464 361.517 278.514
C 154.324 362.587 275.500
C 157.634 362.604 274.220
C 159.898 362.915 271.681
C 162.177 363.823 269.895
C 164.254 365.550 267.968
C 167.522 367.113 267.621
C 169.505 368.876 264.979
C 172.405 369.499 263.007
C 174.642 372.132 262.253
C 176.539 373.906 259.852
C 179.759 375.574 260.262
C 182.789 377.375 259.695
C 184.449 379.605 258.573
C 186.787 381.625 257.482
C 189.327 384.601 257.473
C 191.976 386.635 258.806
C 193.638 389.180 258.797
C 195.575 391.749 259.953
C 198.627 393.182 260.411
C 198.992 396.999 262.482
C 200.645 400.655 263.432
C 201.508 402.021 266.719
C 203.059 404.146 268.514
C 203.540 406.496 271.252
C 203.901 408.946 272.942
C 204.242 411.295 275.488
C 204.319 412.543 278.357
C 205.261 413.840 281.482
C 204.670 416.797 283.889
C 204.708 419.609 286.442
C 203.187 420.305 289.454
C 200.715 421.883 292.064
C 199.650 422.860 294.922
C 199.054 423.915 298.141
C 197.720 425.132 300.925
C 195.466 426.313 303.081
C 193.477 426.874 305.740
C 191.885 426.694 308.609
C 189.734 428.432 311.457
C 188.609 429.181 314.601
C 185.073 428.502 316.111
C 181.519 428.930 317.719
C 179.516 427.274 319.856
C 177.237 426.461 322.351
C 174.363 425.632 323.733
C 171.203 425.070 324.955
C 168.443 424.116 326.883
C 165.841 422.364 327.665
C 163.575 420.479 329.910
C 160.241 419.136 329.905
C 156.109 418.612 330.112
C 153.294 416.247 328.927
C 151.016 414.046 328.931
C 148.210 412.241 328.447
C 145.806 410.072 327.799
C 142.847 408.556 325.863
C 141.134 407.288 323.626
C 139.477 405.985 321.371
C 137.378 403.985 319.686
C 135.579 400.795 318.745
C 134.256 399.924 315.371
C 132.008 398.235 313.299
C 131.837 396.072 310.761
C 130.550 395.026 307.244
C 129.163 392.004 305.512
C 127.804 390.345 303.221
C 127.692 388.866 300.218
C 127.816 387.515 297.159
C 128.363 384.923 294.853
C 128.125 384.450 291.441
C 126.885 383.701 287.592
C 127.906 382.736 285.017
C 129.277 381.187 281.666
C 129.879 380.067 278.958
C 131.213 378.943 275.729
C 132.293 379.007 272.676
C 134.121 378.727 270.087
C 136.499 378.876 267.831
C 138.663 379.315 265.399
C 141.435 379.579 263.081
C 143.825 379.693 260.750
C 146.256 380.294 258.793
C 148.849 382.866 257.221
C 151.600 383.423 255.373
C 153.990 383.981 253.201
C 155.721 385.613 251.103
C 158.081 387.839 249.025
C 160.287 390.016 249.453
C 163.142 391.950 249.097
C 165.093 394.701 248.925
C 168.269 396.874 248.775
C 170.674 399.143 248.789
C 171.426 403.150 248.596
C 173.259 405.248 248.724
C 175.696 408.280 250.259
C 177.665 410.508 250.800
C 179.776 413.253 250.852
C 181.295 416.217 251.262
C 183.020 418.758 252.562
C 185.397 420.209 254.530
C 187.258 422.257 256.436
C 189.224 423.821 258.459
C 190.998 426.130 260.487
C 193.180 427.670 262.465
C 194.793 429.821 264.112
C 195.697 432.613 266.270
C 197.987 434.573 267.525
C 198.281 437.303 269.722
C 200.258 438.024 272.291
C 200.454 442.696 273.395
C 198.568 445.548 275.682
C 198.134 447.623 276.643
C 199.087 451.213 279.052
C 200.965 453.947 279.850
C 202.377 456.480 281.315
C 202.340 459.994 281.792
C 202.752 463.210 282.661
C 203.434 466.371 283.435
C 202.761 469.421 284.637
C 202.631 472.666 285.396
C 202.272 475.881 286.602
C 202.309 479.050 287.372
C 202.187 482.242 287.948
C 201.860 485.497 288.378
C 202.715 488.807 287.592
C 202.954 492.023 286.389
C 203.047 495.527 285.911
C 202.768 499.013 286.243
C 202.690 501.874 285.312
C 204.581 505.200 284.004
C 204.368 508.597 282.830
C 204.135 511.942 281.496
C 203.691 514.884 280.343
C 203.441 518.206 279.203
C 203.090 521.210 278.046
C 202.672 523.394 275.206
C 202.271 524.705 272.202
C 201.063 525.804 269.576
C 199.258 527.309 267.082
C 199.095 530.264 264.557
C 197.720 531.168 261.399
C 195.818 532.303 258.550
C 194.294 533.331 255.836
C 192.294 534.292 252.732
C 191.455 535.177 250.210
C 190.477 535.024 247.080
C 189.666 534.941 243.639
C 188.061 533.446 240.691
C 186.879 532.142 238.301
C 185.043 530.883 235.382
C 183.639 529.721 232.960
C 184.576 527.357 229.653
C 184.390 525.375 226.535
C 182.494 522.735 225.109
C 181.453 520.839 222.464
C 180.884 518.549 220.558
C 181.101 515.955 218.500
C 180.484 512.408 217.971
C 180.789 509.905 215.202
C 179.630 507.283 213.088
C 180.485 503.976 212.173
C 180.848 501.526 209.649
C 180.339 497.919 209.876
C 180.055 494.438 209.131
C 180.918 491.853 207.884
C 181.217 488.835 206.643
C 182.171 485.045 206.449
C 182.286 481.645 207.614
C 183.397 478.820 207.472
C 184.361 475.698 208.479
C 183.758 472.362 208.766
C 186.643 469.751 210.728
C 188.659 466.242 211.516
C 189.251 464.584 214.729
C 190.073 462.002 216.402
C 191.691 460.114 219.059
C 193.468 458.316 220.674
C 195.168 456.551 223.145
C 196.122 455.623 225.978
C 196.613 453.949 229.026
C 199.350 452.598 231.386
C 201.602 450.811 233.868
C 203.032 451.495 236.928
C 205.733 452.463 239.607
C 207.127 452.621 242.486
C 208.311 452.334 245.702
C 210.057 452.576 248.514
C 212.312 453.619 250.740
C 213.903 454.780 253.470
C 214.660 456.036 256.412
C 217.305 456.638 259.310
C 218.546 456.963 262.483
C 220.031 460.158 264.165
C 222.428 462.722 265.919
C 222.225 465.204 268.182
C 222.866 467.405 270.795
C 223.847 470.154 272.323
C 225.212 472.990 273.697
C 226.021 475.692 275.768
C 226.095 478.785 276.707
C 225.856 481.608 279.095
C 226.694 485.099 279.270
C 228.659 488.755 279.674
C 228.370 492.475 278.672
C 227.896 495.602 278.829
C 228.054 498.955 278.514
C 227.683 502.200 278.025
C 228.175 505.582 276.259
C 228.148 507.823 274.131
C 228.061 510.038 271.984
C 227.658 512.989 270.442
C 226.106 516.347 269.657
C 226.186 518.097 266.368
C 226.125 521.007 264.439
C 224.478 522.525 261.963
C 224.394 524.355 258.532
C 222.746 527.320 256.935
C 222.197 529.501 254.748
C 221.075 530.598 251.788
C 219.922 531.432 248.759
C 217.508 532.603 246.494
C 217.283 533.242 243.108
C 217.416 534.877 239.337
C 216.055 534.734 236.742
C 214.020 534.682 233.371
C 212.776 534.977 230.666
C 211.109 534.703 227.408
C 210.556 533.940 224.309
C 209.285 532.744 221.649
C 208.044 530.835 219.286
C 207.163 528.942 216.750
C 205.788 526.649 214.305
C 204.511 524.755 211.868
C 203.606 522.526 209.791
C 204.210 519.005 208.045
C 203.083 516.536 206.063
C 202.167 514.377 203.774
C 202.508 512.128 201.563
C 202.969 509.023 199.329
C 203.463 505.946 199.607
C 203.387 502.521 199.079
C 204.500 499.349 198.755
C 204.432 495.513 198.412
C 204.888 492.242 198.264
C 207.719 489.320 197.944
C 208.366 486.607 197.941
C 209.415 482.792 199.293
C 210.087 479.872 199.693
C 211.101 476.563 199.585
C 212.634 473.590 199.857
C 213.697 470.650 201.019
C 213.490 467.777 202.844
C 214.068 464.981 204.616
C 214.190 462.375 206.512
C 215.031 459.493 208.404
C 215.009 456.726 210.245
C 215.817 454.086 211.768
C 217.555 451.626 213.816
C 217.817 448.565 214.922
C 219.857 446.635 217.037
C 221.564 445.079 219.786
C 223.812 442.631 221.277
C 226.464 439.379 222.633
C 227.105 435.343 223.790
C 229.420 433.064 225.815
C 231.307 429.969 228.221
C 234.302 428.299 228.356
C 234.794 425.571 228.106
C 235.782 422.024 226.569
C 237.595 418.534 227.226
C 239.962 415.621 227.306
C 237.999 410.839 226.996
C 238.630 405.986 227.233
C 240.342 403.740 225.962
C 241.117 400.256 225.956
C 242.191 397.228 226.441
C 244.953 395.016 226.200
C 247.194 392.518 226.263
C 249.226 389.887 226.174
C 252.010 388.170 226.882
C 254.614 386.088 226.985
C 257.331 384.041 227.577
C 259.770 381.879 227.660
C 262.332 379.886 227.599
C 265.072 378.055 227.444
C 267.138 375.739 225.810
C 269.522 374.069 223.972
C 272.210 372.092 222.798
C 275.102 370.122 222.493
C 277.402 368.802 221.068
C 278.843 365.895 218.656
C 281.651 364.440 216.932
C 284.431 363.085 215.075
C 287.027 362.061 213.526
C 289.797 360.666 211.860
C 292.382 359.538 210.270
C 294.397 359.515 207.277
C 295.720 360.052 204.301
C 297.376 361.175 201.942
C 299.719 362.451 199.792
C 302.172 361.679 196.873
C 303.788 363.221 194.099
C 305.908 364.907 191.715
C 307.707 366.334 189.376
C 309.757 368.282 186.814
C 311.014 369.227 184.495
C 311.555 371.094 181.849
C 312.053 372.902 178.853
C 311.935 375.960 176.817
C 311.693 378.406 175.153
C 311.902 381.483 173.163
C 311.910 384.018 171.502
C 309.533 385.851 168.605
C 308.152 388.216 166.118
C 307.295 391.648 165.823
C 306.506 394.426 163.999
C 305.103 396.843 162.818
C 302.974 398.916 161.340
C 300.596 401.644 161.719
C 298.496 403.839 159.529
C 297.206 406.954 158.381
C 294.102 408.594 157.945
C 292.003 410.633 155.959
C 289.498 413.061 157.031
C 286.968 415.579 157.102
C 284.430 416.899 156.207
C 281.906 418.885 155.559
C 278.352 420.493 155.871
C 275.605 422.025 157.613
C 272.706 422.931 157.737
C 269.649 423.730 159.041
C 267.413 426.047 160.142
C 263.541 424.814 161.716
C 259.529 425.147 162.604
C 257.810 424.606 165.794
C 255.253 424.964 167.657
C 252.724 423.996 170.088
C 250.185 423.212 171.477
C 247.704 422.174 173.687
C 246.337 421.065 176.275
C 244.672 420.663 179.341
C 241.870 418.658 181.079
C 239.028 417.226 183.152
C 238.620 414.738 185.501
C 237.647 411.281 187.087
C 236.853 409.192 189.380
C 235.838 407.405 192.138
C 234.891 405.032 194.256
C 234.263 402.011 195.523
C 234.132 399.235 197.423
C 234.593 396.941 199.731
C 233.366 393.668 201.612
C 232.794 391.492 204.191
C 234.336 387.946 204.728
C 234.815 384.081 205.210
C 236.844 381.995 206.899
C 238.121 379.339 208.743
C 239.632 376.479 209.363
C 240.974 373.337 209.716
C 242.547 370.446 210.903
C 244.902 368.244 211.149
C 247.218 365.940 212.898
C 249.420 363.204 212.138
C 251.045 359.467 211.249
C 254.148 357.818 209.644
C 256.885 356.263 209.299
C 259.412 354.271 208.291
C 262.187 352.790 207.286
C 264.552 351.028 204.816
C 266.355 350.444 202.375
C 268.176 349.926 199.937
C 270.758 348.998 198.010
C 274.363 348.414 197.028
C 275.735 348.436 193.563
C 278.080 347.413 191.185
C 280.334 348.559 189.006
C 281.873 348.701 185.437
C 285.244 348.695 183.796
C 287.327 348.549 181.454
C 288.933 349.724 178.759
C 290.354 351.100 176.061
C 292.812 352.943 174.359
C 293.507 353.877 171.108
C 294.764 354.091 167.199
C 295.544 356.050 165.160
C 296.829 358.713 162.557
C 297.879 360.365 160.296
C 298.759 362.852 157.743
C 298.559 364.758 155.133
C 298.461 367.296 153.218
C 297.783 370.134 151.716
C 296.895 372.757 149.949
C 296.001 375.948 148.484
C 295.358 378.828 146.919
C 294.215 381.513 145.659
C 291.116 383.744 144.552
C 289.922 386.700 143.489
C 288.844 389.423 142.018
C 286.910 391.252 140.292
C 284.233 393.508 138.683
C 281.517 394.872 139.423
C 278.896 397.132 139.629
C 275.729 398.303 139.651
C 272.779 400.737 140.112
C 269.941 402.388 140.500
C 265.897 402.152 140.003
C 263.373 403.284 140.363
C 259.715 404.314 142.108
C 257.008 405.413 142.881
C 253.791 406.665 143.162
C 250.508 407.209 143.589
C 247.528 407.775 144.976
C 245.382 409.008 147.322
C 242.807 409.638 149.387
C 240.663 410.446 151.657
C 237.855 410.894 153.780
C 235.677 411.922 156.070
C 233.085 412.376 157.807
C 230.044 411.865 159.747
C 227.471 413.108 161.324
C 224.655 412.040 163.139
C 223.299 413.044 167.455
C 219.505 412.664 167.822
C 216.163 412.599 167.573
C 212.916 413.578 169.046
C 209.537 411.280 169.650
C 207.265 411.284 169.421
C 204.434 410.373 170.499
C 201.729 409.793 171.153
C 198.347 411.792 173.874
C 194.770 409.730 173.743
C 191.208 409.003 173.244
C 190.629 405.037 174.657
C 188.758 400.609 174.028
C 187.344 398.109 174.285
C 184.324 396.045 174.065
C 182.452 393.303 173.809
C 180.537 392.213 172.126
C 178.110 390.707 170.505
C 175.499 389.486 168.426
C 173.280 386.398 168.537
C 170.543 384.512 170.339
C 168.212 383.868 171.917
C 165.294 382.879 172.355
C 161.504 381.996 173.422
C 158.570 381.711 175.202
C 155.637 382.519 175.397
C 152.882 383.225 176.622
C 149.958 385.346 178.061
C 148.475 388.769 179.422
C 147.077 390.322 181.171
C 143.262 391.272 182.138
C 139.586 391.996 184.032
C 134.398 391.240 183.446
C 132.081 393.697 186.688
C 130.637 394.602 187.760
C 128.333 395.227 190.111
C 127.119 397.991 192.135
C 124.549 400.044 194.627
C 123.107 403.691 195.093
C 120.759 404.068 197.033
C 117.751 404.608 197.184
C 114.767 403.454 198.695
C 114.495 402.074 201.124
C 112.421 402.683 203.849
C 110.948 399.858 206.866
C 108.546 397.308 208.249
C 106.699 396.338 210.937
C 104.294 395.073 213.294
C 101.083 395.222 214.488
C 97.880 394.810 215.773
C 95.321 393.672 218.753
C 92.468 390.801 218.441
C 91.580 388.226 219.192
C 90.366 385.378 217.649
C 89.270 382.399 215.349
C 88.565 380.851 210.997
C 88.283 377.330 209.341
C 85.784 374.277 211.238
C 82.967 373.174 211.683
C 79.798 372.786 211.514
C 76.642 372.655 212.467
C 72.996 372.400 213.779
C 69.655 370.152 215.971
C 65.140 370.439 216.777
C 62.052 369.949 218.345
C 58.177 368.990 220.307
C 56.544 370.020 223.022
C 54.268 371.905 224.279
C 51.175 372.784 226.226
C 47.898 373.764 228.099
C 45.884 374.191 230.018
C 42.271 377.134 229.128
C 40.550 379.923 230.828
C 35.459 379.229 230.608
C 33.350 378.739 232.842
C 31.479 378.141 236.438
C 28.417 380.696 235.708
C 26.023 381.495 235.353
C 23.131 382.104 233.475
C 21.080 383.328 234.929
C 19.244 386.424 234.664
C 16.896 389.379 237.218
C 12.880 387.812 234.109
C 9.579 387.668 233.539
C 7.371 388.439 233.899
C 3.099 386.496 234.886
C -1.012 387.153 237.173
C -3.324 385.637 237.438
C -5.057 384.546 235.948
C -9.771 384.447 234.468
C -13.323 383.148 233.294
C -16.812 380.630 232.279
C -19.335 380.723 230.234
C -21.328 378.892 227.941
C -23.564 377.673 225.754
C -25.707 376.683 223.413
C -28.102 374.744 222.107
C -30.220 373.045 220.170
C -32.711 371.274 218.565
C -34.816 369.755 216.591
C -36.748 368.051 214.616
C -38.566 366.115 212.657
C -39.393 364.846 209.494
C -39.769 363.037 206.589
C -40.912 361.110 203.852
C -42.748 359.068 201.662
C -43.190 357.252 199.302
C -43.620 356.703 195.320
C -44.075 354.434 192.560
C -44.364 352.143 189.787
C -44.622 349.939 187.494
C -45.072 347.689 184.824
C -45.360 345.526 182.432
C -43.775 343.387 179.997
C -41.654 341.700 178.111
C -39.728 339.554 176.992
C -38.067 336.732 175.985
C -37.122 334.451 172.978
C -34.624 332.160 171.885
C -32.474 329.382 171.057
C -30.420 326.999 170.138
C -27.959 324.181 169.390
C -26.052 322.473 168.250
C -23.131 321.083 167.692
C -19.974 319.723 166.864
C -16.579 318.590 167.696
C -13.793 317.818 168.367
C -10.516 316.377 169.178
C -7.751 315.341 169.864
C -3.799 316.665 169.699
C -0.119 316.911 169.987
C 2.446 316.492 172.405
C 5.715 316.100 173.315
C 8.474 316.465 174.524
C 11.456 317.601 175.433
C 13.549 318.906 178.108
C 17.120 319.909 178.620
C 20.247 319.930 180.326
C 22.490 322.217 181.824
C 25.816 323.292 182.362
C 27.254 324.882 185.315
C 29.490 326.375 187.665
C 31.707 328.206 188.513
C 34.144 329.815 189.999
C 35.952 332.601 192.067
C 36.423 334.788 194.882
C 37.746 337.191 196.193
C 38.184 339.883 198.253
C 39.453 341.263 201.093
C 38.695 345.445 202.052
C 39.438 349.155 203.692
C 37.275 351.231 205.797
C 36.886 353.660 207.820
C 35.260 356.573 209.274
C 34.516 359.339 210.160
C 32.996 362.212 211.405
C 30.825 364.104 212.631
C 28.822 366.071 214.742
C 27.155 369.538 215.046
C 25.603 372.873 215.991
C 22.481 374.327 215.882
C 19.496 376.578 214.682
C 16.773 378.249 214.896
C 13.959 380.063 215.684
C 11.237 381.960 215.608
C 8.650 383.709 214.435
C 5.600 384.964 213.762
C 2.368 385.537 213.589
C -0.646 387.987 212.769
C -3.697 389.507 213.070
C -6.714 389.347 210.596
C -9.567 390.285 208.071
C -12.683 389.267 207.315
C -16.037 389.162 206.407
C -18.687 388.800 204.483
C -21.261 388.670 202.213
C -24.364 388.312 200.637
C -26.588 386.901 198.761
C -29.966 385.695 197.832
C -31.731 384.522 194.929
C -33.841 384.225 191.344
C -34.590 381.758 188.467
C -36.098 379.713 186.577
C -37.323 377.957 183.973
C -38.313 375.791 181.685
C -38.276 373.976 178.294
C -37.375 372.279 175.873
C -36.442 370.541 173.498
C -36.359 368.282 171.022
C -37.066 365.032 169.222
C -34.915 363.435 166.631
C -34.488 361.390 163.832
C -32.858 358.694 162.730
C -30.607 356.890 160.121
C -30.407 353.599 158.336
C -29.395 351.497 156.238
C -27.176 349.350 154.939
C -24.776 347.305 153.819
C -23.132 344.219 153.492
C -20.381 342.956 151.831
C -17.752 341.360 149.101
C -15.291 339.769 148.968
C -12.137 337.414 148.856
C -9.780 335.657 148.301
C -6.649 333.745 148.178
C -3.509 333.037 147.819
C -0.525 332.076 148.358
C 2.511 331.589 149.505
C 5.672 331.350 150.363
C 8.960 330.945 151.830
C 12.059 330.406 152.958
C 14.961 330.427 154.251
C 18.057 332.446 155.718
C 20.996 332.439 157.348
C 24.057 332.368 158.514
C 27.015 333.384 159.045
C 30.369 334.956 160.107
C 31.465 337.084 162.121
C 33.471 338.764 164.396
C 35.110 341.315 165.881
C 37.133 343.264 168.517
C 38.698 345.374 170.524
C 40.120 349.187 170.834
C 41.296 351.181 172.389
C 41.730 354.393 175.032
C 42.637 356.608 176.878
C 44.150 359.200 178.605
C 45.144 362.114 179.939
C 45.356 364.822 181.874
C 45.021 366.606 184.761
C 44.654 368.975 187.116
C 44.117 370.898 189.649
C 43.665 373.552 191.961
C 43.257 375.432 194.670
C 43.029 377.849 196.683
C 42.195 381.037 198.235
C 42.559 383.148 200.699
C 41.411 386.309 201.724
C 42.971 388.192 204.551
C 44.776 390.009 207.130
C 46.241 391.731 208.632
C 47.279 392.801 210.360
C 48.835 394.990 212.095
C 49.666 397.602 214.887
C 51.350 400.435 216.328
C 52.681 402.311 218.362
C 51.854 405.900 220.565
C 53.098 407.191 222.435
C 55.345 407.263 225.407
C 55.009 411.616 226.497
C 56.097 414.774 226.858
C 57.353 417.272 227.280
C 61.837 419.231 224.565
C 65.845 419.923 225.212
C 70.065 419.882 227.246
C 73.128 420.858 226.779
C 75.750 422.959 227.916
C 78.573 424.655 228.564
C 81.363 426.426 228.932
C 84.031 427.589 230.584
C 86.653 429.291 231.748
C 89.513 430.619 233.152
C 92.137 432.288 234.134
C 94.596 434.082 235.262
C 96.940 435.986 236.593
C 98.761 438.981 236.732
C 100.065 442.096 237.398
C 102.033 444.879 238.342
C 104.469 447.021 239.690
C 105.652 449.645 240.570
C 107.384 453.192 239.693
C 108.708 456.336 240.846
C 109.878 459.552 241.991
C 110.860 462.325 243.226
C 112.149 465.387 244.394
C 113.192 468.222 245.559
C 112.486 471.653 246.421
C 111.098 474.594 246.988
C 109.630 476.987 248.285
C 108.364 479.467 250.282
C 108.451 483.257 251.158
C 106.433 485.858 252.517
C 104.648 488.313 254.469
C 102.988 490.664 256.038
C 100.882 493.159 258.012
C 99.445 495.394 258.901
C 96.862 497.309 259.562
C 94.147 499.517 260.066
C 90.654 500.267 260.928
C 87.794 500.830 261.486
C 84.416 501.682 262.642
C 81.568 502.328 263.451
C 77.917 503.157 261.610
C 74.358 503.928 260.964
C 71.126 502.768 261.862
C 67.735 503.122 262.088
C 64.736 502.767 261.797
C 61.637 502.441 260.657
C 58.787 500.242 260.127
C 55.264 500.491 258.882
C 51.747 499.950 259.036
C 49.163 498.438 257.154
C 45.864 498.563 255.886
C 43.540 495.812 255.288
C 40.667 493.867 254.447
C 38.319 493.090 252.753
C 35.546 491.912 251.464
C 33.188 489.578 249.391
C 31.830 486.422 248.330
C 30.177 484.749 246.404
C 29.110 482.041 244.610
C 26.981 479.420 244.189
C 27.430 476.728 240.792
C 26.231 474.083 237.865
C 27.591 470.787 237.024
C 27.313 467.965 235.576
C 28.396 465.072 233.651
C 28.838 462.999 231.531
C 29.891 460.335 229.553
C 31.551 457.873 228.564
C 32.757 454.664 227.803
C 34.272 452.543 224.958
C 35.462 449.951 222.449
C 38.459 448.531 221.515
C 41.704 447.791 219.432
C 44.220 446.127 218.358
C 46.632 443.881 217.372
C 49.247 442.382 215.985
C 52.101 441.935 214.317
C 55.217 441.104 213.351
C 58.327 440.050 213.221
C 61.474 438.893 211.095
C 64.269 437.113 210.239
C 67.938 438.410 209.918
C 71.484 439.374 208.544
C 74.660 439.481 209.651
C 78.122 439.293 209.895
C 81.258 440.302 209.908
C 84.443 441.543 209.570
C 87.889 442.111 209.769
C 90.594 443.616 210.705
C 94.072 443.867 211.959
C 96.692 446.311 212.238
C 99.876 448.904 211.511
C 101.513 452.138 212.846
C 103.540 454.120 214.259
C 105.543 456.696 215.107
C 107.214 459.228 216.412
C 108.291 462.895 216.849
C 108.230 465.934 217.406
C 108.123 468.959 218.012
C 108.845 472.017 219.183
C 110.070 474.633 221.623
C 108.891 478.161 221.848
C 109.399 481.521 222.656
C 108.196 484.025 224.508
C 106.926 487.679 224.902
C 107.292 490.573 227.257
C 107.013 493.523 228.289
C 105.329 496.163 229.479
C 103.416 498.662 230.615
C 101.935 500.647 233.105
C 99.883 503.419 233.274
C 98.300 507.213 233.380
C 96.004 508.696 234.447
C 93.039 510.669 236.127
C 90.981 512.552 237.208
C 88.047 514.354 238.479
C 85.200 515.896 238.554
C 82.194 516.707 239.210
C 78.944 516.822 239.643
C 75.674 517.130 239.725
C 72.080 517.011 240.162
C 68.776 517.181 240.627
C 65.608 516.930 240.663
C 62.228 515.809 238.895
C 58.913 515.287 239.076
C 55.636 515.231 239.128
C 52.686 515.273 237.964
C 49.192 514.756 236.424
C 47.513 512.508 235.039
C 44.883 510.486 234.032
C 42.876 508.699 231.987
C 40.113 506.263 230.861
C 37.994 504.171 229.422
C 36.602 502.850 225.821
C 35.000 501.078 224.381
C 33.749 497.661 222.319
C 32.306 495.469 220.821
C 30.336 493.418 218.844
C 28.993 491.425 216.503
C 28.181 488.753 214.680
C 27.552 485.446 214.132
C 27.141 482.365 212.857
C 26.824 479.250 212.081
C 26.511 476.069 210.539
C 26.012 472.857 209.848
C 25.585 470.097 208.385
C 25.893 467.253 206.130
C 24.753 464.399 205.027
C 25.534 461.928 202.652
C 26.275 458.494 201.284
C 27.164 455.682 198.187
C 25.202 452.171 196.891
C 27.355 451.975 193.276
C 25.564 450.829 189.627
C 24.580 450.134 187.227
C 22.151 448.482 184.173
C 20.484 448.200 180.518
C 19.646 445.930 177.616
C 21.450 444.527 174.575
C 24.418 439.534 174.696
C 24.220 434.990 173.909
C 22.856 433.644 170.986
C 22.974 431.846 168.527
C 23.102 429.327 164.598
C 21.473 427.480 162.204
C 18.828 423.280 161.869
C 17.776 421.274 160.337
C 17.288 419.828 158.447
C 18.356 415.329 157.829
C 19.014 410.097 159.386
C 16.596 408.701 157.287
C 13.786 407.338 155.575
C 11.711 406.290 153.903
C 14.085 402.082 150.066
C 12.268 399.502 147.108
C 10.524 397.421 145.470
C 10.075 394.850 144.042
C 10.139 392.294 141.514
C 8.195 390.054 140.000
C 6.365 387.721 139.273
C 5.127 386.506 137.707
C 4.279 384.950 135.666
C 3.964 382.771 132.660
C 2.098 379.563 131.973
C 0.814 375.590 131.128
C -0.845 373.862 130.105
C -3.009 371.900 128.331
C -5.179 370.789 126.670
C -5.536 370.569 122.624
C -5.826 370.756 118.460
C -7.430 372.743 114.085
C -6.022 369.857 110.718
C -5.543 365.794 108.796
C -3.621 367.712 105.837
C -4.762 367.071 102.504
C -6.720 366.616 100.070
C -6.632 363.768 96.963
C -6.646 364.537 93.796
C -8.854 364.978 91.460
C -9.283 365.548 89.027
C -12.093 367.650 87.697
C -12.411 369.142 83.477
C -14.043 368.644 80.195
C -15.909 366.206 78.764
C -17.547 364.808 77.562
C -18.640 363.775 73.669
C -20.259 361.174 73.252
C -21.699 358.173 70.414
C -23.509 356.088 67.949
C -26.692 355.820 66.545
C -28.027 352.775 65.084
C -31.604 349.982 63.858
C -30.757 346.856 62.169
C -30.016 343.124 60.541
C -29.803 338.850 62.564
C -30.286 336.991 63.665
C -32.528 334.090 64.395
C -34.457 333.174 67.996
C -37.155 333.559 68.072
C -38.182 332.221 72.294
C -40.103 330.271 75.371
C -42.205 331.832 78.634
C -44.803 333.779 78.831
C -48.543 334.870 79.348
C -49.600 335.141 82.098
C -53.004 334.147 83.996
C -55.284 336.913 86.358
C -57.248 335.722 88.580
C -57.674 335.310 91.327
C -59.525 337.261 94.969
C -60.368 338.052 97.756
C -60.591 341.393 100.940
C -60.507 343.605 103.926
C -61.181 345.896 105.661
C -59.525 349.064 108.225
C -58.432 353.228 108.771
C -58.701 357.070 108.562
C -58.927 361.280 110.447
C -62.118 365.277 110.295
C -61.270 368.368 112.144
C -61.680 372.538 113.081
C -59.444 375.225 114.257
C -60.960 378.008 114.915
C -58.303 380.565 112.054
C -57.592 384.026 111.944
C -57.720 387.087 110.864
C -56.600 390.420 111.334
C -55.838 393.688 111.245
C -55.366 396.977 111.160
C -53.553 399.787 111.005
C -52.327 402.884 111.169
C -50.755 405.951 110.969
C -49.698 409.035 111.058
C -48.553 412.056 111.376
C -47.254 415.044 111.900
C -47.413 418.273 113.260
C -47.175 421.145 115.143
C -46.490 424.353 116.466
C -45.206 427.555 117.127
C -44.685 430.036 118.750
C -45.950 433.538 120.326
C -45.244 436.433 122.349
C -44.588 439.245 124.512
C -43.787 441.644 126.458
C -43.056 444.462 128.439
C -42.325 446.948 130.380
C -42.303 448.374 133.693
C -42.581 448.967 136.929
C -42.060 449.159 139.972
C -40.846 449.551 143.152
C -40.747 451.830 146.303
C -40.301 451.698 149.834
C -39.213 451.656 153.275
C -38.453 451.663 156.464
C -37.407 451.385 160.122
C -37.242 451.518 162.916
C -37.426 450.538 166.044
C -37.844 449.629 169.435
C -37.755 447.226 172.214
C -37.815 445.231 174.411
C -37.444 442.975 177.283
C -37.275 441.034 179.604
C -39.837 438.604 181.825
C -41.219 436.190 184.264
C -40.667 432.875 185.408
C -41.095 430.335 187.653
C -41.813 427.706 188.985
C -43.372 425.029 190.174
C -43.925 421.442 189.915
C -45.774 418.763 191.766
C -46.112 415.596 193.361
C -48.063 412.655 193.136
C -49.870 410.084 194.758
C -50.289 406.600 193.751
C -51.197 403.150 193.622
C -53.073 400.827 193.891
C -54.550 397.918 194.189
C -56.481 394.680 193.143
C -57.101 391.748 191.154
C -58.903 389.466 190.268
C -60.271 387.049 188.275
C -60.511 383.796 187.307
C -63.172 382.646 184.053
C -65.668 380.180 181.888
C -65.586 379.361 178.318
C -66.463 377.507 175.881
C -67.556 376.723 172.499
C -69.110 375.905 170.069
C -70.305 375.232 166.870
C -70.483 375.149 163.746
C -70.368 374.255 160.352
C -72.430 374.292 157.091
C -74.128 373.783 153.732
C -74.236 375.393 150.687
C -75.547 377.625 147.736
C -75.823 378.705 144.734
C -75.914 379.357 141.358
C -76.507 380.620 138.347
C -77.543 382.700 135.954
C -77.780 384.752 133.296
C -77.167 386.652 130.685
C -78.451 388.562 127.450
C -78.446 389.794 124.258
C -78.395 393.531 123.126
C -79.313 396.994 121.526
C -77.728 399.604 120.114
C -76.867 402.290 118.082
C -76.526 405.420 117.112
C -76.561 408.733 116.205
C -75.899 411.851 114.763
C -74.840 414.904 114.667
C -73.091 417.841 113.236
C -72.869 421.391 113.751
C -73.551 425.505 113.801
C -72.635 428.702 115.767
C -71.327 431.478 116.550
C -70.687 434.594 117.664
C -69.653 437.407 119.052
C -69.786 440.424 121.436
C -69.869 442.149 123.998
C -69.911 443.827 126.589
C -69.273 446.183 128.888
C -67.236 448.662 130.889
C -67.928 449.775 134.378
C -67.737 452.144 136.938
C -66.657 452.605 140.063
C -67.226 453.715 143.747
C -65.474 455.664 146.427
C -65.119 457.150 149.167
C -64.786 457.314 152.497
C -64.517 457.212 155.830
C -62.764 457.130 158.872
C -63.505 457.094 162.245
C -64.434 458.039 166.138
C -64.092 457.031 168.871
C -63.370 455.757 172.527
C -63.054 455.176 175.445
C -62.687 453.836 178.842
C -63.407 452.436 181.672
C -63.446 450.468 184.171
C -63.603 447.896 186.204
C -64.140 445.430 188.306
C -64.304 442.443 190.350
C -64.450 439.861 192.464
C -64.901 437.149 194.059
C -66.955 433.791 194.619
C -67.238 430.798 196.122
C -67.731 428.113 197.935
C -69.363 425.773 199.323
C -71.337 422.674 200.480
C -72.506 420.023 199.299
C -73.518 416.727 198.929
C -75.472 414.094 198.121
C -76.537 410.451 197.471
C -77.864 407.536 196.646
C -81.309 405.705 195.449
C -82.615 403.397 194.584
C -84.129 400.419 192.069
C -85.379 397.994 190.769
C -87.208 395.235 189.751
C -89.295 393.024 188.331
C -90.654 390.834 186.214
C -90.625 388.394 183.832
C -91.306 386.277 181.313
C -91.482 384.206 178.846
C -92.384 382.116 176.124
C -92.490 379.839 173.705
C -93.420 377.902 171.397
C -94.972 376.526 168.403
C -95.655 373.949 166.518
C -97.319 373.177 163.518
C -96.561 373.601 159.422
C -95.851 374.066 156.548
C -94.729 372.930 154.225
C -95.007 371.134 151.496
C -95.436 367.743 149.574
C -95.247 364.760 147.532
C -93.778 362.799 145.271
C -93.571 359.786 144.075
C -94.192 357.681 141.288
C -94.479 355.258 138.983
C -94.906 352.705 136.897
C -94.556 351.041 134.014
C -94.812 349.043 131.356
C -94.590 347.055 128.542
C -94.856 344.973 126.047
C -95.266 343.071 123.448
C -95.775 341.341 120.685
C -97.723 339.189 118.715
C -99.865 337.705 116.466
C -101.392 335.885 113.845
C -102.073 334.031 110.941
C -103.775 332.869 108.746
C -106.476 330.152 107.455
C -108.529 328.888 104.779
C -110.706 327.731 102.145
C -112.541 326.881 99.677
C -114.530 325.673 97.035
C -116.412 324.722 94.577
C -119.570 324.933 92.847
C -122.617 325.680 91.818
C -125.045 326.988 90.417
C -127.318 328.459 88.318
C -130.487 327.933 86.124
C -133.300 329.680 84.812
C -135.761 331.567 82.967
C -138.165 333.182 81.431
C -140.782 335.336 79.680
C -143.145 336.451 78.668
C -145.713 338.481 78.424
C -148.631 340.471 78.253
C -150.463 343.633 78.641
C -151.950 346.160 79.102
C -153.766 349.350 79.161
C -155.267 351.973 79.375
C -157.824 353.889 82.058
C -160.032 356.344 83.726
C -160.045 359.757 84.700
C -161.623 362.607 85.728
C -162.527 365.040 87.300
C -163.682 367.122 89.611
C -162.929 369.746 92.018
C -164.787 371.991 94.369
C -165.627 375.122 95.845
C -165.683 376.682 99.018
C -167.347 378.761 101.346
C -165.911 381.041 103.807
C -165.463 383.468 106.388
C -166.046 384.754 109.032
C -166.344 386.690 111.659
C -165.619 388.161 115.211
C -163.548 389.502 117.827
C -163.109 390.304 120.726
C -161.489 390.929 123.671
C -160.055 393.106 125.858
C -158.214 391.661 129.533
C -156.949 391.813 133.455
C -153.655 391.036 134.857
C -151.551 391.205 137.241
C -148.962 390.020 139.508
C -147.399 389.076 141.886
C -145.039 387.835 144.124
C -142.408 386.538 145.216
C -139.234 385.909 146.580
C -137.371 383.720 149.154
C -135.139 382.081 151.754
C -132.914 379.453 151.875
C -131.454 375.882 152.603
C -129.226 373.642 153.126
C -126.498 371.670 153.834
C -124.448 369.152 154.517
C -123.310 366.045 154.943
C -121.574 363.163 154.822
C -119.456 360.759 154.089
C -117.669 357.347 155.048
C -115.182 355.012 155.321
C -114.997 351.492 153.639
C -114.791 347.625 153.013
C -113.417 345.514 150.781
C -111.858 342.801 149.268
C -111.547 339.961 147.628
C -111.503 336.850 146.175
C -110.636 333.949 144.421
C -110.734 331.814 141.994
C -109.341 329.492 139.465
C -110.458 326.876 137.268
C -111.709 323.250 135.632
C -113.682 321.797 132.645
C -114.365 320.353 129.910
C -115.713 318.505 127.434
C -117.050 317.174 124.723
C -119.823 315.632 122.549
C -122.447 315.245 120.963
C -125.066 314.925 119.360
C -127.271 314.192 116.942
C -128.607 313.782 113.428
C -132.174 314.044 112.382
C -134.811 313.234 110.240
C -137.113 314.574 108.227
C -140.792 314.968 107.028
C -142.727 315.164 103.824
C -145.252 315.218 101.961
C -148.007 316.594 100.643
C -150.736 318.167 99.515
C -152.541 320.181 97.275
C -155.780 321.319 96.908
C -159.768 321.795 96.022
C -161.750 323.891 95.486
C -164.295 326.736 94.520
C -166.541 328.547 93.728
C -169.011 331.201 93.155
C -171.475 333.243 93.646
C -173.220 335.881 93.989
C -174.484 338.776 94.880
C -176.005 341.464 95.998
C -177.192 344.701 97.109
C -178.519 347.643 97.972
C -179.510 350.356 99.299
C -180.199 352.544 102.546
C -180.972 355.516 103.913
C -182.176 358.280 105.196
C -183.609 360.140 107.329
C -184.833 362.395 110.203
C -183.772 363.626 112.877
C -183.197 365.784 115.528
C -182.819 366.848 118.711
C -181.951 369.155 121.670
C -181.211 370.688 124.505
C -181.354 370.349 128.569
C -180.701 371.376 131.079
C -178.575 372.187 134.588
C -177.497 373.152 137.241
C -176.853 374.280 140.451
C -176.100 374.692 143.695
C -174.419 375.082 146.549
C -171.819 376.109 148.503
C -169.496 376.537 150.893
C -166.998 377.147 152.840
C -164.607 377.382 155.452
C -162.074 378.208 157.437
C -160.086 378.479 159.870
C -157.913 377.760 162.704
C -156.038 378.828 165.154
C -154.043 377.568 167.760
C -150.586 377.349 169.163
C -147.941 377.684 171.516
C -145.458 379.055 174.837
C -143.843 380.861 177.400
C -140.836 381.609 180.219
C -138.848 381.960 184.128
C -141.448 380.094 187.480
C -140.829 380.452 190.793
C -142.008 378.681 192.981
C -144.415 375.342 194.479
C -147.429 374.399 194.782
C -149.554 371.119 197.423
C -153.126 367.026 197.666
C -154.385 368.295 201.743
C -156.487 365.089 204.691
C -156.508 364.032 207.665
C -155.442 362.204 210.815
C -155.450 362.327 214.061
C -157.073 361.284 217.037
C -158.130 360.569 220.142
C -159.182 360.145 223.267
C -160.076 358.370 225.961
C -161.336 357.203 228.820
C -162.263 355.671 231.771
C -163.440 354.667 234.642
C -164.816 353.587 237.377
C -166.382 352.363 240.011
C -168.740 352.638 242.593
C -171.490 352.538 244.660
C -173.849 351.969 247.233
C -175.616 350.770 250.023
C -178.004 350.368 251.810
C -180.601 351.763 254.577
C -183.514 351.204 256.619
C -186.528 350.698 258.537
C -189.207 350.031 260.137
C -192.057 349.444 262.120
C -194.757 348.847 263.805
C -198.353 349.011 264.030
C -201.581 349.457 263.498
C -204.533 349.089 262.651
C -207.717 348.039 261.946
C -211.453 348.132 263.029
C -214.751 347.857 261.713
C -218.028 346.940 260.511
C -221.068 346.338 259.441
C -224.468 345.469 257.944
C -227.147 345.444 257.126
C -229.749 345.767 255.150
C -232.609 346.337 253.151
C -234.416 346.347 249.951
C -235.807 346.484 247.332
C -237.766 346.219 244.239
C -239.303 346.135 241.629
C -240.440 348.765 238.597
C -241.848 350.227 235.504
C -241.836 349.681 231.997
C -243.069 350.179 228.850
C -243.399 350.920 225.926
C -243.535 352.494 223.009
C -242.054 352.977 219.720
C -242.796 354.873 216.577
C -243.211 355.240 213.059
C -241.908 357.131 210.369
C -242.474 358.976 207.405
C -240.333 359.290 204.466
C -239.002 360.136 201.263
C -238.375 361.986 198.989
C -237.600 363.431 196.153
C -235.426 365.258 193.461
C -232.536 365.732 191.373
C -230.841 367.453 189.527
C -228.083 368.683 187.926
C -226.065 368.825 185.190
C -222.481 371.304 185.209
C -219.486 373.651 183.623
C -215.858 373.382 184.056
C -212.898 374.109 183.134
C -209.398 375.021 183.538
C -206.757 376.441 183.590
C -203.461 377.466 184.038
C -200.487 377.489 185.013
C -197.001 377.193 185.316
C -193.841 379.092 186.454
C -190.424 380.614 187.111
C -188.098 380.598 189.654
C -186.008 381.797 192.753
C -183.535 381.941 194.782
C -180.576 381.876 196.535
C -178.140 382.340 198.740
C -176.537 383.289 201.507
C -174.718 383.428 204.336
C -172.935 382.716 207.004
C -170.471 383.869 209.895
C -167.885 383.727 212.132
C -168.083 383.678 216.031
C -167.697 384.570 219.833
C -167.330 382.958 222.764
C -166.370 382.041 225.976
C -166.529 381.702 229.249
C -166.791 381.744 232.673
C -166.520 381.060 236.093
C -167.512 380.045 238.998
C -167.246 378.274 242.243
C -168.938 378.133 245.410
C -170.336 378.881 249.267
C -173.308 378.113 251.613
C -175.047 376.888 253.959
C -177.178 376.353 256.517
C -179.483 375.433 258.695
C -182.733 375.730 260.731
C -185.719 375.966 261.491
C -188.718 376.161 262.197
C -191.706 375.674 263.639
C -194.528 373.777 265.294
C -198.147 374.657 265.167
C -201.361 374.630 266.534
C -204.510 373.712 265.911
C -208.318 374.479 265.716
C -211.585 372.892 266.643
C -214.680 372.695 267.118
C -217.883 372.529 266.149
C -220.996 372.423 264.927
C -223.919 370.821 263.821
C -227.039 371.726 262.652
C -230.970 372.860 262.230
C -233.218 372.637 260.359
C -236.263 372.076 257.926
C -238.826 371.896 256.394
C -241.587 371.675 253.986
C -243.740 372.511 251.715
C -245.424 372.643 249.019
C -246.460 372.860 245.914
C -247.578 373.461 242.884
C -248.486 373.678 239.383
C -249.596 373.888 236.239
C -250.159 374.375 233.149
C -249.447 376.400 229.803
C -249.838 376.711 226.479
C -250.612 377.251 223.341
C -251.045 378.912 220.674
C -250.986 380.892 217.369
C -248.923 381.960 215.274
C -247.413 382.900 212.298
C -245.666 384.771 210.095
C -243.772 385.746 206.886
C -241.946 386.985 204.424
C -240.027 390.338 203.109
C -238.368 391.563 201.231
C -234.922 392.905 199.279
C -232.819 394.052 197.436
C -230.838 395.786 195.186
C -228.650 397.765 193.587
C -225.853 398.984 192.241
C -222.792 398.800 190.748
C -219.676 399.322 189.605
C -216.650 399.345 188.488
C -213.340 400.079 187.440
C -210.294 400.030 186.112
C -207.424 400.814 185.068
C -204.065 402.195 184.786
C -201.390 402.745 182.997
C -198.224 404.246 183.285
C -196.097 407.544 179.431
C -193.160 405.956 181.381
C -189.587 410.431 180.046
C -185.808 410.774 182.255
C -181.442 408.934 184.767
C -178.855 410.014 185.422
C -176.285 411.925 186.366
C -174.354 412.699 188.178
C -171.595 412.313 189.653
C -167.658 411.822 189.657
C -164.669 415.317 191.490
C -162.797 415.056 194.893
C -160.527 414.014 197.544
C -158.098 412.544 199.276
C -155.456 410.734 201.321
C -152.958 409.030 203.419
C -152.020 408.494 206.682
C -150.808 406.526 210.232
C -146.406 405.176 209.852
C -146.905 402.591 211.597
C -146.791 399.867 213.695
C -145.562 396.631 217.199
C -145.207 395.342 218.995
C -145.544 392.934 222.040
C -145.707 390.177 224.238
C -144.141 387.827 226.635
C -145.781 387.910 230.037
C -145.312 389.225 233.328
C -149.365 390.414 238.468
C -147.380 391.593 239.995
C -145.095 392.325 241.486
C -139.928 394.349 241.593
C -138.655 398.031 240.946
C -135.674 401.363 241.580
C -134.587 403.974 239.300
C -131.870 406.305 238.208
C -128.927 406.520 235.652
C -128.009 410.526 234.633
C -127.169 414.298 232.293
C -125.858 413.668 228.024
C -124.351 415.206 224.997
C -122.626 416.274 224.029
C -120.826 419.073 222.382
C -116.951 416.875 221.784
C -115.546 416.286 219.184
C -111.643 414.941 218.273
C -109.355 415.806 216.413
C -109.776 415.431 212.010
C -107.902 415.468 207.895
C -106.825 416.385 203.905
C -105.197 415.987 200.734
C -105.296 416.594 197.984
C -105.730 418.289 194.084
C -106.446 417.041 192.255
C -104.118 418.521 189.126
C -102.284 417.465 184.357
C -101.207 418.593 180.899
C -100.721 418.691 177.673
C -101.839 418.993 175.756
C -102.356 419.699 172.046
C -105.007 418.127 169.034
C -104.541 418.445 166.387
C -104.441 418.900 163.814
C -106.047 417.844 159.612
C -106.515 418.179 156.200
C -105.334 417.952 152.983
C -104.388 418.183 148.721
C -105.980 420.140 146.663
C -106.683 421.958 142.668
C -107.695 423.369 140.218
C -109.319 424.981 137.341
C -109.850 424.149 134.672
C -109.480 427.295 132.278
C -111.715 428.218 128.905
C -110.937 430.963 126.290
C -110.458 433.838 124.408
C -112.625 435.717 120.721
C -113.656 437.978 117.852
C -111.308 439.134 114.011
C -109.079 440.856 112.180
C -108.322 444.612 110.586
C -106.187 448.341 108.655
C -106.508 449.337 105.998
C -106.444 449.964 103.252
C -108.993 449.615 100.159
C -111.611 448.462 97.741
C -112.515 447.000 94.780
C -115.837 446.637 93.024
C -120.897 446.897 93.490
C -124.228 446.330 91.726
C -126.720 449.216 89.135
C -130.393 451.000 91.128
C -133.195 453.060 88.740
C -134.264 452.778 85.105
C -135.775 453.308 81.987
C -136.012 454.516 79.451
C -138.226 457.076 77.698
C -138.587 458.798 74.428
C -139.922 459.429 71.230
C -143.475 460.982 70.048
C -146.629 462.888 69.228
C -151.363 465.614 70.972
C -152.144 470.465 71.082
C -153.210 473.951 70.745
C -157.215 475.190 68.796
C -157.202 478.436 69.733
C -159.089 480.900 70.125
C -163.738 482.173 72.340
C -167.409 485.020 70.766
C -167.826 489.822 73.124
C -169.841 492.468 71.374
C -173.252 496.089 71.848
C -176.829 498.402 73.499
C -178.113 501.672 71.883
C -179.766 504.803 69.150
C -181.054 507.091 66.472
C -182.462 509.612 64.589
C -185.234 510.910 62.615
C -186.998 513.277 58.654
C -189.233 515.568 56.784
C -193.074 517.387 57.956
C -195.973 518.985 56.701
C -198.625 521.125 55.730
C -201.713 523.364 54.086
C -205.148 525.912 53.399
C -207.287 527.198 54.331
C -209.371 528.707 54.960
C -212.038 532.286 55.141
C -213.750 530.423 59.848
C -215.966 529.216 62.077
C -218.539 526.806 63.496
C -222.661 528.957 66.258
C -225.189 527.603 68.558
C -225.505 527.968 72.470
C -228.844 529.607 73.680
C -230.835 531.504 77.687
C -231.737 534.666 79.842
C -234.829 536.234 80.155
C -236.452 539.764 82.776
C -238.084 541.352 79.778
C -238.625 545.021 80.293
C -239.971 548.687 79.108
C -239.210 551.739 78.026
C -240.679 556.102 77.126
C -241.679 559.173 74.519
C -241.703 563.373 72.221
C -242.069 565.349 69.712
C -241.755 566.313 66.245
C -242.696 568.652 64.598
C -244.492 570.742 62.372
C -245.727 573.251 60.720
C -245.333 575.420 57.941
C -245.521 577.688 55.474
C -245.730 580.136 53.234
C -245.880 581.434 50.153
C -245.772 583.325 47.407
C -245.997 584.967 44.378
C -245.976 586.933 41.777
C -245.717 588.818 39.147
C -245.239 590.608 36.416
C -244.056 593.479 34.785
C -242.301 595.878 33.048
C -241.088 598.258 30.731
C -240.485 600.245 27.897
C -238.949 602.141 26.134
C -237.649 605.872 25.274
C -235.721 608.041 23.143
C -233.654 610.182 21.102
C -231.770 611.881 19.166
C -229.878 613.970 17.056
C -228.009 615.780 15.128
C -224.778 617.225 14.434
C -221.606 618.143 14.453
C -218.545 618.268 14.028
C -215.303 618.184 12.924
C -212.268 620.277 11.682
C -208.711 620.217 11.519
C -205.197 619.867 10.773
C -201.963 619.718 10.260
C -198.225 619.214 9.688
C -195.436 619.467 9.583
C -192.288 619.025 10.402
C -188.900 618.792 11.385
C -186.009 616.991 12.764
C -183.729 615.561 14.016
C -180.730 613.733 15.083
C -178.311 612.230 16.120
C -176.181 611.837 19.686
C -173.744 610.817 22.274
C -172.399 607.868 23.721
C -170.074 606.197 25.585
C -168.675 604.536 27.704
C -167.482 603.294 30.540
C -167.609 600.616 33.000
C -165.780 599.588 36.102
C -164.064 597.295 38.219
C -164.297 595.932 41.474
C -162.698 594.951 44.472
C -163.563 592.222 46.736
C -163.594 589.865 49.418
C -163.361 589.014 52.283
C -163.037 587.458 55.148
C -164.072 585.770 58.523
C -165.958 583.525 60.605
C -166.870 582.569 63.343
C -168.844 581.166 65.755
C -169.668 578.530 67.744
C -173.060 578.788 70.467
C -175.292 577.958 73.833
C -178.800 576.935 74.091
C -181.204 575.687 75.766
C -184.619 575.362 76.982
C -187.120 575.347 78.635
C -190.367 575.187 79.881
C -193.487 574.954 79.957
C -196.814 573.865 80.237
C -200.225 574.769 81.798
C -203.678 575.011 83.362
C -206.796 576.145 82.433
C -209.947 578.471 82.154
C -213.010 579.263 81.663
C -216.411 579.568 81.246
C -219.517 580.688 80.914
C -222.082 582.782 80.514
C -224.848 584.386 79.458
C -227.492 585.394 77.787
C -230.907 587.414 77.656
C -234.145 588.161 76.840
C -235.450 591.124 74.658
C -237.285 594.362 73.413
C -238.694 595.517 70.585
C -240.781 597.085 68.290
C -241.873 599.400 66.215
C -242.940 602.080 64.351
C -244.476 604.165 61.999
C -244.638 606.090 59.406
C -246.070 607.422 56.258
C -245.712 610.275 54.102
C -245.916 614.058 52.359
C -244.044 616.355 49.881
C -243.296 617.986 47.271
C -242.289 620.299 45.035
C -240.963 622.164 42.653
C -238.748 624.931 41.160
C -236.287 626.619 40.357
C -233.792 628.246 39.546
C -231.568 630.032 37.783
C -229.537 631.115 34.783
C -226.171 632.714 34.861
C -223.723 634.781 33.470
C -220.549 634.823 32.436
C -216.980 636.368 32.422
C -214.268 637.228 29.980
C -211.585 638.489 28.954
C -208.251 638.720 28.712
C -204.906 638.766 28.672
C -201.736 637.979 27.383
C -198.434 638.646 28.143
C -194.677 640.273 28.526
C -191.879 639.480 28.912
C -188.120 638.333 29.167
C -185.161 637.923 29.342
C -181.685 636.898 29.918
C -178.854 636.381 31.405
C -176.273 634.987 32.636
C -174.136 633.121 34.285
C -171.965 631.560 36.192
C -169.797 629.356 38.080
C -167.577 627.481 39.730
C -165.892 625.627 41.685
C -165.332 624.043 45.288
C -163.711 621.855 47.258
C -161.813 620.064 49.241
C -160.445 619.157 51.956
C -159.296 617.793 55.371
C -160.434 616.154 57.781
C -160.721 613.963 60.453
C -161.550 612.808 63.515
C -162.103 610.336 66.417
C -162.886 608.598 69.119
C -164.258 608.903 72.950
C -165.110 607.650 75.292
C -167.587 605.821 78.121
C -168.861 604.404 80.467
C -169.884 603.058 83.490
C -171.353 602.273 86.402
C -173.460 601.042 88.676
C -175.711 598.809 89.932
C -178.169 597.227 91.588
C -180.539 595.407 92.803
C -183.218 593.952 94.620
C -185.523 591.926 95.894
C -187.799 590.649 97.664
C -190.835 590.124 99.607
C -192.640 588.217 101.547
C -195.719 588.253 103.243
C -198.692 588.047 104.304
C -201.646 587.500 107.351
C -203.336 590.745 109.809
C -204.355 589.965 113.455
C -206.283 587.590 116.036
C -206.030 586.149 119.562
C -204.143 584.515 123.375
C -204.703 582.865 126.288
C -204.353 582.060 129.301
C -202.585 579.819 131.360
C -201.644 578.716 135.011
C -200.355 578.561 138.995
C -197.310 577.647 139.937
C -196.278 575.182 142.244
C -195.833 571.419 143.385
C -192.976 571.934 145.772
C -190.537 570.511 147.903
C -189.927 567.550 151.836
C -188.753 564.861 153.256
C -187.414 562.392 153.436
C -185.368 560.628 153.709
C -181.099 561.256 155.418
C -181.533 561.697 159.900
C -180.359 561.292 162.819
C -180.211 560.137 166.542
C -180.932 558.036 168.806
C -178.803 555.193 172.829
C -180.471 554.398 175.346
C -181.292 553.138 178.453
C -184.164 552.388 181.805
C -185.026 550.298 184.255
C -182.752 548.521 187.255
C -184.761 544.470 189.231
C -182.976 541.500 189.132
C -181.285 538.599 191.183
C -177.111 537.451 191.026
C -174.776 535.646 191.625
C -171.996 535.173 192.349
C -170.550 532.188 193.921
C -166.862 529.419 193.346
C -166.878 525.822 194.831
C -165.023 523.925 195.932
C -162.926 521.711 197.048
C -161.268 518.802 198.153
C -162.362 516.038 202.369
C -163.684 511.927 201.188
C -161.317 508.204 201.950
C -159.297 506.796 205.904
C -158.404 506.241 209.109
C -155.428 503.556 208.727
C -152.418 501.184 208.987
C -149.746 498.567 211.290
C -149.661 495.836 213.502
C -146.966 493.548 215.055
C -145.051 490.384 217.126
C -145.564 487.283 219.410
C -143.438 485.192 221.099
C -139.655 483.996 224.511
C -139.684 483.101 227.128
C -140.516 481.066 229.024
C -143.684 481.708 231.540
C -144.373 481.141 233.279
C -145.567 481.291 236.294
C -144.799 484.034 239.253
C -143.419 483.959 241.961
C -142.357 483.618 245.971
C -140.373 484.767 249.240
C -141.432 485.989 252.495
C -139.661 488.292 253.946
C -138.170 490.563 256.517
C -133.627 491.403 256.834
C -132.244 491.981 258.058
C -130.688 495.537 259.472
C -128.500 497.345 262.310
C -128.484 498.117 265.374
C -127.622 499.731 267.957
C -129.313 501.430 271.626
C -128.635 502.722 273.981
C -129.927 504.021 276.995
C -129.211 504.885 280.613
C -130.887 506.304 282.053
C -130.477 508.383 284.536
C -131.641 508.310 288.645
C -131.136 511.767 291.237
C -133.331 514.460 293.400
C -131.381 513.452 297.132
C -132.979 515.172 300.629
C -133.371 515.297 304.700
C -134.949 513.583 308.297
C -136.797 515.076 311.993
C -136.601 515.136 315.379
C -137.625 516.217 318.231
C -136.781 515.395 322.995
C -136.771 516.346 327.234
C -137.802 519.096 328.643
C -139.396 523.395 330.783
C -138.200 525.912 332.062
C -137.813 527.491 336.119
C -138.674 530.412 338.921
C -139.920 532.133 342.205
C -138.406 534.257 342.848
C -135.022 538.303 344.712
C -134.400 540.629 345.534
C -134.741 543.950 346.176
C -135.495 547.200 348.204
C -132.970 550.342 349.376
C -133.252 554.641 351.618
C -136.637 558.546 350.861
C -138.807 561.860 352.271
C -139.164 565.337 353.844
C -139.670 568.492 355.722
C -138.417 571.628 357.238
C -137.579 574.878 357.817
C -137.364 578.624 359.378
C -134.868 581.998 359.827
C -134.476 584.666 360.046
C -134.062 587.206 361.547
C -133.568 590.019 362.996
C -133.438 593.496 364.718
C -132.207 597.015 362.601
C -130.762 601.811 361.051
C -130.690 602.895 358.523
C -130.574 603.527 355.799
C -131.867 606.114 352.600
C -133.183 609.256 351.002
C -135.499 609.874 348.099
C -135.248 612.465 345.505
C -134.829 614.608 340.817
C -135.568 616.563 338.462
C -136.860 616.106 334.443
C -137.049 618.922 332.429
C -136.218 620.871 330.163
C -135.673 623.271 328.524
C -136.095 625.488 325.616
N -32.233 -11.168 57.657
N 271.179 177.764 -139.468
N 235.699 161.763 316.635
N 341.601 151.293 218.330
N 166.313 396.674 292.140
N 205.116 495.051 241.814
N 271.274 385.802 180.844
N -1.452 353.484 185.582
N 70.880 475.723 233.126
N -63.001 417.364 156.809
N -142.205 351.904 119.012
N -208.572 370.334 227.081
N -201.869 605.081 49.818
