# Supplementary material for: Impact of DNA methylation on 3D genome structure
Source: Nat Commun. 2021 May 28;12:3243. doi: 10.1038/s41467-021-23142-8 (PMC8163762; doi:10.1038/s41467-021-23142-8)
Supplement: Supplementary file 7 — Supplementary Software 2 [file 41467_2021_23142_MOESM7_ESM.zip › Supplementary_Software2/test/output_pos/cartnucl_000000_000047.xyz]

2888
generated by Juergen Walther
C 0.000 0.000 0.000
C 3.532 -0.470 4.787
C 4.228 -1.424 8.001
C 4.491 -2.375 11.202
C 5.838 -3.094 14.342
C 6.926 -5.393 16.269
C 8.799 -6.170 18.807
C 9.283 -8.386 21.534
C 10.280 -10.181 24.190
C 11.272 -11.712 26.969
C 12.231 -14.328 28.823
C 12.949 -16.529 31.225
C 14.015 -19.001 33.386
C 14.797 -21.031 35.815
C 15.343 -23.149 38.214
C 15.686 -25.423 40.580
C 15.258 -26.514 43.887
C 14.238 -27.917 46.860
C 13.859 -29.785 49.839
C 14.128 -32.133 52.438
C 13.258 -33.640 54.894
C 12.671 -33.812 58.891
C 11.533 -35.676 61.754
C 10.238 -37.484 64.595
C 9.041 -39.263 66.959
C 7.923 -41.120 69.734
C 6.753 -42.863 72.199
C 3.957 -43.748 74.300
C 1.001 -44.065 75.735
C -1.860 -44.974 76.479
C -4.783 -46.613 77.193
C -7.188 -47.836 79.996
C -10.609 -48.623 80.595
C -13.905 -50.029 81.027
C -16.952 -51.117 81.555
C -20.522 -52.431 81.843
C -23.169 -52.957 82.597
C -26.449 -52.824 82.555
C -29.968 -52.526 82.724
C -33.295 -52.132 81.215
C -35.955 -51.667 79.982
C -39.325 -51.597 78.528
C -42.084 -51.378 77.294
C -44.943 -48.430 76.559
C -47.979 -46.617 75.475
C -49.973 -46.159 72.574
C -52.836 -45.173 70.992
C -54.853 -43.779 69.204
C -56.764 -41.565 67.636
C -57.508 -39.819 64.532
C -60.063 -37.412 63.228
C -62.470 -36.224 60.887
C -63.103 -33.390 58.868
C -65.407 -31.031 57.590
C -65.401 -29.357 54.347
C -66.241 -27.340 51.524
C -67.177 -24.840 50.158
C -68.294 -22.521 48.131
C -68.217 -19.511 45.633
C -67.120 -17.718 42.714
C -66.933 -15.167 41.073
C -65.709 -12.846 38.882
C -65.674 -11.420 35.793
C -62.920 -8.166 34.888
C -61.568 -4.754 33.009
C -58.358 -4.138 31.356
C -56.542 -2.413 29.390
C -53.529 -0.733 28.229
C -51.451 1.279 27.438
C -48.586 2.996 26.459
C -45.609 3.557 25.672
C -42.587 4.146 23.983
C -39.488 6.444 23.936
C -36.436 8.596 23.243
C -33.070 8.516 23.978
C -29.651 9.342 25.723
C -26.476 9.591 26.049
C -23.053 9.853 25.831
C -19.826 10.339 26.433
C -16.980 10.893 28.082
C -13.868 10.741 29.357
C -10.824 9.838 30.207
C -7.220 10.780 31.580
C -3.813 10.738 31.898
C -1.702 9.573 34.969
C 0.763 9.462 38.020
C 2.871 7.273 39.464
C 5.579 5.808 41.078
C 7.376 4.557 43.540
C 9.152 3.589 46.315
C 11.407 2.096 48.535
C 12.359 0.097 50.891
C 14.578 -2.353 52.567
C 15.058 -3.807 55.818
C 16.119 -4.550 59.782
C 15.125 -6.705 62.830
C 15.160 -8.949 65.065
C 14.956 -10.719 67.927
C 14.414 -12.789 70.442
C 12.944 -13.953 73.801
C 10.949 -14.751 76.022
C 8.916 -15.577 78.193
C 7.365 -17.231 80.664
C 6.164 -20.199 82.677
C 3.098 -20.333 84.791
C 1.289 -21.603 87.495
C -1.566 -23.133 88.304
C -4.818 -23.404 90.421
C -6.822 -26.008 92.224
C -9.043 -27.158 94.119
C -12.192 -27.914 94.976
C -15.419 -28.523 95.615
C -18.327 -30.491 95.677
C -21.596 -30.181 96.743
C -25.103 -30.085 98.890
C -27.999 -30.388 98.538
C -31.847 -31.066 98.041
C -34.804 -31.509 98.129
C -38.429 -31.803 97.633
C -41.550 -30.994 97.327
C -44.492 -30.591 96.186
C -47.153 -29.824 94.427
C -49.861 -28.743 92.913
C -52.648 -27.832 90.785
C -55.390 -27.080 89.032
C -57.676 -25.938 87.141
C -59.179 -22.961 84.977
C -61.449 -21.872 82.751
C -63.938 -20.726 80.953
C -65.950 -18.580 79.764
C -67.955 -15.834 77.953
C -67.572 -13.716 75.682
C -68.140 -11.626 72.976
C -68.128 -8.824 71.091
C -68.523 -6.533 68.020
C -68.557 -4.221 65.656
C -67.985 -0.247 64.925
C -67.814 1.846 63.090
C -66.244 4.553 60.315
C -65.686 6.685 58.247
C -65.503 9.437 56.153
C -64.790 12.293 54.543
C -63.385 14.544 52.523
C -61.760 15.612 49.721
C -59.932 17.252 47.428
C -58.131 18.398 45.010
C -56.105 20.259 42.768
C -54.404 21.402 40.152
C -52.736 23.190 38.160
C -50.269 25.452 36.725
C -49.176 27.173 34.175
C -46.541 29.339 33.322
C -45.478 31.543 32.294
C -43.768 34.661 31.126
C -42.766 37.207 30.281
C -42.477 39.609 27.659
C -43.579 39.935 23.958
C -45.575 41.999 21.780
C -51.627 44.749 23.274
C -53.293 47.657 23.655
C -53.204 52.632 23.957
C -55.298 54.698 23.193
C -54.754 59.519 22.181
C -56.763 61.252 19.500
C -54.962 65.481 18.258
C -52.272 68.103 15.123
C -49.513 70.076 12.406
C -47.744 71.937 10.309
C -50.701 75.026 7.570
C -50.378 78.445 6.505
C -49.607 81.431 4.845
C -47.080 85.454 6.206
C -45.696 89.320 5.790
C -43.593 91.548 5.959
C -41.278 95.558 5.853
C -38.570 97.161 5.840
C -35.659 99.377 5.576
C -32.570 100.477 6.102
C -28.720 100.766 6.068
C -27.028 103.579 6.724
C -25.361 105.998 8.225
C -24.156 108.427 11.814
C -24.081 109.020 16.873
C -22.932 110.229 19.847
C -23.630 113.084 22.398
C -22.634 114.476 24.051
C -21.166 115.136 28.200
C -19.394 115.201 30.544
C -18.057 118.088 32.264
C -14.936 117.683 33.498
C -12.226 120.502 34.149
C -11.312 123.223 36.355
C -10.294 124.776 37.831
C -10.106 126.335 41.548
C -10.494 129.103 43.012
C -9.747 133.643 43.336
C -8.718 137.135 41.541
C -6.529 139.651 40.574
C -4.257 142.820 41.845
C -1.395 144.513 42.995
C -1.314 147.475 44.240
C 2.277 149.151 45.557
C 5.398 151.186 45.579
C 7.503 152.463 46.439
C 8.828 158.009 45.435
C 9.904 158.328 46.623
C 13.850 158.848 47.500
C 16.746 158.814 50.412
C 20.475 161.202 50.896
C 20.547 164.077 52.969
C 20.113 166.987 52.904
C 20.361 169.740 54.121
C 23.330 171.649 52.389
C 24.733 174.966 51.277
C 27.013 177.357 52.598
C 34.540 176.425 51.943
C 36.462 179.689 54.139
C 39.691 181.087 57.894
C 41.410 183.381 57.312
C 41.826 187.443 58.282
C 43.312 191.641 58.459
C 44.696 195.543 56.837
C 45.323 198.820 54.814
C 48.084 202.676 53.533
C 47.445 203.854 50.805
C 49.870 203.516 47.867
C 49.978 206.881 45.047
C 51.115 208.679 42.219
C 55.422 211.116 43.087
C 57.163 213.324 42.098
C 60.693 215.265 39.842
C 63.846 217.665 39.898
C 64.984 222.053 39.341
C 67.641 223.741 40.153
C 69.171 227.002 39.592
C 70.876 231.124 41.370
C 72.058 234.644 41.690
C 75.377 236.785 41.846
C 79.493 239.507 40.278
C 80.471 242.655 38.790
C 81.739 246.454 41.095
C 83.559 248.830 41.096
C 85.827 252.521 42.214
C 86.372 256.213 42.401
C 87.677 259.377 42.380
C 91.437 260.149 43.336
C 95.434 261.136 44.232
C 95.580 265.122 47.012
C 99.575 267.868 45.804
C 102.051 271.958 44.957
C 103.394 275.236 46.296
C 106.899 275.888 47.457
C 110.425 275.500 48.343
C 114.330 275.844 49.123
C 116.890 276.103 50.800
C 119.866 276.084 51.327
C 124.201 277.155 51.820
C 127.602 278.222 50.060
C 131.479 278.256 47.329
C 134.579 280.114 47.936
C 138.444 281.020 47.013
C 140.463 280.440 45.278
C 142.461 282.893 43.672
C 146.817 284.686 43.151
C 149.431 285.743 42.034
C 152.387 287.740 42.921
C 154.468 288.556 39.690
C 156.579 290.750 36.892
C 159.479 290.493 35.179
C 160.832 293.325 33.794
C 163.114 292.884 31.342
C 165.172 295.446 32.071
C 165.362 299.187 27.943
C 169.330 300.124 27.214
C 173.087 301.748 26.487
C 175.958 299.767 23.202
C 179.814 300.407 21.318
C 184.121 301.222 20.848
C 185.550 304.176 19.784
C 187.704 306.462 17.920
C 189.178 309.455 18.198
C 191.595 311.518 18.016
C 195.280 313.109 18.394
C 197.815 315.381 18.225
C 194.637 322.529 15.761
C 195.124 324.225 12.277
C 196.533 326.164 10.084
C 196.894 326.931 6.640
C 197.563 328.146 3.583
C 198.505 329.318 0.618
C 198.030 330.621 -2.428
C 198.203 331.620 -5.605
C 198.054 333.006 -8.764
C 198.375 334.044 -11.838
C 198.587 334.862 -14.973
C 198.641 335.501 -18.210
C 200.107 335.200 -21.382
C 201.054 334.359 -24.583
C 201.744 334.220 -28.049
C 201.899 334.794 -31.511
C 202.430 334.123 -34.397
C 205.011 333.526 -37.451
C 205.541 332.636 -40.901
C 206.078 331.583 -44.310
C 206.315 330.628 -47.345
C 206.790 329.757 -50.724
C 207.127 328.823 -53.805
C 207.644 326.161 -56.184
C 208.088 323.265 -57.708
C 207.642 320.555 -59.129
C 206.648 317.888 -61.037
C 207.453 315.654 -64.118
C 206.932 312.373 -65.403
C 205.867 309.307 -66.982
C 205.124 306.441 -68.388
C 203.995 303.092 -69.824
C 203.852 300.539 -70.971
C 203.558 297.274 -71.149
C 203.502 293.747 -71.388
C 202.372 290.413 -70.333
C 201.558 287.727 -69.367
C 200.232 284.396 -68.579
C 199.231 281.647 -67.790
C 200.510 278.405 -65.497
C 200.719 275.152 -63.748
C 198.818 273.143 -61.524
C 198.111 270.185 -59.967
C 197.646 268.008 -57.905
C 197.929 265.817 -55.429
C 196.942 264.864 -52.059
C 197.476 262.005 -49.699
C 196.437 259.477 -47.415
C 196.990 258.468 -44.071
C 197.534 255.865 -41.740
C 196.482 255.665 -38.251
C 195.873 254.575 -34.906
C 196.606 253.306 -32.291
C 196.733 251.892 -29.338
C 197.158 251.564 -25.463
C 196.535 252.424 -22.027
C 197.238 252.263 -19.074
C 197.509 253.166 -15.788
C 196.390 253.029 -12.578
C 198.385 255.301 -9.439
C 199.664 256.172 -5.618
C 199.311 259.279 -3.709
C 199.378 260.850 -0.940
C 200.102 263.605 1.325
C 201.216 265.382 3.468
C 202.077 267.984 5.614
C 202.258 270.858 6.839
C 201.840 273.783 8.738
C 203.785 276.523 10.633
C 205.174 279.245 12.889
C 205.995 282.580 12.612
C 208.167 285.829 12.233
C 208.918 288.933 12.459
C 209.330 292.286 13.109
C 210.447 295.404 13.303
C 212.296 298.126 12.755
C 213.412 301.215 12.014
C 213.690 304.348 11.060
C 215.708 307.766 11.046
C 216.271 311.141 11.099
C 217.800 313.366 8.277
C 220.103 315.790 6.225
C 219.774 318.174 3.874
C 220.144 321.046 1.951
C 221.154 322.978 -0.519
C 222.581 324.846 -3.023
C 223.302 327.268 -5.443
C 223.612 328.471 -8.428
C 223.269 330.999 -11.116
C 224.537 331.648 -14.416
C 226.869 332.764 -17.688
C 227.334 332.056 -21.457
C 227.287 332.388 -24.606
C 227.984 332.408 -27.904
C 228.192 332.142 -31.190
C 229.527 330.818 -34.546
C 230.277 328.936 -36.878
C 230.969 327.019 -39.197
C 231.331 325.694 -42.256
C 230.478 324.908 -45.855
C 231.510 321.870 -47.752
C 232.280 320.233 -50.740
C 231.436 317.617 -52.635
C 232.352 314.416 -54.645
C 231.525 312.784 -57.917
C 231.774 310.731 -60.277
C 231.482 307.713 -61.701
C 231.138 304.599 -62.875
C 229.458 302.001 -64.537
C 230.059 298.710 -65.392
C 231.231 295.204 -67.195
C 230.453 292.384 -67.414
C 229.204 288.678 -67.872
C 228.625 285.813 -68.510
C 227.675 282.272 -68.686
C 227.698 279.070 -68.195
C 226.871 276.113 -67.365
C 225.908 273.387 -65.811
C 225.334 270.568 -64.226
C 224.204 267.703 -62.319
C 223.225 264.899 -60.789
C 222.479 262.493 -58.851
C 222.938 260.603 -55.383
C 221.924 258.224 -53.237
C 221.223 255.615 -51.381
C 221.709 253.331 -49.234
C 222.192 250.973 -46.226
C 222.172 251.074 -43.099
C 221.725 250.242 -39.763
C 222.419 249.874 -36.479
C 221.882 249.188 -32.727
C 221.889 248.849 -29.438
C 224.278 248.856 -26.129
C 224.519 248.746 -23.353
C 224.699 249.942 -19.350
C 224.848 250.212 -16.343
C 225.379 250.023 -12.927
C 226.380 250.338 -9.739
C 226.740 251.429 -6.608
C 225.739 252.913 -3.706
C 225.519 254.512 -0.759
C 224.859 256.157 1.937
C 224.855 257.919 5.017
C 224.045 259.466 7.844
C 224.123 260.883 10.660
C 225.012 263.018 13.474
C 224.593 263.880 16.595
C 225.835 266.189 18.938
C 227.625 270.685 20.919
C 230.950 272.887 24.542
C 235.449 274.565 26.625
C 233.295 273.336 29.825
C 234.503 273.429 33.853
C 234.730 274.845 37.315
C 235.976 274.180 39.701
C 239.473 273.118 42.236
C 242.215 273.041 45.066
C 242.605 271.632 48.491
C 243.984 273.223 51.817
C 242.656 269.170 54.892
C 243.055 268.871 58.457
C 243.302 268.717 61.919
C 242.536 270.764 65.911
C 244.409 272.034 68.748
C 245.089 270.529 71.477
C 244.397 269.780 75.284
C 242.645 266.841 77.869
C 241.348 260.971 81.078
C 244.385 258.915 83.989
C 245.047 258.394 87.350
C 246.998 257.748 89.124
C 250.073 257.604 90.528
C 252.963 257.368 92.178
C 252.497 253.458 95.146
C 253.851 252.472 97.772
C 252.470 249.439 100.621
C 254.712 247.573 103.142
C 257.234 246.853 105.747
C 259.013 244.610 107.442
C 259.418 241.599 109.192
C 261.374 236.567 110.280
C 260.320 235.503 113.811
C 258.307 232.030 114.752
C 261.158 229.925 117.381
C 259.565 226.855 119.282
C 259.621 224.976 121.122
C 257.409 223.200 122.644
C 255.086 221.379 122.884
C 253.314 218.719 123.899
C 252.557 215.853 125.886
C 252.421 213.268 129.406
C 250.881 210.745 131.441
C 253.135 207.360 133.547
C 251.196 204.059 134.839
C 249.161 200.247 135.514
C 249.465 197.119 134.906
C 245.881 194.481 135.961
C 245.972 191.111 136.802
C 244.363 187.908 139.321
C 243.724 185.050 139.529
C 243.936 182.661 143.844
C 244.158 179.616 144.228
C 241.843 178.071 147.138
C 240.083 176.229 149.252
C 240.043 173.355 151.827
C 239.498 169.780 154.516
C 236.433 168.853 158.233
C 233.812 166.421 160.224
C 230.696 164.298 162.250
C 230.662 163.974 167.397
C 229.435 163.029 170.275
C 228.478 162.488 172.588
C 225.536 162.637 175.076
C 222.010 160.728 176.182
C 219.999 159.736 179.777
C 221.061 158.575 182.095
C 220.762 163.443 185.381
C 222.447 162.792 188.069
C 224.153 163.307 189.203
C 226.612 166.338 189.841
C 228.706 168.740 191.479
C 230.240 172.359 190.687
C 229.279 175.577 189.760
C 226.298 178.822 190.818
C 224.231 181.630 191.401
C 221.762 184.984 191.087
C 222.667 188.575 191.760
C 220.583 190.039 193.052
C 222.525 194.618 193.639
C 221.983 197.798 195.150
C 222.384 200.965 197.279
C 222.177 203.956 198.705
C 221.617 208.632 200.194
C 223.971 211.111 202.492
C 226.371 213.738 201.917
C 229.352 215.970 202.906
C 228.440 218.274 206.862
C 226.502 221.337 210.001
C 228.561 223.109 212.529
C 230.561 225.797 213.988
C 233.338 227.741 215.714
C 234.000 229.057 217.081
C 235.528 231.382 218.650
C 237.199 233.584 221.389
C 239.160 234.472 224.959
C 240.638 236.056 227.907
C 242.194 235.439 231.102
C 243.827 235.359 233.862
C 242.834 236.206 236.000
C 240.116 236.965 239.421
C 235.345 237.253 241.306
C 234.543 237.262 244.558
C 234.415 235.998 247.625
C 232.852 235.308 250.690
C 233.598 235.498 254.552
C 233.575 236.547 258.101
C 233.483 236.495 260.424
C 231.033 234.688 262.421
C 233.349 232.001 267.259
C 232.227 232.057 270.869
C 229.758 234.547 275.829
C 226.961 235.580 277.309
C 225.523 233.279 279.912
C 222.477 233.654 283.157
C 220.506 234.438 285.657
C 219.040 233.387 288.611
C 217.651 232.209 291.317
C 216.319 228.083 293.606
C 214.087 227.003 296.105
C 213.985 225.361 300.177
C 212.316 223.942 302.612
C 210.284 221.851 303.924
C 207.511 221.291 307.014
C 206.886 221.350 310.780
C 206.775 221.291 313.348
C 205.802 217.697 315.887
C 204.993 217.894 319.868
C 205.574 214.956 323.319
C 204.426 213.111 326.158
C 207.838 212.589 330.863
C 208.267 209.875 333.698
C 207.711 211.386 337.842
C 209.296 209.500 340.045
C 210.431 208.931 344.396
C 209.077 208.015 347.165
C 208.114 206.346 349.219
C 206.452 204.439 352.140
C 205.224 203.040 356.354
C 206.966 201.719 359.131
C 209.682 199.891 361.307
C 211.650 199.405 364.473
C 215.340 200.202 367.578
C 215.685 198.243 370.677
C 215.809 196.387 373.254
C 216.576 194.270 375.666
C 219.388 193.318 377.790
C 221.629 192.155 379.241
C 220.792 192.720 383.301
C 221.430 192.293 388.340
C 223.481 191.234 391.040
C 225.255 190.247 393.577
C 225.900 190.640 397.042
C 226.889 190.524 400.248
C 228.138 190.450 403.328
C 228.006 190.119 406.656
C 228.482 190.188 409.957
C 228.690 189.850 413.386
C 229.313 189.868 416.587
C 229.800 190.099 419.788
C 230.113 190.513 423.047
C 231.691 191.952 425.829
C 232.685 193.851 428.523
C 233.534 195.142 431.704
C 233.950 195.699 435.148
C 234.539 197.294 437.632
C 237.174 199.100 440.109
C 237.762 201.076 443.062
C 238.332 203.195 445.927
C 238.599 205.070 448.495
C 239.132 207.000 451.391
C 239.503 208.882 454.000
C 239.781 212.194 455.401
C 239.910 215.451 455.928
C 239.178 218.402 456.497
C 237.935 221.401 457.590
C 238.594 224.562 459.760
C 237.702 227.999 460.034
C 236.318 231.265 460.700
C 235.270 234.325 461.234
C 233.776 237.806 461.686
C 233.351 240.556 462.013
C 232.628 243.659 461.220
C 232.107 247.054 460.383
C 230.483 249.743 458.477
C 229.262 251.884 456.823
C 227.458 254.631 455.188
C 226.053 256.866 453.699
C 226.758 259.352 450.424
C 226.431 261.897 447.760
C 224.160 262.885 445.217
C 222.977 265.110 442.910
C 222.112 266.467 440.338
C 221.964 267.792 437.299
C 220.679 267.528 433.905
C 220.694 269.547 430.751
C 219.203 271.102 427.915
C 219.435 271.072 424.386
C 219.497 272.860 421.336
C 218.242 271.841 418.064
C 217.314 271.757 414.617
C 217.729 272.219 411.685
C 217.505 272.645 408.444
C 217.675 271.792 404.629
C 216.991 269.837 401.688
C 217.507 269.146 398.774
C 217.723 267.298 395.906
C 216.426 266.299 392.923
C 218.540 263.400 390.450
C 219.720 261.529 386.971
C 219.688 257.962 386.135
C 219.820 255.622 383.979
C 220.789 252.397 382.597
C 222.017 250.176 381.001
C 223.106 247.149 379.673
C 223.608 244.074 379.366
C 223.489 240.676 378.490
C 225.683 237.717 377.343
C 227.306 234.601 375.899
C 228.584 231.634 377.097
C 231.193 228.931 378.239
C 232.344 226.016 378.897
C 233.171 222.697 379.258
C 234.687 219.819 379.915
C 236.914 217.630 381.089
C 238.476 215.073 382.624
C 239.225 212.447 384.452
C 241.685 209.453 385.315
C 242.696 206.316 386.235
C 244.660 205.271 389.444
C 247.377 203.882 391.912
C 247.499 202.331 394.895
C 248.357 200.264 397.554
C 249.749 199.327 400.389
C 251.547 198.506 403.198
C 252.717 197.058 406.161
C 253.346 196.891 409.328
C 253.492 195.307 412.675
C 255.010 195.867 415.884
C 257.643 196.098 419.110
C 258.208 197.996 422.427
C 258.374 198.661 425.519
C 259.242 199.750 428.589
C 259.587 201.051 431.605
C 260.908 203.497 434.263
C 261.520 206.086 435.836
C 262.069 208.696 437.390
C 262.410 210.942 439.857
C 261.652 212.712 443.111
C 262.363 216.285 443.895
C 263.062 218.849 446.161
C 261.975 221.814 447.244
C 262.555 225.564 448.096
C 261.690 228.032 450.781
C 261.785 230.734 452.374
C 261.164 233.993 452.838
C 260.464 237.259 453.039
C 258.540 240.041 453.984
C 258.735 243.479 453.742
C 259.515 247.481 454.281
C 258.376 250.123 453.706
C 256.663 253.622 453.134
C 255.737 256.459 452.924
C 254.327 259.747 452.106
C 253.890 262.616 450.668
C 252.628 265.055 449.061
C 251.224 267.032 446.851
C 250.189 269.132 444.546
C 248.582 271.113 441.974
C 247.152 273.171 439.763
C 245.986 274.751 437.265
C 245.999 275.502 433.361
C 244.559 276.963 430.698
C 243.414 278.765 428.212
C 243.471 280.304 425.439
C 243.470 281.642 421.826
C 243.297 280.568 418.893
C 242.564 280.262 415.518
C 243.026 279.661 412.227
C 242.202 279.076 408.510
C 241.987 278.369 405.287
C 244.176 277.597 401.931
C 244.251 276.861 399.242
C 244.377 274.502 395.791
C 244.401 273.325 393.007
C 244.719 272.497 389.660
C 245.581 271.316 386.640
C 245.918 269.349 383.967
C 244.974 266.930 381.757
C 244.816 264.477 379.466
C 244.242 262.009 377.469
C 244.312 259.385 375.082
C 243.569 256.951 372.944
C 243.688 254.744 370.695
C 244.706 251.951 368.591
C 244.242 250.116 365.930
C 245.658 247.346 364.293
C 244.356 243.040 363.420
C 246.978 239.562 362.443
C 249.361 237.389 360.635
C 250.213 234.092 358.933
C 252.678 233.381 357.778
C 254.571 230.306 356.469
C 256.720 229.194 355.329
C 259.846 226.803 356.592
C 263.526 226.278 357.119
C 265.852 226.576 356.230
C 267.984 224.823 355.034
C 269.500 221.518 354.400
C 272.172 219.884 354.197
C 273.712 218.948 350.887
C 274.590 217.570 348.875
C 277.138 215.607 347.834
C 281.490 217.932 347.722
C 281.474 218.564 343.776
C 284.034 218.080 341.952
C 286.377 218.473 339.681
C 289.560 218.007 337.617
C 292.820 216.042 337.748
C 295.400 215.456 336.532
C 298.649 213.359 336.156
C 299.936 212.270 332.608
C 301.400 215.036 329.381
C 303.042 214.373 326.611
C 305.589 215.197 325.834
C 306.420 214.232 321.892
C 309.317 214.689 320.496
C 312.283 213.149 319.307
C 315.233 212.260 317.975
C 318.278 211.570 316.832
C 320.514 210.048 314.861
C 323.202 208.678 313.439
C 325.744 207.324 311.536
C 328.456 206.126 310.176
C 331.103 204.715 308.936
C 333.696 203.056 307.747
C 336.957 201.805 308.063
C 339.815 199.954 308.571
C 342.839 198.138 308.304
C 345.653 196.366 307.173
C 348.041 194.548 307.398
C 351.863 193.888 308.541
C 354.635 191.608 308.831
C 357.352 189.275 309.272
C 359.616 187.044 309.560
C 362.304 184.786 309.823
C 364.670 182.596 310.133
C 366.302 180.080 312.136
C 367.201 177.934 314.479
C 367.496 175.413 316.246
C 367.819 172.284 317.603
C 370.241 169.718 319.242
C 370.281 166.948 321.481
C 370.238 163.781 323.209
C 370.305 161.013 324.964
C 370.063 157.752 326.929
C 370.371 155.663 328.771
C 369.722 153.726 331.342
C 369.220 151.761 334.238
C 367.102 150.058 336.711
C 365.369 148.816 338.775
C 363.328 146.831 341.093
C 361.598 145.334 343.081
C 360.082 145.888 346.927
C 358.299 145.458 350.140
C 355.054 144.691 351.358
C 352.893 143.743 353.829
C 350.646 143.647 355.865
C 348.556 144.251 358.370
C 345.217 145.277 359.391
C 343.250 145.621 362.559
C 340.410 145.144 364.655
C 338.051 147.046 366.479
C 336.160 147.507 369.431
C 332.828 148.949 369.809
C 329.722 150.115 371.126
C 327.980 151.541 373.106
C 325.574 152.740 374.980
C 322.859 155.240 376.277
C 320.032 157.441 375.962
C 318.219 159.618 377.064
C 316.077 162.282 377.124
C 312.925 163.542 377.357
C 312.233 167.836 377.086
C 310.317 171.419 377.785
C 309.223 173.966 375.389
C 307.465 176.523 374.676
C 306.718 179.759 373.186
C 306.130 182.656 372.686
C 305.530 185.821 371.368
C 305.247 188.144 369.289
C 304.086 190.554 367.014
C 304.386 194.281 366.062
C 304.059 197.891 364.926
C 305.397 199.894 362.463
C 307.647 202.598 360.719
C 308.519 204.756 358.520
C 308.902 207.101 356.033
C 310.031 209.466 353.997
C 312.109 211.604 352.502
C 313.937 213.372 350.295
C 315.405 214.527 347.591
C 317.315 217.451 345.704
C 318.248 219.527 343.148
C 321.748 219.808 341.439
C 325.191 221.133 340.106
C 327.194 220.676 337.440
C 329.404 221.153 334.800
C 332.257 221.195 333.154
C 335.387 221.433 331.761
C 338.111 221.581 329.569
C 340.778 220.516 328.084
C 343.052 219.916 325.220
C 346.459 218.948 324.610
C 350.601 218.869 324.139
C 353.608 216.443 324.178
C 356.014 214.622 323.216
C 358.945 212.996 322.854
C 361.504 210.941 322.494
C 364.635 208.981 323.569
C 366.523 207.026 325.040
C 368.357 205.028 326.514
C 370.650 202.670 327.171
C 372.682 199.523 326.658
C 374.207 197.424 329.333
C 376.646 195.197 330.470
C 377.064 192.192 331.862
C 378.572 189.871 334.595
C 380.219 186.515 334.876
C 381.780 184.158 336.237
C 382.118 181.572 338.340
C 382.215 179.061 340.550
C 381.934 175.710 341.562
C 382.355 173.874 344.456
C 383.811 171.681 347.615
C 382.969 169.654 349.562
C 381.849 166.750 351.974
C 381.440 164.559 353.969
C 380.325 162.092 356.448
C 379.383 160.794 359.262
C 377.694 159.322 361.521
C 375.416 158.337 363.667
C 373.342 157.555 366.091
C 370.667 156.619 368.348
C 368.382 155.569 370.548
C 366.009 155.115 372.613
C 363.337 156.592 375.159
C 360.643 156.119 377.112
C 358.324 155.538 379.353
C 356.593 156.010 381.969
C 354.197 156.981 384.826
C 351.844 158.966 385.385
C 348.895 160.354 386.564
C 346.788 162.627 387.905
C 343.494 164.295 389.002
C 340.955 166.175 389.980
C 339.968 169.666 391.848
C 338.006 171.483 392.641
C 335.320 174.686 392.559
C 333.195 176.783 393.034
C 330.919 179.132 394.172
C 329.204 181.873 395.068
C 327.269 184.588 394.981
C 324.721 186.547 393.841
C 322.652 189.058 393.001
C 320.505 191.172 391.851
C 318.502 193.978 391.008
C 316.142 196.035 389.893
C 314.327 198.550 389.326
C 313.156 201.912 388.555
C 310.696 204.040 388.273
C 310.135 207.407 387.431
C 309.677 210.808 385.902
C 308.967 213.673 385.301
C 305.584 216.181 384.238
C 303.252 218.654 382.521
C 302.150 221.325 381.484
C 300.632 224.665 380.208
C 298.566 228.287 382.701
C 299.139 231.812 382.285
C 298.427 234.633 382.102
C 300.836 236.748 385.174
C 303.513 238.185 384.708
C 308.793 239.686 385.381
C 312.266 241.610 385.999
C 312.056 245.255 387.216
C 313.233 248.318 386.209
C 315.216 250.539 385.576
C 316.977 253.140 385.743
C 318.717 256.487 386.162
C 321.971 260.022 384.735
C 325.913 261.058 383.662
C 327.792 264.524 385.980
C 329.705 266.823 385.120
C 330.721 269.151 384.973
C 333.087 271.513 384.257
C 333.410 272.858 382.547
C 335.331 276.719 380.967
C 338.265 278.650 382.142
C 341.489 281.012 384.040
C 345.000 284.188 384.761
C 346.580 287.310 385.666
C 349.167 290.243 387.404
C 351.244 294.086 389.075
C 354.998 295.012 389.284
C 358.822 296.693 389.516
C 360.758 297.465 392.834
C 361.741 298.649 396.107
C 362.606 301.136 398.450
C 362.296 304.468 402.021
C 365.766 305.563 403.576
C 367.312 309.685 403.329
C 367.102 313.103 404.768
C 368.396 315.548 407.314
C 366.385 318.375 411.625
C 369.050 322.018 412.492
C 369.125 323.783 416.117
C 369.673 325.227 419.653
C 367.339 327.347 421.576
C 369.595 329.942 423.551
C 374.189 332.515 422.985
C 374.739 336.025 422.471
C 373.762 336.064 427.310
C 372.755 339.003 428.518
C 373.841 341.809 431.242
C 373.010 345.122 433.360
C 374.274 347.517 433.687
C 374.764 350.600 433.756
C 376.099 352.882 435.154
C 377.852 353.880 438.232
C 378.178 357.687 438.858
C 380.246 360.387 441.139
C 380.518 362.678 443.267
C 378.377 365.244 446.998
C 377.255 367.068 450.193
C 376.644 370.529 451.166
C 379.896 373.176 452.319
C 378.719 374.947 455.677
C 378.371 377.086 459.424
C 379.546 379.662 464.268
C 380.181 381.291 467.410
C 382.830 385.027 468.613
C 381.666 388.076 470.203
C 380.735 391.691 470.974
C 377.941 393.558 471.215
C 376.443 396.753 471.898
C 372.138 399.773 468.259
C 369.960 402.335 468.073
C 366.734 405.777 465.534
C 364.743 409.336 467.051
C 364.330 412.785 465.587
C 364.832 415.179 465.039
C 366.473 418.651 464.795
C 368.020 421.372 461.922
C 369.464 424.478 461.133
C 367.698 427.568 458.979
C 363.234 429.178 455.246
C 365.207 431.592 453.137
C 362.986 434.612 453.966
C 363.040 438.033 453.677
C 359.820 438.835 451.713
C 358.571 441.365 452.290
C 358.026 444.740 452.989
C 356.238 448.830 453.935
C 354.218 449.970 454.773
C 351.270 450.990 455.851
C 349.978 453.024 456.539
C 347.029 454.046 457.619
C 344.199 456.535 457.538
C 340.368 459.280 459.254
C 338.686 461.082 459.864
C 339.475 465.047 459.306
C 338.029 468.028 459.815
C 335.131 469.915 461.272
C 334.938 473.614 463.294
C 334.056 476.034 464.993
C 331.041 477.831 464.365
C 327.119 478.943 466.767
C 324.764 482.294 469.181
C 322.342 484.531 468.694
C 317.311 484.628 466.719
C 316.626 487.236 466.491
C 313.146 487.772 466.720
C 311.113 491.172 467.466
C 309.100 494.078 468.505
C 308.359 497.480 469.517
C 307.855 501.143 471.030
C 306.763 504.058 471.314
C 304.499 506.325 474.423
C 303.202 509.641 474.930
C 300.617 510.667 475.021
C 295.992 511.115 476.678
C 294.390 513.792 476.648
C 292.171 515.560 475.566
C 289.814 517.783 475.801
C 286.551 518.725 474.781
C 283.530 520.079 474.226
C 280.674 521.662 473.598
C 277.347 521.988 473.451
C 274.181 522.816 472.802
C 270.802 523.486 472.580
C 267.749 524.455 471.967
C 264.703 525.248 471.173
C 261.598 525.840 470.228
C 259.266 527.387 468.112
C 256.994 528.259 465.678
C 254.147 529.175 463.789
C 250.892 529.858 462.657
C 248.730 530.377 460.629
C 246.895 532.836 457.997
C 244.318 533.327 455.529
C 241.844 533.761 452.939
C 239.588 533.919 450.687
C 237.054 534.360 448.283
C 234.774 534.621 445.999
C 233.839 534.350 442.525
C 233.736 533.844 439.264
C 233.431 532.572 436.461
C 232.544 530.855 433.632
C 230.890 531.073 430.118
C 230.911 529.510 426.918
C 230.455 527.550 423.922
C 230.152 525.945 421.080
C 229.917 523.808 417.928
C 229.869 522.850 415.295
C 230.921 521.398 412.545
C 232.081 520.075 409.479
C 234.047 517.707 407.470
C 235.757 515.878 405.877
C 237.438 513.355 403.807
C 238.970 511.345 402.134
C 242.590 511.123 400.073
C 245.469 509.958 398.064
C 247.761 507.251 397.925
C 250.128 505.365 396.340
C 252.695 503.941 395.574
C 255.819 503.165 394.769
C 258.936 501.582 395.778
C 262.282 500.805 394.285
C 265.042 498.700 393.488
C 268.538 498.525 393.996
C 271.760 497.853 392.702
C 274.670 496.475 394.420
C 277.912 495.194 395.193
C 280.908 495.160 395.100
C 284.111 494.479 395.210
C 287.778 494.385 396.571
C 290.331 493.797 399.035
C 293.184 494.109 400.037
C 295.807 494.379 402.212
C 298.430 492.989 403.876
C 300.809 495.371 406.642
C 304.168 496.512 408.743
C 304.552 497.142 412.332
C 306.404 497.518 414.895
C 307.508 498.984 418.038
C 308.982 500.463 420.189
C 310.074 502.010 423.110
C 310.075 503.115 426.038
C 310.506 503.619 429.487
C 311.587 506.245 432.099
C 312.859 508.314 435.019
C 311.505 510.323 437.469
C 310.429 513.560 439.413
C 309.594 515.372 441.918
C 308.955 516.921 444.922
C 308.177 519.079 447.319
C 307.078 521.840 448.834
C 305.483 524.076 450.782
C 303.476 525.572 452.912
C 302.617 528.694 455.208
C 301.477 530.448 457.917
C 298.480 532.946 458.072
C 296.277 536.161 458.524
C 293.176 536.953 459.561
C 290.436 538.531 461.004
C 287.737 540.408 461.222
C 285.136 542.651 461.251
C 282.218 544.435 461.988
C 279.177 545.447 461.558
C 275.719 546.311 462.569
C 272.852 548.035 461.254
C 270.089 550.913 460.040
C 267.143 551.441 457.598
C 264.210 551.818 456.462
C 261.452 552.783 454.782
C 258.697 553.189 453.006
C 256.573 554.258 449.983
C 255.430 554.484 447.120
C 254.299 554.641 444.252
C 252.199 554.781 441.642
C 249.108 554.044 439.591
C 248.875 554.066 435.872
C 247.060 554.461 432.913
C 246.201 552.901 430.090
C 245.904 552.766 426.214
C 243.442 551.713 423.591
C 242.219 551.414 420.717
C 242.071 550.173 417.608
C 242.169 548.824 414.548
C 241.304 546.475 412.085
C 241.987 545.906 408.749
C 242.055 545.875 404.637
C 242.777 544.143 402.383
C 243.519 541.671 399.408
C 243.937 540.146 396.868
C 244.938 537.985 394.076
C 246.636 536.786 391.592
C 248.330 534.858 389.712
C 250.540 532.821 388.395
C 252.910 531.105 386.903
C 255.447 528.828 385.676
C 257.663 526.749 384.287
C 260.142 524.993 383.353
C 264.070 524.396 383.201
C 266.655 522.381 382.459
C 269.152 520.601 381.304
C 272.071 520.009 380.212
C 275.782 519.307 379.450
C 278.508 519.029 380.960
C 281.680 517.994 381.900
C 284.905 518.190 382.881
C 288.367 517.086 384.160
C 291.416 516.656 385.365
C 294.933 518.556 386.186
C 297.495 518.475 387.284
C 300.616 518.701 390.058
C 303.211 518.652 391.608
C 306.444 518.751 392.846
C 309.390 519.490 394.271
C 311.824 519.926 396.509
C 313.566 519.268 399.366
C 315.495 519.372 402.115
C 317.075 519.109 404.915
C 319.111 519.459 407.801
C 320.808 519.008 410.622
C 322.766 519.333 413.072
C 324.640 520.671 415.894
C 326.963 520.304 418.158
C 328.437 522.077 420.812
C 329.218 521.497 423.994
C 332.184 524.823 425.790
C 332.163 528.507 427.617
C 332.986 530.422 428.653
C 335.448 532.041 431.918
C 338.169 532.676 433.875
C 340.210 533.601 436.227
C 342.470 536.096 437.345
C 344.632 538.120 438.924
C 346.952 539.900 440.505
C 348.223 542.636 441.955
C 350.127 545.054 443.241
C 351.699 547.677 444.844
C 353.644 549.924 446.186
C 355.587 552.274 447.298
C 357.511 554.793 448.215
C 360.652 556.333 448.471
C 363.526 558.192 448.104
C 366.230 560.453 448.398
C 368.383 563.082 449.290
C 370.712 564.963 448.983
C 374.685 565.699 449.148
C 377.406 568.010 448.677
C 380.141 570.276 448.043
C 382.398 572.444 447.416
C 385.031 574.734 446.947
C 387.387 576.876 446.363
C 389.790 578.271 444.062
C 391.653 579.033 441.445
C 392.741 580.283 438.833
C 393.706 582.255 436.203
C 396.677 584.038 434.435
C 397.738 585.199 431.240
C 398.525 586.939 428.177
C 399.410 588.354 425.356
C 400.117 590.008 421.992
C 401.233 590.862 419.567
C 401.775 591.019 416.333
C 402.587 591.062 412.892
C 401.744 590.777 409.327
C 401.065 590.398 406.462
C 400.238 590.444 402.886
C 399.540 590.316 399.940
C 399.735 587.567 396.808
C 399.458 585.909 393.513
C 397.039 585.263 390.997
C 396.129 584.342 387.836
C 394.931 582.918 385.440
C 394.047 580.701 383.134
C 391.397 578.645 381.724
C 390.908 576.328 378.822
C 389.209 575.071 375.955
C 387.753 572.069 374.781
C 387.239 569.781 372.134
C 384.314 567.711 371.438
C 381.994 565.432 369.966
C 381.179 562.872 368.636
C 379.725 560.421 367.019
C 377.705 557.120 366.441
C 374.927 554.877 366.867
C 373.658 552.130 366.585
C 371.641 549.447 367.234
C 368.827 547.639 366.612
C 367.935 544.062 368.936
C 366.356 540.330 369.696
C 364.280 539.222 372.504
C 362.296 537.102 373.813
C 360.886 535.024 376.448
C 360.043 532.749 378.210
C 358.841 530.671 380.729
C 357.642 529.750 383.470
C 355.560 528.680 386.088
C 355.307 526.127 388.969
C 354.414 523.639 391.697
C 354.540 523.511 395.138
C 355.770 522.612 398.756
C 355.577 522.124 401.915
C 354.814 521.530 405.216
C 354.915 520.838 408.460
C 356.111 520.248 411.517
C 356.798 520.283 414.813
C 356.974 521.011 418.013
C 357.827 519.934 421.737
C 357.545 519.711 425.141
C 360.010 521.067 427.849
C 362.544 521.347 430.831
C 363.278 523.506 433.306
C 364.177 524.917 436.352
C 366.090 526.307 438.646
C 368.352 527.460 440.959
C 369.916 529.018 443.674
C 371.764 531.210 445.168
C 372.668 533.645 447.811
C 375.547 535.456 448.971
C 379.123 536.603 450.784
C 381.959 539.212 450.505
C 383.812 541.712 451.095
C 386.385 543.846 451.532
C 388.636 546.261 451.595
C 391.998 547.974 450.842
C 394.392 549.226 449.343
C 396.740 550.503 447.799
C 399.180 552.592 446.836
C 400.926 555.889 446.220
C 403.495 556.568 443.606
C 406.262 558.331 442.408
C 407.324 560.202 439.855
C 409.908 561.033 437.069
C 411.640 564.016 435.602
C 413.705 565.594 433.845
C 414.974 566.733 430.961
C 416.065 567.705 427.951
C 416.346 569.918 425.239
C 417.991 570.041 422.206
C 420.701 570.536 419.152
C 420.812 571.050 416.266
C 420.893 572.000 412.445
C 421.425 572.714 409.588
C 421.523 573.265 405.961
C 421.877 572.707 402.791
C 421.328 572.427 399.670
C 420.179 571.681 396.688
C 419.323 570.663 393.684
C 417.857 569.739 390.503
C 416.727 569.017 387.443
C 415.440 567.851 384.781
C 414.012 564.768 382.717
C 412.387 563.610 380.012
C 411.226 562.470 377.167
C 410.718 560.379 374.837
C 409.688 557.614 372.360
C 407.710 555.196 372.183
C 405.467 552.835 370.995
C 404.026 549.825 370.480
C 401.427 547.203 369.382
C 399.457 544.620 368.766
C 399.211 540.550 368.934
C 397.691 538.231 368.630
C 395.101 535.061 369.487
C 393.292 532.640 369.517
C 391.611 529.637 369.135
C 390.326 526.545 369.354
C 388.436 523.937 370.217
C 385.577 522.377 371.230
C 383.260 520.299 372.497
C 380.757 518.696 373.748
C 378.487 516.388 375.204
C 375.808 514.771 376.320
C 373.834 512.600 377.477
C 372.332 509.961 379.488
C 369.903 507.835 379.981
C 368.927 505.351 382.270
C 368.017 502.991 384.540
C 367.045 499.916 386.234
C 365.645 496.159 387.747
C 362.449 493.392 388.153
C 361.111 490.558 390.352
C 358.933 487.361 392.343
C 359.458 484.057 392.864
C 357.962 481.906 391.923
C 356.725 478.839 389.691
C 355.396 475.112 389.820
C 355.045 471.568 390.121
C 350.713 469.944 387.797
C 347.525 466.427 386.585
C 347.278 463.770 385.012
C 345.572 460.959 384.001
C 343.685 458.318 383.853
C 343.594 454.778 383.665
C 342.893 451.497 383.555
C 342.036 448.303 383.215
C 341.980 445.063 384.053
C 341.777 441.736 384.184
C 341.478 438.353 384.807
C 341.132 435.111 384.857
C 341.031 431.867 384.850
C 341.185 428.570 384.845
C 341.154 425.490 383.167
C 341.860 422.530 381.559
C 342.251 419.161 380.554
C 342.438 415.656 380.406
C 343.209 412.982 379.261
C 342.682 410.035 376.543
C 343.736 406.863 375.204
C 344.900 403.767 373.761
C 346.100 401.025 372.655
C 347.159 397.920 371.377
C 348.291 395.124 370.200
C 350.467 393.400 367.896
C 352.688 392.565 365.600
C 355.303 391.826 364.124
C 358.328 390.629 363.049
C 360.148 388.112 360.706
C 363.212 387.640 358.953
C 366.514 386.859 357.723
C 369.429 386.184 356.385
C 372.955 385.608 355.046
C 375.205 385.087 353.460
C 377.886 385.677 351.661
C 380.630 386.259 349.508
C 383.630 388.101 348.453
C 385.962 389.694 347.541
C 389.137 391.286 346.613
C 391.671 392.730 345.788
C 392.843 395.647 343.046
C 394.802 398.087 341.074
C 397.043 400.796 341.565
C 399.391 403.021 340.467
C 400.896 405.547 339.717
C 401.859 408.445 338.420
C 402.496 411.985 338.974
C 403.829 414.913 337.057
C 405.910 417.760 336.563
C 405.634 421.219 335.878
C 406.775 424.060 334.107
C 406.860 427.545 335.189
C 407.370 431.074 335.361
C 407.328 433.876 334.295
C 407.705 437.066 333.650
C 406.885 440.890 333.543
C 405.914 444.061 334.936
C 404.987 446.937 334.612
C 403.457 449.911 335.318
C 403.594 453.114 336.460
C 399.988 455.554 336.646
C 397.743 459.012 336.603
C 395.227 460.168 339.002
C 393.427 462.496 340.221
C 390.430 464.033 341.600
C 387.952 465.657 342.060
C 385.010 467.107 343.225
C 382.477 467.629 344.988
C 380.141 468.821 347.323
C 376.470 469.947 347.700
C 373.085 471.452 348.540
C 370.116 470.378 349.921
C 366.391 469.167 350.184
C 363.536 468.639 351.533
C 360.617 468.481 353.347
C 357.529 467.903 354.416
C 354.438 466.662 354.588
C 351.567 465.182 355.537
C 349.229 463.522 357.143
C 345.397 462.631 357.671
C 342.490 461.882 359.314
C 340.444 458.559 359.180
C 337.604 455.904 358.650
C 336.499 453.084 360.115
C 334.500 450.538 361.382
C 332.925 447.648 361.512
C 331.145 444.720 361.273
C 329.371 441.778 361.935
C 328.888 438.586 362.105
C 327.752 435.407 363.633
C 327.154 431.993 362.681
C 325.536 428.452 361.188
C 326.559 424.930 359.975
C 326.990 421.794 359.870
C 327.222 418.552 358.976
C 327.973 415.410 358.289
C 328.833 412.392 356.063
C 330.266 410.524 354.063
C 331.760 408.680 352.088
C 333.166 405.995 350.654
C 335.035 402.715 350.440
C 337.073 401.523 347.557
C 338.445 398.961 345.620
C 341.336 397.757 344.460
C 343.593 396.499 341.554
C 346.016 393.730 340.835
C 347.896 391.897 339.118
C 350.648 391.219 337.331
C 353.453 390.810 335.555
C 356.803 389.867 335.083
C 359.086 389.765 332.495
C 361.371 388.767 329.225
C 364.027 389.237 328.072
C 367.695 389.699 326.715
C 370.348 389.764 325.333
C 373.646 390.450 323.876
C 375.943 391.662 321.942
C 378.517 393.187 320.857
C 380.850 395.366 320.102
C 383.006 397.582 318.990
C 385.476 400.145 318.317
C 387.884 402.320 317.524
C 389.762 404.791 316.838
C 390.183 408.577 315.698
C 392.165 411.255 315.261
C 394.184 413.691 314.406
C 395.160 416.282 312.857
C 396.012 419.727 311.359
C 395.302 422.745 311.781
C 395.518 426.199 311.983
C 394.684 429.446 311.577
C 394.760 433.275 311.986
C 394.330 436.550 312.133
C 392.150 439.659 310.637
C 391.509 442.372 310.686
C 389.667 445.981 311.722
C 388.749 448.835 312.103
C 387.853 452.177 311.946
C 386.332 455.158 311.710
C 384.638 457.935 312.445
C 383.542 460.460 314.459
C 381.864 462.967 315.938
C 380.478 465.239 317.762
C 378.515 467.828 319.188
C 377.269 470.257 321.083
C 375.570 472.665 322.204
C 372.824 474.871 323.133
C 371.790 477.725 324.334
C 368.791 479.416 325.043
C 366.720 480.935 329.624
C 364.192 483.705 328.842
C 362.093 486.031 328.089
C 360.528 489.271 328.941
C 357.102 491.111 327.853
C 356.346 493.251 326.555
C 353.963 495.356 325.920
C 351.885 497.268 325.600
C 350.348 501.256 327.897
C 347.219 503.478 326.342
C 345.575 506.463 324.909
C 341.653 505.361 324.433
C 337.750 505.525 321.916
C 335.054 505.783 320.925
C 332.242 507.593 319.428
C 329.247 508.010 318.033
C 328.120 509.294 315.847
C 326.412 510.835 313.503
C 325.060 512.920 310.437
C 321.501 513.663 309.320
C 318.189 515.301 309.911
C 316.145 517.155 310.866
C 313.947 519.278 309.951
C 311.408 522.403 310.235
C 309.551 525.012 311.498
C 309.101 528.085 311.548
C 308.302 530.893 312.580
C 308.073 534.191 314.288
C 310.083 536.418 316.251
C 310.508 538.109 318.346
C 309.516 541.827 319.688
C 308.674 545.446 321.643
C 306.835 550.309 320.754
C 307.525 552.963 324.549
C 307.560 554.599 325.775
C 306.826 556.967 328.207
C 308.835 558.455 330.698
C 309.353 561.453 333.576
C 312.497 563.771 335.009
C 310.690 566.276 336.690
C 310.811 569.636 336.793
C 308.217 572.058 337.223
C 305.993 572.194 338.928
C 305.254 574.431 341.319
C 301.275 575.500 342.826
C 298.041 577.432 342.815
C 295.200 578.752 344.211
C 292.538 580.885 345.352
C 291.584 584.479 345.760
C 289.739 588.058 346.275
C 286.842 590.603 348.337
C 284.785 593.542 346.453
C 282.181 593.836 345.837
C 280.018 594.354 343.187
C 277.742 594.728 339.624
C 278.273 595.192 335.006
C 276.175 594.507 331.610
C 272.046 595.476 331.570
C 270.025 597.783 331.251
C 268.741 600.709 330.625
C 267.512 603.893 331.429
C 265.662 607.330 332.255
C 261.939 609.845 333.175
C 260.667 614.236 333.641
C 258.806 617.021 334.649
C 255.797 620.193 335.929
C 255.251 621.987 338.682
C 255.831 624.677 340.339
C 254.722 628.029 342.324
C 254.447 631.195 344.428
C 253.586 633.233 346.168
C 255.111 637.436 346.125
C 256.613 640.053 348.508
C 255.155 644.557 347.543
C 253.558 646.870 348.878
C 251.399 649.133 351.517
C 252.575 652.113 349.957
C 252.587 654.495 348.850
C 252.928 657.122 346.559
C 252.950 659.604 347.832
C 254.780 662.227 347.776
C 255.681 665.297 350.636
C 253.205 668.143 346.403
C 252.317 670.790 345.081
C 251.732 673.547 345.676
C 248.571 677.130 345.280
C 247.596 681.595 346.579
C 245.552 683.551 346.160
C 244.416 684.558 344.133
C 243.388 688.429 341.329
C 241.509 691.131 339.125
C 238.469 693.432 336.888
C 238.362 695.433 334.332
C 236.647 696.307 331.353
C 235.417 697.615 328.516
C 234.462 698.876 325.593
C 232.315 700.277 323.440
C 230.609 701.376 320.793
C 228.662 702.862 318.360
C 227.137 703.995 315.709
C 225.484 704.911 313.070
C 223.639 705.652 310.436
C 222.952 705.445 307.003
C 221.817 704.701 303.839
C 220.334 704.669 300.628
C 218.437 705.352 297.752
C 217.155 704.770 295.091
C 217.433 704.258 291.091
C 215.813 703.476 287.971
C 214.219 702.529 284.875
C 212.605 701.669 282.260
C 210.984 700.904 279.230
C 209.423 700.066 276.519
C 208.384 697.478 274.231
C 207.783 694.631 272.672
C 206.526 691.969 271.723
C 204.541 689.368 270.705
C 203.331 687.228 267.690
C 202.080 683.993 266.882
C 200.224 680.983 266.162
C 198.732 678.166 265.397
C 196.900 674.869 264.824
C 196.054 672.355 263.922
C 195.639 669.099 263.876
C 195.374 665.581 263.635
C 195.007 662.221 265.076
C 194.857 659.509 266.274
C 194.174 656.161 267.614
C 193.767 653.392 268.778
C 196.078 650.073 269.804
C 197.203 646.766 271.020
C 196.929 644.696 273.890
C 197.207 641.693 275.497
C 197.994 639.454 277.387
C 199.630 637.185 279.172
C 200.792 636.130 282.454
C 202.548 633.196 283.982
C 202.995 630.601 286.381
C 205.385 629.485 288.736
C 207.138 626.807 290.240
C 208.334 626.501 293.674
C 209.784 625.308 296.711
C 211.887 623.954 298.364
C 213.694 622.446 300.644
C 216.309 621.994 303.519
C 217.844 622.748 306.683
C 220.145 622.490 308.652
C 222.316 623.288 311.169
C 223.296 623.054 314.419
C 226.805 625.216 315.834
C 230.106 625.960 318.190
C 231.011 629.006 320.012
C 232.728 630.489 322.247
C 234.707 633.167 323.715
C 236.907 634.871 324.832
C 238.923 637.399 326.120
C 239.853 640.233 327.070
C 240.697 643.098 328.918
C 243.445 645.768 329.369
C 245.955 648.411 330.437
C 246.530 651.749 329.806
C 248.136 654.998 328.297
C 248.945 658.091 328.109
C 249.735 661.419 328.469
C 250.821 664.525 328.040
C 252.054 667.255 326.572
C 252.590 670.360 325.388
C 252.324 673.521 324.525
C 254.023 676.929 323.405
C 254.585 680.298 323.194
C 254.211 682.604 320.064
C 254.921 685.082 317.107
C 253.325 687.540 315.454
C 252.558 690.470 313.748
C 251.966 692.474 311.202
C 251.689 694.415 308.382
C 250.902 696.908 306.057
C 249.425 698.204 303.489
C 247.624 700.817 301.577
C 246.723 701.565 298.179
C 246.710 702.774 294.187
C 244.854 702.183 290.851
C 242.971 702.615 288.341
C 241.596 702.736 285.265
C 239.827 702.573 282.482
C 238.904 701.350 278.953
C 238.097 699.539 276.583
C 237.251 697.693 274.258
C 235.715 696.464 271.542
C 232.892 695.797 269.117
C 232.543 692.816 266.906
C 231.373 691.271 264.001
C 229.518 688.720 262.905
C 229.006 685.580 260.668
C 226.377 684.057 258.473
C 225.145 682.078 256.372
C 224.005 679.108 255.323
C 222.967 676.034 254.505
C 220.574 673.498 254.090
C 220.484 670.233 252.970
C 220.293 666.780 250.743
C 219.473 663.972 250.959
C 218.111 660.288 251.238
C 217.204 657.447 250.997
C 216.254 653.918 251.333
C 216.490 650.703 251.643
C 216.244 647.724 252.732
C 216.318 644.955 254.492
C 216.723 642.090 256.047
C 216.867 639.170 258.186
C 216.912 636.323 259.935
C 217.395 633.861 261.885
C 219.763 631.860 264.375
C 220.152 629.419 266.651
C 220.619 626.756 268.504
C 222.223 624.403 269.901
C 224.330 621.949 271.994
C 226.155 621.951 274.536
C 227.736 621.015 277.475
C 230.220 620.540 279.713
C 231.976 619.738 283.046
C 233.908 619.295 285.693
C 237.785 619.187 286.961
C 239.610 618.988 289.061
C 242.136 620.056 292.218
C 244.030 620.230 294.567
C 246.464 619.930 297.012
C 249.154 620.140 299.006
C 251.310 621.130 301.351
C 252.241 622.526 304.320
C 253.831 624.032 306.868
C 254.919 625.593 309.472
C 256.766 627.257 312.005
C 257.808 628.717 314.802
C 259.558 630.044 317.065
C 261.979 632.085 318.865
C 263.495 632.849 321.654
C 265.927 635.077 322.870
C 268.000 633.735 326.176
C 269.589 633.085 329.379
C 271.244 632.523 331.455
C 272.157 632.186 333.609
C 273.701 631.702 336.014
C 275.457 632.254 339.497
C 278.637 631.393 340.930
C 280.178 630.686 343.318
C 282.697 632.207 346.291
C 283.500 631.212 348.543
C 283.695 628.811 351.033
C 286.765 629.356 353.933
C 289.618 628.894 355.382
C 291.902 628.141 356.634
C 295.804 624.348 354.770
C 297.074 620.498 355.500
C 297.215 616.123 357.169
C 298.972 613.397 356.989
C 301.003 611.088 358.756
C 302.912 608.574 359.900
C 304.988 606.147 360.821
C 305.993 603.542 362.668
C 307.658 601.153 364.293
C 308.952 598.427 365.972
C 310.659 596.055 367.419
C 312.383 593.847 369.058
C 314.099 591.743 370.934
C 317.132 590.521 372.202
C 319.948 589.750 374.026
C 322.513 588.232 375.931
C 324.455 586.080 377.915
C 326.722 585.304 379.737
C 330.624 584.416 380.312
C 333.280 583.564 382.590
C 335.968 582.874 384.897
C 338.183 582.271 387.114
C 340.751 581.435 389.373
C 343.062 580.794 391.548
C 345.620 582.009 393.782
C 347.699 583.835 395.583
C 348.987 585.533 397.824
C 350.125 586.952 400.728
C 353.180 587.462 403.083
C 354.502 589.724 405.495
C 355.515 591.650 408.373
C 356.615 593.487 410.856
C 357.582 595.729 413.787
C 358.896 597.424 415.591
C 359.748 600.204 417.114
C 360.894 603.190 418.622
C 360.421 606.604 419.894
C 360.046 609.412 420.780
C 359.576 612.694 422.356
C 359.179 615.471 423.504
C 359.798 619.434 422.358
C 359.918 623.130 422.271
C 357.789 625.925 422.775
C 357.236 629.255 423.300
C 356.343 632.143 423.043
C 355.784 635.254 422.030
C 353.375 637.681 420.787
C 353.274 641.327 419.938
C 351.921 644.620 420.035
C 350.715 647.110 417.832
C 350.562 650.518 416.899
C 347.810 652.339 415.340
C 345.744 654.881 413.920
C 345.173 657.254 412.179
C 343.990 659.906 410.663
C 342.177 662.048 407.936
C 339.466 662.919 405.739
C 338.347 664.479 403.382
C 336.391 665.255 400.689
C 333.730 666.886 399.334
C 332.762 666.418 395.111
C 331.273 667.494 391.420
C 328.978 665.666 389.226
C 326.965 665.605 386.760
C 325.389 664.275 383.761
C 324.472 663.751 380.955
C 323.114 662.502 378.003
C 321.688 660.561 376.004
C 319.404 658.889 373.926
C 318.975 657.414 370.387
C 317.920 656.119 366.975
C 317.710 653.069 365.386
C 318.612 650.069 363.020
C 318.128 647.459 361.228
C 317.067 644.829 359.282
C 316.876 642.198 357.269
C 317.787 639.575 355.421
C 318.142 636.525 354.040
C 317.969 633.321 353.327
C 318.494 630.342 350.756
C 317.885 627.410 349.100
C 320.012 624.136 349.155
C 322.223 621.065 348.121
C 322.617 617.843 349.009
C 323.151 614.409 348.977
C 324.767 611.550 349.243
C 326.739 608.738 349.285
C 327.960 605.468 349.524
C 329.558 602.994 350.857
C 330.092 599.485 351.923
C 332.765 597.363 353.050
C 336.092 594.861 353.295
C 338.830 593.696 355.759
C 340.510 591.903 357.758
C 342.935 590.325 359.488
C 345.066 588.997 361.633
C 348.411 588.584 363.488
C 350.887 589.140 365.250
C 353.322 589.731 367.054
C 355.755 589.444 369.343
C 357.414 588.407 372.579
C 360.199 590.189 374.299
C 362.994 590.218 376.392
C 364.225 591.601 379.171
C 367.035 593.472 381.102
C 368.777 593.334 384.418
C 370.939 594.018 386.587
C 372.438 595.988 388.844
C 373.781 598.160 391.006
C 374.235 599.625 394.165
C 376.167 602.120 395.567
C 379.142 604.362 397.309
C 379.517 606.724 399.008
C 379.936 609.743 401.501
C 380.718 611.948 403.366
C 381.152 614.962 405.416
C 381.841 618.010 406.266
C 381.616 620.992 407.351
C 380.800 624.112 407.958
C 380.290 627.336 408.327
C 379.186 630.745 408.860
C 378.395 633.923 409.522
C 377.428 636.949 409.614
C 376.341 640.270 407.717
C 375.043 643.367 407.835
C 374.217 646.533 408.027
C 374.031 649.572 407.137
C 373.368 653.086 405.702
C 371.520 654.486 403.602
C 369.506 656.800 401.987
C 368.251 658.700 399.493
C 365.884 661.082 397.605
C 364.095 662.947 395.543
C 364.004 664.556 391.794
C 362.620 665.979 389.835
C 360.093 666.838 386.616
C 358.393 668.036 384.423
C 356.885 669.839 381.879
C 355.715 671.097 378.997
C 353.859 671.636 376.279
C 350.982 671.697 374.449
C 348.640 671.692 372.040
C 346.094 671.520 370.066
C 343.791 671.439 367.368
C 341.083 671.412 365.441
C 339.098 671.510 362.994
C 337.516 670.989 359.754
C 335.141 671.711 357.633
C 334.048 670.818 354.413
C 331.777 669.681 351.943
C 330.642 668.604 347.962
C 327.722 670.148 345.326
C 328.892 668.066 342.086
C 328.771 669.983 338.326
C 328.700 671.090 335.881
C 327.673 673.524 332.567
C 328.255 675.503 329.108
C 326.911 676.258 325.659
C 327.252 674.709 321.709
C 323.211 671.156 319.518
C 319.275 670.919 317.120
C 319.178 672.946 314.504
C 318.677 673.031 311.396
C 318.186 673.226 306.757
C 316.821 674.274 304.051
C 312.748 676.337 302.077
C 312.474 676.662 299.127
C 312.237 677.380 296.730
C 308.818 676.160 293.680
C 303.572 675.248 292.309
C 303.044 678.111 290.379
C 302.412 681.270 288.861
C 302.003 683.934 287.671
C 299.160 682.455 282.366
C 297.887 684.503 279.187
C 296.631 686.662 277.208
C 293.083 687.364 276.184
C 291.789 687.887 272.876
C 290.586 689.458 270.353
C 289.091 691.562 268.723
C 288.917 692.955 266.855
C 288.613 694.047 264.350
C 288.109 694.663 260.710
C 285.854 696.985 258.767
C 283.246 699.072 256.516
C 282.198 700.766 254.837
C 281.255 703.012 252.441
C 281.031 705.234 250.513
C 282.254 706.402 247.001
C 284.296 706.954 243.399
C 288.024 708.531 240.353
C 286.844 707.254 236.037
C 284.650 706.579 232.527
C 287.609 704.622 230.645
C 288.458 705.689 227.333
C 289.071 707.459 224.792
C 287.640 707.138 220.646
C 289.507 706.833 217.992
C 290.833 708.800 215.704
C 292.255 708.981 213.612
C 294.742 711.682 212.839
C 297.711 711.488 209.471
C 298.354 712.939 206.218
C 296.796 714.525 203.296
C 295.432 715.802 201.517
C 296.024 716.560 197.456
C 293.701 717.935 195.951
C 291.874 719.043 192.133
C 290.796 720.553 188.733
C 290.708 723.357 186.988
C 288.233 724.072 184.443
C 285.565 727.046 181.964
C 283.598 725.455 179.718
C 280.861 723.752 177.121
C 276.850 722.903 176.612
C 274.687 723.062 176.995
C 271.389 724.758 176.663
C 268.937 726.707 179.031
C 269.042 729.426 178.857
C 266.362 730.709 182.298
C 263.440 732.472 184.369
C 263.754 735.138 187.578
C 264.994 737.811 188.155
C 265.486 742.167 189.000
C 264.956 743.423 191.542
C 263.263 746.864 192.756
C 263.840 749.458 195.712
C 261.536 751.517 197.376
C 260.242 752.638 199.172
C 259.648 755.519 202.531
C 259.159 756.697 205.265
C 260.984 758.055 209.288
C 261.944 758.777 212.806
C 263.219 760.183 215.066
C 265.505 759.584 218.776
C 269.452 759.949 220.671
C 272.837 761.662 222.091
C 275.755 763.067 225.383
C 278.569 767.229 226.354
C 281.210 766.866 228.779
C 283.520 768.524 231.983
C 285.734 766.738 234.329
C 287.658 768.679 236.063
C 291.582 766.494 234.795
C 294.610 766.278 236.044
C 297.827 766.720 236.126
C 300.846 766.024 237.853
C 303.976 765.650 239.006
C 307.098 765.567 240.146
C 309.927 764.094 241.160
C 312.851 763.251 242.526
C 315.913 762.045 243.572
C 318.835 761.365 244.849
C 321.624 760.600 246.324
C 324.321 759.688 247.991
C 326.800 760.286 250.400
C 328.792 760.470 253.201
C 331.343 760.227 255.639
C 334.188 759.361 257.509
C 335.941 759.207 259.952
C 338.487 760.944 262.568
C 340.494 760.674 265.546
C 342.369 760.449 268.620
C 343.954 760.022 271.357
C 345.907 759.716 274.270
C 347.569 759.368 277.028
C 347.680 759.658 280.621
C 347.018 760.144 283.819
C 346.133 759.781 286.761
C 345.448 758.760 289.959
C 346.414 759.068 293.715
C 345.043 758.762 296.987
C 343.848 757.827 300.262
C 342.760 757.211 303.292
C 341.264 756.299 306.681
C 340.380 756.272 309.340
C 338.312 756.474 311.881
C 336.190 756.928 314.673
C 332.957 756.675 316.402
C 330.301 756.593 317.723
C 327.197 756.083 319.615
C 324.567 755.786 321.091
C 321.262 758.137 322.071
C 318.005 759.327 323.357
C 314.569 758.438 323.277
C 311.356 758.659 324.417
C 308.366 759.117 324.653
C 305.306 760.400 324.669
C 302.027 760.512 323.095
C 298.695 762.110 323.701
C 295.148 762.140 324.019
C 292.322 763.718 322.592
C 289.178 765.277 323.027
C 286.281 765.237 320.807
C 283.048 765.724 319.374
C 280.622 767.322 318.634
C 277.679 768.457 317.745
C 274.881 769.944 315.450
C 272.836 770.126 312.497
C 270.877 771.606 310.705
C 269.239 772.591 307.871
C 266.558 772.403 305.784
C 266.431 774.766 302.125
C 264.705 776.857 299.019
C 265.260 776.525 295.413
C 264.352 777.071 292.410
C 264.760 777.915 288.893
C 264.744 779.256 286.211
C 265.178 780.223 282.896
C 266.227 780.255 279.947
C 266.651 779.889 276.480
C 267.683 781.798 273.290
C 268.280 783.277 269.843
C 270.874 783.443 267.581
C 273.897 784.880 265.528
C 275.969 785.151 263.102
C 277.798 785.172 260.189
C 280.013 785.781 257.794
C 282.716 786.951 256.229
C 285.567 787.314 254.474
C 288.339 786.817 252.780
C 291.168 788.177 250.351
C 293.477 788.180 247.825
C 297.356 788.522 248.118
C 301.061 789.773 247.796
C 304.145 788.448 247.551
C 307.456 787.824 246.698
C 310.741 787.814 246.947
C 314.136 788.202 247.289
C 317.613 787.851 247.122
C 320.576 787.157 248.216
C 323.984 785.707 248.085
C 327.103 785.929 249.856
C 330.829 787.094 251.322
C 333.157 786.649 254.372
C 335.564 785.713 256.205
C 338.103 785.495 258.413
C 340.297 784.862 260.798
C 342.206 785.453 264.085
C 342.858 785.850 267.080
C 343.461 786.202 270.087
C 344.862 785.947 273.123
C 346.618 784.306 276.042
C 346.307 785.274 279.628
C 347.582 785.476 282.873
C 346.967 784.594 286.034
C 346.595 785.449 289.810
C 347.584 784.057 293.147
C 347.992 783.999 296.257
C 346.957 783.832 299.439
C 345.668 783.697 302.524
C 344.646 782.080 305.469
C 343.309 782.956 308.529
C 342.673 784.158 312.410
C 340.772 783.817 314.619
C 338.324 783.109 317.621
C 336.748 782.853 320.151
C 334.299 782.477 322.859
C 331.900 783.147 324.929
C 329.160 783.062 326.543
C 326.021 783.001 327.496
C 322.918 783.333 328.521
C 319.389 783.231 329.337
C 316.211 783.162 330.364
C 313.074 783.358 330.836
C 309.566 785.022 329.981
C 306.219 785.014 330.281
C 303.023 785.265 330.962
C 300.195 786.667 331.277
C 296.716 788.309 331.077
C 294.582 789.104 328.931
C 291.571 789.702 327.320
C 289.244 791.294 325.462
C 286.007 791.892 323.461
C 283.485 792.828 321.539
C 281.902 795.978 319.482
C 279.958 796.962 317.741
C 277.978 798.004 314.208
C 276.089 798.901 312.026
C 273.735 800.346 309.937
C 272.010 802.093 307.650
C 270.628 803.091 304.783
C 269.243 802.671 301.695
C 268.140 802.987 298.537
C 267.108 802.811 295.486
C 266.083 803.341 292.131
C 264.849 803.072 289.056
C 263.812 803.665 286.138
C 263.486 804.913 282.732
C 261.726 805.205 279.998
C 261.951 806.634 276.794
C 263.913 805.756 273.200
C 265.461 804.982 270.755
C 265.599 804.289 268.352
C 264.920 804.204 265.146
C 262.467 803.963 262.096
C 260.513 803.189 258.850
C 259.876 801.404 256.107
C 257.645 800.638 253.874
C 256.693 800.884 250.466
C 255.330 800.733 247.402
C 253.739 800.692 244.483
C 253.402 800.072 241.211
C 252.565 799.979 237.984
C 251.885 799.421 234.645
C 250.906 799.319 231.536
C 250.105 799.394 228.392
C 249.504 799.603 225.154
C 247.951 801.129 222.404
C 247.074 802.979 219.636
C 246.150 804.166 216.435
C 245.458 804.522 213.009
C 244.934 806.001 210.441
C 242.471 808.145 208.057
C 241.974 809.958 204.985
C 241.534 811.912 201.984
C 241.372 813.586 199.272
C 240.924 815.346 196.255
C 240.658 817.046 193.513
C 240.929 820.212 191.806
C 241.437 823.362 190.956
C 242.710 826.018 190.012
C 244.427 828.565 188.495
C 244.206 831.607 186.080
C 245.772 834.725 185.362
C 247.732 837.533 184.225
C 249.339 840.227 183.274
C 251.477 843.238 182.316
C 252.438 845.788 181.662
C 253.895 848.704 182.051
C 255.224 851.953 182.473
C 257.600 854.355 183.919
C 259.436 856.295 185.213
C 261.966 858.692 186.367
C 263.981 860.669 187.468
C 264.216 863.505 190.518
C 265.392 866.120 192.856
C 268.106 866.776 195.047
C 270.001 868.859 196.983
C 271.434 870.191 199.301
C 272.220 871.690 202.155
C 273.812 871.421 205.416
C 274.601 873.640 208.328
C 276.715 875.046 210.826
C 276.901 875.353 214.344
C 277.583 877.351 217.182
C 278.969 876.345 220.405
C 280.260 876.333 223.733
C 280.303 877.112 226.628
C 280.994 877.738 229.769
C 281.099 877.254 233.650
C 281.692 875.441 236.699
C 281.389 875.120 239.706
C 281.125 873.605 242.759
C 282.522 872.585 245.689
C 280.146 870.442 248.647
C 279.014 869.169 252.402
C 278.381 865.765 253.600
C 278.009 863.696 255.992
C 276.545 860.892 257.791
C 275.068 859.139 259.724
C 273.523 856.549 261.461
C 272.416 853.700 262.137
C 271.909 850.443 263.348
C 269.285 848.152 265.008
C 267.218 845.605 266.922
C 265.203 842.912 266.172
C 261.961 840.778 265.579
C 260.144 838.152 265.347
C 258.591 835.083 265.418
C 256.428 832.575 265.217
C 253.663 830.852 264.502
C 251.421 828.594 263.403
C 249.916 826.063 261.942
C 246.790 823.636 261.642
C 245.030 820.740 261.159
C 242.523 819.905 258.284
C 239.301 818.965 256.253
C 238.498 817.245 253.475
C 236.910 815.214 251.144
C 235.024 814.386 248.572
C 232.773 813.765 246.054
C 230.979 812.381 243.388
C 229.959 812.103 240.332
C 229.083 810.327 237.200
C 227.351 810.952 234.114
C 224.465 811.504 231.154
C 223.930 813.206 227.727
C 223.545 813.640 224.614
C 222.572 814.644 221.546
C 222.159 815.741 218.459
C 221.086 818.198 215.700
C 220.859 820.722 213.932
C 220.700 823.255 212.174
C 220.556 825.313 209.531
C 221.285 826.600 206.051
C 221.265 830.166 204.970
C 220.866 832.630 202.527
C 222.426 835.179 201.038
C 222.563 838.883 199.860
C 223.611 840.870 196.858
C 223.908 843.387 195.008
C 225.151 846.376 194.147
C 226.503 849.375 193.537
C 228.851 851.570 192.123
C 229.425 854.974 192.021
C 229.459 858.992 191.145
C 231.196 861.349 191.325
C 233.672 864.411 191.358
C 235.201 866.976 191.178
C 237.367 869.921 191.506
C 238.573 872.726 192.585
C 240.507 874.942 193.797
C 242.553 876.727 195.640
C 244.277 878.721 197.600
C 246.563 880.494 199.781
C 248.650 882.351 201.613
C 250.415 883.826 203.806
C 251.024 884.874 207.593
C 253.047 886.186 209.934
C 254.837 887.881 212.094
C 255.438 889.612 214.683
C 256.152 891.204 218.118
C 256.438 890.359 221.117
C 257.482 890.170 224.417
C 257.296 889.955 227.782
C 258.410 889.503 231.441
C 258.848 889.029 234.684
C 256.958 889.039 238.301
C 257.046 888.558 241.047
C 256.828 886.574 244.722
C 256.884 885.661 247.602
C 256.794 885.198 251.033
C 256.063 884.487 254.230
C 255.633 882.869 257.114
C 256.294 880.486 259.463
C 256.194 878.253 261.971
C 256.460 875.889 264.150
C 256.114 873.548 266.795
C 256.568 871.191 269.093
C 256.248 869.255 271.561
C 254.912 866.940 274.036
C 255.286 865.269 276.816
C 253.515 863.027 278.865
C 253.023 859.431 280.412
C 252.974 856.864 282.873
C 254.069 854.405 286.504
C 253.713 852.522 289.222
C 255.230 849.825 292.772
C 255.272 847.847 296.592
C 252.504 850.142 299.515
C 252.572 849.768 302.933
C 250.370 850.546 304.513
C 246.462 851.983 305.871
C 245.010 854.800 306.017
C 241.292 856.414 308.429
C 236.221 859.008 307.914
C 237.386 861.312 312.198
C 233.691 862.850 314.673
C 232.610 863.095 317.577
C 231.220 861.992 320.930
C 231.531 862.322 324.147
C 230.365 863.981 327.058
C 229.641 865.162 330.115
C 229.203 866.396 333.171
C 227.450 867.176 335.913
C 226.228 868.447 338.745
C 224.720 869.329 341.723
C 223.676 870.551 344.560
C 222.509 871.939 347.252
C 221.157 873.477 349.840
C 221.113 876.071 352.201
C 220.593 878.929 354.047
C 219.722 881.362 356.463
C 218.365 883.114 359.188
C 217.604 885.535 360.807
C 218.620 888.594 363.247
C 217.617 891.521 365.090
C 216.639 894.545 366.798
C 215.551 897.182 368.229
C 214.530 900.036 370.021
C 213.511 902.714 371.529
C 212.973 906.280 371.457
C 212.739 909.470 370.640
C 211.744 912.206 369.595
C 210.045 915.051 368.724
C 209.460 918.818 369.499
C 208.460 921.867 367.952
C 206.843 924.782 366.570
C 205.588 927.537 365.313
C 203.976 930.554 363.624
C 203.372 933.093 362.602
C 203.055 935.514 360.408
C 202.928 938.234 358.153
C 202.390 939.708 354.830
C 202.093 940.851 352.107
C 201.263 942.430 348.899
C 200.721 943.675 346.190
C 202.889 945.013 342.886
C 203.857 946.385 339.590
C 203.117 945.945 336.147
C 203.174 946.956 332.883
C 203.660 947.152 329.895
C 205.000 947.319 326.864
C 205.571 945.662 323.675
C 207.092 946.462 320.348
C 207.160 946.615 316.790
C 209.109 945.457 314.075
C 210.626 946.091 310.944
C 211.182 943.790 308.167
C 212.084 942.357 305.023
C 213.883 941.891 302.672
C 215.282 941.150 299.803
C 217.340 939.129 297.159
C 218.253 936.205 295.274
C 220.162 934.710 293.442
C 221.817 932.104 291.974
C 222.193 929.908 289.402
C 225.329 926.884 289.514
C 228.125 924.262 287.994
C 228.605 920.706 288.730
C 229.847 917.869 287.991
C 231.457 914.661 288.599
C 233.372 912.359 288.750
C 235.054 909.377 289.376
C 235.723 906.566 290.577
C 236.143 903.130 291.175
C 238.694 900.513 292.410
C 240.899 897.527 293.215
C 241.494 895.486 295.927
C 243.265 893.958 299.080
C 244.016 891.757 301.281
C 244.642 889.014 303.261
C 245.710 886.927 305.609
C 247.120 885.798 308.413
C 247.783 884.307 311.358
C 247.599 882.674 314.204
C 249.386 880.754 317.183
C 249.892 878.406 319.621
C 250.036 878.948 323.485
C 251.211 879.093 327.226
C 249.881 878.695 330.291
C 249.364 877.875 333.629
C 249.195 878.267 336.896
C 249.387 878.846 340.276
C 248.975 878.765 343.749
C 247.958 879.807 346.636
C 246.470 879.505 350.016
C 246.186 881.423 353.043
C 246.870 883.287 356.710
C 245.669 886.259 358.866
C 244.265 887.939 361.155
C 243.472 890.153 363.570
C 242.244 892.429 365.624
C 242.012 895.849 367.370
C 241.697 898.882 367.872
C 241.336 901.914 368.324
C 240.353 904.873 369.559
C 238.037 907.418 371.127
C 238.173 911.111 370.649
C 237.592 914.372 371.757
C 236.034 917.215 370.960
C 236.018 921.065 370.408
C 233.873 924.037 371.194
C 233.096 927.067 371.437
C 232.242 930.075 370.235
C 231.449 932.984 368.784
C 229.237 935.430 367.577
C 229.436 938.545 366.100
C 229.742 942.565 365.286
C 228.968 944.546 363.266
C 227.672 947.189 360.651
C 226.897 949.519 358.940
C 225.991 951.952 356.347
C 226.248 954.007 353.856
C 225.884 955.430 351.034
C 225.706 956.198 347.849
C 225.893 957.127 344.704
C 225.718 957.733 341.137
C 225.517 958.569 337.908
C 225.699 958.928 334.756
C 227.623 958.314 331.331
C 227.652 958.450 327.973
C 227.840 959.021 324.751
C 229.222 959.518 321.939
C 230.974 959.537 318.508
C 232.304 957.534 316.506
C 233.346 955.965 313.596
C 235.391 954.415 311.401
C 236.530 952.456 308.286
C 237.958 950.684 305.887
C 241.540 949.331 304.476
C 242.956 947.774 302.646
C 244.835 944.485 300.874
C 246.264 942.481 299.120
C 248.219 940.671 296.907
C 250.494 938.767 295.340
C 252.160 936.144 294.129
C 252.498 932.981 292.899
C 253.559 929.932 291.969
C 254.113 926.877 291.095
C 255.425 923.688 290.257
C 255.901 920.580 289.181
C 257.175 917.830 288.309
C 259.174 914.788 288.187
C 260.136 912.115 286.577
C 262.249 909.337 286.998
C 265.667 907.538 283.084
C 264.812 904.542 285.374
C 269.138 901.373 283.876
C 269.664 897.685 286.251
C 268.046 893.458 288.148
C 269.168 890.904 288.861
C 271.156 888.137 289.864
C 272.045 886.275 291.696
C 272.509 883.392 293.295
C 272.497 879.432 293.551
C 276.443 876.937 295.196
C 276.066 874.747 298.722
C 275.488 872.521 301.546
C 274.392 870.221 303.814
C 273.262 867.393 306.086
C 272.215 864.727 308.398
C 272.154 863.841 311.718
C 270.764 862.454 315.471
C 269.900 857.695 315.460
C 267.523 857.639 317.361
C 264.912 857.194 319.556
C 262.028 855.659 323.242
C 260.865 855.206 325.101
C 258.508 855.323 328.202
C 255.898 855.143 330.318
C 254.010 853.323 332.933
C 253.425 854.362 336.064
C 254.889 854.329 339.325
C 255.673 858.891 344.103
C 257.152 857.204 345.723
C 258.133 854.583 347.102
C 260.495 849.559 347.164
C 264.239 848.553 346.365
C 267.240 845.401 346.233
C 270.121 844.593 344.172
C 273.056 842.225 343.944
C 274.175 839.131 341.842
C 278.385 838.831 341.514
C 282.563 838.409 339.847
C 282.842 836.759 335.821
C 285.170 835.235 333.361
C 286.116 833.892 333.192
C 289.234 831.763 332.218
C 287.638 827.481 331.361
C 287.757 825.905 328.796
C 286.894 821.791 327.963
C 288.131 819.427 326.439
C 288.225 819.574 322.003
C 288.839 817.435 318.068
C 290.285 816.029 313.883
C 290.172 814.111 310.855
C 290.913 814.023 308.137
C 292.773 814.253 304.296
C 291.573 814.712 302.355
C 292.569 812.403 299.584
C 291.909 810.471 294.782
C 293.287 809.520 291.378
C 293.570 809.048 288.161
C 293.835 810.192 286.254
C 294.231 810.876 282.948
C 292.163 812.925 279.769
C 292.585 812.346 277.159
C 293.064 812.158 274.596
C 291.722 813.207 270.300
C 291.972 813.487 266.861
C 292.061 812.232 263.702
C 292.504 811.051 259.517
C 294.229 812.735 257.328
C 297.128 813.740 253.431
C 299.112 814.194 250.989
C 301.085 815.616 248.231
C 300.600 815.979 245.617
C 304.043 815.294 243.762
C 305.572 817.217 240.417
C 308.630 816.125 238.313
C 311.621 814.667 236.837
C 314.137 816.459 233.333
C 316.849 817.168 230.775
C 318.440 814.479 227.333
C 320.273 812.194 225.805
C 323.146 811.527 224.265
C 326.920 809.074 222.877
C 328.275 809.244 220.368
C 329.232 809.074 217.724
C 329.582 811.610 214.621
C 329.063 814.318 212.085
C 328.105 815.353 208.965
C 328.466 818.688 207.233
C 329.322 823.658 207.902
C 329.656 827.031 206.158
C 333.410 829.083 204.439
C 335.032 832.546 206.892
C 338.167 835.259 206.941
C 339.226 836.285 203.636
C 341.156 837.074 200.662
C 343.084 837.086 198.606
C 346.320 838.898 197.729
C 348.954 838.976 195.166
C 350.787 839.399 192.226
C 353.682 842.612 192.009
C 355.959 845.642 192.119
C 359.345 849.588 194.308
C 363.742 849.711 196.230
C 367.375 850.305 197.138
C 369.515 854.117 195.456
C 372.137 853.830 197.222
C 374.374 855.940 198.018
C 375.378 860.827 200.337
C 378.820 864.234 199.561
C 382.201 865.105 201.742
C 385.080 867.298 201.123
C 387.854 870.896 202.603
C 388.936 874.822 204.671
C 392.258 876.684 203.994
C 395.348 879.252 202.223
C 398.249 880.774 200.276
C 401.060 882.557 199.379
C 402.677 885.423 197.818
C 406.137 887.119 194.727
C 408.772 889.430 193.519
C 409.800 893.512 194.828
C 411.637 896.718 193.907
C 413.790 899.495 193.445
C 416.238 902.663 192.340
C 418.620 906.278 192.200
C 418.753 908.755 192.861
C 420.082 910.964 193.684
C 423.256 913.791 195.060
C 419.840 915.537 198.780
C 417.941 917.836 200.343
C 415.105 920.598 200.758
C 416.171 924.839 203.939
C 414.054 927.537 205.389
C 413.337 928.732 208.660
C 415.033 931.952 210.368
C 415.284 934.030 214.754
C 417.346 934.826 218.005
C 418.741 937.654 218.748
C 420.654 938.926 222.468
C 423.508 939.995 220.909
C 426.554 940.567 222.943
C 430.522 940.784 223.520
C 433.494 939.477 224.248
C 437.535 940.383 225.465
C 441.754 941.180 224.982
C 446.434 940.206 225.239
C 449.405 940.055 224.020
C 451.730 939.743 221.328
C 454.677 940.500 220.945
C 457.673 942.038 219.585
C 460.777 942.803 219.006
C 463.796 941.833 217.417
C 466.861 941.472 216.096
C 470.001 941.147 215.055
C 472.426 940.747 212.782
C 475.218 940.088 211.081
C 477.944 939.741 208.991
C 480.759 939.180 207.444
C 483.480 938.389 205.860
C 486.125 937.377 204.166
C 489.214 935.727 203.979
C 491.840 933.542 203.554
C 494.754 931.809 202.545
C 497.600 930.641 200.850
C 499.810 928.712 200.175
C 503.357 926.981 201.052
C 505.907 924.588 200.190
C 508.375 922.074 199.413
C 510.428 919.795 198.532
C 512.901 917.448 197.653
C 515.052 915.174 196.824
C 516.194 911.763 197.088
C 516.582 908.557 197.775
C 516.442 905.468 197.724
C 516.359 902.123 196.987
C 518.333 898.771 197.004
C 517.853 895.245 197.160
C 517.349 891.706 196.663
C 516.972 888.458 196.435
C 516.227 884.736 196.054
C 516.114 881.949 196.320
C 514.953 878.999 197.171
C 513.883 875.816 198.279
C 511.302 873.317 199.054
C 509.193 871.371 199.810
C 506.697 868.725 200.301
C 504.588 866.617 200.846
C 502.519 865.053 204.113
C 500.227 863.102 206.265
C 496.791 862.240 206.486
C 494.214 860.356 207.702
C 491.671 859.420 209.068
C 489.251 858.752 211.238
C 485.861 859.459 212.354
C 483.442 858.182 214.911
C 480.283 856.989 216.044
C 477.783 857.797 218.412
C 475.480 856.728 220.874
C 472.223 858.139 221.721
C 469.023 858.755 223.180
C 467.078 859.002 225.448
C 464.482 859.222 227.435
C 461.751 860.866 229.703
C 459.146 863.216 230.493
C 457.315 864.585 232.497
C 455.354 866.994 233.924
C 452.285 868.318 234.565
C 451.903 872.023 236.827
C 450.118 874.770 239.331
C 449.571 878.356 238.820
C 448.104 881.072 239.602
C 447.796 884.639 240.256
C 447.469 887.339 241.518
C 447.276 890.730 242.281
C 447.464 893.838 241.967
C 446.824 897.254 241.465
C 447.492 900.757 242.938
C 447.566 904.361 244.137
C 449.394 907.205 243.474
C 452.048 910.068 243.888
C 453.385 912.950 243.487
C 454.296 916.218 242.920
C 455.872 919.136 242.795
C 458.284 921.425 243.057
C 460.540 923.862 242.506
C 462.484 926.146 241.162
C 464.840 929.317 241.560
C 466.287 932.330 240.829
C 470.024 933.049 239.951
C 473.708 934.397 239.987
C 476.076 935.288 237.768
C 478.700 936.885 236.141
C 481.775 937.467 235.112
C 485.094 938.021 234.428
C 488.134 939.021 233.013
C 490.934 938.647 231.440
C 493.592 939.499 229.003
C 496.988 938.592 228.256
C 501.141 938.215 228.215
C 503.953 935.817 227.087
C 506.368 934.570 225.461
C 509.217 933.058 224.480
C 511.673 931.252 223.211
C 514.472 928.613 223.201
C 515.983 925.924 223.395
C 517.438 923.207 223.561
C 519.453 920.608 222.903
C 521.349 918.088 220.816
C 522.304 914.639 221.856
C 524.395 911.847 221.672
C 524.407 908.568 221.045
C 525.322 904.910 221.998
C 526.701 901.817 220.388
C 527.883 898.916 220.226
C 527.729 895.574 220.409
C 527.325 892.265 220.700
C 526.687 889.027 219.500
C 526.535 885.819 220.768
C 527.340 882.024 222.132
C 526.081 879.389 222.413
C 524.422 875.819 222.519
C 523.573 872.963 222.782
C 521.934 869.705 223.202
C 520.483 867.169 224.599
C 518.374 864.919 225.379
C 515.730 863.208 226.303
C 513.256 861.473 227.589
C 510.206 859.794 228.593
C 507.544 858.002 229.521
C 504.852 856.778 230.685
C 501.904 856.872 233.351
C 498.912 855.743 234.386
C 496.237 854.309 235.621
C 494.145 853.421 237.834
C 491.390 852.888 240.475
C 489.102 854.493 241.880
C 486.091 855.344 243.373
C 483.939 856.694 245.598
C 480.618 857.865 247.159
C 478.074 859.170 248.820
C 477.015 861.035 252.293
C 475.064 862.313 253.821
C 472.621 865.316 255.404
C 470.577 867.026 256.830
C 468.294 868.578 258.921
C 466.626 870.505 261.103
C 464.895 873.011 262.463
C 462.681 875.605 262.474
C 460.925 878.401 263.097
C 459.117 881.069 263.231
C 457.444 884.094 264.032
C 455.417 886.725 264.140
C 453.868 889.331 265.008
C 453.037 892.644 266.273
C 450.784 894.865 267.080
C 450.566 898.137 268.349
C 450.127 900.733 269.750
C 448.912 904.114 271.889
C 451.215 906.128 275.050
C 449.232 907.794 277.918
C 446.317 910.287 279.067
C 443.612 910.727 281.723
C 440.202 909.383 284.848
C 437.677 910.759 286.652
C 435.959 911.402 288.860
C 432.903 910.506 290.360
C 430.502 910.711 293.461
C 428.625 910.614 297.242
C 427.222 907.758 298.794
C 423.922 907.760 300.048
C 420.008 908.043 299.543
C 418.768 907.148 303.853
C 415.837 906.028 305.487
C 411.460 907.525 307.280
C 408.202 907.470 307.323
C 405.353 906.686 306.574
C 403.053 905.250 306.441
C 401.268 902.352 308.761
C 400.168 904.643 312.770
C 398.270 904.827 315.306
C 395.989 906.718 317.635
C 393.328 908.362 318.158
C 388.313 907.504 321.333
C 386.799 910.129 322.086
C 384.292 912.551 323.487
C 382.663 916.468 324.321
C 379.778 918.097 324.689
C 376.499 917.080 327.043
C 372.187 918.871 325.449
C 369.613 916.657 324.748
C 365.988 915.171 324.859
C 364.611 911.203 325.919
C 362.926 908.828 326.929
C 361.771 906.592 328.244
C 358.284 905.455 328.377
C 356.572 900.981 328.713
C 352.840 900.917 327.611
C 350.446 899.429 328.157
C 347.761 897.670 328.649
C 344.371 896.286 328.797
C 339.800 898.593 329.428
C 337.294 898.332 326.180
C 333.486 896.162 326.401
C 330.026 896.758 328.923
C 327.475 898.041 330.497
C 324.946 894.974 331.123
C 322.401 892.583 332.792
C 318.219 892.658 334.426
C 314.841 893.631 334.397
C 311.602 892.586 336.199
C 307.589 891.661 337.681
C 303.888 892.365 337.002
C 300.927 891.287 338.349
C 297.225 890.899 342.234
C 295.240 892.575 342.975
C 292.750 893.948 342.391
C 292.736 897.884 341.257
C 291.846 899.551 341.380
C 290.832 902.663 341.593
C 292.331 905.467 344.800
C 290.610 906.753 346.901
C 287.906 909.236 348.863
C 286.480 911.184 352.043
C 285.985 914.703 352.727
C 286.216 916.249 355.765
C 285.607 918.512 358.827
C 285.715 916.853 362.628
C 285.138 917.236 364.324
C 286.855 919.127 367.584
C 286.806 920.972 371.224
C 285.426 923.492 372.538
C 284.973 926.025 374.382
C 283.688 930.211 374.552
C 282.937 932.177 376.354
C 281.245 934.897 377.426
C 279.148 937.452 379.105
C 279.615 939.799 379.589
C 278.215 942.387 380.635
C 275.520 945.688 380.931
C 276.435 948.926 383.687
C 277.647 953.816 383.572
C 274.184 954.963 386.113
C 273.256 959.002 386.861
C 270.693 961.898 388.198
C 267.115 964.189 387.633
C 266.066 968.412 388.239
C 264.140 970.645 389.916
C 263.533 973.605 390.744
C 260.278 976.072 393.465
C 258.874 979.396 395.884
C 260.715 982.485 396.055
C 263.107 986.789 397.222
C 263.551 988.334 399.732
C 263.053 991.642 402.348
C 263.520 994.896 404.544
C 262.810 998.596 405.595
C 264.515 999.559 407.979
C 266.436 1001.372 412.931
C 267.452 1002.965 414.635
C 269.421 1005.899 415.466
C 270.248 1009.469 416.813
C 271.285 1010.689 420.366
C 272.231 1015.039 422.306
C 275.070 1018.478 421.306
C 276.076 1022.548 420.988
C 277.035 1025.998 422.348
C 277.446 1029.539 423.452
C 278.139 1031.856 426.096
C 279.693 1034.039 428.198
C 280.804 1037.401 430.191
C 282.497 1038.841 433.780
C 283.712 1040.948 435.042
C 283.883 1043.079 437.273
C 284.396 1045.451 439.363
C 285.047 1048.419 441.260
C 288.920 1048.932 442.942
C 293.107 1049.387 445.732
C 295.731 1048.561 445.662
C 298.227 1047.342 445.321
C 302.566 1047.627 444.965
C 305.928 1049.177 445.630
C 309.277 1049.047 443.557
C 312.756 1048.450 444.584
C 317.143 1045.787 444.580
C 320.281 1045.559 444.469
C 323.086 1043.373 442.149
C 326.424 1043.460 443.086
C 328.962 1042.020 444.995
C 331.471 1041.442 445.895
C 335.044 1040.738 446.437
N -27.223 -16.737 59.382
N 213.152 291.605 -29.728
N 239.144 237.147 419.327
N 343.494 182.378 349.538
N 272.211 524.270 423.806
N 384.453 552.472 408.987
N 367.609 426.823 345.237
N 227.624 662.078 291.581
N 344.866 625.081 385.498
N 308.558 777.524 289.265
N 251.143 847.219 224.831
N 229.619 916.961 332.302
N 487.939 895.212 226.278
