# Supplementary material for: Impact of DNA methylation on 3D genome structure
Source: Nat Commun. 2021 May 28;12:3243. doi: 10.1038/s41467-021-23142-8 (PMC8163762; doi:10.1038/s41467-021-23142-8)
Supplement: Supplementary file 7 — Supplementary Software 2 [file 41467_2021_23142_MOESM7_ESM.zip › Supplementary_Software2/test/output_pos/cartnucl_000000_000053.xyz]

2888
generated by Juergen Walther
C 0.000 0.000 0.000
C 4.370 -0.855 3.780
C 5.979 -1.891 6.908
C 7.037 -2.367 10.323
C 8.890 -3.580 12.935
C 9.628 -6.267 14.572
C 11.715 -7.823 16.515
C 12.128 -10.387 18.931
C 13.125 -12.683 21.168
C 14.226 -14.740 23.535
C 14.759 -17.716 24.972
C 15.319 -20.292 27.015
C 16.065 -23.197 28.726
C 16.741 -25.630 30.789
C 17.166 -28.079 32.877
C 17.348 -30.616 34.979
C 17.387 -31.919 38.235
C 16.707 -33.315 41.307
C 16.483 -35.335 44.202
C 16.629 -37.949 46.545
C 15.938 -39.427 49.074
C 16.262 -39.889 53.077
C 15.311 -41.680 56.053
C 14.225 -43.371 59.050
C 13.128 -45.006 61.562
C 12.176 -46.785 64.447
C 11.139 -48.405 67.052
C 8.769 -48.712 69.754
C 6.267 -48.356 71.878
C 3.517 -48.509 73.285
C 0.485 -49.339 74.647
C -1.463 -50.158 77.914
C -4.729 -50.023 79.328
C -8.102 -50.494 80.522
C -11.127 -50.742 81.760
C -14.760 -51.032 82.888
C -17.195 -50.881 84.267
C -20.202 -49.835 85.065
C -23.333 -48.589 86.135
C -26.644 -47.110 85.539
C -29.252 -45.782 85.043
C -32.686 -44.607 84.497
C -35.460 -43.485 84.015
C -37.396 -39.792 84.157
C -39.915 -37.091 83.959
C -42.293 -35.763 81.682
C -45.013 -33.841 80.922
C -46.876 -31.743 79.767
C -48.345 -28.918 78.833
C -49.226 -26.687 76.097
C -51.173 -23.528 75.589
C -53.586 -21.454 73.990
C -53.789 -18.342 72.321
C -55.511 -15.303 71.772
C -55.753 -13.334 68.709
C -56.577 -10.850 66.281
C -57.011 -8.048 65.306
C -57.819 -5.291 63.730
C -57.422 -2.154 61.426
C -56.543 -0.414 58.404
C -55.984 2.156 56.880
C -54.661 4.280 54.552
C -54.913 5.987 51.619
C -51.598 8.425 50.185
C -49.759 11.518 48.172
C -46.982 11.401 45.786
C -45.237 12.766 43.498
C -42.212 13.661 41.684
C -39.869 15.091 40.477
C -36.927 16.042 38.878
C -34.184 15.837 37.385
C -31.598 15.751 35.011
C -28.052 17.082 34.276
C -24.741 18.362 32.924
C -21.479 17.261 32.776
C -17.664 16.893 33.628
C -14.574 16.206 33.148
C -11.376 15.527 32.079
C -8.103 15.020 31.862
C -4.922 14.563 32.756
C -1.792 13.402 33.191
C 0.952 11.594 33.200
C 4.887 11.328 33.652
C 8.103 10.300 33.092
C 10.417 8.246 35.474
C 13.368 7.099 37.790
C 14.999 4.257 38.556
C 17.440 1.919 39.365
C 19.297 -0.060 41.234
C 21.291 -1.799 43.423
C 23.444 -4.108 44.931
C 24.270 -6.552 46.880
C 25.979 -9.700 47.831
C 26.737 -11.597 50.788
C 28.410 -13.059 54.317
C 27.546 -15.189 57.422
C 27.423 -17.596 59.477
C 27.362 -19.558 62.218
C 26.821 -21.670 64.698
C 25.885 -22.758 68.267
C 24.310 -23.220 70.885
C 22.680 -23.691 73.464
C 21.318 -25.120 76.174
C 19.782 -27.847 78.297
C 17.389 -27.364 81.113
C 15.957 -28.382 84.131
C 13.041 -29.138 85.572
C 10.436 -28.734 88.432
C 8.216 -30.865 90.572
C 6.252 -31.562 92.918
C 3.307 -31.503 94.513
C 0.283 -31.256 95.924
C -2.984 -32.328 96.638
C -5.673 -31.244 98.512
C -8.398 -30.422 101.481
C -11.252 -29.862 101.864
C -15.132 -29.377 102.332
C -17.983 -28.985 103.149
C -21.541 -28.196 103.578
C -24.260 -26.518 104.110
C -27.128 -25.182 103.772
C -29.767 -23.504 102.781
C -32.301 -21.544 102.053
C -35.098 -19.651 100.743
C -37.817 -17.967 99.778
C -40.027 -16.022 98.581
C -41.028 -12.514 96.998
C -43.317 -10.585 95.471
C -45.693 -8.590 94.416
C -47.188 -5.846 93.869
C -48.641 -2.459 92.747
C -48.175 -0.285 90.546
C -48.700 2.180 88.165
C -48.284 5.065 86.461
C -48.672 7.715 83.692
C -48.557 10.201 81.515
C -47.008 13.915 80.833
C -46.646 16.075 79.107
C -45.022 18.538 76.143
C -44.344 20.654 74.094
C -43.833 23.468 72.142
C -42.689 26.178 70.529
C -41.180 28.166 68.316
C -40.001 29.055 65.242
C -38.346 30.373 62.631
C -36.891 31.242 59.887
C -34.975 32.711 57.286
C -33.660 33.628 54.375
C -32.040 35.097 52.104
C -29.408 36.731 50.187
C -28.469 38.362 47.519
C -25.577 39.790 46.118
C -24.251 41.378 44.733
C -22.026 43.641 43.089
C -20.376 45.887 42.626
C -20.757 49.446 40.906
C -21.944 51.664 38.171
C -23.143 54.778 37.524
C -26.732 59.219 41.956
C -26.528 62.401 43.349
C -25.783 66.444 43.368
C -26.792 68.980 43.263
C -25.948 72.964 43.779
C -28.809 75.771 43.583
C -26.541 79.997 42.532
C -25.369 82.494 38.773
C -24.166 84.301 34.954
C -23.391 86.223 32.139
C -26.571 90.327 31.148
C -25.984 92.923 29.623
C -25.293 96.073 27.790
C -22.568 98.904 26.881
C -20.409 102.357 26.030
C -18.095 104.146 24.932
C -16.041 108.310 23.297
C -13.742 109.709 21.623
C -11.957 110.979 18.161
C -10.564 111.383 15.918
C -9.041 112.289 12.313
C -7.789 117.387 13.697
C -4.399 119.018 13.655
C -0.471 120.348 14.793
C 4.117 118.844 16.500
C 8.325 117.523 16.835
C 11.351 118.465 19.175
C 13.569 118.598 19.238
C 17.555 116.713 19.480
C 19.823 115.635 19.017
C 23.235 116.053 19.509
C 25.246 115.346 17.945
C 28.998 115.452 18.161
C 32.087 116.812 18.823
C 34.385 116.422 19.479
C 38.300 114.509 20.224
C 41.083 117.285 21.081
C 44.501 119.872 20.554
C 46.467 122.836 19.243
C 48.440 124.718 17.137
C 52.538 125.473 15.853
C 55.364 125.804 14.091
C 58.014 127.727 15.653
C 61.619 128.330 13.671
C 64.022 129.829 12.639
C 66.504 129.437 11.248
C 68.897 133.462 10.437
C 70.325 132.975 10.104
C 73.080 133.521 6.803
C 76.343 131.394 5.501
C 79.517 133.474 3.719
C 83.539 134.911 4.208
C 85.215 136.726 4.109
C 87.237 138.387 5.732
C 89.220 140.977 3.537
C 90.926 144.465 3.566
C 94.227 145.515 3.948
C 97.595 145.460 -1.678
C 101.222 147.614 -0.838
C 106.813 147.485 -1.200
C 108.809 150.340 -1.885
C 111.753 152.372 -2.342
C 113.418 156.481 -2.450
C 114.994 160.933 -3.396
C 115.062 164.627 -4.234
C 118.058 167.529 -5.217
C 116.772 169.214 -6.523
C 117.757 169.609 -9.974
C 118.131 173.437 -10.851
C 119.520 176.887 -11.443
C 124.544 177.985 -12.278
C 125.907 180.645 -13.073
C 128.360 182.384 -15.978
C 132.291 183.267 -16.926
C 135.065 187.010 -16.267
C 138.630 187.513 -16.450
C 141.188 189.628 -17.326
C 144.944 191.592 -15.151
C 147.243 194.338 -14.201
C 150.780 196.335 -14.088
C 154.336 200.472 -15.055
C 155.027 203.746 -14.617
C 156.698 206.119 -11.098
C 157.875 209.517 -10.444
C 159.042 212.955 -7.741
C 159.195 215.800 -5.388
C 161.198 218.975 -4.135
C 164.580 221.078 -4.076
C 167.909 223.316 -3.355
C 169.083 224.241 1.067
C 170.972 227.807 1.975
C 171.413 231.818 4.501
C 172.808 233.576 7.355
C 174.262 236.736 8.435
C 177.301 238.784 9.637
C 180.423 241.478 8.512
C 183.472 243.201 8.422
C 185.520 245.381 8.487
C 187.368 249.530 9.432
C 187.196 254.053 9.842
C 186.100 259.051 8.918
C 188.326 261.564 10.291
C 188.715 265.441 10.085
C 188.211 267.947 9.543
C 187.806 270.979 11.963
C 188.762 274.068 13.858
C 187.775 276.818 14.603
C 189.798 279.582 16.145
C 187.126 281.877 17.543
C 185.539 284.516 18.912
C 184.537 286.605 20.773
C 184.559 287.782 24.010
C 182.470 290.314 24.715
C 183.696 292.074 26.942
C 181.488 292.719 31.280
C 180.956 297.073 32.088
C 181.390 300.572 33.785
C 177.908 304.166 32.936
C 177.161 308.390 33.970
C 176.613 312.043 35.110
C 178.341 315.156 37.479
C 177.305 317.281 40.200
C 177.838 318.885 43.152
C 178.907 320.739 45.476
C 178.409 324.276 46.375
C 177.769 326.969 48.275
C 177.486 325.045 55.551
C 174.198 324.450 57.768
C 172.632 326.213 60.003
C 169.568 326.745 61.708
C 166.993 327.657 63.660
C 164.481 328.829 65.495
C 161.995 328.632 67.727
C 159.264 329.018 69.602
C 156.681 329.159 71.889
C 154.052 329.697 73.741
C 151.305 330.088 75.426
C 148.413 330.293 77.002
C 145.234 331.714 77.429
C 141.890 332.527 77.452
C 138.516 333.218 78.258
C 135.385 333.513 79.824
C 132.410 333.945 79.982
C 129.205 336.407 79.900
C 125.628 336.803 80.027
C 122.039 337.176 79.986
C 118.849 337.269 79.977
C 115.348 337.615 80.109
C 112.116 337.809 80.115
C 109.023 337.859 78.259
C 106.678 337.786 75.936
C 104.526 336.869 73.912
C 101.950 335.427 72.174
C 98.305 335.845 70.881
C 96.114 334.750 68.296
C 93.733 333.162 66.096
C 91.563 331.925 63.974
C 89.235 330.221 61.478
C 87.378 329.629 59.464
C 86.236 328.747 56.515
C 84.946 328.052 53.298
C 84.995 326.323 50.055
C 85.141 325.024 47.391
C 84.946 323.105 44.267
C 84.912 321.612 41.630
C 86.059 322.255 37.671
C 86.733 321.849 34.057
C 88.330 319.590 31.833
C 88.952 318.340 28.715
C 90.279 317.463 26.131
C 91.962 317.316 23.275
C 94.929 316.135 21.529
C 96.288 316.114 18.040
C 97.747 314.608 15.161
C 100.602 314.931 13.098
C 102.011 314.968 9.855
C 105.320 313.858 8.789
C 108.204 313.024 6.856
C 110.278 313.486 4.741
C 112.657 313.321 2.494
C 116.229 313.637 0.930
C 119.789 313.143 0.796
C 122.520 313.773 -0.380
C 125.909 314.169 -0.585
C 128.976 313.008 -1.495
C 132.560 315.349 -0.680
C 136.404 316.724 -1.257
C 139.175 316.921 1.131
C 142.284 317.243 1.745
C 145.240 318.432 3.503
C 147.766 319.827 4.316
C 150.557 321.124 5.943
C 152.583 321.811 8.228
C 155.293 321.912 10.459
C 157.837 324.302 12.102
C 160.744 326.139 13.715
C 161.449 327.556 16.775
C 161.972 330.287 19.547
C 163.090 331.588 22.251
C 164.702 332.596 25.117
C 165.778 334.260 27.779
C 165.994 336.579 30.167
C 166.171 338.247 33.086
C 166.196 339.101 36.260
C 167.123 341.707 39.107
C 168.167 342.875 42.150
C 166.082 344.813 44.822
C 164.756 347.542 47.311
C 163.252 347.677 50.317
C 162.271 348.586 53.526
C 160.456 349.957 55.909
C 158.572 351.727 58.169
C 156.966 352.903 61.047
C 154.472 353.460 63.028
C 152.692 353.612 66.275
C 149.688 355.013 67.666
C 146.804 357.544 69.297
C 142.979 357.914 69.702
C 140.083 357.962 70.982
C 136.917 358.687 71.884
C 133.699 358.878 72.600
C 130.043 359.987 72.150
C 127.219 360.407 70.968
C 124.401 360.764 69.759
C 121.071 360.912 69.389
C 117.445 359.969 69.902
C 114.675 360.452 67.457
C 111.301 360.943 66.700
C 108.744 359.658 64.979
C 105.822 359.999 62.435
C 102.251 358.924 62.053
C 99.373 358.821 60.808
C 97.119 358.000 58.470
C 95.076 357.108 55.974
C 92.786 355.002 54.347
C 90.950 355.003 51.422
C 88.122 355.536 48.484
C 87.097 354.260 46.050
C 85.598 352.363 42.942
C 84.151 351.279 40.557
C 82.958 349.702 37.465
C 82.458 349.137 34.316
C 82.393 347.777 31.440
C 83.093 346.317 28.586
C 83.778 345.222 25.566
C 84.779 343.569 22.502
C 85.434 342.079 19.584
C 86.587 340.887 16.873
C 89.298 340.956 13.965
C 90.669 339.502 11.263
C 91.680 338.319 8.379
C 93.013 338.357 5.501
C 95.144 338.371 2.291
C 98.153 338.335 1.435
C 101.098 337.708 -0.283
C 104.083 338.287 -1.752
C 107.473 337.594 -3.444
C 110.502 337.503 -4.766
C 113.547 339.817 -6.191
C 116.146 340.004 -7.183
C 120.311 340.355 -7.317
C 123.249 340.517 -8.008
C 126.421 340.969 -9.322
C 129.506 341.975 -10.176
C 132.801 342.493 -10.174
C 136.058 341.747 -9.494
C 139.358 341.790 -8.858
C 142.451 341.412 -8.025
C 145.916 341.695 -7.315
C 149.112 341.149 -6.587
C 152.218 341.453 -6.134
C 155.502 342.685 -5.152
C 158.753 342.396 -5.224
C 161.625 344.012 -3.998
C 165.135 346.891 -2.619
C 168.764 350.788 -2.586
C 170.740 356.530 -2.681
C 173.811 355.206 -3.221
C 177.843 356.361 -3.891
C 182.059 354.605 -5.231
C 184.661 355.543 -6.114
C 186.817 359.960 -8.092
C 189.827 362.092 -8.124
C 193.223 362.228 -9.387
C 196.322 362.996 -7.547
C 200.348 360.652 -11.218
C 203.598 361.761 -11.224
C 206.608 361.710 -12.172
C 211.208 363.210 -10.333
C 213.430 366.163 -10.492
C 214.949 367.143 -12.808
C 218.887 367.678 -13.313
C 221.126 366.334 -16.116
C 224.895 363.586 -20.789
C 227.198 366.039 -24.004
C 230.306 367.275 -25.153
C 231.231 369.572 -25.455
C 231.881 372.749 -26.405
C 233.786 373.959 -28.116
C 238.071 373.583 -29.864
C 240.287 375.719 -30.273
C 245.099 374.777 -31.220
C 247.767 376.765 -32.846
C 249.177 380.847 -32.947
C 250.873 382.343 -35.387
C 253.104 383.505 -36.523
C 254.416 384.633 -41.220
C 258.181 384.976 -41.864
C 259.653 383.383 -45.176
C 260.310 387.031 -47.745
C 262.716 386.754 -50.125
C 264.728 387.605 -51.757
C 267.819 387.389 -53.104
C 269.349 385.690 -54.797
C 271.787 384.314 -57.261
C 273.600 382.773 -59.607
C 276.801 383.443 -62.457
C 279.790 383.147 -65.008
C 281.090 382.530 -67.922
C 282.823 380.391 -70.740
C 283.204 376.822 -73.038
C 283.006 375.674 -76.260
C 284.717 372.121 -77.986
C 286.284 371.134 -80.229
C 289.962 369.298 -81.709
C 290.296 366.424 -83.517
C 295.002 366.041 -84.398
C 294.818 364.222 -87.140
C 297.861 362.179 -87.493
C 301.037 360.231 -87.715
C 304.244 360.281 -89.501
C 307.706 359.379 -92.094
C 312.212 357.907 -90.400
C 315.382 355.188 -90.723
C 318.467 352.168 -90.445
C 323.207 354.016 -89.429
C 326.367 353.627 -88.683
C 328.035 353.576 -87.803
C 331.485 352.984 -86.300
C 333.974 350.669 -86.469
C 338.309 349.483 -85.318
C 341.339 350.628 -84.770
C 339.853 350.484 -76.043
C 342.727 351.558 -74.948
C 343.271 351.850 -72.356
C 343.216 354.009 -68.519
C 344.544 355.204 -65.483
C 343.135 357.323 -62.053
C 341.481 356.948 -59.188
C 338.817 354.350 -56.567
C 336.482 352.566 -54.038
C 333.074 352.228 -52.796
C 332.247 353.174 -49.747
C 330.108 351.516 -48.846
C 329.096 354.159 -44.193
C 327.778 353.375 -40.857
C 327.730 352.956 -36.833
C 326.121 352.513 -33.316
C 323.705 352.751 -29.179
C 323.292 353.658 -24.838
C 323.406 357.115 -22.317
C 321.694 358.866 -19.063
C 320.314 357.381 -14.904
C 318.001 355.710 -11.466
C 319.535 355.719 -7.980
C 320.285 356.590 -5.084
C 322.101 357.223 -2.706
C 322.933 356.027 -0.637
C 323.286 357.078 2.369
C 323.798 356.677 6.082
C 324.392 355.611 9.901
C 324.981 355.752 13.610
C 327.007 354.063 16.194
C 329.462 353.701 18.470
C 329.717 351.938 20.666
C 327.409 349.043 22.668
C 323.758 345.807 22.594
C 323.633 342.848 24.160
C 323.469 339.609 25.457
C 322.885 336.472 26.726
C 321.515 333.976 28.526
C 318.688 332.544 30.491
C 316.794 331.578 32.205
C 315.981 327.626 31.353
C 316.699 324.972 36.020
C 314.301 322.648 37.989
C 307.887 321.103 40.660
C 306.051 318.946 40.339
C 305.702 316.246 41.004
C 303.059 313.118 42.120
C 300.985 311.364 43.652
C 300.170 308.678 45.392
C 300.283 306.701 48.317
C 302.513 302.187 49.529
C 301.984 299.119 51.289
C 300.977 296.349 53.690
C 300.032 293.866 55.025
C 299.868 290.561 55.452
C 297.976 288.000 57.123
C 295.682 285.869 59.903
C 294.218 284.833 61.565
C 295.375 282.450 65.160
C 292.548 280.354 67.585
C 293.622 278.292 71.200
C 293.209 276.332 74.243
C 294.357 279.207 79.637
C 295.753 277.274 83.221
C 293.001 278.358 86.262
C 294.152 278.305 89.352
C 293.275 278.901 93.309
C 291.509 277.246 95.047
C 290.426 275.349 96.825
C 288.308 273.111 98.943
C 285.313 271.067 101.740
C 284.529 272.447 105.462
C 285.297 273.968 108.765
C 284.315 275.364 111.938
C 283.771 278.168 115.517
C 281.906 278.038 118.861
C 280.785 276.511 121.583
C 279.652 275.208 124.655
C 278.684 277.077 127.070
C 279.535 277.961 129.871
C 277.269 277.904 133.039
C 274.552 278.587 136.901
C 274.201 280.209 140.604
C 273.301 280.900 143.648
C 270.598 281.678 145.809
C 268.465 282.372 148.306
C 266.519 283.286 150.841
C 263.930 283.002 152.945
C 261.434 283.437 155.113
C 258.903 283.403 157.461
C 256.568 283.912 159.680
C 254.085 284.463 161.697
C 251.406 285.007 163.546
C 249.172 287.172 165.165
C 246.574 289.207 166.144
C 243.790 290.734 167.702
C 240.941 291.451 169.628
C 238.481 292.979 170.451
C 236.757 296.173 172.230
C 233.753 297.959 173.100
C 230.751 299.827 173.821
C 227.972 301.304 174.352
C 225.012 303.018 175.187
C 222.240 304.576 175.794
C 219.778 307.006 174.772
C 217.985 309.279 173.184
C 215.945 310.706 171.348
C 213.257 311.791 169.522
C 210.395 314.412 169.249
C 208.317 316.042 166.860
C 205.800 317.195 164.545
C 203.614 318.459 162.454
C 201.131 319.671 159.823
C 199.497 321.191 158.129
C 198.492 322.712 155.399
C 197.475 324.579 152.574
C 197.184 325.140 148.954
C 197.092 325.641 146.030
C 196.485 326.110 142.440
C 196.145 326.538 139.459
C 197.981 328.686 136.390
C 198.884 330.111 133.099
C 199.588 329.050 129.785
C 200.001 329.628 126.443
C 201.132 329.861 123.638
C 202.941 330.601 120.956
C 205.273 329.432 118.420
C 206.938 330.757 115.338
C 207.944 330.652 111.923
C 210.892 330.767 109.972
C 212.593 331.974 107.116
C 215.169 330.326 105.124
C 217.607 329.541 102.638
C 219.934 330.127 100.840
C 222.268 330.211 98.542
C 225.780 329.728 96.886
C 228.726 327.885 95.960
C 231.582 327.778 94.925
C 234.783 326.677 94.456
C 237.100 325.013 92.601
C 241.206 324.630 94.012
C 245.298 324.225 93.707
C 247.514 321.815 95.351
C 250.324 320.331 95.556
C 253.232 318.888 97.202
C 255.980 318.306 98.251
C 258.807 317.086 99.874
C 260.598 315.408 101.817
C 262.738 313.044 103.287
C 265.834 312.694 105.563
C 269.008 311.811 107.454
C 269.851 310.798 110.638
C 271.158 310.953 114.337
C 272.363 309.874 117.101
C 273.852 308.281 119.761
C 275.187 307.501 122.696
C 276.091 307.713 125.900
C 276.598 307.188 129.187
C 276.573 306.015 132.257
C 278.172 305.862 135.887
C 279.206 304.534 138.867
C 277.867 305.334 142.446
C 277.577 306.459 146.194
C 275.900 305.547 148.965
C 275.006 304.837 152.248
C 273.691 305.279 155.236
C 272.509 306.102 158.354
C 271.225 306.039 161.608
C 269.000 306.430 163.922
C 267.056 305.518 166.942
C 264.837 307.057 169.314
C 263.196 309.206 172.488
C 259.924 310.928 173.609
C 257.211 311.527 175.128
C 254.612 312.933 176.753
C 251.755 314.088 177.938
C 249.077 316.732 178.739
C 246.927 318.930 178.432
C 244.757 321.095 178.069
C 241.929 322.873 178.355
C 238.231 323.522 178.812
C 236.327 326.443 177.496
C 233.664 328.697 177.662
C 231.062 329.874 175.933
C 228.973 332.816 174.481
C 225.386 333.845 174.121
C 222.963 335.733 173.483
C 220.919 337.448 171.458
C 219.050 339.106 169.231
C 216.304 339.536 167.086
C 215.076 341.971 164.968
C 213.210 345.226 163.285
C 212.062 346.132 160.741
C 210.309 347.182 157.375
C 208.868 348.381 155.044
C 207.526 349.514 151.821
C 207.256 351.086 149.002
C 206.980 351.754 145.904
C 207.333 352.003 142.651
C 207.857 352.607 139.465
C 208.418 352.703 135.887
C 208.726 352.986 132.573
C 209.580 353.144 129.516
C 212.401 353.613 126.754
C 213.329 353.486 123.526
C 214.085 353.808 120.354
C 215.670 354.847 117.809
C 217.994 355.701 114.858
C 220.756 354.825 113.676
C 223.312 354.039 111.471
C 226.410 353.948 110.128
C 229.327 352.905 107.839
C 232.144 352.240 106.241
C 236.063 353.321 105.882
C 238.579 352.858 104.773
C 242.438 351.344 104.220
C 245.202 350.547 103.293
C 248.387 350.197 101.978
C 251.680 350.021 101.361
C 254.825 348.932 101.144
C 257.282 346.593 100.792
C 260.133 344.815 100.833
C 262.587 342.722 100.835
C 265.682 340.999 101.043
C 268.167 338.801 100.850
C 270.988 337.394 100.914
C 274.311 336.269 101.896
C 277.067 334.672 101.181
C 280.163 333.864 102.638
C 282.042 329.593 104.563
C 285.021 328.372 108.239
C 288.496 327.740 108.964
C 291.463 325.757 109.202
C 293.183 326.994 110.551
C 296.395 326.423 112.019
C 298.388 327.011 113.990
C 300.911 326.180 116.682
C 302.678 327.918 118.947
C 305.009 329.003 120.037
C 308.373 328.871 121.761
C 310.672 327.232 123.747
C 313.079 328.373 125.937
C 316.818 327.600 123.927
C 318.818 326.040 123.654
C 321.676 326.878 123.825
C 323.773 332.611 124.449
C 325.526 332.868 121.496
C 328.058 333.920 120.424
C 330.290 335.569 118.609
C 333.582 337.542 118.140
C 336.696 337.798 120.269
C 339.401 339.071 121.168
C 342.834 339.342 122.624
C 346.159 338.296 121.175
C 349.003 340.455 118.363
C 352.227 339.514 117.836
C 354.708 340.327 117.715
C 357.800 338.709 115.783
C 360.904 339.514 115.261
C 364.289 338.868 116.100
C 367.622 338.661 116.440
C 370.923 338.739 116.831
C 374.012 337.452 116.866
C 377.231 336.723 117.352
C 380.533 335.718 117.424
C 383.717 335.163 117.861
C 386.824 334.472 118.496
C 389.900 333.589 119.302
C 392.827 334.007 121.188
C 395.407 333.888 123.464
C 398.475 333.490 125.180
C 401.737 332.630 126.158
C 404.026 332.221 128.070
C 406.984 333.716 130.385
C 409.654 333.122 132.727
C 412.216 332.536 135.200
C 414.432 331.784 137.370
C 417.037 331.161 139.655
C 419.325 330.491 141.845
C 420.263 330.093 145.306
C 420.345 329.868 148.599
C 420.211 328.840 151.512
C 420.380 327.145 154.486
C 422.184 326.837 157.919
C 421.654 325.741 161.266
C 421.342 324.054 164.441
C 421.051 322.737 167.428
C 420.472 321.013 170.782
C 420.248 320.366 173.499
C 418.832 319.821 176.410
C 417.405 319.467 179.626
C 414.702 318.494 181.917
C 412.448 317.838 183.733
C 409.927 316.599 186.096
C 407.751 315.706 188.007
C 404.609 317.404 190.163
C 401.670 317.920 192.350
C 398.389 316.653 192.826
C 395.530 316.258 194.655
C 392.656 316.296 195.626
C 389.601 317.170 196.580
C 386.043 317.187 195.816
C 382.841 318.221 197.459
C 379.478 317.758 198.537
C 376.287 319.227 198.131
C 373.229 320.280 199.562
C 369.900 320.318 198.067
C 366.392 320.677 197.508
C 363.749 322.082 197.674
C 360.604 323.001 197.709
C 357.240 324.553 196.451
C 354.546 325.052 194.122
C 352.114 326.601 193.158
C 349.783 327.909 191.028
C 346.705 327.804 189.581
C 345.541 330.796 186.634
C 342.978 333.222 184.502
C 342.686 333.663 180.877
C 341.054 334.664 178.332
C 340.554 336.214 175.078
C 339.804 338.035 172.816
C 339.367 339.670 169.775
C 339.682 340.398 166.747
C 339.298 340.762 163.275
C 339.401 343.362 160.426
C 339.053 345.540 157.334
C 341.018 346.453 154.654
C 343.354 348.615 152.356
C 344.765 349.599 149.655
C 345.846 350.404 146.490
C 347.379 351.727 143.861
C 349.540 353.497 142.038
C 351.859 354.535 139.829
C 354.179 354.715 137.508
C 356.244 356.851 134.876
C 357.882 357.622 131.972
C 361.684 358.369 131.484
C 365.104 360.098 130.645
C 368.131 359.230 129.459
C 371.182 359.189 127.795
C 374.424 359.529 127.318
C 377.766 360.252 126.993
C 381.121 360.364 126.005
C 384.301 359.837 126.256
C 387.678 358.864 125.080
C 391.103 359.117 126.138
C 394.974 360.420 126.978
C 397.985 359.680 129.283
C 400.820 358.706 130.305
C 403.819 358.376 131.810
C 406.557 357.565 133.469
C 409.141 357.737 136.313
C 410.453 357.625 139.108
C 411.723 357.460 141.917
C 413.819 356.795 144.449
C 416.333 354.847 146.495
C 416.811 355.060 150.185
C 418.800 354.785 153.042
C 419.019 353.241 155.994
C 419.490 353.299 159.855
C 421.342 351.419 162.517
C 422.478 350.811 165.378
C 422.242 349.909 168.595
C 421.735 349.025 171.782
C 421.562 346.758 174.459
C 420.928 346.859 177.851
C 421.143 347.202 181.944
C 419.850 346.213 184.385
C 418.242 344.647 187.620
C 417.334 343.718 190.315
C 415.632 342.532 193.343
C 413.749 342.495 195.978
C 411.483 341.768 198.089
C 408.673 341.144 199.664
C 405.885 340.893 201.384
C 402.668 340.207 202.902
C 399.837 339.556 204.553
C 396.896 339.276 205.725
C 393.173 340.635 206.029
C 390.002 340.164 207.038
C 387.049 339.888 208.432
C 384.281 340.850 209.648
C 380.742 342.065 210.564
C 378.108 342.995 209.155
C 374.765 343.523 208.402
C 371.953 345.149 207.481
C 368.300 345.726 206.406
C 365.332 346.703 205.323
C 363.079 349.974 204.387
C 360.711 351.033 203.363
C 357.878 352.489 200.653
C 355.465 353.555 199.178
C 352.583 355.080 198.011
C 350.241 357.013 196.583
C 348.149 358.370 194.369
C 346.107 358.390 191.638
C 344.266 359.174 188.938
C 342.557 359.466 186.219
C 340.729 360.505 183.360
C 338.826 360.687 180.642
C 337.085 361.703 178.216
C 335.870 363.536 175.313
C 333.495 364.135 173.154
C 332.848 366.172 170.363
C 332.771 367.534 166.667
C 331.277 367.893 163.753
C 328.439 366.757 161.266
C 326.168 365.513 158.747
C 324.228 366.410 156.379
C 321.662 365.808 152.821
C 318.066 368.756 150.819
C 317.442 370.004 147.719
C 316.185 370.669 145.256
C 317.168 374.535 143.812
C 319.633 375.344 142.152
C 324.270 377.202 140.045
C 327.325 378.864 138.191
C 326.978 381.427 135.419
C 328.369 381.953 132.633
C 328.945 383.227 130.067
C 329.627 382.774 126.837
C 330.095 384.229 123.670
C 332.226 384.479 118.802
C 335.446 384.487 116.369
C 337.408 386.202 114.094
C 337.870 385.684 111.085
C 339.342 386.523 109.589
C 342.520 386.021 107.242
C 343.237 384.161 106.128
C 345.602 383.037 102.862
C 347.860 384.549 101.120
C 350.469 387.311 99.274
C 354.078 388.115 97.182
C 355.752 388.858 94.461
C 358.701 391.331 92.711
C 361.014 393.570 89.568
C 365.450 395.601 90.767
C 369.596 397.120 90.660
C 370.347 401.099 90.581
C 371.039 404.201 89.151
C 372.000 406.625 87.252
C 371.935 409.891 83.537
C 375.392 412.806 84.088
C 378.086 413.682 80.487
C 378.512 415.264 76.720
C 379.599 418.098 75.041
C 380.053 422.123 73.385
C 383.040 424.076 70.797
C 383.345 427.522 68.512
C 384.231 430.039 66.775
C 383.241 432.991 64.140
C 384.557 435.408 61.358
C 388.968 435.638 58.457
C 389.736 435.108 54.535
C 388.105 439.679 55.747
C 386.878 441.853 52.797
C 388.137 445.235 51.038
C 388.808 447.892 48.447
C 390.833 449.069 46.831
C 392.442 449.789 44.110
C 393.871 451.697 42.322
C 396.413 454.849 41.777
C 397.705 455.433 37.799
C 401.323 457.390 36.150
C 402.888 459.625 34.524
C 402.127 463.475 31.411
C 402.153 466.559 30.141
C 402.760 465.708 25.768
C 407.346 465.571 24.756
C 408.120 468.005 22.169
C 409.612 471.268 20.112
C 414.101 474.205 18.562
C 416.657 475.767 16.557
C 420.780 472.868 13.911
C 422.553 472.466 10.456
C 424.231 472.261 7.122
C 423.568 472.660 3.541
C 423.768 473.301 -0.117
C 421.701 471.275 -5.407
C 422.515 472.202 -8.509
C 421.920 470.784 -13.604
C 423.762 472.566 -17.120
C 425.015 471.151 -20.871
C 426.826 470.432 -22.419
C 430.035 469.697 -24.260
C 432.234 466.251 -25.079
C 435.712 464.918 -25.628
C 436.624 462.821 -29.987
C 436.211 460.172 -34.681
C 438.786 457.207 -33.103
C 440.753 456.993 -35.751
C 443.189 456.738 -37.820
C 443.137 454.611 -40.565
C 445.312 455.769 -42.611
C 447.909 455.975 -44.113
C 451.897 455.429 -46.477
C 453.180 455.411 -48.467
C 453.644 454.715 -51.732
C 456.236 455.346 -53.097
C 456.158 455.576 -56.333
C 459.604 454.942 -58.145
C 461.712 454.549 -62.495
C 463.779 453.966 -63.939
C 468.114 453.050 -62.795
C 472.023 454.604 -63.778
C 474.631 455.600 -66.128
C 478.181 457.296 -64.761
C 480.786 458.495 -64.754
C 483.771 457.358 -65.785
C 487.058 458.093 -69.222
C 490.949 459.762 -70.463
C 494.307 460.627 -72.213
C 496.612 457.126 -74.607
C 498.945 456.391 -73.294
C 501.202 455.447 -75.696
C 504.297 452.057 -72.430
C 508.129 451.831 -72.596
C 511.669 451.643 -72.530
C 515.580 453.035 -71.138
C 519.171 451.874 -69.726
C 522.967 452.735 -71.288
C 526.575 452.380 -71.393
C 526.990 450.152 -75.295
C 528.975 448.664 -77.893
C 531.973 447.475 -78.166
C 533.910 445.606 -79.699
C 536.521 444.441 -81.241
C 537.766 441.966 -83.455
C 539.476 439.945 -85.520
C 541.352 437.897 -87.346
C 542.250 436.262 -90.125
C 543.464 434.177 -92.428
C 544.678 432.400 -95.128
C 546.014 430.374 -97.306
C 547.135 428.217 -99.458
C 548.037 425.931 -101.660
C 549.396 422.799 -102.464
C 550.022 419.515 -103.282
C 550.940 416.456 -104.802
C 551.908 413.926 -107.039
C 552.284 411.103 -108.014
C 554.281 407.589 -107.928
C 554.595 404.200 -109.107
C 554.804 400.757 -110.165
C 554.797 397.752 -111.239
C 555.072 394.447 -112.419
C 555.160 391.386 -113.473
C 554.182 387.942 -113.035
C 552.881 385.085 -112.012
C 551.010 382.664 -111.558
C 548.820 380.035 -111.731
C 548.431 376.165 -111.772
C 546.119 373.580 -110.959
C 543.575 371.028 -110.756
C 541.378 368.625 -110.379
C 538.584 366.060 -109.970
C 537.005 363.854 -109.269
C 534.721 362.101 -107.691
C 532.457 360.094 -105.862
C 529.324 359.539 -104.022
C 526.857 359.157 -102.417
C 523.615 358.447 -100.848
C 520.990 357.944 -99.419
C 519.565 357.733 -95.504
C 517.400 357.390 -92.525
C 514.367 358.686 -91.213
C 511.725 358.607 -89.049
C 509.693 359.270 -86.896
C 508.161 360.041 -84.055
C 506.334 362.542 -82.144
C 504.581 362.800 -78.845
C 501.861 363.625 -76.699
C 501.167 365.629 -73.869
C 499.589 365.993 -70.725
C 498.177 369.000 -69.212
C 496.552 371.299 -67.017
C 495.931 372.530 -64.355
C 494.710 374.133 -61.771
C 494.281 376.955 -59.095
C 493.879 380.345 -57.962
C 493.895 382.430 -55.751
C 494.218 385.462 -54.205
C 492.836 388.297 -52.928
C 495.358 391.420 -51.232
C 496.348 394.573 -48.767
C 497.800 397.823 -49.634
C 498.468 400.845 -48.886
C 500.460 403.886 -48.714
C 502.139 406.208 -47.831
C 504.153 409.034 -47.561
C 505.956 411.459 -48.379
C 507.243 414.625 -49.185
C 510.201 417.007 -48.504
C 512.676 419.830 -47.930
C 515.467 421.100 -49.501
C 519.239 421.852 -50.290
C 521.760 423.427 -51.480
C 524.124 425.571 -52.765
C 526.935 427.022 -53.768
C 530.149 427.457 -54.545
C 533.071 428.142 -56.072
C 535.417 428.921 -58.238
C 539.130 430.098 -59.003
C 541.706 431.730 -60.557
C 544.678 430.172 -62.554
C 548.256 429.113 -63.765
C 549.859 428.556 -66.671
C 552.244 428.394 -69.194
C 554.587 427.118 -71.126
C 557.210 425.661 -72.797
C 559.641 424.763 -75.148
C 561.062 422.898 -77.374
C 562.794 422.149 -80.563
C 564.629 419.466 -82.096
C 567.563 416.738 -83.254
C 567.989 413.205 -84.758
C 568.605 410.860 -86.795
C 569.607 408.016 -88.305
C 570.052 405.177 -89.931
C 570.685 401.404 -90.337
C 570.375 398.334 -90.177
C 569.997 395.274 -90.025
C 569.851 392.022 -90.829
C 569.207 388.968 -92.964
C 568.311 385.567 -91.732
C 568.264 382.091 -92.079
C 566.219 379.455 -92.185
C 565.147 375.911 -90.993
C 563.936 372.674 -92.444
C 563.141 369.639 -92.498
C 561.191 367.011 -91.780
C 559.104 364.551 -90.893
C 556.406 362.354 -91.364
C 554.876 359.783 -89.639
C 553.773 356.174 -88.005
C 551.413 354.760 -86.988
C 548.163 352.829 -85.882
C 545.984 350.997 -84.964
C 543.026 349.293 -83.614
C 540.929 348.019 -81.500
C 538.298 347.391 -79.826
C 535.610 347.504 -77.947
C 533.153 347.482 -75.768
C 530.200 347.855 -73.701
C 527.454 347.914 -71.800
C 525.081 348.439 -69.752
C 523.736 350.113 -66.406
C 521.148 350.897 -64.410
C 518.692 351.238 -62.267
C 517.299 351.637 -59.445
C 515.738 352.692 -56.084
C 515.350 355.264 -54.346
C 514.014 357.642 -52.207
C 513.844 359.890 -49.693
C 512.475 362.706 -47.449
C 511.804 365.172 -45.351
C 513.154 367.142 -42.042
C 512.877 369.247 -40.233
C 513.219 373.034 -38.492
C 513.084 375.548 -36.820
C 512.887 378.042 -34.425
C 513.400 380.478 -32.175
C 513.932 383.457 -30.773
C 513.718 386.851 -30.524
C 514.162 390.114 -29.856
C 514.338 393.326 -29.618
C 515.031 396.718 -28.840
C 515.012 400.030 -28.558
C 515.583 403.006 -27.688
C 517.226 406.119 -26.751
C 517.024 409.197 -25.682
C 519.112 411.918 -24.909
C 519.582 415.010 -24.645
C 522.525 417.593 -22.594
C 526.007 418.992 -21.356
C 528.470 419.522 -19.460
C 529.591 423.065 -18.289
C 528.806 425.863 -15.808
C 529.234 428.781 -14.445
C 530.483 430.562 -11.643
C 531.527 432.754 -9.326
C 532.294 435.030 -7.027
C 534.325 436.685 -4.944
C 535.735 438.477 -2.510
C 537.569 440.403 -0.308
C 538.835 442.274 2.043
C 540.120 443.929 4.523
C 541.496 445.387 7.143
C 541.276 446.818 10.338
C 541.269 447.553 13.701
C 541.868 448.788 16.961
C 543.214 450.311 19.826
C 543.513 450.872 22.769
C 542.196 452.622 26.167
C 542.605 453.167 29.703
C 542.924 453.573 33.274
C 543.402 453.794 36.422
C 543.838 454.306 39.878
C 544.258 454.608 43.074
C 543.546 453.425 46.406
C 542.491 451.773 49.063
C 542.220 449.771 51.405
C 542.597 447.651 54.070
C 542.075 447.161 57.894
C 541.577 444.624 60.344
C 541.727 442.054 62.874
C 541.632 439.766 65.219
C 541.664 436.895 67.731
C 541.109 435.101 69.812
C 540.034 432.383 71.306
C 538.673 429.597 73.004
C 537.826 426.033 73.292
C 537.023 423.179 73.436
C 536.436 419.589 73.928
C 535.824 416.636 74.226
C 532.570 414.066 73.769
C 530.396 411.077 73.624
C 530.337 407.834 72.182
C 529.119 404.652 71.933
C 527.851 402.079 70.943
C 525.807 399.774 69.713
C 525.026 397.534 66.953
C 522.531 394.859 66.150
C 521.513 391.640 65.017
C 519.436 390.176 62.557
C 517.050 387.719 61.674
C 516.602 386.014 58.478
C 515.458 383.872 55.861
C 513.379 382.503 54.191
C 511.624 380.601 52.182
C 509.753 379.465 48.939
C 509.414 378.850 45.411
C 507.710 378.256 42.966
C 506.698 378.191 39.701
C 506.431 376.581 36.715
C 504.614 378.564 33.286
C 502.558 378.853 29.724
C 503.490 380.613 26.649
C 503.115 381.122 23.528
C 502.873 383.068 20.462
C 501.936 384.472 17.984
C 501.557 386.400 15.111
C 502.189 388.450 12.831
C 503.101 390.032 9.832
C 501.967 392.716 7.302
C 501.161 394.989 4.368
C 501.988 398.171 3.337
C 501.690 402.026 2.655
C 502.299 404.844 1.262
C 503.145 407.561 -0.671
C 503.466 410.593 -1.982
C 503.275 413.903 -2.343
C 503.917 417.175 -2.809
C 505.352 420.100 -3.241
C 505.124 423.906 -4.345
C 506.065 426.891 -5.730
C 506.738 430.278 -3.908
C 506.576 434.017 -2.730
C 508.697 436.418 -1.700
C 510.288 439.457 -1.144
C 511.144 442.237 0.404
C 511.637 445.195 2.077
C 512.923 448.201 3.324
C 514.236 450.173 5.524
C 516.549 452.778 6.790
C 516.941 454.902 9.662
C 516.635 457.954 12.487
C 517.288 458.701 16.221
C 518.588 459.834 18.877
C 519.189 461.153 21.921
C 520.072 461.980 24.994
C 519.592 462.577 28.764
C 518.999 462.127 31.763
C 518.435 461.615 34.755
C 518.661 461.612 38.100
C 520.319 461.552 41.498
C 518.847 460.203 44.645
C 518.575 460.146 48.127
C 518.843 458.143 50.785
C 517.439 456.634 54.083
C 518.601 455.818 57.552
C 518.363 454.975 60.565
C 517.833 452.808 63.065
C 517.219 450.466 65.374
C 518.108 447.970 67.678
C 516.517 445.895 69.934
C 514.698 444.218 73.218
C 514.229 441.612 74.481
C 513.862 438.115 76.255
C 513.358 435.697 77.942
C 512.712 432.410 79.443
C 511.162 429.720 80.366
C 510.302 426.681 80.745
C 509.397 423.551 80.358
C 508.118 420.541 80.046
C 507.167 417.110 79.377
C 506.250 413.915 79.042
C 505.163 411.046 78.212
C 502.747 408.793 76.000
C 501.821 405.744 74.931
C 500.639 402.760 74.268
C 498.503 400.579 73.404
C 496.031 398.095 71.804
C 494.979 397.279 68.972
C 493.812 395.432 66.281
C 491.910 394.573 63.626
C 490.732 392.677 60.487
C 489.413 391.477 57.703
C 486.249 391.807 55.147
C 485.014 391.059 52.760
C 483.948 390.978 48.718
C 482.869 390.420 45.950
C 481.130 389.581 43.075
C 479.297 389.459 40.267
C 478.346 389.635 37.075
C 478.776 389.472 33.696
C 478.588 389.801 30.358
C 478.876 390.005 27.151
C 478.530 390.541 23.660
C 478.855 390.551 20.353
C 478.388 390.928 17.257
C 477.551 392.309 13.993
C 477.155 391.893 10.779
C 476.266 393.734 7.918
C 474.779 395.229 5.284
C 472.885 397.334 2.350
C 471.130 398.434 -1.281
C 470.684 398.133 -5.604
C 470.057 400.078 -9.167
C 469.086 401.706 -13.061
C 466.041 403.095 -14.089
C 464.674 402.487 -16.076
C 462.206 400.148 -18.120
C 459.343 399.402 -20.468
C 456.526 399.146 -23.048
C 456.846 396.163 -25.822
C 456.507 393.529 -29.692
C 455.001 390.682 -31.215
C 454.644 388.360 -34.257
C 454.246 386.928 -37.146
C 451.950 385.408 -39.382
C 450.258 383.958 -41.892
C 448.772 382.307 -44.366
C 446.498 381.843 -46.777
C 444.379 380.676 -49.073
C 442.216 379.921 -51.656
C 440.269 378.689 -53.965
C 438.152 377.445 -56.087
C 435.817 376.222 -58.073
C 434.015 373.526 -59.409
C 431.751 371.056 -60.200
C 429.347 368.933 -61.690
C 426.869 367.506 -63.731
C 424.680 365.578 -64.472
C 423.485 361.904 -65.663
C 420.786 359.655 -66.456
C 418.075 357.359 -67.087
C 415.526 355.508 -67.598
C 412.860 353.342 -68.368
C 410.334 351.396 -68.932
C 407.950 348.994 -67.684
C 406.132 346.940 -65.845
C 403.970 345.734 -63.992
C 401.141 344.787 -62.306
C 398.485 341.993 -61.786
C 396.221 340.706 -59.356
C 393.497 339.819 -57.162
C 391.140 338.811 -55.118
C 388.410 337.938 -52.600
C 386.675 336.655 -50.813
C 385.412 335.666 -47.949
C 384.151 334.360 -44.915
C 383.390 334.573 -41.326
C 382.920 334.715 -38.399
C 381.845 334.976 -34.899
C 381.115 335.174 -31.964
C 382.656 333.960 -28.282
C 383.189 333.394 -24.666
C 383.326 335.222 -21.626
C 383.300 335.435 -18.216
C 384.033 335.944 -15.317
C 385.492 336.007 -12.337
C 387.337 337.948 -9.874
C 388.643 337.517 -6.391
C 389.139 338.472 -2.995
C 391.777 339.107 -0.727
C 393.141 338.744 2.515
C 395.267 341.058 4.372
C 397.256 342.627 6.888
C 399.340 342.703 9.041
C 401.320 343.377 11.563
C 404.510 344.589 13.478
C 407.139 346.900 14.305
C 409.800 347.540 15.628
C 412.805 349.059 16.216
C 414.694 351.330 17.905
C 418.916 351.841 16.954
C 422.878 352.746 17.652
C 425.110 354.966 15.779
C 427.795 356.667 15.580
C 430.786 358.024 14.013
C 433.602 358.659 13.200
C 436.527 359.797 11.696
C 438.440 361.196 9.651
C 440.576 363.401 7.947
C 443.929 363.581 6.046
C 447.261 364.372 4.403
C 448.469 364.752 1.198
C 450.300 363.938 -2.178
C 451.800 364.512 -4.949
C 453.524 365.640 -7.703
C 455.200 365.903 -10.555
C 456.568 365.097 -13.489
C 457.497 364.944 -16.721
C 457.819 365.410 -19.959
C 459.904 364.941 -23.304
C 461.247 365.693 -26.361
C 460.501 363.990 -29.795
C 460.839 362.050 -33.188
C 459.510 362.148 -36.278
C 459.041 362.024 -39.720
C 458.207 360.800 -42.663
C 457.552 359.194 -45.627
C 456.746 358.405 -48.939
C 454.913 357.280 -51.353
C 453.355 357.294 -54.715
C 451.626 355.043 -56.920
C 450.631 352.088 -59.689
C 447.699 349.817 -60.772
C 445.286 348.609 -62.431
C 443.066 346.609 -63.991
C 440.507 344.918 -65.216
C 438.188 341.888 -65.705
C 436.196 339.589 -65.164
C 434.174 337.332 -64.577
C 431.564 335.237 -64.789
C 428.032 334.105 -65.529
C 426.195 331.352 -63.817
C 423.769 328.840 -63.781
C 421.047 327.791 -62.158
C 419.010 325.027 -60.331
C 415.501 323.717 -60.183
C 413.167 321.761 -59.426
C 410.995 320.316 -57.324
C 408.963 318.990 -55.020
C 405.980 318.742 -53.184
C 404.658 316.708 -50.727
C 402.831 313.715 -48.578
C 401.406 313.266 -46.053
C 399.277 312.790 -42.775
C 397.616 311.978 -40.423
C 395.920 311.436 -37.213
C 395.374 310.496 -34.162
C 394.711 310.494 -31.051
C 394.613 311.000 -27.810
C 394.721 311.166 -24.531
C 394.771 311.914 -20.987
C 394.622 312.396 -17.684
C 395.039 313.002 -14.593
C 397.465 313.456 -11.475
C 397.908 314.384 -8.275
C 398.225 314.846 -5.046
C 399.506 314.565 -2.158
C 401.444 314.634 1.171
C 403.930 316.042 2.446
C 406.075 317.563 4.706
C 408.931 318.282 6.357
C 411.399 320.110 8.681
C 413.898 321.410 10.413
C 417.798 320.867 11.486
C 420.085 321.832 12.756
C 423.694 323.841 13.411
C 426.226 325.117 14.458
C 429.152 326.090 16.034
C 432.299 326.755 16.990
C 435.285 328.200 17.332
C 437.474 330.813 17.430
C 440.153 332.839 17.328
C 442.410 335.136 17.142
C 445.358 337.099 16.920
C 447.609 339.543 16.901
C 450.291 341.201 16.858
C 453.621 342.440 16.055
C 456.112 344.445 16.713
C 459.311 345.249 15.496
C 460.979 349.492 13.889
C 464.847 349.827 13.182
C 468.032 350.658 13.907
C 470.694 353.399 13.527
C 474.229 353.184 12.073
C 477.130 353.167 12.812
C 480.159 353.831 11.685
C 482.537 354.977 10.337
C 484.540 356.960 8.646
C 488.313 355.308 7.744
C 491.494 355.440 7.617
C 492.813 351.965 4.854
C 494.520 348.440 2.300
C 495.296 345.719 1.191
C 498.705 344.805 -0.441
C 500.056 342.314 -3.094
C 502.679 340.580 -3.220
C 505.581 338.719 -3.646
C 508.984 337.160 -3.775
C 510.593 335.300 -6.883
C 512.554 334.602 -9.977
C 514.352 335.308 -12.400
C 516.389 332.382 -14.054
C 519.688 332.114 -15.826
C 522.068 332.718 -18.207
C 524.613 332.974 -19.590
C 527.029 334.055 -21.204
C 530.308 336.615 -23.185
C 532.246 339.924 -22.543
C 533.879 341.866 -23.361
C 537.566 342.619 -24.583
C 541.868 343.254 -25.181
C 545.778 342.726 -23.591
C 549.251 345.495 -24.844
C 550.685 346.831 -24.961
C 554.127 349.213 -26.718
C 554.524 352.894 -26.175
C 556.816 356.116 -27.198
C 557.182 360.381 -26.256
C 560.925 360.587 -28.589
C 563.995 362.109 -28.308
C 567.297 361.486 -29.385
C 568.007 360.771 -32.505
C 570.826 362.346 -34.630
C 574.056 360.900 -37.520
C 576.996 359.007 -39.379
C 578.921 357.711 -41.953
C 581.891 356.645 -44.356
C 585.241 356.396 -45.182
C 588.763 356.897 -47.217
C 592.003 356.181 -50.596
C 596.024 355.764 -49.833
C 597.654 353.914 -50.120
C 600.614 352.508 -49.058
C 603.834 349.848 -48.624
C 607.013 349.539 -43.655
C 609.490 346.991 -41.701
C 612.332 344.891 -43.511
C 615.081 343.748 -44.109
C 617.795 344.272 -44.458
C 620.954 345.530 -46.422
C 624.165 346.566 -48.552
C 627.657 345.162 -51.362
C 630.990 347.431 -53.404
C 634.232 349.536 -54.496
C 637.929 349.966 -57.341
C 638.032 351.429 -60.130
C 638.851 353.838 -61.021
C 641.523 355.291 -64.281
C 642.535 356.154 -68.214
C 643.791 356.591 -70.657
C 646.133 359.470 -72.507
C 645.903 361.018 -76.055
C 650.401 363.315 -77.057
C 652.129 363.177 -79.395
C 654.023 362.586 -82.608
C 654.981 365.820 -84.374
C 657.116 366.520 -84.856
C 661.212 366.060 -84.845
C 662.917 367.334 -86.681
C 665.762 369.786 -86.810
C 665.490 371.969 -90.616
C 670.843 371.122 -88.915
C 674.375 371.565 -89.680
C 676.503 371.512 -91.859
C 680.491 369.859 -94.175
C 683.370 370.864 -97.909
C 685.855 369.608 -99.000
C 688.042 368.040 -97.400
C 692.113 368.150 -98.836
C 695.653 367.234 -99.683
C 699.700 364.830 -100.104
C 702.942 364.981 -99.945
C 705.885 363.573 -98.554
C 708.968 362.634 -97.616
C 712.066 361.977 -96.603
C 714.764 360.057 -96.119
C 717.604 358.625 -95.114
C 720.555 356.932 -94.525
C 723.406 355.681 -93.556
C 726.116 354.301 -92.421
C 728.723 352.730 -91.145
C 731.222 352.392 -88.708
C 733.202 351.581 -86.011
C 735.710 350.428 -83.799
C 738.465 348.829 -82.317
C 740.182 347.821 -80.060
C 742.837 348.500 -77.087
C 744.795 347.202 -74.358
C 746.625 345.928 -71.521
C 748.152 344.585 -69.062
C 750.055 343.277 -66.404
C 751.664 341.997 -63.902
C 751.771 341.193 -60.387
C 751.126 340.753 -57.179
C 750.194 339.598 -54.466
C 749.408 337.726 -51.706
C 750.369 336.826 -48.045
C 748.954 335.664 -44.990
C 747.667 333.890 -42.123
C 746.512 332.484 -39.396
C 744.925 330.720 -36.409
C 744.022 329.969 -33.864
C 741.958 329.562 -31.345
C 739.857 329.324 -28.511
C 736.602 328.815 -26.883
C 733.938 328.546 -25.602
C 730.790 327.733 -23.898
C 728.134 327.212 -22.535
C 725.015 329.409 -20.846
C 721.851 330.407 -19.211
C 718.357 329.846 -19.496
C 715.163 329.962 -18.290
C 712.216 330.556 -17.879
C 709.265 332.005 -17.433
C 706.016 332.832 -18.849
C 702.814 334.426 -17.740
C 699.277 334.631 -17.370
C 696.594 336.773 -18.216
C 693.577 338.367 -17.286
C 690.702 339.211 -19.369
C 687.527 340.349 -20.540
C 685.237 342.275 -20.731
C 682.399 343.844 -21.194
C 679.742 346.157 -22.897
C 677.738 347.367 -25.627
C 675.913 349.458 -26.866
C 674.377 351.365 -29.251
C 671.704 352.013 -31.255
C 671.789 355.362 -34.043
C 670.252 358.409 -36.357
C 670.806 359.125 -39.907
C 669.965 360.609 -42.596
C 670.463 362.430 -45.708
C 670.571 364.506 -47.869
C 671.103 366.381 -50.752
C 672.172 367.210 -53.574
C 672.592 367.863 -56.999
C 673.792 370.551 -59.493
C 674.527 372.940 -62.353
C 677.143 373.574 -64.505
C 680.283 375.323 -66.085
C 682.387 376.146 -68.355
C 684.234 376.895 -71.158
C 686.506 378.018 -73.299
C 689.303 379.392 -74.489
C 692.186 380.043 -76.102
C 694.923 379.863 -77.912
C 697.868 381.665 -79.872
C 700.188 382.245 -82.320
C 704.080 382.187 -82.001
C 707.873 383.190 -81.997
C 710.846 381.767 -82.675
C 714.104 381.175 -83.729
C 717.377 380.840 -83.548
C 720.789 380.848 -83.161
C 724.230 380.298 -83.481
C 727.121 379.086 -82.692
C 730.407 377.485 -83.304
C 733.521 376.931 -81.598
C 737.316 377.318 -79.913
C 739.581 375.807 -77.171
C 741.894 374.186 -75.740
C 744.392 373.127 -73.739
C 746.514 371.646 -71.686
C 748.438 371.083 -68.404
C 749.098 370.519 -65.438
C 749.704 369.911 -62.472
C 751.059 368.657 -59.674
C 752.661 366.091 -57.404
C 752.400 365.968 -53.688
C 753.664 365.096 -50.551
C 752.959 363.361 -47.786
C 752.627 363.078 -43.922
C 753.481 360.683 -41.167
C 753.861 359.669 -38.222
C 752.793 358.641 -35.217
C 751.475 357.691 -32.292
C 750.309 355.353 -29.946
C 749.022 355.377 -26.742
C 748.453 355.412 -22.669
C 746.515 354.575 -20.632
C 743.998 353.193 -17.937
C 742.389 352.316 -15.573
C 739.899 351.338 -13.060
C 737.544 351.542 -10.846
C 734.794 351.189 -9.286
C 731.653 351.087 -8.343
C 728.577 351.334 -7.215
C 725.046 351.263 -6.410
C 721.864 351.134 -5.398
C 718.749 351.419 -4.838
C 715.387 353.525 -5.102
C 712.047 353.684 -4.763
C 708.876 353.963 -3.987
C 706.163 355.419 -3.222
C 702.823 357.307 -2.869
C 700.774 358.866 -4.645
C 697.830 360.145 -5.956
C 695.647 362.391 -7.218
C 692.481 363.804 -8.896
C 690.054 365.460 -10.412
C 688.735 369.190 -11.412
C 686.886 370.795 -12.749
C 685.019 372.990 -15.779
C 683.221 374.638 -17.564
C 681.001 376.815 -19.089
C 679.434 379.291 -20.725
C 678.154 381.200 -23.141
C 676.763 381.827 -26.191
C 675.711 383.153 -29.094
C 674.691 383.973 -32.042
C 673.734 385.556 -35.070
C 672.506 386.311 -38.065
C 671.539 387.824 -40.656
C 671.336 390.051 -43.531
C 669.623 391.279 -46.025
C 669.982 393.576 -48.662
C 665.213 397.069 -48.131
C 662.393 398.388 -49.156
C 660.609 399.899 -50.810
C 659.013 400.939 -52.231
C 657.115 401.291 -54.424
C 655.864 403.021 -58.202
C 655.019 406.594 -59.944
C 652.401 406.723 -61.855
C 651.206 407.271 -65.432
C 650.020 407.216 -68.264
C 647.203 408.072 -69.920
C 647.697 410.331 -73.279
C 647.525 412.974 -75.093
C 647.617 415.256 -75.871
C 646.026 420.624 -74.550
C 643.750 423.598 -76.119
C 639.424 425.476 -77.157
C 637.713 428.234 -77.280
C 635.998 430.540 -79.360
C 634.209 432.991 -80.794
C 632.614 435.606 -82.086
C 630.225 437.139 -83.859
C 628.334 439.202 -85.674
C 625.988 441.080 -87.375
C 624.173 443.217 -89.039
C 622.462 445.247 -90.907
C 620.784 447.162 -93.006
C 620.543 449.979 -95.082
C 620.485 452.266 -97.654
C 619.645 454.645 -100.133
C 617.984 456.748 -102.404
C 617.712 458.567 -104.787
C 618.272 462.162 -106.549
C 617.968 464.230 -109.482
C 617.814 466.245 -112.471
C 617.579 467.839 -115.225
C 617.261 469.830 -118.112
C 617.039 471.534 -120.856
C 618.550 472.618 -123.947
C 620.529 473.133 -126.539
C 621.982 472.911 -129.260
C 622.967 472.511 -132.517
C 624.010 474.301 -135.810
C 625.937 473.815 -138.766
C 627.332 473.091 -142.014
C 628.778 472.582 -144.912
C 630.423 471.666 -148.230
C 631.992 471.580 -150.550
C 634.419 470.692 -152.574
C 637.145 469.971 -154.706
C 639.693 467.729 -156.118
C 641.832 465.940 -157.133
C 644.187 463.681 -158.813
C 646.226 461.819 -160.063
C 650.274 460.901 -159.648
C 653.633 459.398 -160.022
C 655.184 456.206 -160.084
C 657.809 454.127 -160.761
C 660.103 452.153 -160.542
C 662.908 450.565 -159.755
C 664.455 447.747 -158.050
C 667.872 446.273 -157.631
C 670.264 443.634 -157.633
C 672.561 442.071 -155.445
C 675.767 440.680 -154.905
C 676.720 437.916 -152.719
C 678.543 435.388 -150.977
C 680.866 434.303 -149.424
C 683.149 432.510 -147.904
C 685.034 430.716 -144.983
C 685.313 428.572 -142.109
C 686.854 427.534 -139.703
C 687.459 426.209 -136.611
C 688.228 423.554 -134.626
C 688.479 424.024 -130.301
C 689.776 423.226 -126.469
C 687.810 422.628 -123.437
C 687.593 421.564 -120.443
C 686.543 421.574 -116.958
C 686.416 421.744 -113.967
C 685.510 421.893 -110.610
C 683.728 422.041 -108.041
C 681.876 421.354 -105.137
C 681.270 422.552 -101.520
C 680.552 423.101 -97.831
C 678.146 424.677 -95.934
C 676.401 427.388 -93.693
C 674.333 428.586 -91.562
C 672.063 429.338 -89.090
C 670.143 430.855 -86.849
C 668.609 433.273 -85.138
C 666.369 435.280 -83.626
C 663.624 436.729 -82.542
C 661.805 439.159 -79.985
C 659.368 440.357 -77.902
C 657.251 443.614 -78.307
C 655.617 447.136 -77.747
C 652.680 448.664 -78.349
C 649.833 450.645 -78.114
C 647.840 453.225 -78.591
C 646.080 456.147 -78.983
C 643.576 458.576 -79.253
C 641.655 460.694 -80.763
C 638.473 462.423 -81.546
C 637.328 465.363 -83.267
C 636.312 469.262 -84.344
C 635.715 471.489 -87.443
C 634.269 473.205 -89.679
C 633.366 475.537 -91.940
C 632.471 477.396 -94.518
C 632.926 479.973 -97.338
C 633.935 481.399 -99.887
C 634.949 482.763 -102.464
C 635.061 484.387 -105.396
C 633.976 485.431 -108.864
C 636.205 486.593 -111.615
C 636.785 488.440 -114.522
C 637.803 488.168 -117.690
C 640.070 489.257 -120.657
C 639.797 489.956 -124.330
C 640.700 490.950 -127.166
C 642.472 490.785 -130.004
C 644.389 490.421 -132.722
C 645.090 489.347 -135.991
C 647.706 489.544 -138.236
C 650.413 490.661 -141.124
C 652.242 489.503 -143.103
C 654.478 487.886 -145.913
C 656.282 487.102 -148.168
C 658.627 485.615 -150.568
C 661.396 484.644 -151.937
C 663.699 482.855 -153.209
C 666.016 480.621 -153.850
C 668.602 478.666 -154.383
C 671.084 476.077 -154.889
C 673.449 473.825 -155.596
C 675.751 471.637 -155.693
C 678.760 469.731 -153.925
C 680.993 467.219 -153.943
C 683.450 465.065 -154.198
C 686.304 463.796 -153.644
C 689.532 462.050 -152.474
C 690.590 460.389 -150.042
C 692.278 458.057 -148.110
C 694.103 456.788 -145.568
C 695.783 454.194 -143.270
C 697.267 452.369 -140.946
C 699.588 452.553 -137.594
C 700.808 451.244 -135.455
C 701.398 449.529 -131.687
C 702.354 448.109 -129.197
C 704.009 446.677 -126.512
C 705.390 445.865 -123.564
C 705.829 444.737 -120.457
C 705.234 442.712 -117.778
C 704.926 441.325 -114.733
C 704.284 439.725 -112.007
C 703.995 438.481 -108.696
C 703.410 436.665 -105.975
C 703.339 435.550 -103.026
C 703.067 435.260 -99.405
C 703.324 433.451 -96.700
C 702.902 433.740 -93.221
C 701.898 432.834 -89.854
C 701.255 433.130 -86.087
C 702.742 431.158 -82.824
C 703.640 433.120 -78.478
C 706.875 432.622 -74.998
C 708.619 433.310 -72.111
C 711.553 432.604 -68.930
C 715.070 432.701 -66.425
C 717.181 431.566 -63.042
C 717.144 431.871 -59.298
C 714.149 428.715 -54.860
C 714.073 425.935 -51.215
C 716.910 425.780 -49.320
C 718.270 425.420 -46.131
C 719.827 425.834 -41.197
C 720.550 424.891 -38.268
C 722.712 421.130 -35.124
C 724.209 419.646 -33.060
C 725.288 419.568 -31.069
C 724.527 416.812 -27.237
C 724.862 412.551 -24.770
C 727.926 413.229 -22.770
C 730.358 413.547 -20.951
C 733.971 413.253 -21.527
C 733.883 409.796 -16.214
C 736.795 408.261 -13.591
C 739.114 405.033 -12.029
C 741.103 402.877 -11.175
C 743.780 400.900 -10.026
C 745.844 399.395 -8.085
C 748.150 397.376 -7.081
C 749.798 396.005 -5.636
C 751.473 394.707 -3.060
C 752.201 393.275 0.255
C 754.353 390.908 2.744
C 755.424 388.539 5.259
C 756.883 386.768 7.628
C 758.953 383.506 9.810
C 761.405 383.700 11.577
C 761.467 385.596 15.386
C 762.314 387.864 18.680
C 764.681 391.143 21.452
C 763.728 391.211 25.268
C 765.039 388.564 28.774
C 764.283 392.300 31.176
C 766.560 392.445 34.253
C 768.074 392.459 37.018
C 766.821 390.335 40.715
C 766.266 391.999 43.390
C 768.055 393.339 45.961
C 768.935 394.814 48.106
C 771.575 397.802 49.476
C 771.123 400.111 53.100
C 771.744 400.387 56.949
C 773.205 398.941 59.567
C 775.018 397.881 61.202
C 776.127 395.582 64.189
C 778.054 393.305 65.107
C 780.258 390.757 67.804
C 781.849 389.914 71.143
C 784.725 390.185 72.578
C 786.248 388.322 74.855
C 789.768 386.493 76.576
C 789.503 383.948 78.791
C 790.474 381.021 81.066
C 792.265 377.795 80.856
C 793.512 375.738 79.832
C 796.117 373.939 78.530
C 800.024 374.493 76.476
C 802.185 374.826 76.261
C 803.196 373.742 71.060
C 805.694 373.924 67.649
C 807.493 377.154 65.290
C 809.483 379.660 65.738
C 812.951 382.458 65.590
C 813.902 384.557 63.539
C 817.528 385.206 62.683
C 819.949 387.376 61.328
C 823.101 387.264 59.679
C 825.149 388.124 58.221
C 828.031 391.453 57.034
C 828.952 393.526 55.727
C 828.110 397.945 53.318
C 826.972 401.364 51.601
C 825.546 404.086 52.093
C 824.000 407.678 50.907
C 822.428 410.692 52.061
C 821.806 414.157 51.921
C 820.750 418.987 51.266
C 822.117 423.454 53.159
C 819.350 425.787 52.495
C 817.928 429.508 51.260
C 814.997 431.096 49.750
C 814.600 434.344 49.072
C 810.201 435.089 51.562
C 806.898 436.600 52.877
C 804.492 438.500 53.953
C 801.249 439.785 53.308
C 798.225 441.242 53.269
C 795.365 442.936 53.270
C 792.039 443.288 53.144
C 788.884 444.310 52.788
C 785.502 445.004 52.740
C 782.455 446.138 52.483
C 779.425 447.191 51.986
C 776.345 448.128 51.264
C 774.061 450.432 49.930
C 771.861 452.265 48.020
C 769.067 453.903 46.597
C 765.843 455.001 45.740
C 763.745 456.342 44.048
C 761.958 459.693 42.662
C 759.463 461.197 40.545
C 757.075 462.702 38.298
C 754.898 463.812 36.245
C 752.444 465.244 34.166
C 750.242 466.461 32.127
C 749.437 467.713 28.842
C 749.460 468.664 25.680
C 749.280 468.726 22.593
C 748.526 468.397 19.267
C 746.996 470.108 16.126
C 747.161 470.079 12.569
C 746.849 469.603 9.005
C 746.678 469.381 5.739
C 746.596 468.813 1.967
C 746.660 469.084 -0.821
C 747.837 468.963 -3.883
C 749.130 469.095 -7.171
C 751.211 467.829 -9.923
C 753.011 466.869 -12.079
C 754.812 465.490 -14.964
C 756.441 464.401 -17.277
C 760.136 465.097 -19.085
C 763.106 464.918 -21.282
C 765.452 462.540 -22.482
C 767.910 461.526 -24.628
C 770.529 460.576 -25.829
C 773.694 460.229 -26.763
C 776.803 458.371 -26.410
C 780.213 458.319 -27.956
C 783.040 456.769 -29.470
C 786.518 456.397 -28.947
C 789.796 456.355 -30.272
C 792.669 454.376 -29.201
C 795.904 452.892 -28.925
C 798.902 452.906 -28.903
C 802.111 452.249 -28.968
C 805.729 451.583 -27.634
C 808.203 449.994 -25.563
C 811.011 449.847 -24.411
C 813.549 449.157 -22.227
C 816.137 447.189 -21.221
C 818.371 448.148 -17.605
C 821.631 448.276 -15.083
C 821.874 447.297 -11.562
C 823.626 446.533 -9.015
C 824.589 446.500 -5.505
C 825.957 446.908 -2.868
C 826.915 447.045 0.475
C 826.790 446.778 3.591
C 827.088 445.746 6.935
C 828.026 446.989 10.465
C 829.153 447.597 14.040
C 827.675 448.350 17.061
C 826.469 450.429 20.165
C 825.511 450.981 23.170
C 824.736 451.081 26.520
C 823.832 451.992 29.580
C 822.627 453.827 32.091
C 820.922 455.000 34.747
C 818.812 455.428 37.230
C 817.813 457.252 40.612
C 816.544 457.663 43.763
C 813.497 459.844 44.859
C 811.219 462.546 46.564
C 808.068 462.808 47.715
C 805.249 463.604 49.586
C 802.509 465.199 50.482
C 799.867 467.205 51.370
C 796.891 468.492 52.686
C 793.849 469.585 52.612
C 790.341 469.923 53.756
C 787.491 472.041 53.199
C 784.719 475.156 53.234
C 781.852 476.682 51.141
C 778.956 477.507 50.161
C 776.241 479.098 48.952
C 773.545 480.226 47.415
C 771.509 482.492 45.065
C 770.466 483.929 42.536
C 769.435 485.307 39.973
C 767.427 486.555 37.596
C 764.426 486.771 35.304
C 764.325 488.395 31.952
C 762.611 490.026 29.383
C 761.882 489.836 26.130
C 761.726 491.386 22.567
C 759.380 491.564 19.648
C 758.266 492.533 16.880
C 758.252 492.755 13.537
C 758.486 492.858 10.201
C 757.753 491.800 6.933
C 758.566 492.728 3.708
C 758.782 494.475 -0.009
C 759.616 493.886 -2.759
C 760.510 492.942 -6.476
C 761.047 492.663 -9.406
C 762.188 491.920 -12.814
C 763.996 491.913 -15.501
C 765.793 490.989 -17.959
C 768.086 489.722 -19.935
C 770.540 488.823 -21.924
C 773.162 487.302 -23.909
C 775.464 486.030 -25.968
C 778.008 484.853 -27.467
C 781.949 484.386 -27.703
C 784.597 482.893 -29.136
C 787.167 481.790 -30.844
C 790.134 481.733 -31.966
C 793.882 481.434 -32.805
C 796.557 480.536 -31.454
C 799.713 479.202 -30.925
C 802.897 478.961 -29.826
C 806.331 477.418 -29.010
C 809.342 476.515 -27.986
C 812.791 477.881 -26.285
C 815.314 477.339 -25.226
C 818.329 476.350 -22.502
C 820.867 475.642 -21.022
C 824.051 475.202 -19.733
C 826.930 475.259 -18.010
C 829.274 474.690 -15.707
C 830.925 472.867 -13.345
C 832.752 471.777 -10.745
C 834.236 470.334 -8.270
C 836.160 469.408 -5.436
C 837.764 467.786 -3.019
C 839.627 467.025 -0.591
C 841.373 467.017 2.605
C 843.620 465.712 4.581
C 844.966 466.170 7.797
C 846.358 466.160 10.972
C 846.514 465.479 13.523
C 848.079 465.041 15.401
C 849.789 463.695 17.625
C 852.583 461.985 19.416
C 854.238 458.494 20.502
C 854.199 455.744 21.992
C 855.506 452.803 22.437
C 856.544 450.376 24.806
C 857.624 447.718 26.549
C 858.942 445.109 28.132
C 858.946 442.531 30.266
C 859.669 440.062 32.390
C 859.978 437.314 34.457
C 860.797 434.845 36.423
C 861.599 432.549 38.573
C 862.338 430.374 40.942
C 864.630 428.853 43.118
C 866.617 427.847 45.743
C 868.232 426.141 48.387
C 869.143 423.896 50.931
C 870.613 422.957 53.384
C 873.983 421.603 55.161
C 875.669 420.569 58.171
C 877.401 419.694 61.213
C 878.728 418.961 64.021
C 880.340 417.953 66.984
C 881.764 417.167 69.784
C 883.677 418.187 72.667
C 885.361 419.844 74.973
C 886.147 421.510 77.458
C 886.550 422.967 80.533
C 888.790 423.233 83.702
C 889.641 425.464 86.344
C 890.009 427.437 89.344
C 890.566 429.283 91.995
C 890.921 431.578 95.022
C 891.864 433.207 97.098
C 892.617 435.950 98.736
C 893.681 438.856 100.445
C 893.355 442.385 101.418
C 893.149 445.273 102.070
C 892.715 448.691 103.336
C 892.404 451.570 104.232
C 893.919 455.326 103.229
C 894.604 458.958 103.087
C 892.860 462.039 102.833
C 892.672 465.442 103.074
C 892.335 468.397 102.477
C 892.575 471.475 101.259
C 891.040 474.106 99.269
C 891.740 477.664 98.334
C 890.923 481.106 97.921
C 890.821 483.572 95.388
C 891.462 486.896 94.364
C 889.611 488.951 91.983
C 888.470 491.637 89.927
C 888.809 493.936 88.033
C 888.544 496.609 86.156
C 887.978 498.774 82.946
C 886.218 499.839 79.997
C 886.107 501.363 77.369
C 885.193 502.199 74.183
C 883.338 504.070 72.029
C 883.634 503.437 67.728
C 883.507 504.438 63.730
C 881.738 502.780 60.983
C 880.579 502.812 58.017
C 879.805 501.494 54.714
C 879.712 500.900 51.777
C 879.141 499.637 48.584
C 878.116 497.766 46.294
C 876.346 496.268 43.657
C 876.794 494.618 40.198
C 876.640 493.237 36.663
C 876.473 490.137 35.168
C 877.594 486.884 33.277
C 877.295 484.242 31.493
C 876.495 481.645 29.384
C 876.535 478.927 27.480
C 877.564 476.082 26.075
C 877.865 472.923 24.952
C 877.445 469.728 24.306
C 878.276 466.532 22.102
C 877.771 463.597 20.417
C 879.273 460.081 21.213
C 881.215 456.679 20.995
C 880.842 453.505 22.047
C 880.847 450.036 22.271
C 881.866 447.015 23.100
C 883.295 443.977 23.824
C 883.890 440.599 24.514
C 884.626 438.035 26.341
C 884.289 434.570 27.612
C 886.151 432.198 29.566
C 888.841 429.301 30.894
C 890.502 427.960 34.114
C 891.215 426.105 36.580
C 892.743 424.346 39.017
C 893.905 422.903 41.750
C 896.433 422.182 44.558
C 898.315 422.527 46.985
C 900.150 422.917 49.437
C 901.707 422.473 52.374
C 902.138 421.455 55.990
C 904.504 422.970 58.439
C 906.508 422.776 61.293
C 907.031 424.176 64.278
C 909.370 425.790 66.933
C 909.988 425.656 70.628
C 911.469 426.200 73.341
C 912.489 428.108 75.898
C 913.421 430.230 78.311
C 913.111 431.841 81.416
C 914.874 434.151 83.280
C 917.481 436.097 85.797
C 917.670 438.502 87.466
C 917.757 441.607 89.886
C 918.254 443.815 91.842
C 918.488 446.882 93.846
C 919.331 449.864 94.787
C 919.231 452.919 95.670
C 918.740 456.154 95.912
C 918.624 459.435 96.020
C 917.927 462.989 96.095
C 917.451 466.283 96.397
C 916.960 469.409 96.105
C 917.001 472.702 93.878
C 916.199 475.945 93.507
C 915.832 479.198 93.351
C 916.374 482.164 92.367
C 916.702 485.625 90.705
C 915.804 487.106 88.100
C 914.738 489.547 85.881
C 914.590 491.415 83.072
C 913.284 493.951 80.483
C 912.497 495.886 77.920
C 913.783 497.225 74.286
C 913.282 498.677 71.958
C 912.002 499.634 68.093
C 911.241 500.889 65.451
C 910.856 502.692 62.520
C 910.811 503.887 59.385
C 909.965 504.474 56.213
C 907.817 504.787 53.582
C 906.339 504.922 50.567
C 904.513 504.950 47.909
C 903.147 504.984 44.633
C 901.176 505.181 41.965
C 900.060 505.367 39.022
C 899.473 504.833 35.467
C 897.985 505.712 32.697
C 897.796 504.747 29.322
C 895.715 504.186 26.373
C 893.721 503.965 23.127
C 890.756 504.812 19.698
C 892.201 503.423 15.727
C 888.562 505.439 13.231
C 885.845 505.657 9.577
C 887.823 508.907 6.279
C 885.829 510.420 3.785
C 887.209 511.816 1.646
C 890.176 512.442 -1.501
C 893.208 513.506 -2.371
C 894.950 515.676 -6.156
C 900.279 516.826 -8.564
C 899.795 521.339 -9.710
C 902.911 522.999 -14.006
C 902.485 524.548 -16.626
C 901.906 525.807 -20.128
C 900.733 527.974 -22.246
C 901.462 530.783 -24.284
C 901.572 533.367 -26.424
C 901.460 536.041 -28.397
C 902.385 537.952 -30.984
C 903.030 540.395 -33.161
C 903.711 542.565 -35.759
C 904.182 545.002 -37.874
C 904.872 547.468 -39.868
C 905.815 549.964 -41.810
C 906.150 553.392 -42.472
C 907.164 556.658 -42.868
C 908.120 559.851 -44.051
C 909.112 562.597 -46.005
C 910.226 565.341 -46.541
C 909.821 569.364 -46.535
C 911.278 572.602 -47.138
C 912.797 575.844 -47.584
C 914.340 578.599 -48.047
C 915.798 581.746 -48.652
C 917.274 584.590 -49.119
C 919.217 587.316 -47.776
C 920.988 589.362 -45.885
C 923.295 590.788 -44.398
C 926.192 592.283 -43.343
C 927.982 595.650 -42.570
C 930.584 597.037 -40.572
C 933.605 598.309 -39.062
C 936.211 599.584 -37.537
C 939.369 600.762 -35.749
C 941.254 602.108 -34.172
C 943.227 602.734 -31.624
C 945.181 603.594 -28.806
C 947.321 602.774 -25.933
C 948.925 602.075 -23.536
C 951.320 601.357 -20.848
C 953.170 600.706 -18.538
C 952.940 600.238 -14.399
C 953.745 599.602 -10.845
C 955.313 597.146 -8.817
C 956.737 596.088 -5.897
C 957.372 594.607 -3.327
C 957.280 593.220 -0.314
C 957.149 590.154 1.641
C 957.258 589.134 5.243
C 958.416 587.221 8.015
C 957.161 585.056 10.514
C 957.142 584.015 13.893
C 956.625 580.666 15.250
C 956.290 577.860 17.432
C 955.327 576.433 19.886
C 954.761 574.422 22.410
C 953.036 571.624 24.532
C 951.671 568.349 25.123
C 950.025 566.414 26.792
C 948.023 563.757 27.576
C 947.637 560.581 28.735
C 943.688 558.744 28.884
C 940.723 556.233 30.266
C 938.619 553.888 28.398
C 936.637 551.396 28.329
C 933.754 549.443 27.270
C 931.130 548.004 27.100
C 928.271 546.254 26.161
C 926.159 544.804 24.362
C 924.202 542.465 22.621
C 920.554 541.502 21.813
C 917.190 539.939 20.997
C 914.967 539.963 18.364
C 911.809 540.847 16.206
C 909.553 540.474 13.964
C 907.255 539.519 11.590
C 904.728 539.375 9.443
C 902.154 540.317 7.542
C 900.023 540.926 5.008
C 898.589 541.225 2.066
C 895.312 541.697 -0.124
C 893.129 541.301 -2.730
C 891.975 543.983 -5.324
C 889.820 546.445 -7.489
C 889.797 547.668 -10.623
C 888.820 548.845 -13.744
C 888.065 551.010 -16.110
C 887.042 553.450 -18.300
C 886.234 555.313 -21.149
C 886.592 557.640 -23.366
C 886.641 559.096 -26.773
C 886.687 562.325 -28.350
C 885.678 566.041 -29.951
C 887.220 569.463 -30.868
C 888.363 571.891 -32.549
C 889.163 574.922 -33.789
C 890.476 577.723 -34.946
C 891.508 581.428 -34.879
C 892.856 584.094 -34.088
C 894.259 586.723 -33.282
C 895.907 589.641 -33.405
C 898.416 592.197 -34.618
C 899.967 594.903 -32.579
C 901.439 598.056 -32.275
C 904.191 599.617 -31.207
C 905.959 602.380 -29.119
C 908.751 604.857 -29.474
C 910.575 607.296 -28.718
C 912.925 608.872 -26.925
C 915.263 610.236 -24.958
C 918.542 611.134 -24.079
C 920.127 612.813 -21.511
C 921.775 615.615 -18.993
C 923.902 615.912 -16.994
C 926.938 616.311 -14.517
C 929.107 617.064 -12.600
C 931.717 617.372 -10.038
C 933.146 617.628 -7.143
C 934.955 617.085 -4.582
C 936.454 615.839 -1.943
C 937.695 614.805 0.918
C 939.249 613.210 3.775
C 940.810 611.989 6.465
C 941.824 610.493 9.079
C 941.042 608.351 12.337
C 942.162 606.534 14.932
C 943.280 605.170 17.695
C 943.216 604.180 20.708
C 942.842 602.513 24.161
C 941.538 599.977 25.448
C 940.950 597.219 27.465
C 939.283 595.055 29.450
C 938.520 591.883 31.498
C 937.355 589.321 33.233
C 934.204 588.021 35.476
C 932.952 585.955 36.872
C 930.577 582.614 37.698
C 929.107 580.237 38.847
C 927.416 577.839 40.687
C 925.205 575.789 42.160
C 923.103 573.269 42.749
C 921.919 570.084 42.459
C 920.067 567.282 42.352
C 918.627 564.424 41.949
C 916.474 561.605 41.835
C 915.144 558.575 41.522
C 913.215 556.083 41.608
C 910.303 553.907 41.361
C 908.911 551.000 41.879
C 905.835 549.367 41.397
C 903.382 546.272 45.053
C 901.892 545.198 41.956
C 898.063 542.343 43.449
C 896.131 540.761 39.800
C 895.494 537.719 36.422
C 892.120 536.644 36.084
C 888.676 535.617 34.850
C 887.128 536.116 32.831
C 885.155 535.430 30.152
C 883.479 531.856 29.946
C 879.530 531.128 29.001
C 878.165 531.677 24.798
C 877.062 530.911 21.492
C 876.606 529.968 17.901
C 875.646 528.713 14.483
C 874.045 529.052 11.250
C 873.298 529.985 8.031
C 872.335 529.683 4.548
C 870.145 527.653 2.432
C 870.988 527.325 -0.456
C 871.402 526.604 -3.700
C 870.599 526.008 -8.275
C 869.662 524.507 -11.232
C 868.857 524.068 -14.946
C 868.724 523.989 -18.215
C 867.437 522.375 -21.786
C 866.575 522.602 -24.990
C 863.873 523.426 -26.582
C 862.681 527.788 -31.528
C 859.865 527.699 -30.499
C 857.129 526.437 -29.658
C 852.505 524.597 -27.208
C 851.055 525.957 -24.093
C 847.497 527.195 -20.980
C 847.188 528.046 -17.896
C 845.229 527.579 -14.668
C 843.488 525.220 -11.661
C 841.844 527.911 -8.585
C 840.486 529.556 -3.921
C 841.731 527.109 -0.207
C 841.187 527.537 3.787
C 840.106 527.015 4.909
C 838.360 526.434 8.658
C 836.794 522.454 9.880
C 837.528 520.646 12.133
C 837.812 516.089 12.404
C 837.154 514.370 14.730
C 840.878 514.148 17.559
C 841.693 511.713 21.236
C 841.253 510.028 25.715
C 840.407 506.751 27.711
C 840.772 507.253 30.944
C 841.203 505.356 34.351
C 843.268 503.657 35.184
C 841.534 501.613 37.157
C 842.959 498.004 40.864
C 842.574 495.845 43.730
C 843.567 496.566 47.857
C 844.105 495.829 50.683
C 843.702 494.745 54.048
C 847.220 496.960 56.741
C 847.973 496.168 58.945
C 848.482 494.620 61.695
C 850.995 494.658 65.573
C 852.747 493.338 67.867
C 854.435 492.080 70.102
C 856.712 489.657 72.304
C 857.187 489.834 75.380
C 858.747 489.496 79.745
C 859.532 488.128 82.477
C 860.161 487.245 85.721
C 862.143 486.842 87.176
C 861.324 485.567 91.092
C 863.765 484.339 94.023
C 862.682 482.434 97.212
C 861.705 480.426 100.231
C 862.212 480.741 104.811
C 861.150 478.862 108.334
C 861.196 476.529 111.575
C 860.328 474.386 113.784
C 860.330 474.066 116.675
C 857.452 471.584 119.942
C 857.340 470.747 122.433
C 857.883 468.491 124.806
C 860.107 468.850 128.138
C 862.424 469.202 130.853
C 865.256 468.780 132.391
C 866.143 467.495 136.329
C 867.723 470.758 139.959
C 869.222 470.965 143.478
C 867.441 470.393 147.426
C 865.867 472.766 150.427
C 864.252 473.874 153.903
C 863.461 471.781 156.478
C 862.538 468.314 158.149
C 861.336 466.416 159.308
C 859.538 465.421 162.612
C 858.124 463.104 164.606
C 858.034 461.162 166.973
C 857.692 462.207 172.191
C 858.117 461.811 176.026
C 857.048 463.302 181.065
C 853.212 462.995 183.518
C 850.378 461.864 185.241
C 851.505 460.588 189.733
C 848.998 460.201 191.234
C 848.400 460.170 194.668
C 849.469 463.354 199.443
C 848.890 462.298 204.604
C 846.871 462.776 207.584
C 846.874 461.787 210.456
C 846.661 462.514 215.160
C 847.096 464.497 219.488
C 846.076 463.757 222.777
C 845.409 461.187 226.434
C 845.327 458.782 229.785
C 845.022 457.628 233.250
C 845.617 456.797 236.926
C 842.717 454.813 240.469
C 841.520 454.207 243.883
C 841.408 457.260 247.304
C 839.466 458.729 249.132
C 836.961 459.653 252.576
C 836.325 460.313 256.086
C 835.715 462.192 259.623
C 836.287 464.472 260.944
C 835.768 466.099 263.511
C 833.752 468.347 266.989
C 836.527 471.447 266.445
C 839.478 473.266 267.254
C 843.107 472.639 267.678
C 845.648 475.692 271.668
C 849.127 476.944 271.705
C 850.218 479.954 270.883
C 852.349 482.024 273.040
C 855.719 485.791 274.201
C 856.247 487.947 276.566
C 857.950 488.808 278.937
C 857.969 492.703 281.569
C 856.554 492.060 283.649
C 855.778 493.725 287.189
C 854.540 493.071 290.987
C 851.592 492.799 292.954
C 850.221 492.272 296.851
C 849.389 489.652 300.645
C 845.835 486.850 303.084
C 843.779 485.017 304.161
C 842.989 482.442 305.543
C 842.214 480.897 307.807
C 842.046 479.490 310.808
C 842.024 478.173 313.778
C 840.280 476.087 316.056
C 839.131 474.184 318.571
C 838.016 472.532 321.232
C 836.924 469.848 322.907
C 835.528 467.669 325.011
C 834.426 465.091 327.026
C 833.130 463.045 329.209
C 831.629 461.009 331.244
C 829.925 458.907 333.133
C 827.587 458.242 335.662
C 824.824 457.506 337.579
C 822.399 456.091 339.729
C 820.497 453.962 341.776
C 818.066 453.045 343.295
C 815.604 453.322 346.490
C 812.632 452.202 348.189
C 809.567 451.194 349.803
C 806.821 450.150 351.050
C 803.911 449.025 352.681
C 801.150 448.009 354.035
C 797.588 448.398 354.445
C 794.427 449.338 354.284
C 791.459 449.663 353.474
C 788.190 449.338 352.501
C 784.475 449.301 353.655
C 781.177 449.948 352.477
C 777.833 449.969 351.120
C 774.757 450.191 350.010
C 771.298 450.397 348.413
C 768.636 450.990 347.768
C 766.097 452.394 346.233
C 763.326 454.054 344.795
C 761.555 455.642 341.994
C 760.207 457.048 339.755
C 758.256 458.358 336.935
C 756.739 459.576 334.611
C 755.900 463.366 333.083
C 754.674 466.166 330.999
C 754.658 467.219 327.609
C 753.508 469.164 325.047
C 753.278 471.143 322.759
C 753.327 473.845 320.833
C 754.876 475.581 318.035
C 754.356 478.726 316.071
C 754.009 480.640 313.087
C 755.520 483.387 311.451
C 755.169 486.392 309.618
C 757.355 487.760 307.035
C 758.790 489.798 304.478
C 759.621 492.390 303.223
C 760.562 494.854 301.279
C 762.933 497.461 299.579
C 765.872 498.528 297.803
C 767.749 500.715 296.835
C 770.631 502.255 295.831
C 772.675 503.392 293.360
C 776.493 505.256 294.328
C 779.725 507.765 293.818
C 783.303 506.988 293.952
C 786.329 507.761 293.331
C 789.901 508.065 293.962
C 792.672 509.059 294.530
C 796.051 509.464 295.257
C 799.004 508.772 296.031
C 802.440 508.043 296.042
C 805.768 508.938 297.776
C 809.317 509.684 298.904
C 811.608 508.330 301.093
C 813.786 507.839 304.323
C 816.244 506.840 306.115
C 819.167 505.730 307.549
C 821.620 504.943 309.641
C 823.289 504.422 312.482
C 825.090 503.128 315.015
C 826.770 501.150 317.032
C 829.316 500.675 320.040
C 831.856 499.318 321.889
C 831.623 497.579 325.378
C 832.067 496.668 329.168
C 832.244 493.905 331.081
C 833.080 491.582 333.527
C 832.861 489.855 336.325
C 832.577 488.413 339.428
C 832.750 486.272 342.191
C 831.635 484.184 344.393
C 831.693 481.150 346.521
C 829.971 479.793 349.368
C 828.626 478.899 353.213
C 825.572 477.465 355.095
C 823.699 475.505 356.732
C 821.504 474.105 358.874
C 819.099 472.545 360.515
C 815.880 472.225 362.596
C 812.928 472.386 363.495
C 809.959 472.535 364.328
C 806.926 471.751 365.523
C 803.912 469.598 366.285
C 800.403 470.784 366.693
C 797.192 470.465 368.030
C 793.971 470.219 367.187
C 790.262 471.353 367.491
C 786.843 469.838 367.752
C 783.740 469.748 368.209
C 780.546 470.331 367.387
C 777.448 471.069 366.361
C 774.385 470.403 364.776
C 771.384 472.023 364.241
C 767.593 473.595 364.507
C 765.349 474.433 362.813
C 762.282 475.292 360.497
C 759.726 476.048 359.139
C 756.976 477.172 356.984
C 754.938 479.122 355.392
C 753.297 480.586 353.092
C 752.314 482.243 350.437
C 751.287 484.218 348.021
C 750.435 486.038 345.007
C 749.377 487.713 342.316
C 748.892 489.560 339.776
C 749.833 492.772 337.631
C 749.502 494.547 334.796
C 748.812 496.483 332.243
C 748.573 499.181 330.592
C 748.860 502.396 328.489
C 751.038 504.075 326.997
C 752.660 506.079 324.679
C 754.606 508.551 323.454
C 756.616 510.653 320.928
C 758.578 512.668 319.190
C 760.841 516.058 319.405
C 762.630 517.820 318.193
C 766.211 519.549 316.897
C 768.435 521.183 315.664
C 770.600 523.532 314.328
C 772.991 525.794 313.677
C 775.909 527.208 312.896
C 778.947 527.408 311.359
C 782.109 528.081 310.444
C 785.130 528.304 309.336
C 788.506 529.105 308.591
C 791.542 529.355 307.262
C 794.485 530.241 306.560
C 797.970 531.279 306.784
C 800.701 532.302 305.318
C 804.002 533.215 306.114
C 807.367 532.995 306.945
C 811.016 534.859 307.589
C 813.507 537.228 310.112
C 816.407 539.974 309.879
C 820.700 539.960 308.296
C 821.995 543.056 306.021
C 821.872 547.573 303.992
C 824.192 548.757 301.434
C 825.626 551.031 300.408
C 826.751 552.824 298.177
C 828.903 555.563 296.895
C 831.161 558.967 296.211
C 830.229 561.717 294.380
C 832.614 563.039 291.700
C 835.518 562.031 289.149
C 837.802 565.900 288.101
C 839.280 567.229 285.059
C 843.316 567.019 282.528
C 845.428 566.963 279.952
C 845.972 565.564 276.970
C 847.180 565.274 274.975
C 848.967 567.522 272.508
C 853.042 569.871 274.623
C 856.059 570.756 274.139
C 859.757 572.679 275.175
C 862.414 572.083 274.378
C 865.977 571.687 269.670
C 869.127 571.022 268.783
C 872.851 571.877 267.820
C 876.439 572.127 268.394
C 878.526 570.682 267.211
C 880.114 570.362 262.247
C 883.372 567.149 263.846
C 883.275 564.099 261.454
C 886.111 561.701 259.448
C 886.617 560.192 255.755
C 887.146 558.660 252.822
C 888.110 557.152 250.921
C 890.233 554.799 249.234
C 889.144 552.310 245.825
C 893.082 549.125 245.401
C 893.900 547.455 243.330
C 894.694 546.355 240.989
C 894.629 543.922 237.863
C 900.771 543.371 236.089
C 902.004 539.617 236.679
C 901.556 536.874 233.266
C 903.100 537.138 227.964
C 905.015 536.093 225.596
C 903.077 532.407 225.030
C 900.770 529.385 222.466
C 902.702 527.071 218.512
C 904.962 524.653 218.677
C 905.780 521.588 216.526
C 906.865 517.580 214.624
C 910.280 515.406 213.776
C 911.730 513.242 212.004
C 912.544 510.121 207.527
C 914.859 509.386 206.777
C 917.044 509.573 206.435
C 919.405 511.993 205.676
C 920.445 512.341 203.946
C 922.324 514.534 202.820
C 921.766 517.591 200.083
C 922.463 518.640 197.015
C 925.222 519.415 194.116
C 926.316 521.441 191.416
C 928.915 523.750 190.143
C 928.378 525.041 187.368
C 928.545 526.727 183.709
C 926.538 525.125 180.823
C 926.304 524.466 178.898
C 923.714 526.512 175.855
C 922.958 529.158 173.060
C 923.994 531.885 171.527
C 923.155 535.315 169.276
C 926.619 538.911 168.593
C 926.436 541.560 166.550
C 926.608 544.007 165.850
C 928.742 546.706 163.698
C 928.385 549.070 163.654
C 928.219 552.220 163.014
C 929.571 556.278 161.957
C 926.917 559.473 160.821
C 926.076 563.488 162.160
C 928.672 565.490 159.104
C 928.868 569.449 157.857
C 929.802 572.746 155.256
C 933.672 574.567 153.046
C 934.831 578.816 151.253
C 936.007 579.930 147.908
C 937.494 582.475 147.004
C 939.110 585.270 143.653
C 938.979 589.284 141.671
C 938.613 591.927 143.404
C 935.607 594.960 145.929
C 933.176 596.160 145.388
C 930.712 600.192 145.628
C 929.178 603.686 145.061
C 928.021 607.321 146.371
C 925.143 608.035 145.722
C 920.371 611.130 144.637
C 917.216 612.546 145.216
C 914.490 613.791 146.156
C 912.599 614.960 148.455
C 909.832 617.273 147.841
C 907.026 620.125 150.196
C 904.159 619.383 153.766
C 902.129 620.635 156.469
C 899.592 623.431 160.031
C 897.701 624.663 162.582
C 895.159 626.677 163.413
C 891.539 628.340 163.629
C 888.610 629.648 165.902
C 885.079 631.749 165.618
C 881.979 633.642 167.143
C 880.787 636.259 167.804
C 878.689 639.121 168.232
C 876.531 641.303 170.004
C 872.013 641.250 169.833
C 866.937 641.709 170.716
C 865.496 638.924 171.215
C 863.750 636.393 170.769
C 860.245 634.026 171.619
C 858.293 632.114 173.573
C 856.317 628.834 174.700
C 852.282 628.896 175.798
C 847.416 626.975 175.614
C 844.807 625.505 176.066
C 842.811 622.188 176.550
C 840.633 621.078 178.881
C 837.603 620.619 181.142
C 835.985 619.452 182.922
C 834.274 617.036 185.723
N -15.465 -12.537 64.417
N 123.532 336.697 36.876
N 237.682 322.787 137.964
N 383.098 341.074 165.862
N 532.564 389.672 -74.903
N 514.908 421.173 38.399
N 421.586 343.663 -26.332
N 714.094 358.603 -46.182
N 658.659 455.136 -120.790
N 788.636 466.763 9.172
N 891.833 460.287 63.423
N 922.092 576.115 -5.460
N 789.896 484.659 330.985
