# Supplementary material for: Impact of DNA methylation on 3D genome structure
Source: Nat Commun. 2021 May 28;12:3243. doi: 10.1038/s41467-021-23142-8 (PMC8163762; doi:10.1038/s41467-021-23142-8)
Supplement: Supplementary file 7 — Supplementary Software 2 [file 41467_2021_23142_MOESM7_ESM.zip › Supplementary_Software2/test/output_pos/cartnucl_000000_000079.xyz]

2888
generated by Juergen Walther
C 0.000 0.000 0.000
C 1.951 -1.529 3.189
C 1.115 -2.025 5.503
C 1.067 -2.964 8.934
C 2.130 -5.714 11.109
C 4.202 -8.434 11.635
C 5.547 -10.467 13.782
C 5.628 -13.783 15.039
C 6.184 -16.719 16.568
C 6.687 -19.491 18.332
C 7.452 -22.720 18.770
C 7.827 -25.864 19.819
C 8.618 -29.131 20.609
C 9.034 -32.145 21.782
C 9.236 -35.210 22.831
C 9.262 -38.386 23.727
C 8.232 -41.000 25.827
C 6.724 -43.690 27.356
C 5.880 -46.806 28.802
C 5.789 -50.162 29.837
C 4.548 -52.682 30.918
C 3.134 -54.855 34.020
C 1.576 -57.881 35.197
C -0.135 -60.842 36.349
C -1.651 -63.536 37.140
C -3.171 -66.511 38.252
C -4.685 -69.227 39.153
C -7.778 -70.964 39.812
C -10.934 -71.866 40.168
C -13.797 -72.924 39.672
C -16.650 -74.592 38.767
C -19.484 -76.992 39.928
C -22.872 -77.852 39.244
C -26.047 -79.162 38.137
C -29.029 -80.258 37.328
C -32.448 -81.405 36.085
C -35.139 -82.148 35.840
C -38.332 -81.896 35.121
C -41.817 -81.601 34.605
C -44.764 -80.372 32.787
C -47.128 -79.246 31.388
C -50.100 -78.321 29.443
C -52.538 -77.402 27.895
C -55.420 -74.394 28.120
C -58.300 -72.175 27.440
C -59.657 -70.225 24.803
C -62.189 -68.466 23.330
C -63.890 -66.283 22.086
C -65.606 -63.512 21.464
C -65.817 -60.397 19.595
C -68.233 -57.572 19.144
C -70.177 -55.268 17.247
C -70.607 -51.779 16.856
C -72.781 -49.018 16.459
C -72.226 -45.921 14.610
C -72.614 -42.714 13.090
C -73.451 -39.836 13.004
C -74.305 -36.768 12.235
C -73.958 -32.908 11.699
C -72.422 -29.914 10.430
C -72.111 -26.891 10.399
C -70.654 -23.821 10.031
C -70.081 -21.016 8.191
C -67.494 -17.858 9.716
C -66.075 -14.016 10.189
C -62.651 -12.756 9.861
C -60.614 -10.332 9.515
C -57.581 -8.404 10.090
C -55.567 -6.346 10.925
C -52.720 -4.473 11.637
C -49.705 -3.695 11.947
C -46.454 -2.432 11.533
C -43.631 -0.547 13.366
C -40.701 1.546 14.578
C -37.579 0.980 15.920
C -34.700 0.674 18.572
C -31.702 0.607 19.696
C -28.349 0.822 20.432
C -25.382 0.815 21.918
C -23.015 0.345 24.221
C -20.249 -0.551 25.918
C -17.390 -1.869 26.864
C -14.263 -1.892 29.309
C -11.013 -2.213 30.332
C -9.516 -4.861 32.781
C -7.764 -6.607 35.826
C -5.831 -9.300 36.403
C -3.415 -11.480 37.625
C -2.086 -13.879 39.450
C -0.868 -16.194 41.676
C 0.980 -18.692 43.284
C 1.575 -21.649 44.449
C 3.589 -24.688 45.112
C 3.486 -27.619 47.190
C 3.732 -30.324 50.354
C 2.299 -33.700 51.570
C 2.051 -36.771 52.302
C 1.393 -39.748 53.740
C 0.508 -42.794 54.661
C -1.541 -45.460 56.529
C -3.888 -47.212 57.515
C -6.260 -48.960 58.437
C -8.154 -51.590 59.299
C -9.494 -55.124 59.197
C -12.918 -56.213 60.185
C -15.147 -58.623 61.377
C -17.964 -60.249 60.622
C -21.557 -61.449 61.500
C -23.666 -64.536 61.223
C -26.132 -66.415 61.709
C -29.313 -67.390 61.317
C -32.536 -68.124 60.801
C -35.205 -69.741 59.191
C -38.642 -69.905 59.486
C -42.522 -70.797 60.516
C -45.237 -70.774 59.406
C -48.814 -70.963 57.769
C -51.671 -71.283 56.941
C -55.065 -71.152 55.550
C -58.106 -70.190 54.990
C -60.758 -69.155 53.570
C -63.036 -67.500 51.885
C -65.441 -65.702 50.553
C -67.774 -63.730 48.606
C -70.132 -62.089 46.900
C -72.049 -60.059 45.382
C -73.308 -56.342 44.743
C -75.134 -54.187 42.923
C -77.270 -52.194 41.438
C -79.160 -49.672 41.073
C -80.962 -46.316 40.497
C -80.288 -43.349 39.768
C -80.443 -40.149 38.445
C -80.272 -36.780 38.298
C -80.198 -33.227 36.812
C -79.927 -30.031 36.007
C -79.562 -26.267 37.540
C -79.185 -23.536 37.113
C -77.300 -19.849 36.534
C -76.500 -16.980 36.020
C -76.114 -13.552 35.713
C -75.325 -10.302 35.983
C -73.722 -7.386 35.764
C -71.634 -5.092 34.346
C -69.507 -2.576 33.687
C -67.336 -0.418 32.669
C -65.048 2.255 32.210
C -62.932 4.516 31.002
C -61.039 7.010 30.632
C -58.529 9.599 31.148
C -57.070 12.343 30.149
C -54.513 14.544 31.138
C -52.679 16.588 30.809
C -53.276 18.985 34.522
C -53.215 19.678 37.108
C -54.789 23.309 37.846
C -53.020 26.676 37.643
C -56.348 27.426 36.727
C -59.511 28.042 39.183
C -63.377 26.741 40.507
C -66.382 28.993 42.657
C -67.813 30.202 41.781
C -71.421 30.160 44.537
C -73.909 31.030 45.073
C -77.735 33.113 49.537
C -77.048 38.145 52.898
C -78.514 41.696 54.420
C -78.743 45.785 56.000
C -80.094 48.571 57.014
C -80.743 51.293 57.387
C -81.394 54.425 55.573
C -80.176 58.053 60.833
C -80.278 60.829 61.393
C -79.436 63.620 62.646
C -79.990 67.808 64.443
C -77.689 69.864 63.488
C -75.417 72.413 62.380
C -73.751 75.348 61.955
C -73.274 78.488 61.411
C -72.233 83.268 63.517
C -69.577 87.118 64.088
C -67.712 89.168 64.063
C -57.919 86.739 64.049
C -55.114 88.553 64.371
C -55.460 90.495 66.735
C -54.724 93.242 66.117
C -51.098 95.164 66.701
C -48.349 95.695 66.070
C -46.752 98.010 66.530
C -44.278 99.602 65.689
C -42.481 103.102 68.071
C -40.760 105.048 69.881
C -39.242 105.109 71.895
C -35.549 105.675 73.400
C -30.091 107.949 72.956
C -29.779 110.715 76.194
C -30.581 114.709 76.536
C -29.101 117.551 76.530
C -25.139 120.328 75.401
C -23.899 122.520 76.288
C -22.105 124.835 77.614
C -19.194 127.899 76.325
C -17.000 131.155 76.445
C -16.115 134.283 76.827
C -15.561 137.068 78.778
C -14.456 138.028 78.593
C -13.422 141.762 75.024
C -12.192 146.795 73.271
C -10.129 150.685 73.229
C -8.614 153.687 76.323
C -7.896 155.210 79.293
C -5.631 156.787 83.530
C -5.595 160.074 82.505
C -5.483 163.755 83.183
C -1.534 166.230 81.169
C -1.096 170.055 74.908
C 2.186 172.908 75.556
C 5.294 176.221 73.509
C 3.673 179.652 74.656
C 4.704 183.185 74.502
C 4.863 187.834 75.577
C 4.327 192.329 74.873
C 2.583 195.914 74.203
C 2.614 199.687 72.760
C -0.449 201.122 73.214
C -1.676 203.231 69.774
C -3.450 205.556 73.564
C -2.861 209.174 75.128
C -5.196 212.233 75.971
C -7.168 214.549 77.479
C -11.161 215.580 77.821
C -14.767 218.764 76.993
C -17.756 220.698 80.788
C -19.700 223.796 81.936
C -22.854 226.109 83.515
C -21.845 228.971 87.180
C -20.935 229.053 91.100
C -22.247 230.376 94.443
C -26.372 229.063 97.377
C -28.669 229.301 100.031
C -30.258 230.426 102.785
C -34.561 229.372 105.174
C -37.069 230.048 108.807
C -39.687 228.742 111.370
C -42.910 228.618 113.603
C -44.311 228.602 115.724
C -47.641 230.322 117.506
C -47.799 226.916 119.400
C -51.130 224.863 119.656
C -53.326 220.905 121.289
C -56.416 218.197 122.060
C -59.192 217.639 124.430
C -63.676 216.738 126.403
C -68.025 215.777 125.342
C -72.522 213.497 124.578
C -75.217 211.788 123.968
C -77.606 210.569 121.548
C -79.504 209.059 118.539
C -80.500 208.910 114.734
C -83.249 208.041 113.203
C -86.873 206.626 110.946
C -87.303 204.300 108.578
C -89.874 203.122 106.562
C -92.818 203.414 103.843
C -94.171 202.511 102.999
C -97.380 201.945 100.981
C -101.842 203.085 100.880
C -104.076 200.900 99.219
C -106.284 199.490 97.674
C -109.080 196.408 97.993
C -111.180 195.994 95.924
C -113.761 195.395 96.948
C -115.971 195.636 99.810
C -119.467 195.439 99.778
C -124.010 196.030 100.350
C -127.351 194.793 97.775
C -130.631 193.756 97.710
C -133.225 192.513 97.557
C -135.602 188.764 96.554
C -137.491 185.895 96.083
C -139.603 184.428 97.140
C -141.216 182.837 98.419
C -144.934 181.272 97.353
C -147.547 177.945 97.342
C -145.231 172.393 97.279
C -144.459 169.548 94.789
C -145.291 167.520 92.391
C -144.144 165.571 89.659
C -143.645 163.521 87.048
C -143.349 161.643 84.321
C -142.153 159.112 82.486
C -141.147 157.013 80.097
C -140.151 154.484 77.969
C -139.318 152.449 75.561
C -138.262 150.533 73.162
C -136.953 148.667 70.777
C -136.090 148.120 67.421
C -134.579 147.825 64.342
C -133.143 146.741 61.297
C -131.746 144.871 58.671
C -130.219 144.417 56.117
C -129.989 144.567 52.084
C -128.048 144.058 49.093
C -126.044 143.706 46.114
C -124.091 143.321 43.619
C -122.162 142.807 40.719
C -120.262 142.421 38.126
C -117.908 143.834 35.787
C -115.827 145.774 34.111
C -113.316 147.282 33.118
C -110.214 148.353 32.132
C -107.914 149.221 29.116
C -105.115 151.234 28.225
C -101.923 152.751 27.496
C -99.140 154.289 26.698
C -95.825 156.079 26.093
C -93.743 157.679 25.116
C -91.680 160.223 24.898
C -89.599 163.047 24.454
C -87.596 165.864 25.701
C -86.105 168.217 26.728
C -83.836 170.850 27.907
C -82.096 173.114 28.921
C -82.370 177.237 29.496
C -81.652 180.757 30.377
C -80.476 182.680 33.119
C -79.217 185.545 34.490
C -78.805 188.056 36.143
C -79.094 191.020 37.606
C -79.692 192.869 40.683
C -79.721 196.432 41.836
C -78.859 199.123 44.004
C -80.422 201.560 46.035
C -80.582 204.902 47.181
C -81.608 206.148 50.455
C -82.365 208.236 53.250
C -83.524 210.651 54.596
C -84.382 213.110 56.584
C -86.510 215.155 59.153
C -88.367 215.649 62.193
C -90.285 217.269 63.906
C -92.674 217.985 66.244
C -93.545 219.038 69.360
C -97.731 219.170 70.562
C -101.044 220.499 72.627
C -103.501 218.576 74.547
C -105.849 218.446 76.694
C -109.008 217.353 78.133
C -111.827 217.165 79.138
C -114.930 216.200 80.385
C -117.253 214.377 81.422
C -119.564 212.580 83.362
C -123.323 211.783 83.714
C -126.895 210.952 84.702
C -129.103 208.348 84.237
C -132.097 206.259 82.794
C -134.397 204.032 82.730
C -136.832 201.654 83.228
C -139.363 199.534 82.899
C -141.770 197.697 81.498
C -143.795 195.211 80.473
C -145.183 192.298 79.849
C -148.360 190.164 78.793
C -150.594 187.572 78.749
C -151.330 185.086 75.829
C -153.087 183.033 72.984
C -152.938 179.943 71.661
C -153.738 176.876 70.234
C -154.159 174.595 67.894
C -154.802 172.502 65.248
C -155.326 169.729 63.180
C -154.622 167.590 60.860
C -154.367 164.234 59.308
C -153.826 162.770 56.071
C -154.251 161.309 52.188
C -152.199 160.493 49.019
C -150.700 158.884 46.739
C -149.443 157.739 43.828
C -147.716 156.664 41.227
C -146.116 156.847 37.733
C -144.363 157.713 35.340
C -142.560 158.593 32.994
C -140.476 158.551 30.367
C -137.606 157.397 28.192
C -135.638 159.510 25.836
C -133.689 159.905 22.965
C -130.720 160.993 21.893
C -128.528 163.155 19.516
C -125.386 162.852 17.494
C -123.197 163.670 15.399
C -120.619 165.489 14.275
C -118.084 167.474 13.364
C -114.699 168.345 13.021
C -112.855 170.950 11.703
C -110.772 173.543 9.285
C -108.613 175.526 9.396
C -105.537 177.979 9.566
C -103.265 179.896 9.230
C -100.623 182.436 9.426
C -99.153 185.321 9.500
C -97.436 187.840 10.410
C -96.134 190.417 11.969
C -95.052 193.225 13.286
C -93.749 196.007 15.206
C -92.382 198.635 16.751
C -91.598 201.184 18.479
C -92.684 204.375 20.589
C -91.847 206.892 22.651
C -90.939 209.593 24.271
C -91.138 212.571 25.346
C -91.746 215.968 27.057
C -93.424 217.183 29.403
C -94.423 219.111 32.105
C -96.396 221.039 34.053
C -97.633 222.986 37.137
C -99.174 224.645 39.547
C -102.476 226.879 40.419
C -104.026 228.217 42.312
C -106.890 228.955 45.269
C -108.707 230.039 47.427
C -110.740 231.816 49.596
C -113.235 233.243 51.327
C -115.703 233.770 53.508
C -117.372 233.384 56.456
C -119.640 233.201 58.929
C -121.513 232.718 61.510
C -124.081 232.532 63.953
C -125.870 232.131 66.724
C -128.165 232.153 68.886
C -131.383 231.866 70.570
C -133.210 232.300 73.240
C -136.506 231.798 74.355
C -139.848 234.377 75.714
C -142.818 234.936 76.923
C -146.319 235.367 72.877
C -147.276 238.730 73.391
C -149.297 241.851 75.483
C -149.076 247.122 76.657
C -150.375 249.413 76.985
C -150.440 253.024 76.030
C -153.524 254.547 75.717
C -155.145 256.763 76.288
C -156.585 257.807 76.651
C -156.309 260.945 79.661
C -157.426 264.406 80.607
C -158.798 267.461 81.684
C -162.774 269.571 83.772
C -166.207 270.357 83.571
C -165.664 272.515 82.776
C -168.680 275.598 80.874
C -167.792 278.039 79.708
C -161.345 282.100 80.752
C -160.338 286.881 78.063
C -160.940 290.256 76.608
C -162.576 292.032 76.724
C -164.796 294.947 75.416
C -163.787 299.004 76.003
C -161.291 301.656 79.139
C -163.089 305.364 79.316
C -161.304 307.433 83.108
C -160.994 310.740 84.685
C -159.262 313.215 88.001
C -158.474 316.739 87.102
C -158.897 320.206 89.062
C -155.368 323.736 89.798
C -153.957 325.178 92.104
C -151.373 327.131 92.215
C -150.676 329.823 94.647
C -147.552 330.536 96.480
C -146.562 332.267 97.873
C -144.789 335.977 100.763
C -141.620 335.356 100.374
C -138.560 334.283 99.933
C -134.636 337.695 98.879
C -132.824 334.390 99.960
C -131.373 330.113 101.609
C -129.993 328.702 102.646
C -127.603 326.286 101.791
C -124.585 325.492 97.704
C -120.303 324.923 96.068
C -121.160 321.275 94.400
C -120.549 318.463 92.247
C -121.960 314.026 93.703
C -122.771 311.567 93.839
C -121.305 306.570 95.294
C -122.264 303.583 94.769
C -125.532 301.683 93.359
C -125.120 298.687 95.704
C -126.175 295.332 96.785
C -125.186 291.587 95.871
C -127.434 288.635 97.009
C -128.638 284.106 98.811
C -129.645 280.012 99.075
C -129.326 277.499 102.108
C -129.589 274.318 104.346
C -129.474 272.112 104.633
C -131.000 268.283 104.716
C -130.386 268.177 107.974
C -131.080 264.701 110.869
C -132.162 265.515 113.699
C -140.424 262.351 112.026
C -141.588 262.001 115.446
C -144.193 259.858 116.208
C -147.034 259.977 118.579
C -149.624 261.132 120.630
C -153.566 261.802 119.817
C -156.927 261.421 118.193
C -157.316 257.247 115.723
C -159.981 253.898 114.753
C -162.232 252.935 113.334
C -165.621 251.830 111.841
C -169.546 251.772 112.336
C -173.449 254.248 112.862
C -177.574 252.825 113.352
C -180.944 252.251 112.298
C -184.574 250.496 111.153
C -188.844 250.284 110.208
C -193.739 249.261 110.504
C -197.458 248.402 109.422
C -200.237 247.571 106.115
C -202.470 244.532 106.138
C -201.832 240.550 106.336
C -204.159 237.980 106.682
C -208.535 236.978 106.530
C -211.076 235.646 107.362
C -212.207 234.073 108.746
C -214.225 233.000 107.115
C -214.614 228.363 105.475
C -216.112 224.893 105.098
C -217.704 222.359 105.175
C -217.965 219.318 105.093
C -217.241 215.323 105.295
C -215.818 212.118 104.307
C -216.123 208.383 105.482
C -213.704 205.697 104.649
C -212.362 202.642 105.600
C -210.588 201.951 109.410
C -209.241 200.838 113.286
C -207.693 197.905 115.117
C -206.575 193.645 114.452
C -204.259 191.860 114.466
C -201.988 192.925 117.794
C -201.718 191.695 121.352
C -200.242 189.335 123.574
C -197.631 185.690 126.158
C -195.822 184.891 127.140
C -193.993 183.814 129.895
C -191.611 181.734 132.434
C -189.901 179.706 133.461
C -186.610 178.378 133.959
C -186.376 175.265 135.549
C -182.435 174.580 139.455
C -179.878 174.533 141.995
C -175.586 175.538 143.356
C -173.332 174.565 145.460
C -169.974 175.473 146.453
C -166.989 173.354 148.676
C -164.244 169.157 147.153
C -162.457 168.390 148.947
C -159.301 166.854 150.750
C -155.618 164.201 150.300
C -152.823 162.599 152.305
C -150.354 160.501 152.859
C -149.324 154.230 153.882
C -146.119 153.098 155.901
C -144.829 149.674 156.711
C -142.644 149.628 158.102
C -140.435 148.209 158.450
C -136.648 147.781 156.470
C -134.785 146.056 155.350
C -133.197 144.578 152.599
C -131.185 142.355 149.955
C -129.434 138.821 148.653
C -129.723 136.046 148.457
C -131.565 132.749 147.554
C -135.547 129.652 148.137
C -136.742 125.982 146.861
C -135.079 123.589 145.236
C -135.522 120.574 145.272
C -137.722 118.035 143.894
C -137.604 115.323 144.466
C -137.688 113.083 145.432
C -137.758 107.842 145.498
C -137.309 103.817 145.902
C -137.619 100.604 145.540
C -138.727 97.978 143.429
C -139.519 95.119 141.857
C -140.451 92.215 140.535
C -140.546 89.833 138.186
C -141.271 87.285 136.159
C -141.532 84.632 133.966
C -142.267 82.046 132.120
C -143.126 79.628 130.131
C -144.070 77.348 127.941
C -146.439 75.094 126.671
C -148.923 73.434 124.962
C -150.874 71.264 122.963
C -152.016 68.855 120.675
C -154.016 67.449 118.919
C -157.160 64.947 118.476
C -159.556 63.375 116.294
C -162.056 61.934 114.128
C -164.163 60.775 112.030
C -166.485 59.255 109.863
C -168.651 58.010 107.804
C -171.861 58.260 106.177
C -174.835 59.183 105.081
C -177.145 60.449 103.460
C -179.327 61.668 101.116
C -182.686 61.097 99.239
C -185.306 62.865 97.598
C -187.598 64.575 95.396
C -189.850 66.095 93.561
C -192.250 68.108 91.384
C -194.496 69.280 90.186
C -196.760 71.554 89.492
C -199.368 73.863 88.891
C -200.699 77.264 88.485
C -201.775 80.025 88.306
C -203.110 83.365 87.575
C -204.204 86.157 87.134
C -206.266 89.072 89.291
C -207.979 92.186 90.317
C -207.437 95.693 90.353
C -208.516 98.922 90.639
C -208.952 101.787 91.538
C -209.633 104.546 93.250
C -208.346 107.549 94.853
C -209.694 110.585 96.583
C -209.974 114.081 97.203
C -209.583 116.393 99.851
C -210.766 119.232 101.595
C -208.851 121.816 103.321
C -207.881 124.723 105.152
C -208.086 126.719 107.379
C -207.920 129.287 109.408
C -206.744 131.489 112.420
C -204.324 133.118 114.524
C -203.573 134.559 117.093
C -201.676 135.658 119.716
C -199.797 138.073 121.204
C -197.926 137.351 125.073
C -196.379 138.305 128.774
C -193.139 137.411 130.230
C -190.869 137.857 132.419
C -188.322 136.904 134.838
C -186.745 136.372 137.332
C -184.435 135.394 139.745
C -181.945 134.027 141.060
C -178.804 133.283 142.444
C -177.096 131.566 145.447
C -174.942 130.322 148.318
C -173.111 127.499 149.062
C -172.127 124.053 150.664
C -170.209 121.703 151.691
C -167.747 119.579 152.812
C -166.033 117.033 154.073
C -165.323 114.002 155.271
C -164.027 110.951 155.864
C -162.330 108.140 155.728
C -160.985 104.852 157.500
C -158.842 102.308 158.305
C -159.280 98.490 157.609
C -159.671 94.608 158.022
C -158.773 91.808 156.387
C -157.726 88.588 155.598
C -157.939 85.410 154.760
C -158.441 82.062 154.180
C -158.122 78.709 153.231
C -158.694 76.066 151.459
C -157.827 72.984 149.593
C -159.457 70.099 148.202
C -161.324 66.416 147.621
C -163.690 64.570 145.188
C -164.762 62.597 142.954
C -166.531 60.408 141.098
C -168.232 58.651 138.878
C -171.343 57.055 137.274
C -174.100 56.688 135.929
C -176.844 56.379 134.549
C -179.295 55.403 132.480
C -180.920 54.318 129.242
C -184.479 54.855 128.274
C -187.348 53.943 126.504
C -189.572 55.064 124.280
C -193.233 55.705 123.133
C -195.342 55.371 120.051
C -197.958 55.338 118.320
C -200.575 56.742 116.769
C -203.125 58.377 115.350
C -204.778 60.005 112.713
C -207.840 61.501 112.157
C -211.772 62.349 111.300
C -213.467 64.519 110.290
C -215.643 67.382 108.684
C -217.658 69.256 107.510
C -219.759 72.025 106.331
C -221.867 74.484 106.340
C -223.190 77.360 106.027
C -223.963 80.546 106.158
C -225.002 83.635 106.571
C -225.635 87.193 106.822
C -226.466 90.428 106.917
C -226.964 93.510 107.509
C -227.104 96.539 110.081
C -227.348 99.844 110.636
C -228.053 102.999 111.178
C -229.052 105.544 112.787
C -229.737 108.623 114.998
C -228.325 110.318 117.217
C -227.263 112.968 119.184
C -226.515 114.741 121.958
C -225.121 117.566 124.175
C -223.972 119.641 126.478
C -223.874 120.384 130.490
C -222.907 121.906 132.618
C -220.445 123.249 135.720
C -219.056 124.682 137.989
C -218.034 126.483 140.766
C -217.003 127.591 143.760
C -215.086 128.434 146.356
C -212.236 129.510 147.888
C -209.713 130.170 150.007
C -207.023 130.862 151.647
C -204.445 131.385 154.028
C -201.686 132.287 155.646
C -199.513 132.860 157.859
C -197.271 132.564 160.714
C -195.095 133.919 162.736
C -193.121 133.075 165.520
C -188.972 131.179 167.630
C -185.883 129.500 170.558
C -182.794 128.232 172.621
C -179.408 127.964 174.400
C -178.958 126.712 176.790
C -177.244 125.340 179.589
C -175.261 126.574 182.267
C -173.787 124.223 184.057
C -171.728 123.141 185.714
C -169.150 122.031 188.280
C -166.201 121.782 190.207
C -164.827 121.829 192.924
C -161.933 122.608 194.282
C -160.853 124.771 196.704
C -160.345 126.739 198.232
C -159.661 127.167 200.573
C -160.574 125.190 207.788
C -161.830 127.457 210.264
C -160.235 128.531 213.382
C -156.506 130.320 214.844
C -158.417 134.604 217.948
C -154.253 137.038 217.640
C -152.635 138.441 217.807
C -149.003 139.092 218.507
C -147.214 141.781 216.050
C -145.106 144.167 214.943
C -142.507 144.073 212.192
C -139.736 144.537 212.973
C -136.500 143.297 213.707
C -133.560 144.057 212.552
C -130.465 142.814 211.346
C -127.410 142.234 210.081
C -124.280 141.829 209.036
C -121.873 140.677 207.015
C -119.051 139.622 205.584
C -116.351 138.640 203.670
C -113.518 137.748 202.325
C -110.744 136.626 201.065
C -108.015 135.249 199.821
C -104.717 134.105 200.159
C -101.802 132.324 200.585
C -98.683 130.688 200.259
C -95.731 129.201 199.070
C -93.271 127.471 199.194
C -89.486 126.825 200.459
C -86.623 124.644 200.609
C -83.822 122.389 200.898
C -81.469 120.236 201.023
C -78.690 118.078 201.144
C -76.240 115.967 201.301
C -74.591 113.277 203.050
C -73.710 110.879 205.141
C -73.384 108.160 206.579
C -72.978 104.894 207.533
C -70.521 102.237 208.960
C -70.461 99.199 210.818
C -70.438 95.831 212.113
C -70.326 92.859 213.493
C -70.509 89.359 214.999
C -70.195 87.058 216.568
C -70.879 84.773 218.823
C -71.433 82.421 221.404
C -73.590 80.318 223.508
C -75.365 78.740 225.289
C -77.423 76.382 227.207
C -79.177 74.563 228.880
C -80.915 74.537 232.672
C -82.839 73.610 235.693
C -86.100 72.553 236.612
C -88.337 71.196 238.809
C -90.679 70.737 240.683
C -92.922 70.915 243.121
C -96.356 71.656 244.073
C -98.498 71.493 247.140
C -101.415 70.624 248.988
C -103.955 72.167 250.906
C -106.017 72.152 253.779
C -109.430 73.390 254.149
C -112.654 74.241 255.426
C -114.564 75.316 257.471
C -117.119 76.154 259.343
C -120.017 78.345 260.797
C -122.928 80.448 260.609
C -124.900 82.381 261.879
C -127.170 84.921 262.162
C -130.388 86.007 262.375
C -131.275 90.266 262.627
C -133.398 93.641 263.675
C -134.490 96.436 261.572
C -136.332 98.990 261.099
C -137.160 102.360 260.002
C -137.862 105.271 259.851
C -138.547 108.555 258.925
C -138.837 111.120 257.154
C -139.995 113.760 255.148
C -139.830 117.590 254.709
C -140.275 121.301 254.037
C -138.911 123.668 251.936
C -136.709 126.671 250.693
C -135.832 129.137 248.848
C -135.436 131.806 246.714
C -134.321 134.465 245.072
C -132.276 136.868 243.990
C -130.425 138.987 242.141
C -128.878 140.552 239.700
C -127.019 143.778 238.324
C -126.058 146.212 236.118
C -122.493 146.864 234.665
C -119.054 148.497 233.716
C -116.897 148.483 231.134
C -114.580 149.397 228.710
C -111.650 149.777 227.250
C -108.468 150.329 226.083
C -105.646 150.880 224.090
C -102.856 150.134 222.635
C -100.411 150.016 219.853
C -96.934 149.281 219.319
C -92.773 149.438 219.081
C -89.658 147.156 218.977
C -87.119 145.581 217.926
C -84.097 144.142 217.524
C -81.425 142.261 217.048
C -78.261 140.309 218.037
C -76.358 138.256 219.347
C -74.507 136.158 220.651
C -72.138 133.832 221.126
C -69.931 130.869 220.326
C -68.444 128.499 222.788
C -65.961 126.245 223.763
C -65.468 123.101 224.773
C -63.992 120.503 227.263
C -62.199 117.211 227.199
C -60.597 114.761 228.329
C -60.242 111.935 230.093
C -60.135 109.160 231.959
C -60.304 105.695 232.507
C -59.943 103.511 235.157
C -58.546 100.980 238.081
C -59.387 98.679 239.696
C -60.487 95.436 241.640
C -60.890 92.984 243.306
C -62.009 90.166 245.374
C -63.030 88.467 247.936
C -64.759 86.639 249.882
C -67.094 85.282 251.747
C -69.250 84.100 253.925
C -71.989 82.761 255.882
C -74.330 81.334 257.791
C -76.781 80.510 259.639
C -79.650 81.524 262.198
C -82.414 80.683 263.915
C -84.815 79.713 265.924
C -86.700 79.761 268.475
C -89.285 80.242 271.291
C -91.758 82.036 271.967
C -94.829 83.131 273.145
C -97.111 85.116 274.647
C -100.535 86.483 275.761
C -103.209 88.109 276.827
C -104.462 91.277 279.075
C -106.549 92.888 279.983
C -109.381 95.960 280.165
C -111.628 97.884 280.786
C -114.072 99.964 282.087
C -115.963 102.487 283.232
C -118.022 105.107 283.389
C -120.601 107.091 282.369
C -122.744 109.603 281.745
C -124.930 111.760 280.759
C -127.022 114.566 280.174
C -129.419 116.653 279.203
C -131.324 119.143 278.865
C -132.617 122.526 278.472
C -135.161 124.567 278.329
C -135.842 127.990 277.903
C -137.306 130.110 274.092
C -139.371 132.341 271.301
C -140.796 134.128 270.558
C -143.983 134.922 268.052
C -148.386 137.154 266.758
C -150.674 137.704 264.525
C -154.537 139.778 263.617
C -154.892 142.016 261.403
C -158.835 143.228 259.836
C -158.084 147.392 258.354
C -155.405 151.044 257.614
C -155.062 153.613 254.412
C -154.728 155.023 250.967
C -156.381 156.231 248.255
C -157.286 157.658 244.875
C -157.083 158.915 242.149
C -156.458 159.840 239.167
C -158.032 160.802 235.690
C -156.245 162.588 231.568
C -155.418 167.180 230.296
C -154.875 169.880 228.652
C -153.622 169.361 226.109
C -152.714 171.448 225.427
C -151.005 174.384 225.154
C -149.444 175.839 223.855
C -149.291 179.841 222.860
C -150.344 182.043 220.158
C -155.565 184.162 219.927
C -157.569 187.841 220.876
C -158.618 191.196 220.107
C -157.890 195.183 219.906
C -157.512 198.967 219.821
C -156.884 201.667 224.794
C -158.071 204.873 227.466
C -161.444 206.484 228.731
C -164.833 208.153 230.847
C -168.013 211.552 229.033
C -169.717 214.563 229.563
C -168.626 216.844 234.428
C -168.962 220.987 234.648
C -170.504 224.086 233.951
C -173.468 226.326 234.324
C -178.877 227.721 235.485
C -180.795 230.900 237.339
C -185.187 231.472 238.512
C -187.970 233.167 238.775
C -191.408 234.150 239.863
C -193.180 236.566 240.554
C -192.675 242.455 238.708
C -193.912 244.462 239.612
C -194.920 245.906 243.004
C -195.780 246.667 246.887
C -196.340 249.666 249.805
C -198.230 252.069 251.735
C -198.758 254.990 254.566
C -201.555 257.173 253.508
C -203.308 258.106 256.054
C -206.584 260.533 259.135
C -210.013 263.324 256.919
C -212.951 264.303 258.637
C -214.770 265.560 261.117
C -218.690 267.203 260.213
C -222.184 267.405 260.323
C -224.604 269.595 256.836
C -224.347 273.415 257.770
C -227.594 275.488 256.680
C -230.968 278.107 255.269
C -231.679 283.001 255.026
C -235.372 283.726 253.567
C -234.193 289.370 253.940
C -236.060 291.990 251.395
C -237.631 294.648 249.967
C -239.663 296.040 247.713
C -242.575 298.753 246.857
C -245.512 298.258 241.711
C -248.117 297.412 239.130
C -249.599 300.286 236.197
C -254.064 302.257 235.427
C -257.079 304.688 233.346
C -257.690 307.363 233.056
C -257.064 311.763 232.407
C -254.122 315.392 230.911
C -253.602 318.804 230.257
C -256.478 321.977 224.983
C -257.075 324.720 221.374
C -257.239 326.240 221.355
C -258.092 328.719 220.093
C -258.900 331.719 220.248
C -259.595 334.200 219.117
C -261.496 336.927 220.900
C -261.476 339.486 222.149
C -262.863 342.177 223.272
C -263.950 344.832 222.410
C -266.080 346.241 220.375
C -267.277 350.239 222.245
C -267.770 353.922 220.686
C -264.795 356.402 222.021
C -264.058 360.448 223.726
C -264.722 361.895 226.744
C -264.567 362.265 229.892
C -264.848 364.135 232.981
C -265.806 366.676 233.474
C -269.850 367.873 235.693
C -272.030 368.928 238.287
C -272.437 372.169 240.858
C -274.921 377.477 240.110
C -278.445 381.466 240.082
C -279.211 387.164 239.419
C -278.951 389.845 241.282
C -278.552 390.834 243.156
C -277.834 392.970 244.086
C -276.263 390.503 252.268
C -275.471 394.059 253.154
C -274.518 395.659 255.180
C -279.158 399.018 256.561
C -278.527 401.941 257.528
C -278.527 404.143 256.272
C -277.081 407.151 257.253
C -279.658 411.269 254.233
C -278.624 414.759 254.960
C -279.914 417.384 254.377
C -280.107 420.295 254.546
C -280.247 423.533 254.326
C -278.998 426.619 255.549
C -278.157 429.792 256.252
C -277.604 432.985 256.992
C -275.736 435.731 257.411
C -274.416 438.672 258.268
C -272.784 441.678 258.735
C -271.638 444.625 259.533
C -270.387 447.451 260.526
C -268.964 450.190 261.693
C -268.910 452.945 263.863
C -268.424 455.215 266.405
C -267.535 457.957 268.455
C -266.109 460.867 269.811
C -265.375 462.828 271.973
C -266.395 465.791 274.528
C -265.431 468.045 277.166
C -264.504 470.184 279.920
C -263.465 471.980 282.344
C -262.481 474.170 284.919
C -261.509 476.052 287.368
C -261.148 476.551 290.923
C -261.117 476.266 294.212
C -260.318 475.645 297.135
C -258.811 475.179 300.176
C -258.366 476.542 303.793
C -257.606 475.479 307.106
C -256.214 474.525 310.296
C -255.168 473.685 313.287
C -253.804 472.447 316.628
C -253.384 471.834 319.330
C -253.312 470.063 322.092
C -253.447 468.289 325.148
C -253.173 465.236 327.175
C -253.089 462.731 328.765
C -252.522 459.794 330.893
C -252.198 457.308 332.595
C -254.615 454.383 334.330
C -255.837 451.413 336.166
C -255.276 447.913 336.340
C -255.569 444.870 337.866
C -256.235 441.984 338.522
C -257.754 439.092 339.106
C -258.427 435.703 337.964
C -260.174 432.635 339.211
C -260.454 429.160 339.941
C -262.497 426.388 339.134
C -264.221 423.484 340.185
C -264.824 420.392 338.342
C -265.835 417.102 337.395
C -267.742 414.796 337.218
C -269.266 411.915 336.879
C -271.372 409.075 335.204
C -272.249 406.776 332.581
C -274.186 404.815 331.300
C -275.795 403.015 328.879
C -276.211 400.134 327.116
C -279.186 399.893 323.941
C -281.934 398.095 321.448
C -282.198 398.250 317.797
C -283.342 397.110 315.053
C -284.757 397.252 311.702
C -286.546 397.110 309.301
C -288.043 397.311 306.165
C -288.505 398.058 303.161
C -288.722 398.094 299.656
C -291.068 398.998 296.729
C -293.075 399.401 293.530
C -293.414 401.759 291.041
C -294.925 404.697 288.919
C -295.440 406.533 286.347
C -295.818 408.056 283.286
C -296.646 410.072 280.784
C -297.836 412.714 279.131
C -298.256 415.398 277.142
C -297.828 417.919 275.078
C -299.347 420.620 272.596
C -299.596 422.653 269.855
C -299.544 426.556 269.747
C -300.507 430.322 269.209
C -298.985 433.209 268.391
C -298.238 436.334 267.066
C -297.900 439.609 266.926
C -297.925 443.043 266.931
C -297.310 446.430 266.305
C -296.181 449.397 266.916
C -294.488 452.603 266.150
C -294.123 455.889 267.559
C -294.684 459.845 268.754
C -293.507 462.406 271.396
C -292.057 464.871 272.756
C -291.233 467.580 274.586
C -290.001 469.923 276.561
C -289.835 472.201 279.656
C -289.639 473.187 282.578
C -289.400 474.119 285.511
C -288.492 475.782 288.278
C -286.216 477.637 290.660
C -286.558 477.789 294.368
C -286.073 479.395 297.431
C -284.702 479.009 300.451
C -284.906 479.107 304.334
C -282.865 480.272 307.255
C -282.223 480.979 310.244
C -281.586 480.255 313.452
C -281.020 479.273 316.600
C -279.003 478.385 319.334
C -279.437 477.459 322.632
C -279.984 477.343 326.706
C -279.424 475.646 329.033
C -278.410 473.448 332.139
C -277.849 472.115 334.758
C -277.213 469.922 337.632
C -277.712 467.825 340.049
C -277.580 465.266 341.934
C -277.624 462.249 343.223
C -278.036 459.315 344.643
C -278.097 455.895 345.834
C -278.122 452.845 347.198
C -278.502 449.809 348.058
C -280.588 446.428 347.905
C -280.817 443.145 348.588
C -281.219 440.077 349.668
C -282.782 437.458 350.538
C -284.728 434.168 351.020
C -286.072 431.927 349.299
C -287.203 428.850 348.171
C -289.293 426.530 346.887
C -290.514 423.191 345.404
C -291.989 420.602 343.970
C -295.577 419.162 342.664
C -297.019 417.169 341.349
C -298.836 414.967 338.293
C -300.264 412.975 336.525
C -302.253 410.590 334.994
C -304.520 408.839 333.245
C -306.124 407.290 330.765
C -306.378 405.568 327.833
C -307.341 404.195 324.921
C -307.797 402.852 322.024
C -308.998 401.558 318.946
C -309.385 400.004 316.034
C -310.572 398.749 313.396
C -312.425 398.218 310.306
C -313.347 396.235 307.882
C -315.295 396.288 304.956
C -318.317 396.988 302.361
C -320.959 396.547 298.914
C -322.360 396.921 295.763
C -324.123 396.173 293.944
C -325.166 394.083 290.798
C -326.110 390.413 289.063
C -326.819 388.709 286.389
C -329.374 387.657 284.166
C -331.325 386.426 281.727
C -333.152 384.947 279.376
C -335.319 384.838 276.829
C -337.585 384.046 274.513
C -339.738 383.601 271.850
C -341.863 382.690 269.551
C -344.163 381.856 267.418
C -346.668 381.138 265.393
C -349.206 378.989 264.279
C -352.130 377.295 263.619
C -355.030 375.847 262.205
C -357.735 374.976 260.140
C -360.407 373.770 259.457
C -362.716 370.540 258.695
C -365.973 369.194 257.954
C -369.266 367.836 257.377
C -372.262 366.860 256.872
C -375.462 365.584 256.143
C -378.465 364.503 255.602
C -381.586 363.267 256.924
C -384.086 362.273 258.836
C -386.624 362.181 260.602
C -389.690 362.518 262.094
C -393.161 360.880 262.728
C -395.852 360.847 265.062
C -398.826 361.294 267.056
C -401.488 361.483 268.959
C -404.480 362.002 271.268
C -406.640 361.687 273.026
C -408.312 361.679 275.851
C -410.098 361.406 278.890
C -410.928 362.477 282.306
C -411.474 363.272 285.113
C -412.578 364.475 288.401
C -413.350 365.408 291.179
C -412.508 364.418 295.143
C -412.390 364.348 298.840
C -411.799 366.531 301.576
C -411.929 367.331 304.895
C -411.220 368.069 307.751
C -409.984 368.170 310.829
C -407.720 369.800 313.166
C -406.824 369.579 316.795
C -406.211 370.896 320.047
C -403.637 371.019 322.469
C -402.649 370.801 325.858
C -399.963 372.580 327.573
C -397.694 373.826 330.032
C -395.824 373.591 332.363
C -393.868 374.010 334.958
C -390.560 374.428 337.007
C -387.350 375.860 337.766
C -384.703 375.816 339.259
C -381.396 376.349 339.939
C -378.938 378.136 341.471
C -374.750 377.066 340.916
C -370.759 376.735 341.897
C -367.810 377.743 339.972
C -364.700 378.412 339.816
C -361.348 378.423 338.399
C -358.446 377.952 337.810
C -355.234 377.792 336.480
C -352.855 378.112 334.470
C -350.011 379.166 332.702
C -346.702 377.907 331.167
C -343.218 377.268 329.795
C -341.787 376.668 326.719
C -340.167 374.727 323.715
C -338.419 374.289 321.068
C -336.272 374.293 318.381
C -334.460 373.494 315.719
C -333.296 371.788 313.099
C -332.306 370.780 310.043
C -331.676 370.544 306.826
C -329.702 368.845 303.830
C -328.026 368.573 300.858
C -329.126 366.637 297.650
C -329.289 364.134 294.634
C -330.342 364.120 291.438
C -330.645 363.559 288.021
C -331.690 362.182 285.216
C -332.696 360.388 282.466
C -333.547 359.342 279.238
C -335.524 358.474 276.831
C -336.807 358.411 273.355
C -339.080 356.500 271.330
C -340.874 353.597 268.933
C -344.342 352.257 267.884
C -346.931 351.633 266.170
C -349.614 350.228 264.689
C -352.527 349.280 263.456
C -355.709 347.137 263.169
C -358.389 345.746 263.823
C -361.086 344.411 264.512
C -364.238 343.280 264.330
C -367.900 343.253 263.387
C -370.650 341.594 265.276
C -373.784 340.057 265.417
C -376.781 340.255 266.873
C -379.729 338.670 268.855
C -383.478 338.624 268.814
C -386.373 337.701 269.593
C -389.014 337.434 271.637
C -391.493 337.267 273.878
C -394.474 338.329 275.399
C -396.536 337.299 277.970
C -399.381 335.489 280.324
C -401.004 335.977 282.719
C -403.336 336.800 285.783
C -405.295 336.999 288.036
C -407.240 337.607 291.088
C -408.231 337.444 294.167
C -409.018 338.200 297.155
C -409.108 339.266 300.257
C -409.121 339.955 303.469
C -409.006 341.251 306.850
C -409.155 342.322 310.011
C -408.719 343.288 313.008
C -406.450 343.461 316.268
C -405.886 344.735 319.327
C -405.600 345.623 322.468
C -404.644 345.447 325.488
C -402.975 345.457 328.960
C -400.229 346.176 330.276
C -397.816 347.282 332.506
C -394.976 347.304 334.333
C -392.159 348.602 336.617
C -389.461 349.295 338.399
C -386.040 347.704 339.953
C -383.630 348.074 341.308
C -379.593 348.877 342.046
C -376.837 349.418 343.162
C -373.841 349.641 344.885
C -370.710 349.397 346.067
C -367.433 349.824 346.513
C -364.494 351.555 346.463
C -361.285 352.544 346.355
C -358.376 353.909 346.079
C -354.928 354.731 345.891
C -351.983 356.264 345.757
C -348.899 356.921 345.762
C -345.309 356.845 345.149
C -342.323 358.009 345.771
C -338.982 357.499 344.802
C -335.809 356.301 345.167
C -332.421 356.533 347.177
C -327.809 356.823 346.378
C -324.284 358.192 348.101
C -320.804 356.639 346.714
C -317.196 355.276 346.536
C -314.737 352.782 346.586
C -312.700 352.645 347.381
C -309.709 354.563 349.408
C -305.543 354.319 349.614
C -301.485 355.742 348.941
C -300.248 357.299 351.889
C -296.702 356.333 351.461
C -293.747 356.290 353.252
C -289.725 356.800 351.689
C -286.792 358.184 351.492
C -283.294 357.720 351.846
C -279.942 357.859 351.954
C -276.649 358.222 352.238
C -273.444 357.505 351.594
C -270.133 357.100 351.599
C -266.746 356.647 351.109
C -263.493 356.414 351.151
C -260.283 355.961 351.311
C -257.067 355.258 351.538
C -254.046 355.206 353.319
C -251.273 354.457 355.216
C -248.037 353.778 356.473
C -244.622 353.046 356.857
C -242.138 352.161 358.309
C -239.169 352.877 360.958
C -236.248 351.690 362.697
C -233.422 350.439 364.559
C -230.947 349.125 366.087
C -228.092 347.929 367.764
C -225.552 346.689 369.345
C -224.265 344.936 372.222
C -223.859 343.288 375.054
C -223.611 341.067 377.192
C -222.981 338.273 379.073
C -220.850 336.733 381.940
C -220.946 334.204 384.445
C -220.776 331.258 386.524
C -220.643 328.727 388.602
C -220.716 325.632 390.831
C -220.618 323.823 392.969
C -221.693 321.849 395.362
C -222.773 319.907 398.112
C -225.129 317.647 399.799
C -227.120 315.941 401.190
C -229.260 313.440 402.814
C -231.139 311.494 404.181
C -234.243 311.596 406.966
C -237.010 310.666 409.238
C -240.070 308.868 409.190
C -242.688 307.303 410.730
C -245.447 306.498 411.700
C -248.482 306.416 413.039
C -252.074 306.265 412.473
C -255.209 305.998 414.503
C -258.387 304.634 415.357
C -261.747 305.662 415.756
C -264.761 305.526 417.600
C -268.196 305.751 416.386
C -271.758 305.819 416.156
C -274.517 306.614 417.018
C -277.729 306.967 417.561
C -281.347 308.422 417.242
C -284.281 309.514 415.473
C -286.949 310.968 415.387
C -289.597 312.740 414.149
C -292.762 312.852 412.905
C -294.519 316.642 411.664
C -297.523 319.371 410.936
C -298.191 321.327 407.912
C -300.150 323.110 406.144
C -301.117 325.855 403.958
C -302.270 328.363 402.787
C -303.163 331.097 400.827
C -303.209 333.128 398.446
C -303.945 334.936 395.526
C -304.396 338.514 394.157
C -305.267 341.764 392.394
C -303.670 344.039 390.357
C -301.812 347.303 389.213
C -300.772 349.571 387.206
C -300.081 351.840 384.715
C -298.953 354.394 382.922
C -297.180 357.075 382.030
C -295.204 359.302 380.458
C -293.139 360.819 378.399
C -291.577 364.170 376.954
C -290.307 366.372 374.663
C -286.674 367.788 374.450
C -283.561 370.175 374.379
C -280.576 370.361 372.837
C -277.704 371.495 371.241
C -274.578 372.468 370.872
C -271.383 373.725 370.806
C -268.166 374.738 369.874
C -264.937 374.611 369.763
C -261.593 374.750 368.172
C -258.136 374.989 369.126
C -254.377 376.319 370.346
C -251.104 375.069 371.975
C -248.097 374.156 372.360
C -244.955 373.621 373.462
C -242.004 372.556 374.492
C -239.208 371.813 377.027
C -237.643 370.660 379.429
C -236.112 369.448 381.820
C -233.733 368.035 383.714
C -230.840 365.760 384.582
C -230.056 364.379 387.953
C -227.796 363.151 390.317
C -227.137 360.506 392.245
C -226.327 358.913 395.699
C -224.040 356.331 397.168
C -222.587 354.685 399.410
C -222.426 352.426 401.878
C -222.538 350.159 404.337
C -222.211 346.942 405.704
C -222.541 345.436 408.794
C -221.995 343.956 412.592
C -222.940 341.815 414.361
C -224.060 338.766 416.588
C -224.608 336.620 418.599
C -225.884 333.987 420.815
C -227.503 332.519 423.205
C -229.471 330.618 424.828
C -232.038 328.969 426.036
C -234.611 327.589 427.540
C -237.579 325.853 428.683
C -240.156 324.144 429.947
C -242.928 322.959 430.954
C -246.738 323.500 431.953
C -249.730 322.186 432.736
C -252.494 320.905 433.945
C -255.231 320.825 435.547
C -258.787 320.992 437.021
C -261.626 322.067 436.264
C -265.061 322.394 435.934
C -268.111 323.844 435.932
C -271.889 324.313 435.345
C -275.034 325.237 434.911
C -277.718 328.228 435.623
C -280.273 329.284 435.260
C -283.487 331.373 433.587
C -286.129 332.629 432.826
C -289.259 334.087 432.562
C -291.924 336.099 432.233
C -294.348 337.985 430.935
C -296.619 338.924 428.571
C -298.774 340.554 426.574
C -300.746 341.777 424.333
C -302.932 343.705 422.309
C -305.083 344.802 420.025
C -307.140 346.530 418.374
C -308.813 349.267 416.650
C -311.427 350.418 415.068
C -312.551 353.367 413.519
C -314.412 354.875 410.319
C -317.163 357.448 408.858
C -319.442 359.080 408.108
C -322.113 360.005 406.547
C -324.111 363.076 405.285
C -325.531 365.149 406.452
C -327.579 366.600 404.974
C -328.730 368.051 403.499
C -331.801 369.190 401.085
C -334.973 372.951 401.607
C -335.653 375.372 401.582
C -334.927 378.682 398.997
C -334.998 381.689 396.135
C -336.815 383.477 394.433
C -341.056 385.854 393.449
C -339.963 387.442 390.631
C -340.720 390.437 389.606
C -342.961 393.293 387.933
C -344.800 396.605 388.225
C -346.386 399.853 387.230
C -344.423 403.732 388.264
C -346.510 406.337 385.435
C -346.362 410.632 387.464
C -347.664 414.359 386.438
C -348.810 416.760 383.949
C -351.717 419.190 386.153
C -354.230 419.223 384.845
C -357.882 420.526 384.625
C -362.081 416.707 383.563
C -364.686 418.094 383.637
C -367.730 418.832 384.271
C -372.150 421.760 383.212
C -375.191 423.526 385.304
C -378.609 424.927 384.384
C -380.845 425.872 384.865
C -385.009 428.003 383.758
C -388.146 427.535 383.382
C -392.725 426.659 385.143
C -396.060 423.920 385.738
C -399.086 425.314 383.813
C -402.377 427.947 384.576
C -405.405 429.661 383.726
C -407.515 429.762 381.619
C -410.738 431.104 381.061
C -414.930 432.240 379.439
C -418.884 433.186 379.319
C -421.819 433.453 377.990
C -425.002 434.609 376.891
C -428.701 435.769 376.857
C -431.929 437.527 377.149
C -434.237 440.001 376.361
C -435.612 444.623 377.338
C -435.214 447.433 378.346
C -437.039 450.920 381.173
C -436.163 455.377 379.553
C -433.737 458.196 381.380
C -432.806 462.002 381.836
C -435.789 464.086 380.867
C -435.928 466.715 378.145
C -438.917 466.893 379.343
C -442.774 466.159 377.893
C -445.106 466.521 376.224
C -448.282 464.254 373.658
C -451.323 462.061 372.589
C -454.467 460.738 372.124
C -456.480 458.268 369.481
C -457.788 455.703 367.666
C -459.131 453.714 369.400
C -461.338 448.577 369.454
C -461.793 446.009 367.293
C -463.687 443.416 367.010
C -465.573 440.082 365.777
C -466.986 437.086 364.769
C -471.299 434.239 364.128
C -473.101 431.856 362.260
C -474.122 429.072 358.552
C -477.100 427.152 357.774
C -479.379 425.671 358.509
C -483.143 426.572 358.374
C -485.295 425.040 360.021
C -488.353 425.758 361.844
C -489.402 421.368 363.376
C -494.485 424.156 362.283
C -498.010 425.967 364.185
C -501.342 426.803 365.275
C -506.092 426.863 365.966
C -508.067 425.420 368.559
C -511.042 424.221 368.437
C -514.283 424.519 367.259
C -517.877 424.203 369.965
C -520.760 423.075 368.415
C -525.178 421.965 367.975
C -528.363 421.801 368.596
C -531.602 422.894 367.649
C -534.866 423.523 367.181
C -538.110 424.225 366.994
C -541.094 424.439 365.493
C -544.196 425.158 364.502
C -547.406 425.452 363.264
C -550.489 426.134 362.453
C -553.470 426.995 361.496
C -556.389 428.006 360.338
C -559.138 430.184 360.400
C -561.469 432.672 359.923
C -564.322 434.625 359.178
C -567.412 435.827 358.016
C -569.471 437.902 357.300
C -572.277 440.598 358.399
C -574.661 443.121 357.438
C -576.926 445.762 356.483
C -578.865 448.058 355.410
C -581.189 450.515 354.430
C -583.204 452.845 353.432
C -583.771 456.331 352.703
C -583.514 459.588 352.220
C -583.030 462.380 350.981
C -582.800 465.204 349.055
C -584.235 468.752 348.356
C -583.310 471.932 347.045
C -582.582 474.912 345.144
C -581.917 477.739 343.624
C -580.904 480.869 341.691
C -580.373 483.490 340.854
C -578.647 486.201 340.188
C -576.891 489.229 339.689
C -573.920 491.170 338.736
C -571.462 492.708 338.103
C -568.648 494.715 336.867
C -566.242 496.334 335.986
C -563.017 498.324 337.731
C -559.917 500.264 338.283
C -556.531 500.326 337.218
C -553.487 501.843 336.887
C -550.540 502.543 337.054
C -547.467 503.279 338.066
C -544.010 502.192 338.393
C -540.734 503.611 339.522
C -537.259 504.330 339.217
C -534.222 503.754 340.935
C -531.111 504.978 342.088
C -527.953 503.189 342.477
C -524.547 502.339 343.126
C -521.994 502.375 344.697
C -518.926 502.196 345.832
C -515.806 500.765 347.711
C -513.390 498.246 348.578
C -511.168 497.194 350.365
C -509.144 494.973 351.995
C -506.223 493.243 352.220
C -505.545 490.461 355.505
C -503.362 488.311 358.264
C -503.456 484.724 359.003
C -502.149 482.131 360.310
C -502.069 478.985 362.139
C -501.661 476.825 364.178
C -501.630 473.903 366.070
C -502.285 470.989 367.004
C -502.268 467.539 367.662
C -502.814 464.939 370.460
C -502.910 462.021 372.889
C -505.182 459.621 373.865
C -507.864 457.738 376.028
C -509.593 455.272 377.114
C -511.028 452.300 378.083
C -512.892 449.944 379.493
C -515.330 448.484 381.240
C -517.915 446.594 382.279
C -520.459 444.521 382.472
C -522.903 442.280 384.654
C -524.864 439.615 385.529
C -528.734 439.547 386.040
C -532.323 439.177 387.582
C -535.390 438.207 386.595
C -538.582 436.836 386.467
C -541.870 436.693 386.613
C -545.266 436.740 387.120
C -548.702 436.081 387.070
C -551.803 436.581 386.301
C -555.210 435.646 385.185
C -558.524 437.035 385.112
C -562.368 438.337 386.069
C -565.086 440.841 384.942
C -567.740 442.036 383.694
C -570.549 443.780 383.037
C -573.054 445.613 381.908
C -575.353 448.688 381.677
C -576.374 451.574 381.257
C -577.350 454.465 380.786
C -579.141 457.116 379.781
C -581.313 459.216 377.507
C -581.439 462.939 377.401
C -583.117 465.936 376.765
C -582.946 468.756 374.987
C -583.039 472.635 374.713
C -584.498 475.291 372.507
C -585.307 478.184 371.601
C -584.700 481.279 370.472
C -583.828 484.320 369.383
C -583.249 486.770 366.935
C -582.293 490.086 366.818
C -582.126 494.195 366.828
C -580.540 496.414 365.748
C -578.526 499.344 364.054
C -577.302 501.856 362.987
C -575.239 504.603 361.694
C -573.107 507.039 361.587
C -570.604 508.863 360.861
C -567.619 510.113 360.318
C -564.665 511.539 360.133
C -561.278 512.690 359.563
C -558.264 514.011 358.988
C -555.210 514.877 358.827
C -551.568 514.947 360.420
C -548.290 515.614 360.097
C -545.203 516.701 359.925
C -542.395 517.730 360.983
C -538.867 518.413 362.372
C -536.448 516.848 363.592
C -533.235 515.835 364.412
C -530.636 514.796 366.300
C -527.149 513.438 367.215
C -524.370 512.170 368.480
C -522.430 511.307 371.965
C -520.246 510.159 373.266
C -517.791 507.329 375.124
C -515.606 505.730 376.468
C -512.955 504.433 378.278
C -510.891 502.961 380.477
C -509.117 500.683 382.146
C -507.358 497.786 382.521
C -505.844 495.002 383.639
C -504.432 492.169 384.261
C -502.963 489.250 385.645
C -501.351 486.392 386.171
C -499.925 483.909 387.491
C -499.119 481.069 389.624
C -497.010 478.757 390.554
C -496.770 476.098 392.842
C -491.997 475.827 393.873
C -490.102 474.636 396.657
C -488.569 472.419 397.206
C -485.396 473.001 396.195
C -484.327 470.189 395.056
C -483.946 466.148 395.596
C -483.304 462.019 397.308
C -483.909 459.219 396.207
C -487.219 454.902 397.961
C -489.328 452.068 396.847
C -490.164 448.841 394.109
C -492.412 445.682 395.032
C -493.449 441.937 394.780
C -493.379 439.662 395.832
C -492.740 435.868 396.785
C -493.110 432.583 394.581
C -492.576 428.136 392.337
C -492.286 424.916 392.655
C -493.819 421.761 392.132
C -494.725 418.543 391.827
C -495.571 415.328 391.807
C -496.553 412.450 390.409
C -497.766 409.428 389.686
C -498.713 406.310 388.546
C -499.812 403.295 387.969
C -501.132 400.395 387.346
C -502.673 397.570 386.614
C -504.708 394.855 387.501
C -507.242 392.595 388.066
C -509.440 389.824 388.126
C -511.159 386.832 387.467
C -513.420 384.854 387.648
C -515.460 382.022 389.690
C -518.243 379.741 389.835
C -521.125 377.580 390.045
C -523.736 375.746 390.013
C -526.467 373.526 390.115
C -529.079 371.613 390.161
C -532.546 371.144 391.037
C -535.664 371.478 392.073
C -538.693 372.080 392.238
C -542.067 372.474 391.790
C -545.612 371.138 392.676
C -549.001 372.191 392.971
C -552.483 373.082 392.641
C -555.660 373.884 392.580
C -559.278 375.064 392.303
C -561.973 375.684 392.752
C -564.624 377.489 393.456
C -567.482 379.316 394.452
C -569.520 382.369 394.620
C -571.075 384.885 394.867
C -573.304 387.801 394.803
C -575.045 390.281 394.862
C -575.915 393.415 397.475
C -577.276 396.502 398.993
C -577.665 399.949 398.243
C -579.042 403.029 398.780
C -579.472 405.969 399.392
C -579.554 408.981 400.783
C -578.292 412.394 400.767
C -578.924 415.611 402.577
C -579.559 419.108 402.803
C -578.153 422.020 404.236
C -578.606 425.067 405.972
C -576.702 428.167 405.683
C -575.511 431.512 406.057
C -574.739 433.959 407.608
C -573.946 436.945 408.698
C -571.701 439.916 409.897
C -568.961 442.235 409.671
C -567.133 444.323 410.912
C -564.337 446.205 411.480
C -562.568 449.082 411.058
C -558.590 449.506 412.786
C -555.348 451.476 414.402
C -551.815 451.284 413.456
C -548.859 452.468 413.533
C -545.228 452.385 413.767
C -542.371 452.629 414.644
C -538.915 452.498 415.031
C -535.919 451.742 414.531
C -532.539 451.667 413.579
C -528.991 450.905 414.890
C -525.304 450.611 415.752
C -522.817 448.247 415.436
C -520.282 445.405 416.390
C -517.664 443.574 416.171
C -514.633 442.038 415.635
C -511.976 440.054 415.748
C -509.993 437.488 416.532
C -507.947 434.815 416.484
C -506.113 432.235 415.601
C -503.239 429.623 416.424
C -500.547 427.572 415.915
C -500.419 423.676 416.143
C -499.550 419.991 417.171
C -499.249 416.980 415.700
C -498.212 413.784 414.809
C -498.155 410.492 414.707
C -498.113 407.071 415.008
C -497.688 403.636 414.493
C -498.606 400.599 413.870
C -498.407 397.257 412.281
C -499.820 393.975 412.667
C -500.718 390.096 413.906
C -503.573 387.493 413.877
C -505.307 384.942 413.161
C -507.276 382.206 413.208
C -509.522 379.805 412.890
C -512.472 377.570 413.939
C -515.283 376.619 414.800
C -518.120 375.718 415.620
C -521.012 374.033 415.814
C -523.993 372.041 414.610
C -527.376 371.976 416.170
C -530.410 370.386 416.855
C -533.717 370.710 416.534
C -537.312 370.691 418.017
C -540.731 369.415 417.157
C -543.756 368.707 417.598
C -547.002 369.430 418.002
C -550.170 370.414 418.432
C -553.427 371.183 417.368
C -556.406 372.192 418.793
C -560.071 372.417 420.645
C -562.471 374.101 420.752
C -565.762 376.261 420.651
C -568.434 377.587 420.882
C -571.380 379.768 421.059
C -573.519 381.937 422.160
C -575.370 384.507 422.455
C -576.606 387.539 422.680
C -577.842 390.518 423.303
C -578.984 393.951 423.481
C -580.297 397.015 423.711
C -581.017 400.085 424.111
C -580.220 403.617 425.751
C -580.825 406.919 425.929
C -581.745 410.025 426.419
C -582.079 412.774 427.967
C -581.926 416.215 429.693
C -579.882 418.527 430.209
C -578.478 421.666 430.653
C -576.601 424.123 432.009
C -574.835 427.524 432.399
C -573.023 430.198 433.105
C -570.619 431.897 435.932
C -568.924 433.976 436.693
C -565.463 436.266 437.216
C -563.344 438.336 437.815
C -561.268 440.847 438.988
C -558.888 442.744 440.401
C -556.034 444.375 440.966
C -553.202 446.064 440.097
C -550.151 447.463 439.931
C -547.282 448.792 439.294
C -543.994 450.127 439.302
C -541.136 451.660 438.578
C -538.268 452.963 438.722
C -534.744 453.589 439.400
C -532.175 455.601 439.307
C -528.768 455.655 440.176
C -524.255 455.244 436.763
C -521.075 454.307 435.246
C -516.526 458.607 433.011
C -513.436 454.919 434.162
C -510.008 453.781 434.495
C -506.002 453.651 437.070
C -502.449 452.831 437.954
C -498.767 452.107 440.562
C -495.349 453.290 441.668
C -492.055 450.932 441.341
C -489.835 449.683 437.609
C -486.385 449.277 435.358
C -483.486 447.629 434.315
C -480.006 448.820 436.274
C -474.825 448.303 436.377
C -472.499 447.890 435.598
C -468.764 448.870 431.867
C -466.584 446.011 430.003
C -463.808 445.306 428.841
C -462.581 444.803 426.316
C -459.060 444.645 426.532
C -456.119 442.430 427.125
C -452.945 440.511 427.908
C -449.797 442.553 426.597
C -446.536 441.082 425.196
C -443.036 442.027 422.864
C -439.903 442.643 420.100
C -437.315 441.638 418.365
C -434.010 441.500 416.174
C -432.548 438.702 415.341
C -429.874 436.974 414.396
C -427.657 435.085 414.284
C -426.227 433.370 414.882
C -425.731 429.773 418.142
C -423.569 425.875 418.428
C -423.342 422.074 420.167
C -422.216 419.152 419.945
C -420.977 416.054 420.835
C -416.748 415.024 419.975
C -413.421 414.959 423.965
C -410.179 413.778 425.956
C -407.693 414.280 429.076
C -405.290 411.834 431.678
C -404.426 408.140 434.948
C -401.433 408.109 436.676
C -398.519 405.783 438.049
C -396.679 405.057 439.250
C -397.499 404.671 443.427
C -395.487 405.178 445.878
C -392.139 402.862 447.086
C -391.086 400.234 449.026
C -388.648 399.654 448.377
C -386.652 398.391 452.609
C -384.685 398.436 455.950
C -381.986 397.375 457.116
C -382.209 395.414 459.762
C -381.747 395.101 464.250
C -381.074 394.744 468.073
C -382.933 392.127 470.518
C -384.934 391.397 474.771
C -386.277 387.997 477.417
C -388.499 386.895 479.487
C -390.495 381.003 480.272
C -392.326 380.547 482.713
C -394.560 379.770 486.240
C -395.876 377.760 489.176
C -398.605 375.917 489.048
C -400.424 373.520 488.856
C -401.340 369.891 489.670
C -400.673 367.162 489.984
C -405.489 364.767 489.712
C -406.893 360.519 490.815
C -406.454 355.538 489.384
C -402.833 354.025 487.827
C -399.101 350.799 487.745
C -400.084 347.579 486.844
C -398.647 344.704 487.928
C -397.074 341.335 487.644
C -395.818 339.543 490.421
C -395.713 338.010 492.600
C -392.850 334.967 494.308
C -391.648 332.446 495.942
C -390.152 327.928 496.403
C -389.874 323.719 496.848
C -387.440 321.640 496.854
C -385.849 318.143 498.106
C -383.708 314.351 497.772
C -381.513 311.757 498.398
C -378.675 308.591 499.357
C -374.820 306.390 500.457
C -375.443 303.034 501.283
C -375.190 299.194 501.612
C -376.253 295.442 502.480
C -375.224 291.952 504.066
C -373.492 288.125 501.059
C -370.389 285.842 500.032
C -367.676 284.914 498.504
C -366.146 282.441 496.473
C -364.218 280.495 494.534
C -362.115 278.567 492.827
C -361.060 276.823 490.172
C -359.619 274.721 488.020
C -358.230 272.889 485.445
C -356.674 270.874 483.407
C -355.310 268.705 481.414
C -354.146 266.372 479.391
C -352.376 263.399 478.818
C -351.310 260.171 478.271
C -350.004 257.142 476.994
C -348.741 254.575 474.956
C -347.992 251.754 474.221
C -345.515 248.575 474.544
C -344.752 245.169 473.658
C -344.082 241.705 472.902
C -343.688 238.641 472.099
C -342.975 235.311 471.207
C -342.479 232.208 470.425
C -342.947 228.717 471.202
C -343.805 225.814 472.521
C -345.302 223.210 473.257
C -347.101 220.297 473.398
C -346.937 216.423 473.714
C -348.838 213.628 474.837
C -350.988 210.777 475.359
C -352.813 208.137 476.029
C -355.204 205.257 476.765
C -356.436 202.928 477.718
C -358.410 201.028 479.527
C -360.321 198.904 481.610
C -363.298 198.092 483.605
C -365.646 197.521 485.328
C -368.715 196.515 487.072
C -371.207 195.787 488.636
C -372.493 195.744 492.605
C -374.515 195.381 495.681
C -377.669 196.358 496.984
C -380.220 196.114 499.242
C -382.273 196.684 501.403
C -383.830 197.495 504.219
C -385.946 199.883 505.967
C -387.638 200.200 509.293
C -390.395 200.834 511.457
C -391.298 202.976 514.122
C -392.835 203.408 517.277
C -394.622 206.316 518.570
C -396.504 208.561 520.612
C -397.229 209.935 523.175
C -398.602 211.584 525.651
C -399.363 214.556 528.080
C -400.215 217.946 528.923
C -400.442 220.210 530.938
C -400.515 223.388 532.197
C -402.254 226.109 533.269
C -400.161 229.696 534.587
C -399.569 233.171 536.726
C -398.614 236.497 535.521
C -398.364 239.639 535.974
C -396.820 242.931 535.802
C -395.467 245.535 536.414
C -393.869 248.627 536.358
C -392.449 251.192 535.263
C -391.644 254.418 534.132
C -389.038 257.241 534.490
C -386.976 260.423 534.721
C -384.432 261.917 532.941
C -380.825 263.110 531.950
C -378.583 264.903 530.532
C -376.579 267.226 528.976
C -374.028 268.955 527.746
C -370.927 269.760 526.815
C -368.170 270.700 525.127
C -366.011 271.593 522.815
C -362.522 273.199 521.812
C -360.243 275.022 520.026
C -357.129 273.715 518.066
C -353.466 273.056 516.822
C -351.871 272.460 513.920
C -349.549 272.398 511.334
C -347.095 271.287 509.437
C -344.333 270.060 507.805
C -341.857 269.295 505.455
C -340.240 267.447 503.352
C -338.497 266.654 500.179
C -336.337 264.122 498.823
C -333.074 261.733 497.804
C -332.188 258.170 496.603
C -331.294 255.754 494.760
C -329.936 252.950 493.472
C -329.132 250.062 492.088
C -327.979 246.393 491.994
C -327.847 243.337 492.436
C -327.782 240.282 492.873
C -327.485 236.980 492.366
C -327.741 233.682 490.535
C -328.114 230.318 492.095
C -327.676 226.853 492.058
C -329.328 223.959 492.262
C -329.857 220.427 493.801
C -330.632 216.932 492.688
C -330.988 213.824 492.933
C -332.528 211.029 493.953
C -334.222 208.395 495.130
C -336.592 205.810 494.955
C -337.699 203.223 496.956
C -338.239 199.663 498.943
C -340.349 198.034 500.168
C -343.264 195.781 501.560
C -345.139 193.757 502.715
C -347.791 191.791 504.320
C -349.635 190.439 506.614
C -352.109 189.609 508.433
C -354.739 189.521 510.393
C -357.116 189.360 512.655
C -360.041 189.508 514.788
C -362.721 189.360 516.777
C -365.094 189.738 518.857
C -366.582 191.512 522.089
C -369.206 192.110 524.103
C -371.633 192.303 526.296
C -373.000 192.765 529.121
C -374.614 193.899 532.431
C -375.321 196.542 533.948
C -376.929 198.900 535.916
C -377.355 201.326 538.226
C -379.055 204.120 540.261
C -380.018 206.653 542.155
C -378.883 209.090 545.225
C -379.411 211.294 546.850
C -379.569 215.237 548.235
C -380.019 217.852 549.682
C -380.510 220.506 551.852
C -380.293 223.187 553.857
C -380.156 226.328 554.970
C -380.844 229.668 554.925
C -380.851 233.009 555.285
C -381.128 236.222 555.231
C -380.905 239.736 555.681
C -381.387 243.024 555.668
C -381.223 246.118 556.250
C -380.016 249.503 556.846
C -380.627 252.609 557.646
C -378.928 255.654 558.097
C -379.966 259.002 558.571
C -379.220 261.279 560.057
C -379.557 264.655 559.447
C -379.993 267.675 561.997
C -380.055 271.155 563.300
C -382.431 274.333 564.478
C -386.822 275.822 564.678
C -389.208 278.007 564.978
C -390.570 281.054 563.778
C -392.331 283.812 563.028
C -394.056 286.615 562.563
C -395.811 288.848 560.792
C -397.342 291.535 559.543
C -399.223 293.994 558.015
C -400.786 296.649 556.944
C -402.133 299.349 555.748
C -403.311 302.104 554.365
C -403.665 305.592 554.272
C -403.452 308.980 553.700
C -403.954 312.359 552.782
C -405.113 315.368 551.390
C -404.981 318.266 550.585
C -405.113 322.191 551.543
C -404.861 325.625 550.486
C -404.442 329.057 549.453
C -404.033 332.011 548.317
C -403.784 335.354 547.243
C -403.411 338.389 546.176
C -401.237 341.204 545.576
C -398.684 343.277 545.288
C -396.225 344.839 544.248
C -393.847 346.580 542.502
C -392.233 350.060 541.850
C -389.185 351.575 540.801
C -386.354 353.070 539.136
C -383.716 354.517 537.836
C -380.577 355.912 536.175
C -378.251 357.335 535.530
C -375.050 357.971 535.175
C -371.620 358.812 535.006
C -368.077 358.011 534.448
C -365.211 357.305 534.137
C -361.701 356.652 533.285
C -358.787 356.032 532.727
C -355.317 355.174 534.878
C -351.844 354.329 535.828
C -349.344 351.916 535.102
C -346.120 350.787 535.147
C -343.597 349.173 535.635
C -341.051 347.524 536.978
C -339.468 344.303 537.583
C -336.305 342.989 539.097
C -333.354 340.996 539.168
C -331.844 338.479 541.142
C -328.937 337.148 542.653
C -328.070 333.654 543.255
C -326.387 330.646 544.187
C -324.759 328.899 545.998
C -322.882 326.618 547.415
C -321.942 323.451 549.512
C -322.159 319.994 550.479
C -321.559 317.730 552.417
C -321.915 314.788 554.119
C -321.152 311.498 554.538
C -323.013 309.182 557.726
C -323.327 306.213 560.569
C -326.031 303.801 561.109
C -327.114 301.099 562.402
C -329.497 298.908 564.065
C -330.971 297.177 566.020
C -333.234 295.178 567.752
C -335.866 293.644 568.468
C -338.387 291.246 568.945
C -340.915 289.915 571.539
C -343.319 288.028 573.793
C -346.708 288.011 574.419
C -350.135 288.687 576.210
C -353.207 288.239 576.995
C -356.424 287.222 577.665
C -359.544 286.958 578.764
C -362.457 287.741 580.188
C -365.705 288.305 580.872
C -368.966 288.684 580.710
C -372.487 288.941 582.525
C -375.839 288.512 583.066
C -378.620 291.250 583.194
C -381.530 293.610 584.359
C -384.242 295.094 583.031
C -387.417 296.414 582.522
C -389.811 298.670 582.340
C -392.180 301.150 582.516
C -395.024 303.145 582.099
C -396.733 305.685 581.059
C -399.642 307.432 579.570
C -400.936 310.769 579.247
C -402.768 314.460 579.892
C -402.743 318.113 578.636
C -403.595 320.804 577.199
C -404.226 324.008 576.363
C -404.533 327.041 575.093
C -403.903 330.824 574.798
C -402.505 333.556 574.430
C -401.067 336.256 574.016
C -400.308 339.353 572.980
C -400.074 342.296 570.617
C -397.491 344.982 570.691
C -396.446 348.253 570.051
C -394.128 350.040 568.445
C -391.394 352.804 568.364
C -390.276 355.628 566.167
C -388.675 358.196 565.337
C -385.927 359.885 564.433
C -383.037 361.347 563.593
C -380.631 362.561 561.341
C -377.589 364.188 561.489
C -374.540 366.938 561.727
C -371.745 367.316 560.922
C -368.081 367.865 559.586
C -365.328 368.707 558.774
C -361.803 369.106 557.831
C -358.577 369.279 558.057
C -355.465 368.737 557.674
C -352.450 367.456 557.489
C -349.368 366.334 557.665
C -346.142 364.695 557.487
C -343.052 363.443 557.277
C -340.303 361.858 557.458
C -337.899 359.356 559.399
C -335.119 357.467 559.432
C -332.189 356.012 559.617
C -329.621 354.758 560.995
C -326.837 352.758 562.753
C -326.408 349.977 564.120
C -324.993 347.000 565.195
C -324.134 344.479 567.271
C -322.786 341.069 568.449
C -321.900 338.238 569.911
C -321.539 336.366 573.519
C -320.983 334.046 574.965
C -321.499 330.378 576.904
C -321.270 327.745 578.371
C -320.551 325.003 580.361
C -320.404 322.574 582.671
C -320.977 319.771 584.385
C -321.867 316.503 584.779
C -322.925 313.515 585.894
C -324.035 310.548 586.503
C -325.248 307.506 587.871
C -326.228 304.376 588.403
C -327.152 301.667 589.726
C -328.847 299.180 591.778
C -329.135 296.089 592.788
C -331.108 294.138 594.948
C -333.352 290.917 595.350
C -333.811 288.269 598.840
C -334.993 284.388 599.754
C -337.592 283.926 602.421
C -338.432 278.980 602.528
C -340.248 275.331 603.245
C -336.776 273.244 606.087
C -335.762 269.011 606.186
C -335.579 268.197 608.371
C -336.409 269.091 612.927
C -335.771 269.603 615.829
C -335.641 269.198 620.393
C -335.190 273.745 624.300
C -335.166 274.149 627.944
C -334.750 276.768 632.953
C -336.358 275.840 635.534
C -338.147 274.349 638.876
C -337.951 272.183 641.289
C -337.578 271.701 644.784
C -337.327 270.646 647.960
C -336.859 269.434 651.020
C -337.524 269.064 654.280
C -337.486 268.508 657.568
C -337.940 267.872 660.931
C -337.833 267.180 664.116
C -337.657 266.729 667.326
C -337.468 266.525 670.614
C -335.631 266.089 673.570
C -333.834 266.400 676.489
C -332.631 266.381 679.816
C -332.286 266.181 683.306
C -330.963 266.609 685.975
C -328.121 265.649 688.685
C -326.563 266.295 691.867
C -324.901 267.054 694.979
C -323.591 267.902 697.763
C -322.098 268.562 700.882
C -320.719 269.334 703.708
C -318.222 271.210 705.514
C -315.779 273.226 706.443
C -314.138 275.680 707.366
C -312.854 278.509 708.810
C -310.293 279.943 711.364
C -308.368 282.860 712.053
C -306.938 286.002 713.106
C -305.424 288.766 714.005
C -303.885 292.148 714.870
C -302.165 294.259 715.533
C -300.270 296.908 715.124
C -298.019 299.603 714.711
C -296.919 302.736 713.136
C -295.980 305.186 711.748
C -294.984 308.471 710.449
C -294.115 311.109 709.235
C -291.479 312.470 706.301
C -289.546 314.595 703.971
C -290.071 317.135 701.547
C -288.980 319.661 699.522
C -288.294 321.396 697.130
C -287.109 322.610 694.278
C -287.819 323.649 690.864
C -286.000 325.208 687.986
C -285.557 327.561 685.350
C -285.073 327.632 681.847
C -283.403 328.996 679.044
C -284.665 329.504 675.657
C -285.001 330.400 672.217
C -284.090 330.615 669.369
C -283.599 331.306 666.204
C -283.737 330.901 662.315
C -285.345 330.340 659.147
C -285.222 329.716 656.175
C -286.160 328.549 653.102
C -287.464 329.080 650.004
C -287.957 325.771 647.213
C -288.211 323.914 643.540
C -290.788 321.642 642.267
C -292.217 320.160 639.838
C -293.822 317.409 638.077
C -294.490 315.143 636.230
C -295.874 312.428 634.548
C -297.785 310.045 633.866
C -300.292 307.954 632.573
C -300.909 304.445 631.090
C -301.992 301.283 629.287
C -303.458 298.278 630.120
C -303.838 294.458 630.945
C -305.296 291.623 631.247
C -307.239 288.785 631.201
C -308.426 285.702 631.512
C -308.683 282.505 632.428
C -309.691 279.534 633.649
C -311.319 277.102 635.145
C -311.985 273.222 635.655
C -313.727 270.325 636.188
C -313.515 267.927 639.263
C -312.983 264.796 641.567
C -314.348 263.457 644.336
C -315.573 261.251 646.727
C -315.625 259.380 649.438
C -315.317 257.285 652.142
C -315.907 255.233 654.913
C -315.929 254.416 658.042
C -317.338 253.009 661.167
C -316.235 252.005 664.437
C -314.635 249.950 667.694
C -313.186 250.534 671.227
C -312.892 250.618 674.379
C -311.815 250.459 677.570
C -310.925 250.836 680.728
C -308.501 251.267 683.684
C -306.335 252.403 685.573
C -304.193 253.601 687.445
C -302.550 254.646 690.175
C -302.069 256.138 693.616
C -299.030 257.909 694.846
C -296.893 258.912 697.421
C -295.530 261.602 698.852
C -292.453 263.583 700.169
C -291.469 265.659 703.132
C -289.566 267.255 705.049
C -287.613 269.837 705.908
C -285.681 272.503 706.506
C -284.996 275.707 707.769
C -282.296 277.852 707.959
C -278.869 279.873 708.999
C -277.614 282.513 708.746
C -276.106 286.147 708.595
C -274.601 288.729 708.730
C -273.023 292.016 708.311
C -271.046 294.346 707.237
C -269.920 297.020 705.932
C -269.169 299.541 703.971
C -268.073 301.873 701.934
C -267.418 304.575 699.611
C -266.625 307.168 697.659
C -265.981 309.270 695.364
C -265.027 310.049 691.584
C -264.637 312.289 689.109
C -263.816 314.521 686.854
C -262.362 315.703 684.294
C -261.011 316.858 680.876
C -261.629 316.498 677.830
C -262.005 317.095 674.436
C -261.815 316.599 671.101
C -262.424 317.107 667.332
C -262.768 317.041 664.044
C -261.549 315.147 660.641
C -261.776 314.806 657.882
C -263.093 313.411 654.166
C -263.670 312.825 651.258
C -263.738 312.290 647.837
C -263.737 311.091 644.703
C -264.702 309.740 641.810
C -266.899 309.013 639.306
C -268.591 307.681 636.727
C -270.600 306.628 634.433
C -272.258 305.020 631.738
C -274.339 304.127 629.307
C -275.670 302.748 626.803
C -276.849 300.299 624.378
C -278.251 299.633 621.505
C -279.196 296.867 619.551
C -277.875 295.810 615.068
C -277.060 292.252 614.050
C -274.229 290.653 611.191
C -275.746 287.760 609.042
C -278.405 285.045 606.804
C -276.491 282.446 604.128
C -275.273 278.716 603.726
C -274.863 277.745 602.483
C -272.434 274.561 600.230
C -271.541 274.344 597.396
C -268.815 273.442 595.084
C -267.346 270.528 592.177
C -267.678 268.040 590.049
C -265.986 266.120 587.298
C -266.675 263.062 584.370
C -265.707 261.776 580.435
C -263.514 258.273 578.828
C -260.917 256.482 576.490
C -259.563 258.067 573.112
C -258.834 255.880 570.285
C -255.128 257.749 570.111
C -252.143 259.482 565.476
C -250.152 262.111 563.621
C -247.293 264.934 564.594
C -244.388 265.179 562.853
C -241.430 267.181 561.467
C -238.837 265.542 560.125
C -234.849 267.469 558.922
C -231.999 262.655 557.798
C -230.137 263.055 559.445
C -229.249 265.650 563.271
C -227.357 266.946 566.506
C -226.710 266.874 569.955
C -226.679 266.693 573.502
C -225.766 265.262 576.504
C -226.232 266.985 580.630
C -221.999 268.716 581.586
C -221.687 266.363 585.064
C -220.899 263.912 590.278
C -219.094 267.388 592.909
C -218.955 268.517 597.729
C -218.798 268.055 599.354
C -217.717 267.626 602.672
C -214.918 265.360 604.241
C -212.115 265.545 605.033
C -208.914 263.851 603.901
C -205.901 260.583 604.998
C -202.628 264.830 603.653
C -199.740 265.875 606.587
C -196.126 263.987 607.102
C -194.120 260.849 608.339
C -191.799 260.254 610.220
C -189.338 260.510 613.869
C -187.389 258.448 613.631
C -186.740 256.138 615.550
C -182.402 254.226 615.319
C -181.634 251.340 618.064
C -178.470 251.145 617.885
C -176.162 251.013 619.565
C -174.975 249.016 625.468
C -172.877 250.110 627.828
C -170.326 249.549 628.793
C -168.017 248.624 631.321
C -164.693 250.309 633.210
C -160.746 250.545 632.627
C -156.605 250.222 631.702
C -153.215 251.257 630.154
C -150.422 254.184 630.175
C -145.524 255.652 629.398
C -142.830 255.810 631.123
C -139.748 256.714 633.176
C -137.522 255.597 633.597
C -133.372 257.495 636.126
C -130.865 259.626 638.481
C -129.699 262.573 643.373
C -127.920 264.515 646.137
C -123.847 266.823 647.065
C -121.976 267.755 650.496
C -119.287 267.891 653.297
C -119.488 267.969 656.230
C -117.255 269.756 658.604
C -117.603 269.544 664.078
C -115.738 269.234 666.524
C -113.325 269.246 668.921
C -111.251 267.842 669.594
C -110.221 269.057 673.363
C -109.761 268.714 676.333
C -108.925 268.878 682.077
C -105.741 270.461 683.862
C -103.283 270.841 686.593
C -101.898 274.561 689.427
C -99.758 276.081 690.224
C -99.349 280.092 692.639
C -99.737 280.371 696.023
C -100.321 278.606 699.790
C -101.035 276.788 703.387
C -103.076 275.952 707.047
C -105.522 276.146 710.294
C -105.053 275.335 713.867
C -103.933 278.506 716.950
C -103.186 278.963 720.190
C -102.582 281.595 721.904
C -103.733 282.204 725.815
C -106.349 285.915 726.865
C -104.023 288.329 728.697
C -105.733 290.244 731.602
C -105.033 293.497 732.943
C -103.234 297.374 731.900
C -100.762 301.341 732.652
C -95.976 301.504 738.137
C -94.813 304.147 738.095
C -93.783 308.399 740.008
C -93.746 311.432 740.828
C -94.548 315.793 742.693
C -94.440 320.016 743.768
C -94.359 322.897 743.060
C -92.279 326.274 742.043
C -90.112 328.132 739.049
C -89.321 331.392 738.001
C -89.127 334.431 736.414
C -90.917 336.679 733.119
C -92.028 339.736 732.774
C -90.016 344.005 734.044
C -88.991 346.862 733.649
C -90.311 349.631 732.904
C -91.125 352.341 732.030
C -91.957 354.774 730.114
C -91.811 358.272 730.879
C -92.785 358.663 726.850
C -92.890 361.526 724.483
C -91.380 361.520 721.422
C -90.258 366.714 719.530
C -88.756 368.690 716.919
C -90.624 369.876 714.249
C -90.794 374.037 713.749
C -88.061 374.961 711.806
C -84.367 374.759 709.988
C -82.393 376.424 711.346
C -79.241 379.640 711.270
C -77.872 383.314 713.106
C -74.048 383.677 714.396
C -70.554 383.764 716.806
C -69.604 385.848 719.674
C -66.428 386.084 721.366
C -65.614 386.516 725.660
C -64.058 384.965 731.284
C -64.023 384.159 735.015
C -64.768 381.632 737.202
C -62.714 382.640 739.730
C -61.240 380.126 740.683
C -59.042 378.539 742.474
C -58.430 376.768 745.485
C -57.290 374.982 748.088
C -55.953 373.409 750.694
C -55.682 370.955 752.954
C -55.074 369.019 755.601
C -54.496 366.631 758.027
C -53.742 364.785 760.607
C -53.209 363.022 763.280
C -52.911 361.267 766.059
C -52.032 360.987 769.443
C -51.890 360.825 772.878
C -51.550 359.895 776.274
C -51.218 358.151 779.306
C -51.299 357.769 782.290
C -49.691 358.348 785.954
C -49.924 357.900 789.520
C -50.246 357.595 793.101
C -50.737 357.209 796.231
C -50.999 356.747 799.711
C -51.400 356.379 802.903
C -52.650 357.680 806.027
C -54.064 359.462 808.420
C -56.081 360.675 810.426
C -58.533 361.370 812.716
C -59.325 362.222 816.429
C -61.735 363.876 818.463
C -64.467 364.965 820.555
C -66.815 366.144 822.515
C -69.761 367.468 824.546
C -71.430 368.835 826.333
C -73.605 371.045 827.412
C -75.746 373.551 828.690
C -78.587 375.868 828.439
C -80.795 377.833 828.156
C -83.802 379.936 828.095
C -86.205 381.777 827.944
C -87.004 385.800 827.177
C -88.692 389.044 826.625
C -91.326 390.436 824.695
C -93.585 392.899 823.984
C -95.168 395.109 822.637
C -96.141 397.894 821.117
C -97.370 399.443 818.062
C -98.540 402.812 816.918
C -100.783 405.071 815.323
C -100.806 407.466 812.721
C -101.818 410.638 811.528
C -102.649 411.639 808.118
C -103.656 413.480 805.230
C -103.715 415.870 803.421
C -104.336 418.185 801.187
C -104.038 420.218 797.857
C -103.899 420.633 794.288
C -103.314 422.316 791.826
C -102.435 423.111 788.619
C -103.293 423.917 785.427
C -100.221 424.543 782.400
C -98.529 426.112 778.983
C -96.902 424.375 776.198
C -95.812 424.355 773.206
C -93.511 423.596 770.489
C -91.480 423.723 768.287
C -89.165 423.102 765.763
C -87.272 421.546 763.816
C -85.806 419.908 761.077
C -82.545 419.656 759.031
C -79.730 419.269 756.511
C -77.106 417.102 755.969
C -73.450 415.673 755.906
C -71.000 413.844 754.955
C -68.660 411.821 753.450
C -65.908 410.162 752.621
C -62.830 408.887 752.788
C -60.133 406.873 752.823
C -58.092 404.296 752.815
C -54.445 402.806 752.327
C -51.993 400.606 751.401
C -49.555 398.615 753.712
C -46.345 397.196 755.465
C -45.291 394.293 756.801
C -43.367 391.569 757.783
C -41.507 389.665 759.723
C -39.349 388.014 761.824
C -37.429 385.611 763.492
C -36.583 383.673 765.938
C -35.467 380.520 767.533
C -34.189 379.374 770.690
C -31.777 378.454 773.965
C -31.967 377.708 777.751
C -31.930 376.165 780.516
C -31.483 375.187 783.712
C -31.601 374.171 786.852
C -31.437 374.511 790.680
C -32.037 375.372 793.587
C -32.703 376.234 796.475
C -33.313 376.180 799.772
C -34.604 374.863 803.073
C -35.643 376.911 806.009
C -36.106 377.335 809.445
C -38.406 378.077 811.748
C -39.639 380.140 814.805
C -41.397 379.600 818.072
C -42.502 380.312 820.921
C -44.577 381.837 823.065
C -46.742 383.506 824.994
C -49.695 383.886 826.855
C -51.191 386.316 828.800
C -52.391 388.825 831.829
C -54.694 390.431 832.681
C -57.910 392.352 833.895
C -60.096 393.927 835.196
C -62.962 395.997 836.180
C -64.819 398.597 836.713
C -67.202 400.703 836.633
C -69.530 402.855 835.786
C -71.599 405.295 835.041
C -74.130 407.606 833.869
C -76.519 409.799 833.063
C -78.467 411.982 831.824
C -79.082 415.035 829.352
C -81.224 417.141 827.844
C -83.260 419.466 826.754
C -84.137 422.295 825.617
C -85.026 425.525 823.714
C -84.862 426.700 820.819
C -85.586 428.432 817.904
C -85.118 430.398 815.199
C -85.812 432.141 811.835
C -85.880 433.724 808.933
C -83.824 436.318 806.546
C -83.588 437.648 804.106
C -82.581 438.465 800.130
C -82.186 439.555 797.339
C -81.738 441.357 794.415
C -80.623 442.936 791.673
C -79.567 443.576 788.575
C -79.384 443.110 785.202
C -78.501 442.989 781.962
C -77.955 442.500 778.820
C -76.798 442.425 775.467
C -76.426 441.982 772.194
C -75.416 442.102 769.209
C -73.329 442.114 766.224
C -73.036 442.509 762.997
C -70.580 442.387 760.484
C -68.686 444.388 756.871
C -64.394 444.342 754.434
C -61.734 442.235 752.888
C -60.031 441.723 749.675
C -59.738 444.101 745.244
C -60.008 444.258 740.655
C -59.298 444.857 737.496
C -57.587 445.315 734.525
C -56.063 447.327 732.869
C -55.825 448.340 729.821
C -53.341 449.369 727.069
C -49.780 450.622 725.357
C -47.758 452.183 724.672
C -46.420 453.757 722.377
C -47.336 454.281 718.784
C -47.107 456.235 716.301
C -47.622 459.539 714.627
C -48.432 461.306 711.191
C -47.634 462.097 707.625
C -52.181 462.139 705.580
C -52.942 462.140 702.252
C -52.566 465.007 698.709
C -52.520 463.602 694.502
C -52.397 463.213 690.883
C -50.861 462.065 687.306
C -51.447 463.923 683.975
C -51.877 466.277 679.916
C -51.494 466.573 676.802
C -51.702 467.485 672.656
C -53.441 465.079 669.796
C -55.240 463.542 667.618
C -55.070 467.522 662.791
C -59.286 465.700 660.988
C -64.494 470.113 662.401
C -66.419 470.537 658.570
C -66.881 473.262 656.900
C -68.740 475.977 656.115
C -69.882 476.887 654.205
C -69.630 478.019 650.728
C -69.192 483.219 652.450
C -69.123 485.488 650.504
C -69.680 488.525 648.969
C -70.969 490.175 647.630
C -71.883 494.308 649.343
C -76.232 495.288 644.531
C -78.962 496.745 644.931
C -80.621 501.290 646.459
C -80.081 506.362 643.293
C -83.381 507.159 644.282
C -84.503 508.997 647.047
C -83.478 513.209 651.254
C -85.511 516.870 648.670
C -85.988 519.914 646.703
C -88.946 521.944 647.469
C -92.294 523.851 648.752
C -95.764 524.832 650.336
C -97.946 526.830 652.829
C -101.893 528.246 657.122
C -104.920 526.953 658.782
C -106.614 526.941 659.324
C -109.069 527.538 655.705
C -109.709 529.249 655.779
C -112.966 529.619 653.393
C -116.598 529.988 652.239
C -117.530 534.393 652.139
C -120.870 534.808 655.229
C -123.545 537.297 655.809
C -126.864 537.633 655.559
C -129.094 539.980 655.599
C -131.780 542.470 655.498
C -131.876 546.186 655.547
C -129.355 547.697 656.390
C -130.260 553.174 658.289
C -133.043 553.454 656.634
C -136.639 553.899 656.331
C -139.143 557.071 653.482
C -143.192 557.116 650.987
C -144.902 557.503 649.396
C -147.920 558.774 648.191
C -150.363 559.443 647.469
C -152.117 559.005 645.590
C -155.169 560.325 645.023
C -158.528 559.707 645.522
C -161.244 561.532 643.778
C -165.357 561.364 641.645
C -169.221 562.183 643.516
C -173.053 559.855 642.579
C -177.062 560.680 640.771
C -181.824 559.016 643.662
C -184.405 558.294 639.154
C -188.454 558.017 639.603
C -190.516 555.682 637.745
C -193.901 553.457 636.886
C -198.063 551.156 635.272
C -196.698 547.662 632.561
C -194.125 543.199 630.393
C -192.751 543.308 626.605
C -191.261 539.506 624.506
C -189.955 537.252 621.820
C -187.987 532.611 621.102
C -188.435 531.056 618.858
C -189.960 527.498 614.385
C -189.938 525.107 612.020
C -189.352 523.293 608.851
C -187.945 520.966 606.383
C -188.779 520.071 603.616
C -191.694 517.117 600.306
C -190.746 514.991 597.397
C -191.528 514.372 594.314
C -190.346 511.272 589.764
C -188.440 510.180 586.534
C -188.456 509.411 583.250
C -190.251 510.047 577.805
C -190.367 508.289 574.223
C -190.010 507.989 570.880
C -189.739 507.242 567.624
C -191.087 503.867 564.929
C -192.974 503.995 562.093
C -193.408 502.068 559.915
C -193.938 502.946 556.734
C -197.400 505.572 552.405
C -196.391 508.595 552.472
C -196.396 512.235 551.989
C -198.405 516.161 550.241
C -196.901 519.610 549.075
C -199.589 523.227 548.342
C -200.821 525.727 544.450
C -200.976 529.076 541.841
C -202.527 531.237 539.685
C -202.783 533.875 539.615
C -204.663 537.106 537.488
C -205.384 540.109 534.520
C -205.768 542.111 531.873
C -205.218 544.288 528.737
N -37.275 -39.032 33.927
N -116.557 185.703 48.810
N -188.524 94.232 124.957
N -99.384 109.631 239.056
N -280.520 440.584 306.907
N -372.756 361.061 299.837
N -260.408 340.271 396.642
N -545.534 474.197 364.669
N -541.621 408.782 411.662
N -363.665 230.953 509.805
N -363.267 326.735 562.108
N -296.574 290.874 672.818
N -67.636 397.066 793.839
