# Supplementary material for: Impact of DNA methylation on 3D genome structure
Source: Nat Commun. 2021 May 28;12:3243. doi: 10.1038/s41467-021-23142-8 (PMC8163762; doi:10.1038/s41467-021-23142-8)
Supplement: Supplementary file 7 — Supplementary Software 2 [file 41467_2021_23142_MOESM7_ESM.zip › Supplementary_Software2/test/output_pos/cartnucl_000000_000045.xyz]

2888
generated by Juergen Walther
C 0.000 0.000 0.000
C 2.745 -0.783 4.680
C 3.415 -1.655 7.922
C 3.405 -3.377 10.618
C 4.157 -3.768 13.810
C 4.934 -5.980 15.999
C 6.542 -6.664 18.737
C 6.556 -8.541 21.747
C 7.142 -10.086 24.669
C 7.756 -11.355 27.679
C 8.224 -13.807 29.908
C 8.488 -15.746 32.610
C 9.068 -18.031 35.132
C 9.418 -19.807 37.845
C 9.524 -21.640 40.522
C 9.409 -23.603 43.172
C 8.659 -24.171 46.551
C 7.293 -25.008 49.598
C 6.494 -26.389 52.754
C 6.282 -28.383 55.638
C 5.077 -29.412 58.197
C 4.269 -28.965 62.134
C 2.726 -30.252 65.122
C 1.037 -31.465 68.070
C -0.527 -32.728 70.549
C -2.045 -34.023 73.450
C -3.582 -35.240 76.027
C -6.580 -35.438 78.023
C -9.620 -35.145 79.279
C -12.618 -35.538 79.930
C -15.782 -36.644 80.639
C -18.480 -37.134 83.399
C -22.006 -37.349 83.854
C -25.490 -38.212 84.229
C -28.687 -38.783 84.676
C -32.421 -39.536 84.878
C -35.151 -39.582 85.507
C -38.369 -39.000 85.221
C -41.810 -38.195 85.107
C -44.963 -37.547 83.333
C -47.459 -36.884 81.871
C -50.704 -36.540 80.190
C -53.335 -36.105 78.749
C -55.688 -32.913 77.455
C -58.365 -30.855 75.945
C -60.121 -30.516 72.879
C -62.724 -29.361 70.991
C -64.421 -27.952 68.908
C -65.903 -25.723 66.947
C -66.224 -24.321 63.604
C -68.327 -21.777 61.836
C -70.412 -20.589 59.204
C -70.517 -17.990 56.807
C -72.381 -15.525 55.088
C -71.965 -14.317 51.668
C -72.355 -12.599 48.564
C -72.843 -10.198 46.835
C -73.501 -8.038 44.461
C -72.856 -5.429 41.618
C -71.361 -4.214 38.581
C -70.718 -1.956 36.651
C -69.056 -0.143 34.277
C -68.655 0.839 31.043
C -65.410 3.526 29.932
C -63.477 6.434 27.739
C -60.131 6.370 26.249
C -57.984 7.547 24.212
C -54.702 8.620 23.063
C -52.313 10.199 22.172
C -49.181 11.353 21.187
C -46.118 11.383 20.544
C -42.961 11.314 19.008
C -39.559 13.130 18.889
C -36.192 14.723 18.146
C -32.916 14.274 19.117
C -29.505 14.841 20.977
C -26.348 14.686 21.489
C -22.918 14.437 21.478
C -19.689 14.545 22.237
C -16.879 14.912 23.996
C -13.892 14.499 25.493
C -11.061 13.302 26.658
C -7.432 13.908 28.149
C -4.089 13.434 28.705
C -2.330 12.408 32.037
C -0.066 12.363 35.241
C 1.621 10.114 37.090
C 3.998 8.516 39.058
C 5.465 7.367 41.776
C 6.937 6.541 44.766
C 8.832 5.059 47.307
C 9.358 3.279 49.955
C 11.105 0.790 52.073
C 11.201 -0.269 55.506
C 11.939 -0.615 59.596
C 10.485 -2.184 62.813
C 10.077 -4.091 65.308
C 9.469 -5.417 68.348
C 8.503 -7.036 71.059
C 6.709 -7.524 74.427
C 4.509 -7.732 76.587
C 2.269 -7.969 78.698
C 0.368 -9.045 81.242
C -1.356 -11.520 83.522
C -4.512 -10.942 85.419
C -6.623 -11.573 88.129
C -9.709 -12.569 88.923
C -13.068 -12.098 90.826
C -15.523 -14.133 92.798
C -17.981 -14.698 94.664
C -21.247 -14.887 95.387
C -24.557 -14.948 95.872
C -27.722 -16.466 95.978
C -30.960 -15.563 96.768
C -34.518 -14.693 98.638
C -37.406 -14.634 98.127
C -41.281 -14.829 97.453
C -44.272 -14.839 97.391
C -47.871 -14.689 96.685
C -50.819 -13.500 96.065
C -53.609 -12.848 94.682
C -56.035 -11.959 92.660
C -58.475 -10.724 90.839
C -60.985 -9.726 88.425
C -63.495 -8.841 86.406
C -65.489 -7.655 84.234
C -66.426 -4.813 81.615
C -68.396 -3.726 79.119
C -70.595 -2.495 77.024
C -72.206 -0.268 75.439
C -73.690 2.464 73.164
C -72.885 4.185 70.679
C -73.002 5.953 67.699
C -72.482 8.448 65.484
C -72.379 10.341 62.131
C -71.953 12.297 59.500
C -70.767 16.019 58.318
C -70.196 17.804 56.253
C -68.107 19.869 53.277
C -67.137 21.607 51.002
C -66.445 24.001 48.598
C -65.238 26.489 46.697
C -63.417 28.232 44.514
C -61.513 28.679 41.720
C -59.350 29.726 39.371
C -57.279 30.276 36.960
C -54.891 31.520 34.648
C -52.910 32.055 32.034
C -50.899 33.309 29.955
C -48.055 34.993 28.423
C -46.594 36.189 25.759
C -43.629 37.832 24.827
C -42.336 39.702 23.650
C -40.212 42.670 22.348
C -38.768 44.944 21.337
C -38.342 46.864 18.246
C -39.819 46.991 14.561
C -41.304 49.116 12.058
C -47.275 53.304 13.332
C -48.091 56.100 12.781
C -45.975 61.004 12.403
C -47.270 63.575 11.332
C -45.190 67.149 9.611
C -46.043 69.186 6.553
C -42.673 72.087 5.180
C -38.976 72.408 2.031
C -35.277 72.224 -0.602
C -32.631 72.732 -2.664
C -33.637 76.516 -5.864
C -32.055 78.128 -7.809
C -30.011 79.468 -10.046
C -26.265 81.556 -9.799
C -23.442 84.103 -10.669
C -20.648 85.235 -10.553
C -16.726 85.777 -10.920
C -13.552 85.314 -11.168
C -10.056 85.719 -11.546
C -6.832 85.203 -10.813
C -3.336 83.579 -10.584
C -0.853 85.239 -10.271
C 1.661 87.226 -9.248
C 4.073 89.355 -6.623
C 4.086 90.058 -0.323
C 5.163 91.088 3.091
C 5.991 94.304 5.001
C 7.610 95.527 6.075
C 9.322 96.818 9.699
C 11.065 96.531 12.060
C 13.936 98.849 12.878
C 16.563 97.689 13.679
C 20.304 98.753 13.274
C 23.091 100.655 14.411
C 24.921 101.625 15.533
C 26.606 103.471 18.701
C 27.080 107.017 18.648
C 29.518 110.533 17.205
C 30.804 113.364 14.597
C 33.155 114.563 12.781
C 36.572 116.804 12.636
C 40.018 117.368 12.148
C 41.583 120.175 12.221
C 45.769 119.997 11.802
C 49.356 119.743 10.322
C 52.059 119.932 10.222
C 55.475 122.646 6.415
C 56.894 122.870 7.076
C 60.275 120.392 6.699
C 64.177 119.605 9.282
C 67.988 118.712 7.862
C 70.585 121.597 6.512
C 71.394 123.425 4.351
C 73.672 124.463 2.514
C 74.455 122.843 -1.073
C 75.152 123.777 -4.433
C 78.174 123.474 -6.511
C 81.460 117.598 -10.054
C 84.714 119.324 -12.034
C 89.283 119.896 -12.633
C 90.656 120.449 -15.156
C 92.830 123.492 -17.061
C 95.208 125.776 -20.060
C 96.143 127.996 -23.982
C 95.295 129.513 -27.406
C 97.282 130.635 -31.328
C 94.991 131.619 -33.105
C 93.729 129.896 -36.135
C 92.476 132.529 -39.486
C 90.735 132.963 -42.394
C 94.005 132.401 -46.397
C 95.208 132.279 -49.400
C 95.244 131.032 -53.473
C 97.339 130.656 -56.816
C 98.325 132.893 -60.674
C 100.448 132.372 -63.333
C 100.923 133.477 -66.841
C 103.561 135.529 -70.289
C 105.011 137.777 -72.994
C 106.509 137.619 -76.590
C 106.234 136.903 -81.768
C 105.305 138.669 -84.781
C 107.303 141.089 -86.775
C 108.111 143.606 -89.311
C 110.392 146.413 -91.943
C 110.647 149.741 -93.615
C 111.091 151.881 -96.236
C 113.794 151.824 -98.957
C 116.847 151.795 -101.860
C 119.019 155.958 -102.122
C 121.061 156.228 -106.943
C 121.254 158.319 -110.908
C 122.114 161.532 -112.940
C 124.828 161.759 -115.079
C 128.649 160.704 -116.221
C 131.890 160.471 -118.549
C 134.926 160.272 -119.165
C 137.550 159.776 -120.550
C 141.375 159.337 -123.518
C 143.301 159.165 -126.670
C 145.139 157.403 -130.764
C 147.798 159.010 -132.591
C 150.622 158.716 -134.907
C 151.902 156.878 -136.456
C 152.995 157.490 -139.730
C 156.374 157.357 -142.822
C 158.610 156.543 -145.038
C 161.436 158.273 -146.416
C 162.876 156.477 -150.135
C 163.243 156.563 -154.406
C 165.474 155.499 -156.820
C 166.275 156.560 -160.038
C 167.798 154.482 -162.196
C 170.015 157.050 -163.496
C 169.126 157.394 -169.061
C 172.451 157.696 -170.899
C 175.393 159.435 -173.336
C 177.922 156.061 -175.661
C 181.384 156.018 -178.277
C 185.880 156.719 -180.079
C 186.666 158.756 -182.750
C 187.968 160.004 -186.204
C 188.693 163.322 -187.542
C 190.080 165.245 -189.665
C 193.271 167.152 -191.226
C 195.734 168.467 -193.293
C 191.050 172.660 -197.159
C 190.764 173.871 -200.879
C 191.416 175.165 -203.787
C 191.071 174.823 -207.300
C 191.003 175.064 -210.648
C 191.222 175.329 -213.954
C 190.030 175.510 -217.077
C 189.502 175.446 -220.369
C 188.592 175.710 -223.689
C 188.217 175.734 -226.929
C 187.768 175.520 -230.136
C 187.183 175.084 -233.355
C 188.152 173.968 -236.536
C 188.716 172.270 -239.477
C 188.857 171.113 -242.816
C 188.346 170.556 -246.247
C 188.525 169.066 -248.855
C 190.650 167.854 -252.074
C 190.778 165.976 -255.145
C 190.951 163.960 -258.132
C 190.874 162.117 -260.736
C 190.958 160.273 -263.735
C 190.967 158.448 -266.409
C 191.587 155.251 -267.961
C 192.316 152.102 -268.632
C 192.165 149.045 -269.075
C 191.396 145.801 -269.868
C 192.103 142.816 -272.261
C 192.007 139.259 -272.395
C 191.298 135.738 -272.750
C 190.890 132.501 -273.070
C 190.194 128.752 -273.196
C 190.351 125.970 -273.492
C 190.650 122.813 -272.645
C 191.218 119.420 -271.828
C 190.918 116.488 -269.634
C 190.787 114.175 -267.778
C 190.253 111.134 -265.792
C 189.924 108.680 -264.044
C 192.139 106.542 -261.229
C 193.231 104.081 -258.692
C 192.121 102.668 -255.631
C 192.239 100.304 -253.167
C 192.526 98.866 -250.511
C 193.607 97.645 -247.621
C 193.369 97.709 -243.991
C 194.799 95.856 -241.068
C 194.632 94.087 -237.981
C 195.892 94.288 -234.682
C 197.280 92.667 -231.863
C 196.856 93.468 -228.327
C 197.005 93.444 -224.760
C 198.372 93.190 -222.104
C 199.232 92.830 -218.963
C 200.325 93.825 -215.341
C 200.109 95.658 -212.254
C 201.293 96.548 -209.600
C 201.912 98.488 -206.854
C 201.367 99.250 -203.583
C 203.377 102.647 -201.737
C 205.064 104.858 -198.693
C 204.444 108.342 -197.744
C 204.657 110.716 -195.632
C 205.205 114.123 -194.474
C 206.294 116.623 -193.227
C 206.984 119.864 -192.163
C 206.816 122.979 -191.897
C 206.166 126.279 -190.889
C 207.840 129.710 -190.329
C 209.037 133.168 -189.309
C 209.163 136.312 -190.714
C 210.598 139.516 -192.471
C 210.780 142.597 -193.323
C 210.654 146.004 -193.781
C 211.183 149.135 -194.744
C 212.377 151.749 -196.438
C 212.761 154.551 -198.264
C 212.290 157.218 -200.126
C 213.603 160.679 -201.561
C 213.524 163.935 -202.613
C 214.137 165.308 -206.217
C 215.587 167.218 -209.323
C 214.444 168.654 -212.143
C 213.958 170.777 -214.852
C 214.179 171.923 -217.933
C 214.811 173.052 -221.114
C 214.668 174.637 -224.230
C 214.266 174.844 -227.432
C 213.030 176.306 -230.604
C 213.609 176.016 -234.139
C 215.137 176.308 -238.009
C 215.118 174.490 -241.417
C 214.506 173.781 -244.443
C 214.650 172.828 -247.673
C 214.376 171.547 -250.704
C 215.382 169.396 -253.731
C 216.089 166.975 -255.517
C 216.748 164.519 -257.268
C 216.858 162.338 -259.812
C 215.603 160.332 -262.762
C 216.869 157.005 -263.864
C 217.444 154.606 -266.336
C 216.814 151.434 -267.165
C 217.981 147.902 -268.300
C 216.962 145.211 -270.703
C 217.211 142.558 -272.359
C 217.266 139.231 -272.747
C 217.329 135.888 -272.862
C 215.923 132.700 -273.302
C 216.985 129.415 -273.267
C 218.489 125.696 -274.173
C 218.229 122.880 -273.392
C 217.641 119.096 -272.477
C 217.515 116.129 -272.115
C 217.230 112.629 -271.047
C 217.931 109.787 -269.660
C 217.818 107.174 -267.849
C 217.644 104.994 -265.403
C 217.869 102.787 -262.981
C 217.616 100.567 -260.128
C 217.438 98.304 -257.677
C 217.476 96.576 -255.010
C 218.830 95.979 -251.320
C 218.636 94.308 -248.410
C 218.743 92.369 -245.770
C 219.986 90.979 -243.203
C 221.378 89.799 -239.811
C 221.839 90.898 -236.918
C 222.096 91.134 -233.468
C 223.362 91.935 -230.442
C 223.571 92.431 -226.628
C 224.167 93.173 -223.462
C 227.010 94.551 -220.880
C 227.708 95.373 -218.307
C 228.299 97.807 -214.959
C 228.873 99.047 -212.263
C 229.970 100.038 -209.131
C 231.390 101.489 -206.460
C 232.035 103.566 -203.931
C 231.251 105.765 -201.445
C 231.210 108.185 -199.115
C 230.693 110.511 -196.941
C 230.851 113.155 -194.579
C 230.228 115.413 -192.221
C 230.488 117.659 -190.023
C 231.400 120.681 -188.207
C 231.331 122.441 -185.457
C 232.477 125.520 -184.206
C 233.503 130.563 -183.945
C 236.871 134.279 -181.976
C 242.831 137.295 -181.444
C 241.248 136.613 -177.857
C 242.930 138.768 -174.360
C 243.297 141.804 -171.808
C 244.976 142.060 -169.570
C 248.976 142.428 -168.068
C 251.959 143.340 -165.580
C 251.724 142.476 -161.816
C 252.988 145.101 -159.169
C 253.215 141.443 -155.085
C 254.495 141.826 -151.559
C 255.661 142.157 -148.168
C 255.421 144.097 -144.179
C 257.519 146.324 -142.011
C 259.307 145.218 -139.614
C 260.457 145.174 -135.645
C 260.456 142.516 -132.361
C 261.294 137.259 -128.127
C 265.147 136.276 -126.137
C 266.566 136.610 -122.993
C 268.751 136.728 -121.387
C 271.795 137.462 -120.103
C 274.653 138.140 -118.498
C 275.598 135.785 -115.310
C 276.939 135.062 -112.680
C 276.523 131.855 -109.854
C 279.128 130.634 -107.288
C 281.884 130.708 -105.064
C 284.438 129.295 -103.467
C 286.391 128.034 -100.725
C 289.916 124.790 -99.274
C 289.878 123.607 -95.626
C 289.392 119.735 -94.256
C 293.209 119.296 -92.085
C 293.382 116.547 -89.401
C 294.892 115.542 -87.250
C 293.909 113.332 -85.125
C 292.870 110.374 -84.603
C 292.648 107.418 -83.037
C 293.604 105.393 -79.998
C 295.815 102.944 -76.769
C 296.555 100.254 -74.741
C 300.630 98.831 -73.505
C 300.800 94.850 -72.743
C 301.995 90.574 -72.256
C 304.007 88.291 -73.249
C 303.123 83.986 -71.983
C 305.487 81.460 -71.662
C 307.143 77.804 -69.955
C 308.484 75.168 -70.110
C 310.219 72.395 -66.822
C 312.520 69.990 -66.470
C 312.610 67.079 -63.984
C 313.950 64.749 -61.827
C 316.603 63.079 -59.576
C 319.207 60.361 -57.273
C 319.550 57.984 -53.614
C 320.483 54.587 -51.546
C 321.122 50.978 -49.364
C 322.515 51.132 -44.401
C 323.488 50.091 -41.330
C 323.986 49.151 -39.000
C 322.900 47.057 -36.279
C 322.590 43.241 -34.808
C 324.146 41.381 -31.847
C 325.616 41.683 -30.000
C 322.588 43.559 -25.320
C 324.676 44.815 -23.262
C 325.841 46.756 -22.231
C 324.670 50.434 -21.266
C 324.425 53.427 -19.262
C 322.073 56.336 -19.415
C 319.322 58.543 -19.132
C 315.640 59.748 -18.647
C 312.531 60.445 -18.073
C 308.964 61.738 -17.536
C 307.439 65.110 -16.924
C 305.066 64.935 -15.573
C 303.557 69.766 -14.316
C 301.076 71.919 -12.941
C 299.288 74.942 -11.394
C 297.133 77.167 -10.203
C 293.542 80.324 -8.958
C 293.633 83.462 -7.002
C 292.984 86.879 -7.482
C 294.995 90.613 -6.634
C 293.310 92.027 -2.565
C 290.845 93.386 1.427
C 290.986 96.066 3.690
C 291.155 99.395 5.056
C 292.455 102.726 6.356
C 292.372 104.260 7.651
C 292.567 106.989 9.429
C 292.645 109.733 11.860
C 293.884 111.146 14.306
C 293.557 113.585 17.622
C 295.742 114.515 20.337
C 297.559 115.848 22.620
C 296.702 116.188 24.949
C 294.888 115.564 28.947
C 292.028 112.973 32.138
C 291.940 113.460 35.421
C 293.626 112.901 38.156
C 294.071 112.181 41.649
C 295.542 113.815 44.987
C 296.086 114.772 48.038
C 296.796 115.622 49.769
C 297.812 113.738 52.712
C 303.196 115.267 54.739
C 303.982 116.452 58.066
C 303.378 118.738 63.662
C 301.792 117.861 66.580
C 304.021 117.355 69.407
C 303.807 117.719 73.853
C 303.126 118.718 77.048
C 304.315 119.571 80.632
C 305.605 119.474 83.626
C 309.324 117.966 86.595
C 310.036 117.366 89.990
C 312.728 118.560 93.248
C 313.876 118.003 96.264
C 315.179 115.740 98.589
C 316.780 114.985 101.984
C 318.427 117.184 105.273
C 319.415 117.967 107.402
C 322.723 116.910 109.678
C 324.024 118.920 112.965
C 327.873 119.421 114.938
C 329.880 119.707 117.778
C 333.084 124.130 119.351
C 336.624 124.071 121.246
C 336.572 127.066 124.532
C 340.021 127.694 124.748
C 342.911 129.666 126.990
C 343.756 130.030 130.072
C 345.211 129.770 132.468
C 346.753 129.492 136.000
C 348.623 130.365 140.081
C 351.318 132.297 141.285
C 353.950 134.320 142.092
C 355.796 137.530 143.224
C 357.338 141.993 142.812
C 360.143 143.361 144.766
C 362.469 144.197 146.298
C 365.895 145.553 147.386
C 368.428 148.032 146.510
C 371.105 149.879 145.342
C 371.195 153.126 148.046
C 372.706 157.263 151.692
C 375.304 159.859 151.375
C 377.637 162.066 151.867
C 378.498 165.136 153.420
C 379.887 167.917 154.687
C 381.338 170.741 155.672
C 382.385 173.004 157.904
C 383.391 175.717 159.565
C 384.637 178.205 161.608
C 385.733 180.884 163.111
C 386.585 183.606 164.660
C 387.213 186.383 166.328
C 387.489 189.875 166.499
C 387.073 193.265 166.933
C 387.214 196.655 167.931
C 387.820 199.686 169.600
C 387.406 202.588 170.285
C 387.820 206.508 169.386
C 387.205 209.946 170.264
C 386.440 213.380 171.063
C 385.653 216.338 171.968
C 385.035 219.686 172.863
C 384.305 222.724 173.714
C 382.034 225.520 173.527
C 379.516 227.569 172.925
C 376.839 229.112 173.070
C 374.002 230.841 173.906
C 372.238 234.308 173.947
C 369.003 235.798 173.904
C 365.768 237.276 174.515
C 362.836 238.705 174.846
C 359.313 240.079 175.351
C 356.894 241.481 175.169
C 353.753 242.086 174.430
C 350.457 242.893 173.438
C 346.937 242.059 172.790
C 344.137 241.325 172.136
C 340.548 240.642 171.775
C 337.620 239.996 171.336
C 335.072 239.086 168.160
C 332.121 238.199 166.114
C 329.541 235.764 165.990
C 326.524 234.601 164.884
C 324.321 232.958 163.599
C 322.380 231.272 161.501
C 321.115 228.031 160.436
C 318.647 226.674 157.967
C 315.904 224.649 156.936
C 315.157 222.103 154.598
C 312.931 220.731 152.217
C 312.340 217.224 151.396
C 311.087 214.193 149.988
C 310.169 212.416 147.754
C 308.890 210.105 145.816
C 308.726 206.914 143.558
C 309.279 203.452 142.754
C 309.377 201.169 140.750
C 310.302 198.218 139.294
C 309.747 194.918 138.678
C 312.582 192.599 136.317
C 313.848 189.613 133.771
C 316.595 187.226 134.188
C 318.068 184.527 133.358
C 320.885 182.349 132.606
C 322.940 180.619 131.273
C 325.665 178.632 130.414
C 328.397 177.120 130.633
C 330.951 174.745 131.048
C 334.209 173.423 129.459
C 337.242 171.545 128.154
C 340.645 171.559 128.695
C 344.468 172.258 128.142
C 347.629 171.836 128.430
C 350.893 170.849 128.882
C 354.203 170.610 128.889
C 357.418 171.412 128.510
C 360.704 172.006 128.942
C 363.721 172.420 130.178
C 367.644 172.700 129.638
C 370.987 172.303 130.250
C 373.632 175.068 131.029
C 376.746 177.450 130.877
C 378.848 178.972 133.018
C 381.662 180.329 134.543
C 383.841 182.611 135.490
C 386.115 185.114 136.089
C 388.642 187.141 137.410
C 389.887 189.706 138.934
C 392.120 191.494 141.290
C 393.207 194.847 141.992
C 395.121 198.552 141.958
C 394.652 202.214 143.096
C 394.956 204.923 144.707
C 395.248 208.140 145.673
C 395.091 211.184 146.943
C 394.371 214.963 146.972
C 392.910 217.682 146.825
C 391.395 220.370 146.709
C 390.312 223.467 147.401
C 389.281 226.424 149.520
C 386.850 229.081 148.563
C 385.627 232.346 148.784
C 382.893 234.120 149.507
C 380.268 236.856 148.643
C 378.460 239.684 150.314
C 376.655 242.241 150.536
C 373.750 243.907 150.455
C 370.734 245.345 150.269
C 367.706 246.550 151.577
C 364.876 248.144 150.407
C 362.060 250.860 149.138
C 359.154 251.215 148.961
C 355.250 251.734 148.993
C 352.377 252.553 148.833
C 348.737 252.922 148.542
C 345.770 253.060 147.251
C 342.713 252.489 146.581
C 339.818 251.178 145.763
C 336.980 250.022 144.581
C 333.891 248.351 143.690
C 330.917 247.068 142.870
C 328.398 245.453 141.799
C 326.798 242.912 139.193
C 324.203 240.994 138.255
C 321.512 239.508 137.118
C 319.561 238.217 134.976
C 317.537 236.176 132.410
C 317.610 233.381 131.006
C 316.657 230.382 129.552
C 316.558 227.837 127.334
C 315.705 224.405 125.808
C 315.379 221.555 124.163
C 316.256 219.654 120.660
C 316.231 217.318 119.136
C 317.392 213.641 117.517
C 317.684 210.996 116.084
C 317.691 208.233 113.996
C 318.340 205.786 111.794
C 319.473 202.978 110.398
C 320.469 199.716 110.357
C 321.860 196.731 109.688
C 323.132 193.772 109.515
C 324.754 190.734 108.660
C 325.879 187.610 108.517
C 327.212 184.901 107.606
C 329.512 182.418 106.262
C 330.144 179.323 105.437
C 332.738 177.377 104.078
C 335.425 173.999 105.616
C 339.580 172.637 104.296
C 342.502 170.892 102.753
C 344.782 168.270 102.512
C 346.517 168.066 100.188
C 349.671 166.043 99.877
C 351.480 165.557 97.936
C 355.575 166.530 97.233
C 358.352 168.421 95.264
C 358.936 168.818 92.772
C 361.355 168.170 90.925
C 363.478 165.519 90.052
C 365.895 164.948 88.423
C 366.355 162.564 85.527
C 367.360 160.660 84.083
C 369.807 159.840 81.825
C 369.140 161.846 77.211
C 367.485 158.786 75.879
C 368.429 157.442 73.157
C 369.295 155.898 70.290
C 370.782 153.741 67.489
C 373.879 153.078 65.513
C 374.862 152.570 62.771
C 377.677 152.046 60.145
C 377.697 148.592 57.795
C 374.956 147.142 54.879
C 374.997 144.662 52.548
C 374.433 144.541 49.894
C 374.203 141.163 47.804
C 374.371 140.754 44.585
C 376.417 139.814 41.845
C 377.831 138.979 38.917
C 379.152 138.412 35.919
C 380.718 136.603 33.579
C 382.453 135.451 30.974
C 383.990 133.836 28.337
C 385.595 132.809 25.691
C 387.404 131.795 23.194
C 389.432 130.723 20.821
C 391.738 131.313 18.245
C 394.503 131.760 16.244
C 397.074 131.563 13.823
C 399.294 130.554 11.294
C 401.792 130.649 9.618
C 403.986 132.331 6.668
C 407.047 132.405 4.772
C 410.179 132.582 2.990
C 413.025 132.553 1.546
C 416.031 132.591 -0.287
C 418.879 132.620 -1.826
C 422.251 133.882 -2.054
C 425.138 135.413 -1.586
C 428.000 136.147 -0.671
C 431.304 136.295 0.226
C 434.882 137.396 -0.833
C 438.014 138.403 0.532
C 441.334 138.785 1.894
C 444.338 139.364 3.072
C 447.741 139.878 4.718
C 450.239 140.841 5.545
C 452.483 142.291 7.452
C 454.894 144.058 9.340
C 456.409 145.162 12.501
C 457.525 146.157 15.065
C 459.276 147.035 18.170
C 460.600 147.869 20.765
C 460.671 151.179 23.303
C 461.360 153.494 26.105
C 461.305 153.549 29.653
C 462.125 154.917 32.675
C 462.028 156.188 35.428
C 461.487 158.174 38.030
C 459.731 158.687 41.176
C 459.651 161.203 43.948
C 459.715 162.248 47.352
C 457.724 164.036 49.665
C 457.503 166.419 52.269
C 455.196 166.507 55.096
C 453.474 167.392 58.096
C 452.163 169.290 60.011
C 450.803 170.852 62.550
C 448.007 172.301 64.871
C 444.992 172.163 66.827
C 442.735 173.529 68.337
C 439.638 174.059 69.683
C 437.514 173.993 72.341
C 433.343 175.163 71.870
C 429.673 176.659 73.007
C 426.345 175.181 72.604
C 423.255 175.067 73.368
C 419.677 174.738 72.790
C 416.733 175.215 72.476
C 413.316 175.051 71.837
C 410.549 173.966 70.854
C 407.355 172.531 70.585
C 403.836 173.114 69.115
C 400.160 173.341 68.183
C 398.117 172.173 65.667
C 395.949 172.124 62.394
C 393.684 171.142 60.355
C 391.006 169.855 58.622
C 388.687 169.155 56.354
C 387.040 169.083 53.454
C 385.444 168.174 50.632
C 384.139 166.509 48.117
C 381.619 166.333 45.054
C 379.349 165.013 42.860
C 379.790 164.399 39.029
C 379.377 164.493 35.128
C 379.712 162.396 32.518
C 379.285 160.712 29.508
C 379.742 159.916 26.344
C 380.186 159.484 22.966
C 380.351 158.204 19.713
C 381.786 157.102 17.034
C 382.286 154.837 14.144
C 384.127 154.731 11.059
C 385.453 155.250 7.140
C 388.654 155.099 4.981
C 390.828 154.128 2.893
C 393.171 153.892 0.480
C 395.777 153.414 -1.491
C 398.890 154.396 -3.527
C 401.692 155.445 -4.298
C 404.517 156.468 -5.008
C 407.590 156.731 -6.325
C 410.958 155.590 -7.609
C 414.106 157.585 -7.614
C 417.245 158.362 -8.935
C 420.479 158.609 -8.143
C 423.837 160.569 -8.059
C 427.486 159.977 -8.677
C 430.511 160.702 -9.091
C 433.539 161.724 -8.087
C 436.449 162.814 -6.847
C 439.653 162.428 -5.462
C 442.256 164.457 -4.447
C 445.602 166.836 -4.203
C 447.688 167.647 -2.307
C 450.601 168.488 0.205
C 452.994 169.384 1.761
C 455.534 170.448 4.189
C 457.174 172.282 6.294
C 458.565 173.379 8.937
C 459.290 174.414 11.965
C 459.977 175.823 14.852
C 460.555 176.882 18.267
C 461.351 177.941 21.335
C 461.543 179.076 24.297
C 460.031 181.284 27.238
C 460.102 182.237 30.460
C 460.476 183.496 33.462
C 460.203 185.618 35.805
C 459.328 187.984 38.716
C 456.910 188.665 40.582
C 455.003 189.544 43.341
C 452.628 191.091 45.175
C 450.332 191.919 48.155
C 448.063 192.894 50.355
C 445.115 195.627 51.057
C 443.046 196.548 52.684
C 439.240 197.020 54.353
C 436.776 197.720 55.956
C 434.219 199.073 57.860
C 431.429 200.484 59.078
C 428.314 200.949 60.175
C 425.379 200.045 61.658
C 422.192 199.725 62.673
C 419.249 198.964 63.751
C 415.818 198.765 64.636
C 412.864 197.964 65.932
C 409.835 197.952 66.806
C 406.202 198.218 66.824
C 403.385 198.169 68.474
C 399.932 198.517 67.911
C 396.332 197.716 66.863
C 393.387 198.098 66.868
C 389.820 197.608 69.149
C 386.145 196.575 70.478
C 383.203 197.144 70.178
C 379.341 197.243 70.593
C 376.423 200.412 71.941
C 373.252 201.568 70.702
C 370.162 202.057 70.539
C 370.191 206.002 68.501
C 369.249 206.881 65.513
C 369.929 208.605 60.342
C 369.698 210.185 56.655
C 367.063 212.933 56.089
C 364.478 213.398 53.986
C 362.388 213.546 51.440
C 360.079 214.143 49.220
C 358.193 215.451 46.780
C 355.602 215.604 42.491
C 356.363 215.218 37.561
C 354.340 217.303 34.919
C 352.950 217.063 32.247
C 351.076 218.397 30.007
C 349.942 219.261 27.011
C 348.242 218.575 25.796
C 345.359 219.427 22.382
C 345.403 221.693 19.523
C 346.056 224.577 16.269
C 345.897 226.779 12.000
C 344.680 229.393 9.685
C 344.818 232.669 7.194
C 344.868 236.074 4.952
C 347.121 237.094 1.676
C 347.834 238.018 -2.423
C 349.397 241.320 -3.836
C 350.078 244.866 -4.953
C 349.085 247.991 -6.245
C 347.252 252.517 -6.572
C 348.379 254.429 -9.854
C 345.635 255.260 -13.204
C 342.345 257.031 -14.701
C 341.415 260.132 -16.613
C 338.560 264.803 -15.657
C 337.208 266.406 -19.886
C 336.283 270.250 -20.470
C 335.799 273.903 -21.611
C 332.288 275.478 -20.156
C 331.406 277.404 -23.456
C 331.214 277.291 -28.393
C 328.393 276.965 -30.589
C 328.749 281.762 -30.594
C 326.336 283.991 -30.789
C 324.259 286.244 -33.412
C 320.836 288.286 -34.172
C 319.626 288.604 -36.605
C 318.001 289.557 -38.818
C 317.094 290.959 -41.300
C 317.617 293.894 -43.502
C 315.217 294.643 -46.068
C 314.425 296.614 -49.569
C 312.973 298.543 -51.259
C 309.916 302.504 -51.486
C 307.940 305.886 -52.120
C 304.820 306.668 -53.964
C 304.449 307.064 -58.385
C 302.412 309.968 -59.137
C 300.880 313.961 -60.603
C 299.538 318.467 -63.633
C 298.882 321.134 -65.148
C 297.558 321.899 -69.630
C 294.175 322.810 -70.332
C 290.662 323.649 -71.552
C 287.680 324.318 -70.048
C 284.190 325.084 -70.437
C 279.457 321.379 -68.129
C 276.208 321.267 -66.587
C 272.152 318.047 -65.216
C 268.251 319.453 -63.941
C 264.912 317.975 -64.845
C 263.171 318.357 -66.566
C 261.002 318.720 -69.243
C 259.376 316.658 -72.583
C 258.199 316.167 -76.259
C 253.860 313.388 -75.972
C 249.511 309.514 -74.384
C 248.653 308.269 -77.831
C 245.225 308.964 -78.002
C 242.513 310.041 -80.208
C 239.799 307.799 -78.634
C 237.034 308.167 -79.189
C 233.919 309.001 -81.423
C 229.825 310.190 -82.357
C 227.722 310.983 -81.342
C 225.139 311.790 -79.452
C 222.730 312.481 -79.443
C 220.508 313.292 -77.796
C 216.798 312.877 -77.271
C 211.994 313.802 -75.757
C 209.504 314.229 -75.495
C 206.600 314.285 -78.348
C 203.300 314.843 -78.151
C 200.209 316.120 -76.334
C 196.798 318.478 -77.214
C 194.287 320.263 -77.025
C 191.512 319.434 -75.563
C 189.065 320.822 -71.839
C 185.325 323.942 -70.946
C 182.289 323.249 -69.492
C 180.021 321.082 -65.592
C 177.149 321.584 -65.349
C 175.906 321.386 -62.052
C 172.640 322.892 -60.494
C 169.973 324.193 -58.161
C 166.674 325.310 -57.040
C 163.933 328.057 -56.288
C 161.116 328.938 -55.261
C 159.723 332.401 -52.812
C 156.269 333.761 -51.283
C 155.026 334.477 -49.038
C 154.733 336.600 -44.594
C 152.601 337.923 -43.120
C 150.361 338.047 -41.023
C 148.316 339.481 -38.946
C 146.962 339.461 -35.668
C 145.407 339.972 -32.737
C 143.618 340.471 -29.980
C 143.159 341.038 -26.713
C 142.053 341.297 -23.578
C 141.246 341.929 -20.280
C 140.026 342.253 -17.274
C 138.902 342.348 -14.230
C 137.905 342.240 -11.086
C 135.610 341.273 -8.616
C 133.823 339.759 -6.093
C 132.181 338.861 -3.092
C 131.027 338.642 0.218
C 129.722 337.352 2.604
C 126.403 336.157 4.579
C 124.947 334.527 7.442
C 123.502 332.747 10.228
C 122.447 331.137 12.774
C 121.063 329.540 15.590
C 119.898 327.944 18.155
C 118.824 324.830 19.625
C 118.072 321.679 20.266
C 118.195 318.706 21.108
C 118.704 315.649 22.569
C 117.138 312.800 24.707
C 117.393 309.300 25.316
C 118.077 305.927 26.400
C 118.495 302.796 27.277
C 119.292 299.177 28.184
C 119.196 296.428 28.719
C 119.547 293.200 28.234
C 119.664 289.710 27.680
C 121.169 286.669 26.269
C 122.322 284.248 24.997
C 123.939 281.144 23.891
C 125.224 278.615 22.824
C 124.770 276.015 19.593
C 125.187 273.249 17.172
C 127.715 271.739 15.190
C 128.944 269.190 13.276
C 130.057 267.523 10.998
C 130.570 265.958 8.118
C 132.509 265.762 5.045
C 132.775 263.528 2.051
C 134.512 261.552 -0.349
C 134.971 261.342 -3.850
C 135.208 259.350 -6.763
C 137.216 259.912 -9.758
C 138.792 259.589 -12.946
C 138.879 258.967 -15.877
C 139.650 258.260 -18.982
C 140.357 258.830 -22.788
C 141.900 260.425 -25.618
C 142.072 260.957 -28.606
C 142.713 262.587 -31.541
C 144.704 263.146 -34.244
C 143.601 266.126 -37.226
C 143.430 267.876 -40.956
C 144.197 271.322 -41.934
C 144.862 273.480 -44.179
C 144.711 276.696 -45.877
C 144.188 278.944 -47.791
C 143.878 281.987 -49.451
C 143.947 285.068 -49.997
C 144.780 288.332 -50.989
C 143.355 291.487 -52.693
C 142.565 294.688 -54.579
C 141.577 297.897 -53.804
C 139.269 301.039 -53.341
C 138.499 304.135 -53.067
C 138.165 307.558 -53.036
C 137.036 310.672 -52.834
C 135.008 313.253 -52.238
C 133.615 316.126 -51.171
C 132.961 318.969 -49.657
C 130.898 322.354 -49.450
C 130.249 325.669 -48.901
C 127.900 327.242 -46.208
C 125.021 329.207 -44.408
C 124.580 330.987 -41.587
C 123.572 333.360 -39.255
C 121.831 334.712 -36.807
C 119.683 336.008 -34.461
C 118.215 337.840 -31.867
C 117.024 338.346 -28.904
C 116.495 340.190 -25.733
C 114.318 340.114 -22.875
C 111.112 340.530 -20.240
C 109.621 339.002 -17.021
C 108.758 338.612 -13.998
C 107.152 337.907 -11.120
C 106.028 336.911 -8.178
C 103.843 334.904 -5.730
C 102.530 332.566 -4.194
C 101.279 330.196 -2.662
C 100.111 328.225 -0.214
C 99.934 326.621 3.206
C 98.517 323.265 3.996
C 96.991 321.019 6.192
C 97.356 318.018 7.610
C 96.025 314.474 8.501
C 95.947 312.121 11.418
C 95.113 309.597 13.084
C 95.098 306.327 13.815
C 95.209 303.020 14.306
C 96.441 300.064 15.749
C 95.744 296.685 15.634
C 94.238 292.898 16.191
C 95.025 290.080 15.983
C 96.228 286.330 15.932
C 96.706 283.379 16.047
C 97.697 279.864 15.685
C 97.933 276.859 14.501
C 99.070 274.142 13.298
C 100.534 271.811 11.512
C 101.640 269.408 9.565
C 103.370 267.015 7.466
C 104.846 264.601 5.689
C 106.201 262.675 3.555
C 106.817 261.633 -0.232
C 108.487 259.770 -2.477
C 109.782 257.629 -4.594
C 110.012 255.905 -7.246
C 110.491 254.304 -10.717
C 111.396 255.108 -13.602
C 112.803 255.038 -16.770
C 113.086 255.443 -20.110
C 114.693 255.607 -23.607
C 115.634 256.021 -26.750
C 114.286 256.846 -30.512
C 114.849 257.374 -33.192
C 115.771 259.449 -36.704
C 116.474 260.395 -39.487
C 116.943 260.999 -42.865
C 116.880 262.056 -46.048
C 117.385 263.837 -48.823
C 119.115 265.908 -50.908
C 120.105 268.125 -53.231
C 121.442 270.316 -55.184
C 122.257 272.727 -57.656
C 123.781 274.849 -59.711
C 124.455 276.867 -62.038
C 124.324 279.608 -64.434
C 125.582 281.141 -67.028
C 124.973 283.955 -69.045
C 126.845 286.442 -70.202
C 125.623 289.428 -74.369
C 123.486 292.770 -75.458
C 123.103 294.202 -77.418
C 123.234 297.514 -80.408
C 123.631 298.628 -83.479
C 124.247 300.665 -85.933
C 123.001 302.152 -88.902
C 122.346 303.893 -91.697
C 121.941 305.507 -94.575
C 120.418 307.594 -96.703
C 119.238 309.277 -99.329
C 117.942 311.394 -101.729
C 116.945 313.053 -104.354
C 115.758 314.545 -106.981
C 114.335 315.932 -109.616
C 113.748 316.089 -113.070
C 112.558 315.867 -116.293
C 111.261 316.430 -119.535
C 109.779 317.787 -122.416
C 108.481 317.743 -125.131
C 108.737 317.334 -129.145
C 107.073 317.224 -132.338
C 105.382 316.948 -135.513
C 103.681 316.741 -138.205
C 102.018 316.644 -141.307
C 100.377 316.446 -144.091
C 98.673 314.407 -146.531
C 97.277 311.955 -148.245
C 95.293 309.859 -149.356
C 92.638 308.051 -150.550
C 90.939 306.520 -153.697
C 88.777 303.872 -154.695
C 86.106 301.623 -155.609
C 83.844 299.445 -156.550
C 81.102 296.910 -157.331
C 79.552 294.824 -158.378
C 78.149 291.864 -158.598
C 76.814 288.618 -159.022
C 75.368 285.483 -157.762
C 74.339 282.907 -156.707
C 72.600 279.887 -155.553
C 71.311 277.338 -154.541
C 72.436 273.426 -153.630
C 72.432 269.886 -152.557
C 71.421 267.889 -149.802
C 70.693 264.886 -148.343
C 70.674 262.439 -146.551
C 71.457 259.701 -144.846
C 72.109 258.203 -141.595
C 72.808 254.808 -140.177
C 72.337 252.108 -137.903
C 74.173 250.207 -135.552
C 74.950 247.056 -134.146
C 75.861 246.253 -130.704
C 76.753 244.545 -127.699
C 78.268 242.537 -126.068
C 79.430 240.449 -123.826
C 81.665 239.087 -120.918
C 83.238 239.194 -117.686
C 85.270 238.152 -115.679
C 87.485 238.129 -113.076
C 88.220 237.469 -109.819
C 92.171 238.370 -108.217
C 95.448 237.950 -105.750
C 97.185 240.486 -103.756
C 99.192 241.267 -101.410
C 101.848 243.132 -99.763
C 104.425 244.018 -98.511
C 107.076 245.736 -97.050
C 108.803 248.098 -95.937
C 110.424 250.478 -93.928
C 113.846 252.138 -93.280
C 117.010 253.820 -92.021
C 118.616 256.836 -92.469
C 121.207 259.481 -93.774
C 122.943 262.172 -93.788
C 124.712 265.070 -93.242
C 126.725 267.697 -93.488
C 128.799 269.964 -94.787
C 130.316 272.793 -95.800
C 131.077 275.911 -96.508
C 133.791 278.663 -97.416
C 135.378 281.694 -97.443
C 135.857 284.127 -100.460
C 137.412 286.379 -103.271
C 136.722 289.277 -104.834
C 136.967 292.367 -106.407
C 137.122 294.559 -108.862
C 137.568 296.602 -111.586
C 137.683 299.309 -113.799
C 136.778 301.104 -116.332
C 135.951 304.225 -118.151
C 135.456 305.354 -121.527
C 135.968 306.669 -125.451
C 134.148 306.823 -128.855
C 132.589 307.922 -131.383
C 131.436 308.592 -134.480
C 129.810 309.102 -137.308
C 128.687 308.373 -140.914
C 127.447 307.002 -143.391
C 126.158 305.609 -145.826
C 124.421 305.032 -148.635
C 121.623 305.377 -151.155
C 120.450 302.747 -153.521
C 118.968 301.764 -156.527
C 116.456 299.966 -157.792
C 115.080 297.236 -160.197
C 112.192 296.699 -162.526
C 110.487 295.291 -164.752
C 108.522 292.870 -165.977
C 106.612 290.309 -166.972
C 103.568 288.664 -167.570
C 102.511 285.638 -168.855
C 101.342 282.512 -171.257
C 99.683 280.093 -171.203
C 97.235 277.009 -171.142
C 95.501 274.605 -171.547
C 93.490 271.537 -171.412
C 92.705 268.399 -171.259
C 91.506 265.603 -170.328
C 90.650 262.880 -168.709
C 90.087 259.971 -167.292
C 89.236 257.067 -165.300
C 88.330 254.279 -163.697
C 87.951 251.712 -161.863
C 89.485 248.973 -159.423
C 89.010 246.441 -157.265
C 88.558 243.692 -155.539
C 89.298 240.901 -154.226
C 90.460 237.829 -152.211
C 92.097 237.158 -149.631
C 93.198 235.657 -146.706
C 95.326 234.340 -144.438
C 96.619 232.895 -141.111
C 98.217 231.764 -138.446
C 101.818 230.401 -137.095
C 103.411 229.557 -134.966
C 106.022 229.655 -131.702
C 107.787 229.133 -129.304
C 109.914 227.990 -126.822
C 112.459 227.269 -124.757
C 114.726 227.440 -122.317
C 115.931 228.354 -119.260
C 117.813 229.184 -116.603
C 119.233 230.221 -113.899
C 121.408 231.120 -111.244
C 122.745 232.068 -108.353
C 124.734 232.689 -105.986
C 127.600 233.798 -104.029
C 129.171 233.937 -101.171
C 132.128 235.244 -99.788
C 135.176 236.721 -98.757
C 138.457 237.199 -97.246
C 142.421 237.284 -95.311
C 144.438 237.123 -91.383
C 147.697 238.472 -89.396
C 151.113 239.828 -87.160
C 154.366 238.945 -86.517
C 155.503 238.145 -84.106
C 157.035 236.122 -81.381
C 159.555 235.431 -78.369
C 162.262 234.135 -76.112
C 160.776 233.415 -71.433
C 161.374 231.868 -66.823
C 162.260 229.392 -65.186
C 162.894 228.377 -61.811
C 163.886 227.486 -58.849
C 166.094 225.430 -56.984
C 167.962 223.793 -54.726
C 169.566 222.086 -52.367
C 172.257 220.959 -50.726
C 174.491 219.302 -48.884
C 177.049 218.020 -46.953
C 179.122 216.399 -45.027
C 181.248 214.647 -43.310
C 183.500 212.777 -41.787
C 184.450 209.827 -40.144
C 185.627 206.733 -39.200
C 187.359 203.983 -37.805
C 189.669 201.879 -36.199
C 190.982 199.269 -35.475
C 190.986 195.783 -33.427
C 192.605 192.652 -32.689
C 194.145 189.446 -32.080
C 195.682 186.676 -31.694
C 197.298 183.627 -30.996
C 198.800 180.798 -30.521
C 199.223 177.336 -31.440
C 199.074 174.351 -32.844
C 199.537 171.899 -34.671
C 200.715 169.353 -36.638
C 201.514 165.552 -36.850
C 201.779 162.877 -39.187
C 202.677 160.344 -41.595
C 203.294 157.925 -43.719
C 204.064 155.343 -46.420
C 204.180 153.057 -48.037
C 203.567 151.067 -50.575
C 202.753 148.784 -53.148
C 201.905 147.932 -56.621
C 201.079 147.289 -59.399
C 200.544 146.332 -62.902
C 199.947 145.601 -65.782
C 196.626 144.715 -68.147
C 194.409 143.867 -70.984
C 193.722 144.931 -74.300
C 192.358 144.489 -77.401
C 190.720 144.775 -79.939
C 188.281 145.044 -82.173
C 186.507 147.182 -84.524
C 183.777 146.867 -87.068
C 182.296 147.318 -90.275
C 179.441 148.800 -91.746
C 176.795 148.616 -94.086
C 175.206 151.319 -95.954
C 173.145 153.207 -98.175
C 170.563 153.956 -99.502
C 168.146 155.087 -101.403
C 165.230 157.399 -102.612
C 163.677 160.540 -103.424
C 161.214 162.206 -104.054
C 159.143 164.918 -104.256
C 157.800 167.492 -106.030
C 155.005 170.256 -104.148
C 151.867 172.922 -103.945
C 151.762 176.266 -102.451
C 150.362 179.106 -102.116
C 149.167 182.059 -100.356
C 147.498 184.181 -99.051
C 146.240 186.905 -97.287
C 146.139 189.425 -95.433
C 146.033 192.676 -94.110
C 144.217 194.885 -91.521
C 142.551 197.550 -89.388
C 143.110 199.060 -86.341
C 142.760 199.918 -82.526
C 142.974 201.663 -79.850
C 143.221 203.986 -77.325
C 143.202 205.574 -74.411
C 143.039 206.122 -71.125
C 143.622 207.047 -67.941
C 144.944 208.180 -65.153
C 144.514 209.452 -61.418
C 145.050 211.317 -58.599
C 146.450 210.117 -55.156
C 146.861 209.267 -51.348
C 149.306 209.218 -49.038
C 151.120 209.488 -46.085
C 152.572 208.557 -43.277
C 153.734 207.401 -40.260
C 155.497 206.916 -37.276
C 157.567 205.461 -35.263
C 160.281 205.274 -32.747
C 161.725 202.890 -30.477
C 162.536 200.391 -27.239
C 164.460 197.175 -26.304
C 166.639 195.219 -25.096
C 168.302 192.679 -23.631
C 170.219 190.166 -22.674
C 171.086 186.519 -21.808
C 171.539 183.470 -22.026
C 172.013 180.433 -22.308
C 173.371 177.373 -22.115
C 176.089 174.745 -22.073
C 175.730 171.185 -23.116
C 176.665 167.825 -22.934
C 177.743 165.259 -24.779
C 177.491 161.567 -25.977
C 179.736 158.641 -26.649
C 180.509 155.667 -27.282
C 180.777 152.965 -29.244
C 180.892 150.399 -31.389
C 182.410 148.333 -33.789
C 181.602 145.509 -35.603
C 180.949 141.676 -36.941
C 180.831 140.118 -39.424
C 180.946 138.042 -42.768
C 180.948 136.089 -45.035
C 180.716 134.192 -48.168
C 179.464 132.579 -50.682
C 178.657 131.681 -53.626
C 177.542 131.478 -56.705
C 176.107 131.089 -59.634
C 174.839 131.110 -63.028
C 173.728 130.849 -66.168
C 172.301 131.021 -69.002
C 169.179 132.090 -71.221
C 167.814 132.526 -74.261
C 166.351 132.501 -77.193
C 163.957 132.407 -79.273
C 160.983 132.864 -81.679
C 158.991 135.094 -82.599
C 156.894 137.068 -84.529
C 154.163 138.842 -85.422
C 151.901 141.228 -87.428
C 149.658 143.292 -88.709
C 145.826 144.644 -88.326
C 143.818 146.401 -89.137
C 141.427 149.822 -89.401
C 139.442 152.005 -90.058
C 136.790 154.042 -90.956
C 134.102 156.042 -91.131
C 132.123 158.726 -91.093
C 131.361 162.026 -91.498
C 130.055 165.119 -91.369
C 129.234 168.238 -91.388
C 127.736 171.438 -91.051
C 126.908 174.648 -91.273
C 125.425 177.423 -91.062
C 123.579 180.314 -89.836
C 122.088 183.158 -90.426
C 120.351 185.690 -88.714
C 121.175 190.241 -88.431
C 117.951 192.175 -87.698
C 114.867 193.468 -87.465
C 112.722 196.462 -87.788
C 109.881 197.931 -85.194
C 108.022 198.597 -85.247
C 105.907 200.557 -83.945
C 103.763 202.208 -83.121
C 102.513 206.628 -84.024
C 98.961 207.642 -82.175
C 95.490 208.793 -81.874
C 94.646 209.095 -77.720
C 91.860 208.129 -74.085
C 89.648 208.204 -71.120
C 86.459 208.575 -68.931
C 84.613 208.294 -66.174
C 82.225 207.151 -65.350
C 79.379 206.135 -64.062
C 76.200 204.841 -63.143
C 74.158 204.922 -59.935
C 72.516 207.106 -57.041
C 70.679 209.064 -55.975
C 67.902 209.272 -54.806
C 64.435 210.889 -53.520
C 61.823 213.288 -52.684
C 58.998 214.355 -53.104
C 56.860 216.095 -52.723
C 54.047 218.768 -54.175
C 52.218 220.695 -57.458
C 51.154 222.892 -58.150
C 47.875 225.082 -58.464
C 45.085 228.217 -58.534
C 40.259 229.513 -56.842
C 38.904 233.504 -58.881
C 37.820 235.074 -59.522
C 36.393 238.097 -59.748
C 35.356 240.496 -62.273
C 32.220 242.640 -64.241
C 30.173 243.651 -67.622
C 28.464 246.389 -67.855
C 25.632 247.546 -67.936
C 23.118 249.982 -67.318
C 24.241 252.330 -66.500
C 22.115 255.316 -66.586
C 22.608 258.624 -63.747
C 22.010 261.053 -60.992
C 21.598 264.127 -59.593
C 20.744 267.324 -57.992
C 18.158 269.504 -57.427
C 15.833 271.488 -55.958
C 13.731 274.685 -54.632
C 12.156 273.969 -50.760
C 11.218 274.296 -48.625
C 10.582 273.257 -45.386
C 10.853 271.720 -41.698
C 10.260 268.216 -38.664
C 11.228 267.628 -34.931
C 10.685 271.027 -31.853
C 8.824 272.704 -30.101
C 6.261 273.594 -28.410
C 3.283 275.129 -27.452
C 0.500 276.313 -24.752
C -1.217 279.400 -22.048
C -5.053 280.911 -20.020
C -7.249 283.056 -18.344
C -9.805 285.808 -15.959
C -11.842 288.752 -16.513
C -14.344 290.047 -16.042
C -17.176 292.441 -15.424
C -20.219 294.786 -14.759
C -21.478 297.631 -14.803
C -26.221 297.632 -14.921
C -28.954 299.160 -16.134
C -32.331 300.762 -12.497
C -33.174 303.713 -11.903
C -33.178 308.004 -10.803
C -37.183 308.718 -11.811
C -39.642 309.108 -11.267
C -42.796 309.171 -10.201
C -44.694 311.196 -10.547
C -47.855 311.481 -12.266
C -50.463 314.976 -14.449
C -53.764 313.429 -10.581
C -56.200 313.848 -8.836
C -58.291 314.905 -8.507
C -60.484 317.313 -4.987
C -63.533 320.825 -4.021
C -64.554 321.887 -1.666
C -66.084 321.155 0.212
C -70.263 321.339 2.843
C -72.796 321.454 5.885
C -74.606 321.728 9.908
C -77.261 320.642 11.434
C -78.561 319.195 14.400
C -80.345 317.914 16.938
C -82.214 316.450 19.265
C -83.514 316.068 22.326
C -84.887 314.996 25.170
C -86.433 314.362 28.191
C -87.897 313.244 30.882
C -89.127 312.073 33.649
C -90.139 310.884 36.556
C -91.021 308.212 38.650
C -91.188 305.648 40.941
C -91.870 303.500 43.667
C -92.906 302.103 46.719
C -92.973 300.074 48.941
C -94.129 296.480 50.387
C -94.083 294.090 53.081
C -93.895 291.633 55.716
C -93.594 289.615 58.170
C -93.529 287.307 60.829
C -93.301 285.205 63.281
C -91.577 282.436 64.822
C -89.502 279.993 65.614
C -87.138 278.350 66.744
C -84.609 276.918 68.558
C -83.488 273.827 70.639
C -80.578 272.022 71.615
C -77.626 270.593 73.122
C -74.980 269.102 74.355
C -71.733 267.647 75.732
C -69.617 265.979 76.500
C -66.682 264.512 76.398
C -63.645 262.712 76.209
C -60.077 262.389 75.391
C -57.233 262.110 74.585
C -53.608 261.815 74.092
C -50.642 261.565 73.521
C -48.164 260.054 70.525
C -45.226 259.089 68.494
C -42.266 260.520 67.156
C -39.162 260.295 65.748
C -36.781 260.503 63.879
C -34.697 260.333 61.302
C -32.941 262.121 58.664
C -30.420 261.384 55.994
C -27.426 261.945 54.148
C -26.377 262.548 50.825
C -24.086 261.916 48.207
C -22.931 264.177 45.585
C -21.244 265.605 42.781
C -20.158 265.616 39.987
C -18.603 266.160 37.154
C -18.008 267.433 33.503
C -17.984 269.872 30.860
C -17.792 270.603 27.916
C -18.263 272.330 25.003
C -17.167 274.546 22.665
C -19.679 275.595 19.262
C -20.541 276.797 15.413
C -22.792 279.451 14.266
C -23.808 281.424 11.983
C -26.233 283.263 9.987
C -28.022 284.276 7.804
C -30.398 285.884 5.832
C -32.800 287.716 5.017
C -34.863 290.324 3.885
C -37.922 291.080 1.658
C -40.644 292.403 -0.636
C -43.958 293.307 -0.363
C -47.871 293.117 -0.627
C -50.884 294.186 -0.793
C -53.889 295.822 -1.150
C -57.098 296.612 -1.454
C -60.421 296.327 -1.484
C -63.729 296.680 -0.967
C -66.694 297.583 0.126
C -70.629 297.756 -0.368
C -73.808 299.020 -0.264
C -76.851 297.701 1.797
C -80.342 296.253 2.850
C -82.552 296.608 5.362
C -85.468 296.876 7.235
C -87.958 295.958 9.187
C -90.602 294.684 10.971
C -93.367 294.245 13.069
C -94.956 293.257 15.706
C -97.330 293.542 18.537
C -98.951 291.427 20.949
C -101.492 288.762 22.907
C -101.614 286.365 25.934
C -102.299 285.141 28.773
C -103.100 283.142 31.368
C -103.413 281.372 34.138
C -103.374 278.212 36.330
C -102.430 275.674 37.819
C -101.426 273.168 39.318
C -100.870 270.866 41.691
C -100.259 269.489 45.159
C -98.399 266.370 45.996
C -97.764 263.642 48.083
C -95.350 262.128 49.824
C -93.307 258.963 50.793
C -91.935 257.299 53.859
C -90.603 255.038 55.579
C -88.050 253.127 56.604
C -85.353 251.322 57.420
C -82.516 250.543 59.338
C -80.086 248.091 59.421
C -77.877 244.681 60.055
C -75.095 243.774 60.262
C -71.350 242.674 60.788
C -68.683 241.408 61.269
C -65.189 240.294 61.430
C -62.374 238.925 60.600
C -59.309 238.460 59.887
C -56.280 238.538 58.627
C -53.356 238.296 57.150
C -50.077 238.589 55.638
C -46.976 238.630 54.396
C -44.277 238.878 52.736
C -42.406 239.173 49.240
C -39.571 239.727 47.522
C -36.730 239.804 45.890
C -34.709 239.289 43.499
C -32.509 239.129 40.341
C -32.166 240.606 37.604
C -30.782 242.036 34.765
C -30.363 242.822 31.508
C -29.006 244.579 28.361
C -28.275 245.893 25.416
C -29.004 245.612 21.410
C -28.654 246.633 18.838
C -29.236 248.895 15.370
C -29.138 250.276 12.683
C -28.776 251.330 9.404
C -29.109 252.180 6.176
C -29.804 253.863 3.382
C -30.206 256.650 1.456
C -31.082 258.930 -0.850
C -31.817 261.448 -2.728
C -32.921 263.709 -5.231
C -33.480 266.350 -7.169
C -34.362 268.260 -9.517
C -36.259 269.920 -12.147
C -36.379 272.065 -14.605
C -38.662 273.334 -16.958
C -37.594 275.429 -19.864
C -36.360 277.208 -22.784
C -35.731 277.947 -24.954
C -34.968 279.201 -26.702
C -34.434 279.948 -29.878
C -34.355 282.551 -32.799
C -34.181 283.542 -35.843
C -34.155 284.869 -38.662
C -36.214 287.918 -41.096
C -35.606 289.003 -43.378
C -33.006 291.237 -44.841
C -35.322 292.908 -48.318
C -36.277 292.849 -51.523
C -36.193 292.358 -54.324
C -34.493 288.817 -58.311
C -31.498 288.449 -61.115
C -27.552 289.072 -63.474
C -25.721 287.974 -65.923
C -24.507 288.601 -69.196
C -23.017 288.682 -72.203
C -21.657 288.504 -75.231
C -19.778 289.567 -77.788
C -18.338 290.197 -80.731
C -16.449 290.984 -83.511
C -15.031 291.434 -86.413
C -13.781 292.071 -89.340
C -12.641 292.938 -92.313
C -12.784 292.829 -95.816
C -13.293 293.356 -99.179
C -13.023 293.983 -102.650
C -11.934 294.859 -105.873
C -12.224 295.593 -108.777
C -12.967 294.548 -112.611
C -13.368 295.546 -116.048
C -13.934 296.575 -119.460
C -14.389 297.710 -122.408
C -14.770 298.725 -125.758
C -15.224 299.781 -128.784
C -17.484 300.975 -131.330
C -20.091 302.012 -133.071
C -22.300 303.745 -134.370
C -24.237 306.116 -135.906
C -26.051 307.164 -139.185
C -28.803 309.094 -140.362
C -31.156 311.539 -141.590
C -33.436 313.577 -142.770
C -36.064 316.119 -143.860
C -38.252 317.438 -145.011
C -41.238 318.780 -145.251
C -44.527 320.016 -145.652
C -47.563 321.695 -144.440
C -50.054 322.922 -143.393
C -52.989 324.865 -142.353
C -55.461 326.339 -141.402
C -59.267 325.431 -139.956
C -62.703 325.660 -138.607
C -64.474 327.204 -135.946
C -67.352 328.218 -134.410
C -69.640 328.601 -132.454
C -72.213 328.182 -130.401
C -73.423 328.192 -126.969
C -76.676 327.800 -125.157
C -79.181 328.723 -122.799
C -80.853 327.397 -119.978
C -83.862 326.925 -118.182
C -84.360 326.717 -114.572
C -85.797 326.445 -111.315
C -87.640 325.291 -109.251
C -89.515 324.604 -106.654
C -90.597 322.994 -103.256
C -90.196 322.093 -99.797
C -91.038 320.504 -97.347
C -90.811 318.849 -94.365
C -91.184 318.776 -90.983
C -90.099 315.218 -88.713
C -90.265 312.497 -85.620
C -87.547 311.181 -83.546
C -86.544 309.676 -80.924
C -84.511 307.393 -78.950
C -83.489 305.113 -77.293
C -81.618 302.798 -75.488
C -79.148 301.317 -74.262
C -76.585 300.118 -72.182
C -74.830 296.887 -71.013
C -73.006 294.029 -69.302
C -70.017 292.355 -69.679
C -67.457 289.547 -70.667
C -64.754 287.834 -70.566
C -61.796 286.197 -69.930
C -59.173 284.166 -69.996
C -56.996 281.868 -71.048
C -54.242 280.169 -71.979
C -51.185 279.272 -72.786
C -48.484 276.422 -73.370
C -45.445 274.850 -73.341
C -43.269 273.774 -76.400
C -41.242 271.684 -79.029
C -38.495 272.041 -80.939
C -35.545 271.477 -82.691
C -33.567 270.830 -85.244
C -31.755 269.846 -87.991
C -29.243 269.285 -90.360
C -27.680 269.663 -93.166
C -24.735 270.102 -95.372
C -23.902 269.914 -98.863
C -22.916 268.628 -102.706
C -23.074 269.737 -106.403
C -22.213 270.760 -109.274
C -21.823 271.273 -112.583
C -21.575 272.305 -115.710
C -22.620 272.693 -119.392
C -24.212 273.422 -121.939
C -25.822 274.207 -124.452
C -26.658 275.356 -127.490
C -26.564 277.597 -130.534
C -29.399 278.286 -132.852
C -30.652 279.147 -135.997
C -32.585 281.364 -137.576
C -35.526 282.247 -139.963
C -36.296 284.617 -142.764
C -37.910 285.851 -145.154
C -40.451 287.544 -146.532
C -43.113 289.227 -147.663
C -44.843 292.099 -148.709
C -47.980 292.890 -149.915
C -51.313 293.571 -152.225
C -53.741 295.217 -152.294
C -56.842 297.639 -152.456
C -59.294 299.267 -152.989
C -62.366 301.276 -152.993
C -65.491 302.087 -152.732
C -68.214 303.457 -151.821
C -70.802 304.626 -150.177
C -73.588 305.470 -148.657
C -76.325 306.709 -146.632
C -78.979 307.925 -145.008
C -81.388 308.669 -143.073
C -83.891 307.659 -140.153
C -86.238 308.562 -137.923
C -88.837 309.358 -136.093
C -91.497 308.902 -134.426
C -94.372 308.174 -131.966
C -94.801 307.084 -129.066
C -96.035 306.590 -125.864
C -97.127 304.959 -123.116
C -98.269 304.356 -119.487
C -99.149 303.322 -116.472
C -100.346 300.065 -114.324
C -100.985 298.930 -111.858
C -100.577 297.017 -108.162
C -100.871 295.765 -105.427
C -101.773 294.176 -102.485
C -102.282 292.094 -99.904
C -101.876 290.355 -97.087
C -100.691 289.777 -93.942
C -99.615 288.456 -91.045
C -98.335 287.597 -88.212
C -97.185 285.988 -85.265
C -95.979 285.247 -82.259
C -95.134 283.765 -79.607
C -93.826 281.340 -77.224
C -93.425 280.366 -74.134
C -91.967 277.738 -72.310
C -89.281 275.974 -70.136
C -87.581 272.434 -68.442
C -87.237 271.024 -64.472
C -86.912 267.322 -64.831
C -88.280 263.991 -62.624
C -88.971 261.478 -61.213
C -90.207 258.788 -58.181
C -91.653 255.429 -56.592
C -91.251 252.666 -54.048
C -89.208 249.476 -53.695
C -83.928 249.365 -51.272
C -80.856 249.361 -46.359
C -81.432 246.615 -44.273
C -80.501 244.185 -42.686
C -79.433 240.595 -39.950
C -80.322 238.571 -37.320
C -80.513 238.721 -32.350
C -80.739 237.612 -30.085
C -80.849 236.045 -28.208
C -76.949 235.694 -24.536
C -73.771 238.032 -20.707
C -75.369 236.654 -17.923
C -77.025 235.745 -14.939
C -78.529 234.816 -12.402
C -74.710 231.018 -8.715
C -74.728 228.426 -5.110
C -74.953 227.181 -2.251
C -74.021 226.274 0.425
C -72.882 224.148 3.103
C -73.383 223.380 6.304
C -73.683 223.369 9.342
C -74.574 221.484 10.580
C -74.827 219.850 12.686
C -74.703 217.225 15.327
C -75.276 217.156 19.058
C -75.021 216.759 23.292
C -75.620 215.697 25.508
C -77.163 214.587 28.348
C -78.407 213.338 30.572
C -79.201 209.473 31.511
C -80.161 205.322 31.561
C -82.991 201.139 31.167
C -80.726 198.073 33.570
C -78.375 196.707 37.281
C -78.329 193.008 35.718
C -79.099 190.464 38.119
C -80.486 189.045 40.574
C -79.237 187.082 43.728
C -80.244 184.144 44.717
C -82.407 182.996 46.770
C -83.491 180.928 47.759
C -86.532 180.508 49.351
C -88.296 176.646 50.803
C -89.231 174.969 53.908
C -88.769 175.095 57.261
C -88.900 175.023 59.723
C -88.964 172.266 62.855
C -88.198 173.255 65.683
C -87.029 172.180 69.759
C -86.624 171.989 73.225
C -87.861 172.076 76.456
C -86.573 172.438 79.833
C -87.528 173.677 84.345
C -84.563 173.380 86.480
C -81.401 173.696 89.330
C -78.058 177.086 90.379
C -77.402 179.271 90.523
C -76.727 182.261 92.663
C -78.040 185.883 92.174
C -79.915 187.469 93.360
C -79.333 191.133 91.937
C -78.678 194.909 91.296
C -80.991 197.584 89.414
C -84.041 198.619 89.863
C -86.999 200.965 90.952
C -87.722 203.266 89.239
C -88.453 206.964 89.605
C -91.964 208.741 87.890
C -92.334 211.836 87.689
C -92.166 213.983 85.884
C -94.731 216.613 83.239
C -96.702 218.213 80.671
C -99.526 219.300 77.179
C -101.228 220.618 74.253
C -103.410 221.345 72.403
C -104.575 220.969 68.178
C -107.088 219.250 65.065
C -110.138 218.033 63.042
C -112.988 218.454 59.433
C -118.037 218.816 58.681
C -119.366 218.979 55.230
C -122.492 218.503 52.326
C -122.714 217.132 48.909
C -125.881 216.673 47.624
C -126.215 212.108 46.711
C -128.202 210.290 44.420
C -130.602 208.353 43.401
C -132.141 206.800 40.608
C -133.951 205.046 38.391
C -135.976 203.442 36.299
C -136.742 201.254 33.884
C -138.079 199.508 31.377
C -139.199 197.315 28.957
C -140.651 195.608 26.588
C -141.971 194.050 24.065
C -143.135 192.577 21.351
C -145.376 192.414 18.658
C -147.023 192.572 15.639
C -148.669 191.938 12.573
C -149.980 190.492 9.653
C -151.185 190.455 6.895
C -154.358 190.942 4.437
C -155.681 190.944 1.087
C -156.962 191.108 -2.282
C -157.876 191.196 -5.338
C -159.132 191.183 -8.627
C -160.156 191.270 -11.698
C -160.748 193.178 -14.701
C -160.963 195.516 -17.023
C -160.365 197.437 -19.372
C -159.412 199.011 -22.262
C -160.578 200.423 -25.695
C -159.740 202.877 -28.137
C -158.534 204.884 -30.883
C -157.620 206.858 -33.335
C -156.248 209.142 -36.065
C -155.884 211.092 -38.045
C -154.929 213.914 -39.424
C -154.153 217.030 -40.903
C -152.038 220.001 -41.357
C -150.388 222.457 -41.597
C -148.172 225.289 -42.334
C -146.388 227.694 -42.797
C -146.156 231.680 -41.588
C -145.093 235.189 -41.101
C -142.211 237.047 -40.181
C -140.423 239.949 -39.957
C -138.883 242.359 -38.945
C -137.910 245.133 -37.404
C -135.771 246.638 -34.875
C -134.914 250.063 -33.624
C -132.698 252.676 -32.654
C -131.981 254.705 -29.846
C -131.201 257.893 -28.530
C -129.135 258.728 -25.639
C -127.322 260.468 -23.103
C -126.934 262.584 -21.014
C -125.848 264.738 -18.797
C -125.007 266.258 -15.291
C -123.594 266.250 -11.984
C -123.325 267.446 -9.202
C -122.797 267.634 -5.830
C -120.767 268.313 -3.185
C -122.189 267.756 0.896
C -122.427 268.439 4.955
C -122.228 266.045 7.722
C -121.815 265.419 10.817
C -122.429 263.782 14.009
C -123.221 263.118 16.823
C -123.963 261.629 19.881
C -124.412 259.421 22.053
C -124.115 257.170 24.733
C -125.968 255.822 27.836
C -127.194 254.419 31.146
C -128.790 251.570 32.245
C -131.650 249.192 33.503
C -132.979 246.671 34.964
C -133.922 243.940 36.830
C -135.602 241.512 38.344
C -138.094 239.463 39.193
C -140.047 236.799 39.844
C -141.297 233.774 40.142
C -143.943 231.296 41.759
C -145.210 228.423 43.121
C -147.974 226.087 41.654
C -151.270 224.027 41.122
C -152.206 221.099 39.753
C -153.773 218.067 39.095
C -155.885 215.934 37.737
C -158.379 213.978 36.413
C -160.318 211.324 35.214
C -161.771 209.490 32.983
C -162.828 206.332 31.357
C -165.138 205.210 28.843
C -168.531 204.003 26.741
C -169.931 203.731 23.150
C -170.905 202.529 20.387
C -172.544 201.800 17.532
C -173.660 201.182 14.486
C -175.605 201.856 11.236
C -176.575 203.142 8.599
C -177.478 204.445 5.950
C -178.431 204.900 2.768
C -178.541 204.336 -0.970
C -179.381 206.880 -3.560
C -180.620 207.765 -6.703
C -179.816 209.344 -9.533
C -180.545 211.970 -12.308
C -180.390 212.272 -16.041
C -180.865 213.550 -18.867
C -180.341 215.797 -21.295
C -179.671 218.186 -23.540
C -178.026 219.554 -26.325
C -178.097 222.488 -28.145
C -178.932 225.528 -30.785
C -177.641 227.783 -32.146
C -175.785 230.629 -34.137
C -174.793 232.870 -35.853
C -173.167 235.738 -37.465
C -172.319 238.789 -38.146
C -170.638 241.449 -38.609
C -168.665 244.060 -38.358
C -167.022 246.885 -38.031
C -164.757 249.671 -37.543
C -162.759 252.341 -37.345
C -160.945 254.837 -36.584
C -159.906 257.671 -33.996
C -157.786 260.118 -33.094
C -155.993 262.789 -32.471
C -155.285 265.618 -31.222
C -154.301 268.754 -29.213
C -153.368 269.536 -26.330
C -151.768 271.091 -23.677
C -151.344 272.565 -20.669
C -149.568 274.076 -17.603
C -148.513 275.310 -14.723
C -149.739 276.979 -11.206
C -149.106 277.935 -8.664
C -148.344 278.031 -4.553
C -147.642 278.678 -1.685
C -147.069 279.977 1.473
C -147.113 280.898 4.699
C -146.755 280.901 8.015
C -145.292 280.059 10.978
C -144.567 279.368 14.186
C -143.519 278.428 17.088
C -142.990 277.694 20.519
C -141.741 276.832 23.476
C -141.289 276.363 26.561
C -141.752 275.494 30.068
C -140.623 275.459 33.131
C -141.594 274.409 36.343
C -141.829 270.773 38.408
C -141.181 268.639 39.719
C -139.836 266.773 41.451
C -139.042 265.777 44.472
C -137.108 266.113 47.866
C -135.056 265.832 50.835
C -132.906 264.229 52.816
C -130.720 264.542 55.199
C -129.943 263.834 58.586
C -128.651 263.407 61.655
C -127.334 263.269 64.705
C -126.232 261.749 67.475
C -125.271 260.876 70.548
C -124.012 259.615 73.505
C -122.976 258.898 76.513
C -122.181 258.116 79.561
C -121.598 257.203 82.678
C -121.589 257.852 86.125
C -122.228 258.136 89.496
C -122.252 257.945 93.027
C -121.712 257.085 96.390
C -122.281 257.018 99.345
C -122.289 258.814 102.967
C -123.080 258.654 106.477
C -124.027 258.550 109.957
C -124.945 258.236 112.997
C -125.729 258.039 116.424
C -126.604 257.802 119.533
C -129.101 258.319 122.084
C -131.829 259.038 123.800
C -134.589 258.903 125.189
C -137.446 258.121 126.910
C -139.471 258.631 130.193
C -142.800 258.594 131.458
C -146.056 257.923 132.861
C -149.039 257.550 134.168
C -152.584 256.921 135.431
C -155.114 257.103 136.622
C -158.356 257.554 136.870
C -161.797 258.275 137.248
C -165.287 258.269 136.099
C -168.075 258.383 135.085
C -171.613 258.124 134.146
C -174.510 258.033 133.260
C -177.313 260.576 131.505
C -180.392 261.981 130.012
C -182.764 261.231 127.480
C -185.780 261.658 125.933
C -187.972 262.254 123.922
C -189.991 263.660 121.695
C -191.101 263.806 118.233
C -193.709 265.576 116.211
C -196.376 265.773 113.859
C -197.170 267.371 110.805
C -199.529 269.083 108.803
C -199.921 269.019 105.174
C -201.072 269.546 101.836
C -202.086 271.191 99.545
C -203.382 272.387 96.783
C -203.536 273.837 93.152
C -202.797 273.912 89.634
C -202.738 275.352 86.957
C -201.744 276.219 83.804
C -202.095 276.007 80.425
C -199.361 278.132 77.779
C -198.148 280.087 74.358
C -195.187 279.500 72.282
C -193.602 279.887 69.547
C -190.719 280.485 67.408
C -188.692 281.648 65.530
C -185.926 282.381 63.547
C -183.073 282.178 62.276
C -180.306 281.571 60.201
C -177.148 283.225 58.724
C -174.137 284.452 56.761
C -170.707 284.364 57.081
C -167.038 285.540 57.837
C -163.841 285.567 57.663
C -160.478 285.324 56.983
C -157.180 285.684 56.930
C -154.102 286.638 57.795
C -150.848 286.769 58.647
C -147.756 286.049 59.496
C -143.953 287.131 59.855
C -140.541 286.875 59.789
C -138.060 287.075 62.797
C -135.185 288.148 65.242
C -132.988 286.684 67.328
C -130.142 285.870 69.150
C -128.063 285.740 71.703
C -125.947 286.008 74.394
C -123.461 285.504 76.805
C -122.267 284.760 79.716
C -119.938 283.166 82.117
C -119.055 283.373 85.594
C -117.463 284.475 89.288
C -118.099 284.132 93.083
C -117.838 283.218 96.104
C -117.702 283.039 99.468
C -117.963 282.471 102.710
C -118.980 283.194 106.349
C -120.664 283.757 108.878
C -122.395 284.277 111.381
C -123.642 284.161 114.492
C -124.667 282.642 117.799
C -127.397 283.852 120.029
C -128.848 284.211 123.186
C -131.620 283.562 124.930
C -134.539 284.674 127.248
C -136.373 283.461 130.284
C -138.343 283.587 132.723
C -141.365 283.669 134.167
C -144.489 283.787 135.359
C -147.440 282.408 136.670
C -150.503 283.535 137.796
C -153.653 285.010 139.990
C -156.581 284.892 140.138
C -160.485 284.481 140.441
C -163.415 284.455 141.046
C -167.083 284.357 141.142
C -170.177 285.258 140.818
C -173.233 285.391 139.945
C -176.085 285.522 138.327
C -178.934 286.047 136.779
C -181.957 286.144 134.784
C -184.889 286.273 133.189
C -187.372 286.629 131.238
C -189.042 288.377 128.081
C -191.561 288.527 125.862
C -194.232 288.953 124.011
C -196.298 290.488 122.157
C -198.422 292.256 119.473
C -198.280 292.999 116.437
C -199.142 293.615 113.136
C -199.281 295.178 110.146
C -200.017 295.779 106.413
C -200.292 296.692 103.247
C -199.658 299.765 100.637
C -199.663 300.714 98.015
C -198.395 301.606 94.131
C -198.050 302.437 91.245
C -198.053 303.840 88.079
C -197.455 305.505 85.228
C -196.261 306.372 82.237
C -195.015 305.810 79.113
C -193.469 305.967 76.133
C -191.989 305.636 73.286
C -190.231 305.990 70.224
C -188.879 305.574 67.217
C -187.440 306.020 64.447
C -185.110 307.057 61.846
C -184.325 307.244 58.682
C -181.749 308.452 56.618
C -178.735 307.596 54.237
C -176.787 307.247 51.286
C -175.353 307.229 47.161
C -174.976 307.087 43.657
C -172.853 306.677 40.069
C -170.861 307.585 36.197
C -170.262 312.116 35.427
C -169.310 313.433 32.454
C -168.584 316.574 32.962
C -167.188 320.295 34.657
C -168.257 323.006 35.912
C -166.430 327.334 36.327
C -165.378 331.650 39.418
C -167.066 335.229 38.975
C -165.074 339.591 39.596
C -163.497 342.094 37.992
C -161.393 344.256 36.223
C -160.844 346.357 33.807
C -160.395 349.761 32.918
C -159.841 352.758 31.511
C -159.508 355.667 29.936
C -158.112 358.644 29.309
C -157.375 361.770 28.409
C -156.136 364.857 27.483
C -155.476 367.879 26.451
C -154.899 370.970 25.647
C -154.343 374.172 25.076
C -155.437 377.362 24.109
C -156.574 380.604 23.889
C -157.011 384.075 23.372
C -156.562 387.506 22.765
C -157.304 390.423 22.744
C -159.377 393.513 21.163
C -160.256 397.004 21.275
C -161.262 400.462 21.493
C -162.006 403.542 21.876
C -162.837 406.960 22.016
C -163.632 410.085 22.311
C -165.843 412.593 23.666
C -168.209 414.257 25.258
C -169.838 415.807 27.382
C -171.044 417.838 29.864
C -173.110 421.027 30.697
C -175.111 422.468 33.267
C -176.575 424.189 36.081
C -178.117 425.730 38.529
C -179.750 427.322 41.587
C -181.480 428.591 43.389
C -183.667 428.927 45.815
C -186.204 429.337 48.242
C -187.922 428.441 51.365
C -189.375 427.603 53.814
C -190.947 426.972 57.070
C -192.313 426.314 59.695
C -195.646 424.187 61.024
C -198.239 422.598 63.130
C -198.507 420.467 65.955
C -200.255 419.052 68.528
C -201.613 417.097 70.408
C -203.507 414.732 71.761
C -203.665 411.408 73.234
C -206.214 409.192 74.852
C -207.449 407.029 77.398
C -208.693 403.740 77.777
C -211.060 401.541 79.214
C -210.626 398.061 80.227
C -211.140 394.771 81.514
C -212.669 392.224 81.914
C -213.906 389.344 82.870
C -214.584 385.491 82.896
C -213.662 382.014 82.874
C -214.371 379.076 82.556
C -214.020 375.751 81.842
C -213.483 372.546 82.853
C -213.294 369.310 79.941
C -213.672 365.456 78.526
C -211.228 363.397 76.735
C -210.228 360.555 75.702
C -208.788 358.161 73.370
C -208.324 355.940 71.410
C -207.084 353.673 69.078
C -205.147 352.310 67.032
C -202.792 350.270 65.411
C -202.177 348.252 62.181
C -201.212 345.872 59.382
C -199.315 345.991 56.509
C -198.394 346.219 52.699
C -196.637 345.846 50.048
C -194.484 345.036 47.491
C -192.964 344.695 44.561
C -192.204 345.118 41.341
C -190.669 345.712 38.403
C -188.525 346.514 36.045
C -187.389 346.370 32.244
C -185.299 346.155 29.542
C -184.599 348.872 26.826
C -184.307 350.813 23.429
C -182.245 353.044 21.983
C -180.318 354.826 19.705
C -179.493 357.204 17.579
C -178.996 359.620 15.189
C -177.617 361.923 12.944
C -176.831 364.847 11.811
C -174.642 367.407 10.266
C -174.900 370.676 8.796
C -175.540 373.900 6.229
C -176.230 377.701 6.255
C -175.833 380.830 5.970
C -176.165 384.127 5.346
C -176.375 387.422 5.276
C -178.123 390.843 5.093
C -179.923 393.268 5.749
C -181.709 395.680 6.473
C -182.808 398.801 7.014
C -182.666 402.431 8.066
C -185.520 404.478 9.312
C -187.128 407.544 9.768
C -188.400 409.561 12.105
C -191.292 411.728 13.544
C -191.800 415.072 15.161
C -193.383 417.529 16.300
C -195.342 419.098 18.519
C -197.346 420.420 20.850
C -198.046 422.199 23.795
C -200.834 423.216 25.561
C -204.130 425.192 27.026
C -205.660 425.545 29.504
C -207.511 426.177 32.922
C -209.194 426.952 35.271
C -211.137 427.295 38.366
C -213.518 426.960 40.536
C -215.157 426.272 43.174
C -216.560 424.849 45.776
C -218.297 423.400 48.158
C -219.704 421.630 50.989
C -221.153 420.234 53.656
C -222.485 418.412 55.894
C -224.315 415.042 56.944
C -225.453 413.010 59.367
C -226.961 411.280 61.706
C -229.047 409.249 62.964
C -231.220 406.360 64.299
C -231.252 403.232 64.339
C -231.687 399.939 65.332
C -232.554 396.680 65.171
C -232.837 392.963 66.143
C -233.217 389.695 66.467
C -234.961 386.400 64.807
C -235.312 383.633 64.789
C -234.711 379.577 63.965
C -234.730 376.562 63.763
C -235.362 373.160 63.604
C -235.932 369.966 62.751
C -235.498 366.787 61.841
C -233.841 363.811 61.655
C -232.634 360.789 60.820
C -231.084 358.014 60.269
C -229.908 354.852 59.169
C -228.332 351.950 58.799
C -227.455 349.069 57.865
C -226.602 346.158 55.848
C -225.806 342.997 55.665
C -225.047 340.550 53.257
C -227.246 335.510 53.182
C -223.755 335.322 51.531
C -225.309 330.607 48.380
C -222.718 329.422 45.038
C -218.042 328.721 42.487
C -217.126 327.094 40.344
C -216.720 325.410 37.489
C -215.667 324.945 34.982
C -213.447 323.816 33.050
C -211.089 320.997 31.846
C -211.697 318.913 27.398
C -209.272 319.465 24.151
C -206.526 319.244 21.987
C -203.424 318.691 20.837
C -199.684 317.875 19.306
C -196.389 317.416 17.977
C -194.154 318.479 15.593
C -190.581 319.846 13.775
C -187.522 317.321 13.569
C -185.118 319.339 13.925
C -182.170 321.110 13.892
C -178.088 322.940 12.986
C -175.982 323.828 11.985
C -174.032 326.749 11.329
C -171.436 329.097 10.876
C -168.192 329.890 9.610
C -167.104 332.764 7.921
C -166.852 333.303 4.396
C -168.677 338.232 0.318
C -167.927 336.863 -1.968
C -166.674 335.445 -4.065
C -165.061 330.597 -6.234
C -166.563 327.703 -8.282
C -167.083 324.204 -11.086
C -169.044 321.171 -10.681
C -169.720 317.554 -11.230
C -168.862 314.027 -9.792
C -171.266 311.311 -11.074
C -174.259 307.927 -11.143
C -174.282 305.265 -7.498
C -174.813 301.828 -6.795
C -174.753 299.548 -7.535
C -175.652 296.333 -8.274
C -171.412 294.702 -7.768
C -170.459 292.624 -5.806
C -167.327 290.160 -5.542
C -166.612 287.192 -5.190
C -167.416 285.129 -1.343
C -166.821 281.559 1.367
C -167.303 278.072 3.714
C -166.403 275.330 5.766
C -166.444 272.708 7.412
C -168.311 269.568 9.839
C -168.719 269.183 12.122
C -168.119 265.168 13.078
C -166.933 262.293 16.930
C -166.957 259.163 19.073
C -166.622 257.123 21.599
C -168.467 256.858 23.501
C -168.904 254.645 26.169
C -169.119 255.257 30.430
C -168.802 253.236 32.200
C -168.807 251.361 34.022
C -168.461 250.137 38.602
C -168.839 248.465 41.756
C -167.571 245.903 43.658
C -166.765 242.816 46.715
C -169.024 241.418 48.599
C -170.601 238.613 51.273
C -172.416 237.398 53.060
C -174.551 235.575 55.432
C -173.877 234.604 58.210
C -175.994 231.257 58.502
C -178.025 229.913 61.967
C -179.690 226.438 62.317
C -181.645 223.573 62.236
C -184.355 221.154 65.392
C -186.917 218.950 67.251
C -186.246 214.503 68.424
C -186.047 211.190 67.905
C -188.230 207.797 66.935
C -189.316 203.464 65.439
C -189.838 200.825 66.814
C -189.918 198.326 68.434
C -190.689 197.456 72.486
C -192.077 197.009 75.807
C -192.210 196.004 78.692
C -194.497 196.502 81.653
C -198.404 199.250 83.405
C -200.629 200.010 86.405
C -204.495 197.831 87.653
C -208.413 199.547 86.802
C -212.093 198.105 88.295
C -213.300 196.662 91.596
C -215.269 195.382 94.199
C -216.580 193.332 95.620
C -220.134 192.098 96.233
C -221.331 189.360 98.645
C -223.345 187.644 100.762
C -227.307 187.721 101.700
C -231.060 187.488 102.045
C -236.294 189.240 100.492
C -239.174 187.059 97.004
C -241.858 185.168 95.384
C -245.878 183.985 96.811
C -247.158 182.514 94.052
C -249.867 181.839 92.640
C -254.199 184.419 91.524
C -258.949 183.215 91.751
C -261.255 181.724 86.951
C -264.369 179.619 86.957
C -268.814 179.055 85.212
C -273.410 179.710 83.471
C -276.252 177.087 83.444
C -279.289 174.276 84.381
C -281.829 171.751 85.492
C -284.537 169.659 85.909
C -287.533 168.899 87.478
C -290.538 165.789 89.892
C -293.749 164.309 91.007
C -297.911 165.690 90.222
C -301.241 165.307 91.360
C -304.690 164.781 91.980
C -308.407 164.929 92.722
C -312.237 165.777 93.070
C -314.420 166.886 91.880
C -316.819 167.764 91.108
C -321.160 167.845 90.061
C -320.105 172.249 87.223
C -320.299 175.500 86.371
C -319.313 179.290 86.731
C -322.740 182.751 85.075
C -322.909 186.397 84.630
C -322.770 188.553 81.334
C -325.582 190.851 80.335
C -327.903 192.990 76.769
C -331.077 193.784 75.264
C -334.049 195.595 75.234
C -337.311 196.470 71.985
C -340.080 195.594 74.380
C -343.193 194.666 72.580
C -347.099 193.378 71.991
C -348.918 190.726 71.140
C -352.779 188.752 69.957
C -356.386 186.509 70.626
C -359.988 183.250 70.199
C -362.342 181.308 71.211
C -363.773 179.192 72.821
C -366.398 177.846 73.242
C -369.569 177.267 74.710
C -372.550 176.296 75.562
C -374.472 173.823 77.226
C -376.770 171.864 78.692
C -379.181 169.913 79.889
C -380.808 168.193 82.255
C -382.681 166.095 84.049
C -384.611 164.276 86.259
C -386.570 162.260 87.912
C -388.328 160.093 89.571
C -389.896 157.770 91.312
C -391.688 154.761 91.516
C -392.785 151.518 91.871
C -394.295 148.480 92.872
C -395.958 145.919 94.609
C -396.801 143.094 95.213
C -399.059 139.844 94.383
C -399.940 136.436 95.144
C -400.698 132.971 95.804
C -401.208 129.914 96.565
C -402.045 126.583 97.343
C -402.648 123.484 98.060
C -401.931 119.992 97.506
C -400.718 117.089 96.506
C -399.032 114.511 96.219
C -397.191 111.646 96.589
C -397.190 107.763 96.340
C -395.015 104.999 95.779
C -392.742 102.198 95.863
C -390.753 99.596 95.719
C -388.194 96.767 95.653
C -386.718 94.454 95.085
C -384.326 92.573 93.853
C -381.924 90.462 92.346
C -378.536 89.692 91.148
C -375.829 89.151 90.057
C -372.409 88.194 89.130
C -369.598 87.503 88.231
C -367.391 87.418 84.692
C -364.679 87.051 82.204
C -361.326 88.088 81.675
C -358.299 87.868 80.105
C -355.798 88.452 78.489
C -353.625 89.249 76.112
C -351.201 91.660 74.866
C -348.763 91.958 72.039
C -345.579 92.624 70.588
C -344.105 94.738 68.166
C -341.861 95.149 65.464
C -339.877 98.079 64.567
C -337.607 100.334 62.983
C -336.314 101.677 60.636
C -334.419 103.315 58.524
C -333.157 106.258 56.275
C -332.200 109.654 55.578
C -331.542 111.884 53.620
C -331.235 115.038 52.336
C -329.347 117.783 51.647
C -331.137 121.287 49.773
C -331.269 124.703 47.468
C -332.557 128.024 48.323
C -332.758 131.149 47.744
C -334.367 134.401 47.456
C -335.589 136.956 46.471
C -337.219 140.004 46.062
C -338.916 142.551 46.717
C -340.039 145.775 47.539
C -342.541 148.520 46.493
C -344.554 151.640 45.692
C -347.484 153.099 46.768
C -351.248 154.214 46.830
C -353.805 155.973 47.620
C -356.174 158.271 48.589
C -358.984 159.954 49.124
C -362.233 160.693 49.260
C -365.336 161.590 50.209
C -368.008 162.470 51.910
C -371.669 164.001 52.001
C -374.352 165.796 53.139
C -377.818 164.443 54.323
C -381.658 163.711 54.664
C -383.893 163.128 57.111
C -386.769 163.053 59.061
C -389.584 161.913 60.338
C -392.631 160.644 61.286
C -395.585 159.859 62.989
C -397.622 158.009 64.687
C -400.063 157.231 67.365
C -402.432 154.668 68.224
C -405.792 152.212 68.487
C -406.866 148.650 69.527
C -408.126 146.247 71.161
C -409.694 143.433 72.154
C -410.747 140.551 73.375
C -411.809 136.855 73.281
C -411.766 133.789 72.897
C -411.657 130.725 72.535
C -411.998 127.428 73.039
C -412.121 124.173 74.960
C -411.310 120.791 73.621
C -411.669 117.317 73.638
C -409.955 114.465 73.912
C -408.994 110.919 72.635
C -408.437 107.469 73.989
C -407.966 104.367 73.916
C -406.166 101.596 73.368
C -404.181 98.986 72.701
C -401.868 96.469 73.507
C -400.256 93.875 71.897
C -399.176 90.293 70.189
C -396.798 88.698 69.550
C -393.585 86.498 68.959
C -391.444 84.502 68.341
C -388.441 82.578 67.473
C -386.070 81.233 65.725
C -383.212 80.434 64.578
C -380.185 80.379 63.312
C -377.330 80.238 61.694
C -373.980 80.424 60.326
C -370.897 80.310 59.046
C -368.100 80.712 57.590
C -365.914 82.462 54.768
C -362.895 83.091 53.432
C -360.014 83.308 51.884
C -358.015 83.751 49.461
C -355.675 84.864 46.610
C -354.679 87.496 45.242
C -352.694 89.858 43.661
C -351.775 92.249 41.461
C -349.694 95.048 39.827
C -348.356 97.569 38.157
C -348.769 99.915 34.843
C -347.911 102.101 33.339
C -347.508 106.019 31.934
C -346.777 108.617 30.572
C -345.834 111.241 28.518
C -345.617 113.876 26.453
C -345.549 116.990 25.262
C -344.964 120.348 25.387
C -344.942 123.680 24.955
C -344.755 126.900 24.993
C -344.938 130.397 24.415
C -344.544 133.696 24.460
C -344.629 136.774 23.779
C -345.729 140.112 22.824
C -345.009 143.217 22.117
C -346.613 146.207 21.193
C -348.073 148.998 20.913
C -349.049 152.178 18.774
C -352.481 153.380 15.991
C -351.641 155.864 13.151
C -349.596 159.174 11.973
C -346.963 160.194 9.200
C -343.989 159.928 5.757
C -342.080 161.685 3.568
C -340.586 162.370 0.895
C -337.474 161.960 -0.698
C -335.360 162.356 -3.984
C -333.907 162.224 -7.912
C -331.872 160.166 -9.229
C -329.145 160.157 -12.055
C -325.425 160.936 -12.092
C -324.169 158.754 -14.882
C -321.330 157.443 -16.537
C -317.209 158.716 -19.141
C -313.977 158.822 -19.556
C -311.263 158.409 -18.939
C -308.874 157.109 -18.854
C -307.427 153.487 -21.370
C -306.915 154.868 -25.648
C -305.575 154.655 -28.113
C -303.749 155.805 -31.184
C -301.766 157.793 -32.660
C -297.470 157.938 -35.872
C -296.975 160.300 -37.854
C -295.589 162.208 -40.374
C -295.467 165.862 -43.028
C -293.479 167.936 -44.735
C -290.477 167.141 -47.507
C -287.258 170.825 -48.159
C -283.890 170.215 -47.612
C -280.230 170.116 -49.047
C -277.641 166.644 -49.007
C -275.186 165.005 -49.813
C -273.746 162.672 -50.794
C -270.303 162.665 -52.065
C -266.494 160.425 -51.697
C -262.944 161.823 -52.462
C -260.396 160.576 -53.100
C -257.586 159.274 -54.075
C -254.231 158.572 -54.909
C -251.279 160.757 -58.531
C -247.821 162.767 -56.522
C -243.588 161.329 -56.755
C -241.134 160.098 -60.518
C -239.079 160.149 -62.972
C -235.897 157.058 -62.334
C -233.191 154.297 -62.943
C -229.815 153.380 -65.673
C -226.954 154.390 -67.726
C -224.190 152.683 -69.813
C -221.112 152.125 -72.475
C -217.785 154.645 -74.318
C -215.030 153.384 -75.918
C -212.491 150.730 -79.647
C -211.215 151.331 -82.024
C -209.192 152.984 -83.291
C -210.248 156.414 -85.264
C -209.856 158.506 -86.217
C -209.848 160.108 -89.041
C -211.924 159.232 -92.474
C -211.734 157.976 -95.185
C -210.234 157.558 -99.062
C -210.182 156.094 -102.776
C -210.727 157.731 -105.975
C -212.303 156.361 -108.472
C -213.251 155.317 -112.200
C -212.973 151.194 -114.289
C -212.284 151.021 -116.292
C -214.253 150.123 -119.639
C -214.365 149.981 -123.790
C -214.095 151.479 -126.541
C -215.098 151.779 -129.737
C -215.908 155.078 -131.939
C -217.233 156.162 -134.211
C -218.372 159.753 -135.586
C -218.048 161.624 -138.863
C -219.686 163.605 -139.939
C -220.758 164.971 -142.120
C -219.818 168.602 -143.741
C -222.461 169.868 -146.664
C -225.099 172.887 -147.483
C -222.758 174.393 -151.333
C -223.759 177.999 -153.266
C -222.825 181.097 -155.770
C -220.692 184.760 -156.401
C -221.729 188.573 -158.333
C -220.721 191.209 -160.189
C -221.202 193.922 -161.851
C -218.783 196.760 -165.042
C -219.079 200.161 -167.880
C -221.477 201.699 -169.459
C -225.237 204.047 -171.899
C -226.133 204.489 -174.564
C -226.173 207.137 -178.041
C -228.249 209.587 -180.652
C -229.342 212.730 -182.707
C -230.402 212.041 -185.078
C -232.045 210.873 -190.296
C -233.597 210.891 -192.312
C -236.459 211.332 -194.092
C -239.042 212.889 -196.478
C -240.481 211.950 -200.308
C -243.965 214.304 -203.238
C -248.678 216.508 -202.774
C -251.611 219.228 -204.068
C -253.591 221.165 -207.302
C -256.135 223.043 -209.132
C -258.076 222.987 -212.318
C -260.258 223.427 -214.833
C -262.570 224.659 -217.940
C -264.122 223.592 -221.933
C -266.047 223.759 -223.094
C -267.590 224.643 -225.852
C -268.893 225.378 -228.493
C -270.756 226.614 -231.674
C -274.254 224.636 -233.167
C -278.335 223.047 -236.052
C -280.470 221.635 -234.724
C -282.456 220.210 -234.190
C -286.364 219.089 -233.001
C -289.915 219.988 -232.467
C -292.358 220.470 -229.643
C -295.807 219.229 -229.372
C -299.902 216.644 -227.554
C -302.692 216.209 -226.817
C -304.575 214.634 -223.082
C -307.729 214.334 -223.349
C -310.422 212.817 -223.601
C -313.162 210.476 -225.056
C -316.665 209.891 -224.587
N -32.649 -6.584 57.720
N 207.635 132.063 -234.359
N 351.861 210.539 145.428
N 423.016 163.041 30.711
N 122.346 297.326 -14.369
N 105.305 274.095 -130.551
N 168.231 172.476 -62.103
N -60.917 273.292 34.810
N -56.212 297.788 -110.973
N -150.140 233.700 -1.669
N -160.898 278.308 99.418
N -195.931 387.870 43.862
N -372.556 122.040 64.990
