# Supplementary material for: Impact of DNA methylation on 3D genome structure
Source: Nat Commun. 2021 May 28;12:3243. doi: 10.1038/s41467-021-23142-8 (PMC8163762; doi:10.1038/s41467-021-23142-8)
Supplement: Supplementary file 7 — Supplementary Software 2 [file 41467_2021_23142_MOESM7_ESM.zip › Supplementary_Software2/test/output_pos/cartnucl_000000_000051.xyz]

2888
generated by Juergen Walther
C 0.000 0.000 0.000
C 4.386 -0.586 3.812
C 5.619 -1.733 6.853
C 6.652 -1.993 10.298
C 8.558 -2.941 12.981
C 10.221 -5.156 14.531
C 12.595 -6.060 16.555
C 13.560 -8.281 19.147
C 15.036 -10.125 21.532
C 16.560 -11.705 24.030
C 17.737 -14.373 25.673
C 18.849 -16.601 27.892
C 20.217 -19.131 29.801
C 21.411 -21.194 32.027
C 22.363 -23.325 34.283
C 23.098 -25.595 36.562
C 23.415 -26.611 39.904
C 23.052 -27.892 43.079
C 23.274 -29.690 46.116
C 23.989 -32.025 48.641
C 23.636 -33.428 51.281
C 24.041 -33.508 55.303
C 23.502 -35.239 58.414
C 22.809 -36.902 61.541
C 22.095 -38.549 64.179
C 21.553 -40.276 67.199
C 20.894 -41.888 69.929
C 18.642 -42.514 72.676
C 16.116 -42.566 74.802
C 13.464 -43.222 76.252
C 10.688 -44.602 77.710
C 8.960 -45.589 81.053
C 5.741 -46.080 82.496
C 2.553 -47.199 83.766
C -0.345 -48.021 85.058
C -3.826 -49.027 86.252
C -6.238 -49.320 87.647
C -9.406 -48.912 88.406
C -12.740 -48.318 89.423
C -16.295 -47.661 88.763
C -19.131 -46.987 88.205
C -22.739 -46.649 87.620
C -25.691 -46.211 87.093
C -28.401 -43.041 86.990
C -31.458 -40.990 86.628
C -34.064 -40.397 84.291
C -37.141 -39.190 83.429
C -39.421 -37.651 82.148
C -41.478 -35.301 81.028
C -42.825 -33.531 78.148
C -45.424 -30.930 77.436
C -48.233 -29.569 75.721
C -49.118 -26.713 73.832
C -51.472 -24.182 73.085
C -52.135 -22.549 69.889
C -53.484 -20.498 67.297
C -54.528 -17.943 66.126
C -55.923 -15.560 64.363
C -56.228 -12.593 61.831
C -55.747 -10.930 58.678
C -55.769 -8.420 56.963
C -54.944 -6.234 54.468
C -55.560 -4.849 51.422
C -52.866 -1.847 49.770
C -51.755 1.419 47.513
C -49.013 1.745 45.106
C -47.608 3.291 42.702
C -44.852 4.699 40.787
C -42.882 6.521 39.449
C -40.220 7.981 37.746
C -37.495 8.280 36.237
C -34.946 8.596 33.841
C -31.783 10.624 32.965
C -28.836 12.504 31.480
C -25.410 12.149 31.370
C -21.613 12.703 32.197
C -18.445 12.687 31.728
C -15.172 12.658 30.670
C -11.868 12.877 30.448
C -8.669 13.207 31.331
C -5.360 12.807 31.810
C -2.282 11.660 31.915
C 1.612 12.310 32.334
C 4.978 11.985 31.808
C 7.683 10.679 34.303
C 10.807 10.393 36.659
C 13.027 8.049 37.609
C 15.925 6.379 38.556
C 18.169 5.007 40.539
C 20.493 3.922 42.823
C 23.101 2.269 44.469
C 24.443 0.221 46.580
C 26.807 -2.389 47.736
C 27.958 -3.844 50.814
C 29.902 -4.632 54.418
C 29.523 -6.664 57.682
C 29.932 -8.879 59.908
C 30.300 -10.596 62.786
C 30.235 -12.586 65.421
C 29.551 -13.586 69.072
C 28.110 -14.191 71.737
C 26.616 -14.820 74.365
C 25.597 -16.312 77.190
C 24.700 -19.146 79.526
C 22.249 -19.000 82.330
C 21.069 -20.085 85.433
C 18.390 -21.361 86.964
C 15.750 -21.335 89.820
C 14.053 -23.742 92.139
C 12.285 -24.682 94.555
C 9.395 -25.161 96.179
C 6.387 -25.489 97.608
C 3.439 -27.205 98.441
C 0.569 -26.610 100.266
C -2.281 -26.197 103.202
C -5.189 -26.259 103.580
C -9.081 -26.616 104.062
C -11.951 -26.807 104.886
C -15.598 -26.800 105.303
C -18.624 -25.735 105.746
C -21.716 -25.099 105.349
C -24.659 -24.128 104.272
C -27.563 -22.840 103.435
C -30.707 -21.720 102.027
C -33.730 -20.758 100.977
C -36.313 -19.448 99.670
C -38.064 -16.378 97.848
C -40.720 -15.126 96.214
C -43.477 -13.793 95.046
C -45.544 -11.498 94.321
C -47.711 -8.612 92.972
C -47.733 -6.558 90.613
C -48.785 -4.456 88.064
C -49.017 -1.685 86.149
C -49.975 0.599 83.199
C -50.409 2.880 80.845
C -49.724 6.784 79.873
C -49.846 8.837 77.989
C -48.800 11.372 74.832
C -48.603 13.428 72.625
C -48.726 16.133 70.466
C -48.209 18.902 68.643
C -47.172 21.005 66.272
C -46.210 21.903 63.126
C -44.881 23.359 60.404
C -43.646 24.324 57.585
C -42.097 25.985 54.859
C -41.009 26.953 51.871
C -39.748 28.573 49.478
C -37.540 30.605 47.412
C -36.978 32.201 44.621
C -34.472 34.128 43.082
C -33.643 36.220 41.781
C -32.093 39.395 40.543
C -31.091 41.981 39.828
C -32.524 44.907 37.424
C -35.017 46.176 34.334
C -37.065 48.792 33.616
C -41.522 52.229 37.620
C -42.583 55.506 38.932
C -42.823 59.618 38.598
C -44.906 62.253 38.841
C -44.975 66.764 38.706
C -48.285 68.714 38.316
C -47.138 73.510 37.478
C -46.345 76.620 34.096
C -45.571 79.084 30.615
C -45.557 81.469 28.059
C -50.085 84.243 27.863
C -50.650 87.599 27.444
C -51.441 91.068 26.393
C -49.869 94.718 25.829
C -49.090 98.906 25.535
C -48.083 101.565 24.900
C -46.670 106.324 24.808
C -44.777 108.584 23.646
C -43.407 110.855 20.680
C -40.690 111.839 19.139
C -38.655 113.559 15.892
C -37.493 118.152 18.143
C -34.796 120.042 18.289
C -30.853 121.171 20.071
C -26.560 119.411 22.174
C -21.831 117.656 21.769
C -18.844 118.523 24.187
C -16.634 118.750 24.146
C -12.547 117.102 23.869
C -10.365 116.039 22.898
C -7.094 117.107 23.427
C -4.803 116.852 21.674
C -0.773 117.286 22.213
C 2.415 118.125 22.747
C 4.798 117.773 22.995
C 8.862 116.050 22.755
C 11.507 118.238 24.266
C 15.003 121.246 24.403
C 16.551 124.697 23.816
C 18.166 127.354 22.333
C 22.005 128.379 20.536
C 24.099 128.998 17.780
C 27.299 129.763 19.308
C 30.427 131.256 17.012
C 32.255 134.173 16.419
C 34.410 135.265 15.435
C 37.481 139.573 17.789
C 38.821 139.360 17.049
C 41.373 140.535 14.209
C 44.519 139.403 11.825
C 47.681 142.027 10.495
C 51.323 142.817 11.079
C 52.820 144.494 12.343
C 55.030 145.434 14.270
C 56.925 148.698 13.166
C 59.037 151.558 14.217
C 62.317 152.328 14.706
C 66.228 154.242 8.869
C 70.121 155.335 10.335
C 75.278 154.780 9.559
C 77.690 157.242 9.744
C 80.697 158.995 11.319
C 83.499 161.871 12.839
C 85.950 165.709 14.406
C 86.773 169.131 15.839
C 90.352 171.783 16.093
C 89.615 174.199 16.054
C 90.144 176.901 13.400
C 91.145 180.413 15.183
C 93.058 183.243 16.770
C 98.011 183.949 16.667
C 100.511 185.637 16.811
C 103.625 188.526 14.826
C 107.287 189.070 14.656
C 110.766 191.141 17.056
C 114.058 191.585 16.698
C 117.025 193.310 16.785
C 121.272 193.045 19.010
C 124.227 194.795 20.270
C 128.132 195.918 20.255
C 132.487 199.322 20.624
C 134.356 201.495 22.820
C 137.871 200.599 25.603
C 140.180 202.321 27.273
C 143.839 203.215 29.624
C 146.090 203.406 32.672
C 149.632 205.088 33.719
C 153.502 205.622 32.390
C 157.681 205.939 31.715
C 160.385 203.918 34.639
C 164.221 206.106 35.390
C 167.148 207.479 38.961
C 169.656 207.335 41.257
C 172.851 208.405 42.562
C 176.690 208.446 43.089
C 180.777 209.037 42.116
C 183.868 208.201 41.917
C 186.731 208.224 41.813
C 191.002 209.959 43.328
C 193.756 212.809 44.594
C 196.692 216.659 44.956
C 199.977 216.588 45.558
C 202.469 219.588 45.214
C 204.096 221.690 44.806
C 206.249 223.285 47.335
C 209.634 223.999 48.923
C 211.475 226.004 50.616
C 214.932 225.470 51.984
C 216.032 229.012 53.126
C 217.689 231.757 54.655
C 218.801 234.374 55.719
C 219.299 235.191 59.194
C 220.199 238.258 59.972
C 222.012 238.109 62.711
C 221.191 240.450 66.948
C 224.495 242.792 68.399
C 227.852 244.169 70.503
C 229.281 248.641 69.766
C 232.993 250.620 71.256
C 236.974 252.041 72.479
C 240.097 251.563 75.174
C 241.392 253.101 78.165
C 243.196 252.887 80.868
C 245.487 252.620 83.238
C 248.244 254.587 84.380
C 250.300 256.301 86.411
C 248.414 256.169 93.787
C 246.939 259.463 95.791
C 248.095 261.596 97.950
C 247.639 264.758 99.491
C 247.687 267.581 101.308
C 248.004 270.417 103.013
C 247.015 272.834 105.107
C 246.517 275.644 106.833
C 245.819 278.257 108.978
C 245.496 281.014 110.690
C 245.002 283.831 112.226
C 244.290 286.723 113.646
C 244.676 290.199 113.911
C 244.443 293.630 113.759
C 244.066 297.091 114.386
C 243.368 300.237 115.784
C 242.879 303.207 115.784
C 244.262 306.999 115.547
C 243.559 310.531 115.483
C 242.834 314.058 115.251
C 241.961 317.122 115.070
C 241.233 320.566 115.016
C 240.444 323.702 114.849
C 239.603 326.570 112.828
C 238.881 328.665 110.382
C 237.406 330.338 108.238
C 235.295 332.269 106.353
C 234.626 335.802 104.867
C 232.982 337.429 102.160
C 230.802 339.107 99.823
C 229.018 340.695 97.578
C 226.751 342.273 94.947
C 225.674 343.762 92.831
C 224.559 344.438 89.819
C 223.582 345.298 86.531
C 222.025 344.569 83.284
C 220.892 343.906 80.621
C 219.077 343.358 77.478
C 217.705 342.809 74.832
C 218.756 341.717 70.945
C 218.656 340.774 67.370
C 217.036 338.461 65.219
C 216.104 337.338 62.130
C 215.729 335.683 59.615
C 216.163 333.895 56.854
C 215.972 330.628 55.262
C 216.443 329.155 51.851
C 215.514 327.170 49.044
C 216.730 324.448 47.141
C 217.265 322.958 43.979
C 217.230 319.419 43.085
C 217.349 316.327 41.304
C 218.464 314.388 39.308
C 219.075 311.963 37.192
C 220.490 308.581 35.825
C 221.095 305.036 35.880
C 222.545 302.568 34.858
C 223.948 299.451 34.840
C 223.788 296.136 34.088
C 227.080 293.472 35.113
C 229.562 290.199 34.755
C 230.529 287.738 37.290
C 231.759 284.907 38.073
C 233.742 282.538 39.997
C 235.814 280.595 40.956
C 237.853 278.410 42.741
C 239.065 276.802 45.137
C 239.926 274.362 47.511
C 242.933 272.743 49.307
C 245.522 270.610 51.088
C 247.014 270.518 54.193
C 249.710 270.982 57.009
C 251.224 270.444 59.779
C 252.604 269.355 62.735
C 254.452 268.964 65.463
C 256.672 269.577 67.877
C 258.247 270.056 70.813
C 258.994 270.447 73.990
C 261.692 270.493 76.902
C 263.049 270.001 80.005
C 264.206 272.704 82.575
C 266.349 274.913 85.008
C 265.955 276.534 87.930
C 266.450 277.900 91.088
C 267.155 280.160 93.380
C 268.222 282.600 95.548
C 268.791 284.626 98.343
C 268.524 287.266 100.191
C 268.058 289.167 103.337
C 268.455 292.518 104.574
C 269.961 296.109 106.065
C 269.152 299.881 106.266
C 268.295 302.716 107.388
C 268.011 305.994 108.123
C 267.207 309.151 108.666
C 267.173 312.944 108.027
C 266.750 315.701 106.697
C 266.269 318.432 105.341
C 265.415 321.628 104.792
C 263.412 324.820 105.102
C 263.095 327.483 102.514
C 262.564 330.807 101.580
C 260.609 332.767 99.714
C 260.112 335.526 97.018
C 258.020 338.582 96.436
C 257.084 341.230 95.036
C 255.677 343.013 92.574
C 254.269 344.564 89.965
C 251.609 346.029 88.201
C 251.126 347.632 85.181
C 250.850 350.341 82.099
C 249.382 350.811 79.603
C 247.194 351.512 76.405
C 245.781 352.444 73.938
C 243.990 352.951 70.774
C 243.374 353.101 67.598
C 242.125 352.611 64.714
C 241.011 351.363 61.891
C 240.244 350.231 58.904
C 239.041 348.627 55.886
C 237.887 347.410 52.997
C 237.161 345.818 50.344
C 238.112 343.115 47.588
C 237.202 341.238 44.953
C 236.446 339.775 42.119
C 236.951 338.376 39.317
C 237.681 336.193 36.228
C 238.574 333.276 35.535
C 238.904 330.198 33.974
C 240.390 327.459 32.673
C 240.789 323.939 31.161
C 241.646 320.962 30.004
C 244.803 318.693 28.763
C 245.787 316.226 27.914
C 247.380 312.360 28.008
C 248.437 309.579 27.478
C 249.853 306.630 26.341
C 251.762 303.955 25.662
C 253.248 300.976 25.846
C 253.503 297.683 26.695
C 254.524 294.586 27.509
C 255.075 291.568 28.505
C 256.373 288.390 29.403
C 256.799 285.218 30.299
C 258.014 282.376 30.921
C 260.155 279.670 32.088
C 260.861 276.484 32.190
C 263.238 274.299 33.581
C 266.948 272.150 36.017
C 271.470 269.776 36.467
C 276.865 269.090 36.967
C 276.180 265.690 36.588
C 278.357 262.074 36.042
C 278.236 257.800 35.637
C 279.889 255.553 34.655
C 284.726 254.995 32.263
C 288.152 253.442 31.493
C 289.192 250.448 30.210
C 291.320 247.841 31.792
C 289.289 244.041 29.761
C 291.093 241.152 29.586
C 292.189 237.996 29.132
C 295.339 234.623 30.092
C 298.648 233.091 29.052
C 300.155 230.566 26.837
C 301.769 226.949 26.369
C 300.639 224.418 24.017
C 298.103 219.817 20.352
C 300.558 217.705 17.011
C 301.834 214.876 15.749
C 304.188 214.424 14.957
C 307.165 214.479 13.358
C 308.360 212.851 11.372
C 308.579 208.540 9.661
C 311.019 206.891 8.678
C 310.954 202.066 8.094
C 313.322 200.542 5.459
C 316.376 199.523 3.644
C 317.722 198.213 0.898
C 319.127 196.323 -0.541
C 319.770 195.257 -5.737
C 321.563 191.890 -6.137
C 320.215 189.368 -8.875
C 323.539 189.470 -12.051
C 323.578 186.341 -14.456
C 324.676 184.776 -16.253
C 325.858 181.633 -16.637
C 324.873 179.134 -17.522
C 324.380 176.023 -19.143
C 323.492 173.452 -20.742
C 325.145 170.175 -23.054
C 325.839 166.820 -25.001
C 326.923 165.427 -28.370
C 326.368 162.785 -31.239
C 324.264 160.222 -33.973
C 323.623 159.834 -37.337
C 321.834 156.419 -39.253
C 321.954 154.459 -41.670
C 322.467 150.459 -43.260
C 320.364 148.777 -45.355
C 323.217 145.366 -46.229
C 322.056 144.466 -49.180
C 322.131 140.690 -49.751
C 322.079 137.399 -50.371
C 323.945 134.816 -52.194
C 324.450 131.386 -54.601
C 325.013 126.632 -53.409
C 324.300 122.501 -54.369
C 323.667 118.322 -54.391
C 327.464 114.873 -53.618
C 328.485 111.977 -52.848
C 329.160 110.009 -51.831
C 329.581 106.697 -49.829
C 327.371 103.348 -49.807
C 328.232 98.941 -48.642
C 330.461 96.806 -48.543
C 331.024 97.895 -40.402
C 334.038 96.573 -39.942
C 335.342 96.523 -37.916
C 337.767 97.983 -34.784
C 340.222 98.145 -32.180
C 341.678 100.840 -29.204
C 340.882 102.925 -26.530
C 338.173 103.808 -22.981
C 336.009 104.791 -19.792
C 334.406 107.444 -17.877
C 335.698 108.654 -15.096
C 333.468 109.265 -13.280
C 336.000 112.258 -9.237
C 335.809 113.480 -5.766
C 336.432 113.785 -1.866
C 336.525 114.963 1.844
C 336.712 117.222 6.071
C 339.558 117.750 9.299
C 342.778 120.254 9.998
C 344.487 122.777 12.876
C 343.987 122.591 17.207
C 342.896 123.667 21.528
C 345.188 122.526 24.489
C 347.964 123.308 26.498
C 350.566 123.238 28.095
C 351.282 123.066 30.004
C 353.629 123.650 32.105
C 355.745 123.313 35.519
C 357.908 122.231 38.415
C 360.729 121.277 41.178
C 362.302 118.423 42.806
C 364.555 116.067 43.652
C 365.044 114.286 45.846
C 363.254 113.964 49.642
C 359.390 113.933 52.436
C 358.393 112.605 55.342
C 357.272 110.599 57.972
C 356.006 108.840 60.768
C 355.266 107.804 63.868
C 354.928 108.173 67.631
C 354.932 108.271 70.361
C 351.895 105.915 71.849
C 354.315 102.742 75.512
C 353.891 102.526 79.036
C 352.870 105.092 85.709
C 350.520 105.764 87.966
C 349.594 103.979 90.577
C 347.478 103.501 94.490
C 346.763 103.720 97.517
C 346.273 102.244 100.395
C 347.230 101.026 103.495
C 346.564 96.220 105.305
C 345.584 93.696 107.940
C 346.251 92.089 111.610
C 345.970 90.521 114.217
C 344.428 88.215 116.059
C 343.467 87.457 119.992
C 343.862 86.834 124.114
C 344.049 86.660 126.571
C 345.646 83.149 129.172
C 346.198 83.532 133.157
C 348.624 81.173 135.808
C 350.063 79.863 138.901
C 356.133 80.533 140.080
C 358.675 78.811 142.562
C 360.354 81.345 145.507
C 363.097 80.424 147.088
C 365.875 81.635 149.899
C 365.831 81.158 153.198
C 366.006 80.539 155.940
C 366.000 80.479 159.679
C 366.514 81.334 164.090
C 369.585 82.540 166.096
C 373.707 83.399 166.872
C 376.444 85.092 168.904
C 380.131 87.648 169.819
C 382.178 88.732 172.872
C 383.598 88.236 175.826
C 385.276 87.872 178.904
C 388.120 89.185 180.056
C 391.023 89.487 180.481
C 391.567 91.934 184.045
C 393.863 94.864 187.147
C 397.520 95.905 188.074
C 400.215 97.025 189.500
C 401.592 99.463 191.677
C 403.421 101.443 193.678
C 405.405 103.452 195.433
C 406.454 105.047 198.183
C 407.799 107.095 200.446
C 409.161 108.829 203.102
C 410.622 110.817 205.234
C 411.869 112.939 207.352
C 412.901 115.191 209.531
C 414.331 118.300 210.301
C 415.032 121.568 211.122
C 416.055 124.601 212.628
C 417.158 127.096 214.841
C 417.611 129.904 215.826
C 419.640 133.398 215.680
C 420.047 136.770 216.878
C 420.345 140.199 217.960
C 420.423 143.192 219.064
C 420.791 146.482 220.264
C 420.963 149.530 221.344
C 420.003 152.989 220.988
C 418.685 155.870 220.059
C 416.821 158.315 219.720
C 414.671 160.965 220.025
C 414.327 164.839 220.124
C 412.008 167.457 219.451
C 409.486 170.037 219.396
C 407.299 172.466 219.150
C 404.517 175.065 218.903
C 402.931 177.295 218.301
C 400.593 179.089 216.853
C 398.266 181.139 215.155
C 395.055 181.747 213.474
C 392.518 182.172 211.994
C 389.213 182.933 210.590
C 386.528 183.479 209.294
C 384.920 183.748 205.455
C 382.618 184.146 202.587
C 379.511 182.895 201.409
C 376.769 183.025 199.376
C 374.629 182.408 197.315
C 372.954 181.684 194.544
C 371.010 179.223 192.698
C 369.098 179.019 189.484
C 366.269 178.246 187.463
C 365.418 176.280 184.649
C 363.687 175.966 181.581
C 362.172 172.991 180.107
C 360.418 170.733 177.969
C 359.656 169.537 175.327
C 358.295 167.976 172.789
C 357.707 165.187 170.108
C 357.214 161.815 168.961
C 357.101 159.753 166.730
C 357.316 156.735 165.139
C 355.843 153.928 163.901
C 358.246 150.798 162.054
C 359.082 147.661 159.511
C 360.538 144.387 160.274
C 361.136 141.366 159.463
C 363.084 138.306 159.165
C 364.693 135.977 158.178
C 366.660 133.133 157.783
C 368.473 130.680 158.487
C 369.763 127.492 159.198
C 372.658 125.087 158.351
C 375.072 122.244 157.630
C 377.921 120.928 159.052
C 381.718 120.128 159.650
C 384.276 118.514 160.702
C 386.674 116.332 161.850
C 389.514 114.841 162.701
C 392.757 114.363 163.318
C 395.741 113.631 164.695
C 398.179 112.804 166.738
C 401.911 111.580 167.311
C 404.541 109.904 168.722
C 407.622 111.409 170.590
C 411.266 112.417 171.639
C 413.013 112.926 174.469
C 415.517 113.036 176.877
C 417.965 114.266 178.707
C 420.681 115.677 180.265
C 423.232 116.524 182.505
C 424.778 118.350 184.680
C 426.670 119.046 187.789
C 428.605 121.693 189.260
C 431.621 124.377 190.303
C 432.158 127.889 191.821
C 432.897 130.206 193.850
C 434.001 133.022 195.339
C 434.555 135.839 196.971
C 435.248 139.600 197.385
C 434.965 142.675 197.272
C 434.614 145.740 197.169
C 434.543 148.985 198.013
C 434.035 152.022 200.208
C 433.119 155.446 199.056
C 433.127 158.917 199.441
C 431.118 161.574 199.672
C 430.029 165.141 198.570
C 428.924 168.375 200.111
C 428.167 171.418 200.233
C 426.214 174.073 199.637
C 424.114 176.565 198.877
C 421.465 178.785 199.500
C 419.883 181.390 197.877
C 418.743 185.028 196.335
C 416.353 186.478 195.447
C 413.075 188.454 194.519
C 410.874 190.319 193.726
C 407.875 192.068 192.537
C 405.692 193.387 190.540
C 402.991 194.061 189.001
C 400.215 193.996 187.252
C 397.656 194.068 185.194
C 394.604 193.748 183.268
C 391.769 193.739 181.501
C 389.295 193.261 179.564
C 387.772 191.637 176.269
C 385.083 190.903 174.392
C 382.524 190.610 172.367
C 380.993 190.256 169.611
C 379.260 189.255 166.319
C 378.761 186.706 164.574
C 377.298 184.365 162.478
C 376.983 182.146 159.952
C 375.477 179.369 157.748
C 374.679 176.933 155.659
C 375.847 174.985 152.268
C 375.461 172.903 150.454
C 375.677 169.132 148.659
C 375.433 166.637 146.970
C 375.095 164.172 144.562
C 375.472 161.755 142.265
C 375.903 158.786 140.808
C 375.640 155.397 140.535
C 376.016 152.137 139.813
C 376.145 148.926 139.533
C 376.762 145.535 138.687
C 376.693 142.228 138.373
C 377.189 139.255 137.446
C 378.751 136.135 136.399
C 378.464 133.071 135.309
C 380.482 130.337 134.409
C 381.550 125.960 136.685
C 385.677 123.609 136.990
C 387.370 120.898 135.320
C 388.021 117.360 134.516
C 389.870 117.317 132.419
C 392.016 114.416 131.847
C 394.772 113.741 130.904
C 397.486 111.715 131.370
C 400.434 111.115 129.742
C 402.296 109.971 128.562
C 404.737 107.114 128.326
C 406.337 104.298 129.786
C 409.588 103.188 129.493
C 409.896 99.785 127.445
C 409.852 97.366 127.563
C 411.911 95.247 126.610
C 415.631 96.065 123.287
C 414.377 94.387 120.638
C 415.217 92.922 118.226
C 415.691 92.016 115.072
C 417.801 89.919 112.741
C 420.948 87.793 112.832
C 423.055 86.184 111.723
C 426.313 83.883 111.725
C 426.630 80.402 109.822
C 426.928 79.736 105.336
C 427.903 76.888 103.731
C 429.518 75.895 101.933
C 429.167 72.648 100.184
C 431.155 71.158 98.091
C 433.637 68.660 97.665
C 435.933 66.429 96.657
C 438.356 64.441 95.547
C 439.868 61.506 94.995
C 441.978 58.987 94.422
C 443.764 56.133 93.658
C 445.889 53.758 92.969
C 448.040 51.366 92.532
C 450.206 48.884 92.336
C 453.494 47.664 92.297
C 456.599 46.341 92.976
C 459.543 44.393 93.193
C 461.951 41.840 93.034
C 464.515 40.421 93.722
C 468.530 40.062 93.406
C 471.547 38.339 94.354
C 474.582 36.716 95.436
C 477.131 35.136 96.527
C 480.057 33.423 97.474
C 482.699 31.861 98.507
C 485.400 31.603 100.883
C 487.508 31.992 103.395
C 488.910 31.852 106.148
C 490.283 31.033 109.178
C 493.563 30.281 111.130
C 494.963 30.425 114.402
C 496.159 29.957 117.775
C 497.393 29.716 120.802
C 498.517 29.425 124.436
C 499.884 29.591 126.876
C 500.647 30.633 129.895
C 501.675 31.880 133.039
C 501.031 33.316 136.360
C 500.494 34.610 138.976
C 499.908 35.744 142.418
C 499.389 36.830 145.200
C 499.432 40.510 147.165
C 499.158 43.184 149.705
C 496.841 44.436 152.086
C 496.025 46.316 154.819
C 494.811 48.368 156.695
C 493.801 51.157 158.183
C 491.007 53.311 159.074
C 490.414 56.440 161.044
C 488.755 58.454 163.468
C 487.008 61.521 163.691
C 486.377 64.532 165.435
C 483.264 66.421 165.682
C 480.772 68.836 166.519
C 479.725 71.609 166.972
C 478.078 74.318 167.796
C 475.696 77.400 167.418
C 472.634 79.070 166.542
C 471.048 81.605 165.999
C 468.670 83.680 164.685
C 465.694 85.311 164.942
C 464.209 87.739 161.642
C 462.125 90.795 159.821
C 459.751 90.639 157.035
C 457.435 91.961 155.294
C 455.608 92.834 152.270
C 454.373 94.252 149.934
C 452.759 95.186 146.995
C 451.280 94.965 144.245
C 448.917 94.840 141.651
C 448.160 96.181 138.113
C 446.785 97.453 134.809
C 446.676 96.376 131.537
C 447.549 96.060 127.723
C 447.095 95.386 124.625
C 446.054 94.706 121.418
C 445.860 94.220 118.141
C 446.774 93.812 114.960
C 447.249 92.687 111.822
C 447.311 90.902 109.063
C 447.782 90.679 105.128
C 447.258 89.664 101.902
C 449.698 87.689 99.579
C 452.052 86.625 96.626
C 452.894 83.816 94.976
C 453.770 81.519 92.519
C 455.693 79.603 90.652
C 457.931 77.936 88.651
C 459.505 75.683 86.484
C 461.517 73.296 85.646
C 462.552 70.187 83.915
C 465.558 68.372 83.151
C 469.128 67.012 81.478
C 472.284 64.955 82.335
C 474.398 62.599 82.446
C 477.188 60.707 82.499
C 479.718 58.653 83.032
C 483.311 57.649 83.971
C 485.935 57.240 85.550
C 488.520 56.821 87.185
C 491.262 55.450 88.545
C 493.448 52.765 90.066
C 496.243 53.300 92.472
C 499.282 52.347 93.906
C 500.732 51.604 96.820
C 503.573 52.059 99.437
C 505.759 49.964 101.647
C 508.116 49.311 103.613
C 509.700 49.387 106.564
C 511.095 49.645 109.594
C 511.826 48.564 112.855
C 513.664 49.674 115.559
C 516.603 50.548 118.299
C 516.963 51.094 121.159
C 517.406 51.559 125.044
C 518.205 51.950 127.901
C 518.603 52.720 131.468
C 519.084 54.389 134.201
C 518.704 55.693 137.078
C 517.662 57.324 139.728
C 516.877 59.244 142.275
C 515.511 61.081 145.083
C 514.495 62.718 147.812
C 513.243 64.614 150.034
C 511.569 68.073 151.057
C 509.987 69.944 153.357
C 508.874 71.893 155.745
C 508.254 74.610 157.260
C 507.041 77.955 158.737
C 504.788 80.078 158.281
C 502.344 82.477 158.817
C 500.569 85.322 158.420
C 497.732 87.897 158.820
C 495.494 90.329 158.717
C 494.724 94.036 157.196
C 492.944 96.155 156.845
C 489.924 98.555 155.231
C 487.824 100.624 154.563
C 485.804 103.393 154.069
C 484.126 106.071 152.941
C 481.868 108.014 151.441
C 478.776 108.834 150.259
C 476.138 110.099 148.606
C 473.377 110.911 147.149
C 470.746 112.329 145.237
C 467.817 113.183 143.920
C 465.514 114.607 142.304
C 463.565 116.214 139.679
C 460.860 117.785 138.744
C 459.432 119.199 135.860
C 457.862 120.191 132.684
C 456.037 121.885 130.502
C 452.182 122.382 129.860
C 449.129 122.901 128.400
C 447.101 124.508 126.534
C 443.699 125.304 124.562
C 441.593 129.493 122.654
C 440.503 130.468 119.465
C 439.090 131.215 117.173
C 440.951 133.742 114.429
C 443.005 133.054 112.152
C 447.124 132.257 108.718
C 449.735 132.091 105.765
C 449.116 134.119 102.368
C 448.869 133.755 99.484
C 448.519 133.782 96.601
C 449.122 134.332 93.104
C 448.727 135.046 89.684
C 448.434 133.778 84.675
C 450.327 132.226 81.252
C 451.591 133.296 77.770
C 451.322 132.093 75.219
C 452.084 131.756 72.878
C 452.957 129.533 69.706
C 452.306 128.124 68.729
C 451.595 125.829 64.911
C 452.890 126.412 61.810
C 454.688 127.721 57.803
C 456.341 126.867 53.983
C 456.081 126.842 50.715
C 457.838 128.000 47.048
C 458.051 128.858 42.687
C 460.713 129.379 39.841
C 463.687 128.957 36.604
C 465.095 132.044 34.647
C 465.721 134.730 32.569
C 465.629 136.593 29.937
C 464.076 139.838 26.605
C 467.589 141.413 24.172
C 467.440 141.030 19.781
C 466.306 142.390 16.434
C 466.741 144.552 13.756
C 464.450 149.700 11.575
C 464.932 150.484 7.301
C 465.076 153.220 4.735
C 465.071 155.698 2.303
C 464.353 158.894 -0.007
C 465.255 160.451 -3.482
C 467.978 158.764 -7.684
C 466.438 158.020 -11.306
C 466.671 162.626 -10.526
C 464.596 164.780 -12.508
C 466.058 167.550 -15.467
C 464.561 169.927 -18.283
C 465.085 169.989 -20.993
C 464.904 169.709 -24.217
C 465.296 170.798 -26.967
C 466.647 172.911 -29.776
C 465.523 172.592 -33.468
C 467.320 173.861 -37.314
C 467.639 175.700 -39.884
C 465.486 179.366 -42.532
C 464.863 182.381 -44.849
C 462.750 181.248 -48.723
C 465.877 180.320 -52.105
C 465.002 182.129 -55.135
C 465.013 184.863 -58.237
C 467.531 187.432 -62.508
C 468.141 188.782 -65.794
C 470.488 186.156 -70.089
C 469.836 185.884 -73.929
C 469.179 185.805 -77.607
C 466.462 186.276 -80.019
C 465.341 186.011 -83.370
C 460.289 184.062 -86.315
C 459.100 184.948 -89.306
C 455.168 183.701 -92.669
C 454.548 185.142 -96.728
C 452.879 183.533 -100.067
C 453.232 182.396 -102.455
C 455.221 180.347 -105.134
C 455.915 176.403 -106.293
C 458.827 174.518 -108.735
C 456.087 171.528 -111.978
C 452.726 168.037 -114.296
C 454.513 165.772 -114.862
C 454.127 164.905 -118.215
C 454.786 163.744 -121.322
C 452.540 161.673 -122.974
C 452.892 161.879 -126.046
C 454.596 160.802 -128.658
C 455.906 159.871 -132.928
C 455.713 159.813 -135.257
C 453.908 159.671 -138.101
C 455.081 159.681 -140.857
C 453.447 159.714 -143.727
C 453.756 157.684 -146.677
C 452.996 157.172 -151.404
C 453.759 156.012 -153.588
C 457.888 153.853 -154.808
C 459.827 153.684 -157.984
C 459.652 153.370 -161.719
C 463.394 153.320 -163.692
C 465.086 153.491 -166.001
C 465.148 150.967 -168.681
C 464.271 150.201 -173.473
C 465.780 150.173 -177.619
C 466.440 149.567 -181.398
C 464.383 145.385 -183.660
C 466.524 143.801 -184.443
C 465.272 141.682 -186.935
C 468.422 138.043 -187.427
C 470.402 136.309 -190.226
C 473.248 134.944 -192.493
C 476.567 134.930 -195.360
C 479.205 132.734 -197.187
C 479.917 132.354 -201.424
C 481.160 130.242 -203.816
C 477.779 127.872 -205.637
C 476.838 125.771 -209.598
C 478.286 123.746 -211.666
C 478.169 120.781 -212.905
C 478.256 118.677 -215.379
C 476.918 115.690 -216.746
C 476.001 113.002 -218.535
C 475.370 110.265 -220.313
C 473.441 108.111 -221.999
C 472.045 105.490 -223.517
C 470.346 103.112 -225.356
C 469.126 100.524 -226.919
C 467.797 97.883 -228.261
C 466.294 95.183 -229.419
C 466.132 91.710 -229.882
C 465.536 88.323 -229.740
C 464.542 84.972 -230.282
C 463.028 82.018 -231.431
C 462.200 79.125 -231.334
C 463.098 75.198 -231.672
C 462.022 71.768 -231.455
C 460.983 68.333 -231.073
C 459.847 65.378 -230.677
C 458.755 62.038 -230.458
C 457.683 59.003 -230.106
C 457.219 56.120 -227.988
C 457.105 53.962 -225.491
C 456.240 52.327 -223.013
C 454.661 50.520 -220.566
C 454.095 46.993 -219.025
C 453.266 45.384 -215.958
C 451.807 43.808 -213.058
C 450.698 42.283 -210.377
C 449.268 40.796 -207.167
C 448.787 39.300 -204.847
C 448.674 38.557 -201.651
C 448.760 37.599 -198.249
C 448.488 38.283 -194.649
C 448.407 38.892 -191.745
C 447.838 39.432 -188.159
C 447.514 39.956 -185.192
C 449.938 40.673 -181.872
C 451.164 41.388 -178.456
C 450.663 43.721 -175.828
C 450.971 44.737 -172.581
C 451.672 46.258 -170.051
C 453.228 47.806 -167.562
C 453.992 50.964 -165.924
C 455.762 52.153 -162.846
C 456.085 54.043 -159.844
C 458.200 56.487 -158.407
C 459.948 57.703 -155.584
C 460.657 61.159 -154.648
C 461.752 64.098 -152.943
C 463.706 65.770 -151.403
C 465.291 67.972 -149.566
C 467.493 71.085 -148.685
C 468.481 74.538 -148.860
C 470.487 76.761 -148.337
C 472.192 79.698 -148.725
C 472.709 82.955 -147.886
C 475.770 85.304 -149.910
C 478.617 88.255 -150.344
C 478.975 90.754 -152.998
C 480.213 93.479 -154.087
C 481.713 95.735 -156.517
C 483.569 97.498 -158.079
C 485.145 99.557 -160.401
C 485.673 101.175 -163.028
C 485.983 103.654 -165.496
C 488.389 105.046 -168.171
C 490.474 106.994 -170.679
C 490.835 107.122 -174.103
C 492.348 106.548 -177.680
C 492.898 107.095 -180.787
C 493.329 108.216 -184.011
C 494.186 108.577 -187.196
C 495.371 107.882 -190.235
C 495.795 107.424 -193.544
C 495.377 107.159 -196.793
C 496.911 107.007 -200.451
C 497.196 107.546 -203.818
C 497.076 104.905 -206.692
C 497.984 102.637 -209.762
C 496.431 101.260 -212.411
C 495.662 100.055 -215.579
C 495.268 97.884 -218.026
C 495.231 95.487 -220.485
C 494.571 93.595 -223.353
C 493.371 91.125 -225.061
C 491.641 89.494 -227.903
C 491.178 86.206 -229.279
C 491.635 82.576 -231.279
C 490.341 78.936 -231.280
C 488.810 76.290 -232.108
C 487.889 73.117 -232.779
C 486.562 70.109 -233.089
C 486.271 66.309 -232.566
C 485.979 63.534 -231.236
C 485.645 60.791 -229.862
C 484.633 57.678 -229.130
C 482.260 54.751 -228.812
C 482.501 51.978 -226.335
C 481.904 48.679 -225.354
C 480.461 46.828 -222.980
C 480.559 43.971 -220.342
C 478.420 41.132 -219.152
C 477.686 38.518 -217.580
C 476.977 36.744 -214.828
C 476.345 35.191 -211.933
C 474.272 33.915 -209.401
C 474.635 32.183 -206.436
C 475.075 29.327 -203.510
C 474.485 28.860 -200.674
C 473.429 28.198 -196.939
C 472.822 27.269 -194.160
C 472.150 26.758 -190.588
C 472.623 26.471 -187.397
C 472.488 26.908 -184.249
C 472.552 28.086 -181.187
C 472.981 29.100 -178.092
C 473.072 30.627 -174.808
C 473.117 31.775 -171.671
C 473.530 33.262 -168.893
C 475.680 35.661 -166.563
C 475.951 37.452 -163.733
C 476.380 38.803 -160.778
C 477.967 39.955 -158.285
C 479.960 41.840 -155.580
C 481.390 44.592 -155.165
C 482.606 47.508 -153.738
C 484.773 49.978 -152.959
C 486.093 53.329 -151.592
C 487.654 56.113 -150.727
C 491.301 57.938 -150.585
C 492.813 60.223 -150.065
C 494.751 63.889 -150.606
C 496.263 66.498 -150.403
C 498.335 69.194 -149.749
C 500.679 71.595 -149.700
C 502.377 74.400 -150.310
C 502.741 77.693 -151.118
C 503.807 80.705 -152.158
C 504.364 83.702 -153.211
C 505.670 86.771 -154.423
C 506.163 89.928 -155.336
C 507.443 92.655 -156.268
C 509.387 95.180 -158.032
C 510.410 98.270 -158.294
C 512.434 100.267 -160.361
C 513.135 102.869 -161.546
C 516.701 104.413 -163.652
C 519.496 104.412 -166.669
C 522.172 104.310 -168.220
C 524.248 107.531 -169.787
C 526.265 110.613 -169.296
C 527.931 113.330 -169.925
C 531.140 114.821 -170.165
C 533.868 116.728 -170.603
C 536.454 118.803 -170.851
C 539.399 119.864 -172.035
C 542.366 121.284 -172.586
C 545.346 122.674 -173.639
C 548.179 124.209 -174.138
C 551.113 125.544 -174.522
C 554.196 126.675 -174.849
C 557.012 128.345 -173.590
C 560.012 129.301 -172.199
C 563.259 130.525 -171.513
C 566.546 131.746 -171.717
C 569.309 132.406 -170.723
C 571.807 134.750 -168.574
C 575.140 135.406 -167.378
C 578.447 135.964 -166.047
C 581.443 136.262 -164.989
C 584.716 136.872 -163.844
C 587.734 137.270 -162.742
C 590.190 136.646 -160.175
C 591.850 135.641 -157.504
C 593.577 134.025 -155.511
C 595.886 132.113 -153.852
C 598.927 132.118 -151.426
C 600.589 130.081 -149.024
C 602.629 127.808 -147.101
C 604.417 125.865 -145.158
C 606.357 123.346 -143.050
C 607.739 121.998 -141.019
C 608.275 119.903 -138.549
C 608.844 117.853 -135.725
C 608.357 114.792 -133.751
C 607.832 112.376 -132.110
C 607.645 109.222 -130.241
C 607.337 106.661 -128.650
C 605.138 105.263 -125.392
C 603.691 103.142 -122.729
C 602.102 99.992 -122.335
C 601.004 97.370 -120.439
C 599.293 95.281 -119.057
C 597.024 93.677 -117.243
C 594.033 91.605 -117.217
C 591.888 89.833 -114.711
C 590.111 87.042 -113.393
C 586.832 86.147 -112.415
C 584.689 84.539 -110.107
C 581.526 82.829 -110.734
C 578.494 80.978 -110.375
C 575.912 80.234 -109.046
C 573.140 78.855 -107.973
C 569.307 78.140 -107.646
C 566.010 77.396 -108.873
C 563.003 77.199 -108.471
C 559.663 77.213 -109.200
C 556.779 75.549 -109.904
C 553.101 77.741 -110.713
C 549.034 78.405 -110.848
C 546.961 79.520 -113.655
C 544.105 79.878 -115.018
C 541.495 81.551 -116.923
C 539.014 82.986 -117.805
C 536.505 84.702 -119.501
C 535.010 86.250 -121.774
C 532.977 87.211 -124.471
C 530.477 89.911 -125.629
C 527.741 92.087 -127.116
C 527.535 94.736 -129.310
C 527.155 98.412 -130.635
C 526.494 100.761 -132.708
C 525.467 102.896 -135.202
C 524.760 105.545 -137.070
C 524.661 108.699 -138.151
C 524.867 111.538 -139.951
C 525.450 113.794 -142.269
C 524.733 117.368 -143.838
C 524.253 119.766 -146.232
C 526.482 122.882 -146.991
C 527.781 126.550 -147.492
C 529.920 128.203 -149.495
C 531.451 130.593 -151.501
C 533.471 133.055 -152.346
C 535.444 135.813 -152.892
C 537.429 138.324 -154.305
C 540.162 139.927 -154.948
C 542.617 141.728 -157.060
C 545.510 143.827 -156.678
C 548.113 147.023 -156.047
C 551.754 147.805 -155.019
C 554.801 148.657 -155.162
C 557.868 149.943 -154.609
C 561.050 150.675 -154.113
C 564.166 151.687 -152.096
C 566.457 151.690 -150.023
C 568.749 151.624 -147.956
C 571.777 151.810 -146.526
C 575.531 151.479 -146.220
C 577.446 150.932 -143.070
C 580.349 151.238 -141.152
C 582.610 149.471 -139.446
C 584.674 148.763 -136.226
C 588.183 147.887 -135.239
C 590.619 147.405 -133.321
C 592.345 145.731 -130.989
C 593.847 143.904 -128.622
C 596.052 141.442 -127.434
C 597.064 140.180 -124.383
C 598.902 139.448 -120.778
C 599.536 137.243 -118.950
C 600.582 134.206 -116.672
C 601.587 132.222 -114.671
C 602.281 129.452 -112.365
C 602.093 127.494 -109.792
C 601.728 124.939 -107.932
C 600.665 122.253 -106.375
C 599.499 119.809 -104.516
C 598.139 116.833 -102.961
C 597.109 114.094 -101.349
C 595.597 111.679 -99.941
C 592.298 110.169 -98.314
C 590.637 107.514 -97.094
C 589.214 105.035 -95.492
C 587.233 103.607 -93.467
C 584.420 101.946 -91.426
C 581.369 101.298 -91.670
C 578.288 99.726 -91.423
C 574.980 99.329 -90.876
C 571.499 97.680 -90.820
C 568.325 96.761 -90.702
C 564.609 97.902 -89.461
C 561.864 97.413 -89.365
C 557.818 97.368 -90.418
C 554.833 96.977 -90.694
C 551.413 96.528 -90.393
C 548.072 96.790 -90.213
C 544.847 97.016 -91.033
C 542.090 96.459 -92.960
C 539.117 96.569 -94.522
C 536.476 96.418 -96.368
C 533.314 96.763 -97.941
C 530.584 96.408 -99.803
C 527.694 96.674 -101.036
C 524.573 97.993 -102.372
C 521.539 97.479 -103.465
C 518.788 99.280 -104.710
C 516.068 101.022 -105.611
C 512.879 102.915 -105.857
C 509.004 104.204 -106.748
C 505.085 103.587 -108.548
C 502.279 105.559 -110.248
C 498.758 107.050 -112.323
C 496.503 109.579 -111.777
C 493.923 109.564 -111.633
C 490.515 108.745 -109.782
C 487.108 109.591 -108.805
C 483.644 111.199 -108.367
C 480.162 108.048 -108.965
C 475.641 105.784 -109.483
C 472.795 104.848 -107.554
C 469.589 103.952 -107.263
C 466.445 103.331 -107.800
C 463.105 104.028 -106.833
C 459.789 104.337 -106.408
C 456.495 104.357 -105.960
C 453.465 105.759 -105.737
C 450.288 106.568 -105.118
C 447.034 107.695 -104.881
C 443.884 108.334 -104.328
C 440.820 109.085 -103.566
C 437.798 110.009 -102.615
C 434.885 109.527 -100.721
C 432.349 109.526 -98.394
C 429.329 109.877 -96.586
C 426.122 110.768 -95.463
C 423.884 111.079 -93.474
C 420.901 109.484 -91.259
C 418.297 109.952 -88.816
C 415.802 110.394 -86.248
C 413.655 111.018 -83.970
C 411.116 111.517 -81.583
C 408.893 112.060 -79.292
C 408.028 112.151 -75.791
C 408.008 112.051 -72.491
C 408.232 112.779 -69.494
C 408.182 114.176 -66.365
C 406.448 114.215 -62.883
C 407.078 114.952 -59.456
C 407.512 116.302 -56.137
C 407.906 117.303 -53.041
C 408.612 118.660 -49.546
C 408.906 119.025 -46.783
C 410.390 119.220 -43.862
C 411.882 119.195 -40.656
C 414.660 119.823 -38.335
C 416.969 120.204 -36.508
C 419.578 121.098 -34.086
C 421.820 121.707 -32.140
C 424.920 119.675 -30.225
C 427.869 118.825 -28.159
C 431.208 119.904 -27.626
C 434.110 119.997 -25.825
C 436.995 119.745 -24.920
C 440.025 118.656 -24.118
C 443.566 118.570 -24.951
C 446.746 117.248 -23.482
C 450.143 117.463 -22.431
C 453.261 115.912 -23.044
C 456.294 114.598 -21.785
C 459.594 114.572 -23.342
C 463.074 114.127 -24.005
C 465.657 112.605 -24.031
C 468.760 111.559 -24.149
C 472.034 110.002 -25.621
C 474.667 109.627 -28.041
C 477.015 108.082 -29.201
C 479.254 106.898 -31.497
C 482.310 107.020 -32.987
C 483.298 104.290 -36.237
C 485.721 101.984 -38.649
C 485.936 101.894 -42.305
C 487.483 101.084 -44.968
C 487.865 99.844 -48.368
C 488.501 98.227 -50.812
C 488.818 96.886 -54.008
C 488.425 96.476 -57.086
C 488.737 96.442 -60.584
C 488.478 94.144 -63.672
C 488.683 92.271 -66.970
C 486.639 91.710 -69.687
C 484.177 89.884 -72.140
C 482.682 89.231 -74.895
C 481.518 88.789 -78.102
C 479.888 87.797 -80.817
C 477.624 86.307 -82.762
C 475.229 85.589 -85.016
C 472.866 85.736 -87.296
C 470.670 83.957 -90.084
C 468.955 83.546 -93.016
C 465.117 83.008 -93.498
C 461.613 81.512 -94.435
C 458.608 82.617 -95.469
C 455.535 82.948 -97.060
C 452.275 82.790 -97.503
C 448.900 82.240 -97.831
C 445.529 82.364 -98.758
C 442.378 82.994 -98.393
C 439.028 84.216 -99.399
C 435.613 84.001 -98.302
C 431.703 82.780 -97.517
C 428.763 83.411 -95.091
C 425.989 84.394 -93.922
C 423.031 84.696 -92.332
C 420.357 85.450 -90.547
C 417.813 85.102 -87.682
C 416.552 84.990 -84.864
C 415.334 84.928 -82.027
C 413.309 85.424 -79.401
C 410.914 87.261 -77.124
C 410.486 86.703 -73.464
C 408.556 86.774 -70.554
C 408.451 88.025 -67.460
C 408.039 87.604 -63.616
C 406.311 89.285 -60.744
C 405.247 89.652 -57.816
C 405.573 90.220 -54.530
C 406.168 90.762 -51.283
C 406.481 92.743 -48.400
C 407.163 92.281 -45.047
C 406.999 91.543 -41.005
C 408.372 92.231 -38.505
C 410.096 93.401 -35.164
C 411.085 94.020 -32.409
C 412.885 94.829 -29.314
C 414.809 94.528 -26.727
C 417.137 94.948 -24.599
C 419.996 95.297 -23.028
C 422.819 95.262 -21.348
C 426.086 95.661 -19.834
C 428.968 96.029 -18.184
C 431.936 96.071 -17.050
C 435.603 94.536 -16.955
C 438.806 94.775 -15.968
C 441.790 94.789 -14.613
C 444.534 93.599 -13.554
C 448.032 92.155 -12.832
C 450.601 91.262 -14.379
C 453.905 90.675 -15.246
C 456.630 89.034 -16.380
C 460.238 88.418 -17.579
C 463.144 87.433 -18.812
C 465.240 84.181 -20.110
C 467.544 83.132 -21.281
C 470.268 81.837 -24.177
C 472.610 80.825 -25.798
C 475.405 79.307 -27.167
C 477.639 77.430 -28.824
C 479.636 76.215 -31.203
C 481.632 76.382 -33.963
C 483.394 75.795 -36.763
C 485.046 75.705 -39.532
C 486.783 74.880 -42.515
C 488.633 74.890 -45.275
C 490.290 74.050 -47.823
C 491.379 72.465 -50.917
C 493.691 71.987 -53.171
C 494.206 70.212 -56.162
C 495.214 71.884 -60.585
C 496.043 69.259 -63.412
C 497.673 67.169 -65.459
C 499.694 67.007 -68.581
C 499.151 64.455 -71.750
C 500.129 62.754 -73.361
C 501.242 61.391 -76.495
C 501.522 60.726 -79.322
C 502.179 61.049 -82.653
C 502.125 57.753 -85.281
C 503.576 56.011 -88.097
C 500.221 53.461 -89.756
C 497.612 49.730 -90.993
C 496.009 47.170 -91.326
C 495.959 44.904 -94.486
C 494.328 42.557 -96.195
C 494.761 39.896 -97.455
C 495.201 36.915 -99.255
C 496.019 33.473 -101.043
C 493.807 31.279 -103.960
C 492.258 30.357 -107.223
C 491.333 30.968 -110.236
C 490.810 27.965 -112.072
C 491.481 26.404 -115.420
C 492.019 26.151 -118.883
C 492.663 25.333 -121.598
C 493.263 25.355 -124.663
C 494.689 26.547 -128.854
C 497.289 28.581 -130.422
C 498.510 29.862 -132.402
C 499.883 29.447 -136.091
C 501.871 28.573 -139.906
C 504.333 24.719 -142.785
C 505.704 26.213 -147.087
C 506.505 26.302 -149.022
C 507.348 27.017 -153.424
C 509.276 29.973 -154.668
C 510.975 31.853 -158.326
C 513.581 34.985 -159.155
C 513.854 33.830 -163.362
C 516.371 33.847 -165.704
C 516.935 32.362 -168.748
C 514.900 31.922 -171.094
C 515.545 32.659 -174.135
C 514.855 30.583 -177.938
C 515.171 28.296 -180.995
C 514.185 26.784 -183.965
C 513.944 25.235 -187.609
C 515.309 24.347 -190.767
C 516.650 23.476 -194.418
C 516.077 21.836 -198.824
C 518.849 19.762 -200.864
C 518.812 17.358 -201.634
C 520.374 14.422 -201.993
C 522.131 10.606 -202.742
C 527.469 9.201 -201.380
C 529.583 5.886 -201.399
C 529.387 2.852 -203.951
C 530.497 0.822 -205.892
C 531.743 0.765 -208.574
C 532.320 1.012 -212.211
C 532.997 1.051 -216.143
C 532.796 -0.965 -220.048
C 534.125 0.419 -224.141
C 536.023 1.602 -227.476
C 536.787 1.471 -231.966
C 535.572 3.031 -234.494
C 536.233 5.125 -236.058
C 536.178 6.192 -240.198
C 534.993 7.340 -243.924
C 533.681 7.830 -246.769
C 535.362 10.133 -249.545
C 533.993 12.786 -252.100
C 537.483 13.437 -255.580
C 537.060 12.362 -258.934
C 536.178 12.078 -262.677
C 537.865 15.026 -264.354
C 540.019 14.833 -265.682
C 543.468 14.590 -266.201
C 544.840 15.485 -268.485
C 547.828 16.204 -269.213
C 548.195 18.746 -272.539
C 552.675 15.292 -273.053
C 555.427 15.199 -274.362
C 556.719 14.903 -277.012
C 559.161 12.589 -280.572
C 561.082 13.736 -284.697
C 562.550 12.074 -286.727
C 564.359 9.583 -286.157
C 567.810 9.005 -289.017
C 570.472 7.276 -291.026
C 572.714 4.081 -293.101
C 575.744 3.542 -294.141
C 578.413 1.214 -294.338
C 581.212 -0.558 -294.881
C 584.129 -2.097 -295.295
C 586.152 -4.553 -296.336
C 588.604 -6.756 -296.846
C 590.953 -9.085 -297.833
C 593.458 -11.111 -298.336
C 595.847 -13.284 -298.668
C 598.128 -15.659 -298.882
C 601.026 -17.256 -297.720
C 603.392 -19.275 -296.244
C 605.989 -21.552 -295.481
C 608.458 -24.050 -295.573
C 610.395 -26.055 -294.439
C 613.897 -26.918 -292.612
C 616.108 -29.393 -291.215
C 618.243 -31.857 -289.668
C 619.969 -34.201 -288.362
C 622.105 -36.652 -287.010
C 623.937 -38.968 -285.681
C 624.854 -40.886 -282.768
C 625.105 -42.223 -279.759
C 624.734 -44.001 -277.256
C 624.298 -46.487 -274.938
C 626.003 -48.707 -272.237
C 625.296 -50.512 -269.249
C 624.466 -52.845 -266.624
C 623.823 -54.817 -264.086
C 622.760 -57.123 -261.237
C 622.485 -58.478 -258.800
C 621.252 -59.283 -255.867
C 620.130 -60.028 -252.598
C 617.519 -60.404 -250.040
C 615.410 -60.558 -247.957
C 612.829 -61.261 -245.443
C 610.677 -61.677 -243.350
C 609.010 -59.598 -240.140
C 606.929 -58.600 -237.249
C 603.511 -58.350 -236.326
C 601.014 -58.021 -234.018
C 598.642 -57.037 -232.401
C 596.531 -55.273 -230.546
C 593.406 -53.415 -230.395
C 591.309 -51.687 -227.818
C 588.276 -50.936 -226.108
C 586.224 -48.158 -225.345
C 584.243 -46.407 -222.997
C 581.260 -44.386 -223.580
C 578.367 -42.336 -223.163
C 576.806 -40.050 -222.012
C 574.559 -37.898 -220.984
C 572.324 -34.687 -220.956
C 570.045 -32.284 -222.359
C 568.638 -29.591 -222.281
C 567.094 -26.747 -223.383
C 564.260 -24.973 -224.018
C 564.491 -20.978 -225.743
C 563.305 -17.103 -226.507
C 562.951 -15.382 -229.722
C 561.819 -12.964 -231.458
C 561.874 -10.355 -233.995
C 561.937 -7.746 -235.472
C 562.107 -5.168 -237.804
C 562.473 -3.681 -240.534
C 562.016 -2.034 -243.602
C 563.151 1.038 -245.641
C 563.664 4.045 -247.905
C 565.576 4.832 -250.662
C 568.464 6.361 -252.838
C 569.932 7.460 -255.463
C 570.985 8.716 -258.487
C 572.733 10.019 -260.989
C 575.318 11.139 -262.775
C 577.638 11.713 -265.146
C 579.521 11.613 -267.838
C 582.134 13.354 -270.267
C 583.672 14.244 -273.191
C 587.278 13.334 -274.382
C 591.015 13.526 -275.562
C 593.083 11.859 -277.627
C 595.544 11.028 -279.937
C 598.466 10.026 -281.084
C 601.677 9.246 -282.018
C 604.536 8.178 -283.729
C 607.035 6.238 -284.398
C 609.355 4.325 -286.564
C 612.526 2.649 -286.340
C 616.588 1.720 -286.164
C 619.017 -1.015 -284.922
C 621.064 -3.431 -284.897
C 623.617 -5.551 -284.298
C 625.718 -8.004 -283.612
C 628.284 -9.976 -281.532
C 629.607 -11.599 -279.259
C 630.868 -13.252 -276.978
C 632.567 -15.593 -275.282
C 633.941 -19.020 -274.466
C 634.787 -20.305 -271.071
C 636.617 -22.386 -268.946
C 636.297 -24.762 -266.622
C 637.074 -26.229 -263.105
C 637.968 -29.513 -261.533
C 638.897 -31.491 -259.282
C 638.529 -33.222 -256.438
C 637.933 -34.807 -253.551
C 636.889 -37.513 -251.573
C 636.694 -38.295 -248.215
C 637.414 -39.491 -244.347
C 636.023 -40.559 -241.996
C 634.142 -42.235 -238.969
C 633.136 -43.512 -236.457
C 631.345 -44.760 -233.507
C 629.938 -44.843 -230.591
C 627.810 -45.150 -228.246
C 625.216 -44.948 -226.246
C 622.842 -44.495 -224.022
C 619.862 -44.142 -221.992
C 617.245 -43.979 -219.922
C 614.674 -43.297 -218.182
C 612.172 -40.613 -216.651
C 609.294 -39.932 -215.055
C 606.736 -39.316 -213.101
C 604.939 -37.696 -211.049
C 602.578 -35.422 -209.026
C 600.648 -33.000 -209.473
C 597.964 -30.818 -209.234
C 596.272 -27.905 -209.005
C 593.317 -25.435 -208.981
C 591.151 -22.937 -209.029
C 590.761 -18.904 -208.535
C 589.159 -16.625 -208.653
C 587.205 -13.238 -210.138
C 585.528 -10.781 -210.667
C 583.702 -7.838 -210.677
C 582.523 -4.709 -210.959
C 581.202 -1.903 -212.184
C 579.210 -0.052 -214.242
C 577.776 2.331 -216.127
C 576.207 4.255 -218.187
C 574.897 6.898 -220.160
C 573.107 8.817 -222.198
C 571.899 11.255 -223.793
C 571.510 14.297 -225.757
C 569.571 16.582 -227.052
C 569.784 19.504 -228.997
C 566.511 23.395 -225.935
C 563.897 25.524 -225.599
C 562.218 27.815 -225.963
C 560.594 30.082 -225.863
C 558.249 31.874 -226.904
C 556.643 34.980 -228.443
C 556.337 39.033 -228.429
C 554.408 41.248 -228.913
C 552.324 43.396 -231.272
C 550.310 44.897 -232.392
C 547.476 46.719 -232.150
C 547.395 50.398 -234.515
C 547.289 53.570 -234.993
C 547.720 55.942 -234.885
C 548.417 60.320 -231.220
C 546.576 63.660 -229.817
C 543.195 65.799 -227.758
C 542.379 68.432 -226.039
C 540.698 71.555 -226.066
C 539.234 74.519 -225.483
C 538.040 77.549 -224.814
C 535.669 79.899 -224.574
C 533.866 82.700 -224.398
C 531.654 85.319 -223.990
C 529.996 88.111 -223.699
C 528.323 90.893 -223.660
C 526.563 93.677 -223.864
C 526.327 97.139 -224.372
C 525.922 100.344 -225.562
C 524.885 103.648 -226.284
C 523.124 106.675 -226.564
C 522.475 109.394 -227.679
C 523.278 113.343 -228.008
C 522.460 116.537 -229.458
C 521.739 119.698 -231.041
C 520.922 122.385 -232.556
C 520.088 125.490 -233.991
C 519.315 128.269 -235.462
C 519.779 130.524 -238.240
C 520.692 132.011 -241.042
C 520.891 132.943 -243.985
C 520.425 133.997 -247.211
C 520.589 137.006 -249.672
C 521.048 137.774 -253.120
C 520.861 138.507 -256.648
C 520.910 139.266 -259.837
C 520.866 139.840 -263.608
C 521.355 140.702 -266.229
C 522.501 140.652 -269.305
C 523.915 140.775 -272.543
C 525.032 139.236 -275.688
C 526.059 137.949 -278.157
C 526.900 136.532 -281.437
C 527.730 135.294 -284.076
C 531.224 133.982 -285.940
C 533.651 132.564 -288.344
C 534.139 129.643 -290.301
C 535.646 127.907 -292.828
C 537.226 125.881 -294.442
C 539.579 123.900 -295.689
C 540.831 120.506 -296.079
C 543.617 118.747 -297.859
C 545.021 116.225 -299.945
C 547.460 113.667 -299.820
C 550.127 111.942 -301.375
C 551.049 108.423 -301.085
C 552.638 105.248 -301.464
C 554.989 103.401 -301.683
C 557.100 100.944 -302.176
C 559.387 97.877 -301.357
C 560.140 94.645 -299.972
C 562.133 92.510 -299.129
C 563.479 89.879 -297.410
C 564.192 86.562 -297.157
C 566.175 84.988 -293.610
C 568.555 82.436 -291.415
C 567.798 80.673 -288.294
C 568.448 78.382 -286.180
C 568.837 76.882 -282.887
C 569.901 75.679 -280.354
C 570.406 74.351 -277.177
C 569.839 73.447 -274.234
C 569.109 71.656 -271.304
C 570.262 71.117 -267.661
C 571.168 69.976 -264.153
C 570.180 70.693 -260.931
C 570.214 72.209 -257.310
C 569.511 72.459 -254.196
C 568.638 72.172 -250.881
C 568.193 72.642 -247.626
C 568.135 74.124 -244.638
C 567.264 75.386 -241.641
C 565.634 76.386 -238.968
C 565.646 77.514 -235.162
C 564.598 77.814 -231.918
C 563.451 81.048 -230.054
C 563.167 84.041 -227.534
C 560.752 85.895 -226.101
C 558.855 87.762 -223.865
C 557.607 90.419 -222.369
C 556.690 93.324 -220.783
C 555.027 95.792 -218.944
C 553.328 98.505 -218.487
C 550.681 100.638 -217.012
C 549.812 104.117 -216.773
C 549.560 108.143 -215.714
C 548.462 111.576 -217.104
C 546.802 114.227 -217.600
C 545.778 117.394 -218.135
C 544.514 120.287 -219.106
C 544.548 123.822 -220.622
C 544.864 126.172 -222.604
C 545.158 128.478 -224.635
C 544.589 131.246 -226.440
C 542.600 133.836 -228.347
C 543.850 135.950 -231.151
C 543.764 138.868 -233.067
C 543.396 139.993 -236.189
C 544.578 142.138 -239.210
C 543.138 144.453 -241.784
C 543.135 146.557 -244.111
C 543.588 147.569 -247.272
C 544.161 148.339 -250.478
C 543.257 148.823 -253.836
C 544.779 149.821 -256.770
C 546.387 151.922 -259.919
C 546.946 151.657 -262.787
C 547.428 151.333 -266.682
C 547.962 151.528 -269.619
C 548.731 151.124 -273.185
C 550.404 150.675 -275.922
C 551.479 149.493 -278.672
C 552.686 147.627 -281.087
C 554.245 145.939 -283.434
C 555.553 143.684 -285.950
C 556.772 141.829 -288.447
C 558.183 139.756 -290.400
C 561.000 137.031 -291.068
C 562.291 134.641 -293.047
C 563.788 132.660 -295.185
C 566.182 131.064 -296.521
C 569.012 128.736 -297.712
C 570.417 126.074 -296.859
C 572.012 122.997 -296.949
C 574.245 120.573 -296.212
C 575.900 117.097 -296.102
C 577.599 114.306 -295.593
C 580.970 112.766 -293.885
C 582.504 110.536 -293.210
C 583.986 107.253 -291.086
C 585.390 104.785 -290.049
C 587.482 102.166 -289.180
C 589.599 99.997 -287.742
C 590.857 97.547 -285.861
C 590.794 94.575 -284.188
C 591.297 91.982 -282.112
C 591.325 89.369 -280.220
C 591.983 86.779 -277.885
C 592.002 83.973 -276.104
C 592.751 81.646 -274.113
C 593.799 79.759 -271.179
C 594.560 76.902 -269.794
C 595.578 75.605 -266.689
C 596.589 73.308 -264.348
C 597.724 71.762 -260.607
C 598.835 67.696 -259.704
C 600.895 67.986 -256.340
C 605.025 66.098 -254.857
C 607.447 65.555 -253.075
C 610.758 63.180 -251.909
C 614.724 61.959 -251.025
C 617.125 59.845 -248.725
C 617.864 58.507 -244.749
C 615.313 54.248 -241.671
C 615.182 50.111 -239.701
C 617.992 48.622 -238.519
C 619.936 46.994 -236.308
C 622.318 45.007 -232.150
C 623.961 43.090 -230.456
C 625.422 38.338 -229.845
C 627.049 36.409 -228.396
C 628.349 35.346 -226.714
C 627.545 31.590 -223.868
C 625.805 25.905 -222.374
C 629.042 24.493 -221.783
C 631.854 23.020 -220.727
C 634.560 21.869 -220.910
C 634.321 17.412 -216.486
C 636.987 14.358 -215.368
C 638.592 10.630 -214.980
C 639.670 7.600 -215.310
C 641.753 4.570 -215.079
C 643.721 2.348 -213.862
C 645.670 -0.203 -213.550
C 647.232 -2.081 -212.603
C 649.023 -3.411 -209.955
C 650.134 -4.576 -205.951
C 651.974 -7.372 -204.019
C 652.899 -10.207 -201.912
C 654.144 -12.336 -200.232
C 655.733 -16.014 -198.541
C 658.310 -16.287 -196.973
C 659.026 -14.451 -193.125
C 660.533 -12.594 -189.936
C 662.988 -9.405 -187.018
C 661.891 -10.588 -182.738
C 662.404 -13.599 -179.627
C 661.767 -10.820 -176.880
C 663.159 -11.726 -173.891
C 664.912 -12.386 -171.356
C 664.161 -15.293 -168.168
C 664.122 -14.408 -165.153
C 666.256 -13.544 -162.642
C 666.519 -12.919 -160.112
C 669.453 -10.114 -158.975
C 669.807 -8.248 -154.901
C 670.980 -8.516 -151.183
C 672.836 -10.581 -149.177
C 674.541 -12.297 -147.905
C 675.660 -14.290 -145.071
C 677.146 -16.409 -143.941
C 678.781 -18.867 -140.506
C 680.501 -20.092 -137.054
C 683.252 -19.445 -135.053
C 684.818 -21.727 -133.114
C 688.570 -23.391 -131.039
C 688.084 -26.292 -129.311
C 688.757 -29.693 -127.676
C 690.892 -32.640 -128.317
C 692.314 -34.005 -129.567
C 695.621 -35.168 -130.521
C 699.370 -33.921 -131.468
C 701.259 -32.456 -131.535
C 704.370 -32.425 -135.429
C 707.445 -31.153 -137.424
C 709.428 -27.524 -138.787
C 710.797 -25.103 -137.631
C 713.562 -22.164 -136.176
C 715.544 -20.464 -137.716
C 719.254 -19.848 -137.315
C 722.066 -17.734 -137.700
C 725.723 -18.184 -138.007
C 728.183 -17.458 -138.699
C 731.517 -14.375 -139.060
C 732.967 -12.346 -140.134
C 733.787 -8.407 -142.917
C 733.610 -4.936 -144.690
C 732.801 -1.968 -144.842
C 732.690 1.827 -145.809
C 731.396 5.104 -145.113
C 731.237 8.724 -144.476
C 731.248 13.560 -145.693
C 732.879 17.896 -143.816
C 731.329 20.798 -145.286
C 731.094 24.593 -147.016
C 729.063 26.627 -149.230
C 729.606 29.874 -149.807
C 725.737 31.442 -148.665
C 722.520 33.565 -148.462
C 720.478 36.066 -148.101
C 718.204 38.260 -149.712
C 715.933 40.542 -150.663
C 713.853 43.001 -151.485
C 711.058 44.318 -152.773
C 708.680 46.229 -154.121
C 705.896 47.887 -155.312
C 703.605 49.871 -156.515
C 701.400 51.778 -157.943
C 699.208 53.594 -159.612
C 698.317 56.494 -161.373
C 697.600 58.932 -163.695
C 696.117 61.346 -165.812
C 693.893 63.362 -167.637
C 693.052 65.293 -169.787
C 692.895 69.050 -171.274
C 691.911 71.263 -173.939
C 691.073 73.449 -176.685
C 690.242 75.191 -179.226
C 689.260 77.323 -181.851
C 688.429 79.175 -184.373
C 689.326 80.675 -187.529
C 690.826 81.641 -190.307
C 691.883 81.817 -193.208
C 692.425 81.791 -196.591
C 692.745 83.939 -199.818
C 694.266 83.936 -203.039
C 695.251 83.645 -206.498
C 696.312 83.550 -209.598
C 697.557 83.108 -213.178
C 698.769 83.405 -215.687
C 700.966 83.005 -218.092
C 703.421 82.819 -220.629
C 705.995 81.053 -222.569
C 708.170 79.650 -224.023
C 710.519 77.861 -226.204
C 712.570 76.390 -227.881
C 716.718 76.005 -228.101
C 720.147 75.006 -229.061
C 722.059 72.068 -229.621
C 724.796 70.420 -230.832
C 727.326 68.767 -231.105
C 730.392 67.524 -230.852
C 732.510 64.828 -229.634
C 736.109 63.807 -229.816
C 738.785 61.526 -230.380
C 741.554 60.138 -228.674
C 744.953 59.161 -228.700
C 746.552 56.403 -226.923
C 748.910 54.029 -225.680
C 751.552 53.161 -224.560
C 754.238 51.591 -223.531
C 756.738 49.864 -221.066
C 757.698 47.576 -218.463
C 759.691 46.587 -216.392
C 760.902 45.137 -213.543
C 762.277 42.476 -211.929
C 763.095 42.662 -207.653
C 765.027 41.774 -204.120
C 763.614 40.696 -200.916
C 763.970 39.399 -198.030
C 763.446 39.013 -194.449
C 763.737 38.948 -191.465
C 763.318 38.729 -188.017
C 761.926 38.447 -185.228
C 760.617 37.305 -182.176
C 760.400 38.145 -178.416
C 760.165 38.323 -174.629
C 757.884 39.415 -172.289
C 756.160 41.693 -169.597
C 754.291 42.441 -167.106
C 752.330 42.696 -164.292
C 750.582 43.770 -161.683
C 749.025 45.827 -159.569
C 746.796 47.395 -157.592
C 744.080 48.373 -156.021
C 742.364 50.341 -153.031
C 740.126 51.043 -150.538
C 737.584 54.001 -150.356
C 735.621 57.218 -149.263
C 732.460 58.370 -149.322
C 729.454 59.922 -148.526
C 727.106 62.233 -148.493
C 724.956 64.909 -148.377
C 722.156 66.987 -148.085
C 719.787 68.927 -149.123
C 716.334 70.257 -149.309
C 714.592 73.130 -150.585
C 712.952 76.921 -151.157
C 711.635 79.264 -153.932
C 709.676 80.924 -155.786
C 708.169 83.267 -157.684
C 706.683 85.169 -159.938
C 706.396 87.980 -162.548
C 706.836 89.711 -165.070
C 707.286 91.383 -167.626
C 706.766 93.215 -170.386
C 705.064 94.350 -173.566
C 706.706 96.000 -176.477
C 706.621 98.114 -179.255
C 707.192 98.213 -182.543
C 708.848 99.813 -185.678
C 707.958 100.732 -189.202
C 708.307 102.041 -192.031
C 709.652 102.325 -195.086
C 711.183 102.424 -198.060
C 711.528 101.694 -201.478
C 713.744 102.408 -204.028
C 715.840 104.090 -207.141
C 717.491 103.337 -209.446
C 719.477 102.248 -212.667
C 721.016 101.882 -215.207
C 723.154 100.907 -218.026
C 725.793 100.424 -219.840
C 728.091 99.062 -221.568
C 730.551 97.218 -222.716
C 733.254 95.677 -223.769
C 735.940 93.494 -224.838
C 738.439 91.643 -226.059
C 740.958 89.802 -226.665
C 744.406 88.202 -225.500
C 746.908 86.026 -226.047
C 749.551 84.252 -226.826
C 752.591 83.347 -226.780
C 756.148 81.978 -226.220
C 757.748 80.305 -224.114
C 759.977 78.092 -222.648
C 762.298 76.903 -220.501
C 764.606 74.404 -218.696
C 766.629 72.635 -216.770
C 769.372 72.892 -213.759
C 771.045 71.610 -211.932
C 772.388 69.724 -208.450
C 773.866 68.271 -206.250
C 776.060 66.888 -203.955
C 777.947 66.061 -201.307
C 778.972 64.782 -198.402
C 779.031 62.507 -195.863
C 779.346 60.875 -192.943
C 779.314 59.010 -190.311
C 779.667 57.501 -187.118
C 779.717 55.431 -184.519
C 780.216 54.107 -181.702
C 780.513 53.522 -178.119
C 781.386 51.574 -175.648
C 781.443 51.550 -172.133
C 781.265 51.201 -169.071
C 779.943 50.610 -166.822
C 779.620 50.079 -164.539
C 779.679 48.319 -161.974
C 780.909 46.096 -159.451
C 782.020 42.519 -157.706
C 781.229 39.834 -156.209
C 782.067 36.777 -155.496
C 782.220 34.282 -152.980
C 782.546 31.547 -151.061
C 783.146 28.832 -149.239
C 782.347 26.294 -147.209
C 782.254 23.789 -145.009
C 781.747 21.049 -142.971
C 781.787 18.531 -140.899
C 781.781 16.188 -138.652
C 781.673 13.977 -136.205
C 783.177 12.248 -133.549
C 784.329 11.070 -130.527
C 785.045 9.235 -127.589
C 785.052 6.937 -124.932
C 785.757 5.878 -122.204
C 788.415 4.198 -119.663
C 789.180 3.028 -116.344
C 789.996 2.012 -112.979
C 790.496 1.177 -109.940
C 791.203 0.040 -106.684
C 791.793 -0.859 -103.630
C 793.022 -0.012 -100.346
C 794.242 1.487 -97.669
C 794.554 3.090 -95.042
C 794.328 4.533 -91.943
C 795.722 4.599 -88.311
C 796.116 6.760 -85.508
C 795.930 8.719 -82.483
C 795.998 10.528 -79.750
C 795.826 12.808 -76.696
C 796.387 14.354 -74.427
C 796.991 17.022 -72.612
C 797.895 19.820 -70.649
C 797.709 23.374 -69.736
C 797.651 26.276 -69.113
C 797.276 29.736 -67.945
C 797.056 32.641 -67.112
C 799.158 36.204 -67.650
C 800.235 39.742 -67.564
C 798.943 42.986 -68.199
C 799.059 46.393 -67.962
C 799.194 49.360 -68.581
C 800.051 52.380 -69.654
C 799.347 55.135 -71.925
C 800.628 58.588 -72.604
C 800.305 62.092 -73.156
C 801.098 64.524 -75.599
C 802.320 67.749 -76.381
C 801.347 69.959 -79.118
C 801.044 72.726 -81.353
C 802.084 74.954 -83.069
C 802.578 77.617 -84.913
C 803.061 79.791 -88.130
C 802.214 81.000 -91.409
C 802.923 82.496 -93.958
C 802.926 83.386 -97.259
C 801.873 85.415 -99.780
C 803.165 84.703 -103.880
C 804.144 85.664 -107.768
C 802.953 84.169 -110.893
C 802.580 84.288 -114.054
C 802.521 83.020 -117.465
C 803.102 82.404 -120.341
C 803.216 81.169 -123.593
C 802.604 79.389 -126.094
C 801.400 78.055 -129.112
C 802.521 76.326 -132.373
C 803.110 74.926 -135.855
C 802.996 71.843 -137.390
C 804.206 68.468 -138.990
C 804.085 65.851 -140.831
C 803.569 63.328 -143.110
C 803.797 60.599 -144.985
C 804.839 57.645 -146.131
C 805.077 54.458 -147.190
C 804.498 51.317 -147.967
C 805.512 48.026 -149.941
C 805.138 45.140 -151.742
C 806.016 41.496 -150.649
C 807.583 37.906 -150.426
C 806.628 34.801 -149.548
C 806.213 31.354 -149.380
C 806.670 28.252 -148.368
C 807.546 25.089 -147.356
C 807.592 21.676 -146.589
C 807.575 19.071 -144.674
C 806.570 15.676 -143.579
C 807.627 13.144 -141.257
C 809.581 9.996 -139.344
C 810.236 8.526 -135.832
C 810.112 6.637 -133.293
C 810.791 4.755 -130.579
C 811.076 3.231 -127.664
C 812.734 2.281 -124.325
C 813.976 2.455 -121.501
C 815.171 2.679 -118.664
C 815.891 2.108 -115.439
C 815.298 1.094 -111.844
C 817.123 2.380 -108.861
C 818.320 2.010 -105.601
C 818.226 3.383 -102.559
C 819.985 4.773 -99.381
C 819.644 4.619 -95.651
C 820.450 5.036 -92.647
C 820.995 6.856 -89.888
C 821.513 8.898 -87.288
C 820.609 10.569 -84.335
C 822.084 12.703 -82.056
C 824.170 14.393 -78.941
C 824.188 16.784 -77.242
C 823.994 19.892 -74.831
C 824.217 22.058 -72.780
C 824.265 25.107 -70.736
C 825.154 27.995 -69.571
C 825.159 31.054 -68.696
C 824.966 34.325 -68.535
C 825.171 37.601 -68.412
C 824.855 41.210 -68.460
C 824.668 44.538 -68.238
C 824.595 47.695 -68.597
C 825.536 50.939 -70.695
C 825.198 54.244 -71.206
C 825.224 57.515 -71.400
C 826.303 60.396 -72.174
C 827.397 63.782 -73.650
C 827.338 65.319 -76.375
C 827.121 67.832 -78.754
C 827.875 69.671 -81.483
C 827.530 72.299 -84.278
C 827.616 74.276 -86.927
C 829.901 75.428 -90.106
C 830.151 76.897 -92.463
C 829.984 77.937 -96.510
C 830.042 79.233 -99.240
C 830.592 81.032 -102.148
C 831.456 82.187 -105.177
C 831.494 82.822 -108.451
C 830.116 83.328 -111.529
C 829.459 83.583 -114.815
C 828.367 83.771 -117.844
C 827.873 83.910 -121.356
C 826.662 84.281 -124.428
C 826.341 84.549 -127.553
C 826.606 84.037 -131.150
C 825.957 85.035 -134.190
C 826.516 84.055 -137.520
C 824.968 82.968 -140.837
C 823.619 82.517 -144.293
C 821.488 83.164 -148.421
C 821.782 83.002 -151.815
C 819.119 84.221 -155.501
C 818.176 85.140 -159.503
C 821.743 87.582 -162.119
C 820.846 89.534 -164.925
C 822.953 90.023 -166.917
C 826.506 90.073 -169.477
C 829.826 90.271 -169.632
C 833.348 91.452 -172.668
C 839.037 90.689 -174.272
C 840.001 95.170 -175.278
C 844.098 95.925 -178.960
C 844.606 97.302 -181.716
C 844.675 98.676 -185.222
C 844.369 101.114 -187.347
C 846.065 103.544 -189.295
C 847.107 105.963 -191.377
C 847.960 108.537 -193.300
C 849.577 110.056 -195.806
C 851.081 112.168 -197.904
C 852.551 114.011 -200.427
C 853.886 116.174 -202.470
C 855.432 118.292 -204.383
C 857.223 120.356 -206.232
C 858.679 123.495 -206.812
C 860.712 126.257 -207.098
C 862.705 128.974 -208.176
C 864.624 131.259 -210.029
C 866.589 133.497 -210.462
C 867.507 137.434 -210.395
C 869.959 140.029 -210.869
C 872.463 142.607 -211.184
C 874.834 144.716 -211.524
C 877.259 147.223 -212.002
C 879.595 149.438 -212.348
C 882.248 151.383 -210.866
C 884.491 152.738 -208.859
C 887.061 153.334 -207.244
C 890.231 153.807 -206.032
C 892.973 156.409 -205.115
C 895.784 156.871 -202.977
C 898.978 157.090 -201.310
C 901.779 157.447 -199.646
C 905.058 157.532 -197.698
C 907.199 158.188 -196.013
C 909.143 158.131 -193.368
C 911.131 158.301 -190.449
C 912.750 156.820 -187.501
C 913.924 155.629 -185.049
C 915.826 154.163 -182.273
C 917.253 152.939 -179.896
C 916.685 152.553 -175.781
C 917.068 151.676 -172.208
C 917.659 148.837 -170.161
C 918.521 147.363 -167.202
C 918.519 145.745 -164.635
C 917.838 144.450 -161.657
C 916.629 141.583 -159.771
C 916.229 140.568 -156.188
C 916.571 138.371 -153.406
C 914.565 136.719 -151.008
C 914.047 135.726 -147.653
C 912.411 132.719 -146.387
C 911.082 130.164 -144.277
C 909.592 129.115 -141.896
C 908.286 127.385 -139.440
C 905.649 125.287 -137.451
C 903.272 122.628 -136.986
C 901.011 121.323 -135.429
C 898.222 119.454 -134.787
C 896.775 116.569 -133.709
C 892.442 116.108 -133.771
C 888.762 114.687 -132.571
C 886.105 113.157 -134.577
C 883.430 111.441 -134.781
C 880.126 110.531 -136.006
C 877.188 110.020 -136.320
C 873.966 109.294 -137.419
C 871.589 108.612 -139.338
C 869.067 107.041 -141.209
C 865.347 107.314 -142.196
C 861.702 106.928 -143.191
C 859.736 107.680 -145.919
C 857.141 109.548 -148.198
C 854.996 109.934 -150.544
C 852.630 109.785 -153.036
C 850.299 110.476 -155.295
C 848.263 112.208 -157.289
C 846.568 113.485 -159.903
C 845.451 114.244 -162.899
C 842.612 115.761 -165.223
C 840.547 116.104 -167.930
C 840.448 119.025 -170.520
C 839.311 122.061 -172.729
C 839.836 123.239 -175.837
C 839.444 124.683 -178.975
C 839.545 126.985 -181.329
C 839.472 129.633 -183.514
C 839.448 131.670 -186.359
C 840.645 133.765 -188.512
C 841.326 135.140 -191.885
C 842.490 138.187 -193.394
C 842.814 142.036 -194.966
C 845.421 144.779 -195.746
C 847.367 146.714 -197.327
C 849.163 149.328 -198.471
C 851.365 151.558 -199.513
C 853.534 154.728 -199.328
C 855.631 156.812 -198.426
C 857.768 158.841 -197.507
C 860.275 161.068 -197.500
C 863.531 162.680 -198.550
C 865.773 164.730 -196.392
C 868.168 167.235 -195.961
C 871.221 167.816 -194.742
C 873.685 169.850 -192.524
C 877.141 171.292 -192.706
C 879.617 173.005 -191.824
C 882.260 173.728 -189.897
C 884.816 174.254 -187.802
C 888.163 174.039 -186.761
C 890.079 175.103 -184.093
C 892.421 177.210 -181.450
C 894.431 176.794 -179.354
C 897.309 176.178 -176.737
C 899.510 176.181 -174.711
C 901.952 175.616 -172.030
C 903.246 175.384 -169.071
C 904.656 174.274 -166.444
C 905.543 172.599 -163.765
C 906.244 171.207 -160.873
C 907.059 169.183 -157.981
C 908.010 167.511 -155.250
C 908.359 165.757 -152.622
C 906.771 163.970 -149.446
C 907.116 161.877 -146.839
C 907.598 160.213 -144.057
C 907.073 159.284 -141.070
C 906.015 157.814 -137.670
C 903.900 155.832 -136.491
C 902.356 153.404 -134.556
C 899.985 151.888 -132.691
C 898.140 149.126 -130.741
C 896.127 147.071 -129.109
C 892.620 146.851 -127.034
C 890.703 145.297 -125.736
C 887.339 142.901 -125.082
C 885.125 141.123 -124.045
C 882.664 139.393 -122.329
C 879.841 138.164 -120.996
C 877.011 136.457 -120.550
C 874.876 133.828 -120.955
C 872.226 131.777 -121.199
C 869.961 129.541 -121.721
C 867.021 127.571 -121.985
C 864.800 125.137 -122.416
C 862.167 123.403 -122.465
C 858.724 122.288 -122.883
C 856.444 119.986 -122.484
C 853.032 119.438 -123.134
C 849.553 117.266 -119.649
C 847.963 116.701 -122.830
C 843.498 114.943 -121.615
C 841.137 114.570 -125.868
C 839.754 112.196 -129.506
C 836.221 111.947 -129.831
C 832.618 111.870 -131.038
C 831.195 112.947 -132.919
C 828.982 113.247 -135.817
C 826.245 110.609 -136.900
C 822.004 112.238 -137.592
C 821.181 114.143 -141.560
C 820.113 114.774 -145.014
C 819.505 115.148 -148.517
C 818.109 115.562 -152.027
C 816.428 116.985 -155.320
C 816.509 119.286 -157.967
C 815.804 121.511 -161.124
C 814.786 121.025 -164.253
C 815.625 121.173 -167.157
C 816.124 121.519 -170.518
C 815.828 122.521 -175.117
C 815.086 122.657 -177.988
C 814.616 123.564 -181.792
C 815.031 123.888 -185.023
C 813.974 123.455 -188.696
C 814.639 124.605 -191.935
C 813.146 126.886 -193.693
C 815.412 132.255 -196.926
C 812.671 133.117 -196.491
C 809.559 132.942 -196.470
C 804.142 133.111 -195.290
C 802.658 134.697 -192.300
C 799.314 137.276 -190.140
C 798.989 137.922 -187.011
C 796.757 138.743 -184.128
C 793.925 137.687 -181.714
C 793.604 140.788 -178.601
C 792.747 142.850 -174.032
C 791.865 140.071 -170.524
C 790.761 140.891 -166.809
C 789.565 140.528 -165.808
C 787.314 141.526 -162.791
C 783.386 139.383 -162.557
C 782.558 137.410 -160.451
C 779.699 133.841 -160.559
C 777.851 132.878 -158.506
C 779.890 129.890 -155.813
C 778.895 127.448 -152.184
C 778.127 125.535 -148.178
C 775.415 123.478 -146.034
C 775.934 121.769 -143.739
C 776.094 120.537 -139.973
C 776.123 117.751 -139.676
C 773.900 116.055 -137.672
C 772.221 112.777 -134.064
C 770.799 112.029 -130.763
C 772.732 111.592 -126.866
C 772.726 110.489 -123.999
C 772.545 108.900 -121.014
C 775.702 106.803 -118.801
C 775.036 105.194 -116.724
C 774.526 103.451 -114.178
C 776.317 100.584 -111.026
C 776.868 98.512 -108.620
C 776.892 95.643 -106.871
C 776.350 92.337 -105.015
C 776.815 91.754 -102.077
C 777.312 89.363 -97.675
C 776.967 87.494 -95.157
C 777.083 86.088 -92.308
C 778.274 84.184 -91.230
C 777.230 83.588 -87.100
C 778.416 81.707 -83.703
C 776.259 80.989 -80.455
C 773.869 80.096 -77.700
C 773.955 79.741 -73.130
C 772.653 79.226 -69.458
C 770.765 76.572 -66.523
C 768.713 75.240 -64.466
C 767.866 74.722 -61.630
C 763.916 74.393 -58.564
C 763.715 73.296 -56.053
C 762.752 71.674 -53.817
C 764.659 70.148 -50.620
C 765.800 68.890 -47.777
C 767.932 66.686 -46.576
C 769.521 66.590 -43.041
C 773.251 68.610 -40.156
C 775.337 67.979 -37.248
C 774.476 69.000 -32.832
C 775.675 72.421 -30.724
C 776.544 75.388 -27.893
C 775.887 74.600 -24.665
C 773.889 72.755 -21.789
C 772.034 72.052 -20.004
C 770.962 73.263 -16.553
C 768.709 72.651 -13.921
C 767.369 71.571 -11.438
C 769.336 72.985 -7.158
C 769.849 73.424 -3.651
C 771.496 76.400 0.515
C 769.488 79.709 3.354
C 767.387 81.533 5.485
C 768.487 80.923 10.122
C 766.989 83.490 11.240
C 767.163 85.034 14.219
C 771.352 86.652 18.052
C 770.989 87.435 23.132
C 770.465 89.542 26.042
C 770.482 89.286 29.069
C 771.450 90.949 33.427
C 773.393 92.760 37.270
C 772.570 93.108 40.565
C 770.826 92.287 44.653
C 769.295 91.056 48.377
C 768.487 91.052 51.614
C 768.597 90.501 55.361
C 766.453 89.453 59.416
C 765.711 89.903 62.980
C 767.505 92.995 65.853
C 767.568 94.751 68.306
C 767.615 95.915 71.305
C 768.317 96.821 74.747
C 769.553 99.031 77.770
C 771.413 100.793 78.610
C 772.371 102.511 80.407
C 772.260 105.558 83.846
C 776.330 107.220 81.999
C 779.746 107.758 81.987
C 783.417 105.691 81.887
C 787.732 107.579 84.972
C 791.339 107.279 84.214
C 793.570 109.501 83.670
C 796.634 110.909 85.121
C 800.234 113.878 84.314
C 801.148 117.557 85.924
C 803.824 118.257 87.846
C 805.304 122.618 88.787
C 804.122 123.213 91.022
C 803.799 125.610 93.831
C 801.958 126.466 97.530
C 798.897 127.605 99.112
C 798.073 129.046 103.268
C 796.737 129.167 107.564
C 792.391 129.776 110.623
C 789.559 129.237 112.722
C 787.806 128.280 114.973
C 786.685 128.639 117.726
C 785.817 129.170 120.683
C 784.768 130.193 123.583
C 781.942 130.828 125.630
C 779.688 131.540 128.013
C 777.576 132.505 130.393
C 775.055 132.121 132.560
C 772.493 132.462 134.669
C 769.980 132.372 137.035
C 767.563 132.821 139.177
C 764.997 133.251 141.118
C 762.240 133.610 142.896
C 759.633 135.582 144.168
C 756.699 137.253 144.836
C 753.666 138.497 146.164
C 750.710 139.007 147.993
C 748.006 140.186 148.591
C 745.713 143.274 149.838
C 742.426 144.613 150.448
C 739.129 146.007 150.898
C 736.123 147.030 151.223
C 732.893 148.301 151.810
C 729.878 149.417 152.196
C 727.032 151.158 150.823
C 724.880 152.771 148.908
C 722.641 153.479 146.895
C 719.825 153.740 144.961
C 716.542 155.721 144.302
C 714.236 156.524 141.710
C 711.582 156.799 139.279
C 709.232 157.279 137.046
C 706.606 157.564 134.293
C 704.746 158.458 132.397
C 703.519 159.291 129.468
C 702.219 160.441 126.388
C 701.879 160.321 122.730
C 701.736 160.296 119.766
C 701.100 160.035 116.160
C 700.726 159.885 113.156
C 702.185 161.777 109.737
C 702.859 162.765 106.236
C 703.785 161.303 103.137
C 704.130 161.372 99.738
C 705.236 161.326 96.914
C 706.917 161.916 94.114
C 709.453 160.772 91.769
C 710.892 161.833 88.478
C 711.944 161.336 85.112
C 714.848 161.646 83.117
C 716.340 162.638 80.069
C 719.195 161.165 78.337
C 721.767 160.422 75.974
C 723.973 161.104 74.062
C 726.283 161.215 71.741
C 729.846 161.097 70.128
C 733.086 159.682 69.472
C 735.928 159.916 68.418
C 739.281 159.343 68.084
C 741.883 157.832 66.494
C 745.972 158.436 67.876
C 750.073 158.725 67.570
C 752.666 157.065 69.556
C 755.694 156.164 69.958
C 758.793 155.566 71.770
C 761.587 155.672 72.853
C 764.567 155.270 74.607
C 766.604 154.293 76.772
C 769.116 152.634 78.581
C 772.195 153.235 80.827
C 775.451 153.267 82.783
C 776.422 152.975 86.076
C 777.633 153.983 89.672
C 778.977 153.621 92.556
C 780.694 152.794 95.419
C 782.110 152.772 98.420
C 782.920 153.682 101.525
C 783.472 153.819 104.843
C 783.618 153.197 108.067
C 785.173 153.948 111.642
C 786.391 153.350 114.784
C 784.884 154.490 118.201
C 784.348 156.161 121.710
C 782.828 155.445 124.625
C 782.033 155.151 127.996
C 780.623 155.849 130.890
C 779.273 156.961 133.846
C 777.979 157.220 137.086
C 775.691 157.591 139.341
C 773.904 156.869 142.505
C 771.414 158.363 144.624
C 769.374 160.688 147.420
C 765.831 161.959 148.293
C 763.036 162.311 149.739
C 760.206 163.481 151.150
C 757.173 164.289 152.174
C 754.054 166.507 152.566
C 751.548 168.200 151.933
C 749.029 169.848 151.249
C 745.923 171.113 151.283
C 742.164 171.156 151.690
C 739.783 173.423 149.935
C 736.756 175.158 149.767
C 734.007 175.541 147.912
C 731.442 177.772 146.022
C 727.734 178.066 145.559
C 725.019 179.353 144.656
C 722.726 180.307 142.408
C 720.619 181.202 139.968
C 717.867 180.764 137.831
C 716.249 182.546 135.355
C 713.849 185.082 133.181
C 712.590 185.325 130.543
C 710.719 185.460 127.080
C 709.116 185.969 124.606
C 707.634 186.282 121.263
C 707.122 187.281 118.225
C 706.770 187.356 115.064
C 707.113 187.110 111.810
C 707.561 187.252 108.559
C 708.142 186.841 105.007
C 708.436 186.610 101.687
C 709.287 186.399 98.632
C 712.013 186.893 95.780
C 712.989 186.391 92.604
C 713.715 186.303 89.409
C 715.120 187.164 86.698
C 717.291 187.910 83.604
C 720.179 187.356 82.537
C 722.863 186.681 80.450
C 725.943 186.921 79.086
C 729.029 186.046 76.954
C 731.940 185.636 75.440
C 735.605 187.326 74.834
C 738.178 187.141 73.773
C 742.253 186.272 73.414
C 745.127 185.839 72.584
C 748.339 185.848 71.291
C 751.618 186.163 70.652
C 754.910 185.636 70.565
C 757.751 183.749 70.569
C 760.874 182.545 70.857
C 763.665 180.956 71.167
C 767.016 179.877 71.606
C 769.858 178.159 71.742
C 772.885 177.312 71.992
C 776.343 176.983 73.089
C 779.350 175.809 72.603
C 782.522 175.826 74.120
C 784.978 174.985 76.331
C 788.897 176.313 77.295
C 791.358 179.652 79.382
C 794.944 180.538 78.846
C 798.744 179.261 78.460
C 801.206 179.860 75.632
C 803.238 180.883 71.224
C 806.188 179.554 69.533
C 808.495 180.037 67.880
C 809.808 179.165 64.909
C 812.987 179.784 62.563
C 816.496 180.843 60.282
C 816.337 181.673 56.955
C 818.588 179.837 54.469
C 820.016 175.750 53.197
C 823.033 177.100 49.833
C 825.303 175.375 47.383
C 828.407 171.922 46.293
C 829.616 169.271 44.677
C 829.281 166.184 43.386
C 830.351 164.613 42.132
C 831.768 163.408 39.244
C 836.679 164.445 40.425
C 839.719 163.576 40.071
C 843.756 163.637 40.005
C 845.965 161.662 40.343
C 849.696 158.409 37.054
C 852.494 156.744 37.556
C 855.975 155.543 37.649
C 859.085 154.445 39.192
C 860.054 152.205 39.355
C 861.585 148.757 35.745
C 863.124 145.317 38.930
C 862.147 142.081 38.181
C 863.341 138.033 38.136
C 862.291 134.932 35.650
C 861.975 132.128 33.675
C 862.629 130.259 31.694
C 862.604 126.990 31.042
C 860.148 124.016 28.426
C 861.333 119.945 30.129
C 861.759 117.663 28.260
C 861.981 115.308 26.947
C 861.114 111.856 25.734
C 866.033 108.038 25.525
C 864.609 104.961 27.591
C 863.665 101.543 25.961
C 865.475 97.823 23.676
C 867.270 95.400 22.965
C 863.368 92.843 22.961
C 860.481 90.164 20.939
C 861.621 85.732 19.241
C 862.382 83.053 21.173
C 862.683 79.874 20.515
C 861.926 75.522 20.474
C 863.617 72.230 22.284
C 864.225 69.138 22.271
C 864.851 64.138 20.024
C 866.389 62.293 21.109
C 868.112 60.985 22.749
C 871.494 61.744 22.919
C 873.114 60.802 22.092
C 876.306 61.392 21.856
C 878.438 62.342 18.199
C 880.685 61.078 16.318
C 884.230 59.075 15.654
C 887.224 58.688 13.789
C 890.919 58.912 13.799
C 892.696 58.798 10.813
C 895.404 57.888 8.242
C 894.272 55.625 5.184
C 895.237 54.195 3.625
C 896.408 55.103 -0.594
C 898.597 56.208 -3.654
C 901.234 57.336 -4.406
C 903.346 59.173 -5.863
C 907.250 61.814 -5.594
C 909.436 62.692 -7.660
C 911.017 64.421 -8.658
C 914.534 65.331 -9.749
C 915.541 67.346 -10.552
C 919.667 68.436 -10.324
C 923.457 70.597 -10.969
C 923.942 73.786 -13.822
C 925.276 77.888 -13.699
C 929.751 77.191 -15.809
C 932.624 80.246 -16.690
C 936.170 81.810 -18.557
C 940.543 81.539 -18.394
C 944.348 84.327 -18.998
C 947.267 84.898 -21.269
C 949.255 87.073 -21.734
C 953.485 88.405 -24.098
C 955.960 91.778 -25.738
C 956.034 94.788 -24.509
C 954.412 99.215 -23.278
C 953.222 101.421 -24.764
C 953.125 106.125 -25.255
C 953.638 109.805 -26.379
C 954.457 113.694 -25.693
C 952.901 115.596 -27.475
C 951.583 119.922 -30.701
C 950.219 122.950 -31.306
C 948.782 125.817 -30.620
C 947.829 128.864 -29.198
C 946.722 132.122 -31.402
C 945.534 136.598 -31.030
C 942.065 138.518 -28.621
C 940.528 141.490 -27.141
C 939.349 145.993 -25.520
C 938.533 149.499 -24.457
C 937.776 153.017 -25.985
C 935.773 155.977 -27.883
C 934.006 159.345 -28.055
C 932.642 162.133 -30.755
C 930.636 165.106 -31.605
C 930.403 167.874 -32.803
C 929.584 170.610 -34.682
C 928.109 173.756 -35.377
C 924.143 174.157 -37.762
C 919.401 175.158 -39.053
C 916.708 174.798 -38.854
C 914.458 172.689 -38.476
C 910.257 172.267 -38.515
C 907.204 173.889 -37.376
C 903.845 172.391 -35.824
C 900.013 173.285 -37.243
C 895.339 171.819 -38.900
C 892.125 171.779 -38.755
C 888.859 169.118 -38.219
C 885.657 170.013 -37.623
C 882.455 170.284 -37.826
C 879.761 170.710 -37.405
C 875.931 170.807 -35.920
N -13.022 -13.133 65.025
N 243.833 310.367 72.283
N 396.562 151.899 183.924
N 479.077 67.434 125.388
N 476.813 69.112 -190.952
N 566.469 114.945 -130.330
N 445.011 97.671 -57.164
N 600.143 -22.173 -251.726
N 551.768 110.520 -260.622
N 731.333 68.646 -191.417
N 807.600 40.881 -106.642
N 879.302 139.678 -168.692
N 742.277 163.444 111.567
