# Supplementary material for: Impact of DNA methylation on 3D genome structure
Source: Nat Commun. 2021 May 28;12:3243. doi: 10.1038/s41467-021-23142-8 (PMC8163762; doi:10.1038/s41467-021-23142-8)
Supplement: Supplementary file 7 — Supplementary Software 2 [file 41467_2021_23142_MOESM7_ESM.zip › Supplementary_Software2/test/output_pos/cartnucl_000000_000050.xyz]

2888
generated by Juergen Walther
C 0.000 0.000 0.000
C 4.410 -0.363 3.812
C 5.727 -1.384 6.863
C 6.752 -1.541 10.316
C 8.722 -2.296 13.015
C 10.538 -4.309 14.665
C 12.861 -4.906 16.856
C 13.873 -6.925 19.591
C 15.369 -8.529 22.132
C 16.881 -9.862 24.776
C 18.202 -12.341 26.595
C 19.382 -14.368 28.967
C 20.864 -16.683 31.056
C 22.109 -18.537 33.432
C 23.120 -20.481 35.827
C 23.926 -22.583 38.239
C 24.136 -23.439 41.634
C 23.704 -24.629 44.835
C 23.911 -26.283 47.955
C 24.689 -28.443 50.614
C 24.311 -29.773 53.288
C 24.480 -29.664 57.325
C 23.920 -31.322 60.473
C 23.199 -32.925 63.624
C 22.486 -34.533 66.286
C 21.928 -36.190 69.343
C 21.260 -37.755 72.097
C 18.916 -38.490 74.739
C 16.283 -38.704 76.720
C 13.622 -39.557 78.046
C 10.905 -41.141 79.404
C 9.079 -42.163 82.684
C 5.839 -42.905 83.964
C 2.700 -44.276 85.100
C -0.181 -45.323 86.261
C -3.618 -46.612 87.300
C -6.071 -47.082 88.570
C -9.303 -46.952 89.131
C -12.732 -46.642 89.933
C -16.287 -46.354 89.048
C -19.136 -45.975 88.303
C -22.718 -46.006 87.503
C -25.661 -45.873 86.793
C -28.645 -42.983 86.403
C -31.853 -41.250 85.782
C -34.358 -40.996 83.280
C -37.477 -40.123 82.195
C -39.810 -38.858 80.723
C -42.007 -36.759 79.391
C -43.338 -35.235 76.366
C -46.122 -32.924 75.399
C -48.938 -31.903 73.473
C -49.971 -29.217 71.416
C -52.503 -26.953 70.430
C -53.123 -25.511 67.135
C -54.499 -23.697 64.386
C -55.705 -21.299 63.050
C -57.209 -19.128 61.111
C -57.637 -16.300 58.441
C -57.126 -14.718 55.252
C -57.280 -12.288 53.432
C -56.515 -10.128 50.896
C -57.074 -8.922 47.763
C -54.578 -5.741 46.138
C -53.644 -2.470 43.809
C -50.805 -1.973 41.547
C -49.410 -0.390 39.162
C -46.687 1.203 37.346
C -44.819 3.153 36.044
C -42.209 4.797 34.432
C -39.438 5.299 33.066
C -36.791 5.768 30.806
C -33.784 8.055 30.022
C -30.942 10.152 28.625
C -27.498 10.122 28.723
C -23.825 11.068 29.737
C -20.647 11.338 29.447
C -17.328 11.583 28.577
C -14.052 12.109 28.531
C -10.956 12.776 29.577
C -7.659 12.713 30.257
C -4.499 11.871 30.584
C -0.715 12.906 31.192
C 2.692 12.885 30.870
C 5.353 11.938 33.567
C 8.344 12.040 36.104
C 10.712 9.957 37.277
C 13.691 8.609 38.455
C 15.931 7.533 40.619
C 18.205 6.762 43.073
C 20.853 5.428 44.932
C 22.252 3.599 47.201
C 24.775 1.272 48.598
C 25.871 0.050 51.795
C 27.661 -0.413 55.533
C 27.279 -2.349 58.855
C 27.758 -4.429 61.194
C 28.113 -5.994 64.159
C 28.076 -7.882 66.868
C 27.272 -8.806 70.515
C 25.736 -9.446 73.119
C 24.153 -10.117 75.683
C 23.110 -11.592 78.508
C 22.343 -14.410 80.909
C 19.726 -14.395 83.563
C 18.469 -15.471 86.638
C 15.834 -16.939 88.070
C 13.037 -17.059 90.770
C 11.437 -19.530 93.091
C 9.623 -20.543 95.442
C 6.698 -21.236 96.921
C 3.654 -21.797 98.192
C 0.834 -23.755 98.931
C -2.183 -23.370 100.565
C -5.230 -23.122 103.317
C -8.137 -23.448 103.533
C -12.000 -24.158 103.811
C -14.884 -24.592 104.480
C -18.534 -24.919 104.691
C -21.667 -24.132 104.918
C -24.775 -23.810 104.321
C -27.727 -23.167 103.040
C -30.683 -22.195 101.988
C -33.828 -21.434 100.359
C -36.859 -20.806 99.101
C -39.471 -19.799 97.596
C -41.388 -16.981 95.549
C -44.047 -16.050 93.716
C -46.842 -15.032 92.340
C -49.067 -12.975 91.402
C -51.409 -10.362 89.811
C -51.482 -8.409 87.368
C -52.571 -6.514 84.677
C -52.946 -3.851 82.635
C -53.935 -1.781 79.540
C -54.438 0.358 77.070
C -54.064 4.271 75.972
C -54.264 6.230 73.998
C -53.273 8.734 70.798
C -53.137 10.716 68.520
C -53.382 13.314 66.243
C -53.017 16.050 64.336
C -52.042 18.153 61.938
C -50.981 19.021 58.815
C -49.633 20.494 56.113
C -48.328 21.467 53.328
C -46.779 23.165 50.624
C -45.610 24.121 47.664
C -44.365 25.764 45.278
C -42.236 27.919 43.254
C -41.660 29.456 40.432
C -39.257 31.555 38.955
C -38.320 33.758 37.745
C -36.825 36.909 36.383
C -35.892 39.483 35.545
C -36.655 42.187 32.830
C -38.473 42.892 29.389
C -40.702 45.190 27.921
C -46.023 48.178 30.951
C -47.693 51.362 31.764
C -48.407 55.359 30.997
C -50.641 57.666 31.352
C -51.343 62.117 30.668
C -54.796 63.302 29.412
C -54.423 67.985 27.649
C -53.380 70.245 23.707
C -52.241 71.623 19.837
C -51.859 73.347 16.820
C -56.469 75.086 14.989
C -57.319 78.105 13.601
C -58.233 81.050 11.539
C -56.220 85.557 11.294
C -55.918 89.647 10.106
C -54.768 92.042 9.050
C -54.431 96.913 8.153
C -52.932 98.680 5.874
C -51.449 100.694 2.780
C -48.706 102.038 1.598
C -46.343 103.606 -1.501
C -45.821 107.979 -0.753
C -43.538 110.346 -0.527
C -40.080 112.319 1.509
C -35.973 111.504 4.411
C -31.022 110.824 5.207
C -28.978 112.205 8.278
C -26.929 112.902 8.782
C -22.639 112.182 9.542
C -20.109 111.656 9.152
C -17.380 113.376 10.461
C -14.754 113.586 9.088
C -11.341 114.820 9.138
C -8.477 116.335 10.258
C -6.128 116.311 10.845
C -2.289 115.962 12.041
C -0.171 117.944 12.917
C 2.299 121.784 13.576
C 2.865 125.560 13.294
C 3.815 128.650 12.105
C 6.939 131.117 11.116
C 9.080 132.381 8.628
C 11.900 133.640 10.660
C 14.739 135.982 8.726
C 15.842 139.281 8.134
C 17.763 140.883 7.396
C 19.301 145.842 9.958
C 20.857 146.022 9.416
C 23.303 147.882 6.863
C 26.813 147.606 4.750
C 29.394 150.937 3.800
C 32.610 152.566 5.025
C 33.573 154.471 6.474
C 35.201 155.699 8.438
C 36.026 159.371 7.300
C 37.237 162.727 8.309
C 40.412 164.287 8.398
C 43.457 167.207 2.462
C 46.980 169.302 3.859
C 51.962 169.857 2.696
C 53.580 172.881 3.084
C 56.033 175.273 4.773
C 58.361 178.587 6.488
C 59.593 182.805 8.461
C 59.459 186.109 9.984
C 61.972 189.753 10.540
C 60.173 191.928 11.193
C 59.524 194.626 8.562
C 59.839 198.400 10.264
C 61.135 201.671 11.608
C 65.660 203.682 10.878
C 67.495 206.004 11.087
C 69.444 209.887 9.325
C 72.676 211.726 8.856
C 75.124 215.154 11.157
C 78.145 216.634 10.814
C 80.579 218.804 11.240
C 84.404 220.075 13.850
C 86.526 222.144 15.205
C 89.872 224.433 15.481
C 93.022 228.833 15.628
C 94.006 231.621 17.707
C 97.309 231.766 20.864
C 99.270 234.135 22.051
C 102.395 236.011 24.586
C 104.218 236.968 27.773
C 107.217 239.464 28.923
C 110.819 240.626 27.772
C 114.893 241.765 27.424
C 117.622 240.604 30.764
C 121.087 244.152 31.875
C 123.568 246.551 35.467
C 126.075 247.111 37.701
C 129.192 248.902 38.383
C 133.023 249.464 38.292
C 136.756 250.777 36.830
C 139.898 250.330 36.361
C 142.712 250.719 35.997
C 146.796 253.294 36.720
C 149.267 256.441 37.860
C 151.726 260.620 38.114
C 155.031 260.948 38.470
C 157.243 264.050 37.475
C 158.425 266.421 37.013
C 160.732 268.172 39.291
C 164.349 269.108 40.354
C 166.601 271.021 41.365
C 170.443 270.755 41.752
C 171.632 274.258 42.925
C 172.883 276.651 45.414
C 174.210 279.262 46.214
C 175.728 279.955 49.411
C 177.140 283.022 49.498
C 179.610 282.801 51.657
C 179.690 285.530 56.362
C 183.809 286.865 57.084
C 187.674 287.810 58.287
C 189.388 292.071 57.064
C 193.543 293.613 57.584
C 197.834 294.566 57.804
C 202.229 294.016 59.288
C 204.349 295.426 61.839
C 206.696 295.033 64.063
C 209.429 294.524 65.853
C 212.580 296.164 66.253
C 215.091 297.573 67.608
C 214.698 297.636 75.118
C 214.481 300.919 77.185
C 216.262 302.963 78.974
C 216.442 306.181 80.456
C 217.139 309.015 82.114
C 218.075 311.834 83.608
C 217.782 314.372 85.769
C 217.926 317.247 87.454
C 217.947 319.954 89.598
C 218.254 322.758 91.234
C 218.363 325.635 92.732
C 218.242 328.608 94.159
C 219.002 332.032 94.207
C 219.066 335.466 93.977
C 219.158 338.957 94.539
C 219.069 342.181 95.931
C 218.874 345.185 95.922
C 220.526 348.815 95.258
C 220.161 352.397 95.209
C 219.740 355.975 95.001
C 219.141 359.107 94.891
C 218.745 362.606 94.859
C 218.238 365.801 94.742
C 217.263 368.704 92.835
C 216.241 370.819 90.516
C 214.511 372.594 88.665
C 212.241 374.694 87.190
C 211.609 378.250 85.745
C 209.591 379.988 83.380
C 207.135 381.835 81.487
C 205.075 383.555 79.605
C 202.462 385.307 77.447
C 201.108 386.860 75.548
C 199.450 387.593 72.811
C 197.887 388.489 69.769
C 195.617 387.865 66.948
C 193.890 387.274 64.607
C 191.409 386.856 61.934
C 189.464 386.402 59.655
C 189.562 385.144 55.679
C 188.622 384.155 52.240
C 186.373 381.980 50.564
C 184.708 380.903 47.781
C 183.656 379.251 45.464
C 183.326 377.382 42.743
C 182.497 374.124 41.349
C 182.096 372.554 37.974
C 180.412 370.624 35.499
C 180.938 367.762 33.488
C 180.650 366.172 30.342
C 180.093 362.640 29.610
C 179.542 359.521 27.961
C 180.022 357.447 25.851
C 179.942 354.937 23.746
C 180.711 351.407 22.244
C 180.977 347.821 22.305
C 181.940 345.204 21.097
C 183.008 341.962 20.903
C 182.380 338.667 20.327
C 185.549 335.705 20.743
C 187.580 332.195 19.999
C 188.825 329.693 22.368
C 189.919 326.766 22.983
C 192.032 324.245 24.540
C 194.068 322.120 25.118
C 196.222 319.774 26.520
C 197.756 318.093 28.669
C 198.865 315.620 30.902
C 202.017 313.740 32.091
C 204.711 311.389 33.373
C 206.810 311.201 36.099
C 210.071 311.441 38.272
C 212.079 310.802 40.683
C 213.943 309.630 43.326
C 216.281 309.104 45.621
C 219.008 309.532 47.494
C 221.205 309.902 50.017
C 222.640 310.270 52.951
C 225.884 310.095 55.233
C 227.813 309.523 58.002
C 229.736 312.140 60.170
C 232.543 314.164 62.018
C 232.929 315.867 64.894
C 234.207 317.230 67.826
C 235.589 319.446 69.833
C 237.315 321.804 71.638
C 238.650 323.811 74.174
C 239.029 326.495 75.936
C 239.419 328.486 79.037
C 240.383 331.801 80.036
C 242.501 335.249 81.045
C 242.111 339.086 81.267
C 241.781 342.011 82.435
C 241.969 345.313 83.090
C 241.599 348.543 83.669
C 241.788 352.309 82.908
C 241.356 355.072 81.593
C 240.858 357.814 80.264
C 240.213 361.069 79.786
C 238.630 364.451 80.386
C 238.026 367.088 77.822
C 237.625 370.431 76.895
C 235.514 372.545 75.405
C 234.721 375.294 72.770
C 232.851 378.533 72.522
C 231.893 381.237 71.250
C 230.173 383.109 69.069
C 228.398 384.749 66.755
C 225.575 386.442 65.530
C 224.618 388.034 62.619
C 223.954 390.704 59.562
C 222.043 391.276 57.411
C 219.305 392.138 54.715
C 217.497 393.164 52.564
C 215.135 393.794 49.827
C 213.879 393.951 46.846
C 212.008 393.538 44.305
C 210.211 392.360 41.826
C 208.727 391.260 39.110
C 206.768 389.733 36.472
C 204.920 388.589 33.935
C 203.504 387.033 31.553
C 203.592 384.201 28.763
C 201.974 382.380 26.448
C 200.502 380.952 23.892
C 200.270 379.462 21.101
C 200.122 377.165 18.012
C 200.569 374.161 17.259
C 200.271 371.040 15.780
C 201.184 368.144 14.302
C 200.922 364.576 12.874
C 201.231 361.510 11.677
C 203.826 358.916 9.891
C 204.372 356.348 8.949
C 205.578 352.345 8.855
C 206.231 349.463 8.221
C 207.092 346.368 6.926
C 208.553 343.505 5.965
C 209.758 340.395 5.947
C 209.875 337.108 6.849
C 210.748 333.939 7.547
C 211.211 330.899 8.520
C 212.363 327.622 9.247
C 212.668 324.440 10.153
C 213.714 321.501 10.615
C 215.789 318.615 11.411
C 216.197 315.376 11.483
C 218.597 312.989 12.430
C 222.527 310.514 14.120
C 226.803 307.716 13.706
C 232.095 306.512 13.094
C 231.035 303.189 12.996
C 232.359 299.334 12.096
C 232.692 295.248 12.707
C 233.960 292.918 11.400
C 238.404 291.514 7.985
C 241.485 289.774 6.495
C 242.151 286.392 4.642
C 244.701 283.646 5.298
C 241.729 280.043 4.058
C 242.922 276.971 3.177
C 243.256 273.704 2.413
C 245.159 269.676 2.509
C 247.440 267.892 0.345
C 247.275 265.130 -2.094
C 247.352 261.313 -3.055
C 245.144 259.092 -4.755
C 240.731 255.246 -7.429
C 241.291 253.232 -11.586
C 241.618 250.317 -13.552
C 243.374 249.695 -15.258
C 245.431 249.678 -17.986
C 245.457 248.286 -20.452
C 243.463 244.784 -22.914
C 244.753 243.020 -25.089
C 243.516 238.423 -26.070
C 244.045 237.148 -29.670
C 245.645 236.138 -32.846
C 245.279 235.208 -36.019
C 245.509 233.872 -38.511
C 243.567 233.397 -42.842
C 244.185 229.989 -44.490
C 241.108 227.527 -45.941
C 242.442 227.806 -50.333
C 240.666 225.203 -52.710
C 240.407 223.853 -54.944
C 240.139 220.884 -55.978
C 238.367 218.761 -56.575
C 236.624 216.384 -58.255
C 234.785 214.095 -59.408
C 234.240 211.451 -62.405
C 233.307 208.514 -64.517
C 232.482 207.789 -68.159
C 230.541 205.563 -70.787
C 227.340 203.395 -72.621
C 225.123 203.683 -74.977
C 222.644 200.460 -76.390
C 221.048 199.213 -78.867
C 220.703 195.866 -81.599
C 218.579 194.392 -82.962
C 219.854 191.274 -85.994
C 217.286 190.930 -88.137
C 217.186 187.083 -89.280
C 216.665 183.985 -90.541
C 217.058 181.856 -93.385
C 215.902 179.113 -96.378
C 216.000 174.183 -96.523
C 214.111 170.681 -98.156
C 212.536 166.860 -99.038
C 215.519 163.004 -100.811
C 216.118 159.965 -101.464
C 216.603 157.392 -101.512
C 216.234 153.560 -100.697
C 213.347 150.567 -100.728
C 213.615 146.008 -101.543
C 215.242 143.886 -103.087
C 218.943 141.725 -96.057
C 221.547 140.116 -97.351
C 223.543 139.266 -96.463
C 227.252 139.564 -94.471
C 230.606 138.880 -93.412
C 233.528 140.299 -90.639
C 234.177 141.341 -87.258
C 233.597 140.037 -82.937
C 233.749 138.621 -79.314
C 233.765 139.044 -75.695
C 236.482 138.568 -73.657
C 235.643 137.156 -71.103
C 239.886 137.004 -67.859
C 241.474 135.495 -64.754
C 244.033 133.355 -62.850
C 246.026 132.125 -60.093
C 248.472 131.180 -56.077
C 252.508 130.088 -54.672
C 255.575 132.544 -53.370
C 258.285 133.125 -50.227
C 259.816 130.129 -47.448
C 260.745 127.826 -43.594
C 264.188 126.021 -43.133
C 267.534 126.296 -42.094
C 270.686 126.140 -41.838
C 272.165 125.059 -40.926
C 275.122 124.718 -39.740
C 278.504 123.234 -38.471
C 281.719 121.187 -38.787
C 285.045 119.750 -37.779
C 287.546 117.473 -38.829
C 290.152 115.802 -40.153
C 291.303 113.179 -39.985
C 290.651 109.871 -37.466
C 287.680 107.108 -34.529
C 287.651 103.865 -33.702
C 287.340 100.392 -33.890
C 286.951 96.878 -33.759
C 287.671 93.653 -32.765
C 288.656 90.909 -30.335
C 289.762 88.814 -28.713
C 287.836 85.560 -28.985
C 291.166 81.328 -29.566
C 291.624 78.624 -27.303
C 292.108 75.445 -21.645
C 290.467 74.047 -19.108
C 290.475 70.358 -18.886
C 289.485 67.188 -15.888
C 289.634 65.144 -13.257
C 290.000 61.978 -11.816
C 291.750 59.268 -10.547
C 291.427 54.343 -12.115
C 291.140 50.620 -11.540
C 292.514 47.121 -10.001
C 292.522 44.216 -9.054
C 291.050 41.231 -8.998
C 290.647 37.885 -6.629
C 292.041 34.548 -4.587
C 292.649 32.670 -3.101
C 294.181 28.461 -4.359
C 295.643 25.833 -1.664
C 298.285 22.485 -2.197
C 299.943 19.326 -1.410
C 306.107 18.742 -0.817
C 308.606 15.686 -0.790
C 310.713 15.154 3.141
C 313.553 13.482 2.894
C 317.030 12.167 4.700
C 317.934 9.651 6.307
C 318.624 7.149 7.398
C 319.310 4.097 9.652
C 320.990 1.249 12.737
C 324.615 0.655 13.928
C 328.859 0.660 13.599
C 332.295 0.305 15.198
C 336.724 1.695 16.943
C 339.627 0.118 18.885
C 341.781 -1.851 20.144
C 344.135 -4.310 21.282
C 347.562 -4.261 22.348
C 350.508 -4.142 22.350
C 351.761 -5.276 26.366
C 355.071 -6.035 29.735
C 358.772 -6.228 30.367
C 361.800 -6.617 31.478
C 363.877 -6.794 34.348
C 366.291 -7.111 36.658
C 368.825 -7.216 38.808
C 370.526 -8.368 41.450
C 372.519 -8.855 44.080
C 374.535 -9.844 46.702
C 376.612 -10.263 49.181
C 378.500 -10.591 51.801
C 380.211 -10.889 54.608
C 382.244 -9.545 57.130
C 383.601 -8.151 59.970
C 385.334 -7.437 62.969
C 387.160 -7.610 65.966
C 388.222 -6.634 68.608
C 390.768 -4.326 70.738
C 391.912 -3.166 73.950
C 392.943 -1.883 77.161
C 393.688 -0.889 80.100
C 394.781 0.217 83.259
C 395.624 1.264 86.205
C 395.220 3.678 88.855
C 394.284 6.179 90.797
C 392.831 7.939 92.883
C 391.229 9.319 95.580
C 391.563 11.642 98.683
C 389.645 13.766 100.803
C 387.615 15.379 103.312
C 385.858 17.054 105.516
C 383.550 18.827 107.982
C 382.291 20.664 109.683
C 380.101 22.883 110.710
C 377.927 25.458 111.779
C 374.651 27.114 111.953
C 372.030 28.508 111.957
C 368.730 30.040 112.437
C 366.013 31.362 112.678
C 363.919 34.519 110.931
C 361.316 36.986 110.024
C 357.903 37.095 109.056
C 354.950 38.736 108.546
C 352.454 39.942 107.313
C 350.287 41.644 105.464
C 347.703 41.541 102.905
C 345.327 43.910 101.242
C 342.139 44.980 100.068
C 340.558 45.955 97.058
C 338.362 48.144 95.358
C 336.164 47.435 92.532
C 333.755 47.687 89.909
C 332.418 49.007 87.573
C 330.450 50.011 85.153
C 329.006 50.374 81.535
C 327.785 49.174 78.372
C 326.995 49.642 75.474
C 326.458 49.018 72.157
C 324.364 48.229 69.593
C 325.902 47.763 65.542
C 325.808 47.819 61.421
C 326.787 45.207 59.046
C 326.739 43.975 56.110
C 328.076 42.333 53.150
C 329.103 41.680 50.409
C 330.480 40.249 47.551
C 331.938 38.197 45.691
C 332.762 35.676 43.389
C 335.051 34.883 40.386
C 336.814 33.713 37.231
C 339.580 31.816 36.440
C 343.233 30.897 35.335
C 345.609 29.102 34.158
C 347.749 26.877 32.640
C 350.390 25.319 31.372
C 353.561 24.578 30.649
C 356.550 23.081 30.248
C 359.091 20.996 30.298
C 362.606 19.833 28.867
C 365.095 17.718 27.844
C 368.629 17.226 29.429
C 372.506 17.074 30.013
C 374.715 15.192 31.716
C 377.533 13.404 32.688
C 380.398 12.763 34.183
C 383.514 12.451 35.592
C 386.476 11.251 37.016
C 388.615 10.699 39.378
C 391.039 8.716 41.359
C 393.591 9.230 43.837
C 397.138 10.116 45.842
C 398.480 11.112 49.326
C 399.893 10.968 52.156
C 401.666 11.563 54.961
C 402.925 12.039 57.977
C 404.297 14.057 60.950
C 404.524 16.051 63.300
C 404.684 18.030 65.664
C 405.288 19.381 68.673
C 405.633 19.540 72.435
C 405.148 22.557 74.568
C 405.799 24.410 77.456
C 404.325 25.854 80.081
C 403.702 28.919 82.393
C 403.402 29.705 86.046
C 403.196 31.488 88.619
C 401.652 33.580 90.732
C 399.914 35.696 92.654
C 397.801 36.554 95.325
C 396.458 39.424 96.697
C 395.732 42.876 98.809
C 393.515 44.444 99.922
C 390.518 46.358 101.612
C 388.570 48.110 103.057
C 385.766 50.091 104.354
C 383.565 52.448 104.651
C 380.817 54.040 104.847
C 377.842 55.337 104.367
C 375.054 56.964 103.757
C 371.739 58.238 103.038
C 368.712 59.583 102.603
C 365.933 60.774 101.625
C 363.684 62.331 98.739
C 360.661 63.313 97.650
C 357.816 64.688 96.781
C 355.854 66.610 95.193
C 353.507 68.548 92.832
C 352.330 68.327 89.941
C 350.197 68.500 87.214
C 349.139 69.099 84.063
C 346.875 69.085 80.948
C 345.375 69.200 78.003
C 345.678 70.663 74.206
C 344.680 70.789 71.604
C 343.986 69.857 67.587
C 343.076 69.630 64.714
C 341.971 69.983 61.451
C 341.589 70.289 58.131
C 341.291 69.593 54.883
C 340.421 67.700 52.183
C 340.129 66.247 49.167
C 339.671 64.475 46.511
C 339.573 63.041 43.267
C 338.901 61.233 40.560
C 338.744 60.121 37.614
C 339.583 59.024 34.244
C 338.624 57.973 31.305
C 339.994 57.006 28.215
C 340.621 53.368 25.499
C 343.500 52.289 22.264
C 345.058 52.167 18.924
C 344.610 50.108 15.413
C 345.682 51.748 13.418
C 346.802 50.388 10.234
C 348.343 50.389 8.156
C 350.442 48.968 5.920
C 352.533 50.101 3.460
C 353.625 50.462 1.259
C 355.092 49.070 -1.917
C 356.279 46.310 -3.815
C 358.388 45.662 -6.047
C 357.373 45.167 -9.867
C 357.023 43.608 -11.614
C 358.232 43.267 -14.494
C 360.503 46.861 -17.169
C 358.050 47.441 -19.418
C 357.629 48.378 -22.177
C 357.164 49.644 -25.094
C 357.908 50.115 -28.781
C 360.505 49.327 -31.438
C 361.752 49.515 -34.021
C 364.390 48.699 -36.898
C 363.360 47.863 -40.406
C 361.902 50.942 -43.415
C 361.785 50.618 -46.809
C 362.466 51.709 -49.084
C 361.025 51.014 -52.620
C 362.154 52.109 -55.462
C 364.174 51.403 -58.291
C 365.863 51.272 -61.189
C 367.661 51.390 -63.983
C 368.685 50.329 -66.987
C 370.305 49.652 -69.823
C 371.532 48.856 -72.951
C 373.144 48.357 -75.741
C 374.854 47.660 -78.411
C 376.645 46.725 -81.020
C 379.653 46.651 -82.822
C 382.696 45.925 -84.258
C 385.395 45.146 -86.407
C 387.421 44.186 -89.112
C 389.946 43.291 -90.485
C 393.632 44.093 -91.940
C 396.640 42.901 -93.521
C 399.715 41.669 -94.951
C 402.334 40.361 -96.222
C 405.257 39.158 -97.772
C 407.948 37.925 -99.085
C 411.212 36.458 -98.629
C 414.006 35.165 -97.437
C 416.160 33.227 -96.355
C 418.315 30.659 -95.648
C 421.958 29.331 -95.963
C 424.292 27.166 -94.366
C 426.410 24.512 -93.145
C 428.480 22.270 -91.947
C 430.625 19.508 -90.422
C 432.677 17.990 -89.265
C 434.402 16.442 -86.940
C 436.435 14.972 -84.449
C 436.950 13.157 -81.296
C 437.341 11.819 -78.675
C 437.924 9.739 -75.707
C 438.364 8.152 -73.163
C 439.307 8.876 -69.164
C 440.038 8.486 -65.559
C 438.665 6.960 -62.663
C 438.875 5.834 -59.444
C 438.462 5.398 -56.471
C 438.186 5.746 -53.182
C 435.983 5.825 -50.288
C 436.277 6.089 -46.564
C 435.605 5.119 -43.203
C 434.268 6.469 -40.220
C 434.448 6.828 -36.706
C 431.725 7.181 -34.302
C 429.813 7.518 -31.306
C 429.187 8.647 -28.601
C 428.098 9.336 -25.588
C 425.978 11.036 -22.773
C 422.945 12.132 -21.183
C 421.484 13.782 -19.089
C 419.001 15.594 -17.593
C 416.389 15.809 -15.423
C 414.181 19.540 -14.981
C 411.903 22.394 -13.067
C 408.792 23.990 -14.160
C 406.175 25.686 -13.515
C 403.596 28.195 -14.064
C 401.833 30.617 -13.944
C 399.487 33.138 -14.450
C 397.231 34.839 -15.796
C 394.190 36.308 -16.761
C 392.510 39.703 -17.493
C 390.309 42.758 -17.996
C 389.124 44.606 -20.651
C 388.769 47.526 -23.252
C 387.343 49.418 -25.405
C 385.326 51.278 -27.480
C 384.108 53.473 -29.650
C 383.977 55.856 -31.980
C 383.383 57.687 -34.742
C 382.457 58.744 -37.714
C 381.692 61.735 -40.209
C 380.132 63.506 -42.687
C 381.580 64.572 -46.153
C 382.831 66.659 -49.231
C 382.897 66.392 -52.584
C 382.792 67.063 -55.993
C 383.893 67.713 -59.030
C 385.273 68.678 -62.023
C 385.922 69.287 -65.407
C 387.380 68.876 -68.263
C 387.579 68.525 -71.947
C 390.051 68.595 -74.555
C 392.820 69.751 -77.451
C 395.904 68.453 -79.381
C 397.749 67.348 -81.706
C 400.257 66.698 -83.864
C 402.650 65.532 -85.818
C 406.262 64.893 -86.977
C 409.198 63.934 -87.067
C 412.113 62.919 -87.124
C 415.014 61.569 -88.128
C 417.327 59.191 -89.942
C 420.755 58.200 -88.866
C 423.995 57.103 -89.570
C 426.195 54.686 -88.887
C 429.723 53.492 -87.766
C 432.294 50.940 -88.728
C 435.074 49.484 -88.729
C 437.478 47.560 -87.410
C 439.743 45.649 -85.857
C 441.336 42.620 -85.067
C 443.993 41.562 -83.132
C 447.686 40.547 -81.636
C 448.940 38.742 -79.693
C 450.578 36.114 -77.261
C 452.235 34.301 -75.552
C 453.759 32.095 -73.045
C 455.183 31.091 -70.315
C 455.802 29.589 -67.580
C 455.752 28.333 -64.549
C 455.939 27.382 -61.410
C 455.646 26.065 -58.048
C 455.645 24.757 -54.974
C 455.288 23.951 -51.920
C 454.296 24.936 -48.198
C 453.647 23.990 -45.039
C 453.476 23.115 -41.885
C 453.573 23.474 -38.735
C 453.147 24.130 -34.963
C 451.046 25.332 -32.981
C 449.088 25.901 -30.177
C 447.518 27.590 -27.710
C 445.161 28.294 -24.746
C 443.207 29.415 -22.326
C 442.322 32.688 -20.054
C 440.702 33.899 -18.134
C 437.545 36.016 -16.390
C 435.521 37.379 -14.607
C 433.683 39.049 -12.193
C 431.970 41.218 -10.291
C 429.534 43.117 -9.034
C 426.308 43.928 -8.280
C 423.408 45.460 -7.551
C 420.412 46.542 -7.040
C 417.452 48.368 -6.336
C 414.343 49.336 -5.671
C 411.785 51.001 -4.879
C 409.272 53.622 -4.594
C 406.551 54.773 -3.204
C 404.439 57.580 -3.345
C 402.075 60.338 -3.926
C 399.770 62.546 -3.893
C 395.683 62.789 -2.833
C 392.408 63.700 -2.426
C 389.692 65.202 -1.853
C 385.958 66.614 -1.444
C 383.863 70.424 1.146
C 381.944 73.230 0.280
C 379.977 75.173 -0.125
C 381.158 79.159 -0.437
C 382.293 80.718 -2.918
C 385.095 83.769 -6.627
C 386.697 86.544 -8.929
C 385.364 90.256 -8.756
C 384.160 92.282 -10.543
C 383.936 94.536 -12.490
C 383.566 97.423 -14.306
C 382.570 100.849 -15.692
C 381.679 103.735 -19.738
C 382.774 105.431 -23.430
C 383.309 108.923 -24.943
C 382.476 110.051 -27.405
C 382.343 111.822 -29.061
C 382.367 112.825 -32.902
C 381.388 112.559 -34.283
C 379.251 114.318 -37.949
C 380.187 117.001 -39.835
C 381.608 120.888 -41.744
C 382.774 123.351 -45.029
C 382.429 126.322 -47.059
C 383.356 129.560 -49.476
C 383.480 133.581 -51.379
C 385.967 135.923 -53.323
C 388.306 138.089 -56.398
C 390.215 141.419 -55.573
C 391.447 144.504 -55.328
C 391.623 147.960 -55.610
C 390.519 152.691 -54.948
C 394.082 155.314 -56.032
C 393.514 158.482 -59.047
C 392.599 162.047 -59.938
C 393.575 165.370 -60.143
C 392.668 170.620 -57.293
C 393.348 173.928 -60.635
C 394.187 177.570 -60.287
C 395.861 180.956 -59.497
C 395.610 184.784 -58.442
C 396.772 188.316 -59.846
C 398.653 190.103 -64.449
C 396.609 192.509 -66.914
C 398.102 194.872 -63.164
C 396.478 197.968 -62.398
C 397.838 201.792 -62.439
C 396.988 205.801 -61.952
C 397.124 208.017 -63.536
C 396.380 210.855 -64.835
C 396.882 213.765 -65.252
C 398.632 217.100 -65.192
C 397.165 220.453 -66.458
C 398.985 224.412 -67.263
C 399.201 227.503 -66.759
C 398.518 231.318 -63.587
C 398.668 234.505 -61.536
C 396.387 237.865 -62.570
C 398.500 240.937 -65.429
C 398.704 244.217 -63.930
C 400.041 248.020 -62.074
C 403.343 252.491 -61.307
C 404.554 255.531 -60.921
C 405.163 259.346 -64.839
C 404.592 263.170 -64.767
C 403.521 266.780 -65.354
C 401.501 269.122 -63.288
C 399.882 272.274 -63.302
C 394.217 274.362 -62.457
C 393.263 277.393 -61.432
C 388.865 280.276 -60.617
C 388.572 284.490 -59.575
C 385.836 287.399 -60.337
C 385.140 289.556 -61.745
C 385.199 291.885 -64.808
C 383.315 292.350 -68.498
C 384.221 294.457 -72.067
C 379.699 297.041 -73.121
C 374.666 298.604 -74.163
C 374.600 298.597 -77.103
C 373.806 301.738 -78.386
C 373.597 303.990 -80.545
C 370.393 305.400 -80.821
C 370.268 308.254 -81.906
C 370.105 310.304 -84.486
C 369.583 314.022 -87.079
C 369.118 316.114 -87.476
C 367.420 318.971 -86.914
C 367.878 321.477 -88.386
C 366.391 324.375 -87.841
C 364.740 326.669 -90.063
C 363.022 331.068 -91.002
C 362.218 332.683 -92.858
C 363.614 333.085 -97.422
C 363.868 336.021 -99.491
C 362.945 339.641 -99.852
C 364.658 341.736 -102.868
C 365.387 344.456 -104.146
C 362.946 346.622 -105.853
C 360.990 351.148 -105.938
C 360.951 355.233 -107.742
C 360.446 358.325 -109.523
C 355.578 359.842 -110.444
C 355.431 360.504 -113.136
C 352.715 362.695 -113.425
C 351.264 362.758 -117.663
C 350.677 365.399 -120.391
C 351.057 367.433 -123.368
C 352.783 370.347 -126.156
C 352.458 372.000 -129.659
C 352.189 376.302 -130.823
C 350.392 378.179 -133.401
C 346.273 379.604 -132.232
C 343.617 383.274 -132.912
C 342.754 385.061 -135.251
C 340.010 385.727 -136.791
C 337.826 387.661 -138.221
C 334.381 388.311 -138.757
C 331.321 389.442 -139.548
C 328.371 390.550 -140.608
C 325.247 391.698 -140.253
C 322.046 392.579 -140.570
C 318.826 393.825 -140.543
C 315.735 394.757 -140.999
C 312.587 395.461 -141.363
C 309.335 395.972 -141.588
C 306.275 395.636 -143.270
C 303.179 394.728 -144.469
C 299.771 394.494 -145.388
C 296.303 394.938 -145.731
C 293.488 394.186 -146.486
C 290.628 393.628 -149.289
C 287.260 392.636 -150.091
C 283.941 391.482 -150.907
C 280.970 390.423 -151.395
C 277.669 389.449 -152.138
C 274.658 388.415 -152.727
C 272.435 385.697 -153.553
C 271.070 382.776 -154.265
C 269.743 379.989 -154.072
C 267.896 377.192 -153.362
C 264.972 374.889 -154.495
C 263.801 371.535 -154.253
C 262.296 368.348 -153.475
C 260.974 365.387 -152.995
C 259.619 361.920 -152.161
C 258.578 359.319 -152.244
C 258.525 356.038 -152.156
C 258.438 352.508 -152.324
C 259.566 349.155 -151.328
C 260.596 346.465 -150.615
C 261.447 343.092 -149.441
C 262.291 340.320 -148.555
C 264.799 337.257 -149.874
C 266.698 334.096 -150.162
C 268.887 332.063 -148.245
C 270.525 329.132 -147.616
C 272.647 327.015 -147.148
C 275.230 324.947 -147.401
C 278.571 324.069 -146.257
C 281.082 321.346 -146.806
C 283.406 318.852 -145.775
C 286.819 318.013 -146.170
C 289.291 315.544 -146.717
C 292.714 315.419 -145.456
C 296.059 314.428 -144.698
C 298.768 313.312 -145.336
C 301.782 312.027 -145.356
C 305.687 311.882 -145.549
C 309.036 312.838 -144.656
C 312.031 312.839 -145.177
C 315.285 313.888 -145.182
C 318.423 313.811 -143.868
C 321.576 316.325 -145.520
C 325.428 317.425 -146.497
C 327.173 320.578 -145.838
C 329.869 322.260 -145.633
C 332.052 325.143 -146.046
C 334.180 327.070 -146.913
C 336.259 329.803 -147.478
C 337.366 332.730 -147.409
C 339.105 335.696 -146.697
C 340.995 338.626 -148.350
C 343.211 341.516 -149.428
C 342.839 344.882 -150.066
C 342.454 348.241 -152.061
C 342.589 351.393 -152.611
C 343.116 354.787 -152.781
C 343.242 357.975 -153.697
C 342.690 360.781 -155.412
C 341.886 363.901 -156.389
C 340.814 367.005 -156.542
C 340.775 370.538 -158.350
C 340.715 373.941 -158.708
C 337.898 376.141 -160.281
C 335.889 378.620 -162.564
C 333.419 380.883 -162.245
C 331.399 383.693 -162.568
C 328.914 385.583 -163.619
C 326.423 387.435 -165.090
C 323.949 389.798 -165.821
C 320.938 390.897 -166.251
C 318.127 393.290 -165.932
C 314.887 393.884 -167.369
C 311.719 395.011 -169.836
C 308.020 394.183 -170.584
C 304.863 394.385 -170.720
C 301.616 394.317 -171.625
C 298.365 393.932 -172.059
C 295.159 392.561 -173.684
C 292.962 390.636 -174.693
C 290.776 388.675 -175.645
C 287.806 387.254 -176.280
C 284.199 386.273 -175.708
C 282.504 383.232 -177.039
C 279.645 381.528 -178.095
C 277.817 378.791 -177.531
C 276.010 375.575 -178.763
C 272.768 373.766 -178.246
C 270.520 371.639 -178.767
C 269.214 368.555 -178.747
C 268.159 365.381 -178.664
C 266.512 362.619 -177.252
C 265.840 359.340 -178.101
C 264.269 355.844 -179.591
C 264.125 352.975 -178.997
C 263.753 349.183 -178.002
C 263.207 346.264 -177.636
C 263.128 342.667 -176.911
C 263.759 339.496 -177.092
C 264.666 336.528 -176.390
C 266.274 333.813 -175.492
C 267.943 331.029 -174.985
C 269.900 328.177 -173.907
C 271.488 325.381 -172.999
C 273.480 323.014 -172.274
C 277.049 321.296 -172.620
C 279.230 318.946 -171.612
C 281.152 316.375 -170.950
C 283.423 314.213 -171.430
C 286.556 312.012 -171.859
C 289.668 312.237 -171.631
C 293.003 311.512 -171.021
C 296.337 311.319 -171.523
C 300.075 310.752 -170.787
C 303.370 310.545 -170.602
C 306.816 310.833 -172.769
C 309.604 310.849 -172.837
C 313.554 312.213 -172.688
C 316.550 312.612 -172.626
C 319.998 312.592 -172.948
C 323.224 313.096 -173.720
C 326.320 314.331 -173.813
C 329.088 315.866 -172.541
C 331.943 317.564 -172.038
C 334.518 319.271 -171.110
C 337.512 321.152 -170.804
C 340.213 322.757 -169.723
C 342.964 324.288 -169.536
C 345.731 326.584 -170.114
C 348.780 327.543 -169.445
C 351.091 330.016 -170.394
C 353.434 331.711 -169.847
C 356.213 333.955 -172.451
C 357.150 336.817 -175.252
C 358.501 338.005 -177.376
C 362.087 340.018 -177.852
C 365.798 340.004 -178.031
C 368.870 341.039 -178.240
C 371.721 341.382 -180.323
C 374.659 342.023 -181.815
C 377.695 342.516 -183.077
C 379.918 343.720 -185.270
C 382.545 344.368 -187.220
C 385.084 345.503 -189.266
C 387.749 346.129 -191.038
C 390.309 346.599 -192.978
C 392.777 346.967 -195.137
C 395.786 345.894 -196.585
C 398.295 344.549 -198.520
C 401.062 343.933 -200.636
C 403.726 344.187 -202.911
C 405.810 343.189 -204.840
C 409.356 341.385 -205.563
C 411.749 340.157 -207.958
C 414.064 338.781 -210.359
C 415.964 337.641 -212.656
C 418.281 336.457 -215.028
C 420.283 335.291 -217.290
C 421.329 332.527 -219.357
C 421.662 329.631 -220.908
C 421.417 327.284 -222.907
C 421.164 325.179 -225.598
C 423.022 322.638 -227.886
C 422.439 319.815 -229.977
C 421.779 317.397 -232.573
C 421.278 315.034 -234.790
C 420.383 312.395 -237.395
C 420.199 310.079 -238.961
C 419.010 307.237 -240.097
C 417.926 304.055 -241.191
C 415.333 301.574 -241.981
C 413.226 299.541 -242.471
C 410.690 297.130 -243.580
C 408.562 295.109 -244.335
C 406.705 291.768 -242.662
C 404.527 288.837 -242.072
C 401.092 287.948 -242.172
C 398.557 285.658 -242.232
C 396.100 284.003 -241.575
C 393.838 282.044 -240.142
C 390.571 281.791 -238.560
C 388.320 279.116 -237.219
C 385.222 277.397 -236.854
C 382.945 276.444 -234.321
C 380.808 273.993 -232.930
C 377.677 274.457 -231.114
C 374.623 273.920 -229.343
C 372.872 272.614 -227.290
C 370.450 271.451 -225.416
C 367.961 271.199 -222.407
C 365.506 272.439 -220.089
C 363.885 272.167 -217.533
C 362.124 273.061 -214.742
C 359.161 273.594 -213.156
C 359.081 274.990 -209.029
C 357.591 275.461 -205.213
C 357.125 278.532 -203.272
C 355.815 280.086 -200.820
C 355.678 282.406 -198.018
C 355.541 283.669 -195.303
C 355.521 285.785 -192.539
C 355.788 288.382 -190.812
C 355.224 291.314 -188.964
C 356.122 293.085 -185.656
C 356.409 295.094 -182.445
C 358.272 297.751 -181.287
C 361.045 299.755 -179.360
C 362.441 302.261 -177.938
C 363.413 305.160 -176.362
C 365.070 307.523 -174.725
C 367.570 309.177 -173.261
C 369.855 311.460 -172.312
C 371.762 314.123 -172.043
C 374.246 316.366 -169.908
C 375.731 319.187 -168.663
C 379.408 320.393 -169.183
C 383.126 321.499 -168.596
C 385.340 323.660 -169.920
C 387.880 325.992 -170.362
C 390.882 327.172 -171.030
C 394.154 328.118 -171.472
C 397.104 329.866 -172.165
C 399.758 330.652 -173.837
C 402.243 332.929 -175.377
C 405.538 332.792 -176.805
C 409.659 332.631 -177.417
C 412.293 331.576 -180.040
C 414.529 331.715 -182.278
C 417.240 331.249 -184.227
C 419.528 330.730 -186.551
C 422.228 328.776 -188.472
C 423.659 326.621 -190.162
C 425.032 324.461 -191.888
C 426.901 322.932 -194.215
C 428.542 322.372 -197.575
C 429.462 319.079 -199.058
C 431.438 317.100 -201.150
C 431.292 314.978 -203.724
C 432.157 311.578 -205.403
C 433.301 310.261 -208.721
C 434.369 308.162 -210.794
C 434.119 305.470 -212.773
C 433.630 302.729 -214.628
C 432.793 300.988 -217.561
C 432.635 297.707 -218.624
C 433.418 293.936 -220.067
C 432.098 291.699 -221.430
C 430.335 288.843 -223.491
C 429.415 286.457 -225.043
C 427.707 283.642 -226.665
C 426.287 280.764 -227.096
C 424.172 278.482 -227.761
C 421.554 276.511 -227.929
C 419.132 274.293 -227.850
C 416.117 272.285 -227.903
C 413.478 270.248 -228.118
C 410.847 268.497 -227.787
C 408.122 266.794 -225.445
C 405.185 265.191 -225.128
C 402.570 263.232 -224.879
C 400.630 261.084 -223.580
C 398.076 258.921 -221.673
C 395.959 259.201 -219.386
C 393.106 258.828 -217.453
C 391.181 258.393 -214.713
C 388.035 258.215 -212.498
C 385.674 258.095 -210.186
C 384.954 257.287 -206.251
C 383.173 257.246 -204.105
C 380.963 258.485 -200.778
C 379.096 258.840 -198.428
C 377.037 258.642 -195.650
C 375.611 258.690 -192.613
C 374.077 259.707 -189.832
C 371.957 261.640 -187.988
C 370.350 263.350 -185.583
C 368.647 265.272 -183.631
C 367.144 267.047 -180.950
C 365.221 268.952 -179.023
C 363.832 270.364 -176.569
C 363.214 272.084 -173.419
C 361.106 273.221 -171.200
C 361.097 274.923 -168.123
C 361.208 276.766 -165.279
C 360.962 278.226 -161.950
C 360.210 279.657 -158.095
C 357.614 281.558 -155.159
C 357.808 283.849 -152.098
C 357.197 286.451 -148.665
C 358.496 286.639 -145.487
C 357.139 286.382 -143.242
C 354.817 284.868 -140.407
C 353.750 284.602 -136.933
C 353.465 284.533 -133.073
C 348.871 284.880 -131.988
C 344.319 286.069 -129.403
C 342.278 284.409 -127.079
C 339.986 284.352 -124.701
C 337.746 285.218 -122.514
C 336.636 284.900 -119.160
C 335.168 285.032 -116.144
C 333.469 285.083 -113.287
C 333.057 285.575 -110.002
C 332.101 285.592 -106.806
C 331.339 286.052 -103.470
C 330.248 286.097 -100.398
C 329.314 285.947 -97.293
C 328.564 285.641 -94.094
C 326.766 284.138 -91.484
C 325.609 282.250 -88.849
C 324.449 281.003 -85.749
C 323.587 280.551 -82.373
C 322.823 279.006 -79.905
C 320.077 276.992 -77.727
C 319.289 275.090 -74.772
C 318.548 273.045 -71.893
C 318.120 271.265 -69.279
C 317.389 269.414 -66.375
C 316.854 267.617 -63.735
C 316.762 264.361 -62.184
C 316.941 261.141 -61.480
C 317.923 258.334 -60.628
C 319.334 255.567 -59.182
C 318.734 252.447 -56.937
C 319.975 249.165 -56.324
C 321.619 246.133 -55.262
C 322.929 243.257 -54.393
C 324.739 240.015 -53.514
C 325.433 237.358 -52.958
C 326.629 234.340 -53.444
C 327.669 231.004 -53.983
C 329.869 228.460 -55.464
C 331.570 226.420 -56.788
C 333.912 223.853 -57.971
C 335.780 221.750 -59.099
C 335.877 219.053 -62.280
C 336.901 216.454 -64.706
C 339.630 215.650 -66.827
C 341.402 213.493 -68.797
C 342.800 212.144 -71.127
C 343.561 210.715 -74.024
C 345.303 210.989 -77.207
C 346.003 208.847 -80.198
C 348.078 207.369 -82.687
C 348.379 207.215 -86.207
C 348.990 205.300 -89.117
C 350.594 206.324 -92.231
C 352.015 206.373 -95.506
C 352.105 205.733 -98.434
C 352.864 205.196 -101.575
C 353.172 205.852 -105.420
C 354.055 207.745 -108.348
C 353.906 208.236 -111.344
C 353.909 209.914 -114.322
C 355.513 210.937 -117.143
C 353.468 213.433 -120.071
C 352.614 214.985 -123.794
C 352.348 218.487 -124.837
C 352.267 220.694 -127.132
C 351.143 223.707 -128.837
C 349.915 225.682 -130.729
C 348.688 228.486 -132.386
C 347.878 231.456 -132.954
C 347.725 234.800 -134.014
C 345.394 237.405 -135.648
C 343.650 240.224 -137.502
C 341.864 243.056 -136.688
C 338.811 245.455 -136.105
C 337.237 248.228 -135.804
C 335.978 251.429 -135.773
C 334.050 254.117 -135.522
C 331.429 256.057 -134.821
C 329.362 258.462 -133.689
C 328.039 261.051 -132.156
C 325.140 263.745 -131.845
C 323.638 266.767 -131.278
C 321.102 267.696 -128.457
C 317.900 268.838 -126.499
C 317.147 270.491 -123.667
C 315.659 272.549 -121.293
C 313.754 273.427 -118.753
C 311.468 274.136 -116.289
C 309.702 275.554 -113.622
C 308.587 275.780 -110.596
C 307.751 277.479 -107.411
C 305.843 276.874 -104.425
C 302.800 276.455 -101.605
C 301.970 274.649 -98.292
C 301.419 274.106 -95.221
C 300.233 273.052 -92.246
C 299.594 271.853 -89.237
C 298.186 269.379 -86.649
C 297.655 266.805 -85.023
C 297.191 264.218 -83.404
C 296.749 262.058 -80.878
C 297.212 260.543 -77.444
C 296.819 256.947 -76.550
C 296.094 254.418 -74.253
C 297.349 251.665 -72.842
C 297.095 247.912 -71.851
C 297.831 245.694 -68.920
C 297.818 243.075 -67.192
C 298.743 239.944 -66.441
C 299.786 236.805 -65.938
C 301.862 234.333 -64.554
C 302.114 230.890 -64.606
C 301.741 226.849 -63.937
C 303.258 224.350 -64.175
C 305.440 221.073 -64.276
C 306.716 218.369 -64.172
C 308.613 215.253 -64.572
C 309.598 212.401 -65.750
C 311.368 210.073 -67.003
C 313.313 208.193 -68.860
C 314.925 206.142 -70.856
C 317.125 204.268 -73.041
C 319.105 202.312 -74.889
C 320.814 200.783 -77.089
C 321.479 199.865 -80.900
C 323.467 198.482 -83.231
C 325.179 196.731 -85.408
C 325.723 195.076 -88.060
C 326.427 193.590 -91.544
C 326.913 194.547 -94.483
C 328.104 194.794 -97.729
C 328.077 195.187 -101.083
C 329.377 195.706 -104.671
C 329.990 196.291 -107.867
C 328.257 196.632 -111.546
C 328.502 197.234 -114.258
C 328.619 199.403 -117.832
C 328.877 200.443 -120.658
C 328.971 201.077 -124.061
C 328.440 202.005 -127.241
C 328.280 203.793 -130.052
C 329.254 206.212 -132.250
C 329.464 208.562 -134.642
C 330.036 210.992 -136.685
C 330.017 213.479 -139.217
C 330.780 215.890 -141.372
C 330.742 217.963 -143.748
C 329.729 220.510 -146.148
C 330.369 222.269 -148.822
C 328.898 224.763 -150.816
C 330.252 229.291 -151.834
C 327.982 231.261 -154.392
C 326.781 232.472 -157.273
C 327.120 235.066 -159.887
C 324.189 237.414 -161.543
C 323.044 238.164 -163.705
C 322.020 240.414 -166.315
C 321.373 242.743 -167.947
C 322.488 245.979 -169.764
C 320.150 247.689 -173.079
C 319.613 249.480 -176.410
C 315.522 251.499 -176.088
C 310.664 252.930 -177.187
C 307.669 253.182 -177.635
C 305.929 255.613 -180.121
C 303.116 257.189 -180.955
C 301.426 257.432 -183.142
C 299.464 258.131 -185.967
C 297.213 258.433 -189.285
C 294.210 261.299 -190.272
C 292.586 264.545 -191.126
C 292.382 267.348 -192.137
C 289.843 268.407 -194.394
C 289.200 270.857 -197.165
C 289.546 273.791 -199.078
C 289.603 275.852 -201.128
C 290.258 278.444 -202.742
C 292.407 282.057 -204.572
C 295.782 283.080 -205.531
C 297.692 284.769 -206.273
C 298.614 287.565 -208.919
C 299.465 290.485 -211.809
C 298.505 290.891 -217.112
C 300.963 294.403 -219.173
C 301.918 295.641 -220.465
C 303.136 299.015 -222.617
C 306.573 300.438 -222.465
C 309.484 303.168 -224.435
C 313.617 303.318 -224.857
C 313.553 305.925 -227.607
C 315.227 306.414 -230.571
C 314.412 308.168 -233.577
C 312.992 310.952 -233.838
C 313.961 313.207 -235.843
C 311.821 315.896 -238.570
C 310.204 317.163 -242.024
C 308.489 319.533 -243.900
C 307.160 321.973 -246.731
C 307.137 323.267 -250.040
C 307.140 324.948 -253.654
C 305.719 328.352 -256.358
C 304.892 327.661 -260.436
C 302.667 327.461 -261.614
C 300.667 325.833 -263.745
C 297.938 324.088 -266.523
C 298.962 319.878 -269.466
C 296.821 317.218 -271.645
C 293.766 318.289 -273.942
C 292.739 318.870 -276.761
C 292.878 319.980 -279.786
C 293.110 322.430 -282.216
C 293.099 325.166 -285.121
C 290.868 327.855 -287.794
C 291.892 331.098 -291.098
C 291.383 333.473 -293.831
C 290.497 336.870 -296.735
C 291.491 340.220 -296.758
C 293.312 341.833 -298.119
C 294.144 345.463 -299.795
C 294.964 349.347 -300.530
C 295.349 351.990 -301.419
C 297.624 354.112 -303.775
C 299.858 357.020 -303.329
C 300.828 358.855 -307.692
C 299.377 361.829 -308.968
C 298.560 365.482 -309.894
C 301.626 366.796 -311.689
C 301.767 366.916 -313.962
C 302.405 365.793 -317.211
C 303.541 367.315 -319.071
C 305.141 366.746 -321.734
C 307.771 370.138 -322.889
C 305.244 369.014 -328.509
C 305.670 369.792 -331.472
C 306.112 372.227 -333.230
C 305.084 375.153 -337.022
C 307.039 378.813 -339.583
C 306.230 380.176 -342.138
C 304.394 379.003 -344.586
C 305.523 380.348 -348.749
C 305.106 381.250 -352.568
C 303.174 382.379 -356.380
C 303.865 382.301 -359.554
C 302.669 381.532 -362.803
C 302.076 381.050 -366.072
C 301.725 380.410 -369.315
C 300.281 380.655 -372.325
C 299.161 380.256 -375.441
C 297.944 380.338 -378.671
C 297.006 379.917 -381.766
C 295.871 379.375 -384.758
C 294.497 378.754 -387.693
C 293.903 376.641 -390.429
C 292.693 374.411 -392.756
C 291.407 372.767 -395.611
C 289.972 371.966 -398.716
C 288.662 370.205 -400.776
C 288.886 367.270 -403.547
C 287.207 365.161 -405.935
C 285.494 362.938 -408.203
C 283.775 361.084 -410.150
C 282.098 359.043 -412.478
C 280.440 357.132 -414.499
C 278.644 354.055 -415.061
C 277.142 351.126 -414.796
C 275.070 348.881 -414.320
C 272.339 346.822 -414.110
C 270.566 343.668 -415.539
C 268.293 341.083 -414.622
C 265.529 338.874 -413.913
C 263.176 336.687 -413.261
C 260.329 334.349 -412.267
C 258.691 332.139 -411.738
C 257.167 329.801 -410.010
C 255.699 327.110 -408.248
C 254.130 325.606 -405.284
C 253.000 324.378 -402.830
C 251.144 322.901 -400.029
C 249.754 321.674 -397.631
C 250.722 319.266 -394.364
C 250.577 317.285 -391.244
C 249.496 317.602 -387.878
C 248.650 316.304 -384.833
C 248.538 315.619 -381.880
C 249.214 314.631 -378.785
C 249.817 315.595 -375.328
C 250.382 313.924 -372.024
C 249.809 313.378 -368.552
C 251.574 313.409 -365.487
C 252.227 311.914 -362.349
C 253.117 313.519 -359.195
C 253.950 314.155 -355.782
C 255.387 313.646 -353.200
C 256.472 313.487 -350.113
C 258.660 314.277 -346.967
C 260.249 316.413 -344.549
C 262.243 316.863 -342.300
C 264.465 318.470 -340.258
C 265.186 320.069 -337.342
C 269.176 321.663 -336.619
C 272.443 322.844 -334.398
C 274.290 326.006 -334.497
C 276.336 328.060 -333.179
C 279.073 330.457 -333.083
C 281.688 331.858 -332.649
C 284.413 334.023 -332.598
C 286.240 336.479 -333.252
C 287.964 339.539 -333.241
C 291.454 341.103 -333.750
C 294.689 343.092 -333.816
C 296.416 345.030 -336.083
C 299.108 346.095 -338.734
C 300.953 348.067 -340.456
C 302.842 350.559 -341.889
C 304.959 352.320 -343.739
C 307.119 353.120 -346.152
C 308.748 354.552 -348.728
C 309.633 356.426 -351.278
C 312.454 357.827 -353.694
C 314.164 360.052 -355.652
C 314.731 359.912 -359.513
C 316.366 359.732 -363.075
C 315.789 360.932 -366.165
C 316.155 362.238 -369.365
C 316.391 362.292 -372.651
C 316.909 362.048 -376.037
C 317.127 362.652 -379.477
C 316.287 362.390 -382.588
C 315.581 363.596 -386.021
C 315.120 362.267 -389.328
C 315.671 360.686 -393.147
C 313.846 358.644 -395.872
C 312.323 357.881 -398.542
C 311.187 356.408 -401.354
C 309.572 355.005 -403.869
C 308.406 352.139 -406.155
C 307.103 349.527 -407.169
C 305.748 346.928 -408.138
C 303.978 344.717 -409.933
C 301.187 343.429 -412.136
C 299.898 339.934 -412.243
C 298.366 337.279 -413.917
C 295.777 335.176 -413.764
C 294.281 331.587 -413.841
C 291.365 329.758 -415.327
C 289.595 327.297 -416.138
C 287.527 324.731 -415.535
C 285.511 322.207 -414.666
C 282.399 320.673 -414.120
C 281.214 317.579 -413.149
C 279.909 313.683 -412.960
C 278.152 311.943 -411.382
C 275.580 309.729 -409.385
C 273.747 307.702 -408.166
C 271.613 305.534 -406.113
C 270.700 303.283 -403.971
C 269.391 301.813 -401.472
C 268.431 300.834 -398.491
C 267.754 299.574 -395.534
C 266.793 298.702 -392.151
C 265.779 297.666 -389.141
C 265.302 296.930 -386.087
C 266.732 296.395 -382.415
C 266.162 295.900 -379.141
C 265.603 294.959 -376.051
C 266.234 293.676 -373.219
C 267.276 292.624 -369.663
C 268.895 293.744 -367.230
C 269.944 294.476 -364.009
C 272.024 294.887 -361.381
C 273.270 295.918 -357.885
C 274.831 296.746 -355.090
C 278.378 296.473 -353.091
C 279.943 297.169 -350.890
C 282.569 299.284 -348.416
C 284.319 300.393 -346.216
C 286.407 301.073 -343.538
C 288.928 301.788 -341.443
C 291.210 303.433 -339.650
C 292.463 306.078 -337.900
C 294.388 308.376 -336.381
C 295.859 310.877 -334.972
C 298.080 313.217 -333.493
C 299.466 315.775 -331.887
C 301.487 317.721 -330.450
C 304.403 319.741 -329.621
C 305.990 321.658 -327.507
C 309.003 323.450 -327.240
C 311.134 321.486 -322.116
C 312.011 322.075 -318.896
C 313.745 322.509 -316.658
C 315.114 322.404 -314.679
C 316.821 323.507 -312.091
C 319.600 324.919 -309.882
C 323.299 324.250 -308.338
C 325.043 324.709 -305.969
C 327.096 326.881 -303.605
C 328.102 327.919 -301.265
C 328.688 327.737 -297.943
C 332.669 329.015 -296.661
C 335.845 328.597 -295.327
C 337.888 327.795 -294.520
C 340.986 323.041 -293.576
C 343.051 321.075 -290.681
C 343.509 319.371 -286.327
C 345.146 317.147 -284.616
C 347.484 316.580 -282.010
C 349.563 315.442 -279.632
C 351.758 314.168 -277.484
C 353.109 313.646 -274.467
C 355.058 312.988 -271.842
C 356.652 312.212 -268.879
C 358.603 311.426 -266.387
C 360.615 310.885 -263.898
C 362.674 310.588 -261.336
C 365.895 310.188 -260.006
C 369.033 310.532 -258.633
C 371.933 310.490 -256.609
C 374.235 310.202 -253.971
C 376.837 310.636 -252.522
C 380.757 309.793 -252.005
C 383.838 310.445 -250.257
C 386.958 311.219 -248.619
C 389.599 312.067 -247.040
C 392.590 312.730 -245.306
C 395.315 313.506 -243.738
C 398.319 315.495 -243.569
C 400.770 317.649 -244.077
C 402.544 320.182 -244.098
C 404.314 323.047 -243.465
C 407.819 324.576 -242.752
C 409.672 327.598 -243.096
C 411.322 330.798 -242.845
C 412.967 333.633 -242.793
C 414.589 337.086 -242.741
C 416.291 339.291 -243.045
C 417.497 342.080 -244.286
C 418.989 344.940 -245.733
C 418.855 348.193 -247.438
C 418.724 350.747 -248.944
C 418.658 354.136 -250.355
C 418.564 356.866 -251.666
C 418.969 358.506 -255.480
C 419.119 360.838 -258.348
C 417.192 363.411 -259.854
C 416.815 366.073 -261.962
C 415.927 367.929 -264.192
C 415.202 369.316 -267.118
C 412.612 370.413 -269.427
C 412.376 372.190 -272.715
C 411.124 374.653 -274.962
C 409.496 374.872 -278.094
C 409.189 376.441 -281.248
C 406.186 376.968 -283.255
C 403.893 377.949 -285.810
C 402.986 378.321 -288.643
C 401.534 379.148 -291.461
C 399.194 378.860 -294.584
C 396.078 378.289 -296.286
C 394.489 377.772 -298.825
C 391.997 376.642 -300.874
C 389.126 377.179 -302.619
C 387.244 373.936 -304.839
C 384.993 372.185 -307.817
C 382.245 369.779 -307.531
C 379.737 368.278 -308.794
C 377.520 365.478 -309.497
C 375.999 363.232 -310.775
C 374.007 360.482 -311.538
C 372.149 357.992 -311.159
C 369.439 355.771 -310.918
C 368.219 352.278 -312.012
C 366.420 349.106 -313.075
C 365.823 345.979 -311.757
C 366.139 342.117 -311.123
C 365.236 339.177 -310.232
C 363.736 336.211 -309.347
C 363.068 333.043 -308.621
C 363.513 329.808 -307.941
C 363.512 326.734 -306.567
C 363.142 324.145 -304.576
C 363.045 320.213 -304.040
C 362.046 317.184 -302.801
C 364.086 314.709 -300.574
C 365.973 311.551 -299.209
C 366.508 310.028 -296.257
C 366.974 307.664 -293.751
C 368.569 305.707 -291.635
C 370.462 303.553 -289.746
C 371.660 301.375 -287.284
C 373.479 300.457 -284.772
C 374.186 298.853 -281.508
C 377.012 297.825 -279.539
C 380.276 295.784 -277.936
C 383.473 296.354 -275.844
C 385.528 296.357 -273.433
C 388.253 296.171 -271.457
C 390.786 296.508 -269.365
C 394.451 297.014 -268.313
C 397.263 298.239 -267.937
C 400.043 299.526 -267.556
C 402.917 300.595 -266.199
C 405.235 302.005 -263.565
C 408.354 303.948 -264.185
C 411.543 305.015 -263.241
C 413.375 307.748 -262.673
C 416.567 309.899 -263.229
C 418.996 311.942 -261.234
C 421.592 313.606 -260.653
C 423.579 316.292 -260.898
C 425.396 319.067 -261.338
C 426.556 322.270 -260.484
C 428.784 324.594 -261.732
C 432.101 326.819 -262.712
C 432.874 329.548 -263.461
C 433.875 333.283 -264.204
C 435.079 335.960 -264.783
C 435.996 339.363 -265.807
C 436.898 341.861 -267.661
C 436.959 344.649 -269.192
C 436.341 347.280 -271.054
C 435.969 349.749 -273.187
C 435.057 352.565 -275.277
C 434.476 355.270 -277.150
C 433.595 357.486 -279.251
C 432.163 358.453 -282.832
C 430.966 360.794 -284.924
C 430.247 363.151 -287.085
C 429.911 364.516 -289.929
C 428.997 365.875 -293.416
C 426.751 365.570 -295.573
C 424.463 366.249 -298.087
C 422.715 365.877 -300.953
C 420.024 366.461 -303.646
C 417.850 366.478 -306.137
C 416.957 364.788 -309.742
C 415.194 364.521 -311.887
C 412.032 363.157 -314.260
C 409.907 362.626 -316.342
C 407.900 362.199 -319.132
C 406.141 361.106 -321.772
C 403.739 359.784 -323.671
C 400.530 358.984 -324.504
C 397.714 357.619 -325.729
C 394.794 356.502 -326.521
C 391.951 354.868 -327.878
C 388.885 353.909 -328.729
C 386.410 352.521 -330.103
C 384.145 350.074 -331.571
C 381.372 349.403 -333.157
C 379.583 346.642 -334.397
C 377.110 344.875 -335.992
C 374.942 341.557 -337.393
C 371.319 341.617 -339.728
C 370.834 338.210 -341.024
C 370.152 336.671 -345.495
C 369.985 334.828 -347.926
C 368.423 333.827 -351.737
C 368.697 332.584 -355.839
C 366.967 330.462 -358.672
C 366.495 326.291 -359.575
C 362.169 323.241 -357.180
C 357.925 321.624 -357.471
C 357.167 320.719 -360.777
C 355.569 318.597 -362.840
C 354.099 314.727 -365.000
C 352.294 313.213 -366.758
C 347.584 312.893 -368.815
C 345.725 311.565 -370.618
C 344.666 309.938 -371.988
C 340.591 307.474 -371.555
C 333.890 306.289 -369.840
C 332.808 305.707 -373.203
C 331.851 304.833 -376.365
C 331.011 305.021 -379.183
C 326.139 301.052 -379.260
C 323.469 300.255 -382.162
C 319.899 300.212 -384.132
C 317.012 300.803 -385.536
C 314.222 300.558 -387.824
C 312.040 299.455 -389.901
C 309.666 299.270 -392.076
C 307.801 298.442 -393.721
C 306.127 295.801 -395.241
C 304.264 291.942 -395.760
C 301.222 290.319 -397.503
C 298.290 288.479 -398.237
C 296.480 287.203 -399.655
C 294.116 285.412 -401.585
C 293.549 283.540 -403.944
C 294.929 279.443 -403.933
C 296.442 275.537 -404.819
C 298.867 271.850 -406.361
C 297.306 267.762 -404.638
C 294.140 264.765 -404.629
C 296.598 262.252 -403.743
C 295.822 258.930 -404.675
C 295.166 256.176 -405.781
C 292.635 252.733 -404.396
C 293.812 249.866 -403.875
C 294.672 247.310 -405.700
C 295.446 244.810 -405.806
C 297.909 243.546 -408.985
C 300.013 239.581 -409.208
C 299.940 235.993 -410.358
C 297.697 233.748 -411.650
C 295.921 232.134 -412.741
C 293.757 229.281 -413.394
C 291.405 228.119 -414.438
C 288.391 225.071 -415.280
C 286.450 221.716 -416.444
C 285.728 219.584 -419.075
C 282.859 217.831 -419.417
C 279.805 215.700 -422.117
C 277.264 214.044 -420.555
C 273.849 212.429 -419.908
C 270.338 213.004 -420.909
C 268.666 214.187 -421.696
C 266.249 214.957 -424.297
C 265.569 216.039 -428.017
C 266.022 216.316 -430.350
C 265.101 220.797 -432.329
C 265.096 223.404 -435.203
C 266.744 225.567 -438.382
C 267.925 224.905 -441.073
C 268.859 224.485 -445.238
C 269.418 226.485 -446.878
C 268.066 227.304 -450.286
C 268.759 229.397 -453.272
C 266.077 230.624 -456.046
C 265.599 232.203 -458.127
C 266.805 234.020 -462.126
C 267.948 235.504 -464.083
C 271.390 238.567 -465.635
C 274.463 240.415 -466.279
C 277.382 240.814 -466.856
C 281.022 242.144 -467.393
C 284.554 241.588 -467.736
C 288.080 240.894 -469.339
C 292.489 242.744 -470.756
C 295.745 242.107 -474.494
C 299.044 243.375 -473.789
C 302.926 245.546 -475.080
C 305.780 247.100 -473.468
C 308.513 247.962 -475.188
C 311.601 245.537 -472.944
C 315.037 244.256 -471.573
C 318.119 243.230 -471.619
C 321.471 243.952 -470.711
C 324.761 244.059 -470.056
C 328.065 244.122 -469.689
C 330.931 244.334 -467.973
C 334.059 244.767 -466.900
C 337.176 244.900 -465.422
C 340.287 245.230 -464.501
C 343.332 245.799 -463.531
C 346.344 246.597 -462.444
C 349.532 247.973 -462.942
C 352.360 249.926 -463.127
C 355.553 251.409 -462.787
C 358.775 252.344 -461.745
C 361.229 254.081 -461.592
C 364.649 255.487 -463.226
C 367.511 257.658 -462.975
C 370.287 259.956 -462.792
C 372.659 262.058 -462.417
C 375.446 264.190 -462.132
C 377.903 266.277 -461.826
C 379.245 269.572 -462.418
C 379.746 272.724 -463.263
C 379.877 275.815 -463.275
C 380.225 279.162 -462.634
C 382.425 282.329 -463.152
C 382.217 285.881 -463.309
C 382.121 289.456 -462.823
C 382.070 292.727 -462.617
C 381.731 296.504 -462.201
C 381.797 299.287 -462.519
C 380.734 302.317 -463.200
C 379.726 305.568 -464.158
C 377.257 308.273 -464.461
C 375.206 310.387 -464.826
C 372.890 313.235 -464.873
C 370.897 315.512 -465.036
C 368.335 317.213 -467.854
C 365.819 319.331 -469.547
C 362.494 320.487 -469.086
C 359.886 322.574 -469.803
C 357.203 323.712 -470.647
C 354.452 324.564 -472.294
C 350.857 324.142 -472.671
C 348.077 325.596 -474.716
C 344.862 327.047 -475.213
C 341.870 326.433 -476.995
C 339.205 327.670 -478.963
C 335.737 326.538 -479.085
C 332.265 326.187 -479.839
C 329.881 326.085 -481.653
C 326.921 326.068 -483.060
C 323.654 324.643 -484.672
C 320.756 322.520 -484.844
C 318.444 321.293 -486.389
C 316.038 319.048 -487.314
C 312.805 317.989 -487.276
C 311.657 314.306 -489.302
C 309.173 311.697 -491.307
C 308.448 308.178 -490.591
C 306.631 305.591 -490.976
C 305.901 302.057 -491.449
C 305.097 299.381 -492.538
C 304.470 296.012 -493.147
C 304.461 292.903 -492.787
C 303.657 289.561 -492.066
C 303.714 285.997 -493.542
C 303.239 282.387 -494.624
C 304.923 279.402 -494.268
C 307.188 276.314 -495.132
C 308.335 273.331 -494.929
C 309.069 270.003 -494.466
C 310.390 266.961 -494.581
C 312.498 264.468 -495.264
C 314.609 261.850 -495.115
C 316.592 259.421 -494.131
C 318.544 256.052 -494.911
C 319.856 252.933 -494.404
C 323.621 251.901 -494.288
C 327.093 250.237 -495.038
C 329.786 249.168 -493.326
C 332.547 247.367 -492.224
C 335.710 246.532 -491.830
C 339.041 245.699 -491.823
C 342.214 244.453 -491.032
C 345.299 244.600 -490.077
C 348.323 243.548 -488.211
C 351.864 244.164 -488.201
C 355.952 244.179 -489.022
C 359.125 246.335 -488.564
C 361.918 247.385 -487.504
C 365.024 248.654 -487.170
C 367.830 250.254 -486.484
C 370.780 252.639 -487.124
C 372.436 255.183 -487.701
C 374.046 257.762 -488.241
C 376.361 260.182 -488.084
C 378.849 262.551 -486.504
C 379.852 265.892 -487.818
C 382.160 268.493 -488.147
C 382.573 271.765 -487.632
C 383.572 275.319 -488.857
C 385.504 278.297 -487.655
C 386.931 281.087 -487.822
C 387.020 284.427 -488.067
C 386.841 287.755 -488.366
C 386.735 291.049 -487.156
C 386.591 294.244 -488.459
C 387.409 297.939 -490.069
C 386.342 300.670 -490.163
C 384.999 304.369 -490.031
C 384.353 307.286 -490.197
C 382.939 310.668 -490.369
C 381.447 313.306 -491.512
C 379.415 315.721 -491.909
C 376.789 317.645 -492.322
C 374.255 319.575 -493.124
C 371.214 321.502 -493.532
C 368.576 323.508 -493.947
C 365.812 324.948 -494.571
C 362.380 325.081 -496.574
C 359.343 326.454 -497.007
C 356.599 328.102 -497.710
C 354.176 329.144 -499.473
C 350.990 329.885 -501.508
C 348.336 328.469 -502.368
C 345.022 327.866 -503.188
C 342.352 326.684 -504.885
C 338.696 325.788 -505.700
C 335.764 324.691 -506.766
C 333.860 322.887 -509.892
C 331.537 321.765 -510.952
C 328.579 318.969 -511.913
C 326.151 317.427 -512.840
C 323.365 316.057 -514.374
C 321.129 314.257 -516.111
C 318.953 311.896 -517.014
C 316.576 309.506 -516.497
C 314.504 306.866 -516.666
C 312.492 304.364 -516.349
C 310.445 301.487 -516.702
C 308.229 299.042 -516.316
C 306.323 296.571 -516.772
C 304.977 293.328 -517.744
C 302.430 291.304 -518.008
C 301.684 288.049 -519.109
C 300.895 285.124 -519.704
C 301.063 282.465 -519.071
C 300.727 280.129 -519.249
C 298.905 277.412 -519.037
C 296.114 275.191 -519.715
C 292.367 273.597 -519.017
C 290.510 271.537 -517.474
C 287.527 270.684 -516.509
C 285.197 268.034 -516.160
C 282.641 265.948 -515.537
C 279.944 264.061 -515.074
C 278.221 261.467 -513.845
C 276.070 259.004 -513.190
C 274.009 256.482 -512.044
C 271.781 254.184 -511.419
C 269.699 251.741 -510.941
C 267.758 249.100 -510.554
C 265.179 246.989 -511.648
C 263.203 244.506 -512.982
C 260.993 241.812 -513.588
C 258.890 239.011 -513.316
C 257.316 236.639 -514.293
C 254.079 235.092 -516.157
C 252.314 232.190 -517.354
C 250.633 229.294 -518.697
C 249.324 226.599 -519.798
C 247.628 223.737 -520.949
C 246.213 221.053 -522.080
C 245.740 218.721 -524.791
C 245.852 217.046 -527.634
C 246.609 215.080 -529.898
C 247.518 212.448 -531.894
C 246.295 209.728 -534.393
C 247.417 207.732 -537.121
C 248.711 205.273 -539.423
C 249.766 203.151 -541.688
C 251.300 200.728 -544.204
C 251.901 199.172 -546.456
C 253.403 198.240 -549.222
C 254.805 197.316 -552.333
C 257.588 197.044 -554.717
C 259.816 196.970 -556.677
C 262.612 196.378 -558.980
C 264.919 196.051 -560.918
C 266.470 197.989 -564.272
C 268.558 198.957 -567.167
C 271.958 199.594 -567.966
C 274.517 200.026 -570.188
C 276.821 201.159 -571.804
C 278.774 202.997 -573.758
C 281.618 205.256 -573.987
C 283.604 206.979 -576.654
C 286.600 207.968 -578.307
C 288.292 210.912 -579.297
C 290.148 212.665 -581.743
C 292.785 215.144 -581.269
C 295.388 217.530 -581.795
C 296.684 219.878 -583.133
C 298.670 222.206 -584.304
C 300.440 225.683 -584.606
C 302.282 228.524 -583.393
C 303.307 231.366 -583.719
C 304.379 234.504 -582.886
C 306.900 236.723 -582.339
C 306.022 240.807 -581.096
C 306.617 244.870 -580.731
C 306.542 246.961 -577.723
C 307.228 249.688 -576.230
C 306.667 252.521 -574.014
C 306.160 255.237 -572.850
C 305.501 258.000 -570.839
C 304.775 259.705 -568.316
C 304.821 261.721 -565.441
C 303.158 264.801 -563.818
C 302.104 267.929 -561.938
C 299.945 268.727 -559.374
C 296.752 270.052 -557.514
C 294.996 271.206 -555.098
C 293.606 272.617 -552.285
C 291.552 273.918 -550.027
C 288.738 274.842 -548.492
C 286.226 275.330 -546.304
C 284.221 275.252 -543.702
C 281.256 276.852 -541.602
C 279.441 277.823 -538.868
C 275.932 276.539 -537.736
C 272.141 276.321 -536.746
C 270.205 274.607 -534.594
C 267.751 273.685 -532.311
C 264.933 272.405 -531.182
C 261.810 271.279 -530.303
C 259.030 270.003 -528.604
C 256.786 267.809 -527.824
C 254.629 265.828 -525.553
C 251.737 263.702 -525.719
C 247.859 262.187 -525.960
C 245.905 259.015 -526.982
C 244.215 256.342 -526.816
C 242.017 253.827 -527.277
C 240.317 251.038 -527.765
C 238.172 248.508 -529.714
C 237.220 246.477 -531.839
C 236.333 244.424 -533.967
C 235.074 241.695 -535.454
C 234.235 238.038 -535.929
C 233.773 236.288 -539.187
C 232.373 233.749 -541.135
C 233.153 231.208 -543.155
C 232.791 229.274 -546.510
C 232.451 225.746 -547.731
C 231.935 223.425 -549.777
C 232.704 221.468 -552.386
C 233.679 219.684 -555.043
C 235.199 216.957 -556.651
C 235.695 215.855 -559.886
C 235.374 214.159 -563.618
C 237.034 213.053 -565.770
C 239.301 211.348 -568.501
C 240.618 209.965 -570.804
C 242.733 208.675 -573.512
C 244.306 208.481 -576.337
C 246.589 208.231 -578.538
C 249.243 208.587 -580.435
C 251.659 209.132 -582.593
C 254.675 209.687 -584.522
C 257.362 209.999 -586.483
C 259.911 210.851 -588.178
C 262.106 213.685 -589.899
C 264.951 214.595 -591.439
C 267.510 215.357 -593.339
C 269.184 216.987 -595.485
C 271.324 219.344 -597.654
C 272.873 222.051 -597.406
C 275.241 224.556 -597.779
C 276.527 227.640 -598.268
C 279.111 230.490 -598.450
C 280.906 233.263 -598.596
C 280.767 237.233 -599.533
C 282.030 239.718 -599.609
C 283.410 243.489 -598.441
C 284.700 246.204 -598.127
C 286.100 249.362 -598.377
C 286.819 252.639 -598.406
C 287.668 255.721 -597.456
C 289.264 258.048 -595.541
C 290.244 260.801 -593.882
C 291.410 263.140 -591.992
C 292.227 266.141 -590.282
C 293.614 268.504 -588.403
C 294.380 271.247 -587.049
C 294.231 274.508 -585.432
C 295.759 277.173 -584.326
C 295.034 280.226 -582.741
C 295.518 282.421 -579.654
C 296.393 284.933 -577.028
C 298.588 288.273 -574.611
C 298.541 291.049 -572.861
C 300.665 293.419 -569.720
C 302.189 296.918 -567.934
C 301.718 300.664 -570.055
C 303.867 303.457 -569.791
C 302.543 306.175 -570.634
C 300.267 309.456 -572.433
C 299.096 310.492 -575.625
C 297.303 314.856 -577.368
C 293.059 317.196 -580.404
C 296.651 319.914 -582.577
C 295.012 324.307 -584.545
C 295.604 327.359 -584.738
C 296.237 330.796 -584.297
C 298.199 333.337 -584.797
C 298.776 336.275 -586.698
C 299.794 339.149 -588.103
C 301.056 341.866 -589.543
C 301.024 345.043 -590.598
C 301.502 347.976 -592.111
C 301.805 351.216 -593.266
C 302.436 354.066 -594.719
C 302.891 356.842 -596.339
C 303.138 359.614 -598.112
C 304.403 361.421 -600.839
C 305.001 363.017 -603.830
C 305.587 365.316 -606.453
C 305.906 368.189 -608.450
C 306.169 369.755 -611.007
C 308.389 371.037 -614.133
C 308.575 372.876 -617.223
C 308.714 374.579 -620.401
C 308.604 376.138 -623.184
C 308.746 377.950 -626.199
C 308.737 379.534 -629.023
C 308.329 379.452 -632.606
C 307.778 378.609 -635.751
C 306.450 378.009 -638.479
C 304.617 377.914 -641.372
C 304.618 378.557 -645.209
C 303.031 377.507 -648.219
C 301.000 376.930 -651.146
C 299.340 376.284 -653.898
C 297.156 375.434 -656.908
C 296.168 374.666 -659.415
C 294.806 372.764 -661.718
C 293.580 370.684 -664.301
C 291.413 368.019 -665.607
C 289.759 365.765 -666.604
C 287.407 363.340 -668.040
C 285.554 361.217 -669.155
C 285.696 357.168 -670.149
C 284.823 353.749 -671.257
C 282.374 351.248 -670.662
C 280.734 348.363 -671.471
C 279.583 345.556 -671.457
C 279.135 342.269 -671.356
C 277.906 339.405 -669.478
C 277.473 335.719 -669.979
C 275.666 332.650 -669.915
C 275.870 329.427 -668.473
C 275.532 325.924 -668.820
C 274.491 323.471 -666.325
C 273.572 320.453 -664.653
C 273.857 317.558 -663.932
C 273.522 314.455 -662.932
C 273.835 311.309 -660.627
C 273.550 309.481 -657.543
C 274.176 307.057 -655.820
C 274.749 305.168 -653.028
C 273.664 302.975 -650.663
C 276.317 301.691 -647.454
C 277.833 299.165 -644.569
C 278.541 299.841 -641.039
C 279.141 298.806 -638.088
C 280.751 298.755 -634.824
C 282.403 298.079 -632.414
C 284.090 297.986 -629.371
C 285.221 298.896 -626.598
C 285.807 299.476 -623.185
C 288.562 299.416 -620.484
C 290.788 299.204 -617.414
C 292.668 301.368 -615.503
C 295.793 303.251 -614.053
C 297.534 304.915 -611.942
C 299.038 306.501 -609.287
C 301.129 308.116 -607.277
C 303.773 309.856 -606.227
C 305.847 312.137 -604.874
C 307.145 314.788 -603.428
C 310.183 316.548 -601.576
C 311.835 318.553 -599.349
C 314.000 321.712 -600.110
C 316.967 324.263 -600.399
C 317.435 327.593 -600.272
C 318.729 330.766 -599.688
C 320.309 333.594 -600.283
C 322.262 336.314 -601.048
C 323.733 339.485 -601.200
C 324.410 342.378 -602.476
C 324.912 346.049 -602.474
C 326.305 348.604 -604.582
C 328.858 351.203 -606.612
C 329.042 353.407 -609.780
C 329.091 355.940 -611.680
C 329.738 358.217 -614.081
C 329.828 360.407 -616.551
C 330.630 361.721 -620.076
C 330.701 362.054 -623.147
C 330.705 362.368 -626.219
C 330.590 363.679 -629.303
C 329.505 366.002 -632.082
C 329.461 365.211 -635.724
C 329.627 366.179 -639.076
C 327.953 366.074 -641.963
C 327.744 365.286 -645.766
C 326.405 366.820 -648.913
C 325.946 367.175 -651.997
C 324.661 366.344 -654.977
C 323.296 365.280 -657.840
C 320.841 365.201 -660.350
C 320.311 363.579 -663.352
C 320.242 362.387 -667.287
C 318.571 360.908 -669.191
C 316.160 359.139 -671.754
C 314.659 357.894 -674.023
C 312.587 355.958 -676.352
C 311.548 353.535 -678.234
C 309.791 351.209 -679.507
C 307.986 348.532 -680.095
C 306.516 345.685 -680.821
C 304.509 342.696 -681.224
C 302.663 339.990 -681.878
C 301.171 337.188 -682.036
C 300.995 333.329 -681.096
C 299.259 330.452 -681.029
C 297.743 327.570 -681.395
C 297.454 324.420 -681.632
C 297.143 320.591 -681.333
C 297.174 318.368 -679.132
C 296.494 315.486 -677.328
C 297.043 312.688 -675.520
C 296.329 309.616 -673.309
C 296.240 306.985 -671.308
C 298.514 304.033 -669.643
C 298.719 301.874 -667.890
C 299.307 299.668 -664.387
C 299.553 297.604 -662.192
C 300.009 294.859 -660.131
C 301.075 292.503 -657.992
C 301.793 290.829 -655.199
C 301.356 289.877 -651.953
C 301.696 288.793 -648.791
C 301.634 288.020 -645.660
C 302.231 286.895 -642.347
C 301.996 285.997 -639.157
C 302.554 284.826 -636.283
C 304.117 283.938 -633.115
C 304.024 282.296 -630.294
C 305.974 281.787 -627.413
C 306.825 277.008 -625.087
C 307.501 279.348 -622.316
C 309.315 276.494 -618.701
C 310.950 278.707 -615.244
C 309.852 281.149 -611.141
C 312.297 280.707 -608.596
C 314.704 281.084 -605.679
C 316.062 283.080 -604.158
C 317.238 285.365 -601.669
C 317.993 285.062 -597.537
C 322.057 285.638 -595.696
C 323.199 290.209 -594.988
C 323.721 293.381 -593.217
C 323.660 296.522 -591.513
C 324.254 299.569 -589.320
C 325.673 302.914 -587.741
C 326.347 306.275 -587.797
C 327.502 310.006 -587.403
C 327.408 312.452 -585.080
C 326.301 315.287 -585.081
C 325.403 318.561 -584.703
C 325.302 323.201 -583.869
C 325.336 325.904 -582.642
C 325.469 329.761 -581.854
C 324.745 332.934 -581.509
C 324.576 336.279 -579.498
C 325.091 339.491 -580.128
C 327.761 341.329 -580.236
C 330.513 344.864 -585.181
C 333.033 345.085 -584.068
C 334.947 344.735 -581.634
C 338.658 343.045 -577.873
C 341.242 340.076 -578.317
C 345.295 338.072 -577.966
C 346.051 335.032 -578.666
C 348.622 332.466 -577.807
C 349.324 329.681 -575.162
C 351.994 326.632 -576.888
C 354.008 322.358 -577.786
C 352.144 318.800 -575.624
C 353.099 315.146 -574.886
C 353.516 314.174 -573.683
C 355.707 311.218 -572.394
C 356.236 311.072 -567.947
C 355.126 309.006 -566.071
C 354.132 308.810 -561.610
C 354.660 306.443 -559.974
C 351.554 303.274 -560.260
C 350.234 299.341 -558.555
C 349.170 295.113 -557.417
C 348.685 292.271 -554.572
C 346.522 289.880 -554.828
C 345.473 285.610 -555.423
C 343.277 285.429 -553.692
C 343.194 282.477 -551.365
C 341.159 278.715 -548.321
C 340.656 275.319 -547.094
C 337.875 272.365 -548.724
C 336.312 270.335 -548.618
C 334.485 267.751 -548.222
C 330.255 266.659 -548.634
C 329.288 264.514 -547.288
C 327.935 262.049 -545.918
C 323.984 259.972 -544.720
C 322.086 257.358 -543.895
C 320.417 255.441 -541.697
C 318.937 253.022 -538.783
C 317.520 250.381 -539.234
C 315.534 245.885 -538.668
C 314.251 243.130 -538.468
C 312.937 240.235 -538.504
C 310.811 239.157 -537.780
C 310.676 235.163 -538.647
C 308.122 231.981 -539.835
C 308.691 228.058 -539.790
C 309.494 224.421 -539.307
C 308.128 220.657 -540.873
C 307.400 216.947 -542.149
C 306.329 212.917 -539.758
C 307.054 209.968 -538.757
C 306.966 206.997 -539.191
C 309.691 203.148 -538.964
C 308.946 200.515 -539.204
C 308.365 197.839 -538.542
C 305.432 195.256 -539.496
C 302.345 193.278 -539.990
C 299.597 191.788 -539.127
C 297.285 189.758 -541.324
C 295.048 189.236 -545.924
C 292.582 187.219 -547.754
C 293.283 183.349 -550.165
C 293.885 183.444 -554.582
C 294.533 181.535 -558.433
C 293.795 178.474 -558.944
C 293.335 174.807 -557.962
C 293.613 172.222 -557.291
C 294.306 169.056 -559.297
C 295.459 165.582 -558.876
C 295.594 162.251 -557.768
C 293.861 159.774 -561.646
C 292.945 157.107 -563.838
C 292.331 154.894 -568.770
C 295.220 152.692 -571.908
C 297.588 150.749 -573.611
C 295.482 146.833 -575.429
C 297.690 145.880 -577.502
C 297.577 143.601 -579.969
C 293.843 141.999 -584.254
C 293.103 137.400 -586.578
C 293.862 135.065 -589.254
C 292.974 132.149 -590.199
C 292.763 128.432 -593.359
C 291.153 126.021 -597.022
C 291.106 122.760 -598.030
C 290.761 118.290 -597.992
C 290.411 114.128 -597.452
C 291.001 110.818 -598.212
C 289.834 107.307 -599.035
C 289.909 102.496 -597.916
C 289.678 98.943 -598.803
C 288.829 97.129 -602.929
C 288.932 94.095 -605.152
C 288.608 91.405 -606.886
C 287.558 88.483 -608.763
C 286.356 85.607 -611.605
C 285.448 85.197 -614.102
C 285.053 83.952 -616.439
C 285.120 81.774 -620.100
C 282.868 85.073 -622.705
C 280.212 86.368 -624.502
C 276.168 87.613 -624.241
C 272.813 86.236 -628.661
C 269.916 88.168 -629.905
C 269.373 89.572 -632.723
C 266.899 88.506 -635.681
C 265.754 90.665 -639.629
C 266.513 90.104 -643.685
C 264.144 89.272 -645.932
C 264.864 89.157 -650.575
C 265.529 86.649 -651.077
C 266.336 84.062 -653.607
C 267.335 80.187 -654.643
C 269.701 77.499 -654.691
C 269.988 73.562 -656.798
C 269.894 69.287 -657.580
C 272.705 64.826 -657.145
C 273.532 61.576 -655.931
C 273.386 58.939 -654.474
C 272.668 56.060 -654.873
C 271.791 53.148 -655.601
C 271.338 50.091 -656.605
C 272.164 46.679 -656.101
C 272.515 43.341 -656.060
C 272.935 40.052 -656.298
C 272.919 36.895 -655.184
C 273.385 33.643 -654.608
C 273.424 30.291 -653.785
C 273.851 27.083 -653.383
C 274.469 23.944 -652.830
C 275.246 20.828 -652.074
C 277.174 17.935 -652.544
C 279.458 15.362 -652.438
C 281.170 12.285 -652.112
C 282.122 8.983 -651.380
C 284.024 6.684 -650.990
C 286.442 3.822 -652.511
C 288.766 1.133 -651.932
C 291.220 -1.447 -651.348
C 293.359 -3.693 -650.596
C 295.624 -6.319 -649.988
C 297.789 -8.632 -649.321
C 301.228 -9.576 -648.778
C 304.503 -9.657 -648.369
C 307.353 -9.568 -647.169
C 310.225 -9.820 -645.318
C 313.648 -11.624 -644.914
C 316.923 -11.142 -643.600
C 319.994 -10.911 -641.718
C 322.899 -10.683 -640.217
C 326.145 -10.187 -638.274
C 328.819 -9.988 -637.461
C 331.684 -8.593 -636.672
C 334.863 -7.174 -636.055
C 337.075 -4.520 -634.804
C 338.835 -2.299 -633.920
C 341.104 0.159 -632.410
C 342.945 2.290 -631.289
C 345.172 5.531 -632.684
C 347.363 8.503 -632.910
C 347.742 11.710 -631.437
C 349.524 14.550 -630.781
C 350.475 17.425 -630.603
C 351.455 20.529 -631.251
C 350.667 24.078 -631.114
C 352.343 27.340 -631.873
C 353.368 30.676 -631.163
C 353.023 33.943 -632.474
C 354.490 37.060 -633.272
C 352.976 40.381 -633.211
C 352.412 43.901 -633.407
C 352.638 46.619 -634.651
C 352.704 49.810 -635.391
C 351.511 53.250 -636.824
C 349.195 55.958 -637.306
C 348.304 58.468 -638.771
C 346.234 60.860 -640.068
C 344.762 63.922 -639.876
C 341.982 65.238 -642.963
C 339.973 67.924 -645.362
C 336.377 68.225 -645.993
C 333.882 69.899 -647.047
C 330.718 70.472 -648.752
C 328.559 71.313 -650.655
C 325.613 71.828 -652.435
C 322.634 71.542 -653.352
C 319.186 71.931 -653.894
C 316.491 71.961 -656.654
C 313.526 72.417 -658.984
C 310.917 70.495 -660.157
C 308.763 68.275 -662.574
C 306.133 66.909 -663.788
C 303.028 65.862 -664.832
C 300.490 64.394 -666.387
C 298.787 62.327 -668.375
C 296.657 60.061 -669.666
C 294.368 57.745 -670.107
C 291.877 55.791 -672.502
C 289.034 54.187 -673.528
C 288.618 50.430 -674.511
C 287.904 47.108 -676.473
C 286.692 44.033 -675.843
C 285.050 40.978 -676.067
C 284.618 37.758 -676.613
C 284.359 34.460 -677.538
C 283.403 31.113 -677.892
C 283.647 27.909 -677.528
C 282.442 24.479 -676.813
C 283.538 21.078 -677.194
C 284.479 17.289 -678.660
C 286.760 14.250 -677.956
C 287.745 11.370 -677.084
C 289.250 8.363 -676.834
C 290.881 5.591 -676.083
C 293.749 3.032 -676.234
C 296.543 1.728 -676.034
C 299.347 0.462 -675.778
C 301.851 -1.658 -675.087
C 303.801 -4.268 -673.167
C 307.500 -4.717 -673.193
C 310.352 -6.708 -672.865
C 313.212 -7.000 -671.169
C 317.073 -7.451 -671.031
C 319.637 -9.394 -669.107
C 322.467 -10.551 -668.399
C 325.626 -10.352 -667.302
C 328.753 -9.882 -666.210
C 331.294 -9.824 -663.787
C 334.683 -9.171 -663.657
C 338.790 -9.350 -663.776
C 341.160 -8.104 -662.578
C 344.289 -6.573 -660.742
C 346.920 -5.707 -659.611
C 349.863 -4.061 -658.160
C 352.477 -2.172 -657.867
C 354.527 0.058 -656.896
C 356.043 2.836 -656.027
C 357.725 5.612 -655.524
C 359.178 8.792 -654.575
C 360.769 11.589 -653.674
C 361.901 14.514 -653.164
C 362.255 18.309 -654.296
C 363.212 21.453 -653.592
C 364.567 24.392 -653.074
C 365.815 27.214 -653.809
C 366.774 30.819 -654.772
C 365.401 33.495 -655.634
C 364.655 36.859 -656.018
C 363.807 39.753 -657.536
C 362.740 43.429 -657.970
C 361.694 46.442 -658.842
C 360.930 48.870 -662.031
C 359.951 51.289 -663.015
C 357.308 54.187 -664.465
C 355.878 56.650 -665.479
C 354.779 59.608 -666.905
C 353.448 62.048 -668.785
C 351.299 64.203 -670.149
C 348.559 66.232 -670.212
C 345.895 68.102 -671.047
C 343.184 69.814 -671.400
C 340.376 71.685 -672.499
C 337.659 73.585 -672.731
C 335.283 75.369 -673.786
C 332.480 76.672 -675.713
C 330.342 79.068 -676.302
C 327.667 79.816 -678.458
C 324.502 79.727 -679.724
C 321.940 81.286 -682.637
C 321.688 80.312 -687.171
C 320.700 82.589 -689.958
C 317.804 85.213 -691.419
C 317.737 88.548 -693.057
C 319.478 92.957 -694.517
C 317.772 96.141 -695.050
C 317.478 98.611 -696.498
C 317.827 101.776 -696.058
C 317.420 105.231 -698.029
C 317.004 108.633 -700.653
C 319.425 111.048 -700.957
C 318.363 114.415 -700.626
C 316.087 117.296 -698.002
C 316.000 121.148 -700.606
C 315.972 124.686 -700.113
C 313.299 128.382 -698.722
C 312.573 131.243 -697.177
C 312.690 132.987 -694.501
C 312.489 134.861 -692.620
C 312.733 138.204 -692.242
C 309.496 139.841 -695.410
C 307.376 142.085 -696.178
C 304.743 144.140 -697.794
C 302.388 145.954 -697.026
C 301.007 151.708 -696.470
C 298.178 153.352 -696.989
C 295.331 155.486 -697.480
C 291.446 156.224 -697.466
C 290.060 157.937 -695.825
C 290.659 162.783 -694.836
C 286.908 163.112 -691.647
C 287.554 165.155 -688.927
C 286.617 167.818 -686.136
C 288.377 171.032 -684.223
C 289.420 173.934 -682.691
C 290.646 176.454 -682.092
C 290.225 179.217 -680.229
C 293.223 181.600 -677.573
C 290.687 183.195 -673.901
C 291.364 185.867 -672.707
C 291.833 188.194 -671.270
C 292.592 190.542 -668.432
C 288.733 194.456 -667.240
C 287.782 194.089 -663.339
C 287.760 196.948 -660.502
C 286.462 201.345 -659.354
C 284.758 204.283 -659.443
C 286.804 205.695 -656.278
C 289.458 207.953 -653.452
C 288.473 211.930 -651.543
C 286.096 212.585 -649.269
C 286.004 215.197 -647.133
C 285.725 217.654 -643.472
C 282.655 219.329 -641.295
C 282.053 221.738 -639.255
C 282.171 226.731 -636.981
C 280.163 227.950 -635.720
C 277.653 228.758 -634.428
C 274.607 229.456 -636.029
C 273.645 231.240 -636.328
C 271.046 232.185 -638.142
C 271.063 234.735 -641.652
C 270.147 237.684 -642.464
C 267.993 240.652 -643.319
C 266.461 243.859 -644.419
C 263.539 245.122 -646.091
C 263.507 248.074 -647.767
C 262.362 251.363 -649.404
C 265.069 254.242 -649.771
C 265.004 256.376 -650.418
C 266.192 259.294 -653.513
C 265.419 261.789 -656.439
C 263.324 263.423 -657.748
C 261.847 264.800 -660.172
C 258.280 265.329 -662.624
C 257.482 267.510 -664.383
C 255.486 269.559 -665.300
C 253.566 272.333 -667.015
C 252.632 272.761 -669.174
C 249.373 274.538 -670.140
C 246.211 276.304 -672.182
C 246.690 277.980 -675.993
C 243.678 276.770 -679.552
C 241.650 281.296 -680.159
C 238.868 282.318 -683.255
C 236.513 284.956 -685.704
C 233.097 287.697 -685.512
C 229.472 289.148 -688.228
C 227.973 291.957 -690.106
C 225.231 292.862 -691.726
C 222.976 296.773 -693.935
C 220.556 298.331 -697.386
C 218.542 296.531 -699.196
C 216.906 293.166 -702.159
C 216.221 292.582 -704.868
C 213.731 291.405 -708.603
C 211.885 290.468 -711.827
C 208.673 289.551 -714.088
C 209.408 288.933 -716.967
C 209.535 288.644 -722.513
C 209.492 287.483 -725.315
C 208.263 285.381 -727.511
C 206.127 283.129 -729.572
C 206.352 283.067 -733.651
C 204.277 281.348 -737.435
C 203.478 276.925 -738.584
C 201.060 274.241 -740.174
C 198.153 271.826 -743.338
C 195.965 270.141 -745.880
C 195.425 269.954 -749.748
C 196.086 269.022 -753.630
C 195.391 267.122 -757.162
C 196.229 267.223 -761.189
C 195.921 264.748 -763.878
C 195.016 264.726 -766.764
C 194.809 264.539 -770.171
C 193.902 263.156 -773.305
C 196.837 260.796 -775.883
C 199.255 257.352 -778.610
C 200.750 255.078 -778.742
C 202.800 253.350 -777.380
C 205.257 249.933 -777.714
C 205.161 246.420 -778.522
C 206.755 243.354 -776.524
C 209.133 240.398 -778.286
C 213.627 237.438 -778.929
C 215.584 234.809 -778.951
C 218.443 232.603 -776.714
C 219.205 229.342 -777.151
C 221.079 226.588 -778.149
C 221.970 224.014 -778.299
C 222.963 220.106 -777.511
N -14.839 -12.582 64.072
N 211.289 351.471 52.939
N 366.677 31.770 70.952
N 415.615 38.064 -55.012
N 300.668 352.633 -159.384
N 394.925 300.458 -205.257
N 325.783 238.122 -96.162
N 283.679 333.718 -376.519
N 396.355 337.701 -281.350
N 347.046 288.187 -485.679
N 269.416 237.325 -556.692
N 302.191 336.621 -639.831
N 322.106 28.227 -656.483
