# Supplementary material for: Impact of DNA methylation on 3D genome structure
Source: Nat Commun. 2021 May 28;12:3243. doi: 10.1038/s41467-021-23142-8 (PMC8163762; doi:10.1038/s41467-021-23142-8)
Supplement: Supplementary file 7 — Supplementary Software 2 [file 41467_2021_23142_MOESM7_ESM.zip › Supplementary_Software2/test/output_pos/cartnucl_000000_000044.xyz]

2888
generated by Juergen Walther
C 0.000 0.000 0.000
C 2.748 -0.603 4.249
C 3.404 -1.317 7.532
C 3.217 -2.654 10.426
C 3.792 -2.502 13.871
C 4.638 -4.547 16.323
C 6.060 -4.869 19.227
C 5.986 -6.512 22.369
C 6.456 -7.775 25.444
C 6.922 -8.755 28.586
C 7.419 -10.981 31.036
C 7.624 -12.682 33.898
C 8.191 -14.709 36.634
C 8.467 -16.240 39.500
C 8.509 -17.853 42.317
C 8.345 -19.619 45.099
C 7.362 -20.010 48.443
C 5.821 -20.751 51.431
C 4.882 -21.970 54.616
C 4.606 -23.759 57.627
C 3.283 -24.711 60.157
C 2.103 -24.059 63.969
C 0.432 -25.269 66.920
C -1.387 -26.423 69.815
C -3.037 -27.648 72.257
C -4.675 -28.869 75.124
C -6.310 -30.039 77.662
C -9.438 -30.382 79.425
C -12.589 -30.296 80.410
C -15.583 -30.931 80.853
C -18.683 -32.285 81.397
C -21.553 -32.833 83.967
C -25.070 -33.357 84.158
C -28.480 -34.525 84.326
C -31.638 -35.371 84.565
C -35.292 -36.468 84.532
C -38.051 -36.734 84.946
C -41.272 -36.491 84.362
C -44.749 -36.036 83.912
C -47.783 -35.829 81.849
C -50.194 -35.522 80.145
C -53.300 -35.619 78.192
C -55.826 -35.549 76.518
C -58.340 -32.704 74.789
C -61.054 -31.033 72.912
C -62.563 -31.091 69.699
C -65.088 -30.336 67.525
C -66.721 -29.255 65.208
C -68.226 -27.330 62.962
C -68.384 -26.214 59.503
C -70.550 -24.023 57.374
C -72.500 -23.239 54.499
C -72.635 -20.845 51.899
C -74.561 -18.705 49.845
C -73.964 -17.716 46.383
C -74.241 -16.274 43.128
C -74.794 -14.066 41.178
C -75.441 -12.159 38.593
C -74.793 -9.714 35.608
C -73.160 -8.584 32.610
C -72.561 -6.421 30.560
C -70.873 -4.632 28.186
C -70.286 -3.855 24.925
C -67.216 -0.952 23.860
C -65.375 1.963 21.598
C -61.921 2.116 20.386
C -59.723 3.345 18.437
C -56.466 4.646 17.466
C -54.163 6.381 16.641
C -51.076 7.760 15.817
C -47.985 8.041 15.417
C -44.714 8.169 14.145
C -41.494 10.294 14.147
C -38.234 12.150 13.545
C -35.027 12.094 14.805
C -31.855 13.125 16.875
C -28.753 13.316 17.645
C -25.326 13.403 17.925
C -22.198 13.880 18.924
C -19.595 14.646 20.864
C -16.722 14.637 22.621
C -13.905 13.810 24.097
C -10.488 14.874 25.816
C -7.176 14.770 26.669
C -5.624 14.166 30.202
C -3.650 14.576 33.567
C -1.930 12.643 35.719
C 0.405 11.432 37.991
C 1.730 10.633 40.900
C 3.009 10.175 44.054
C 4.806 9.074 46.847
C 5.262 7.552 49.663
C 7.040 5.407 52.107
C 6.936 4.616 55.611
C 7.348 4.642 59.760
C 5.771 3.178 62.969
C 5.325 1.427 65.571
C 4.582 0.274 68.650
C 3.537 -1.229 71.399
C 1.512 -1.642 74.643
C -0.837 -1.906 76.633
C -3.220 -2.205 78.573
C -5.227 -3.273 81.039
C -6.908 -5.731 83.368
C -10.255 -5.326 84.957
C -12.525 -5.961 87.535
C -15.564 -7.192 88.161
C -19.103 -6.914 89.750
C -21.523 -9.028 91.680
C -24.071 -9.693 93.386
C -27.356 -10.146 93.863
C -30.676 -10.494 94.089
C -33.687 -12.301 94.068
C -37.050 -11.664 94.525
C -40.820 -11.010 96.032
C -43.647 -11.270 95.292
C -47.415 -11.891 94.333
C -50.377 -12.197 94.036
C -53.900 -12.450 93.040
C -56.880 -11.603 92.096
C -59.588 -11.329 90.448
C -61.902 -10.831 88.176
C -64.278 -9.976 86.076
C -66.652 -9.406 83.399
C -69.049 -8.919 81.123
C -70.949 -8.094 78.712
C -71.912 -5.557 75.807
C -73.750 -4.852 73.083
C -75.864 -3.997 70.729
C -77.529 -2.060 68.848
C -79.055 0.341 66.250
C -78.199 1.946 63.704
C -78.219 3.473 60.592
C -77.740 5.839 58.230
C -77.522 7.482 54.754
C -77.051 9.273 52.015
C -76.112 12.997 50.634
C -75.531 14.673 48.482
C -73.390 16.710 45.523
C -72.390 18.363 43.198
C -71.715 20.632 40.670
C -70.581 23.080 38.676
C -68.745 24.828 36.509
C -66.656 25.253 33.847
C -64.404 26.332 31.599
C -62.192 26.904 29.322
C -59.737 28.203 27.113
C -57.596 28.736 24.628
C -55.535 30.026 22.620
C -52.736 31.862 21.185
C -51.166 32.997 18.557
C -48.293 34.849 17.731
C -47.080 36.745 16.512
C -44.987 39.890 14.952
C -43.790 42.706 13.503
C -43.276 44.427 10.310
C -44.816 44.027 6.463
C -45.908 45.820 3.592
C -52.410 49.215 4.595
C -53.637 51.548 4.016
C -52.457 56.747 3.524
C -54.148 59.019 2.336
C -52.805 61.962 -0.214
C -53.997 63.647 -3.372
C -50.769 66.744 -4.954
C -46.372 67.522 -7.544
C -42.576 68.418 -10.140
C -40.873 69.513 -12.534
C -42.785 73.577 -14.856
C -41.660 75.867 -16.424
C -40.081 78.130 -18.257
C -37.146 81.244 -17.458
C -34.954 84.469 -17.572
C -32.689 85.784 -17.431
C -29.131 87.495 -17.557
C -25.951 87.806 -17.931
C -22.758 89.186 -18.030
C -19.521 89.499 -17.237
C -15.379 88.770 -16.959
C -13.587 90.797 -15.656
C -11.911 92.845 -13.579
C -10.490 94.392 -9.997
C -10.606 93.036 -3.658
C -10.454 94.013 -0.202
C -10.431 96.530 2.686
C -9.105 97.288 4.426
C -7.117 97.697 8.115
C -4.651 97.181 9.492
C -2.425 99.769 11.112
C 0.525 99.335 11.159
C 3.576 101.777 11.289
C 5.560 103.928 13.319
C 7.024 104.950 14.854
C 8.392 105.674 18.581
C 7.218 108.588 20.291
C 6.988 113.112 20.309
C 6.040 116.964 19.457
C 6.979 119.892 18.557
C 8.441 123.469 19.980
C 11.056 126.194 19.954
C 11.073 129.122 21.279
C 14.530 131.292 20.728
C 17.290 133.589 19.233
C 19.399 135.094 19.325
C 20.167 139.751 17.610
C 21.193 140.425 18.469
C 25.222 141.040 17.420
C 29.095 141.960 19.786
C 32.293 144.224 18.374
C 32.182 148.369 18.764
C 31.028 150.904 17.810
C 31.410 153.990 16.989
C 31.970 154.293 13.265
C 31.604 156.720 10.843
C 33.882 158.989 9.200
C 38.430 157.954 4.259
C 39.995 161.716 3.318
C 43.409 164.850 3.603
C 43.432 167.182 1.711
C 44.216 171.371 1.198
C 45.613 175.554 -0.129
C 45.343 179.053 -2.905
C 44.219 181.869 -5.409
C 45.391 185.182 -8.279
C 42.851 185.690 -9.913
C 42.519 185.362 -13.713
C 40.020 188.325 -15.846
C 37.604 188.346 -18.838
C 40.851 190.606 -22.212
C 42.174 192.130 -24.742
C 42.857 192.798 -28.894
C 45.121 194.512 -31.657
C 45.576 198.292 -33.586
C 47.739 199.498 -35.976
C 47.800 201.905 -38.797
C 49.563 205.827 -40.934
C 49.324 209.103 -42.865
C 50.598 211.022 -45.939
C 49.754 212.451 -50.827
C 48.165 214.806 -53.059
C 48.965 217.838 -54.514
C 48.821 221.296 -55.714
C 49.917 225.335 -56.775
C 48.613 228.906 -57.135
C 48.180 231.879 -58.754
C 50.957 233.423 -61.235
C 53.496 235.290 -64.030
C 54.524 239.684 -62.705
C 56.069 242.771 -66.333
C 55.510 245.857 -69.028
C 55.215 249.742 -69.125
C 57.450 251.956 -70.573
C 61.581 252.821 -71.908
C 64.364 255.085 -73.669
C 67.332 256.486 -74.163
C 69.604 257.828 -75.598
C 72.824 260.212 -78.352
C 73.894 262.915 -81.504
C 75.486 264.822 -85.304
C 77.960 266.477 -85.804
C 80.586 268.130 -87.753
C 82.063 267.650 -89.961
C 82.881 269.415 -92.828
C 85.859 271.003 -95.535
C 87.903 271.952 -98.452
C 90.064 274.627 -98.963
C 91.226 274.955 -103.166
C 90.921 276.918 -106.966
C 92.499 278.032 -109.429
C 92.676 280.398 -111.790
C 93.775 279.735 -114.816
C 95.571 282.876 -115.148
C 94.006 285.263 -120.021
C 97.073 286.680 -121.787
C 98.955 289.983 -123.410
C 101.414 288.215 -127.162
C 104.264 289.543 -130.151
C 108.176 291.368 -132.410
C 108.152 294.162 -134.435
C 108.805 296.957 -136.672
C 108.924 300.565 -136.267
C 109.565 302.990 -137.854
C 111.609 305.557 -139.846
C 113.070 308.353 -141.917
C 106.747 312.047 -142.832
C 105.182 314.306 -145.631
C 104.711 316.638 -147.843
C 103.458 317.421 -151.068
C 102.396 318.750 -153.961
C 101.610 320.171 -156.862
C 99.569 321.041 -159.368
C 98.152 321.945 -162.249
C 96.303 323.040 -164.952
C 95.027 324.049 -167.778
C 93.737 324.812 -170.657
C 92.362 325.341 -173.610
C 92.589 325.703 -177.091
C 92.620 325.344 -180.515
C 92.034 325.480 -184.000
C 90.691 325.995 -187.205
C 90.414 325.596 -190.176
C 91.734 326.222 -193.946
C 91.355 325.619 -197.476
C 91.069 324.877 -200.995
C 90.623 324.087 -204.055
C 90.216 323.478 -207.499
C 89.827 322.752 -210.630
C 90.602 320.599 -213.419
C 91.721 318.222 -215.418
C 92.060 315.593 -217.011
C 91.757 312.736 -218.878
C 92.333 311.081 -222.352
C 92.911 307.916 -223.878
C 92.844 304.680 -225.474
C 93.012 301.774 -226.981
C 93.068 298.259 -228.465
C 93.683 295.917 -229.874
C 94.830 292.892 -230.434
C 96.269 289.746 -231.165
C 97.191 286.292 -230.315
C 98.054 283.557 -229.552
C 98.720 280.009 -228.889
C 99.395 277.126 -228.241
C 102.696 274.905 -226.986
C 104.929 272.164 -225.899
C 105.037 269.540 -223.512
C 106.317 266.625 -222.270
C 107.625 264.523 -220.516
C 109.702 262.768 -218.615
C 110.497 261.527 -215.288
C 113.036 259.297 -213.675
C 114.107 256.620 -211.583
C 116.185 256.051 -208.778
C 118.610 254.051 -207.158
C 119.057 253.446 -203.586
C 120.214 252.261 -200.424
C 122.301 251.534 -198.398
C 124.071 250.399 -195.885
C 125.927 250.382 -192.441
C 126.237 250.914 -188.898
C 127.925 251.156 -186.381
C 128.900 252.143 -183.257
C 129.166 251.558 -179.916
C 130.902 254.558 -177.274
C 132.910 255.998 -173.974
C 131.907 258.612 -171.612
C 132.235 260.084 -168.807
C 132.402 262.899 -166.506
C 133.282 265.031 -164.590
C 133.588 267.772 -162.466
C 132.888 270.418 -160.949
C 131.909 272.840 -158.602
C 132.958 276.208 -157.038
C 133.684 279.305 -154.963
C 132.780 282.630 -154.987
C 132.992 286.510 -155.549
C 132.309 289.608 -155.114
C 131.385 292.774 -154.137
C 130.987 296.056 -153.845
C 131.107 299.316 -154.542
C 130.393 302.553 -155.130
C 128.893 305.432 -155.644
C 129.031 309.397 -155.791
C 128.012 312.642 -155.417
C 127.292 315.270 -158.214
C 127.391 318.453 -160.506
C 125.234 320.359 -162.248
C 123.587 323.033 -163.737
C 122.692 325.166 -166.084
C 122.158 327.438 -168.603
C 120.825 329.869 -170.737
C 119.498 331.021 -173.452
C 117.147 333.043 -175.481
C 116.745 334.148 -178.877
C 117.021 336.166 -182.517
C 116.396 335.687 -186.299
C 115.104 335.899 -189.183
C 114.511 336.182 -192.489
C 113.647 335.982 -195.670
C 114.158 335.376 -199.435
C 114.795 334.021 -202.138
C 115.403 332.609 -204.815
C 115.217 331.551 -207.992
C 113.600 330.389 -211.206
C 115.135 328.155 -213.764
C 115.449 327.014 -217.050
C 115.252 324.273 -218.945
C 116.725 321.838 -221.596
C 115.620 319.947 -224.639
C 115.910 318.207 -227.233
C 116.512 315.378 -228.924
C 117.202 312.444 -230.377
C 116.390 309.331 -231.786
C 118.049 306.690 -233.268
C 119.940 304.109 -235.851
C 120.477 301.250 -236.230
C 120.935 297.383 -236.814
C 121.509 294.569 -237.654
C 122.239 290.993 -238.043
C 123.854 288.186 -238.068
C 124.781 285.202 -237.469
C 125.745 282.373 -236.115
C 127.081 279.644 -234.868
C 128.095 276.619 -233.150
C 129.072 273.713 -231.824
C 130.208 271.275 -230.131
C 132.644 269.886 -227.312
C 133.620 267.350 -225.335
C 134.855 264.753 -223.763
C 137.025 263.003 -222.249
C 139.528 261.205 -219.938
C 140.564 261.343 -216.989
C 141.738 260.461 -213.848
C 143.626 260.523 -211.049
C 144.806 259.736 -207.468
C 146.117 259.501 -204.442
C 149.244 260.690 -202.104
C 150.466 260.758 -199.598
C 151.487 261.974 -195.730
C 152.545 262.338 -192.922
C 154.267 262.484 -189.921
C 156.070 263.292 -187.209
C 156.981 264.482 -184.229
C 156.515 265.378 -180.972
C 156.657 266.743 -177.905
C 156.329 267.937 -174.926
C 156.623 269.549 -171.779
C 156.260 270.589 -168.643
C 156.682 271.929 -165.821
C 157.454 274.284 -163.151
C 157.821 274.908 -159.967
C 158.639 277.573 -157.826
C 158.675 282.295 -155.764
C 161.044 286.336 -153.380
C 166.465 290.246 -152.916
C 166.640 288.362 -149.890
C 169.823 289.007 -146.348
C 170.411 290.910 -142.900
C 172.621 290.820 -141.165
C 177.632 291.500 -140.898
C 181.130 291.895 -139.012
C 182.410 289.770 -136.042
C 183.853 291.678 -133.444
C 185.530 287.818 -131.151
C 188.012 287.490 -128.330
C 190.345 287.121 -125.612
C 191.392 287.658 -121.328
C 193.795 289.622 -119.393
C 196.551 288.292 -118.377
C 198.504 287.635 -115.514
C 199.921 284.474 -113.095
C 202.833 278.893 -110.519
C 207.159 278.574 -109.543
C 208.947 278.939 -106.305
C 211.369 279.627 -105.310
C 214.254 281.209 -104.519
C 217.074 282.624 -103.398
C 219.520 280.321 -101.092
C 221.850 279.517 -99.284
C 222.791 276.551 -96.863
C 226.231 276.186 -95.160
C 229.260 277.101 -93.568
C 232.435 276.282 -92.921
C 235.631 275.495 -91.212
C 240.094 273.246 -91.490
C 241.324 271.304 -88.420
C 242.231 267.351 -88.158
C 245.989 267.193 -87.059
C 247.560 264.196 -85.232
C 249.486 262.977 -83.920
C 249.837 260.137 -82.445
C 249.805 256.910 -82.644
C 250.722 253.440 -82.221
C 252.849 250.870 -80.455
C 255.838 247.938 -79.308
C 257.615 245.049 -78.688
C 261.400 243.984 -79.024
C 262.518 240.260 -79.783
C 264.207 236.441 -81.370
C 265.969 235.128 -83.698
C 266.082 230.576 -84.130
C 268.644 228.984 -85.719
C 271.474 225.738 -86.468
C 273.204 224.083 -88.367
C 276.218 221.413 -87.718
C 278.784 219.870 -89.215
C 280.385 216.492 -88.386
C 282.865 214.129 -88.010
C 286.451 212.734 -87.715
C 290.183 210.383 -87.864
C 292.379 207.104 -86.037
C 294.448 203.268 -86.434
C 296.730 199.694 -86.618
C 300.001 198.395 -83.181
C 302.277 196.457 -81.931
C 303.987 194.987 -80.717
C 304.676 191.687 -79.362
C 305.899 187.834 -80.054
C 308.914 185.873 -79.263
C 310.995 186.041 -78.122
C 310.307 184.616 -72.457
C 312.767 186.231 -71.016
C 313.819 188.063 -69.703
C 313.448 190.053 -66.803
C 313.579 191.710 -63.571
C 310.879 193.285 -61.511
C 308.219 193.958 -59.277
C 305.106 193.327 -57.007
C 302.631 192.469 -55.104
C 298.971 191.930 -53.082
C 297.492 193.999 -50.325
C 296.226 192.557 -48.246
C 294.558 196.592 -44.944
C 292.890 197.304 -41.878
C 291.716 199.102 -38.670
C 290.450 200.009 -35.547
C 288.169 201.212 -31.333
C 289.289 203.251 -28.458
C 288.378 206.225 -26.830
C 289.770 209.446 -25.146
C 290.639 208.923 -20.634
C 290.834 208.133 -15.817
C 292.044 209.876 -13.021
C 292.709 212.492 -10.634
C 294.435 215.512 -8.626
C 295.013 216.349 -6.892
C 295.934 218.509 -4.608
C 297.420 220.277 -1.496
C 300.005 221.031 0.094
C 301.602 222.007 3.472
C 304.939 222.410 4.777
C 307.666 223.302 6.214
C 308.163 222.594 8.565
C 308.889 219.958 12.140
C 308.065 215.691 14.629
C 309.204 215.713 18.109
C 311.855 214.746 19.307
C 313.901 212.888 21.606
C 316.609 213.446 24.492
C 318.115 213.640 27.158
C 319.722 213.523 28.141
C 321.960 211.139 29.154
C 327.100 213.011 29.503
C 329.241 212.968 32.420
C 331.114 212.632 38.189
C 331.872 210.102 40.425
C 335.172 209.129 41.599
C 337.618 207.988 45.179
C 338.407 207.416 48.453
C 341.180 207.017 51.366
C 343.731 206.106 53.183
C 348.543 204.797 53.387
C 350.107 202.375 55.591
C 354.015 202.478 57.592
C 356.316 200.743 59.148
C 358.386 197.927 59.241
C 361.137 195.540 60.824
C 363.976 196.022 63.998
C 365.676 196.446 65.729
C 369.408 195.055 65.684
C 372.099 194.692 68.673
C 376.447 194.863 68.497
C 379.626 194.002 69.649
C 383.550 196.913 71.583
C 387.330 195.725 70.925
C 389.682 195.310 74.814
C 392.910 195.900 73.562
C 396.608 196.065 74.661
C 398.738 194.171 76.151
C 400.949 192.458 76.480
C 403.718 189.901 77.330
C 407.320 187.729 79.123
C 410.686 188.526 79.819
C 414.397 188.867 80.800
C 417.448 190.081 82.853
C 420.089 193.240 85.199
C 423.683 192.788 85.865
C 426.872 192.307 86.148
C 430.687 192.609 85.929
C 433.411 195.016 86.262
C 435.839 197.451 85.925
C 437.957 197.096 89.856
C 441.732 196.974 93.779
C 444.499 199.348 94.320
C 447.297 200.814 95.080
C 449.539 201.699 97.682
C 452.028 202.733 99.682
C 454.456 204.021 101.554
C 456.946 203.932 103.788
C 459.265 204.545 106.106
C 461.900 204.780 108.324
C 464.217 205.510 110.500
C 466.356 206.183 112.846
C 468.373 206.752 115.396
C 469.610 208.829 117.937
C 470.345 210.498 120.857
C 471.808 211.855 123.777
C 473.873 212.575 126.526
C 474.593 213.754 129.201
C 475.584 216.936 131.490
C 476.359 218.257 134.749
C 476.971 219.604 138.040
C 477.485 220.574 141.036
C 478.243 221.826 144.239
C 478.802 222.897 147.243
C 477.517 224.292 150.311
C 475.638 225.491 152.747
C 473.823 225.778 155.235
C 472.228 225.621 158.263
C 471.655 227.359 161.696
C 469.266 227.641 164.321
C 467.163 227.418 167.246
C 465.182 227.441 169.858
C 462.759 227.175 172.793
C 460.981 227.677 174.900
C 458.127 227.964 176.495
C 455.080 228.535 178.195
C 451.561 227.788 178.945
C 448.680 227.257 179.424
C 445.270 226.371 180.454
C 442.400 225.703 181.161
C 438.564 227.033 180.201
C 434.893 227.434 179.982
C 431.987 225.498 179.344
C 428.608 225.002 179.394
C 425.716 224.513 178.617
C 422.674 224.672 177.300
C 420.259 223.227 174.994
C 416.689 223.760 173.996
C 413.348 222.732 173.312
C 410.992 222.791 170.675
C 407.664 223.298 169.593
C 405.864 221.642 166.884
C 403.362 220.590 164.565
C 401.111 221.006 162.629
C 398.540 220.794 160.609
C 396.548 220.515 157.253
C 395.746 219.110 154.041
C 394.331 219.250 151.354
C 393.692 218.733 148.036
C 392.069 217.056 145.560
C 392.826 218.010 141.376
C 391.982 218.370 137.356
C 393.885 217.151 134.473
C 394.059 216.425 131.377
C 395.556 216.238 128.064
C 396.259 216.612 125.174
C 397.681 216.605 121.997
C 399.714 216.071 119.678
C 401.453 214.821 116.895
C 403.180 215.888 113.613
C 404.694 216.351 110.161
C 407.848 216.651 108.806
C 411.055 218.290 107.245
C 413.775 218.463 105.563
C 416.506 218.186 103.490
C 419.275 218.716 101.741
C 422.067 220.162 100.628
C 425.226 220.876 99.709
C 428.467 220.813 99.163
C 431.654 222.206 97.250
C 434.680 222.186 95.652
C 438.021 223.841 96.814
C 441.246 226.065 97.029
C 444.401 225.806 98.168
C 447.846 226.061 98.555
C 450.736 227.195 99.659
C 453.610 228.749 100.717
C 456.897 229.513 101.643
C 459.320 230.189 103.674
C 462.753 229.958 105.049
C 464.883 231.711 107.352
C 467.485 234.412 109.175
C 468.561 235.703 112.654
C 470.257 236.207 115.281
C 471.789 237.512 117.986
C 473.027 238.388 120.919
C 473.425 240.542 124.082
C 472.830 242.025 126.726
C 472.195 243.455 129.387
C 472.397 244.611 132.529
C 473.244 244.606 136.214
C 471.443 246.468 138.892
C 471.360 248.056 142.002
C 469.814 248.034 144.961
C 467.909 249.833 147.835
C 467.857 249.930 151.583
C 467.090 250.961 154.445
C 465.011 251.449 157.026
C 462.731 251.854 159.441
C 461.044 250.975 162.393
C 458.524 252.262 164.372
C 456.270 254.318 167.130
C 453.800 254.072 168.693
C 450.615 253.561 170.952
C 448.304 253.594 172.851
C 445.160 253.291 174.720
C 442.084 253.746 175.626
C 439.020 253.273 176.341
C 435.833 252.491 176.360
C 432.573 252.094 176.294
C 429.093 251.107 176.104
C 425.845 250.327 176.180
C 422.786 249.628 175.675
C 419.582 249.717 173.321
C 416.437 248.715 172.690
C 413.236 248.110 172.330
C 410.271 248.543 171.291
C 406.856 248.821 169.529
C 405.552 248.184 166.757
C 403.294 247.248 164.298
C 401.547 247.349 161.410
C 399.229 246.221 158.548
C 397.461 245.652 155.812
C 396.146 247.327 152.331
C 394.826 247.045 149.891
C 394.123 246.253 145.845
C 393.034 245.775 143.067
C 391.376 245.665 140.028
C 390.302 245.968 136.864
C 389.904 245.536 133.581
C 389.873 243.766 130.666
C 389.975 242.724 127.473
C 390.201 241.298 124.589
C 390.402 240.413 121.158
C 390.473 238.831 118.236
C 390.489 238.133 115.161
C 391.199 238.102 111.589
C 390.552 236.955 108.601
C 391.649 237.327 105.282
C 393.737 234.632 102.220
C 396.340 235.656 98.609
C 397.646 236.302 95.170
C 398.761 235.093 92.037
C 398.290 237.111 89.667
C 400.511 236.510 86.694
C 401.197 237.168 84.269
C 404.722 239.045 82.766
C 406.701 242.232 81.723
C 406.173 243.961 79.992
C 407.478 245.201 77.454
C 408.584 244.307 74.248
C 409.892 245.495 71.861
C 408.477 245.882 68.378
C 408.304 245.739 65.796
C 410.034 247.314 62.207
C 407.877 250.568 60.915
C 405.655 248.952 58.399
C 405.152 250.263 55.546
C 404.482 251.828 52.679
C 404.400 252.406 49.044
C 406.176 254.361 46.406
C 405.819 256.147 44.079
C 407.396 258.517 41.049
C 406.144 257.779 37.132
C 402.377 258.051 35.167
C 401.016 258.364 32.314
C 399.293 259.850 30.810
C 398.148 258.729 27.159
C 397.075 260.532 24.680
C 397.906 262.096 21.607
C 398.085 263.704 18.665
C 398.157 265.529 15.888
C 398.673 266.087 12.628
C 399.262 267.335 9.591
C 399.645 268.217 6.275
C 400.101 269.551 3.335
C 400.803 270.848 0.443
C 401.753 272.075 -2.469
C 402.927 274.712 -4.462
C 404.739 276.988 -6.302
C 406.197 279.016 -8.807
C 407.267 280.435 -11.837
C 408.947 282.181 -13.623
C 409.903 285.827 -15.086
C 412.020 287.834 -17.198
C 414.248 289.861 -19.184
C 416.333 291.452 -21.002
C 418.421 293.380 -23.081
C 420.475 295.075 -24.923
C 423.541 296.955 -25.199
C 426.430 298.469 -24.684
C 429.443 299.109 -24.407
C 432.843 299.441 -24.674
C 435.782 301.785 -25.675
C 439.222 302.402 -24.991
C 442.819 302.610 -24.790
C 446.059 303.003 -24.487
C 449.844 303.146 -24.031
C 452.494 303.922 -23.551
C 455.330 304.300 -21.941
C 458.321 304.961 -20.176
C 460.948 304.107 -17.753
C 462.977 303.460 -15.685
C 465.795 302.535 -13.522
C 468.024 301.801 -11.605
C 469.136 302.606 -7.665
C 470.894 302.666 -4.411
C 472.188 300.420 -1.987
C 474.127 299.680 0.728
C 475.112 298.820 3.466
C 475.648 298.471 6.722
C 475.228 296.406 9.688
C 476.268 296.446 13.285
C 477.643 295.044 16.256
C 476.723 294.384 19.607
C 477.566 294.401 23.042
C 476.504 292.097 25.666
C 476.070 290.406 28.780
C 475.631 290.246 31.741
C 475.374 289.431 34.905
C 473.704 288.326 38.266
C 471.651 286.244 40.360
C 470.170 285.728 42.964
C 467.828 284.504 45.132
C 466.866 282.241 47.484
C 462.860 282.388 49.191
C 459.933 281.864 52.048
C 456.663 280.241 51.742
C 454.091 278.922 53.078
C 450.553 278.189 53.514
C 447.723 278.026 54.492
C 444.315 277.490 54.952
C 441.355 276.661 54.363
C 438.260 275.015 54.137
C 434.463 275.531 54.583
C 430.716 275.406 55.191
C 427.842 275.672 53.309
C 424.596 277.209 51.723
C 421.703 277.252 50.351
C 418.536 276.777 49.096
C 415.513 277.159 47.780
C 412.890 278.565 46.275
C 410.322 279.325 44.235
C 408.119 279.407 41.797
C 404.624 280.631 40.367
C 401.658 280.526 38.662
C 400.600 282.638 35.553
C 398.744 285.105 33.131
C 398.012 285.328 29.855
C 396.433 285.926 26.817
C 395.637 287.482 24.024
C 394.758 289.437 21.341
C 393.646 290.627 18.244
C 393.932 291.886 15.280
C 393.241 292.206 11.653
C 393.774 294.549 8.980
C 393.531 297.758 6.328
C 395.671 299.803 3.845
C 396.867 300.958 1.150
C 398.116 302.897 -1.309
C 399.768 304.440 -3.716
C 401.902 307.212 -5.316
C 404.231 309.147 -5.934
C 406.602 311.030 -6.536
C 408.953 312.807 -8.135
C 411.555 313.612 -10.759
C 414.518 315.829 -10.319
C 416.941 318.000 -11.589
C 420.240 318.453 -11.837
C 423.429 320.640 -11.422
C 426.557 321.485 -13.309
C 429.217 323.010 -13.974
C 432.425 323.844 -13.491
C 435.616 324.546 -12.768
C 439.094 324.152 -13.044
C 441.940 325.610 -11.739
C 445.189 327.997 -10.929
C 447.858 327.878 -9.717
C 451.527 327.585 -8.316
C 454.353 327.820 -7.363
C 457.649 327.654 -5.757
C 460.011 328.040 -3.575
C 462.327 327.483 -1.466
C 464.171 326.473 1.053
C 465.936 325.817 3.745
C 467.792 324.542 6.583
C 469.716 323.542 9.124
C 471.045 322.518 11.824
C 470.817 321.879 15.742
C 472.127 320.528 18.526
C 473.642 319.614 21.284
C 474.332 319.595 24.381
C 474.685 319.244 28.201
C 473.172 317.961 30.621
C 472.475 316.375 33.623
C 471.012 315.754 36.603
C 470.037 313.895 39.832
C 468.796 312.649 42.633
C 466.405 313.480 45.834
C 465.130 312.609 48.156
C 462.254 310.966 50.708
C 460.598 309.854 52.980
C 458.988 309.003 55.925
C 456.905 308.578 58.521
C 454.450 307.463 60.484
C 452.273 305.144 61.715
C 449.700 303.492 63.108
C 447.365 301.536 64.168
C 444.520 299.996 65.627
C 442.258 297.868 66.810
C 439.785 296.568 68.273
C 436.438 295.872 69.530
C 434.455 294.100 71.423
C 431.056 293.880 72.295
C 427.280 292.344 70.987
C 424.855 291.824 72.075
C 422.461 289.162 74.251
C 419.435 286.748 75.415
C 416.599 285.573 76.341
C 413.003 284.668 77.499
C 410.565 285.190 81.083
C 407.554 285.186 81.805
C 403.941 284.425 82.428
C 403.151 288.709 83.286
C 401.109 290.787 81.579
C 400.005 294.513 78.231
C 398.360 297.561 76.195
C 395.121 299.495 77.960
C 391.927 300.108 77.095
C 389.076 300.784 75.581
C 386.148 301.973 74.538
C 383.388 303.635 73.619
C 379.487 304.927 70.750
C 378.244 307.039 66.015
C 375.031 309.451 65.230
C 372.890 310.058 63.184
C 370.204 311.585 62.316
C 368.209 313.413 60.396
C 366.513 312.905 59.091
C 362.418 314.188 57.509
C 360.514 317.028 56.536
C 360.575 321.474 54.850
C 358.711 325.378 52.757
C 356.213 328.091 52.483
C 354.931 331.749 52.962
C 354.273 335.693 53.278
C 356.656 338.379 50.847
C 357.300 341.308 47.819
C 359.172 344.806 48.094
C 359.750 348.450 48.915
C 358.660 351.788 49.219
C 356.775 355.852 50.526
C 358.022 359.149 48.717
C 355.314 361.186 45.534
C 352.309 363.267 44.223
C 350.601 366.380 43.903
C 348.566 369.764 46.002
C 346.340 372.981 43.361
C 345.224 376.514 44.862
C 344.638 380.198 45.846
C 341.658 380.639 48.648
C 340.296 383.996 47.145
C 339.087 386.522 43.073
C 335.391 387.209 41.960
C 336.601 391.149 44.440
C 334.835 392.700 46.341
C 332.294 395.752 46.520
C 329.241 397.676 48.548
C 327.322 399.294 47.396
C 325.827 401.911 47.788
C 324.204 404.737 47.220
C 324.534 408.454 47.164
C 321.604 410.658 46.637
C 320.184 414.403 45.788
C 318.068 416.554 46.422
C 315.824 419.500 49.501
C 314.799 422.504 52.608
C 311.665 424.407 53.156
C 310.220 427.638 51.025
C 308.618 430.045 53.202
C 307.971 433.827 55.140
C 307.285 439.290 56.121
C 307.179 442.401 56.795
C 305.248 446.093 54.542
C 303.124 447.909 55.852
C 299.627 449.371 56.778
C 297.285 449.172 59.243
C 294.160 450.359 60.563
C 288.938 447.475 61.364
C 286.057 446.932 63.450
C 281.521 444.686 64.494
C 278.819 445.423 66.981
C 274.938 445.758 66.377
C 273.281 447.535 65.897
C 271.139 450.051 64.853
C 268.470 450.890 61.425
C 267.223 453.866 58.802
C 262.183 452.957 59.437
C 256.762 450.768 60.940
C 254.925 452.191 57.683
C 252.527 454.356 59.419
C 250.521 457.390 59.023
C 247.309 455.957 60.603
C 245.132 457.624 61.361
C 242.476 460.721 60.536
C 239.647 463.977 61.514
C 238.498 464.896 63.493
C 237.096 465.568 66.405
C 235.731 466.197 68.300
C 234.413 466.774 70.798
C 231.098 467.498 72.240
C 227.555 468.666 75.748
C 225.758 469.423 77.065
C 222.353 471.280 75.829
C 220.058 472.486 78.165
C 218.205 473.531 81.578
C 215.697 476.643 82.992
C 214.136 478.492 84.713
C 211.808 477.202 87.205
C 211.052 477.454 91.803
C 208.730 480.537 94.907
C 206.198 479.813 97.114
C 204.703 476.718 100.753
C 202.808 477.201 102.752
C 202.832 475.872 106.021
C 200.762 477.092 109.663
C 199.383 476.163 112.928
C 196.892 476.437 115.850
C 195.630 479.400 118.119
C 193.337 480.403 120.345
C 193.629 483.201 124.263
C 191.027 484.355 127.095
C 190.330 484.639 129.579
C 191.396 484.938 134.259
C 190.190 485.727 136.787
C 188.747 485.187 139.443
C 187.820 485.802 142.496
C 187.491 484.513 145.784
C 187.018 483.874 149.045
C 186.276 483.328 152.239
C 186.923 482.461 155.406
C 186.856 481.455 158.586
C 187.208 480.674 161.930
C 187.016 479.796 165.065
C 186.862 478.685 168.111
C 186.803 477.335 171.121
C 185.130 475.666 173.714
C 183.799 473.426 175.963
C 182.897 471.509 178.796
C 182.710 470.005 181.965
C 181.843 467.968 184.004
C 179.026 466.433 186.464
C 178.066 463.902 188.839
C 177.055 461.269 191.090
C 176.381 458.848 193.056
C 175.482 456.358 195.378
C 174.716 453.952 197.405
C 173.327 450.660 197.903
C 171.992 447.660 197.562
C 171.568 444.626 197.138
C 171.653 441.201 197.070
C 170.069 437.913 198.417
C 169.564 434.495 197.550
C 169.621 430.932 196.980
C 169.439 427.708 196.420
C 169.486 423.990 195.565
C 168.832 421.316 195.042
C 168.177 418.607 193.307
C 167.217 415.723 191.501
C 167.415 413.448 188.622
C 167.488 411.707 186.219
C 167.859 409.230 183.536
C 168.084 407.288 181.219
C 166.073 406.433 177.665
C 165.053 404.974 174.423
C 166.432 404.193 171.247
C 166.361 402.609 168.220
C 166.309 401.985 165.252
C 165.561 401.785 162.025
C 166.432 402.723 158.618
C 165.248 402.005 155.139
C 165.658 401.085 151.723
C 165.037 402.371 148.487
C 163.914 401.838 145.176
C 165.067 403.410 142.091
C 165.536 404.326 138.672
C 164.626 405.040 135.906
C 164.276 405.674 132.711
C 164.002 407.760 129.412
C 165.042 410.235 127.020
C 164.495 411.993 124.601
C 164.683 414.652 122.461
C 165.902 416.095 119.631
C 164.819 420.185 118.588
C 164.064 423.394 116.111
C 165.394 426.804 116.268
C 165.937 429.630 114.904
C 166.156 433.257 114.697
C 165.719 436.159 114.085
C 165.757 439.635 113.904
C 166.470 442.613 114.551
C 167.810 445.859 114.605
C 166.836 449.584 114.836
C 166.409 453.356 114.697
C 166.553 455.997 116.906
C 165.373 458.870 119.308
C 165.547 461.603 120.967
C 166.141 464.682 122.381
C 165.968 467.505 124.117
C 164.938 469.786 126.321
C 164.702 472.049 128.804
C 165.269 474.001 131.386
C 164.306 477.174 133.569
C 164.727 479.967 135.500
C 163.730 480.473 139.241
C 162.093 481.781 142.558
C 162.948 482.189 145.787
C 163.295 483.407 149.024
C 162.732 483.751 152.252
C 161.751 484.137 155.520
C 161.607 484.812 158.950
C 161.477 484.111 162.104
C 162.365 484.434 165.687
C 161.144 483.376 168.897
C 159.038 482.977 172.474
C 158.172 480.386 175.206
C 158.129 478.821 177.959
C 157.275 477.126 180.745
C 156.810 475.087 183.301
C 154.961 472.486 185.450
C 153.573 469.886 186.378
C 152.233 467.252 187.269
C 151.332 464.563 189.060
C 151.717 461.661 191.453
C 149.757 458.491 191.406
C 148.383 455.710 193.010
C 148.338 452.372 192.979
C 146.436 448.980 192.918
C 146.575 445.617 194.569
C 145.618 442.737 195.364
C 144.958 439.504 194.786
C 144.336 436.326 193.943
C 145.111 432.915 193.633
C 143.552 430.033 192.541
C 141.333 426.591 192.169
C 141.265 424.075 190.662
C 141.382 420.611 188.793
C 141.087 417.872 187.626
C 140.982 414.777 185.656
C 140.081 412.586 183.448
C 140.082 410.553 181.000
C 140.321 409.080 178.078
C 140.165 407.656 175.122
C 140.544 406.233 171.812
C 140.775 404.681 168.862
C 140.920 403.735 165.832
C 140.147 404.385 161.986
C 140.568 403.506 158.770
C 140.607 402.367 155.697
C 139.619 401.960 152.710
C 138.663 401.991 148.979
C 138.893 403.860 146.480
C 139.279 405.014 143.234
C 138.701 406.799 140.426
C 139.239 408.281 136.912
C 139.328 409.911 134.036
C 137.235 412.449 131.621
C 137.135 414.023 129.321
C 137.535 417.297 126.750
C 137.645 419.273 124.466
C 137.281 421.230 121.632
C 136.598 423.570 119.326
C 136.745 426.309 117.429
C 138.293 428.862 115.781
C 139.128 431.736 114.253
C 140.383 434.384 112.905
C 141.065 437.518 111.386
C 142.444 440.126 109.857
C 142.935 442.862 108.369
C 142.853 446.368 107.383
C 143.680 448.718 105.273
C 143.282 452.181 104.812
C 145.332 454.683 104.058
C 143.739 459.071 102.144
C 142.331 462.780 103.231
C 141.329 464.990 101.841
C 141.500 469.216 100.413
C 141.241 471.483 98.041
C 141.642 474.273 96.426
C 140.037 477.060 94.931
C 139.095 479.914 93.435
C 138.316 482.656 91.724
C 136.897 485.652 91.262
C 135.515 488.456 90.099
C 134.225 491.564 89.326
C 133.003 494.319 88.083
C 131.558 496.955 86.856
C 129.867 499.533 85.679
C 128.318 501.254 83.045
C 126.183 502.622 80.717
C 124.176 504.713 78.689
C 122.347 507.380 77.318
C 120.323 508.702 75.524
C 119.198 510.043 71.880
C 116.677 511.565 69.807
C 114.088 512.936 67.701
C 111.658 514.161 66.033
C 109.169 515.655 64.041
C 106.769 516.918 62.273
C 103.876 516.403 60.180
C 101.364 515.163 58.434
C 98.610 514.060 57.559
C 95.309 513.344 56.984
C 92.351 513.588 54.468
C 89.309 511.970 53.566
C 85.950 510.743 53.081
C 82.973 509.533 52.434
C 79.506 508.004 51.989
C 77.167 506.821 50.997
C 74.960 504.482 50.342
C 72.667 501.966 49.386
C 70.825 498.835 49.941
C 69.462 496.230 50.349
C 67.356 493.288 50.971
C 65.752 490.764 51.457
C 65.900 486.728 50.411
C 65.187 483.113 50.087
C 64.533 480.284 52.129
C 63.440 477.083 52.609
C 63.256 474.130 53.281
C 63.684 470.844 53.455
C 64.836 468.008 55.424
C 64.907 464.273 55.159
C 64.387 460.951 56.332
C 66.213 457.980 56.922
C 66.423 454.456 56.702
C 68.072 452.120 58.970
C 69.302 449.170 60.561
C 70.585 446.461 60.633
C 71.713 443.466 61.335
C 74.231 440.677 62.425
C 76.681 439.148 64.568
C 78.831 437.062 65.087
C 81.630 435.600 66.394
C 83.105 433.496 68.626
C 87.438 433.043 68.710
C 91.040 431.136 69.336
C 93.971 432.282 71.212
C 96.739 431.675 72.664
C 100.198 432.245 73.643
C 103.175 432.125 73.977
C 106.529 432.646 74.749
C 109.129 434.020 75.821
C 111.915 435.037 77.702
C 115.699 435.749 77.455
C 119.444 436.252 77.837
C 121.646 438.903 77.864
C 124.366 441.456 76.641
C 126.723 443.611 76.872
C 129.345 445.703 77.634
C 131.862 447.862 77.534
C 134.005 450.149 76.391
C 135.898 452.892 75.911
C 137.285 455.866 76.094
C 140.270 458.323 75.195
C 142.589 460.808 75.592
C 142.808 464.214 73.694
C 144.012 467.217 71.474
C 143.758 470.572 71.439
C 144.404 473.969 71.086
C 144.432 476.962 69.710
C 144.597 479.898 67.937
C 144.815 483.251 66.961
C 143.744 486.075 65.806
C 143.353 489.758 65.686
C 142.197 492.297 63.421
C 141.839 495.096 60.350
C 139.188 496.968 58.253
C 137.322 499.263 57.122
C 135.522 501.365 55.196
C 133.329 503.276 53.633
C 130.988 504.350 50.776
C 128.701 504.380 48.698
C 126.375 504.379 46.669
C 123.767 505.329 44.787
C 120.561 507.126 43.897
C 117.998 505.978 41.447
C 115.442 506.616 39.154
C 112.251 505.920 38.464
C 109.462 504.728 36.029
C 105.974 505.670 35.029
C 103.331 505.624 33.337
C 100.464 504.278 32.246
C 97.677 502.701 31.276
C 94.254 501.928 31.419
C 92.013 499.943 29.700
C 89.296 498.367 27.045
C 87.100 496.426 26.913
C 83.997 494.002 26.872
C 81.597 492.284 26.387
C 78.917 489.780 26.239
C 77.330 487.032 25.589
C 75.710 484.310 25.884
C 74.634 481.306 26.649
C 73.705 478.182 27.060
C 72.696 474.854 28.076
C 71.550 471.807 28.825
C 71.017 468.780 29.634
C 72.351 465.067 30.128
C 71.842 461.945 31.263
C 71.156 458.815 31.948
C 71.410 455.657 31.789
C 72.178 451.885 31.957
C 74.257 449.938 33.250
C 75.713 447.177 34.760
C 77.949 444.721 35.367
C 79.720 441.809 37.161
C 81.654 439.420 38.381
C 84.928 437.112 37.603
C 86.776 435.212 38.471
C 90.173 433.514 40.221
C 92.355 431.760 41.361
C 94.708 429.365 42.209
C 97.435 427.468 42.684
C 100.288 426.241 43.899
C 102.588 425.558 46.322
C 105.354 424.877 48.105
C 107.776 424.426 50.187
C 110.827 423.767 51.875
C 113.206 423.167 54.117
C 115.918 422.412 55.539
C 119.439 422.145 56.431
C 121.782 420.806 58.269
C 125.267 420.951 58.708
C 128.789 421.285 58.889
C 132.330 420.497 59.213
C 136.524 419.055 59.268
C 139.315 416.856 61.893
C 143.195 416.644 62.951
C 146.887 416.513 64.128
C 149.879 414.849 62.938
C 151.404 412.985 64.184
C 152.469 409.535 65.683
C 155.048 407.051 67.438
C 157.285 404.254 68.584
C 156.462 402.865 73.628
C 157.202 400.223 77.354
C 157.662 397.266 78.153
C 158.895 395.286 80.871
C 160.325 393.397 83.093
C 162.213 390.450 83.670
C 164.025 387.862 84.804
C 165.601 385.241 86.107
C 168.154 383.111 86.494
C 170.181 380.537 87.118
C 172.644 378.212 87.788
C 174.559 375.685 88.550
C 176.425 373.081 89.076
C 178.318 370.393 89.359
C 178.723 366.965 89.982
C 179.104 363.546 89.856
C 180.217 360.194 90.026
C 182.113 357.251 90.320
C 182.707 354.313 90.039
C 182.193 350.490 91.250
C 182.910 346.993 90.778
C 183.498 343.480 90.200
C 184.155 340.436 89.502
C 184.883 337.027 89.010
C 185.516 333.911 88.394
C 184.593 330.845 86.734
C 183.163 328.491 84.913
C 182.342 326.610 82.599
C 182.106 324.517 79.897
C 181.614 320.850 78.697
C 180.406 318.951 75.936
C 179.800 317.057 72.924
C 179.049 315.255 70.291
C 178.232 313.428 67.043
C 177.202 311.724 65.072
C 175.349 310.722 62.554
C 173.212 309.502 60.015
C 171.242 309.876 56.936
C 169.542 310.244 54.531
C 167.817 310.457 51.298
C 166.272 310.720 48.704
C 162.331 311.321 47.472
C 159.283 311.837 45.441
C 158.088 313.915 42.823
C 155.872 314.685 40.339
C 153.781 316.040 38.609
C 151.035 317.478 37.424
C 149.438 320.537 36.269
C 146.164 321.586 34.784
C 144.086 323.245 32.415
C 141.538 325.695 32.308
C 138.436 326.789 31.008
C 137.310 330.197 30.345
C 135.409 333.053 29.359
C 132.924 334.717 29.151
C 130.552 336.861 28.433
C 128.274 340.026 28.749
C 127.600 343.538 29.132
C 125.693 345.834 29.704
C 124.579 348.895 30.741
C 123.665 352.101 30.057
C 122.467 354.793 33.267
C 120.474 357.944 35.028
C 121.806 360.666 37.087
C 121.489 363.542 38.417
C 121.777 366.076 41.013
C 121.256 368.073 43.189
C 121.418 370.407 45.766
C 122.598 372.260 47.995
C 123.855 374.944 49.879
C 123.572 376.695 53.305
C 123.443 378.966 56.348
C 125.236 379.391 59.259
C 126.208 379.203 63.058
C 127.659 380.031 65.790
C 129.277 381.431 68.483
C 130.532 382.100 71.481
C 131.436 381.727 74.670
C 133.109 381.563 77.587
C 135.415 381.534 79.929
C 136.419 381.773 83.762
C 138.239 382.598 86.540
C 140.077 380.193 89.008
C 141.217 378.240 92.214
C 144.057 376.984 93.510
C 146.591 375.990 95.672
C 148.387 374.002 97.589
C 149.907 371.812 99.754
C 152.171 370.119 101.815
C 154.157 367.723 102.692
C 157.256 366.218 104.059
C 158.454 363.029 105.203
C 159.301 359.606 107.429
C 160.323 355.903 107.020
C 162.038 353.240 107.020
C 163.172 350.080 107.318
C 164.409 347.028 107.068
C 164.316 343.188 106.867
C 163.736 340.303 105.923
C 163.162 337.442 104.916
C 163.516 334.223 104.044
C 165.202 331.136 102.658
C 163.501 328.193 101.129
C 163.374 324.795 100.331
C 163.074 322.672 97.771
C 161.390 319.626 96.038
C 162.361 316.570 94.096
C 161.984 313.797 92.676
C 160.872 311.767 90.255
C 159.613 309.950 87.743
C 159.719 308.347 84.621
C 157.626 306.409 82.674
C 155.494 303.362 80.919
C 154.240 302.632 78.370
C 152.807 301.607 74.847
C 151.600 300.422 72.380
C 149.962 299.585 69.204
C 147.647 299.074 66.997
C 145.842 299.248 64.383
C 143.933 300.178 61.882
C 141.714 300.965 59.592
C 139.649 302.228 56.896
C 137.709 303.120 54.327
C 135.695 304.403 52.229
C 132.576 306.739 51.443
C 130.644 308.311 49.187
C 128.510 309.446 46.973
C 125.736 310.492 45.844
C 122.513 312.277 44.718
C 121.130 315.072 44.974
C 119.301 317.935 44.284
C 117.111 320.467 44.724
C 115.237 323.774 44.100
C 113.477 326.573 44.075
C 110.497 328.608 45.981
C 108.984 330.936 46.250
C 107.779 334.748 47.474
C 106.460 337.424 47.961
C 104.420 340.185 48.421
C 102.533 342.717 49.553
C 101.559 345.664 50.775
C 101.767 349.028 51.297
C 101.557 352.175 52.454
C 101.759 355.276 53.317
C 101.463 358.509 54.751
C 101.632 361.754 55.447
C 101.186 364.622 56.679
C 100.717 367.399 58.990
C 100.069 370.558 59.499
C 99.721 372.838 62.152
C 101.965 376.817 62.933
C 100.341 379.222 64.746
C 98.049 381.245 66.119
C 97.424 384.910 66.811
C 96.173 386.674 70.230
C 94.665 387.781 70.863
C 93.997 389.960 73.063
C 92.764 391.875 74.742
C 93.119 396.543 74.687
C 90.716 398.658 77.297
C 88.212 401.107 78.390
C 87.602 401.207 82.095
C 85.375 401.177 86.093
C 83.958 401.913 89.430
C 81.652 403.378 92.194
C 80.870 403.346 95.612
C 78.588 403.687 97.142
C 76.195 404.384 98.878
C 73.180 405.434 100.858
C 72.649 406.425 104.492
C 73.281 409.059 107.409
C 73.459 411.787 108.345
C 71.559 413.536 109.893
C 69.820 416.839 111.425
C 69.132 420.242 112.186
C 66.517 422.671 112.141
C 65.740 425.445 112.727
C 64.372 429.080 111.813
C 63.006 431.428 108.579
C 62.849 433.853 107.861
C 60.791 437.279 107.951
C 59.606 441.302 108.126
C 56.042 444.483 110.363
C 56.257 448.718 108.378
C 55.868 450.613 107.825
C 55.683 453.861 107.448
C 55.283 456.314 104.797
C 52.385 459.259 103.355
C 50.176 460.745 100.264
C 49.303 463.852 98.751
C 47.126 466.001 98.811
C 45.838 469.283 99.265
C 47.872 471.090 99.465
C 46.929 474.625 99.219
C 48.913 478.008 101.862
C 49.553 480.627 104.428
C 50.381 483.723 105.570
C 50.854 486.893 106.877
C 49.160 489.778 107.627
C 48.147 492.319 109.592
C 47.925 496.746 110.361
C 46.771 497.049 114.431
C 46.383 497.820 116.622
C 46.241 497.653 120.089
C 46.658 496.293 123.833
C 45.623 493.257 127.230
C 46.966 492.614 130.836
C 47.870 496.145 133.645
C 47.336 498.225 135.754
C 45.559 499.809 137.888
C 43.448 502.198 139.293
C 41.997 504.464 142.326
C 42.069 508.164 144.781
C 39.599 511.204 146.929
C 38.522 514.141 148.330
C 37.663 517.710 150.732
C 37.073 521.496 150.334
C 35.329 523.637 151.013
C 33.404 526.523 151.710
C 31.212 529.627 152.574
C 30.960 532.721 152.350
C 26.636 534.306 153.084
C 24.015 536.359 152.136
C 21.901 539.355 155.846
C 22.327 542.424 156.260
C 23.753 546.279 157.199
C 20.324 548.479 156.216
C 18.195 549.844 156.772
C 15.984 551.158 157.951
C 14.976 553.843 157.714
C 11.741 555.526 157.161
C 10.729 559.838 155.507
C 7.565 559.396 159.754
C 5.839 560.619 161.987
C 4.496 562.413 162.621
C 4.020 565.229 166.473
C 3.463 569.904 167.487
C 3.674 571.525 169.732
C 2.373 571.964 171.857
C -0.229 575.274 174.292
C -2.317 576.907 177.427
C -3.031 578.763 181.257
C -5.617 579.617 183.029
C -7.097 579.627 186.252
C -8.941 579.981 189.035
C -10.983 580.204 191.649
C -11.863 581.091 194.754
C -13.212 581.427 197.786
C -14.439 582.243 200.908
C -15.909 582.571 203.800
C -17.205 582.734 206.772
C -18.314 582.781 209.879
C -20.241 581.431 212.481
C -21.494 579.792 215.236
C -22.884 578.848 218.349
C -24.108 578.761 221.640
C -24.993 577.489 224.221
C -27.739 575.450 226.376
C -28.668 573.892 229.488
C -29.524 572.190 232.551
C -30.069 570.753 235.348
C -30.941 569.245 238.408
C -31.592 567.781 241.221
C -31.500 564.792 243.239
C -31.036 561.755 244.450
C -29.849 559.253 245.827
C -28.319 556.931 247.828
C -28.830 554.104 250.452
C -27.303 551.138 251.697
C -25.463 548.533 253.387
C -23.947 546.010 254.829
C -21.897 543.196 256.390
C -20.974 540.760 257.423
C -19.381 537.893 257.543
C -17.899 534.684 257.643
C -15.247 532.277 256.822
C -13.165 530.318 256.021
C -10.408 527.950 255.511
C -8.179 525.979 254.931
C -7.366 522.901 252.236
C -5.746 520.150 250.368
C -2.694 519.430 248.704
C -0.447 517.276 247.296
C 1.383 515.814 245.367
C 2.667 514.109 242.826
C 4.754 514.166 239.846
C 6.073 511.739 237.317
C 8.605 510.220 235.327
C 9.367 509.615 231.926
C 10.561 507.411 229.432
C 12.416 508.195 226.388
C 14.226 507.975 223.318
C 14.760 506.949 220.552
C 15.969 506.084 217.633
C 16.683 506.230 213.789
C 17.703 507.796 210.716
C 17.879 507.838 207.681
C 18.063 509.066 204.497
C 19.882 509.890 201.741
C 17.947 511.654 198.258
C 17.396 512.540 194.269
C 16.858 515.793 192.673
C 16.811 517.626 190.069
C 15.568 520.191 187.806
C 14.368 521.699 185.509
C 13.042 524.052 183.314
C 11.968 526.777 182.209
C 11.561 529.888 180.633
C 9.168 531.901 178.373
C 7.357 534.173 175.926
C 5.163 536.825 176.093
C 1.802 538.850 175.964
C -0.111 541.400 175.660
C -1.728 544.375 175.058
C -3.974 546.789 174.679
C -6.872 548.438 174.784
C -9.332 550.678 175.298
C -11.132 553.254 176.260
C -14.341 555.551 175.834
C -16.246 558.393 175.760
C -19.210 559.360 178.112
C -22.746 560.323 179.512
C -24.040 562.241 181.955
C -26.047 564.392 183.806
C -28.349 565.353 185.959
C -30.995 566.088 188.021
C -33.239 567.615 190.229
C -34.747 568.111 193.046
C -36.173 570.112 195.820
C -38.360 569.680 198.639
C -41.666 569.255 201.145
C -42.693 567.837 204.589
C -43.561 567.660 207.629
C -44.984 566.884 210.585
C -45.855 566.043 213.658
C -47.281 563.789 216.430
C -47.710 561.421 218.369
C -48.070 559.048 220.309
C -48.573 557.223 223.078
C -48.375 556.281 226.734
C -48.456 552.825 228.128
C -49.166 550.569 230.697
C -47.787 548.235 232.646
C -47.725 544.658 234.173
C -47.112 542.992 237.475
C -47.038 540.663 239.576
C -45.856 537.821 240.899
C -44.526 534.953 241.993
C -42.368 533.001 243.959
C -41.711 529.649 244.469
C -41.691 525.730 245.712
C -39.874 523.448 246.030
C -37.330 520.513 246.675
C -35.770 518.047 247.334
C -33.487 515.188 247.629
C -32.034 512.358 247.021
C -29.860 510.137 246.343
C -27.488 508.294 245.021
C -25.408 506.218 243.554
C -22.745 504.369 241.936
C -20.332 502.458 240.639
C -18.191 500.879 238.899
C -16.945 499.534 235.371
C -14.530 498.118 233.512
C -12.363 496.325 231.830
C -11.297 494.403 229.542
C -9.988 492.552 226.427
C -9.249 493.144 223.445
C -7.693 493.092 220.348
C -7.340 493.003 216.991
C -5.665 493.185 213.527
C -4.725 493.393 210.364
C -6.005 492.979 206.511
C -5.490 493.222 203.781
C -5.175 494.865 199.948
C -4.684 495.524 197.040
C -4.234 495.681 193.610
C -4.462 496.075 190.286
C -4.472 497.414 187.231
C -3.517 499.610 184.803
C -3.281 501.608 182.112
C -2.742 503.782 179.791
C -2.731 505.864 176.917
C -1.987 508.030 174.509
C -1.966 509.726 171.850
C -2.957 511.751 168.990
C -2.193 513.188 166.160
C -3.680 515.158 163.656
C -2.490 515.719 160.360
C -0.730 515.972 157.198
C 0.188 515.923 155.006
C 1.505 516.287 153.178
C 2.336 516.260 149.826
C 3.966 517.460 146.590
C 4.504 517.875 143.457
C 5.118 518.595 140.488
C 5.611 521.531 137.248
C 6.809 521.872 134.464
C 10.148 522.091 132.822
C 8.973 524.163 129.005
C 8.020 524.115 125.799
C 8.279 523.156 122.937
C 7.655 518.673 119.646
C 9.874 516.310 117.105
C 13.444 514.328 114.902
C 14.304 512.043 112.759
C 15.543 511.386 109.501
C 16.731 510.172 106.606
C 17.669 508.809 103.723
C 19.730 508.270 101.141
C 21.173 507.547 98.222
C 23.086 506.738 95.464
C 24.417 505.885 92.612
C 25.704 505.272 89.696
C 27.023 504.902 86.693
C 26.716 504.327 83.247
C 26.449 504.500 79.819
C 26.887 504.319 76.314
C 28.159 503.943 73.061
C 28.204 504.243 70.066
C 26.876 503.163 66.404
C 26.951 503.655 62.837
C 26.905 504.265 59.281
C 27.026 504.978 56.173
C 27.131 505.488 52.690
C 27.208 506.122 49.516
C 25.857 507.919 46.695
C 24.159 509.900 44.671
C 23.187 512.313 42.999
C 22.779 515.072 41.009
C 21.698 516.390 37.512
C 20.381 519.279 35.899
C 19.674 522.372 34.178
C 18.812 525.096 32.572
C 17.930 528.439 30.958
C 16.759 530.523 29.497
C 14.961 533.201 28.886
C 12.846 535.927 28.115
C 11.241 539.142 28.882
C 9.844 541.665 29.585
C 8.460 545.018 30.148
C 7.210 547.719 30.720
C 3.570 549.243 32.073
C 0.851 551.496 33.176
C 0.291 554.152 35.463
C -1.528 556.785 36.661
C -3.175 558.644 38.403
C -5.491 560.008 40.349
C -6.378 561.216 43.665
C -9.261 562.930 45.331
C -10.785 565.417 47.375
C -12.804 565.669 50.268
C -15.525 567.183 51.944
C -15.924 567.856 55.509
C -17.161 568.924 58.683
C -19.258 569.289 60.794
C -21.112 570.143 63.356
C -22.766 569.936 66.896
C -22.788 569.527 70.469
C -24.265 569.056 73.084
C -24.857 568.041 76.294
C -25.087 568.722 79.620
C -26.009 565.556 82.469
C -27.503 563.887 85.931
C -25.850 561.668 88.332
C -25.722 560.302 91.206
C -25.170 557.635 93.620
C -25.478 555.462 95.664
C -25.086 552.829 97.905
C -23.762 550.472 99.482
C -22.175 548.434 101.862
C -22.399 545.003 103.611
C -22.342 541.929 105.842
C -20.744 538.877 105.896
C -20.139 535.018 105.498
C -18.785 532.163 106.013
C -17.155 529.320 107.059
C -16.045 526.218 107.454
C -15.491 522.977 106.892
C -14.124 519.941 106.390
C -12.064 517.426 105.904
C -11.350 513.522 105.919
C -9.639 510.591 106.360
C -8.500 508.041 103.630
C -8.017 504.800 101.472
C -5.583 503.314 99.687
C -3.469 500.982 98.212
C -2.246 498.975 95.903
C -1.352 496.747 93.447
C 0.373 494.553 91.337
C 1.789 493.577 88.599
C 4.423 492.005 86.520
C 4.895 490.842 83.152
C 4.891 488.634 79.615
C 5.221 489.045 75.787
C 6.392 488.971 72.846
C 6.877 488.656 69.525
C 7.528 488.877 66.294
C 6.723 489.171 62.544
C 5.684 490.222 59.831
C 4.660 491.337 57.140
C 4.466 492.250 53.919
C 5.642 493.569 50.576
C 3.543 495.293 48.024
C 2.838 496.176 44.719
C 2.350 498.798 42.711
C 0.264 500.727 40.056
C 0.792 502.656 36.884
C 0.012 504.163 34.245
C -1.264 506.710 32.483
C -2.637 509.353 30.958
C -2.583 512.493 29.387
C -4.840 514.641 27.899
C -7.362 516.627 25.329
C -8.520 519.284 24.871
C -9.829 522.930 24.164
C -11.034 525.511 23.250
C -12.536 528.824 22.764
C -14.718 531.217 22.721
C -16.238 533.961 23.256
C -17.725 536.583 24.552
C -19.559 539.022 25.766
C -21.120 541.843 27.419
C -22.639 544.536 28.685
C -24.194 546.756 30.344
C -26.737 547.732 33.240
C -28.144 550.098 35.169
C -29.835 552.446 36.706
C -32.258 553.766 38.272
C -34.980 555.102 40.649
C -35.823 554.893 43.654
C -37.011 555.659 46.820
C -38.709 555.336 49.721
C -39.863 556.031 53.329
C -41.050 556.130 56.414
C -43.735 554.420 58.968
C -44.795 554.218 61.539
C -45.348 553.006 65.503
C -46.171 552.565 68.378
C -47.679 552.205 71.475
C -49.136 551.167 74.313
C -49.628 549.960 77.383
C -48.828 549.347 80.641
C -48.530 548.139 83.762
C -47.812 547.192 86.761
C -47.605 545.714 89.980
C -46.880 544.933 93.128
C -46.871 543.676 96.020
C -46.990 541.347 98.818
C -47.065 540.819 102.039
C -47.189 538.151 104.325
C -45.976 535.665 107.046
C -46.818 532.219 109.460
C -48.208 531.943 113.705
C -50.113 528.867 114.240
C -53.281 527.416 116.628
C -55.492 526.134 118.127
C -58.216 525.550 121.333
C -61.822 524.510 123.616
C -63.233 522.880 126.719
C -63.828 519.342 127.985
C -59.853 516.362 130.998
C -57.313 515.506 136.135
C -59.206 514.764 138.586
C -60.038 512.646 140.659
C -61.390 509.624 143.908
C -63.258 509.017 146.727
C -63.247 510.395 151.549
C -63.462 509.820 153.966
C -64.277 508.859 156.064
C -60.865 507.014 159.813
C -56.368 508.278 162.973
C -58.175 508.435 165.958
C -59.799 509.002 169.043
C -61.209 508.799 171.465
C -59.478 504.202 175.553
C -60.445 502.624 179.589
C -60.967 502.174 182.639
C -60.274 501.446 185.440
C -59.635 499.044 188.217
C -59.941 499.541 191.495
C -59.768 500.521 194.387
C -61.224 499.724 196.154
C -61.874 499.065 198.667
C -62.856 497.017 202.043
C -62.816 498.299 205.593
C -62.095 499.108 209.713
C -62.737 499.153 212.159
C -64.621 499.175 215.337
C -66.025 499.326 217.799
C -68.487 496.603 220.044
C -71.175 493.560 221.336
C -75.591 491.216 222.153
C -74.666 488.293 225.456
C -72.765 487.140 229.483
C -74.947 483.553 229.104
C -76.510 482.541 232.163
C -78.108 482.765 234.877
C -77.567 481.742 238.601
C -79.673 480.073 240.446
C -81.880 480.754 242.653
C -83.662 479.843 244.209
C -86.341 481.420 245.725
C -89.219 478.976 248.355
C -90.454 479.429 251.727
C -89.567 480.244 254.893
C -89.404 480.940 257.254
C -90.378 479.577 261.076
C -88.618 480.838 263.358
C -87.545 481.214 267.582
C -86.785 482.370 270.791
C -87.335 484.454 273.499
C -85.560 485.545 276.474
C -85.116 488.907 279.837
C -82.401 488.126 282.172
C -79.260 487.913 284.719
C -74.721 489.371 284.562
C -73.040 490.737 283.830
C -70.652 493.519 284.556
C -70.400 496.922 282.199
C -71.170 499.414 282.452
C -69.166 501.487 279.717
C -66.928 503.904 277.656
C -68.020 506.326 274.659
C -70.070 508.834 274.369
C -71.298 512.548 273.995
C -71.098 513.719 271.256
C -70.015 516.909 269.526
C -72.652 519.046 266.896
C -71.841 521.540 265.230
C -71.353 522.614 262.969
C -72.667 525.968 260.213
C -74.124 527.490 257.235
C -76.875 529.636 254.294
C -78.073 530.834 251.080
C -79.765 532.190 249.078
C -81.428 531.185 244.871
C -85.047 530.271 242.630
C -88.618 530.408 241.179
C -91.487 531.097 237.649
C -95.519 534.219 236.759
C -96.927 534.712 233.212
C -100.208 535.660 230.891
C -102.126 534.369 228.203
C -105.221 535.620 227.337
C -107.866 532.728 227.143
C -110.656 531.127 225.663
C -113.878 530.819 225.377
C -116.577 530.062 223.204
C -119.480 529.384 221.661
C -122.449 528.969 220.224
C -124.787 527.308 218.498
C -127.367 526.319 216.630
C -129.996 524.860 214.934
C -132.617 523.990 213.200
C -135.083 523.140 211.267
C -137.418 522.239 209.117
C -139.903 523.017 206.767
C -141.803 523.659 203.969
C -144.146 523.659 201.319
C -146.630 522.835 198.975
C -148.222 523.102 196.435
C -151.055 524.976 194.241
C -152.850 525.256 191.132
C -154.526 525.640 187.960
C -155.880 525.794 185.074
C -157.616 526.033 182.020
C -159.062 526.249 179.132
C -159.149 527.682 175.823
C -158.548 529.341 173.032
C -157.523 530.189 170.240
C -156.519 530.475 166.976
C -157.433 531.782 163.428
C -155.943 532.904 160.394
C -154.466 533.411 157.140
C -153.179 534.104 154.206
C -151.412 534.738 150.885
C -150.481 535.800 148.464
C -148.465 537.304 146.355
C -146.454 539.133 144.095
C -143.217 540.219 142.733
C -140.593 541.194 141.748
C -137.412 542.068 140.138
C -134.754 542.891 138.937
C -132.126 546.126 139.110
C -129.241 548.391 138.624
C -125.696 548.340 138.789
C -122.614 549.659 138.130
C -119.832 550.844 138.374
C -117.195 552.725 139.094
C -114.093 553.059 140.967
C -111.257 555.487 141.259
C -107.825 556.435 141.350
C -105.528 558.054 143.498
C -102.869 560.347 143.918
C -100.115 560.239 146.311
C -97.148 560.951 148.165
C -95.224 562.725 149.628
C -92.688 564.143 151.141
C -90.417 565.385 154.075
C -88.562 565.041 157.137
C -87.088 566.249 159.505
C -85.826 566.585 162.664
C -83.240 566.336 164.862
C -83.811 567.312 169.070
C -82.750 568.590 172.844
C -83.298 566.961 176.079
C -82.636 566.671 179.181
C -83.336 566.183 182.719
C -83.729 566.522 185.672
C -84.480 566.206 189.056
C -85.580 565.015 191.733
C -85.989 563.431 194.841
C -87.553 563.880 198.339
C -88.594 563.951 201.992
C -91.204 562.757 203.897
C -94.544 562.695 205.959
C -96.680 561.661 208.109
C -98.532 560.293 210.665
C -100.890 559.545 212.876
C -103.841 559.475 214.429
C -106.736 558.570 215.891
C -109.336 556.915 217.033
C -112.481 556.703 219.447
C -114.781 555.336 221.581
C -118.611 554.855 220.994
C -122.519 555.041 221.292
C -125.174 553.040 220.773
C -128.241 551.425 221.024
C -131.410 550.743 220.432
C -134.783 550.431 219.865
C -138.062 549.256 219.537
C -140.723 548.304 217.967
C -143.657 546.151 217.267
C -146.684 546.226 215.330
C -150.544 546.923 213.914
C -152.603 546.993 210.646
C -154.647 546.193 208.363
C -156.990 546.143 205.939
C -158.890 545.852 203.254
C -160.799 547.046 200.135
C -161.452 548.254 197.367
C -162.044 549.436 194.577
C -163.256 549.889 191.484
C -164.463 548.954 188.024
C -164.314 551.102 184.982
C -165.513 552.072 181.849
C -164.613 552.456 178.657
C -164.369 554.578 175.406
C -164.887 554.185 171.714
C -165.185 555.071 168.719
C -164.059 556.213 165.778
C -162.697 557.410 162.966
C -161.223 557.144 159.790
C -160.071 559.269 157.324
C -159.657 561.804 154.112
C -157.674 562.662 152.127
C -155.049 563.573 149.338
C -153.394 564.542 147.041
C -150.859 565.660 144.633
C -148.654 567.512 143.152
C -145.939 568.599 141.899
C -142.863 569.582 141.319
C -139.918 570.939 140.792
C -136.458 571.927 140.371
C -133.339 572.934 139.723
C -130.343 573.992 139.678
C -127.392 576.036 141.388
C -124.144 576.897 141.463
C -121.098 578.087 141.244
C -118.709 580.124 141.694
C -115.763 582.359 142.776
C -113.956 582.864 145.280
C -111.237 583.568 147.311
C -109.436 584.942 149.816
C -106.509 585.568 152.240
C -104.357 586.365 154.620
C -103.674 588.927 157.723
C -102.088 589.697 159.884
C -100.528 589.931 163.757
C -98.985 590.461 166.302
C -97.127 591.630 168.980
C -95.960 592.865 171.873
C -94.950 593.143 175.039
C -93.585 592.052 177.968
C -92.681 591.545 181.164
C -91.718 590.608 184.097
C -90.948 590.214 187.538
C -89.768 589.230 190.485
C -88.991 589.042 193.535
C -89.080 589.127 197.176
C -87.523 588.891 200.035
C -88.185 589.082 203.483
C -89.916 586.608 206.384
C -90.284 584.283 208.060
C -89.849 582.325 210.250
C -89.100 581.635 213.367
C -86.759 581.264 216.286
C -85.258 580.100 219.224
C -84.360 576.958 220.916
C -82.166 575.830 223.030
C -81.519 574.941 226.402
C -80.361 573.899 229.375
C -78.996 573.052 232.286
C -78.744 571.316 235.136
C -78.121 570.167 238.205
C -77.553 568.525 241.188
C -76.783 567.438 244.165
C -76.226 566.466 247.212
C -75.901 565.543 250.363
C -74.916 566.176 253.670
C -74.660 566.970 257.009
C -74.239 567.009 260.521
C -73.871 566.165 263.911
C -73.862 566.634 266.884
C -72.106 568.134 270.203
C -72.231 568.709 273.756
C -72.440 569.430 277.285
C -72.836 569.955 280.408
C -72.994 570.495 283.883
C -73.297 571.051 287.059
C -74.385 573.229 289.720
C -75.643 575.672 291.550
C -77.539 577.491 293.181
C -79.880 578.913 295.240
C -80.508 580.802 298.582
C -82.778 583.071 300.126
C -85.390 584.829 301.891
C -87.620 586.618 303.494
C -90.438 588.594 305.139
C -91.989 590.483 306.510
C -94.035 593.007 306.975
C -96.030 595.870 307.548
C -98.784 598.158 306.722
C -100.921 600.069 305.951
C -103.843 602.213 305.371
C -106.175 604.051 304.765
C -106.841 607.734 302.921
C -108.418 610.772 301.520
C -111.061 611.696 299.338
C -113.244 613.967 298.016
C -114.785 615.788 296.141
C -115.699 618.081 293.924
C -116.972 618.775 290.586
C -118.047 621.743 288.572
C -120.254 623.572 286.458
C -120.274 625.146 283.291
C -121.200 627.904 281.281
C -122.110 627.953 277.747
C -123.144 628.962 274.482
C -123.171 630.754 272.079
C -123.778 632.381 269.300
C -123.516 633.389 265.529
C -123.486 632.785 261.984
C -122.922 633.686 259.136
C -122.124 633.513 255.816
C -123.061 633.437 252.546
C -120.075 633.048 249.396
C -118.442 633.519 245.640
C -116.984 631.000 243.416
C -116.000 630.095 240.526
C -113.828 628.500 238.079
C -111.871 627.911 235.885
C -109.673 626.502 233.584
C -107.912 624.376 232.108
C -106.608 621.972 229.905
C -103.433 621.004 227.938
C -100.725 619.796 225.565
C -98.210 617.441 225.592
C -94.617 615.879 225.850
C -92.276 613.742 225.394
C -90.072 611.271 224.463
C -87.418 609.318 224.070
C -84.389 607.994 224.518
C -81.774 605.943 225.054
C -79.838 603.372 225.722
C -76.273 601.633 225.589
C -73.943 599.147 225.261
C -71.506 597.766 227.982
C -68.295 596.740 229.989
C -67.311 594.277 232.060
C -65.463 591.847 233.721
C -63.612 590.472 236.075
C -61.449 589.372 238.505
C -59.569 587.440 240.735
C -58.715 586.222 243.606
C -57.669 583.589 245.995
C -56.328 583.309 249.317
C -53.841 583.224 252.663
C -53.928 583.573 256.510
C -53.855 582.861 259.595
C -53.336 582.793 262.926
C -53.384 582.698 266.226
C -53.074 584.084 269.802
C -53.536 585.748 272.364
C -54.067 587.412 274.910
C -54.563 588.308 278.103
C -55.789 588.026 281.669
C -56.642 590.858 283.936
C -56.968 592.245 287.125
C -59.155 593.708 289.180
C -60.198 596.598 291.565
C -61.861 597.074 294.891
C -62.836 598.604 297.451
C -64.773 600.763 299.128
C -66.802 603.004 300.561
C -69.671 604.029 302.307
C -71.001 606.973 303.527
C -71.994 610.281 305.759
C -74.201 612.168 306.178
C -77.294 614.503 306.878
C -79.369 616.481 307.735
C -82.115 618.877 308.165
C -83.848 621.608 307.990
C -86.147 623.720 307.378
C -88.416 625.659 306.014
C -90.412 627.891 304.663
C -92.890 629.901 302.948
C -95.217 631.894 301.614
C -97.120 633.736 299.858
C -97.700 636.004 296.644
C -99.808 637.706 294.656
C -101.787 639.730 293.004
C -102.591 642.168 291.141
C -103.418 644.778 288.431
C -103.309 645.091 285.319
C -104.065 645.974 282.053
C -103.615 647.085 278.896
C -104.356 647.851 275.195
C -104.463 648.565 271.968
C -102.391 650.289 268.905
C -102.188 650.873 266.185
C -101.290 650.501 262.118
C -100.949 650.751 259.125
C -100.533 651.643 255.805
C -99.453 652.340 252.705
C -98.482 652.040 249.529
C -98.435 650.643 246.418
C -97.671 649.583 243.323
C -97.256 648.212 240.432
C -96.220 647.151 237.208
C -95.980 645.796 234.183
C -95.072 645.031 231.262
C -93.091 644.111 228.347
C -92.896 643.576 225.132
C -90.536 642.642 222.700
C -89.408 639.844 220.170
C -88.440 638.182 217.182
C -88.010 637.024 213.321
C -88.385 636.230 209.906
C -87.626 634.083 206.390
C -86.175 632.969 202.336
C -84.650 635.205 199.398
C -83.845 635.436 196.114
C -81.148 637.252 195.830
C -77.260 639.059 196.372
C -75.892 641.812 197.156
C -72.089 644.080 196.307
C -67.820 646.852 198.142
C -66.828 650.487 196.855
C -62.412 652.330 196.157
C -60.020 652.808 193.839
C -57.674 652.565 191.199
C -56.508 653.256 188.246
C -54.312 655.304 186.359
C -52.390 656.872 184.098
C -50.726 658.479 181.709
C -48.000 659.666 180.173
C -45.751 661.322 178.350
C -43.143 662.625 176.500
C -41.043 664.225 174.586
C -38.918 665.979 172.869
C -36.692 667.877 171.343
C -35.832 670.730 169.493
C -34.813 673.809 168.339
C -33.180 676.551 166.813
C -30.908 678.680 165.186
C -29.737 681.310 164.308
C -29.823 684.580 161.932
C -28.385 687.751 161.012
C -27.042 691.001 160.207
C -25.689 693.841 159.665
C -24.252 696.934 158.793
C -22.930 699.820 158.155
C -22.843 703.376 158.756
C -23.330 706.455 159.843
C -23.204 709.096 161.448
C -22.387 711.902 163.237
C -21.892 715.759 163.130
C -22.023 718.651 165.205
C -21.519 721.462 167.411
C -21.262 724.111 169.326
C -20.914 726.986 171.809
C -21.103 729.414 173.195
C -22.070 731.573 175.470
C -23.263 734.011 177.736
C -24.458 735.109 181.033
C -25.557 735.937 183.663
C -26.451 737.167 187.004
C -27.338 738.111 189.744
C -30.901 738.937 191.752
C -33.403 739.860 194.315
C -34.282 739.056 197.659
C -35.928 739.670 200.589
C -37.746 739.488 203.011
C -40.335 739.227 205.070
C -42.134 737.179 207.481
C -45.082 737.503 209.767
C -46.787 737.231 212.883
C -49.636 735.664 214.273
C -52.474 735.846 216.376
C -54.007 733.207 218.378
C -56.100 731.370 220.612
C -58.720 730.539 221.808
C -61.196 729.394 223.624
C -64.022 726.973 224.831
C -65.399 723.804 225.830
C -67.775 722.008 226.435
C -69.649 719.165 226.747
C -70.939 716.665 228.660
C -73.355 713.519 226.856
C -76.259 710.597 226.681
C -75.989 707.132 225.522
C -77.142 704.167 225.365
C -77.964 700.976 223.821
C -79.356 698.612 222.610
C -80.257 695.643 221.034
C -80.016 692.962 219.437
C -79.769 689.604 218.438
C -81.195 687.023 215.949
C -82.474 684.044 213.971
C -81.554 682.309 211.140
C -81.521 681.075 207.413
C -80.956 679.112 204.947
C -80.328 676.594 202.690
C -79.986 674.746 199.955
C -79.834 673.885 196.736
C -78.922 672.719 193.712
C -77.292 671.444 191.159
C -77.314 669.800 187.546
C -76.409 667.732 184.973
C -74.821 668.719 181.545
C -74.159 669.243 177.714
C -71.540 669.277 175.601
C -69.473 668.884 172.835
C -67.866 669.667 170.067
C -66.546 670.629 167.046
C -64.582 670.979 164.171
C -62.466 672.405 162.186
C -59.573 672.580 159.876
C -58.127 674.853 157.497
C -57.238 677.099 154.098
C -55.487 680.362 152.997
C -53.367 682.369 151.770
C -51.781 684.890 150.191
C -49.984 687.453 149.137
C -49.321 691.062 147.983
C -49.116 694.145 147.931
C -48.894 697.224 147.946
C -47.756 700.354 147.554
C -45.247 703.181 147.457
C -45.956 706.781 148.113
C -45.261 710.175 147.671
C -44.534 712.980 149.328
C -45.159 716.734 150.132
C -43.201 719.884 150.679
C -42.707 722.957 151.071
C -42.804 725.842 152.771
C -43.059 728.597 154.653
C -41.903 730.994 156.945
C -43.067 733.899 158.405
C -44.113 737.773 159.303
C -44.552 739.540 161.604
C -44.870 741.919 164.725
C -45.202 744.067 166.781
C -45.834 746.222 169.685
C -47.407 747.953 171.925
C -48.521 749.050 174.696
C -49.899 749.446 177.647
C -51.598 749.986 180.406
C -53.139 750.176 183.679
C -54.523 750.635 186.685
C -56.164 750.610 189.407
C -59.371 749.499 191.478
C -60.948 749.236 194.434
C -62.648 749.414 197.230
C -65.206 749.504 199.104
C -68.327 749.029 201.312
C -70.218 746.738 202.295
C -72.315 744.786 204.247
C -74.972 742.885 205.102
C -77.209 740.518 207.158
C -79.391 738.404 208.463
C -83.066 736.713 207.928
C -84.999 734.880 208.755
C -87.142 731.314 209.175
C -89.007 729.046 209.892
C -91.566 726.891 210.785
C -94.103 724.701 210.953
C -95.867 721.872 211.031
C -96.412 718.573 211.702
C -97.470 715.385 211.782
C -98.054 712.224 212.047
C -99.278 708.895 211.917
C -99.880 705.662 212.393
C -101.130 702.767 212.345
C -102.647 699.633 211.276
C -103.966 696.743 212.030
C -105.362 693.929 210.451
C -110.095 691.573 211.965
C -107.867 688.860 210.344
C -112.287 685.995 208.312
C -111.934 682.808 205.956
C -109.647 678.762 203.261
C -110.496 676.625 201.784
C -113.262 674.874 198.859
C -113.595 672.943 197.147
C -113.757 670.884 195.175
C -114.149 667.210 194.045
C -117.323 665.927 190.470
C -116.939 665.111 186.384
C -115.902 663.193 183.642
C -114.418 660.959 182.114
C -112.624 657.571 179.924
C -111.485 655.107 178.008
C -110.349 654.419 174.838
C -107.809 653.245 171.658
C -106.671 649.436 171.645
C -104.120 649.174 170.249
C -101.055 648.865 168.717
C -97.502 647.853 166.038
C -95.844 646.874 164.273
C -93.303 647.959 162.009
C -90.472 648.225 159.916
C -88.352 647.198 157.335
C -86.957 648.655 154.468
C -88.546 648.734 151.117
C -89.413 653.320 146.375
C -90.621 651.546 144.627
C -91.397 649.452 142.897
C -93.559 644.442 142.301
C -96.959 642.812 141.220
C -100.373 640.198 139.843
C -103.250 638.967 141.690
C -105.705 636.292 142.526
C -106.092 632.987 144.568
C -109.763 632.200 145.282
C -113.553 631.202 146.649
C -112.776 629.244 151.180
C -114.543 627.711 154.234
C -116.187 625.975 154.422
C -119.052 624.330 155.300
C -117.662 620.115 154.935
C -117.264 618.041 157.139
C -117.323 614.160 157.885
C -118.773 611.635 159.186
C -118.560 610.877 163.555
C -119.175 608.160 166.958
C -121.506 606.511 170.320
C -121.976 604.076 173.048
C -123.044 602.513 175.497
C -125.050 602.086 179.374
C -124.428 602.152 181.640
C -126.483 599.131 183.653
C -125.460 595.951 187.088
C -126.571 594.102 189.889
C -127.011 592.592 192.834
C -127.217 593.840 195.177
C -127.476 592.642 198.448
C -124.696 592.376 201.728
C -124.915 590.799 203.931
C -125.022 589.496 206.195
C -123.012 588.300 210.333
C -122.520 587.358 213.762
C -122.380 584.639 215.854
C -122.251 581.924 219.339
C -123.523 579.339 220.535
C -124.710 578.575 224.505
C -125.413 578.811 227.091
C -126.448 578.743 230.613
C -124.993 577.737 232.768
C -127.979 576.499 235.073
C -128.099 576.734 239.299
C -130.682 574.997 241.598
C -133.292 573.824 243.637
C -134.132 573.291 248.497
C -135.531 572.944 252.075
C -136.518 568.911 254.165
C -138.392 566.052 254.936
C -141.952 564.669 256.560
C -145.646 561.907 257.517
C -146.346 560.025 259.774
C -146.489 557.812 261.762
C -144.548 556.770 265.356
C -143.262 556.515 268.738
C -141.774 555.309 271.122
C -140.720 556.547 274.529
C -140.431 560.677 277.486
C -139.200 562.101 280.801
C -141.407 562.093 284.849
C -143.422 565.673 286.313
C -145.030 566.165 290.189
C -143.982 565.102 293.489
C -143.936 564.777 296.979
C -144.646 563.577 299.428
C -146.861 564.317 302.440
C -147.135 562.373 305.741
C -147.638 561.752 309.034
C -149.269 563.822 312.139
C -151.483 566.353 314.426
C -154.732 570.822 315.960
C -159.770 570.944 315.857
C -163.280 571.001 316.894
C -165.174 572.049 320.756
C -168.453 571.815 319.974
C -171.481 572.603 320.378
C -173.533 577.225 321.426
C -176.590 578.652 324.740
C -181.696 579.290 322.775
C -185.017 578.366 324.800
C -189.443 580.084 325.566
C -193.460 582.939 326.106
C -196.670 582.035 328.065
C -199.597 581.033 330.969
C -201.945 580.037 333.719
C -204.602 579.514 335.852
C -206.302 580.274 338.776
C -208.337 579.033 343.051
C -210.042 578.516 347.489
C -213.248 581.441 348.496
C -215.239 582.583 351.191
C -217.662 583.602 353.568
C -220.112 585.284 355.918
C -222.838 587.450 357.758
C -224.984 589.203 357.320
C -227.147 590.691 357.517
C -231.358 591.861 358.439
C -231.026 595.202 354.281
C -231.897 598.108 352.957
C -230.741 601.744 352.506
C -234.667 605.041 352.067
C -235.478 608.936 350.915
C -236.479 610.531 346.841
C -239.460 612.823 346.604
C -243.115 614.439 343.915
C -246.607 615.223 343.509
C -249.502 617.096 344.593
C -253.452 617.710 342.594
C -255.235 617.752 345.908
C -258.952 617.538 345.842
C -262.871 616.711 346.572
C -265.063 614.253 347.045
C -268.875 613.029 347.403
C -272.283 611.476 349.515
C -276.036 608.930 350.531
C -278.004 607.537 352.755
C -279.253 605.660 354.580
C -281.548 604.412 356.014
C -284.018 604.052 358.526
C -286.510 603.230 360.443
C -287.696 600.988 362.922
C -289.314 599.241 365.288
C -291.131 597.475 367.440
C -291.818 596.054 370.392
C -292.922 594.199 372.934
C -293.945 592.667 375.854
C -295.181 590.880 378.286
C -296.221 588.939 380.671
C -297.052 586.848 383.085
C -298.600 583.911 384.215
C -299.438 580.745 385.276
C -300.450 577.862 387.057
C -301.366 575.537 389.526
C -301.891 572.810 390.687
C -304.223 569.525 391.036
C -304.716 566.237 392.420
C -305.128 562.879 393.674
C -305.281 559.934 394.894
C -305.728 556.725 396.270
C -305.983 553.734 397.485
C -305.419 550.191 397.107
C -304.553 547.175 396.079
C -303.009 544.555 395.520
C -301.088 541.718 395.552
C -301.085 537.832 395.746
C -299.169 534.988 394.785
C -296.941 532.176 394.397
C -295.062 529.542 393.871
C -292.615 526.681 393.249
C -291.369 524.295 392.470
C -289.497 522.251 390.712
C -287.703 519.947 388.719
C -284.908 518.993 386.532
C -282.722 518.290 384.651
C -279.800 517.181 382.727
C -277.447 516.349 381.007
C -276.573 515.836 376.960
C -274.860 515.151 373.754
C -271.910 516.068 372.006
C -269.594 515.626 369.533
C -267.805 515.986 367.110
C -266.587 516.480 364.063
C -264.785 518.697 361.809
C -263.461 518.641 358.307
C -260.975 519.089 355.796
C -260.460 520.898 352.801
C -259.277 520.971 349.469
C -257.782 523.750 347.635
C -256.236 525.778 345.136
C -255.848 526.832 342.357
C -254.821 528.195 339.560
C -254.465 530.850 336.708
C -253.878 534.132 335.358
C -253.974 536.120 333.061
C -254.193 539.107 331.413
C -252.713 541.728 329.825
C -255.110 545.031 328.300
C -256.094 548.173 325.818
C -257.089 551.589 326.690
C -257.544 554.634 325.875
C -259.228 557.860 325.797
C -260.768 560.310 325.013
C -262.508 563.320 324.851
C -263.937 565.952 325.761
C -264.786 569.265 326.557
C -267.555 571.918 326.130
C -269.790 574.962 325.726
C -272.211 576.580 327.567
C -275.754 577.756 328.784
C -277.928 579.634 330.198
C -279.878 582.064 331.657
C -282.375 583.841 332.928
C -285.401 584.644 334.080
C -288.016 585.692 335.923
C -289.970 586.798 338.324
C -293.415 588.390 339.487
C -295.590 590.343 341.266
C -298.417 589.187 343.699
C -301.894 588.560 345.405
C -303.152 588.289 348.514
C -305.191 588.478 351.322
C -307.378 587.532 353.597
C -309.893 586.427 355.659
C -312.074 585.883 358.340
C -313.371 584.266 360.822
C -314.738 583.829 364.238
C -316.616 581.416 366.127
C -319.631 579.061 367.785
C -320.207 575.654 369.513
C -320.783 573.467 371.731
C -321.858 570.807 373.500
C -322.368 568.095 375.315
C -323.316 564.429 375.994
C -323.338 561.339 375.957
C -323.290 558.253 375.917
C -323.366 555.037 376.866
C -322.756 552.018 379.059
C -322.373 548.496 377.903
C -322.628 545.051 378.422
C -320.859 542.219 378.407
C -320.311 538.539 377.276
C -319.250 535.250 378.730
C -318.762 532.153 378.841
C -317.194 529.308 378.022
C -315.496 526.609 377.009
C -312.992 524.158 377.251
C -311.965 521.376 375.483
C -311.450 517.609 373.914
C -309.396 515.915 372.683
C -306.528 513.611 371.279
C -304.680 511.524 370.192
C -302.109 509.467 368.571
C -300.443 507.897 366.279
C -298.129 506.930 364.323
C -295.712 506.685 362.117
C -293.574 506.319 359.650
C -290.894 506.297 357.212
C -288.427 505.991 354.980
C -286.302 506.184 352.625
C -285.244 507.575 349.054
C -282.873 508.002 346.710
C -280.696 507.999 344.261
C -279.650 508.138 341.269
C -278.444 508.891 337.688
C -278.031 511.338 335.783
C -276.755 513.477 333.372
C -276.692 515.595 330.743
C -275.353 518.161 328.201
C -274.719 520.459 325.910
C -276.285 522.431 322.699
C -276.039 524.423 320.762
C -276.225 528.154 318.883
C -276.059 530.573 317.078
C -275.929 532.937 314.551
C -276.485 535.324 312.260
C -276.896 538.286 310.782
C -276.378 541.626 310.332
C -276.578 544.890 309.556
C -276.462 548.091 309.175
C -276.909 551.504 308.314
C -276.596 554.781 307.860
C -276.976 557.766 306.915
C -278.409 560.996 306.031
C -278.042 563.991 304.786
C -279.931 566.886 304.141
C -281.398 569.440 304.159
C -282.978 572.532 302.267
C -287.056 573.939 300.730
C -287.048 576.368 297.724
C -285.316 579.551 295.881
C -283.678 580.411 292.383
C -282.007 579.970 288.166
C -281.210 581.502 285.345
C -280.428 582.084 282.158
C -277.840 581.341 279.891
C -276.920 580.931 276.157
C -276.471 580.580 272.005
C -274.765 578.250 270.085
C -273.165 577.258 266.756
C -269.588 577.369 265.477
C -269.654 574.869 262.671
C -267.818 572.402 260.973
C -264.529 572.767 257.175
C -261.716 571.951 255.648
C -259.273 570.583 255.375
C -256.796 568.122 255.713
C -257.027 564.423 253.148
C -257.912 565.661 248.620
C -257.536 565.151 245.745
C -256.352 565.730 242.019
C -254.374 567.039 239.913
C -251.375 566.543 235.205
C -251.124 567.942 232.463
C -250.280 569.870 229.778
C -249.875 573.672 227.248
C -248.032 574.689 224.977
C -246.166 573.816 221.329
C -242.433 576.843 220.209
C -239.297 575.483 219.631
C -236.332 574.907 217.224
C -234.899 570.978 216.095
C -233.687 568.703 214.316
C -233.275 566.378 212.612
C -230.332 565.713 210.523
C -227.186 562.733 210.133
C -223.331 562.729 209.328
C -221.888 560.827 208.138
C -220.105 558.710 206.439
C -217.370 556.749 205.247
C -214.323 558.202 201.345
C -209.830 558.052 202.682
C -207.204 555.296 200.567
C -205.874 553.653 196.634
C -204.911 553.382 193.414
C -203.233 549.255 192.915
C -201.857 545.700 191.143
C -199.492 544.215 187.694
C -196.066 544.746 185.496
C -193.986 542.221 183.421
C -191.935 540.667 180.221
C -188.568 542.294 177.654
C -187.329 540.068 175.227
C -187.583 537.220 170.843
C -186.601 537.480 167.947
C -184.449 537.772 166.089
C -182.666 541.348 164.526
C -182.308 542.643 162.740
C -182.212 544.493 160.426
C -185.370 545.490 157.997
C -186.711 544.916 155.384
C -186.930 544.673 151.219
C -188.845 544.372 147.816
C -189.528 546.707 145.116
C -192.076 546.290 143.184
C -194.569 546.398 140.065
C -196.860 543.100 137.870
C -197.021 543.117 135.751
C -201.429 543.654 134.062
C -202.826 544.407 130.505
C -202.655 546.130 127.881
C -204.275 547.777 125.167
C -203.209 551.224 123.540
C -204.095 553.533 122.134
C -203.053 557.385 121.736
C -201.981 559.861 119.243
C -202.551 562.601 118.698
C -202.959 565.256 117.250
C -200.622 567.636 115.862
C -202.688 571.632 115.118
C -202.968 575.575 115.927
C -201.362 577.621 112.226
C -200.574 581.576 111.567
C -198.764 584.626 109.525
C -195.605 587.220 109.383
C -194.748 591.502 108.859
C -193.361 593.756 106.873
C -192.851 596.814 106.110
C -190.442 599.364 102.676
C -189.594 603.399 101.028
C -190.967 606.158 101.259
C -192.781 610.522 101.411
C -194.171 612.424 99.813
C -193.933 615.990 97.297
C -194.848 619.971 96.634
C -194.446 623.798 95.929
C -196.534 624.771 94.545
C -200.024 626.841 90.746
C -201.783 628.411 89.789
C -204.282 630.582 89.388
C -206.343 633.652 88.679
C -209.285 635.043 86.327
C -211.740 639.488 85.625
C -214.503 642.561 86.542
C -215.441 646.610 87.464
C -216.729 650.340 85.864
C -218.325 653.582 85.535
C -220.565 655.980 83.454
C -222.999 658.006 82.272
C -225.005 660.910 80.577
C -227.955 662.456 77.741
C -229.395 663.821 76.888
C -230.637 666.420 75.318
C -231.770 668.737 73.716
C -233.524 671.693 71.956
C -237.686 672.662 71.960
C -242.571 674.390 70.941
C -244.470 673.706 72.556
C -246.651 673.287 73.708
C -249.565 674.314 76.068
C -251.577 676.782 77.954
C -252.586 676.871 82.293
C -254.234 677.167 85.115
C -258.586 676.581 87.194
C -260.829 677.588 88.769
C -262.770 676.067 92.497
C -265.322 677.777 93.318
C -267.704 678.305 93.905
C -271.533 678.633 93.318
C -274.228 680.119 95.152
N -36.183 -5.766 54.867
N 119.799 293.160 -195.557
N 435.221 230.223 140.299
N 437.410 297.415 16.417
N 159.797 440.552 157.417
N 102.946 472.662 56.985
N 146.549 342.042 67.982
N -15.240 535.503 214.917
N -7.705 529.350 65.097
N -125.591 555.885 177.523
N -88.220 608.326 267.334
N -56.552 708.501 186.358
N -288.897 548.144 356.521
