# Supplementary material for: Impact of DNA methylation on 3D genome structure
Source: Nat Commun. 2021 May 28;12:3243. doi: 10.1038/s41467-021-23142-8 (PMC8163762; doi:10.1038/s41467-021-23142-8)
Supplement: Supplementary file 7 — Supplementary Software 2 [file 41467_2021_23142_MOESM7_ESM.zip › Supplementary_Software2/test/output_pos/cartnucl_000000_000078.xyz]

2888
generated by Juergen Walther
C 0.000 0.000 0.000
C 2.578 -1.475 3.185
C 1.722 -1.931 5.500
C 1.601 -2.833 8.939
C 2.513 -5.600 11.160
C 4.624 -8.846 12.061
C 5.858 -10.886 14.268
C 5.796 -14.177 15.588
C 6.218 -17.102 17.181
C 6.590 -19.856 19.005
C 7.227 -23.102 19.516
C 7.470 -26.237 20.629
C 8.126 -29.514 21.494
C 8.412 -32.518 22.730
C 8.484 -35.568 23.839
C 8.377 -38.725 24.794
C 7.217 -41.259 26.924
C 5.586 -43.863 28.476
C 4.604 -46.917 29.965
C 4.374 -50.247 31.061
C 3.023 -52.699 32.166
C 1.478 -54.759 35.283
C -0.209 -57.703 36.490
C -2.047 -60.577 37.667
C -3.673 -63.199 38.482
C -5.320 -66.094 39.622
C -6.948 -68.736 40.547
C -10.113 -70.345 41.184
C -13.306 -71.124 41.502
C -16.197 -72.087 40.976
C -19.094 -73.667 40.053
C -22.033 -75.939 41.209
C -25.438 -76.689 40.483
C -28.641 -77.903 39.345
C -31.647 -78.904 38.506
C -35.085 -79.950 37.225
C -37.797 -80.599 36.947
C -40.966 -80.245 36.168
C -44.429 -79.833 35.587
C -47.298 -78.532 33.696
C -49.595 -77.348 32.235
C -52.499 -76.353 30.222
C -54.876 -75.376 28.615
C -57.648 -72.261 28.734
C -60.433 -69.952 27.963
C -61.674 -68.005 25.267
C -64.114 -66.184 23.718
C -65.712 -63.964 22.404
C -67.315 -61.145 21.702
C -67.380 -58.061 19.772
C -69.683 -55.159 19.226
C -71.509 -52.823 17.253
C -71.804 -49.329 16.790
C -73.868 -46.498 16.304
C -73.169 -43.460 14.408
C -73.413 -40.270 12.822
C -74.142 -37.366 12.668
C -74.870 -34.284 11.828
C -74.373 -30.450 11.226
C -72.707 -27.540 9.928
C -72.285 -24.530 9.846
C -70.709 -21.523 9.446
C -70.004 -18.777 7.565
C -67.328 -15.687 9.075
C -65.777 -11.891 9.501
C -62.303 -10.762 9.210
C -60.173 -8.422 8.854
C -57.082 -6.595 9.445
C -55.007 -4.596 10.277
C -52.106 -2.815 11.003
C -49.069 -2.142 11.351
C -45.768 -1.006 10.970
C -42.908 0.810 12.816
C -39.925 2.817 14.039
C -36.848 2.165 15.446
C -34.026 1.805 18.152
C -31.052 1.650 19.330
C -27.706 1.756 20.119
C -24.767 1.670 21.656
C -22.458 1.158 24.008
C -19.754 0.196 25.769
C -16.963 -1.207 26.790
C -13.879 -1.298 29.288
C -10.661 -1.717 30.373
C -9.303 -4.370 32.896
C -7.667 -6.120 36.003
C -5.844 -8.870 36.663
C -3.531 -11.113 37.967
C -2.321 -13.523 39.860
C -1.227 -15.838 42.149
C 0.501 -18.371 43.835
C 0.967 -21.324 45.065
C 2.857 -24.421 45.819
C 2.612 -27.305 47.949
C 2.706 -29.957 51.166
C 1.130 -33.254 52.421
C 0.757 -36.299 53.205
C -0.034 -39.223 54.686
C -1.046 -42.215 55.648
C -3.223 -44.769 57.530
C -5.648 -46.415 58.507
C -8.097 -48.058 59.420
C -10.101 -50.599 60.299
C -11.568 -54.084 60.239
C -15.046 -55.028 61.187
C -17.382 -57.332 62.385
C -20.243 -58.868 61.612
C -23.893 -59.920 62.450
C -26.109 -62.933 62.194
C -28.649 -64.710 62.671
C -31.857 -65.576 62.242
C -35.096 -66.203 61.685
C -37.796 -67.752 60.059
C -41.240 -67.784 60.297
C -45.167 -68.514 61.277
C -47.861 -68.414 60.120
C -51.414 -68.504 58.425
C -54.267 -68.736 57.553
C -57.630 -68.508 56.101
C -60.624 -67.446 55.471
C -63.213 -66.343 53.986
C -65.400 -64.639 52.232
C -67.714 -62.780 50.825
C -69.941 -60.762 48.801
C -72.208 -59.069 47.024
C -74.024 -57.001 45.436
C -75.135 -53.254 44.706
C -76.850 -51.068 42.815
C -78.886 -49.028 41.256
C -80.675 -46.446 40.812
C -82.343 -43.039 40.143
C -81.548 -40.113 39.370
C -81.563 -36.935 37.985
C -81.267 -33.577 37.778
C -81.037 -30.059 36.228
C -80.635 -26.891 35.369
C -80.158 -23.114 36.838
C -79.674 -20.408 36.367
C -77.645 -16.803 35.752
C -76.732 -13.976 35.199
C -76.215 -10.571 34.835
C -75.312 -7.347 35.058
C -73.599 -4.496 34.812
C -71.405 -2.308 33.389
C -69.177 0.117 32.719
C -66.911 2.174 31.699
C -64.519 4.753 31.230
C -62.302 6.911 30.018
C -60.312 9.327 29.634
C -57.717 11.832 30.146
C -56.142 14.501 29.121
C -53.523 16.626 30.113
C -51.572 18.638 29.787
C -52.141 21.127 33.444
C -52.163 21.532 36.621
C -53.614 25.232 37.265
C -52.355 28.079 36.356
C -54.712 29.236 35.828
C -57.917 30.212 38.105
C -62.003 29.202 39.233
C -64.938 31.781 41.093
C -66.317 32.938 40.075
C -69.776 33.426 42.977
C -72.060 34.652 43.693
C -74.862 37.819 47.854
C -72.739 42.815 50.615
C -73.165 46.529 51.970
C -72.264 50.562 53.450
C -72.989 53.585 54.479
C -72.819 56.394 55.318
C -72.913 59.577 53.477
C -69.777 62.736 58.219
C -69.004 65.432 58.630
C -67.206 67.879 59.552
C -66.238 72.061 61.180
C -63.687 73.394 59.715
C -61.171 75.193 57.373
C -59.737 77.335 56.011
C -58.785 80.317 55.245
C -56.170 84.525 55.886
C -52.555 87.543 55.812
C -50.402 89.268 55.553
C -41.302 85.324 53.690
C -38.218 86.641 53.595
C -37.477 88.326 56.276
C -36.305 90.411 56.710
C -31.752 90.960 57.160
C -29.124 91.175 56.026
C -27.134 93.193 56.322
C -24.651 94.514 55.117
C -21.385 96.883 57.937
C -18.950 98.183 59.760
C -17.141 98.229 61.518
C -13.273 98.843 61.984
C -7.911 100.587 60.149
C -6.849 103.809 62.743
C -7.390 107.855 62.529
C -6.417 110.621 62.463
C -2.572 112.687 60.091
C -1.101 114.791 60.279
C 1.207 117.397 61.316
C 4.278 118.854 59.833
C 6.924 121.648 59.146
C 8.680 124.395 58.919
C 10.155 127.209 60.249
C 11.225 127.886 59.872
C 12.639 130.580 55.572
C 15.383 134.155 52.607
C 18.425 137.165 51.572
C 20.992 140.371 53.709
C 22.277 142.053 56.387
C 25.094 143.496 60.332
C 26.054 146.424 58.796
C 27.191 149.987 58.973
C 31.002 151.477 57.268
C 32.029 154.303 50.561
C 35.885 156.395 50.850
C 39.645 158.561 48.401
C 39.214 162.580 48.923
C 41.027 165.758 48.498
C 42.396 170.577 48.953
C 43.043 174.920 47.644
C 42.341 178.756 46.582
C 43.423 182.219 44.805
C 41.188 184.768 45.777
C 40.630 186.877 42.168
C 39.751 189.979 45.707
C 41.587 192.837 47.176
C 40.573 196.616 47.636
C 39.555 199.627 48.830
C 36.395 201.850 48.590
C 34.450 206.122 47.249
C 32.132 209.350 50.608
C 32.161 213.354 51.163
C 30.276 216.973 52.232
C 32.242 219.508 55.746
C 32.873 219.633 59.719
C 32.184 221.872 62.747
C 27.771 223.369 65.120
C 25.545 225.127 67.216
C 24.481 226.837 69.705
C 19.345 228.608 70.857
C 17.740 230.589 74.524
C 15.152 230.845 77.207
C 12.432 232.627 79.401
C 11.296 233.499 81.501
C 9.579 236.892 83.165
C 7.073 234.376 85.228
C 3.267 234.717 85.388
C -1.113 232.846 87.160
C -5.324 232.238 87.896
C -8.532 232.928 89.047
C -12.670 234.901 90.997
C -16.722 236.736 89.912
C -21.611 237.703 88.810
C -25.021 237.443 87.485
C -27.597 238.499 85.287
C -29.880 238.638 82.172
C -30.590 239.375 78.371
C -33.187 240.614 76.753
C -36.555 242.417 74.184
C -38.130 241.190 71.603
C -40.967 241.838 69.706
C -43.400 243.701 67.108
C -45.286 243.578 66.185
C -48.593 245.438 64.603
C -51.904 248.234 64.084
C -55.103 247.544 62.736
C -57.916 247.635 61.584
C -61.915 246.988 62.589
C -64.222 247.621 60.402
C -66.250 248.826 61.633
C -67.290 250.697 64.558
C -70.284 252.524 64.564
C -73.064 256.372 65.450
C -76.910 257.190 63.484
C -79.945 258.437 63.885
C -82.876 258.384 64.071
C -86.784 255.884 64.640
C -89.996 254.782 65.282
C -92.079 255.060 67.101
C -93.601 255.196 69.582
C -97.393 256.098 70.153
C -100.932 255.223 71.941
C -100.975 249.332 74.766
C -102.980 246.425 73.323
C -105.844 245.066 72.614
C -107.499 242.304 71.128
C -109.583 239.952 69.946
C -111.777 237.832 68.626
C -113.230 234.851 68.169
C -114.880 232.166 67.076
C -116.622 229.258 66.425
C -118.365 226.731 65.323
C -119.891 224.133 64.115
C -121.212 221.395 62.832
C -122.662 219.634 60.168
C -123.398 217.657 57.447
C -124.574 215.206 55.185
C -125.963 212.348 53.687
C -126.496 210.376 51.477
C -128.371 209.368 48.039
C -128.878 206.968 45.403
C -129.257 204.632 42.679
C -129.434 202.424 40.382
C -129.906 200.050 37.825
C -130.171 197.854 35.460
C -129.066 196.622 32.255
C -127.529 196.093 29.381
C -125.565 195.132 27.193
C -123.423 193.465 25.102
C -122.990 191.742 21.641
C -120.517 190.946 19.205
C -117.948 189.579 17.070
C -115.683 188.495 14.964
C -112.826 187.257 12.759
C -111.098 186.661 10.636
C -108.499 186.897 8.644
C -105.860 187.256 6.318
C -102.395 188.064 5.398
C -99.633 188.861 4.661
C -96.118 189.342 3.720
C -93.238 189.903 2.961
C -90.996 193.024 1.337
C -88.231 195.117 0.048
C -85.007 196.246 1.014
C -81.958 197.633 0.345
C -79.519 199.437 0.289
C -77.420 201.991 0.003
C -75.264 204.384 1.696
C -72.842 207.090 0.781
C -69.735 208.824 0.949
C -68.476 212.042 1.700
C -66.261 214.688 0.927
C -64.604 217.018 3.196
C -62.579 219.618 4.569
C -61.416 222.378 4.678
C -59.690 225.111 5.219
C -58.736 228.583 6.749
C -58.153 230.926 9.414
C -57.723 233.764 10.415
C -57.752 236.463 12.513
C -56.171 238.517 14.718
C -58.316 241.805 16.608
C -58.799 245.499 18.375
C -60.456 246.359 21.527
C -60.994 248.412 23.902
C -62.950 250.211 26.389
C -64.435 252.283 27.967
C -66.388 254.084 30.217
C -68.363 254.711 32.562
C -69.845 255.559 35.631
C -72.623 257.720 37.211
C -74.960 259.878 39.287
C -78.045 259.542 40.784
C -81.910 259.873 41.392
C -84.654 259.951 43.041
C -87.273 260.152 45.261
C -90.257 260.401 46.691
C -93.570 260.504 47.065
C -96.764 259.988 47.998
C -99.536 258.834 49.335
C -103.345 259.352 50.326
C -106.221 259.141 52.167
C -109.530 257.283 51.248
C -113.269 256.446 50.401
C -115.454 253.936 50.899
C -118.326 252.080 51.522
C -121.011 250.277 50.897
C -123.910 248.684 49.974
C -126.778 246.683 49.853
C -128.617 244.197 48.908
C -130.987 241.380 49.335
C -133.067 239.249 47.323
C -136.138 237.642 45.005
C -136.823 234.913 42.356
C -137.828 232.243 40.983
C -139.087 229.907 38.903
C -139.829 227.363 36.933
C -140.475 225.550 33.602
C -140.088 224.353 30.779
C -139.637 223.142 27.976
C -139.617 221.044 25.360
C -139.401 217.751 23.514
C -138.206 217.257 20.018
C -138.180 215.492 17.005
C -136.164 213.909 14.865
C -134.803 213.288 11.275
C -133.883 210.418 9.045
C -133.071 208.955 6.391
C -130.970 208.127 3.917
C -128.701 207.492 1.541
C -126.134 205.644 0.016
C -124.226 205.815 -2.857
C -122.737 205.553 -6.682
C -120.191 205.419 -8.132
C -116.749 204.978 -9.993
C -114.393 204.615 -11.801
C -111.186 204.543 -13.586
C -108.661 205.491 -15.378
C -105.720 206.216 -16.350
C -102.691 207.422 -16.725
C -99.820 208.882 -17.368
C -96.496 210.312 -17.555
C -93.405 211.503 -17.983
C -90.654 213.092 -18.084
C -88.642 216.507 -17.773
C -85.696 218.115 -17.596
C -82.840 219.694 -17.895
C -80.876 222.103 -18.526
C -78.641 225.233 -18.761
C -77.927 227.776 -17.085
C -76.197 230.414 -15.647
C -75.523 233.554 -14.601
C -73.746 236.461 -12.805
C -72.676 239.225 -11.340
C -73.308 243.245 -11.027
C -72.680 245.677 -9.816
C -72.697 248.868 -7.112
C -72.243 251.376 -5.488
C -71.573 254.507 -4.168
C -71.625 257.619 -2.916
C -71.888 260.209 -0.831
C -71.679 261.804 2.177
C -72.021 263.842 4.826
C -72.192 265.425 7.631
C -72.754 267.663 10.327
C -72.727 269.290 13.225
C -73.144 271.412 15.520
C -74.595 273.855 17.799
C -74.215 276.050 20.185
C -76.129 278.268 22.129
C -76.572 282.604 22.947
C -78.308 285.160 24.067
C -83.086 287.274 20.721
C -81.998 290.560 20.010
C -81.516 294.534 20.784
C -79.130 298.631 19.252
C -79.044 301.210 18.631
C -78.126 303.632 16.378
C -79.902 306.583 16.143
C -79.866 309.369 15.819
C -80.313 311.127 15.891
C -77.431 314.113 15.991
C -76.024 317.187 15.251
C -75.568 320.557 14.346
C -76.997 325.208 15.315
C -79.543 327.650 15.322
C -78.743 328.447 13.247
C -80.922 331.345 10.222
C -79.888 331.686 7.591
C -72.801 330.693 4.665
C -71.594 331.474 -0.724
C -71.306 333.105 -4.237
C -72.218 334.966 -6.096
C -73.299 337.353 -8.970
C -70.508 339.429 -11.362
C -66.020 341.108 -10.989
C -65.598 344.607 -13.388
C -61.554 346.641 -12.299
C -59.291 349.317 -13.410
C -55.370 351.432 -12.886
C -53.266 351.973 -15.804
C -51.103 355.103 -16.650
C -46.740 355.032 -19.225
C -43.753 355.683 -19.024
C -41.199 354.469 -20.596
C -38.153 355.956 -21.662
C -34.573 355.056 -21.710
C -32.457 355.878 -22.582
C -28.223 357.835 -24.456
C -26.395 354.996 -24.549
C -24.854 352.162 -24.457
C -22.088 350.341 -28.602
C -21.819 347.887 -24.861
C -21.374 345.874 -20.465
C -20.311 344.674 -18.917
C -20.376 341.410 -17.644
C -21.841 336.854 -19.525
C -20.739 332.499 -20.668
C -24.133 330.817 -18.661
C -26.458 328.278 -17.630
C -27.771 328.024 -12.939
C -28.781 327.480 -10.646
C -28.187 324.762 -6.010
C -29.348 324.622 -3.360
C -31.698 326.893 -0.994
C -29.877 325.838 2.202
C -29.557 325.872 5.867
C -30.859 323.854 9.041
C -30.327 326.369 12.406
C -30.204 326.624 17.203
C -31.804 326.420 21.292
C -29.676 326.031 24.973
C -28.671 325.901 28.737
C -29.298 325.682 30.821
C -30.466 326.356 34.548
C -27.589 326.539 36.190
C -26.926 326.810 40.710
C -24.617 328.734 41.608
C -29.860 335.224 45.319
C -27.318 336.816 47.363
C -28.209 338.785 50.062
C -26.877 341.908 51.539
C -25.359 345.082 51.947
C -26.922 348.845 51.729
C -29.438 351.617 51.963
C -33.233 350.170 54.643
C -36.066 351.220 57.826
C -37.648 352.737 59.227
C -40.293 355.518 59.962
C -41.275 358.441 61.761
C -41.255 363.009 60.881
C -42.298 366.200 63.849
C -43.970 368.879 65.114
C -46.559 371.592 66.726
C -48.221 375.677 67.129
C -50.252 380.076 68.933
C -52.600 383.177 69.716
C -56.687 384.799 69.055
C -58.790 385.921 71.977
C -59.876 384.493 75.673
C -61.802 386.040 78.520
C -63.424 389.842 80.576
C -64.400 391.990 82.408
C -64.601 392.723 84.490
C -67.315 393.648 84.672
C -70.971 392.408 87.433
C -74.064 392.413 90.266
C -75.622 392.475 93.141
C -77.364 392.421 95.422
C -79.138 390.869 98.733
C -81.046 389.094 101.024
C -81.948 388.779 104.878
C -83.336 385.715 106.442
C -83.845 384.032 109.433
C -82.310 381.850 111.362
C -80.268 380.774 114.801
C -80.607 378.751 117.986
C -83.629 376.387 120.248
C -84.133 373.690 121.259
C -80.514 372.337 122.821
C -78.380 372.063 126.033
C -78.329 370.191 129.064
C -78.708 366.919 133.054
C -78.220 365.043 134.112
C -76.893 363.360 136.600
C -76.188 360.748 139.883
C -76.920 358.801 141.981
C -77.169 355.268 143.073
C -78.372 354.604 146.527
C -74.593 351.499 149.832
C -72.445 349.495 151.921
C -70.350 345.849 153.004
C -69.029 343.859 155.526
C -67.200 340.594 156.038
C -66.327 338.592 159.332
C -70.337 335.506 161.657
C -69.169 334.196 163.637
C -68.257 331.520 166.592
C -69.665 328.046 169.190
C -68.617 325.993 172.204
C -69.175 323.095 174.718
C -71.990 323.220 180.605
C -70.683 320.781 183.375
C -71.901 320.159 186.864
C -70.829 318.173 188.136
C -71.579 315.728 190.099
C -73.970 311.927 189.740
C -75.917 310.254 190.793
C -79.016 308.634 190.567
C -82.472 306.665 190.967
C -85.856 305.248 193.556
C -87.754 305.849 195.520
C -90.573 307.947 197.173
C -92.269 312.262 199.039
C -95.671 313.352 200.981
C -98.157 311.509 202.226
C -99.741 312.546 204.662
C -102.407 315.179 205.606
C -103.507 315.665 208.270
C -103.384 316.840 210.655
C -106.574 317.480 214.765
C -108.823 317.525 218.044
C -111.133 318.046 220.268
C -114.524 318.919 220.834
C -117.606 319.619 221.966
C -120.537 320.514 223.253
C -123.850 320.327 223.694
C -127.084 320.837 224.328
C -130.463 320.871 225.040
C -133.582 321.433 225.808
C -136.721 322.069 226.335
C -139.941 322.733 226.618
C -142.587 324.976 227.137
C -145.219 327.183 226.909
C -148.333 328.856 227.015
C -151.730 329.704 227.300
C -154.187 331.406 226.945
C -156.432 334.602 227.990
C -159.366 336.614 227.431
C -162.218 338.719 226.758
C -164.799 340.429 225.986
C -167.682 342.368 225.410
C -170.293 344.152 224.716
C -171.756 346.905 222.902
C -172.363 349.480 220.927
C -173.092 351.265 218.508
C -174.396 352.777 215.724
C -176.580 355.698 214.369
C -177.046 357.734 211.484
C -177.948 359.336 208.379
C -178.678 360.995 205.648
C -179.384 362.681 202.299
C -179.835 364.502 200.218
C -179.214 366.346 197.574
C -178.536 368.542 194.887
C -176.888 369.435 191.726
C -175.433 370.188 189.252
C -174.075 371.021 185.944
C -172.806 371.733 183.286
C -169.551 373.928 181.876
C -167.011 375.524 179.711
C -164.747 374.679 177.111
C -162.641 375.491 174.547
C -160.213 375.840 172.761
C -157.247 376.611 171.489
C -153.997 375.422 170.364
C -150.920 376.821 168.752
C -148.300 376.900 166.340
C -144.766 376.870 166.191
C -141.780 378.128 164.774
C -138.626 376.393 164.177
C -135.293 375.569 163.198
C -132.348 376.058 162.923
C -129.161 376.090 162.161
C -125.326 375.383 162.473
C -122.415 373.325 162.947
C -119.443 373.007 163.502
C -116.515 371.619 164.590
C -113.653 369.883 163.975
C -110.890 368.953 167.214
C -107.254 368.147 168.983
C -106.320 365.387 171.203
C -104.093 363.603 172.618
C -102.524 361.729 175.314
C -100.744 360.775 177.531
C -99.222 359.131 180.194
C -98.774 357.115 182.547
C -97.813 354.423 184.588
C -96.359 353.559 188.055
C -94.664 352.190 191.166
C -95.635 350.828 194.179
C -96.422 350.531 198.014
C -96.870 349.102 200.844
C -97.045 347.142 203.665
C -97.457 345.979 206.746
C -98.329 345.823 209.962
C -99.619 344.972 212.953
C -101.281 343.552 215.407
C -101.797 342.925 219.293
C -102.514 341.248 222.189
C -105.471 341.879 224.659
C -107.603 342.707 227.847
C -110.511 341.745 229.241
C -113.005 340.857 231.493
C -115.652 341.180 233.428
C -118.235 341.856 235.588
C -121.017 341.653 237.700
C -124.096 342.078 238.591
C -127.361 341.124 240.060
C -130.412 342.680 241.149
C -133.355 344.714 243.292
C -136.651 346.669 242.803
C -139.728 347.420 242.795
C -142.723 348.948 243.037
C -145.725 350.293 242.741
C -148.305 353.126 242.399
C -149.882 355.556 241.324
C -151.448 357.961 240.186
C -153.932 359.995 239.219
C -157.299 360.988 237.811
C -158.111 364.194 236.093
C -160.368 366.693 235.167
C -161.645 368.280 232.522
C -162.543 371.537 230.596
C -165.376 372.964 228.598
C -167.030 375.144 227.062
C -167.652 377.230 224.516
C -168.021 379.257 221.880
C -169.241 380.154 218.711
C -169.083 382.875 216.592
C -169.657 386.439 214.622
C -169.282 387.672 211.987
C -168.993 389.182 208.361
C -168.964 390.719 205.794
C -168.393 392.256 202.510
C -167.094 394.080 200.171
C -165.699 395.034 197.476
C -163.705 395.518 194.915
C -161.582 396.332 192.544
C -159.250 396.671 189.793
C -157.261 397.199 187.161
C -154.944 397.524 185.010
C -151.083 397.927 184.150
C -148.628 397.976 181.855
C -146.327 398.485 179.577
C -143.610 399.563 178.346
C -140.058 400.414 177.121
C -137.127 399.356 177.405
C -133.838 398.496 176.725
C -130.501 398.193 177.144
C -126.874 397.047 176.543
C -123.670 396.227 176.529
C -120.084 396.917 178.351
C -117.381 396.287 178.625
C -113.867 394.428 179.922
C -111.062 393.427 180.436
C -107.676 392.856 180.889
C -104.550 392.388 182.014
C -101.800 390.997 183.289
C -99.627 388.450 183.941
C -97.293 386.386 185.198
C -95.294 384.054 186.181
C -92.835 382.004 187.713
C -90.714 379.581 188.533
C -88.400 377.885 189.842
C -86.120 376.338 192.224
C -83.468 374.526 192.812
C -81.612 373.276 195.524
C -80.798 369.857 198.951
C -78.968 367.798 202.443
C -77.863 364.993 204.957
C -76.387 361.834 206.566
C -75.149 361.643 208.999
C -73.721 360.072 211.853
C -71.704 357.788 212.448
C -71.705 356.424 215.412
C -71.229 354.231 217.277
C -69.960 351.704 219.820
C -68.742 348.673 221.468
C -66.959 346.822 222.828
C -65.434 344.031 223.162
C -62.324 342.686 222.681
C -60.265 341.431 222.038
C -57.663 340.903 222.825
C -52.516 342.469 228.266
C -49.370 343.978 227.447
C -45.884 343.107 228.600
C -42.797 339.737 228.769
C -37.939 342.188 227.346
C -35.936 338.020 225.939
C -34.892 336.183 225.468
C -33.427 332.761 225.967
C -33.261 330.352 222.879
C -32.253 328.018 220.724
C -33.781 324.832 219.366
C -32.281 322.380 219.852
C -32.111 319.713 221.404
C -31.892 316.719 220.163
C -33.042 313.369 220.349
C -33.790 310.114 220.011
C -34.249 306.836 219.699
C -36.039 304.046 219.236
C -37.270 300.948 219.122
C -38.817 297.903 218.620
C -39.873 294.823 218.446
C -41.036 291.792 218.497
C -42.368 288.783 218.741
C -42.315 285.480 219.921
C -42.700 282.506 221.611
C -43.485 279.230 222.687
C -44.813 275.999 223.057
C -45.460 273.430 224.487
C -44.321 269.840 225.956
C -45.184 266.836 227.745
C -46.009 263.906 229.682
C -46.961 261.401 231.416
C -47.844 258.477 233.166
C -48.727 255.886 234.896
C -49.014 254.271 238.109
C -48.996 253.493 241.317
C -49.761 253.128 244.292
C -51.227 252.557 247.336
C -51.576 250.101 250.333
C -52.306 250.031 253.818
C -53.668 249.878 257.157
C -54.683 249.691 260.268
C -56.021 249.761 263.840
C -56.410 249.469 266.599
C -56.480 250.266 269.783
C -56.338 250.978 273.243
C -56.655 253.217 276.140
C -56.775 255.082 278.446
C -57.380 257.171 281.403
C -57.738 258.976 283.811
C -55.367 261.266 286.368
C -54.190 263.531 289.045
C -54.837 266.776 290.330
C -54.595 269.182 292.744
C -53.991 271.728 294.280
C -52.536 274.326 295.743
C -51.969 277.921 295.735
C -50.279 280.483 297.881
C -50.076 283.552 299.677
C -48.117 286.495 299.780
C -46.450 288.963 301.687
C -45.957 292.497 300.920
C -45.047 295.946 301.064
C -43.201 298.243 301.616
C -41.757 301.126 302.200
C -39.753 304.412 301.500
C -38.979 307.451 299.740
C -37.115 309.775 299.135
C -35.594 312.298 297.401
C -35.281 315.601 296.645
C -32.368 316.928 293.688
C -29.709 319.506 291.876
C -29.503 320.529 288.364
C -28.435 322.517 286.117
C -27.075 323.490 282.885
C -25.331 324.442 280.639
C -23.883 325.294 277.591
C -23.453 325.556 274.501
C -23.295 326.644 271.166
C -20.977 326.788 268.085
C -19.015 327.484 264.908
C -18.659 326.051 261.795
C -17.111 323.988 258.835
C -16.592 323.082 255.808
C -16.229 322.625 252.418
C -15.393 321.535 249.397
C -14.164 319.593 246.980
C -13.710 317.696 244.236
C -14.109 315.951 241.479
C -12.565 314.227 238.254
C -12.310 313.180 235.006
C -12.265 309.514 233.661
C -11.216 306.147 231.943
C -12.678 303.627 230.259
C -13.368 301.065 228.014
C -13.625 297.997 226.840
C -13.513 294.742 225.750
C -14.052 291.714 224.082
C -15.096 288.675 223.726
C -16.719 285.831 221.991
C -16.977 282.258 222.282
C -16.295 278.146 222.150
C -17.362 274.844 223.848
C -18.726 272.032 224.362
C -19.448 268.858 225.240
C -20.587 265.974 226.376
C -20.643 262.825 228.585
C -20.764 260.955 231.042
C -20.929 259.131 233.527
C -21.747 256.648 235.627
C -23.935 254.064 237.312
C -23.525 252.750 240.775
C -23.918 250.239 243.170
C -25.246 249.603 246.167
C -24.974 248.281 249.814
C -26.934 246.187 252.228
C -27.507 244.546 254.841
C -28.107 244.192 258.117
C -28.645 244.104 261.419
C -30.637 244.016 264.309
C -30.171 243.856 267.727
C -29.557 242.685 271.621
C -30.121 243.536 274.372
C -31.136 244.599 278.025
C -31.687 245.013 280.936
C -32.329 246.157 284.364
C -31.842 247.389 287.319
C -32.007 249.210 289.923
C -32.018 251.660 292.105
C -31.656 254.000 294.382
C -31.662 256.864 296.602
C -31.691 259.320 298.866
C -31.373 261.934 300.646
C -29.377 265.248 301.561
C -29.220 268.148 303.252
C -28.878 270.723 305.251
C -27.367 272.974 306.898
C -25.497 275.995 308.387
C -24.240 278.706 307.459
C -23.207 282.014 307.362
C -21.198 284.683 306.867
C -20.088 288.354 306.515
C -18.703 291.307 305.969
C -15.176 293.193 305.162
C -13.808 295.542 304.539
C -12.100 298.655 302.329
C -10.753 301.147 301.276
C -8.851 303.954 300.570
C -6.660 306.236 299.452
C -5.138 308.540 297.582
C -4.978 311.113 295.349
C -4.099 313.369 293.019
C -3.727 315.578 290.698
C -2.612 317.819 288.182
C -2.315 320.230 285.915
C -1.205 322.294 283.805
C 0.582 323.835 281.030
C 1.411 326.513 279.357
C 3.310 327.451 276.551
C 1.558 328.463 272.228
C 0.591 330.371 268.699
C 0.925 331.838 267.063
C -1.063 334.718 264.868
C -1.530 339.231 262.531
C -3.622 341.301 260.381
C -3.370 345.448 258.714
C -3.409 346.017 255.598
C -4.079 350.002 253.825
C -1.622 349.914 250.075
C 0.351 348.157 246.553
C 0.181 348.488 242.449
C -1.019 348.697 238.916
C -1.952 350.764 236.387
C -3.174 352.225 233.080
C -3.986 352.216 230.183
C -5.375 351.796 227.042
C -6.974 353.530 223.890
C -8.398 351.864 219.581
C -6.501 351.060 215.533
C -5.672 350.811 212.445
C -7.888 349.990 210.795
C -6.963 349.220 208.823
C -5.321 347.542 206.354
C -5.473 346.267 204.211
C -3.585 346.464 200.547
C -4.004 348.066 197.304
C -2.345 353.366 196.300
C 1.307 354.610 194.383
C 3.315 355.946 191.766
C 5.916 355.501 188.647
C 8.323 355.450 185.702
C 13.858 353.639 186.124
C 18.130 354.095 185.518
C 20.626 357.023 186.559
C 23.789 359.685 187.847
C 25.395 363.684 185.319
C 28.137 365.480 184.090
C 32.915 363.043 185.536
C 36.078 363.306 182.843
C 38.105 365.068 180.521
C 40.766 367.589 179.812
C 44.012 372.190 180.728
C 47.987 373.210 180.165
C 50.100 376.772 181.356
C 52.395 379.091 181.169
C 54.707 381.836 182.314
C 57.632 382.816 182.520
C 61.490 382.236 177.711
C 63.938 382.918 177.706
C 66.789 382.723 180.244
C 69.192 382.319 183.477
C 73.142 381.669 184.819
C 76.624 382.419 185.567
C 80.393 381.105 186.505
C 82.859 383.518 185.158
C 85.609 383.504 187.591
C 89.905 384.648 189.932
C 92.155 387.949 187.018
C 95.592 389.266 188.251
C 98.576 389.915 189.740
C 100.830 393.680 188.380
C 102.295 396.893 189.106
C 102.454 400.042 185.519
C 105.916 399.074 183.908
C 107.725 402.275 182.106
C 109.570 405.603 179.334
C 113.335 405.359 176.127
C 114.163 409.072 174.777
C 118.365 406.890 171.465
C 119.471 409.102 168.194
C 121.228 410.499 165.590
C 121.652 412.659 163.079
C 123.792 415.833 161.110
C 121.441 419.708 157.248
C 120.676 422.298 155.499
C 121.973 424.005 151.635
C 124.271 428.011 149.762
C 126.081 430.466 146.595
C 128.328 430.392 144.996
C 131.495 428.939 142.072
C 133.506 425.740 139.298
C 136.314 424.433 137.639
C 137.947 426.577 131.554
C 138.776 426.553 126.915
C 140.166 426.345 126.312
C 142.090 426.580 124.143
C 145.017 426.638 123.089
C 146.664 426.701 121.255
C 150.327 427.498 121.675
C 153.000 426.524 121.807
C 156.367 426.855 121.627
C 158.634 427.059 119.678
C 159.689 428.818 117.134
C 163.674 429.200 116.329
C 166.295 429.304 113.754
C 167.967 425.549 113.630
C 171.851 423.407 113.253
C 174.905 422.854 114.784
C 176.341 422.048 117.497
C 179.209 421.326 119.588
C 181.793 421.791 119.222
C 184.698 425.230 120.784
C 187.038 426.858 122.550
C 190.978 426.217 123.710
C 196.240 427.528 121.367
C 200.930 430.420 119.815
C 205.827 430.211 116.738
C 208.941 428.993 117.584
C 210.380 428.150 118.603
C 212.444 426.482 117.736
C 213.730 423.538 125.808
C 216.988 422.095 124.780
C 218.922 420.102 125.517
C 223.564 423.701 125.976
C 226.379 422.443 125.368
C 227.750 422.318 123.588
C 230.369 420.289 122.802
C 233.311 422.887 118.570
C 236.416 421.195 117.439
C 238.757 422.167 115.869
C 241.137 421.981 114.784
C 243.900 421.677 113.102
C 246.811 419.724 112.559
C 249.673 418.271 111.578
C 252.639 417.083 110.660
C 254.761 414.775 109.487
C 257.371 412.861 108.682
C 259.797 410.728 107.463
C 262.430 408.995 106.628
C 265.015 407.133 106.005
C 267.558 405.079 105.551
C 270.872 404.103 106.155
C 273.818 402.699 107.251
C 276.867 400.951 107.641
C 279.639 398.824 107.273
C 282.094 397.317 108.146
C 286.013 397.252 109.139
C 288.870 395.368 110.259
C 291.686 393.511 111.541
C 294.035 391.675 112.678
C 296.806 389.798 113.771
C 299.256 388.007 114.899
C 301.120 386.756 117.723
C 302.268 386.002 120.725
C 302.781 384.646 123.458
C 303.309 382.560 126.124
C 305.932 381.082 128.587
C 306.236 379.740 131.872
C 306.430 377.804 134.911
C 306.722 376.229 137.771
C 306.738 374.327 141.079
C 307.256 373.387 143.667
C 306.873 372.941 146.897
C 306.663 372.627 150.412
C 304.801 372.354 153.568
C 303.275 372.282 156.113
C 301.487 371.687 159.263
C 299.967 371.355 161.864
C 298.741 373.716 165.078
C 297.230 374.911 168.236
C 294.118 374.862 169.942
C 292.188 375.249 172.734
C 290.112 376.174 174.744
C 288.207 377.935 176.813
C 284.928 379.361 177.489
C 283.207 381.214 180.250
C 280.557 381.839 182.546
C 278.290 384.410 183.417
C 276.623 386.261 185.928
C 273.287 387.739 185.841
C 270.258 389.429 186.688
C 268.633 391.652 187.873
C 266.345 393.632 189.130
C 263.662 396.476 189.282
C 260.751 398.279 188.184
C 258.962 400.736 188.246
C 256.748 403.118 187.193
C 253.586 404.367 187.053
C 252.738 408.001 184.803
C 250.770 411.495 183.844
C 249.412 412.576 180.618
C 247.523 414.489 178.910
C 246.559 416.607 176.112
C 245.842 418.908 174.328
C 245.040 421.047 171.702
C 244.521 422.078 168.792
C 243.109 423.099 165.743
C 243.215 425.898 163.090
C 242.685 428.511 160.385
C 243.761 429.060 157.158
C 245.780 430.560 154.144
C 246.408 431.377 151.112
C 246.520 432.223 147.780
C 247.410 433.296 144.768
C 249.295 434.424 142.258
C 250.887 434.885 139.328
C 252.101 434.573 136.289
C 253.763 436.201 133.072
C 254.426 436.772 129.764
C 257.770 436.156 127.844
C 261.054 436.635 125.752
C 262.854 434.926 123.480
C 264.833 434.044 120.763
C 267.546 433.255 119.068
C 270.548 432.758 117.475
C 273.085 431.800 115.264
C 275.659 430.122 114.259
C 277.719 428.189 111.860
C 281.096 427.012 111.509
C 285.189 426.672 110.787
C 288.265 424.537 111.740
C 290.644 422.453 111.577
C 293.588 420.825 111.799
C 296.175 418.825 112.263
C 299.442 417.598 113.882
C 301.500 416.578 115.949
C 303.507 415.523 118.045
C 305.917 413.754 119.562
C 308.002 410.730 120.463
C 309.799 410.171 123.680
C 312.389 408.747 125.540
C 313.010 406.785 128.169
C 314.801 406.059 131.545
C 316.570 403.241 133.271
C 318.307 401.820 135.464
C 318.891 400.570 138.517
C 319.242 399.440 141.647
C 319.147 396.999 144.170
C 319.852 396.787 147.543
C 321.621 396.380 151.233
C 321.000 395.557 153.980
C 320.165 394.192 157.578
C 319.984 393.243 160.410
C 319.146 392.295 163.855
C 318.469 392.528 167.013
C 317.011 392.350 169.835
C 314.941 392.548 172.374
C 313.089 393.058 175.039
C 310.631 393.357 177.683
C 308.561 393.525 180.299
C 306.373 394.150 182.518
C 303.863 396.702 184.250
C 301.348 397.260 186.408
C 299.232 397.859 188.837
C 297.697 399.555 191.035
C 295.504 401.811 193.259
C 293.141 403.843 192.986
C 290.250 405.659 193.592
C 288.184 408.318 193.841
C 284.936 410.342 194.270
C 282.424 412.487 194.428
C 281.476 416.456 194.456
C 279.526 418.449 194.436
C 276.741 421.241 193.044
C 274.595 423.328 192.625
C 272.342 425.957 192.675
C 270.617 428.808 192.277
C 268.596 431.162 191.054
C 265.905 432.351 189.329
C 263.698 434.164 187.559
C 261.401 435.481 185.717
C 259.250 437.549 183.796
C 256.746 438.835 182.030
C 254.813 440.781 180.474
C 253.479 443.363 178.278
C 250.938 445.114 177.213
C 250.206 447.660 174.901
C 250.438 451.062 172.726
C 249.431 454.634 170.429
C 248.953 457.101 168.094
C 248.228 459.451 167.192
C 245.915 462.134 165.274
C 242.825 464.493 166.183
C 240.562 466.547 165.080
C 239.814 469.902 164.206
C 238.564 472.844 163.181
C 237.111 475.718 162.354
C 236.764 478.564 160.628
C 236.046 481.617 159.493
C 235.381 484.588 157.864
C 234.518 487.544 156.792
C 233.868 490.577 155.833
C 233.448 493.720 154.922
C 232.375 496.996 155.572
C 232.033 500.325 156.377
C 231.514 503.823 156.429
C 231.044 507.204 155.598
C 230.956 510.175 156.075
C 229.120 513.439 157.599
C 229.151 516.992 158.183
C 229.267 520.524 158.911
C 229.580 523.656 159.442
C 229.645 527.133 159.990
C 229.864 530.314 160.552
C 230.895 533.000 162.728
C 232.122 534.858 165.165
C 233.988 536.537 166.973
C 236.282 538.657 168.381
C 236.832 542.011 170.273
C 239.078 543.612 172.527
C 241.654 545.445 174.267
C 243.854 547.106 176.042
C 246.642 548.824 177.999
C 248.169 550.233 179.879
C 250.223 550.749 182.387
C 252.225 551.370 185.234
C 255.022 550.616 187.496
C 257.195 549.900 189.386
C 260.151 549.397 191.504
C 262.514 548.852 193.321
C 263.263 547.018 196.993
C 264.905 545.654 200.014
C 267.615 543.545 200.909
C 269.854 542.279 203.158
C 271.462 540.443 204.960
C 272.458 538.247 207.240
C 273.829 534.945 207.913
C 274.986 532.954 210.867
C 277.267 530.898 212.672
C 277.388 527.729 214.236
C 278.394 525.739 216.981
C 279.404 522.231 217.012
C 280.537 518.994 218.004
C 280.647 516.588 219.788
C 281.345 513.824 221.403
C 281.198 510.044 222.403
C 281.261 506.501 221.789
C 280.785 503.636 222.687
C 280.079 500.296 222.512
C 281.107 497.053 222.419
C 278.207 493.822 222.046
C 276.684 490.020 222.522
C 275.266 487.763 220.008
C 274.357 484.848 219.103
C 272.240 482.346 217.520
C 270.341 480.099 216.942
C 268.196 477.741 215.545
C 266.458 476.222 213.431
C 265.196 473.989 211.031
C 262.070 471.936 210.085
C 259.419 469.491 208.894
C 256.884 469.454 206.560
C 253.272 469.614 205.029
C 250.926 469.099 202.911
C 248.728 468.112 200.457
C 246.070 467.650 198.525
C 243.018 468.016 197.228
C 240.372 468.484 195.201
C 238.396 469.104 192.648
C 234.821 468.875 190.939
C 232.480 468.488 188.472
C 229.956 471.143 187.119
C 226.682 473.062 186.126
C 225.619 475.111 183.677
C 223.705 476.726 181.267
C 221.777 479.030 179.914
C 219.538 481.402 178.839
C 217.579 483.583 176.929
C 216.634 486.432 175.727
C 215.500 488.797 173.109
C 214.064 492.081 172.850
C 211.483 495.357 172.795
C 211.465 499.204 173.154
C 211.300 502.287 172.451
C 210.688 505.602 172.396
C 210.642 508.903 172.311
C 210.244 512.465 173.709
C 210.649 515.034 175.376
C 211.122 517.590 177.042
C 211.536 520.794 177.943
C 212.659 524.393 177.661
C 213.473 526.677 180.491
C 213.722 529.870 181.883
C 215.863 531.982 183.334
C 216.863 534.387 186.222
C 218.436 537.757 186.693
C 219.352 540.340 188.222
C 221.260 542.065 190.368
C 223.267 543.549 192.596
C 226.095 545.372 193.602
C 227.415 546.622 196.538
C 228.374 548.872 199.844
C 230.584 549.348 201.713
C 233.676 550.129 204.023
C 235.743 551.038 205.985
C 238.497 551.539 208.360
C 240.256 551.406 211.075
C 242.590 550.853 213.166
C 244.913 549.549 215.082
C 246.965 548.249 217.293
C 249.507 546.599 219.278
C 251.887 545.325 221.247
C 253.854 543.618 223.068
C 254.543 540.417 225.322
C 256.721 538.484 227.001
C 258.762 536.884 229.003
C 259.639 535.038 231.430
C 260.564 532.345 234.025
C 260.545 529.231 234.330
C 261.400 525.985 235.198
C 261.048 522.814 236.303
C 261.899 519.133 237.053
C 262.102 515.909 237.757
C 260.132 512.784 239.491
C 260.010 510.058 240.069
C 259.222 505.968 239.693
C 258.968 502.966 239.937
C 258.653 499.634 240.824
C 257.666 496.504 241.522
C 256.782 493.302 241.221
C 256.810 490.194 239.817
C 256.124 487.081 238.754
C 255.778 484.184 237.379
C 254.823 480.935 236.317
C 254.657 477.908 234.957
C 253.824 474.965 234.191
C 251.918 471.997 233.280
C 251.809 468.780 232.738
C 249.510 466.284 231.817
C 247.273 463.710 232.426
C 245.973 460.046 232.569
C 243.863 456.204 230.971
C 244.070 452.058 230.775
C 240.695 450.069 229.729
C 237.917 447.397 229.513
C 234.861 445.916 230.372
C 234.338 444.241 230.384
C 235.347 440.278 230.249
C 233.359 436.663 229.590
C 232.741 432.883 227.591
C 234.777 430.175 228.597
C 232.254 427.546 227.953
C 231.413 424.264 228.689
C 229.796 420.970 226.843
C 229.652 418.203 225.148
C 228.112 415.023 224.837
C 226.979 411.971 224.016
C 226.132 408.860 223.209
C 224.020 406.406 222.359
C 222.428 403.530 221.793
C 220.527 400.804 220.859
C 219.110 397.934 220.233
C 217.595 395.091 219.838
C 215.914 392.258 219.643
C 215.576 388.828 220.294
C 214.845 385.692 221.511
C 213.678 382.402 222.083
C 211.975 379.332 221.977
C 211.031 376.665 223.005
C 211.738 372.780 223.875
C 210.530 369.655 225.195
C 209.367 366.575 226.672
C 208.129 363.960 228.017
C 206.909 360.921 229.312
C 205.729 358.213 230.638
C 205.262 356.161 233.567
C 205.197 354.893 236.615
C 204.404 354.159 239.513
C 202.890 353.295 242.463
C 202.261 350.458 245.050
C 201.539 349.930 248.497
C 200.180 349.417 251.801
C 199.160 348.865 254.867
C 197.852 348.532 258.435
C 197.440 347.859 261.124
C 197.476 348.151 264.394
C 197.713 348.291 267.919
C 197.675 350.071 271.133
C 197.786 351.553 273.702
C 197.444 353.209 276.961
C 197.312 354.644 279.627
C 199.948 356.212 282.455
C 201.396 357.876 285.424
C 201.145 360.933 287.210
C 201.680 362.886 289.962
C 202.588 365.072 291.860
C 204.348 367.220 293.676
C 205.339 370.680 294.214
C 207.330 372.659 296.693
C 207.904 375.363 298.939
C 210.200 378.004 299.453
C 212.156 379.929 301.683
C 213.065 383.457 301.463
C 214.381 386.711 302.119
C 216.489 388.661 302.980
C 218.269 391.227 303.972
C 220.648 394.324 303.747
C 221.773 397.489 302.462
C 223.900 399.644 302.184
C 225.705 402.211 300.829
C 226.407 405.532 300.587
C 229.448 406.954 297.809
C 232.389 409.455 296.360
C 232.704 410.983 293.046
C 233.994 413.159 291.111
C 235.450 414.460 288.040
C 237.288 415.540 285.932
C 238.817 416.683 283.021
C 239.264 417.373 280.001
C 239.540 418.944 276.872
C 241.849 419.295 273.801
C 243.870 420.245 270.728
C 244.042 419.285 267.423
C 245.323 417.544 264.146
C 245.719 417.068 261.004
C 246.015 417.108 257.578
C 246.705 416.414 254.407
C 247.685 414.744 251.691
C 247.900 413.259 248.677
C 247.288 412.026 245.692
C 248.604 410.659 242.206
C 248.721 410.111 238.830
C 248.324 406.722 236.932
C 248.958 403.565 234.690
C 247.200 401.528 232.669
C 246.202 399.448 230.069
C 245.577 396.654 228.440
C 245.297 393.619 226.857
C 244.394 390.974 224.752
C 242.995 388.172 223.951
C 241.038 385.844 221.833
C 240.357 382.325 221.572
C 240.542 378.234 220.789
C 239.095 374.854 221.978
C 237.407 372.176 222.080
C 236.314 369.011 222.470
C 234.843 366.138 223.170
C 234.419 362.711 224.865
C 234.084 360.507 227.004
C 233.710 358.349 229.179
C 232.609 355.681 230.887
C 230.134 353.140 232.198
C 230.395 351.261 235.406
C 229.714 348.470 237.391
C 228.330 347.533 240.281
C 228.454 345.633 243.673
C 226.266 343.432 245.775
C 225.510 341.481 248.114
C 224.882 340.692 251.309
C 224.349 340.152 254.567
C 222.370 339.847 257.452
C 222.826 339.100 260.792
C 223.308 337.270 264.444
C 222.859 337.740 267.305
C 221.989 338.331 271.100
C 221.502 338.345 274.052
C 221.012 339.006 277.629
C 221.652 339.694 280.728
C 221.715 341.092 283.585
C 222.003 343.155 286.121
C 222.649 345.050 288.724
C 222.992 347.512 291.360
C 223.264 349.569 293.978
C 223.897 351.817 296.134
C 226.278 354.690 297.508
C 226.785 357.251 299.625
C 227.439 359.423 301.990
C 229.213 361.195 303.933
C 231.435 363.706 305.831
C 233.003 366.362 305.307
C 234.423 369.500 305.701
C 236.734 371.959 305.582
C 238.273 375.484 305.780
C 239.998 378.303 305.668
C 243.723 379.865 305.085
C 245.359 382.106 304.804
C 247.419 385.304 303.067
C 249.051 387.755 302.384
C 251.271 390.395 302.079
C 253.715 392.551 301.281
C 255.495 394.925 299.758
C 255.954 397.779 297.948
C 257.088 400.253 295.977
C 257.713 402.738 294.019
C 259.079 405.199 291.857
C 259.654 407.884 289.985
C 260.996 410.107 288.197
C 262.944 411.843 285.655
C 264.082 414.635 284.401
C 266.070 415.771 281.733
C 266.449 418.459 278.822
C 268.813 421.071 276.845
C 270.657 423.281 275.755
C 271.668 426.345 274.449
C 274.212 428.180 272.176
C 276.936 428.687 272.235
C 278.222 431.247 271.276
C 279.523 432.560 269.800
C 281.093 435.810 267.921
C 285.856 436.948 267.214
C 288.050 436.791 266.170
C 289.429 435.822 262.175
C 290.756 435.863 258.367
C 292.399 437.374 256.282
C 296.170 440.403 255.183
C 295.765 440.475 251.713
C 297.950 440.711 249.312
C 300.658 442.484 246.967
C 304.210 442.676 245.632
C 307.199 443.464 243.250
C 309.361 440.262 241.003
C 311.396 442.943 237.856
C 315.255 440.622 236.338
C 318.235 441.433 233.674
C 319.456 443.212 230.739
C 322.964 444.150 230.765
C 322.918 447.570 229.944
C 326.170 449.692 230.018
C 326.146 454.151 233.688
C 328.365 455.851 233.918
C 330.966 457.509 234.757
C 334.723 460.826 233.505
C 338.691 461.326 234.341
C 341.164 464.194 233.945
C 343.338 465.333 234.255
C 346.624 468.751 233.457
C 348.030 471.339 234.691
C 351.111 473.590 237.897
C 351.698 476.020 241.465
C 353.312 479.340 240.375
C 357.137 480.984 239.938
C 359.103 483.749 238.988
C 359.154 486.725 238.790
C 361.396 489.448 239.028
C 363.366 493.639 239.252
C 365.819 496.684 240.370
C 366.620 499.801 240.687
C 368.186 502.997 240.621
C 370.560 505.949 241.445
C 373.176 508.688 242.051
C 375.393 511.103 240.829
C 379.812 511.660 238.736
C 382.036 511.351 237.216
C 386.066 511.002 236.817
C 388.458 510.419 232.932
C 390.653 507.520 230.944
C 393.429 506.689 228.267
C 395.617 509.723 227.835
C 396.623 511.449 225.665
C 398.603 512.577 228.516
C 399.071 516.253 230.769
C 399.515 519.062 231.279
C 397.616 522.993 232.938
C 396.489 525.699 235.400
C 396.074 528.198 237.773
C 393.252 531.089 238.677
C 390.627 532.439 240.025
C 389.871 532.074 243.080
C 386.049 532.549 247.133
C 382.860 533.879 247.153
C 381.105 534.709 249.489
C 378.116 536.203 251.732
C 375.252 537.224 253.524
C 373.358 540.653 257.121
C 370.789 542.766 258.282
C 366.967 545.566 257.971
C 365.556 547.866 260.397
C 365.427 549.120 262.608
C 366.971 551.992 264.698
C 366.787 552.322 267.905
C 369.019 553.362 270.575
C 366.112 552.760 274.304
C 369.557 557.413 275.439
C 372.904 558.819 277.916
C 374.950 561.363 280.526
C 376.255 563.726 284.118
C 376.325 562.832 287.820
C 376.077 564.993 290.181
C 377.181 568.305 291.919
C 378.595 568.567 295.903
C 377.222 571.229 297.634
C 376.569 574.122 301.120
C 377.099 575.739 303.887
C 377.986 578.845 305.352
C 378.699 581.501 307.277
C 379.607 583.969 309.311
C 379.434 587.038 310.634
C 379.959 589.977 312.122
C 380.008 593.036 313.723
C 380.583 595.827 315.308
C 381.233 598.702 316.667
C 381.912 601.721 317.813
C 384.166 604.117 319.030
C 386.386 606.702 319.524
C 388.074 609.662 320.471
C 388.936 612.850 321.667
C 390.651 615.303 321.991
C 393.856 617.165 323.605
C 395.882 620.131 323.863
C 398.001 623.049 323.988
C 399.724 625.735 323.945
C 401.677 628.656 324.173
C 403.474 631.349 324.212
C 406.236 633.236 322.863
C 408.816 634.344 321.126
C 410.606 635.693 318.995
C 412.128 637.696 316.669
C 415.060 640.151 315.957
C 417.101 641.373 313.306
C 418.712 643.076 310.562
C 420.377 644.511 308.131
C 422.070 646.092 305.099
C 423.895 647.082 303.218
C 425.739 647.192 300.504
C 427.935 647.258 297.734
C 428.824 646.525 294.244
C 429.574 645.792 291.468
C 430.404 645.378 287.916
C 431.113 644.875 285.013
C 433.294 642.113 282.772
C 434.881 640.249 279.999
C 434.029 638.779 276.883
C 434.834 637.443 273.843
C 435.174 635.590 271.465
C 435.932 633.076 269.437
C 434.730 630.258 267.473
C 436.115 627.727 265.086
C 436.186 625.860 262.054
C 436.139 622.499 260.952
C 437.385 620.004 258.778
C 435.636 617.138 257.347
C 434.798 614.199 255.501
C 435.273 611.437 254.437
C 435.292 608.577 252.839
C 434.566 604.804 252.100
C 432.494 601.883 251.767
C 432.162 598.874 251.495
C 430.758 595.767 251.747
C 429.010 593.187 250.380
C 428.064 589.654 252.748
C 427.239 585.678 253.464
C 424.472 584.190 255.349
C 422.677 581.671 256.106
C 420.792 579.439 258.276
C 419.827 577.129 259.927
C 418.173 574.949 262.078
C 416.153 573.889 264.221
C 413.454 572.424 265.925
C 412.579 570.088 268.869
C 411.198 567.619 271.403
C 409.838 567.743 274.567
C 409.540 567.461 278.471
C 408.110 567.132 281.317
C 406.147 566.545 284.080
C 404.983 566.111 287.157
C 404.827 566.079 290.489
C 403.978 566.512 293.718
C 402.564 567.454 296.532
C 401.935 566.899 300.412
C 400.258 566.811 303.394
C 400.899 568.985 306.574
C 401.734 570.168 310.221
C 400.784 572.593 312.351
C 399.905 574.387 315.195
C 400.238 576.408 317.775
C 400.923 578.305 320.555
C 400.732 580.411 323.343
C 401.170 583.131 325.035
C 400.229 585.880 327.335
C 401.798 588.513 329.211
C 403.843 590.755 332.071
C 405.814 594.051 332.494
C 406.579 597.011 333.321
C 408.121 599.821 334.367
C 409.480 602.783 334.896
C 412.325 605.346 335.266
C 414.764 607.144 334.659
C 417.177 608.949 333.988
C 419.225 611.592 333.730
C 420.234 615.209 333.289
C 423.446 616.442 331.854
C 425.957 618.853 331.576
C 427.552 620.792 329.375
C 430.816 622.164 327.765
C 432.258 625.425 326.610
C 434.447 627.424 325.580
C 436.539 628.703 323.297
C 438.571 629.764 320.860
C 439.477 631.793 318.141
C 442.200 632.203 316.058
C 445.769 633.273 314.317
C 447.003 633.621 311.679
C 448.516 634.319 308.110
C 450.055 634.980 305.632
C 451.593 635.314 302.316
C 453.414 634.690 299.712
C 454.364 634.073 296.739
C 454.842 632.847 293.733
C 455.649 631.443 290.875
C 455.980 629.942 287.594
C 456.502 628.739 284.521
C 456.819 627.091 281.822
C 457.205 623.607 279.947
C 457.246 621.866 277.072
C 457.746 620.267 274.256
C 458.813 617.981 272.333
C 459.649 614.890 270.190
C 458.577 611.997 269.669
C 457.702 609.020 268.123
C 457.384 605.696 267.620
C 456.221 602.373 266.058
C 455.387 599.298 265.176
C 456.058 595.349 265.957
C 455.415 592.676 265.488
C 453.538 588.950 265.783
C 452.523 586.116 265.517
C 451.936 582.737 265.035
C 451.452 579.425 265.269
C 450.047 576.439 265.750
C 447.490 574.183 265.789
C 445.413 571.606 266.367
C 443.070 569.425 266.771
C 441.008 566.653 267.578
C 438.573 564.401 267.792
C 436.865 561.827 268.425
C 435.305 558.993 270.100
C 433.480 556.290 269.947
C 432.219 553.774 272.054
C 431.907 549.837 269.169
C 431.964 546.310 269.733
C 430.253 544.241 269.685
C 430.019 543.064 266.525
C 426.937 542.224 266.147
C 423.735 540.265 267.784
C 421.141 537.328 270.030
C 418.496 537.167 271.287
C 416.172 536.835 276.499
C 413.419 538.046 278.661
C 409.344 539.370 279.168
C 407.387 539.340 282.639
C 403.870 538.873 284.438
C 402.922 537.957 286.320
C 400.190 535.552 287.888
C 396.277 536.078 288.337
C 391.294 535.619 288.562
C 388.733 534.067 289.822
C 385.921 534.300 291.972
C 383.124 533.952 293.796
C 380.477 533.377 295.723
C 377.387 533.923 296.888
C 374.556 534.123 298.639
C 371.399 534.388 300.012
C 368.642 534.420 301.753
C 365.975 534.668 303.587
C 363.331 535.163 305.498
C 361.684 534.954 308.588
C 360.288 535.449 311.695
C 358.166 535.874 314.493
C 355.434 536.378 316.643
C 354.048 537.047 319.230
C 352.922 536.038 322.980
C 351.303 536.968 326.060
C 349.829 537.964 329.199
C 348.478 539.057 331.875
C 346.884 540.002 334.869
C 345.507 541.016 337.619
C 345.859 542.563 340.858
C 346.943 544.060 343.594
C 347.780 546.169 345.696
C 348.142 548.836 347.816
C 347.776 550.118 351.471
C 349.090 552.539 353.728
C 349.941 555.377 355.789
C 350.837 557.805 357.801
C 351.971 560.800 359.874
C 352.948 562.507 361.869
C 355.054 564.439 363.485
C 357.352 566.324 365.400
C 360.174 568.649 365.767
C 362.546 570.413 366.035
C 365.143 572.970 366.479
C 367.399 574.967 366.800
C 371.503 574.936 367.554
C 375.019 575.936 368.116
C 377.549 577.918 366.609
C 380.537 579.573 366.668
C 383.372 580.503 366.117
C 386.655 580.714 365.687
C 389.416 581.109 363.350
C 393.141 581.480 363.469
C 396.254 582.999 362.640
C 399.358 582.162 361.164
C 402.886 582.404 361.180
C 405.186 582.442 358.346
C 408.104 582.602 356.296
C 410.930 581.941 355.543
C 413.962 581.763 354.314
C 416.923 580.548 352.064
C 418.533 579.713 348.958
C 420.806 578.431 347.400
C 422.470 576.879 344.849
C 424.522 577.014 342.138
C 425.486 573.396 339.909
C 427.748 570.889 337.543
C 426.797 569.109 334.485
C 427.598 567.526 331.840
C 427.363 564.942 329.289
C 427.810 562.561 327.521
C 427.629 559.974 325.200
C 426.487 558.053 323.009
C 425.644 556.420 320.016
C 425.421 552.937 318.371
C 425.340 549.826 316.194
C 422.984 547.546 315.133
C 420.901 544.226 314.900
C 419.035 541.986 313.576
C 417.214 539.788 311.657
C 415.393 537.249 310.540
C 413.496 534.505 310.518
C 411.058 532.230 310.053
C 408.269 530.679 309.267
C 406.283 527.303 308.619
C 404.070 525.128 307.176
C 400.905 523.502 308.784
C 398.286 520.934 310.177
C 394.942 520.631 310.400
C 391.695 519.393 310.455
C 388.867 518.248 311.697
C 386.147 516.801 313.215
C 382.949 515.633 314.022
C 380.134 515.567 315.612
C 376.458 515.291 315.984
C 374.016 514.800 318.576
C 371.489 513.192 321.476
C 369.512 514.169 324.649
C 367.122 514.878 326.601
C 365.003 515.172 329.207
C 362.993 516.010 331.690
C 361.911 516.471 335.353
C 361.796 517.422 338.291
C 361.703 518.434 341.206
C 360.621 519.617 344.151
C 358.540 521.672 346.548
C 359.591 522.856 349.922
C 358.862 523.842 353.192
C 359.228 526.356 355.358
C 360.292 527.748 358.830
C 359.032 530.120 361.446
C 358.914 531.576 364.223
C 359.998 533.713 366.564
C 361.309 535.876 368.754
C 361.648 539.006 370.310
C 363.497 540.395 372.874
C 364.970 541.676 376.493
C 366.635 543.793 377.656
C 368.661 546.807 379.179
C 370.114 548.894 380.755
C 372.278 551.504 382.160
C 374.862 552.965 383.455
C 377.330 554.912 383.947
C 380.099 556.662 383.755
C 383.037 558.131 383.795
C 386.111 559.995 383.346
C 388.916 561.804 383.201
C 391.769 563.111 382.701
C 395.554 562.763 381.536
C 398.475 564.223 380.739
C 401.423 565.618 380.422
C 404.590 565.797 380.370
C 408.395 565.785 379.768
C 410.453 564.919 377.576
C 413.218 564.818 375.487
C 415.860 563.559 373.803
C 418.788 563.348 371.309
C 421.270 562.638 369.243
C 424.019 559.789 368.251
C 426.039 558.908 366.542
C 427.968 557.093 363.306
C 429.860 556.035 361.200
C 432.434 554.784 359.249
C 434.595 552.955 357.448
C 436.040 551.278 354.955
C 436.770 550.581 351.697
C 437.613 549.173 348.765
C 438.161 548.171 345.748
C 439.025 546.468 342.757
C 439.700 545.604 339.620
C 440.643 544.078 337.027
C 441.251 541.524 334.502
C 442.687 540.604 331.718
C 442.925 537.798 329.613
C 440.393 536.920 324.613
C 438.539 535.484 321.821
C 439.909 536.024 316.133
C 437.021 532.010 315.978
C 435.794 529.304 314.003
C 436.682 524.922 312.358
C 436.301 521.907 310.466
C 436.933 517.542 309.269
C 438.521 515.086 306.871
C 436.655 512.227 304.799
C 433.772 512.884 301.381
C 432.353 512.075 297.578
C 431.366 510.251 295.137
C 433.381 507.180 293.168
C 432.983 503.748 289.468
C 432.071 502.462 287.135
C 430.895 503.003 281.924
C 427.466 501.704 280.203
C 426.419 500.480 277.670
C 424.574 501.290 275.472
C 424.872 498.931 272.862
C 423.532 495.763 271.421
C 422.389 492.246 270.240
C 423.710 491.856 266.512
C 421.171 489.737 263.729
C 421.290 489.195 259.505
C 420.811 488.708 255.596
C 419.490 487.199 253.009
C 418.100 486.001 250.143
C 415.612 483.995 249.476
C 414.585 481.424 247.303
C 413.370 478.893 246.468
C 412.543 476.670 246.509
C 411.873 473.038 249.697
C 409.218 469.468 250.100
C 407.408 466.672 252.637
C 404.629 464.635 252.741
C 402.827 461.840 253.667
C 402.340 458.843 250.469
C 404.769 454.251 250.579
C 405.169 450.346 249.897
C 407.356 447.052 249.833
C 406.766 442.482 250.832
C 404.680 438.070 252.934
C 406.082 435.364 252.451
C 405.221 431.670 251.270
C 405.557 429.514 250.222
C 406.806 426.995 253.599
C 408.387 424.204 253.476
C 406.133 420.991 251.269
C 404.402 418.160 252.146
C 403.939 416.904 249.631
C 404.319 412.280 251.030
C 405.802 408.956 251.634
C 405.548 406.038 250.544
C 405.168 403.898 252.887
C 406.620 400.478 255.466
C 407.801 397.350 257.469
C 406.206 396.217 260.663
C 406.947 394.781 265.137
C 404.674 393.040 268.624
C 404.216 392.960 271.806
C 398.911 391.857 274.856
C 399.072 391.167 277.858
C 399.223 389.954 282.114
C 398.123 387.934 285.131
C 395.765 388.829 287.252
C 393.694 389.116 289.146
C 390.424 387.893 290.629
C 387.995 386.864 290.799
C 384.637 389.461 294.112
C 380.753 388.154 296.220
C 375.800 386.865 295.291
C 374.443 384.738 291.801
C 372.153 381.152 289.305
C 368.702 381.125 289.795
C 366.726 378.369 289.733
C 363.855 376.213 288.725
C 363.808 372.757 290.204
C 363.131 370.708 291.770
C 361.535 366.683 291.150
C 359.982 363.887 291.644
C 356.092 360.653 291.295
C 352.407 358.613 291.793
C 350.898 356.171 290.276
C 348.591 352.884 290.379
C 345.247 350.062 289.158
C 343.495 347.177 288.419
C 341.348 343.450 287.713
C 339.770 339.377 286.477
C 337.099 338.338 288.507
C 333.583 336.936 289.148
C 330.429 336.108 291.455
C 327.948 333.340 292.848
C 323.397 332.514 290.549
C 321.030 330.017 288.423
C 319.685 328.560 285.850
C 316.680 327.897 284.086
C 314.210 327.013 281.991
C 311.851 325.864 279.949
C 309.268 326.122 277.837
C 306.557 325.696 275.941
C 303.933 325.626 273.698
C 301.351 325.068 271.787
C 298.635 324.591 270.074
C 295.750 324.243 268.510
C 292.843 322.420 267.784
C 289.688 321.057 267.593
C 286.447 319.984 266.669
C 283.343 319.505 265.095
C 280.481 318.604 264.858
C 277.747 315.662 264.387
C 274.287 314.682 264.193
C 270.820 313.683 264.167
C 267.697 313.031 264.173
C 264.303 312.113 263.985
C 261.154 311.359 263.953
C 258.204 310.346 265.765
C 255.991 309.477 268.056
C 253.811 309.516 270.249
C 251.110 310.050 272.288
C 247.653 308.714 273.471
C 245.430 308.792 276.253
C 242.919 309.394 278.774
C 240.670 309.716 281.137
C 238.205 310.372 283.974
C 236.370 310.156 286.080
C 235.232 310.130 289.160
C 233.993 309.839 292.458
C 233.898 310.768 296.012
C 233.944 311.434 298.904
C 233.571 312.529 302.388
C 233.406 313.355 305.299
C 234.827 312.043 308.996
C 235.589 311.731 312.602
C 236.881 313.672 315.279
C 237.424 314.271 318.598
C 238.701 314.759 321.306
C 240.466 314.548 324.109
C 243.266 315.805 326.064
C 244.763 315.274 329.455
C 246.076 316.320 332.596
C 249.036 316.045 334.511
C 250.580 315.523 337.650
C 253.699 316.926 338.924
C 256.485 317.794 340.981
C 258.703 317.237 342.919
C 261.120 317.304 345.130
C 264.763 317.276 346.557
C 268.190 318.345 346.781
C 271.040 317.956 347.763
C 274.452 318.128 347.852
C 277.316 319.573 348.988
C 281.204 318.146 347.632
C 285.248 317.375 347.853
C 287.899 318.216 345.468
C 290.985 318.594 344.778
C 294.016 318.375 342.775
C 296.702 317.667 341.647
C 299.594 317.286 339.747
C 301.599 317.502 337.354
C 304.181 318.389 335.145
C 307.016 316.920 332.978
C 310.114 316.038 330.967
C 310.908 315.499 327.657
C 311.758 313.604 324.326
C 312.954 313.167 321.388
C 314.580 313.136 318.357
C 315.799 312.335 315.376
C 316.295 310.694 312.515
C 316.617 309.790 309.288
C 316.640 309.696 306.002
C 317.863 308.008 302.624
C 318.949 307.764 299.388
C 317.102 306.146 296.351
C 316.145 303.864 293.307
C 314.548 304.151 290.360
C 313.589 303.836 287.033
C 311.925 302.743 284.408
C 310.266 301.229 281.811
C 308.751 300.472 278.749
C 306.299 299.950 276.707
C 304.422 300.226 273.523
C 301.640 298.672 271.864
C 299.155 296.109 269.708
C 295.434 295.173 269.251
C 292.532 294.908 268.011
C 289.497 293.860 266.984
C 286.328 293.273 266.262
C 282.939 291.465 266.464
C 280.285 290.297 267.534
C 277.628 289.185 268.643
C 274.393 288.373 268.989
C 270.640 288.754 268.729
C 268.108 287.249 271.012
C 264.905 286.013 271.654
C 262.250 286.403 273.640
C 259.549 284.986 276.054
C 255.869 285.300 276.695
C 253.076 284.610 277.947
C 250.826 284.468 280.425
C 248.779 284.398 283.071
C 246.242 285.642 285.155
C 244.571 284.655 288.011
C 242.014 282.980 290.762
C 240.901 283.469 293.431
C 239.246 284.318 296.903
C 237.749 284.560 299.481
C 236.450 285.159 302.861
C 236.007 284.898 306.059
C 235.845 285.537 309.172
C 236.418 286.411 312.282
C 237.046 286.896 315.470
C 237.893 287.961 318.827
C 238.419 288.841 322.007
C 239.478 289.571 324.913
C 242.293 289.323 327.710
C 243.520 290.344 330.668
C 244.448 291.001 333.741
C 245.900 290.547 336.525
C 248.149 290.180 339.631
C 251.144 290.550 340.455
C 254.016 291.280 342.254
C 257.121 290.917 343.532
C 260.418 291.795 345.319
C 263.446 292.115 346.608
C 266.902 290.111 347.441
C 269.539 290.165 348.348
C 273.705 290.531 348.373
C 276.656 290.736 348.990
C 279.916 290.565 350.146
C 283.163 289.950 350.725
C 286.495 290.034 350.585
C 289.543 291.476 350.077
C 292.768 292.160 349.429
C 295.710 293.256 348.688
C 299.137 293.756 347.912
C 302.156 295.007 347.311
C 305.244 295.366 346.782
C 308.641 294.986 345.523
C 311.795 295.819 345.640
C 314.840 295.055 344.057
C 318.080 296.471 344.143
C 320.946 296.006 343.900
C 323.955 297.255 342.776
C 327.637 296.658 344.155
C 331.352 296.584 344.255
C 334.839 298.275 345.390
C 336.336 301.941 347.838
C 338.491 304.086 348.983
C 341.059 306.393 348.168
C 343.472 308.721 348.002
C 346.010 310.867 348.026
C 347.631 313.671 347.180
C 349.838 316.079 346.505
C 351.743 318.888 345.871
C 353.968 321.216 345.362
C 356.205 323.449 344.620
C 358.442 325.658 343.619
C 361.757 326.605 342.975
C 364.846 327.346 341.648
C 367.821 328.856 340.473
C 370.300 331.100 339.397
C 372.852 331.950 338.046
C 376.887 332.205 337.992
C 379.882 333.193 336.254
C 382.885 334.032 334.438
C 385.400 334.854 332.654
C 388.305 335.838 330.925
C 390.916 336.663 329.197
C 393.469 335.731 326.825
C 395.403 334.187 324.639
C 396.631 333.052 322.038
C 397.832 332.410 318.894
C 401.001 332.077 316.662
C 402.189 330.462 313.718
C 403.181 329.364 310.426
C 404.228 328.210 307.543
C 405.128 326.843 304.096
C 406.334 325.570 301.911
C 406.877 323.289 299.614
C 407.673 320.754 297.280
C 406.784 318.059 294.946
C 406.049 315.790 293.179
C 405.218 313.312 290.602
C 404.497 311.158 288.595
C 404.320 306.993 288.424
C 403.816 303.501 287.313
C 401.322 301.464 285.820
C 400.286 298.631 284.215
C 398.904 296.034 283.475
C 397.729 292.931 283.393
C 394.829 290.749 283.655
C 394.032 287.111 283.270
C 392.172 284.334 282.039
C 390.334 281.566 283.250
C 389.516 278.133 283.017
C 386.345 276.484 283.757
C 383.743 274.075 284.167
C 382.598 271.436 285.011
C 380.831 268.724 285.522
C 378.399 266.235 287.309
C 375.355 265.265 288.961
C 373.740 263.298 290.623
C 371.396 262.118 292.814
C 368.369 260.692 293.427
C 367.032 260.007 297.518
C 364.986 258.149 300.578
C 362.798 259.614 303.124
C 360.562 259.295 305.370
C 358.907 259.909 308.553
C 357.785 259.704 311.326
C 356.335 260.216 314.449
C 355.039 261.679 316.893
C 352.848 263.033 319.280
C 352.280 263.393 323.079
C 351.084 263.746 326.667
C 351.209 266.136 329.147
C 352.328 268.024 332.402
C 352.088 269.993 334.916
C 351.269 272.044 337.552
C 351.295 273.908 340.298
C 352.418 275.604 342.941
C 353.119 277.949 345.254
C 353.402 280.745 346.957
C 354.125 282.623 350.379
C 353.832 284.958 352.864
C 356.464 287.616 353.984
C 359.026 289.730 356.071
C 360.044 292.929 356.298
C 361.133 296.015 357.470
C 363.219 298.449 358.230
C 365.622 300.701 359.204
C 367.387 303.586 360.103
C 369.510 305.995 359.729
C 370.733 309.490 359.888
C 373.828 311.301 359.650
C 377.530 313.066 360.403
C 380.678 314.388 358.594
C 382.842 316.353 357.376
C 385.671 317.892 356.379
C 388.216 319.382 354.893
C 391.768 319.698 353.448
C 394.297 319.249 351.731
C 396.784 318.788 349.961
C 399.469 319.295 348.018
C 401.625 320.944 345.384
C 404.248 319.280 343.325
C 407.214 319.364 341.483
C 408.498 318.700 338.473
C 411.155 317.014 336.188
C 413.252 317.833 333.190
C 415.496 317.451 331.031
C 416.888 316.028 328.337
C 418.083 314.415 325.660
C 418.635 313.941 322.225
C 420.269 311.679 320.191
C 423.006 309.558 317.972
C 423.170 307.812 315.620
C 423.356 305.691 312.307
C 423.963 304.065 309.871
C 424.115 301.809 306.979
C 424.379 299.101 305.223
C 423.784 296.703 303.219
C 422.536 294.142 301.591
C 421.542 291.352 300.170
C 419.954 288.554 298.504
C 418.726 285.952 296.806
C 417.287 283.348 295.688
C 415.462 279.878 296.346
C 413.690 277.279 295.162
C 412.378 274.549 293.911
C 411.593 271.480 293.756
C 410.203 267.891 293.937
C 407.928 266.292 295.371
C 405.393 264.025 296.042
C 403.572 261.725 297.716
C 400.650 259.378 298.603
C 398.360 257.347 299.854
C 397.590 254.706 302.868
C 395.781 253.041 304.184
C 392.807 251.731 306.816
C 390.700 250.264 308.411
C 388.643 248.087 310.150
C 386.970 246.250 312.404
C 384.761 245.263 314.701
C 381.730 245.193 316.260
C 379.169 244.903 318.417
C 376.485 244.942 320.205
C 373.943 244.626 322.661
C 371.081 244.575 324.350
C 368.848 244.109 326.527
C 367.027 243.896 329.674
C 364.346 243.024 331.320
C 363.066 243.069 334.595
C 360.151 244.406 336.894
C 358.180 243.187 340.921
C 354.661 243.829 343.042
C 355.020 243.937 346.732
C 350.707 245.230 348.301
C 347.131 245.617 350.263
C 344.942 241.330 351.411
C 340.654 240.669 351.772
C 340.072 239.371 353.886
C 341.817 237.702 357.937
C 342.695 235.681 359.904
C 343.230 233.289 363.778
C 348.518 231.088 365.605
C 349.806 229.315 368.543
C 353.518 226.579 371.840
C 353.453 226.725 375.015
C 353.063 226.432 379.162
C 351.601 224.833 381.583
C 352.020 222.590 384.299
C 351.818 220.591 386.987
C 351.412 218.465 389.511
C 351.988 217.226 392.566
C 352.317 215.372 395.319
C 352.643 213.885 398.418
C 352.807 212.022 401.090
C 353.202 210.102 403.677
C 353.852 208.141 406.250
C 354.016 204.970 407.740
C 354.890 201.893 409.012
C 355.619 199.074 411.020
C 356.310 196.874 413.670
C 357.281 194.336 414.966
C 356.770 190.428 415.866
C 358.060 187.427 417.383
C 359.430 184.385 418.756
C 360.835 181.820 420.033
C 362.130 178.909 421.531
C 363.466 176.258 422.825
C 365.471 173.291 422.399
C 367.387 170.853 421.264
C 369.806 169.114 420.434
C 372.761 167.411 420.105
C 374.533 163.957 420.363
C 377.304 162.134 419.066
C 380.440 160.540 418.259
C 383.164 158.937 417.391
C 386.469 157.368 416.310
C 388.482 155.685 415.325
C 390.711 154.470 413.243
C 392.944 152.963 410.954
C 395.414 153.075 408.235
C 397.296 153.182 405.943
C 399.996 153.239 403.456
C 402.111 153.321 401.287
C 402.360 152.789 397.157
C 403.576 152.559 393.671
C 405.427 154.461 391.314
C 407.198 154.792 388.411
C 408.158 155.618 385.654
C 408.442 156.247 382.409
C 408.616 158.759 379.782
C 409.156 158.891 376.078
C 410.670 160.087 373.085
C 409.763 161.594 370.017
C 410.152 161.800 366.508
C 409.883 164.728 364.346
C 409.871 166.933 361.538
C 409.229 167.734 358.721
C 409.005 169.085 355.745
C 407.606 171.297 352.836
C 406.407 174.336 351.333
C 405.012 175.817 349.075
C 403.184 178.210 347.457
C 403.018 181.018 345.543
C 399.162 182.766 344.508
C 396.441 184.874 342.238
C 394.206 187.598 343.242
C 392.297 190.034 342.489
C 389.369 192.182 342.716
C 386.782 193.620 342.235
C 383.885 195.543 342.397
C 381.625 197.380 343.545
C 379.549 200.066 344.444
C 375.862 201.193 344.574
C 372.471 202.905 344.603
C 369.968 203.510 346.891
C 366.564 203.165 348.818
C 364.082 204.062 350.632
C 361.559 205.554 352.431
C 358.812 206.206 354.175
C 356.016 205.744 355.935
C 353.598 205.756 358.277
C 351.836 206.167 361.021
C 348.322 206.231 362.867
C 345.873 207.236 365.035
C 344.362 205.250 368.039
C 341.910 203.375 370.461
C 341.503 202.934 373.772
C 340.150 202.534 376.949
C 339.075 200.996 379.657
C 337.747 199.149 382.229
C 336.573 198.018 385.325
C 336.616 196.287 388.056
C 336.243 195.686 391.693
C 336.024 192.925 393.985
C 334.740 189.698 396.293
C 336.075 186.594 398.165
C 336.954 184.636 400.494
C 337.527 181.988 402.501
C 338.625 179.544 404.431
C 339.556 175.930 405.364
C 340.910 173.152 405.388
C 342.323 170.407 405.395
C 343.866 167.604 406.395
C 346.152 165.411 408.460
C 347.848 162.297 407.313
C 349.258 159.162 407.937
C 352.067 157.392 407.594
C 353.983 154.211 406.438
C 356.648 151.890 407.690
C 358.478 149.342 407.749
C 360.970 147.385 406.664
C 363.476 145.591 405.359
C 366.807 144.509 405.103
C 368.623 142.267 403.206
C 370.467 138.946 401.631
C 372.795 138.181 400.019
C 376.077 137.204 398.075
C 378.427 136.016 396.654
C 381.298 135.106 394.556
C 383.036 134.167 391.990
C 385.134 134.085 389.600
C 386.954 134.666 386.932
C 388.535 134.988 384.071
C 390.443 135.856 381.116
C 392.329 136.401 378.413
C 393.671 137.230 375.653
C 393.318 138.534 371.914
C 394.772 139.680 369.109
C 396.229 140.346 366.250
C 396.532 140.590 363.102
C 396.593 141.385 359.333
C 395.511 143.541 357.339
C 395.229 145.738 354.673
C 393.855 147.367 352.053
C 393.414 149.958 349.238
C 392.522 152.033 346.823
C 389.679 152.760 343.987
C 388.649 154.433 342.007
C 386.474 157.481 340.145
C 385.207 159.516 338.303
C 383.801 161.405 335.765
C 381.826 163.044 333.603
C 379.872 165.352 332.195
C 378.751 168.514 331.584
C 376.976 171.260 330.811
C 375.579 174.132 330.356
C 373.505 176.896 329.549
C 372.232 179.913 328.980
C 370.393 182.313 328.085
C 367.533 184.484 327.471
C 366.288 187.183 326.122
C 363.223 188.884 325.845
C 360.487 189.694 321.935
C 356.720 189.368 321.680
C 354.130 188.467 318.330
C 351.058 190.268 317.558
C 348.091 193.500 318.004
C 344.616 193.314 315.943
C 341.022 191.689 315.418
C 339.734 191.149 314.459
C 336.151 189.545 312.073
C 335.923 190.182 308.608
C 334.213 188.672 305.712
C 330.870 188.173 303.776
C 327.785 188.830 302.840
C 324.937 188.014 299.925
C 320.952 188.716 298.503
C 318.647 188.599 295.005
C 315.279 186.222 293.369
C 313.562 184.397 290.428
C 313.924 185.125 286.542
C 310.974 184.908 284.408
C 312.626 182.529 281.904
C 312.731 182.514 276.127
C 314.590 182.312 273.133
C 317.611 180.345 272.058
C 317.792 178.606 269.148
C 319.777 177.354 266.297
C 318.539 174.902 264.383
C 320.334 171.833 262.419
C 316.506 167.697 261.530
C 317.978 165.906 262.024
C 321.574 165.187 264.977
C 324.237 163.315 267.264
C 324.587 161.849 270.702
C 325.397 160.750 273.982
C 325.802 159.673 276.903
C 328.190 159.753 280.712
C 331.585 156.621 280.188
C 330.373 154.508 283.587
C 329.456 151.308 288.355
C 333.747 150.538 290.161
C 335.604 149.469 294.627
C 335.353 148.277 295.861
C 336.077 146.178 298.586
C 335.307 142.204 299.666
C 336.884 139.767 299.360
C 336.583 136.658 297.205
C 335.644 132.527 297.190
C 340.542 132.385 294.551
C 343.323 129.631 296.201
C 343.557 125.646 295.017
C 341.437 122.153 295.672
C 342.400 119.409 296.583
C 344.518 116.408 299.021
C 343.839 113.877 297.866
C 342.390 111.640 299.394
C 342.354 107.177 298.448
C 340.686 104.246 300.702
C 342.026 101.661 299.421
C 343.167 99.175 300.248
C 342.399 95.269 305.187
C 344.537 93.323 306.864
C 345.506 90.617 306.631
C 346.139 87.578 307.904
C 349.427 85.067 308.616
C 351.401 82.086 307.103
C 353.057 78.986 304.704
C 355.432 77.505 302.248
C 359.935 76.867 301.629
C 362.698 73.943 298.997
C 364.304 71.204 299.416
C 366.842 68.416 299.982
C 366.999 66.002 299.254
C 370.715 62.495 300.193
C 374.081 60.610 301.412
C 377.851 59.037 305.571
C 380.837 57.556 307.459
C 384.441 54.775 307.094
C 386.735 52.332 309.308
C 388.553 49.259 310.450
C 389.296 48.407 313.518
C 392.653 47.077 314.395
C 393.809 45.710 319.315
C 395.483 43.477 320.645
C 397.728 41.272 321.647
C 398.080 38.744 321.186
C 401.017 37.608 324.128
C 402.073 35.733 325.585
C 404.725 33.235 330.105
C 408.460 31.685 329.635
C 411.047 29.251 330.709
C 415.665 29.759 332.178
C 418.207 28.988 331.274
C 422.985 30.768 332.609
C 425.106 30.225 335.233
C 426.087 28.169 338.723
C 426.867 26.068 342.148
C 427.746 25.266 346.252
C 428.879 25.508 350.154
C 430.755 23.221 352.366
C 435.241 23.662 353.073
C 437.867 22.275 354.634
C 440.941 23.192 354.781
C 443.172 22.913 358.237
C 445.109 26.151 359.956
C 448.860 26.029 359.248
C 450.873 27.586 362.472
C 454.041 29.026 362.483
C 456.839 31.240 360.111
C 461.286 32.293 358.425
C 466.731 27.487 358.831
C 469.054 28.903 357.862
C 473.493 30.617 358.258
C 476.020 32.433 358.691
C 479.627 35.115 360.406
C 482.762 38.360 361.158
C 484.035 40.693 360.881
C 486.762 43.191 359.124
C 488.132 45.460 356.311
C 489.885 48.775 356.526
C 491.205 51.678 355.282
C 489.429 55.969 355.243
C 490.443 58.642 356.435
C 494.876 60.678 356.143
C 496.871 63.113 355.346
C 497.328 66.160 355.833
C 498.050 69.023 356.063
C 498.314 72.156 355.509
C 500.996 74.473 356.043
C 498.321 77.162 354.325
C 498.575 80.670 353.123
C 497.323 81.558 349.948
C 499.751 86.460 348.307
C 500.012 89.128 346.024
C 498.035 91.983 345.910
C 499.604 95.509 345.964
C 500.868 96.644 342.555
C 502.067 96.242 338.632
C 504.957 96.225 338.337
C 508.453 98.392 336.503
C 511.849 100.658 337.362
C 515.475 101.157 335.961
C 519.300 99.531 335.100
C 522.587 100.037 336.653
C 525.827 98.899 335.551
C 529.455 97.616 338.199
C 533.631 93.716 340.214
C 535.902 91.906 342.692
C 536.415 88.822 344.754
C 539.815 88.674 344.953
C 540.435 85.854 344.471
C 542.513 83.397 344.027
C 544.396 80.824 345.579
C 546.317 78.217 346.466
C 548.436 75.765 347.205
C 549.344 72.822 348.516
C 550.912 70.188 349.830
C 552.150 67.193 351.020
C 553.794 64.626 352.180
C 555.394 62.165 353.566
C 556.924 59.740 355.198
C 559.751 58.408 356.792
C 562.195 57.345 358.971
C 564.469 55.526 360.979
C 566.202 53.039 362.754
C 568.114 51.937 364.800
C 571.888 51.171 366.033
C 574.091 49.894 368.580
C 576.298 48.768 371.203
C 578.056 47.720 373.652
C 580.176 46.459 376.163
C 582.040 45.392 378.587
C 583.903 46.105 381.592
C 585.318 47.495 384.232
C 585.888 48.590 387.068
C 586.208 49.227 390.419
C 588.614 49.262 393.476
C 589.112 50.855 396.622
C 589.254 51.978 400.049
C 589.574 53.129 403.101
C 589.621 54.537 406.647
C 590.308 55.752 409.076
C 590.473 58.056 411.409
C 590.902 60.579 413.848
C 589.755 63.478 415.794
C 588.860 65.907 417.247
C 587.670 68.595 419.445
C 586.702 70.920 421.131
C 587.055 75.076 421.202
C 586.736 78.655 422.083
C 584.221 81.066 422.762
C 583.164 84.084 423.966
C 581.996 86.870 424.245
C 581.284 90.097 423.949
C 578.910 92.617 422.830
C 578.541 96.343 422.930
C 576.803 99.392 423.536
C 575.789 102.310 421.813
C 575.417 105.826 421.763
C 572.850 107.829 420.113
C 570.831 110.528 418.937
C 570.351 113.247 417.769
C 569.195 116.134 416.738
C 567.745 118.824 414.293
C 565.469 120.092 411.814
C 564.687 122.165 409.734
C 563.258 123.526 406.942
C 560.761 125.297 405.457
C 560.766 125.944 401.148
C 559.964 127.895 397.606
C 558.422 126.599 394.545
C 556.994 127.091 391.742
C 556.259 126.537 388.220
C 556.022 126.747 385.239
C 555.478 126.271 381.834
C 554.754 124.868 379.131
C 553.180 123.689 376.222
C 553.687 123.218 372.426
C 553.539 122.844 368.649
C 554.045 120.339 366.338
C 555.785 118.164 363.571
C 556.013 116.121 361.116
C 555.716 114.064 358.376
C 556.276 112.079 355.776
C 557.870 110.125 353.593
C 558.879 107.599 351.609
C 559.255 104.708 350.090
C 560.670 102.587 347.048
C 560.788 100.189 344.609
C 563.242 97.164 344.333
C 565.983 94.638 343.106
C 566.575 91.328 343.219
C 567.522 88.074 342.446
C 569.386 85.359 342.353
C 571.635 82.772 342.146
C 573.172 79.645 341.830
C 574.747 77.005 342.832
C 575.473 73.379 343.071
C 578.090 71.200 344.221
C 581.574 68.940 344.601
C 583.856 67.317 347.263
C 585.287 65.154 349.080
C 587.470 63.317 350.875
C 589.250 61.588 353.054
C 592.157 60.892 355.476
C 594.121 61.097 357.853
C 596.031 61.323 360.268
C 597.946 60.572 362.916
C 599.005 58.793 366.080
C 601.125 60.207 368.800
C 603.394 59.835 371.429
C 603.834 60.477 374.675
C 605.925 61.920 377.621
C 606.936 60.987 381.108
C 608.494 61.184 383.825
C 609.232 62.549 386.794
C 609.813 64.126 389.687
C 609.411 64.694 393.129
C 610.684 66.825 395.530
C 612.928 68.686 398.430
C 612.645 70.510 400.710
C 612.157 72.751 403.912
C 612.253 74.404 406.403
C 611.873 76.762 409.190
C 611.987 79.497 410.920
C 611.174 82.048 412.639
C 609.872 84.824 413.806
C 608.903 87.785 414.847
C 607.301 90.842 415.949
C 606.004 93.661 417.188
C 604.674 96.479 417.811
C 603.609 100.118 416.615
C 601.944 102.977 417.203
C 600.714 105.911 417.990
C 600.345 109.060 417.878
C 599.571 112.784 417.264
C 598.047 114.588 415.212
C 596.148 117.126 413.807
C 595.219 119.554 411.652
C 593.027 122.209 409.926
C 591.494 124.452 408.041
C 591.995 127.018 404.908
C 590.888 128.835 403.104
C 589.007 130.383 399.705
C 587.670 132.027 397.550
C 586.519 134.361 395.264
C 585.835 136.284 392.602
C 584.538 137.430 389.751
C 582.124 137.811 387.372
C 580.358 138.321 384.559
C 578.324 138.537 382.065
C 576.666 139.054 378.971
C 574.447 139.388 376.519
C 573.022 140.028 373.780
C 572.232 140.317 370.236
C 570.285 141.443 367.870
C 570.009 141.400 364.365
C 569.775 143.634 360.723
C 570.229 143.963 355.928
C 570.094 141.954 352.789
C 569.010 140.919 349.442
C 566.476 144.327 346.731
C 562.845 145.695 344.261
C 561.024 147.056 341.891
C 559.956 148.165 338.793
C 560.105 150.457 336.835
C 558.186 152.187 334.910
C 557.890 153.760 331.412
C 559.329 155.574 327.644
C 560.416 157.166 325.833
C 559.872 159.202 323.576
C 556.824 160.709 321.640
C 555.674 163.193 320.046
C 554.487 165.288 318.446
C 552.187 167.675 316.504
C 550.207 169.081 313.716
C 545.836 169.743 316.022
C 542.599 170.500 315.005
C 540.867 173.767 312.893
C 537.490 173.127 310.088
C 534.659 173.068 307.676
C 532.843 172.434 304.102
C 530.346 174.871 302.453
C 527.508 177.909 300.236
C 525.529 178.702 297.914
C 522.516 180.320 295.391
C 519.382 178.527 294.728
C 516.684 177.407 294.737
C 513.585 181.970 291.779
C 509.359 180.862 294.073
C 508.226 185.880 298.147
C 504.250 187.259 298.309
C 503.076 190.205 297.931
C 501.800 193.133 299.045
C 500.712 194.907 298.996
C 498.037 196.608 297.870
C 500.321 201.377 299.364
C 499.098 204.162 298.180
C 497.887 207.917 298.051
C 496.273 209.774 298.403
C 497.523 213.375 300.917
C 491.237 215.190 301.386
C 489.951 216.311 303.999
C 491.155 220.445 306.759
C 489.655 225.890 305.272
C 488.045 226.352 308.238
C 489.423 227.454 311.266
C 493.432 230.478 314.541
C 490.426 234.311 315.327
C 488.875 237.620 315.377
C 487.922 239.216 318.157
C 486.797 240.269 322.092
C 485.020 240.640 325.296
C 485.689 241.952 328.859
C 486.722 242.279 334.761
C 486.001 240.579 337.949
C 484.983 240.709 339.238
C 480.862 241.766 339.138
C 480.908 243.397 339.963
C 477.342 244.112 341.755
C 474.693 244.528 344.487
C 474.824 248.714 345.621
C 476.486 248.603 350.160
C 476.021 251.126 353.305
C 474.531 251.045 356.299
C 474.020 252.998 358.830
C 473.567 254.916 361.987
C 474.123 258.478 362.896
C 476.147 260.324 361.413
C 478.328 265.026 364.161
C 475.761 265.350 366.436
C 474.468 264.997 369.954
C 470.984 268.236 371.686
C 467.204 268.547 374.507
C 465.158 269.115 375.555
C 462.973 269.835 378.134
C 461.320 270.447 380.090
C 458.801 270.398 380.765
C 457.353 270.707 383.927
C 456.049 269.880 386.986
C 453.764 272.099 388.884
C 450.012 272.343 391.167
C 450.209 272.116 395.675
C 447.009 269.733 397.926
C 443.396 270.211 400.073
C 442.798 267.534 405.325
C 437.562 267.468 405.037
C 435.984 266.780 408.933
C 433.246 265.003 409.456
C 430.137 263.510 411.681
C 425.982 261.871 413.268
C 423.258 259.461 410.324
C 421.034 255.637 406.915
C 418.602 256.737 403.893
C 416.075 254.107 401.384
C 413.627 252.665 398.949
C 412.183 248.245 396.874
C 409.576 247.620 396.191
C 403.954 245.660 395.179
C 400.859 244.401 393.965
C 397.873 243.981 392.506
C 395.484 242.210 390.352
C 392.507 242.444 389.868
C 387.391 241.941 391.291
C 384.530 240.609 389.309
C 381.429 241.312 388.664
C 377.325 240.627 385.476
C 374.618 240.468 382.270
C 371.553 241.017 380.972
C 366.916 244.157 380.568
C 363.251 244.495 379.021
C 360.747 246.231 377.284
C 358.095 247.188 375.725
C 353.549 246.057 375.294
C 350.581 247.632 376.147
C 347.884 247.581 375.107
C 345.621 250.396 374.362
C 342.419 255.382 375.950
C 344.469 257.737 375.305
C 346.110 261.275 375.356
C 346.348 265.763 376.608
C 348.121 268.814 374.858
C 348.763 273.080 376.981
C 347.275 277.235 376.256
C 347.631 281.011 375.152
C 347.073 284.531 375.364
C 348.123 286.836 375.647
C 347.875 291.100 376.137
C 346.845 295.433 375.251
C 346.434 298.629 374.369
C 346.234 301.958 372.374
N -38.315 -37.478 34.196
N -99.733 227.121 20.689
N -136.697 363.776 202.638
N -30.292 283.834 264.565
N 281.261 407.087 151.139
N 245.652 510.922 197.645
N 227.465 378.815 263.869
N 422.966 604.909 293.845
N 389.275 548.384 343.210
N 274.206 304.627 306.208
N 384.680 293.201 320.634
N 373.381 174.081 379.258
N 579.610 89.664 384.525
