# Supplementary material for: Impact of DNA methylation on 3D genome structure
Source: Nat Commun. 2021 May 28;12:3243. doi: 10.1038/s41467-021-23142-8 (PMC8163762; doi:10.1038/s41467-021-23142-8)
Supplement: Supplementary file 7 — Supplementary Software 2 [file 41467_2021_23142_MOESM7_ESM.zip › Supplementary_Software2/test/output_pos/cartnucl_000000_000061.xyz]

2888
generated by Juergen Walther
C 0.000 0.000 0.000
C 4.107 -0.095 3.628
C 5.333 -0.110 6.735
C 6.232 -0.885 9.957
C 8.059 -2.908 11.954
C 7.919 -5.586 14.446
C 9.211 -6.968 17.086
C 8.571 -8.780 20.068
C 8.584 -10.524 22.935
C 8.742 -12.033 25.893
C 8.240 -14.531 28.064
C 7.786 -16.491 30.724
C 7.468 -18.894 33.184
C 7.162 -20.743 35.852
C 6.609 -22.542 38.497
C 5.799 -24.365 41.125
C 5.028 -24.682 44.532
C 3.571 -24.975 47.637
C 2.405 -26.002 50.815
C 1.506 -27.822 53.682
C 0.093 -28.340 56.289
C -0.282 -27.728 60.267
C -2.091 -28.355 63.318
C -4.003 -28.852 66.337
C -5.842 -29.431 68.880
C -7.635 -30.072 71.842
C -9.427 -30.624 74.482
C -12.144 -29.622 76.632
C -14.726 -28.132 78.052
C -17.583 -27.262 78.857
C -20.886 -26.972 79.720
C -23.419 -26.386 82.614
C -26.690 -25.129 83.253
C -30.196 -24.474 83.802
C -33.316 -23.677 84.413
C -37.012 -22.813 84.804
C -39.482 -21.739 85.577
C -42.172 -19.860 85.470
C -44.963 -17.692 85.550
C -47.631 -15.731 83.954
C -49.683 -14.041 82.635
C -52.557 -12.321 81.134
C -54.826 -10.783 79.841
C -55.685 -6.859 78.713
C -57.321 -3.825 77.373
C -58.906 -2.683 74.409
C -60.868 -0.487 72.676
C -61.910 1.569 70.704
C -62.410 4.277 68.852
C -62.260 5.796 65.548
C -63.183 9.042 63.926
C -64.694 11.077 61.423
C -63.808 13.562 59.067
C -64.545 16.635 57.480
C -63.811 17.673 54.058
C -63.582 19.500 51.000
C -63.097 21.942 49.329
C -62.896 24.257 47.020
C -61.344 26.454 44.178
C -59.612 27.037 41.081
C -58.168 28.885 39.147
C -56.006 29.919 36.710
C -55.372 30.751 33.472
C -51.353 31.879 32.222
C -48.480 33.790 29.965
C -45.534 32.388 28.298
C -43.182 32.631 26.165
C -39.805 32.277 24.855
C -37.017 32.747 23.857
C -33.734 32.524 22.721
C -30.969 31.297 21.917
C -28.199 29.971 20.214
C -24.358 30.208 19.936
C -20.669 30.278 19.034
C -17.842 28.474 19.823
C -14.429 27.507 21.505
C -11.606 26.034 21.847
C -8.597 24.380 21.650
C -5.589 23.108 22.237
C -2.809 22.213 23.848
C -0.205 20.544 25.179
C 1.915 18.239 26.176
C 5.526 17.229 27.479
C 8.387 15.387 27.850
C 9.699 13.612 31.071
C 11.874 12.521 34.149
C 12.547 9.714 35.878
C 14.122 7.206 37.698
C 15.091 5.461 40.319
C 16.212 3.998 43.217
C 17.423 1.778 45.634
C 17.272 -0.147 48.228
C 17.911 -3.206 50.220
C 17.704 -4.322 53.630
C 18.407 -5.081 57.670
C 16.571 -6.008 60.941
C 15.512 -7.654 63.431
C 14.539 -8.706 66.482
C 13.103 -9.865 69.221
C 11.418 -9.673 72.673
C 9.427 -9.019 74.945
C 7.387 -8.371 77.169
C 5.323 -8.642 79.798
C 2.823 -10.249 82.136
C 0.283 -8.472 84.205
C -1.780 -8.258 87.016
C -4.962 -7.903 87.961
C -7.731 -6.140 90.047
C -10.724 -7.032 92.121
C -13.110 -6.585 94.108
C -16.122 -5.420 95.002
C -19.130 -4.114 95.663
C -22.632 -4.178 95.918
C -25.160 -2.036 96.891
C -27.945 0.174 98.958
C -30.564 1.447 98.602
C -34.191 2.906 98.133
C -36.913 4.144 98.230
C -40.147 5.803 97.720
C -42.354 8.131 97.272
C -44.673 9.931 96.047
C -46.592 11.817 94.168
C -48.369 14.015 92.496
C -50.335 16.048 90.231
C -52.331 17.965 88.359
C -53.740 19.945 86.311
C -53.517 23.004 83.781
C -54.960 24.895 81.406
C -56.532 26.999 79.447
C -57.133 29.746 77.977
C -57.438 32.922 75.818
C -56.096 34.233 73.315
C -55.593 35.987 70.367
C -54.175 38.112 68.158
C -53.438 39.900 64.828
C -52.348 41.588 62.201
C -49.768 44.515 61.004
C -48.595 45.968 58.933
C -45.965 47.073 55.875
C -44.458 48.324 53.573
C -42.934 50.292 51.165
C -40.882 52.113 49.233
C -38.596 53.011 46.977
C -36.802 52.717 44.091
C -34.504 52.845 41.644
C -32.499 52.563 39.133
C -29.913 52.776 36.713
C -28.005 52.524 34.003
C -25.745 52.896 31.836
C -22.528 53.293 30.174
C -20.817 53.859 27.452
C -17.481 54.148 26.383
C -15.304 54.440 25.077
C -12.568 55.776 24.373
C -11.006 57.607 24.292
C -9.003 60.722 22.217
C -8.839 63.128 19.981
C -8.275 65.774 19.439
C -10.333 70.236 20.889
C -10.428 74.106 23.108
C -7.095 77.200 23.683
C -6.210 79.963 23.183
C -4.156 82.911 24.902
C -3.139 86.561 24.934
C 1.929 89.368 24.893
C 5.383 89.275 20.683
C 6.305 89.265 16.910
C 7.173 89.952 13.769
C 7.545 93.102 10.814
C 10.107 94.187 8.620
C 11.306 95.419 5.172
C 16.230 93.897 3.185
C 18.635 93.792 1.730
C 20.766 92.843 -0.002
C 23.765 92.840 -3.630
C 24.551 91.261 -5.979
C 24.591 89.868 -9.788
C 24.848 88.804 -12.092
C 24.961 87.534 -15.186
C 29.242 87.509 -18.075
C 31.856 84.474 -19.458
C 34.825 81.581 -19.178
C 36.796 77.624 -17.080
C 38.391 73.341 -16.043
C 41.295 71.157 -14.978
C 43.424 70.075 -14.878
C 45.661 66.745 -12.893
C 45.116 63.992 -11.434
C 46.701 61.313 -12.404
C 46.376 58.597 -12.908
C 48.281 55.483 -13.502
C 51.036 53.835 -14.658
C 52.549 51.609 -13.751
C 54.105 47.936 -12.339
C 56.826 46.144 -15.103
C 60.927 45.773 -16.867
C 62.556 45.807 -20.082
C 64.884 44.378 -22.107
C 67.066 42.212 -24.613
C 68.995 39.484 -25.322
C 72.591 39.299 -25.725
C 74.325 36.128 -27.852
C 76.385 34.428 -30.074
C 77.672 33.213 -32.114
C 80.842 34.290 -34.989
C 81.382 33.251 -35.715
C 80.663 30.605 -39.596
C 80.257 26.637 -42.393
C 81.996 24.190 -44.030
C 85.762 22.361 -44.592
C 88.345 23.216 -45.259
C 92.089 24.046 -44.334
C 92.757 24.194 -48.799
C 95.115 25.233 -51.529
C 97.949 23.864 -53.514
C 97.504 19.039 -57.156
C 101.653 18.053 -59.063
C 104.934 13.731 -61.249
C 106.942 14.415 -64.603
C 109.236 12.583 -66.231
C 110.731 11.255 -69.908
C 112.827 10.561 -73.596
C 114.718 10.565 -77.137
C 116.715 8.709 -79.965
C 115.474 8.259 -82.033
C 113.579 7.052 -84.974
C 116.250 8.221 -87.441
C 119.315 9.594 -89.687
C 121.721 6.945 -92.895
C 122.966 7.957 -95.070
C 124.126 9.399 -97.654
C 125.596 9.526 -101.021
C 129.416 11.340 -103.832
C 132.166 10.238 -105.611
C 135.080 10.678 -107.969
C 139.976 10.703 -109.611
C 143.466 12.824 -109.853
C 147.040 13.380 -111.619
C 149.459 16.673 -114.962
C 151.380 19.964 -116.094
C 155.318 21.599 -114.376
C 156.463 26.169 -114.656
C 160.123 28.403 -112.382
C 162.138 30.261 -110.202
C 165.177 33.110 -109.233
C 168.427 36.388 -109.959
C 170.083 39.607 -108.757
C 172.466 39.095 -104.330
C 173.880 42.003 -102.115
C 175.546 45.970 -99.928
C 176.977 47.893 -97.040
C 178.548 50.162 -95.080
C 180.834 53.577 -94.620
C 180.902 57.778 -94.256
C 182.545 62.276 -92.640
C 183.587 65.085 -90.778
C 183.167 68.303 -89.076
C 180.926 71.537 -86.746
C 177.911 74.190 -84.653
C 178.966 77.459 -83.811
C 177.364 80.204 -82.042
C 176.381 82.529 -81.064
C 174.840 83.734 -77.566
C 174.058 86.286 -74.908
C 172.402 87.147 -73.247
C 171.347 90.600 -71.438
C 170.497 94.469 -69.301
C 169.881 94.757 -65.556
C 169.875 96.134 -62.884
C 171.670 97.123 -59.806
C 170.262 98.294 -56.974
C 170.753 101.258 -56.480
C 174.012 103.459 -55.282
C 173.388 106.678 -52.523
C 176.005 109.119 -49.224
C 174.443 110.483 -46.224
C 175.211 113.445 -43.674
C 175.621 114.577 -40.764
C 177.146 117.317 -37.588
C 178.055 118.180 -34.392
C 178.879 120.252 -32.064
C 181.190 121.788 -31.350
C 181.346 124.283 -28.924
C 182.608 125.328 -25.931
C 187.925 123.400 -24.834
C 190.021 121.999 -22.073
C 191.798 122.495 -19.399
C 192.944 121.124 -16.335
C 194.371 120.345 -13.399
C 195.667 119.813 -10.383
C 197.495 118.182 -8.103
C 198.873 116.884 -5.357
C 200.706 115.470 -2.796
C 202.064 114.356 -0.048
C 203.253 113.055 2.678
C 204.333 111.520 5.392
C 204.117 110.816 8.821
C 203.538 109.525 11.959
C 203.737 108.110 15.195
C 204.760 106.509 18.150
C 204.411 105.123 20.798
C 203.585 105.253 24.754
C 203.114 103.487 27.857
C 202.480 101.697 30.925
C 201.965 99.912 33.520
C 201.517 98.149 36.534
C 201.001 96.421 39.224
C 198.691 94.676 41.375
C 196.051 93.270 42.774
C 193.820 91.290 43.589
C 191.856 88.632 44.494
C 189.977 86.858 47.402
C 187.205 84.714 48.041
C 184.833 82.057 48.621
C 182.534 79.806 49.248
C 179.889 77.088 49.664
C 177.681 75.544 50.432
C 174.694 74.190 50.292
C 171.401 72.903 50.327
C 168.395 71.559 48.696
C 165.929 70.613 47.341
C 163.021 68.971 45.817
C 160.574 67.764 44.499
C 156.796 68.992 43.224
C 153.390 69.090 41.786
C 151.679 68.208 38.804
C 148.836 67.585 37.014
C 146.591 67.672 34.975
C 144.060 68.561 33.022
C 142.923 69.349 29.656
C 139.707 70.159 27.916
C 137.255 69.814 25.356
C 135.640 71.761 22.885
C 132.667 72.643 21.184
C 132.245 73.683 17.711
C 130.876 74.706 14.576
C 129.074 76.311 12.798
C 127.252 77.586 10.392
C 126.238 79.942 7.437
C 126.709 81.618 4.290
C 125.914 83.734 2.258
C 126.200 86.034 -0.255
C 125.898 86.890 -3.535
C 127.022 90.874 -4.896
C 126.914 94.238 -7.277
C 129.672 95.992 -8.932
C 130.726 98.061 -11.112
C 132.794 100.734 -12.461
C 133.846 103.334 -13.523
C 135.749 105.999 -14.702
C 138.240 107.717 -15.501
C 140.844 109.359 -17.192
C 142.614 112.769 -17.543
C 144.468 115.941 -18.507
C 147.443 117.474 -17.690
C 149.975 119.970 -16.025
C 152.676 121.654 -15.670
C 155.642 123.386 -15.847
C 158.259 125.340 -15.257
C 160.407 127.326 -13.656
C 163.137 128.756 -12.300
C 166.174 129.434 -11.243
C 168.855 132.065 -9.958
C 171.891 133.593 -9.558
C 174.000 133.926 -6.288
C 175.966 135.345 -3.204
C 178.673 134.549 -1.372
C 181.584 134.684 0.524
C 183.506 134.716 3.199
C 185.258 135.033 6.136
C 187.719 135.024 8.624
C 189.223 134.002 11.297
C 192.122 133.057 13.403
C 192.882 132.429 16.860
C 193.783 132.787 20.915
C 193.550 130.853 24.251
C 194.353 129.190 26.824
C 194.676 127.924 29.932
C 194.860 126.195 32.740
C 193.739 124.967 36.209
C 192.096 123.672 38.483
C 190.435 122.330 40.712
C 189.538 120.511 43.383
C 189.574 117.625 45.826
C 186.692 116.425 47.861
C 185.375 114.863 50.694
C 183.416 112.344 51.676
C 180.427 110.940 53.732
C 179.604 107.988 55.890
C 177.944 106.237 57.896
C 175.378 104.278 58.790
C 172.697 102.385 59.445
C 170.953 99.354 59.760
C 167.793 98.312 60.684
C 164.413 97.123 62.703
C 161.989 95.512 62.338
C 158.891 93.126 61.869
C 156.432 91.425 61.959
C 153.366 89.478 61.433
C 150.249 88.757 60.926
C 147.549 87.642 59.665
C 144.999 86.892 57.742
C 142.247 86.430 56.009
C 139.557 85.701 53.695
C 136.940 84.900 51.778
C 134.574 84.631 49.673
C 132.131 86.296 47.015
C 129.833 85.940 44.588
C 127.275 85.597 42.569
C 124.649 86.432 40.997
C 121.825 87.717 38.714
C 121.455 89.452 36.136
C 120.286 90.677 33.111
C 119.249 92.903 30.793
C 118.182 94.333 27.379
C 117.362 96.038 24.668
C 116.203 99.708 23.309
C 115.613 101.385 21.160
C 116.094 104.101 18.017
C 115.854 105.953 15.640
C 115.011 108.183 13.128
C 114.550 110.808 11.089
C 115.012 113.150 8.761
C 116.261 114.438 5.861
C 117.394 116.392 3.373
C 118.731 117.881 0.843
C 119.939 120.125 -1.626
C 121.206 121.539 -4.354
C 122.103 123.594 -6.571
C 123.455 126.501 -8.300
C 123.918 128.163 -11.072
C 125.408 131.139 -12.206
C 126.200 136.053 -12.913
C 126.338 140.393 -13.605
C 125.362 146.205 -11.643
C 124.272 147.745 -14.300
C 122.898 150.309 -17.006
C 121.771 151.691 -20.749
C 119.129 153.533 -21.535
C 116.036 156.683 -20.854
C 115.206 159.493 -22.152
C 112.961 160.870 -24.398
C 113.464 162.043 -27.697
C 108.432 161.888 -31.019
C 106.957 163.652 -33.183
C 105.025 166.101 -35.013
C 106.385 169.191 -38.634
C 106.245 172.137 -38.831
C 104.234 173.774 -39.546
C 103.150 176.969 -41.964
C 100.723 177.004 -44.395
C 94.348 177.318 -49.740
C 90.097 179.767 -49.731
C 89.074 182.867 -50.664
C 87.725 184.105 -48.946
C 86.682 186.902 -47.115
C 84.783 189.198 -48.886
C 82.955 191.672 -52.533
C 82.198 194.575 -51.932
C 83.318 197.186 -56.167
C 81.528 199.968 -58.141
C 80.311 203.506 -57.027
C 77.442 205.060 -58.567
C 76.761 208.347 -58.846
C 71.400 208.895 -60.758
C 71.241 211.763 -62.011
C 69.216 211.580 -65.630
C 66.310 213.953 -64.706
C 64.444 214.957 -67.359
C 62.344 216.258 -68.654
C 61.036 217.823 -70.786
C 60.339 216.676 -73.591
C 58.994 216.868 -77.207
C 56.404 214.854 -79.750
C 56.690 217.439 -83.505
C 57.087 218.624 -87.335
C 57.004 220.210 -90.262
C 56.364 221.235 -94.037
C 56.257 218.518 -97.210
C 53.751 217.858 -99.609
C 54.758 215.692 -103.278
C 53.544 214.372 -106.088
C 55.744 214.162 -109.490
C 56.603 212.813 -111.767
C 57.594 215.578 -116.803
C 57.749 213.930 -119.377
C 61.257 213.911 -121.394
C 62.507 214.604 -124.599
C 64.244 215.784 -128.009
C 64.676 214.595 -132.622
C 69.929 215.798 -133.217
C 73.142 214.680 -135.776
C 77.332 212.706 -137.359
C 80.175 215.367 -140.278
C 82.887 216.457 -141.547
C 84.683 215.830 -141.683
C 88.842 215.474 -142.580
C 91.207 215.887 -144.928
C 95.772 216.177 -146.002
C 97.581 217.802 -148.454
C 103.618 219.720 -141.972
C 106.168 221.246 -144.396
C 107.878 222.659 -143.326
C 109.723 226.925 -142.710
C 111.592 229.896 -143.467
C 113.331 233.059 -141.859
C 115.042 234.762 -139.419
C 117.219 231.245 -135.584
C 119.687 229.888 -132.872
C 121.004 229.843 -130.316
C 124.045 229.643 -129.691
C 125.505 228.689 -127.094
C 129.528 232.781 -125.262
C 132.128 233.778 -122.237
C 134.492 234.144 -119.795
C 136.625 234.372 -116.963
C 138.747 236.785 -113.917
C 142.175 239.605 -111.527
C 144.034 242.553 -111.103
C 145.306 245.318 -108.386
C 147.954 246.542 -105.566
C 149.074 245.594 -100.880
C 152.507 245.438 -99.846
C 155.020 246.496 -98.008
C 158.236 247.327 -98.472
C 160.492 247.094 -97.608
C 162.344 249.597 -96.523
C 164.391 249.799 -93.093
C 166.854 249.089 -89.260
C 169.114 249.778 -85.947
C 171.335 249.513 -83.459
C 173.650 249.300 -81.243
C 174.858 247.460 -79.259
C 176.069 246.041 -75.728
C 174.249 244.147 -72.181
C 175.025 241.477 -69.851
C 176.172 238.580 -68.274
C 177.763 235.136 -67.951
C 178.690 232.406 -65.880
C 178.063 229.320 -64.471
C 177.784 227.604 -62.460
C 177.860 223.678 -62.390
C 181.402 222.348 -59.533
C 180.950 218.992 -56.934
C 179.503 214.646 -54.251
C 178.139 211.689 -53.693
C 178.569 208.418 -53.994
C 177.538 204.576 -52.399
C 177.327 201.627 -51.447
C 177.351 198.472 -50.084
C 178.735 195.838 -48.055
C 181.593 192.691 -50.023
C 183.331 189.485 -50.183
C 185.237 185.868 -50.372
C 186.380 183.023 -50.341
C 187.250 179.945 -52.093
C 188.787 176.947 -49.898
C 188.499 173.016 -46.527
C 188.713 171.191 -46.248
C 191.523 168.510 -44.525
C 190.427 165.326 -41.384
C 193.529 162.300 -39.980
C 195.096 159.025 -38.707
C 200.618 161.046 -35.380
C 203.831 158.690 -34.556
C 206.160 159.049 -32.424
C 208.740 157.988 -30.283
C 211.041 157.621 -26.916
C 210.228 154.850 -24.258
C 210.421 152.641 -22.205
C 209.883 150.500 -19.537
C 210.001 148.856 -15.631
C 211.421 149.584 -11.917
C 213.879 152.707 -10.966
C 213.572 154.845 -7.795
C 214.803 158.098 -5.741
C 214.362 158.569 -2.071
C 214.239 158.085 0.515
C 215.345 157.948 3.678
C 215.112 160.457 5.784
C 216.313 162.412 7.261
C 216.342 163.695 10.952
C 216.934 165.183 16.009
C 218.284 167.780 19.110
C 218.787 169.384 21.889
C 217.331 170.600 24.886
C 216.535 171.904 27.875
C 215.859 173.445 30.742
C 214.745 173.659 33.891
C 213.554 174.575 36.869
C 212.540 175.112 40.125
C 211.490 176.130 43.040
C 210.210 177.104 45.859
C 208.686 177.995 48.647
C 207.012 180.366 50.617
C 204.761 182.361 52.291
C 202.759 184.062 54.659
C 201.084 185.127 57.558
C 199.007 186.608 59.156
C 197.574 190.043 60.734
C 194.994 191.730 62.596
C 192.325 193.444 64.316
C 189.854 194.747 65.859
C 187.313 196.359 67.687
C 184.862 197.765 69.268
C 181.679 199.458 69.149
C 178.833 200.872 68.255
C 175.879 201.388 67.497
C 172.471 201.526 67.174
C 169.255 203.616 67.829
C 165.955 204.128 66.592
C 162.443 204.178 65.765
C 159.287 204.440 64.917
C 155.639 204.442 63.800
C 153.070 205.130 62.920
C 150.540 205.524 60.864
C 147.868 206.207 58.653
C 145.767 205.465 55.731
C 144.178 204.923 53.283
C 141.848 204.077 50.575
C 140.042 203.424 48.231
C 139.586 204.552 44.241
C 138.424 204.842 40.741
C 137.724 202.781 37.937
C 136.343 202.215 34.863
C 135.910 201.578 31.929
C 135.976 201.521 28.612
C 137.043 199.777 25.602
C 136.648 200.115 21.893
C 135.909 198.942 18.613
C 137.441 198.657 15.438
C 137.214 198.965 11.923
C 138.867 196.982 9.343
C 139.949 195.625 6.223
C 140.909 195.774 3.387
C 141.767 195.283 0.263
C 144.069 194.592 -2.824
C 146.588 192.827 -4.688
C 148.532 192.639 -7.016
C 151.293 191.747 -8.825
C 152.796 189.772 -11.152
C 157.022 190.280 -12.089
C 160.431 190.179 -14.406
C 163.696 188.695 -13.658
C 166.543 187.639 -14.618
C 170.143 187.125 -14.471
C 173.105 187.197 -14.933
C 176.568 186.875 -14.816
C 179.427 186.138 -13.777
C 182.535 184.631 -13.140
C 186.310 185.373 -12.848
C 190.106 185.490 -12.779
C 192.582 185.712 -10.393
C 195.393 187.245 -8.121
C 197.993 187.295 -6.252
C 200.915 186.856 -4.492
C 203.629 187.255 -2.625
C 205.851 188.635 -0.555
C 207.968 189.317 1.973
C 209.700 189.270 4.766
C 212.803 190.518 6.903
C 215.425 190.393 9.099
C 215.783 192.242 12.519
C 217.021 194.550 15.441
C 217.153 194.490 18.803
C 218.133 194.866 22.116
C 218.324 196.181 25.131
C 218.591 197.907 28.088
C 219.063 198.843 31.426
C 218.182 199.793 34.388
C 218.205 199.794 38.094
C 217.061 201.837 40.820
C 216.626 204.781 43.741
C 213.955 206.469 45.965
C 212.233 207.297 48.490
C 210.450 208.925 50.843
C 208.304 210.145 53.037
C 205.746 212.640 54.461
C 203.224 214.390 54.814
C 200.666 216.088 55.140
C 197.961 217.585 56.438
C 194.894 218.003 58.609
C 191.915 220.105 57.836
C 189.170 222.021 58.832
C 185.857 222.287 58.520
C 182.653 224.346 57.728
C 179.195 224.850 59.086
C 176.366 226.171 59.391
C 173.244 226.890 58.411
C 170.190 227.504 57.188
C 166.750 226.915 56.798
C 164.088 228.352 55.133
C 160.882 230.645 53.960
C 158.479 230.514 52.282
C 155.140 230.180 50.222
C 152.515 230.368 48.799
C 149.569 230.198 46.617
C 147.605 230.678 44.087
C 145.735 230.216 41.555
C 144.430 229.367 38.666
C 143.210 228.890 35.653
C 141.967 227.807 32.427
C 140.587 226.966 29.504
C 139.820 226.146 26.530
C 140.772 225.902 22.678
C 140.060 224.765 19.596
C 139.115 224.050 16.541
C 138.980 224.298 13.381
C 139.324 224.302 9.544
C 141.318 223.336 7.335
C 142.632 222.085 4.381
C 144.631 221.829 1.671
C 146.275 220.342 -1.478
C 148.065 219.435 -4.107
C 150.920 220.689 -6.740
C 152.636 220.111 -8.861
C 156.016 218.865 -10.986
C 158.112 218.061 -13.009
C 160.265 217.580 -15.679
C 162.794 217.511 -17.883
C 165.622 216.712 -19.460
C 168.127 214.634 -20.476
C 171.007 213.252 -21.519
C 173.614 211.524 -22.307
C 176.765 210.274 -23.358
C 179.333 208.384 -24.294
C 182.103 207.354 -25.394
C 185.657 206.948 -26.082
C 188.052 205.467 -27.734
C 191.558 205.498 -27.994
C 195.434 203.957 -26.262
C 200.129 205.569 -24.420
C 203.978 205.200 -25.052
C 206.979 203.454 -24.964
C 208.496 206.591 -26.897
C 211.974 207.437 -28.361
C 214.641 208.750 -28.112
C 216.481 210.349 -25.310
C 219.014 212.174 -24.715
C 221.505 213.821 -24.928
C 225.469 214.375 -25.092
C 228.976 213.759 -24.806
C 231.695 215.124 -26.225
C 234.409 213.810 -29.125
C 236.817 213.497 -30.770
C 239.236 214.061 -32.700
C 240.377 219.510 -36.409
C 239.620 218.794 -40.349
C 241.404 218.636 -42.672
C 243.019 218.011 -45.133
C 244.645 217.852 -48.794
C 248.494 217.955 -49.319
C 251.143 217.652 -51.122
C 254.962 217.165 -51.918
C 257.236 214.563 -52.584
C 258.028 210.951 -56.609
C 261.285 207.856 -55.584
C 263.268 207.034 -57.574
C 265.988 205.528 -57.307
C 268.035 203.574 -58.901
C 271.002 201.640 -58.708
C 273.657 199.623 -59.099
C 276.360 197.788 -59.713
C 278.492 195.255 -59.223
C 281.090 193.169 -59.067
C 283.441 190.649 -58.857
C 286.004 188.633 -58.868
C 288.625 186.730 -58.660
C 291.311 184.867 -58.205
C 294.774 184.355 -58.421
C 298.169 184.069 -57.927
C 301.515 182.996 -57.523
C 304.456 181.131 -57.058
C 307.356 180.676 -56.395
C 311.268 180.893 -57.395
C 314.711 180.378 -56.472
C 318.161 180.018 -55.480
C 321.134 179.616 -54.392
C 324.487 179.094 -53.453
C 327.538 178.695 -52.445
C 330.471 180.075 -50.862
C 332.684 181.978 -49.318
C 334.381 183.422 -47.173
C 336.255 184.411 -44.480
C 339.819 185.260 -43.173
C 341.503 187.198 -40.705
C 343.155 188.624 -37.831
C 344.749 190.086 -35.367
C 346.318 191.779 -32.330
C 347.869 193.329 -30.585
C 348.683 195.809 -28.595
C 349.715 198.571 -26.644
C 349.114 201.299 -24.256
C 348.570 203.583 -22.440
C 348.115 206.118 -19.825
C 347.659 208.306 -17.778
C 346.995 212.424 -17.715
C 346.346 215.902 -16.635
C 344.077 217.735 -14.613
C 343.130 220.532 -12.894
C 341.659 222.996 -11.910
C 340.154 225.941 -11.633
C 337.027 227.750 -11.201
C 335.892 231.290 -10.749
C 334.066 233.911 -9.172
C 331.637 236.359 -9.956
C 330.470 239.682 -9.639
C 327.030 240.900 -9.577
C 324.120 242.959 -9.374
C 322.466 245.384 -9.981
C 320.292 247.832 -10.106
C 317.182 249.897 -11.278
C 313.718 250.393 -12.106
C 311.490 252.043 -13.354
C 308.531 252.791 -14.893
C 305.289 253.814 -14.738
C 302.871 254.059 -18.355
C 299.887 255.455 -20.834
C 297.327 253.577 -22.662
C 294.569 253.482 -24.251
C 292.246 252.466 -26.862
C 290.434 252.350 -29.248
C 288.311 251.462 -31.860
C 286.631 249.697 -33.824
C 284.096 247.939 -35.501
C 282.624 247.257 -39.002
C 280.605 246.525 -42.134
C 280.397 244.002 -44.472
C 280.879 242.038 -47.837
C 280.259 239.889 -50.128
C 279.064 237.581 -52.382
C 278.625 235.550 -54.969
C 279.243 233.819 -57.753
C 279.624 231.419 -60.083
C 279.820 228.564 -61.700
C 279.878 226.554 -65.122
C 279.262 224.037 -67.357
C 281.840 221.631 -69.035
C 284.032 219.689 -71.646
C 285.363 216.621 -72.017
C 286.504 213.609 -73.324
C 288.623 211.386 -74.518
C 290.965 209.365 -76.009
C 292.798 206.650 -77.237
C 295.240 204.533 -77.348
C 296.822 201.200 -77.699
C 300.082 199.779 -78.218
C 303.663 198.406 -79.854
C 307.313 197.583 -78.891
C 309.953 195.969 -78.215
C 313.118 194.839 -77.943
C 316.129 193.758 -77.126
C 319.942 193.953 -76.656
C 322.747 194.807 -75.681
C 325.524 195.672 -74.645
C 328.660 195.612 -73.459
C 331.613 194.406 -71.427
C 334.438 196.498 -70.191
C 337.763 196.884 -69.192
C 339.678 197.895 -66.651
C 342.591 200.029 -65.206
C 345.475 199.663 -62.838
C 348.129 200.448 -61.360
C 349.969 202.203 -59.180
C 351.591 204.122 -56.970
C 352.939 204.890 -53.820
C 354.734 207.458 -52.369
C 357.650 210.028 -51.025
C 358.185 211.937 -48.863
C 358.938 214.286 -45.793
C 359.933 216.134 -43.661
C 360.529 218.584 -40.994
C 360.882 221.418 -39.466
C 360.516 223.862 -37.463
C 359.406 226.366 -35.657
C 358.458 229.113 -34.125
C 357.003 231.816 -32.201
C 355.925 234.368 -30.334
C 354.497 236.858 -28.970
C 352.132 240.042 -29.249
C 350.401 242.493 -27.734
C 349.112 245.132 -26.280
C 348.003 248.094 -26.034
C 346.162 251.477 -25.971
C 343.408 252.701 -26.812
C 340.514 254.610 -26.874
C 338.044 256.564 -28.091
C 334.714 258.492 -28.262
C 331.937 260.154 -28.938
C 330.085 262.477 -31.736
C 327.800 263.829 -32.590
C 324.107 264.604 -34.392
C 321.490 265.706 -35.428
C 318.792 267.506 -36.641
C 316.374 268.981 -38.440
C 313.542 269.546 -40.109
C 310.229 269.160 -40.819
C 307.186 269.005 -42.235
C 304.161 268.533 -43.252
C 301.055 268.386 -44.963
C 297.875 267.991 -45.841
C 295.118 268.046 -47.369
C 292.538 267.832 -49.932
C 289.435 268.275 -50.846
C 287.376 267.859 -53.665
C 284.823 266.493 -55.232
C 281.396 266.195 -55.661
C 277.625 264.486 -54.354
C 273.737 263.590 -53.934
C 270.297 263.406 -53.597
C 266.085 263.187 -52.178
C 262.069 264.661 -50.619
C 258.996 263.737 -52.414
C 256.295 264.552 -52.557
C 255.708 266.044 -56.376
C 254.384 263.969 -58.791
C 252.538 261.772 -62.980
C 250.178 260.436 -65.412
C 247.677 261.510 -67.532
C 245.778 260.101 -69.059
C 243.859 259.111 -71.096
C 241.335 256.937 -71.471
C 238.314 256.386 -72.347
C 235.438 252.132 -72.737
C 233.749 249.452 -75.703
C 230.907 248.773 -78.906
C 228.918 247.001 -78.358
C 227.943 245.662 -80.106
C 227.985 242.207 -82.368
C 228.023 238.619 -82.959
C 225.255 235.928 -84.557
C 222.419 235.597 -85.571
C 218.168 238.784 -86.852
C 214.931 239.288 -89.859
C 212.283 239.583 -91.696
C 209.374 241.582 -94.124
C 206.589 242.885 -95.766
C 205.996 243.153 -101.091
C 204.542 243.124 -104.861
C 203.759 246.672 -106.910
C 203.251 249.877 -109.615
C 202.226 252.013 -111.974
C 200.944 256.327 -113.372
C 200.160 255.706 -118.044
C 196.610 257.367 -119.929
C 193.916 260.405 -120.172
C 192.554 263.363 -121.986
C 192.302 267.976 -123.838
C 190.385 269.523 -126.954
C 192.244 273.780 -128.948
C 191.982 276.448 -129.999
C 193.229 280.093 -130.872
C 192.968 282.145 -133.485
C 190.437 283.635 -135.870
C 187.932 285.956 -137.121
C 192.516 288.968 -137.162
C 193.033 292.464 -137.405
C 193.636 295.705 -140.225
C 193.587 299.029 -141.448
C 193.390 301.241 -143.493
C 191.263 302.589 -144.150
C 190.006 304.947 -145.333
C 189.788 307.578 -148.689
C 186.132 309.246 -149.447
C 184.069 310.836 -152.851
C 182.644 312.355 -155.369
C 181.143 317.568 -154.876
C 180.762 320.622 -155.877
C 175.575 320.936 -154.948
C 174.144 319.804 -158.725
C 171.245 322.061 -160.038
C 168.105 324.646 -161.612
C 164.281 325.169 -165.062
C 162.644 326.972 -167.721
C 158.309 324.853 -169.774
C 153.930 324.794 -170.267
C 150.743 325.260 -172.043
C 148.048 327.602 -171.540
C 145.647 329.881 -171.966
C 142.087 332.595 -169.073
C 139.913 335.074 -168.862
C 135.564 336.755 -167.010
C 134.029 341.495 -168.704
C 130.621 343.941 -168.987
C 128.740 344.881 -170.440
C 125.276 344.520 -172.697
C 122.619 342.058 -173.560
C 120.543 340.779 -176.363
C 114.643 341.171 -174.962
C 109.412 341.651 -173.009
C 109.459 338.096 -174.282
C 106.728 338.225 -175.634
C 104.197 339.668 -178.028
C 100.818 339.992 -178.055
C 99.536 340.945 -180.927
C 98.565 340.300 -183.843
C 95.573 338.859 -187.198
C 92.898 338.293 -188.024
C 90.054 338.476 -187.509
C 88.705 337.364 -190.134
C 85.403 336.599 -189.838
C 84.385 334.096 -192.990
C 81.434 333.840 -196.339
C 80.162 332.523 -198.810
C 81.700 331.330 -202.762
C 79.663 330.687 -206.300
C 76.860 330.579 -208.762
C 77.338 332.615 -213.180
C 76.920 333.123 -215.862
C 76.212 331.287 -219.450
C 70.654 331.945 -221.829
C 67.062 334.402 -225.319
C 63.869 334.537 -227.418
C 62.520 331.950 -230.035
C 62.723 331.769 -232.601
C 59.872 330.410 -234.142
C 64.382 328.358 -238.248
C 63.210 328.981 -241.968
C 62.946 327.384 -245.243
C 63.860 331.598 -247.872
C 63.988 332.414 -251.353
C 60.934 333.186 -253.906
C 60.238 332.556 -257.034
C 57.126 331.601 -258.617
C 54.419 329.582 -259.911
C 53.531 329.840 -263.346
C 51.434 328.590 -265.637
C 49.026 328.192 -267.782
C 46.963 325.865 -269.487
C 44.715 324.167 -271.312
C 42.590 322.624 -273.350
C 40.073 320.556 -274.122
C 37.883 318.482 -275.544
C 35.301 316.479 -276.658
C 33.144 314.560 -278.174
C 31.140 312.453 -279.617
C 29.226 310.124 -280.960
C 28.418 307.939 -283.582
C 27.991 305.298 -285.749
C 26.784 302.664 -287.777
C 24.851 300.159 -289.303
C 24.334 297.700 -290.960
C 24.029 295.885 -294.560
C 23.471 292.867 -296.444
C 23.077 289.811 -298.322
C 22.702 286.994 -299.774
C 22.147 284.024 -301.581
C 21.751 281.215 -303.142
C 23.220 278.265 -304.610
C 25.243 275.881 -305.670
C 26.992 273.338 -305.873
C 28.405 270.219 -305.767
C 29.249 266.996 -307.776
C 31.551 264.279 -307.862
C 33.447 261.223 -307.566
C 35.291 258.514 -307.492
C 37.488 255.422 -307.084
C 39.263 253.285 -307.451
C 42.052 251.560 -307.300
C 45.090 249.755 -307.394
C 48.315 248.699 -305.983
C 50.978 247.977 -304.888
C 54.055 246.634 -303.405
C 56.669 245.671 -302.210
C 60.737 246.544 -302.505
C 64.407 246.579 -302.038
C 66.807 246.791 -299.432
C 69.978 246.467 -298.201
C 72.703 246.995 -296.976
C 75.741 248.128 -296.271
C 77.833 250.083 -294.025
C 81.461 250.911 -293.605
C 84.495 251.253 -291.772
C 86.887 253.724 -290.947
C 90.277 254.647 -290.544
C 91.735 257.015 -288.180
C 94.002 259.026 -286.293
C 96.352 260.852 -285.930
C 98.870 262.665 -284.879
C 100.854 265.830 -283.713
C 101.417 268.789 -281.748
C 102.914 271.378 -281.207
C 103.527 274.561 -280.120
C 104.801 276.706 -277.806
C 104.425 281.014 -278.338
C 105.462 284.987 -277.960
C 103.426 287.813 -276.824
C 103.192 290.802 -275.749
C 101.804 294.154 -275.462
C 101.302 297.107 -275.595
C 100.024 300.342 -275.482
C 98.001 302.702 -275.114
C 96.113 305.415 -273.926
C 94.790 308.904 -274.905
C 93.539 312.476 -275.231
C 90.586 314.053 -276.047
C 87.898 316.002 -278.141
C 85.349 317.860 -278.694
C 82.698 320.051 -278.761
C 80.186 322.023 -279.662
C 77.841 323.479 -281.536
C 74.965 324.675 -282.811
C 71.817 325.412 -283.405
C 69.103 327.678 -285.210
C 66.209 329.449 -285.656
C 63.304 328.711 -288.159
C 60.673 328.974 -291.058
C 57.507 328.012 -291.669
C 54.203 327.877 -292.740
C 51.618 327.104 -294.631
C 49.147 326.427 -296.918
C 46.096 325.811 -298.517
C 43.828 324.035 -299.984
C 40.390 322.861 -300.716
C 38.647 320.928 -303.194
C 36.679 319.617 -306.629
C 35.815 316.397 -308.582
C 34.195 313.964 -309.800
C 32.916 311.541 -311.765
C 31.817 308.821 -313.280
C 31.822 305.978 -315.871
C 32.655 303.502 -317.523
C 33.514 301.002 -319.117
C 33.479 298.044 -320.697
C 32.532 294.447 -321.375
C 34.625 291.909 -323.126
C 34.968 289.018 -325.056
C 36.367 285.987 -325.083
C 38.540 283.241 -326.776
C 38.488 279.538 -327.358
C 39.376 276.781 -328.564
C 41.425 274.154 -328.913
C 43.656 271.667 -329.114
C 44.995 268.529 -328.282
C 47.676 266.568 -329.223
C 50.251 263.947 -331.070
C 52.544 262.213 -330.487
C 55.448 259.712 -329.581
C 57.640 257.690 -329.348
C 60.566 255.603 -328.599
C 63.632 254.568 -328.468
C 66.478 253.609 -327.420
C 69.396 253.295 -325.952
C 72.477 253.105 -324.828
C 75.640 252.954 -323.068
C 78.615 252.579 -321.596
C 81.446 252.801 -320.168
C 84.660 254.941 -319.220
C 87.508 255.246 -317.462
C 90.493 255.326 -316.111
C 93.511 256.222 -315.725
C 96.955 257.786 -314.991
C 98.168 260.372 -313.713
C 100.229 262.550 -311.974
C 102.048 265.313 -311.293
C 104.137 267.864 -309.302
C 105.815 270.393 -307.990
C 107.597 273.963 -308.847
C 108.897 276.263 -307.952
C 109.532 280.128 -306.489
C 110.574 282.754 -305.412
C 112.261 285.645 -304.527
C 113.481 288.749 -304.156
C 113.877 291.922 -303.211
C 113.596 294.591 -301.106
C 113.363 297.632 -299.697
C 112.910 300.329 -297.985
C 112.624 303.631 -296.717
C 112.287 306.336 -294.816
C 112.213 309.297 -293.735
C 111.634 312.876 -293.387
C 112.098 315.654 -291.735
C 111.228 319.056 -291.897
C 110.638 322.146 -291.343
C 110.278 326.676 -292.092
C 109.739 330.161 -293.765
C 110.167 332.224 -295.286
C 109.477 336.103 -294.982
C 111.500 338.868 -294.113
C 111.615 342.036 -293.402
C 112.368 345.290 -294.594
C 112.851 348.560 -295.177
C 113.499 351.803 -295.522
C 113.232 354.824 -296.937
C 113.617 357.946 -298.045
C 113.519 361.185 -299.236
C 113.931 364.285 -300.163
C 114.459 367.282 -301.290
C 115.058 370.224 -302.661
C 117.169 372.953 -303.293
C 119.378 375.276 -304.547
C 121.002 378.133 -305.856
C 121.780 381.243 -307.291
C 123.515 383.304 -308.634
C 126.471 386.057 -308.471
C 128.546 388.446 -310.190
C 130.734 390.715 -311.948
C 132.551 392.665 -313.703
C 134.557 394.994 -315.419
C 136.433 397.017 -317.114
C 139.463 397.576 -318.990
C 142.347 397.306 -320.574
C 144.532 396.833 -322.711
C 146.514 396.633 -325.499
C 149.626 398.058 -327.348
C 152.142 397.143 -329.698
C 154.270 396.443 -332.527
C 156.388 395.797 -334.944
C 158.641 394.811 -337.861
C 160.802 394.283 -339.564
C 163.088 392.553 -341.164
C 165.728 390.788 -342.718
C 167.171 387.828 -344.349
C 168.355 385.376 -345.530
C 169.764 382.580 -347.447
C 170.939 380.186 -348.887
C 173.354 376.900 -348.009
C 175.313 373.770 -348.231
C 174.948 370.414 -349.328
C 176.206 367.369 -350.231
C 176.870 364.412 -350.383
C 177.859 361.307 -349.757
C 176.894 357.851 -349.152
C 178.561 354.535 -348.658
C 179.072 351.064 -349.271
C 179.073 347.986 -347.528
C 180.568 344.835 -346.939
C 178.970 341.683 -346.028
C 178.338 338.267 -345.202
C 178.872 335.673 -343.798
C 179.044 332.576 -342.741
C 178.297 329.419 -340.554
C 176.192 327.001 -338.925
C 175.784 324.740 -336.935
C 174.229 322.690 -334.684
C 172.634 319.778 -333.941
C 171.146 319.034 -329.914
C 170.043 316.795 -326.632
C 166.934 316.897 -324.698
C 164.930 315.575 -322.605
C 162.608 315.471 -319.804
C 161.277 315.026 -317.155
C 159.188 314.967 -314.372
C 156.787 315.620 -312.473
C 153.776 315.613 -310.665
C 152.311 316.104 -307.130
C 150.412 316.158 -303.840
C 148.535 318.421 -302.045
C 147.559 321.059 -299.305
C 145.649 322.778 -297.394
C 143.218 324.210 -295.427
C 141.525 326.054 -293.248
C 140.799 328.455 -291.050
C 139.427 331.026 -289.364
C 137.592 333.580 -288.409
C 136.282 335.982 -285.533
C 134.116 337.940 -283.748
C 134.293 341.796 -283.158
C 134.538 345.344 -281.502
C 133.340 348.445 -282.024
C 132.062 351.649 -281.598
C 132.033 354.933 -281.338
C 132.309 358.314 -280.802
C 131.731 361.755 -280.543
C 131.987 364.871 -281.368
C 130.782 368.315 -282.015
C 132.116 371.619 -282.489
C 133.732 375.425 -281.953
C 135.738 378.152 -283.815
C 136.474 380.829 -285.339
C 137.931 383.642 -286.494
C 139.303 386.161 -288.129
C 142.148 388.441 -289.357
C 144.729 389.450 -290.725
C 147.295 390.415 -292.144
C 149.466 392.211 -293.961
C 150.689 394.427 -296.771
C 154.148 394.526 -298.154
C 156.769 396.197 -299.747
C 158.799 396.052 -302.394
C 162.346 396.121 -303.988
C 164.102 397.618 -306.943
C 166.517 398.428 -308.774
C 169.022 397.827 -310.916
C 171.485 396.960 -313.007
C 172.929 396.429 -316.164
C 175.985 395.449 -317.440
C 179.841 395.250 -318.854
C 181.524 393.676 -320.670
C 183.656 391.685 -323.316
C 185.624 390.470 -325.213
C 187.721 388.421 -327.421
C 189.935 386.274 -328.411
C 191.354 383.776 -329.778
C 192.289 380.797 -330.786
C 193.514 377.839 -331.519
C 194.340 374.459 -332.528
C 195.331 371.450 -333.592
C 196.037 368.395 -334.111
C 196.591 364.711 -332.723
C 197.052 361.438 -333.330
C 197.960 358.348 -333.936
C 199.244 355.505 -333.362
C 200.304 351.935 -332.375
C 199.217 349.497 -330.744
C 198.495 346.271 -329.698
C 198.128 343.630 -327.626
C 197.111 340.131 -326.377
C 196.312 337.329 -324.815
C 196.671 335.303 -321.291
C 196.006 333.093 -319.724
C 193.951 330.612 -317.059
C 192.878 328.405 -315.294
C 192.240 325.715 -313.207
C 191.583 323.605 -310.683
C 189.992 321.805 -308.370
C 187.373 320.059 -307.057
C 185.121 318.539 -305.081
C 182.654 317.132 -303.551
C 180.367 315.650 -301.277
C 177.840 314.047 -299.833
C 175.941 312.606 -297.769
C 173.998 311.766 -294.805
C 172.114 309.651 -293.181
C 170.405 309.371 -290.122
C 169.944 308.440 -285.958
C 168.967 307.547 -282.316
C 168.105 305.787 -278.597
C 165.507 303.014 -276.075
C 163.911 303.054 -272.553
C 162.772 302.135 -268.828
C 164.608 302.342 -265.502
C 166.092 302.806 -262.773
C 166.299 299.112 -260.619
C 167.179 297.651 -257.128
C 167.329 296.392 -253.219
C 166.054 293.329 -253.662
C 164.630 288.598 -252.699
C 166.141 284.592 -252.199
C 164.068 282.458 -250.007
C 162.650 279.932 -248.538
C 162.924 277.481 -245.988
C 162.599 275.018 -243.732
C 162.228 272.399 -241.718
C 162.057 270.834 -238.764
C 162.073 268.690 -236.209
C 161.791 266.797 -233.335
C 161.708 264.600 -230.927
C 161.871 262.458 -228.494
C 162.264 260.380 -225.961
C 163.215 257.268 -224.651
C 164.784 254.560 -223.217
C 165.837 251.866 -221.181
C 166.339 249.572 -218.569
C 167.740 247.380 -217.054
C 168.696 243.479 -216.595
C 170.474 240.945 -214.755
C 172.390 238.434 -213.009
C 174.163 236.388 -211.320
C 175.913 233.940 -209.492
C 177.660 231.786 -207.820
C 180.755 229.983 -207.401
C 183.819 228.776 -207.641
C 186.866 228.322 -207.362
C 190.136 227.994 -206.396
C 192.992 225.515 -205.482
C 196.541 225.223 -205.468
C 200.096 225.167 -204.846
C 203.344 224.960 -204.462
C 207.131 225.052 -204.009
C 209.884 224.527 -204.047
C 213.030 224.746 -204.958
C 216.389 224.750 -206.062
C 219.394 226.393 -207.395
C 221.759 227.713 -208.608
C 224.885 229.342 -209.633
C 227.403 230.701 -210.633
C 229.437 231.228 -214.236
C 231.873 232.253 -216.824
C 233.450 235.186 -218.053
C 235.863 236.799 -219.856
C 237.345 238.514 -221.873
C 238.556 239.901 -224.633
C 238.608 242.801 -226.831
C 240.422 243.940 -229.903
C 242.282 246.252 -231.874
C 242.072 247.933 -234.978
C 243.656 249.039 -237.941
C 242.986 252.040 -239.906
C 243.094 254.633 -242.359
C 243.312 255.726 -245.142
C 243.689 257.509 -247.865
C 242.709 259.600 -251.023
C 240.983 262.200 -252.810
C 240.075 263.494 -255.406
C 238.167 265.300 -257.593
C 237.539 268.178 -259.296
C 234.046 268.502 -261.882
C 231.793 269.855 -265.059
C 228.395 271.224 -265.071
C 226.069 272.848 -266.519
C 222.663 273.607 -267.552
C 220.120 274.016 -269.087
C 216.865 274.599 -270.171
C 213.781 275.132 -270.091
C 210.569 276.552 -270.126
C 207.035 276.127 -271.615
C 203.524 276.362 -273.043
C 200.343 275.445 -272.088
C 196.990 273.411 -271.886
C 193.882 272.869 -271.337
C 190.485 272.849 -270.802
C 187.297 272.000 -270.441
C 184.554 270.130 -270.122
C 181.682 268.702 -269.098
C 179.010 267.794 -267.413
C 175.420 266.102 -267.319
C 172.154 265.591 -266.436
C 170.640 262.571 -264.478
C 168.540 259.418 -263.455
C 167.122 258.138 -260.686
C 164.971 256.563 -258.455
C 163.729 254.176 -256.554
C 162.468 251.444 -254.898
C 160.816 249.299 -252.682
C 160.555 247.161 -250.271
C 159.109 245.678 -247.198
C 159.258 242.612 -245.328
C 158.743 238.717 -243.930
C 160.465 236.028 -241.755
C 161.138 234.095 -239.339
C 161.990 231.495 -237.369
C 163.206 229.295 -235.227
C 165.190 226.202 -234.088
C 167.499 224.221 -233.550
C 169.848 222.295 -233.000
C 171.945 220.148 -231.504
C 173.962 218.599 -228.706
C 177.150 216.703 -229.075
C 179.430 214.292 -227.985
C 182.618 213.852 -227.098
C 186.017 211.982 -227.378
C 188.712 210.642 -225.144
C 191.293 209.041 -224.355
C 194.594 208.474 -224.280
C 197.918 208.109 -224.389
C 201.192 208.467 -223.172
C 204.385 207.565 -224.131
C 207.949 205.635 -224.823
C 210.797 206.193 -225.255
C 214.639 206.998 -225.567
C 217.615 207.141 -225.832
C 221.154 207.884 -226.462
C 223.969 208.270 -228.016
C 226.631 209.523 -229.226
C 228.883 211.327 -230.789
C 231.130 212.850 -232.638
C 233.439 215.009 -234.409
C 235.774 216.813 -235.975
C 237.565 218.677 -237.824
C 238.154 220.536 -241.289
C 239.913 222.737 -243.120
C 241.908 224.521 -245.012
C 243.265 225.548 -247.689
C 244.425 227.115 -251.012
C 243.372 229.075 -253.212
C 243.210 231.527 -255.658
C 242.394 233.041 -258.564
C 241.986 235.818 -261.201
C 241.286 237.871 -263.697
C 239.760 238.062 -267.477
C 238.956 239.606 -269.656
C 236.574 241.921 -272.197
C 235.366 243.669 -274.347
C 234.378 245.386 -277.187
C 232.894 246.579 -279.950
C 230.841 248.213 -282.008
C 228.778 250.758 -282.957
C 226.432 252.715 -284.355
C 224.213 254.859 -285.296
C 221.629 256.726 -286.855
C 219.491 259.072 -287.838
C 217.292 260.721 -289.384
C 214.257 261.712 -291.138
C 212.583 263.957 -292.817
C 209.459 264.374 -294.374
C 205.862 267.250 -293.444
C 202.131 268.153 -294.651
C 200.233 269.506 -296.848
C 197.259 271.650 -297.729
C 194.387 271.969 -300.187
C 193.364 272.163 -302.611
C 190.272 273.681 -302.451
C 188.310 275.079 -303.226
C 186.077 277.184 -304.248
C 183.628 277.160 -306.645
C 182.398 277.928 -309.715
C 178.885 275.503 -310.160
C 175.636 272.744 -311.485
C 173.500 271.395 -313.317
C 170.786 271.706 -315.829
C 166.838 269.884 -315.197
C 164.299 268.023 -317.209
C 161.781 267.477 -319.052
C 159.451 267.151 -322.465
C 155.768 266.332 -322.777
C 152.516 265.207 -321.995
C 149.162 264.962 -323.544
C 145.810 261.625 -324.971
C 142.352 261.320 -326.060
C 139.657 263.315 -326.839
C 138.448 265.394 -329.725
C 137.100 268.156 -330.508
C 135.893 271.579 -332.539
C 138.492 275.148 -334.077
C 138.631 277.223 -336.057
C 137.797 279.096 -339.567
C 136.441 281.711 -343.018
C 137.070 282.198 -345.706
C 136.254 284.154 -350.212
C 136.922 286.192 -352.384
C 134.864 287.674 -356.628
C 135.477 290.016 -359.412
C 136.767 290.411 -363.691
C 139.591 292.477 -366.566
C 135.989 292.744 -369.191
C 134.376 290.947 -371.994
C 131.874 290.166 -374.543
C 129.184 292.061 -374.183
C 126.365 292.626 -376.268
C 121.889 292.742 -377.916
C 119.204 292.041 -380.898
C 116.688 291.844 -382.777
C 113.312 291.117 -385.263
C 112.209 289.188 -388.218
C 109.724 288.507 -391.531
C 105.886 287.490 -394.141
C 105.513 283.487 -396.005
C 104.830 281.068 -396.092
C 102.986 277.661 -395.344
C 101.564 273.660 -395.184
C 102.995 268.795 -396.430
C 101.317 265.587 -395.606
C 98.282 264.564 -397.516
C 95.881 263.755 -398.587
C 96.271 262.800 -402.521
C 95.120 263.376 -406.478
C 92.894 264.636 -409.783
C 89.466 266.702 -412.265
C 89.313 268.124 -416.770
C 88.428 268.508 -420.613
C 86.073 271.040 -422.905
C 85.809 273.789 -424.851
C 87.097 274.430 -426.690
C 86.243 276.990 -429.706
C 85.378 280.587 -430.880
C 84.505 281.794 -433.016
C 85.629 283.283 -436.689
C 86.291 286.246 -438.374
C 86.129 286.609 -442.963
C 85.317 287.705 -446.434
C 82.713 289.694 -448.580
C 83.727 288.565 -451.431
C 83.991 288.610 -453.804
C 81.839 286.791 -456.720
C 80.374 288.503 -459.129
C 81.583 287.827 -462.738
C 82.933 290.465 -465.513
C 81.020 286.749 -468.424
C 81.033 284.871 -472.269
C 81.231 285.378 -475.258
C 80.125 286.532 -479.733
C 81.113 288.755 -483.592
C 80.286 288.970 -486.745
C 77.666 285.677 -489.418
C 77.797 286.705 -493.702
C 76.843 287.035 -497.035
C 75.321 286.774 -501.747
C 76.242 286.791 -504.863
C 76.148 285.072 -507.964
C 76.342 283.953 -511.123
C 76.819 282.871 -514.230
C 75.873 281.795 -517.255
C 75.592 280.422 -520.281
C 74.946 279.341 -523.496
C 74.817 278.069 -526.496
C 74.601 276.592 -529.378
C 74.243 274.908 -532.194
C 75.401 272.604 -534.571
C 76.114 269.867 -536.533
C 76.457 267.467 -539.109
C 76.183 265.588 -542.064
C 76.496 263.176 -543.837
C 78.804 260.760 -546.113
C 79.085 257.809 -548.158
C 79.399 254.764 -550.068
C 79.442 252.033 -551.718
C 79.675 249.142 -553.715
C 79.809 246.398 -555.429
C 80.411 242.843 -555.520
C 81.059 239.683 -554.816
C 80.815 236.705 -554.015
C 79.975 233.422 -553.513
C 80.736 229.723 -554.449
C 80.503 226.411 -553.162
C 79.678 223.048 -552.144
C 79.162 219.957 -551.181
C 78.324 216.477 -549.862
C 78.388 213.808 -549.011
C 78.492 211.252 -546.954
C 78.857 208.466 -544.808
C 78.271 206.660 -541.661
C 77.906 205.285 -539.056
C 77.099 203.298 -536.077
C 76.539 201.752 -533.531
C 78.446 200.903 -529.919
C 79.242 199.656 -526.529
C 77.848 199.596 -523.265
C 77.683 198.415 -520.063
C 77.710 198.160 -517.040
C 78.520 198.189 -513.822
C 78.012 199.704 -510.553
C 79.141 199.165 -507.023
C 78.670 198.782 -503.514
C 79.685 200.277 -500.474
C 80.790 199.910 -497.134
C 80.135 202.063 -494.261
C 80.014 203.468 -490.981
C 81.166 204.289 -488.338
C 81.772 205.210 -485.253
C 82.630 207.564 -482.248
C 82.259 210.481 -480.177
C 83.276 212.350 -478.007
C 83.766 215.223 -476.220
C 83.008 217.235 -473.582
C 85.012 221.072 -473.078
C 86.556 224.304 -471.036
C 86.011 227.881 -471.609
C 86.163 230.900 -470.609
C 86.762 234.481 -470.861
C 87.857 237.263 -470.626
C 88.598 240.653 -470.887
C 88.539 243.615 -471.898
C 87.952 247.048 -472.349
C 89.719 250.403 -473.061
C 90.977 253.970 -473.405
C 91.338 256.287 -475.930
C 93.032 258.509 -478.688
C 93.405 260.989 -480.679
C 93.455 263.928 -482.465
C 94.183 266.408 -484.546
C 95.607 268.115 -487.033
C 96.243 269.949 -489.784
C 96.024 271.650 -492.588
C 97.582 274.237 -495.165
C 97.717 276.799 -497.429
C 98.656 276.610 -501.215
C 100.412 277.104 -504.689
C 99.545 277.300 -507.934
C 99.351 278.164 -511.295
C 99.850 277.979 -514.546
C 100.765 277.735 -517.848
C 100.923 277.940 -521.337
C 100.771 276.850 -524.377
C 99.839 276.929 -527.963
C 100.669 275.243 -531.026
C 102.494 273.950 -534.546
C 102.656 270.919 -536.936
C 102.244 269.062 -539.468
C 102.591 266.894 -542.027
C 102.493 264.508 -544.308
C 103.633 261.318 -546.129
C 104.372 258.379 -546.735
C 105.059 255.423 -547.299
C 105.270 252.404 -548.744
C 104.158 249.395 -550.746
C 105.365 245.895 -550.319
C 106.025 242.702 -551.572
C 105.329 239.469 -551.119
C 106.431 235.769 -550.648
C 105.485 232.349 -551.858
C 105.748 229.253 -552.292
C 105.695 226.048 -551.316
C 105.628 222.939 -550.084
C 104.128 219.852 -549.336
C 105.049 216.848 -547.904
C 106.462 213.066 -547.122
C 106.029 210.801 -545.309
C 105.217 207.704 -543.016
C 104.942 205.131 -541.514
C 104.434 202.355 -539.168
C 104.911 200.301 -536.710
C 104.554 198.632 -534.025
C 104.107 197.616 -530.937
C 104.058 196.562 -527.826
C 103.501 195.672 -524.359
C 103.045 194.582 -521.234
C 102.812 194.066 -518.107
C 103.859 194.986 -514.383
C 103.378 194.621 -511.077
C 103.207 193.901 -507.884
C 104.194 193.646 -504.881
C 105.278 193.913 -501.193
C 105.565 196.075 -498.950
C 105.572 197.670 -495.872
C 106.639 199.606 -493.319
C 106.581 201.586 -490.016
C 106.967 203.529 -487.369
C 109.663 205.805 -485.317
C 110.199 207.582 -483.236
C 110.636 211.149 -481.097
C 111.057 213.361 -479.080
C 111.956 215.514 -476.521
C 113.230 217.902 -474.539
C 113.768 220.813 -473.002
C 112.891 223.829 -471.675
C 112.775 226.980 -470.514
C 112.192 229.986 -469.499
C 112.282 233.354 -468.383
C 111.577 236.371 -467.182
C 111.764 239.307 -466.047
C 112.660 242.797 -465.515
C 112.458 245.511 -463.711
C 113.632 248.825 -463.697
C 115.960 249.501 -458.131
C 116.606 252.155 -456.364
C 116.787 254.560 -454.559
C 115.505 255.282 -451.268
C 114.965 258.243 -451.542
C 116.128 262.493 -452.234
C 118.834 266.200 -452.677
C 118.124 269.056 -451.100
C 119.274 272.598 -452.362
C 118.173 275.786 -453.174
C 115.639 279.785 -451.381
C 116.276 283.570 -452.455
C 117.546 286.059 -452.340
C 119.413 287.678 -453.098
C 123.130 289.115 -451.616
C 124.816 292.323 -451.262
C 126.495 295.848 -447.490
C 129.077 297.671 -446.741
C 130.450 300.940 -446.686
C 132.225 303.768 -446.333
C 134.192 306.440 -446.135
C 135.035 309.532 -445.168
C 136.307 312.592 -444.787
C 137.489 315.716 -443.915
C 138.886 318.641 -443.557
C 140.094 321.646 -443.347
C 141.103 324.786 -443.233
C 142.841 327.512 -444.594
C 143.881 330.381 -446.187
C 145.098 333.579 -447.081
C 146.206 336.913 -447.100
C 146.912 339.578 -448.309
C 149.431 341.918 -450.437
C 150.142 345.127 -451.908
C 150.773 348.292 -453.522
C 151.121 351.168 -454.861
C 151.781 354.321 -456.281
C 152.233 357.218 -457.655
C 151.857 359.362 -460.531
C 151.134 360.690 -463.466
C 149.723 362.135 -465.808
C 147.964 364.182 -467.919
C 148.182 366.947 -470.648
C 146.402 368.268 -473.435
C 144.324 370.006 -475.819
C 142.581 371.504 -478.157
C 140.281 373.115 -480.739
C 139.149 374.223 -483.051
C 137.348 374.415 -485.789
C 135.633 374.605 -488.875
C 132.839 373.798 -491.121
C 130.647 373.012 -492.961
C 127.741 372.511 -495.148
C 125.394 371.941 -496.978
C 124.444 369.359 -500.114
C 122.688 367.559 -502.827
C 119.647 365.822 -503.404
C 117.294 364.432 -505.455
C 115.425 362.508 -506.871
C 114.102 360.001 -508.598
C 112.122 356.950 -508.532
C 110.711 354.486 -510.974
C 108.139 352.477 -512.400
C 107.445 349.082 -513.108
C 106.174 346.648 -515.336
C 104.479 343.508 -514.566
C 102.758 340.389 -514.800
C 102.239 337.654 -515.914
C 101.065 334.735 -516.827
C 100.487 330.865 -516.811
C 99.684 327.692 -515.322
C 99.609 324.654 -515.411
C 99.618 321.413 -514.324
C 97.954 318.561 -513.503
C 100.124 315.073 -512.048
C 100.866 311.071 -511.392
C 101.692 309.351 -508.265
C 101.956 306.671 -506.565
C 103.456 304.341 -504.205
C 104.836 302.023 -502.897
C 106.401 299.774 -500.750
C 107.706 298.587 -498.165
C 108.390 296.889 -495.168
C 110.996 294.627 -493.441
C 113.047 292.148 -491.422
C 115.422 292.274 -488.930
C 118.925 292.174 -487.159
C 121.028 291.824 -484.769
C 122.877 291.148 -481.949
C 125.305 290.741 -479.723
C 128.310 290.875 -478.283
C 130.910 291.376 -476.204
C 132.862 292.285 -473.721
C 136.243 291.871 -471.682
C 138.353 291.738 -468.991
C 141.302 294.148 -468.129
C 144.852 295.628 -467.357
C 146.204 298.028 -465.424
C 148.303 299.851 -463.337
C 150.598 302.039 -462.443
C 153.223 304.159 -461.804
C 155.501 306.375 -460.339
C 156.950 309.218 -459.820
C 158.429 311.949 -457.798
C 160.486 314.860 -458.253
C 163.670 317.498 -458.795
C 164.480 321.036 -460.120
C 165.234 324.110 -460.215
C 166.501 327.147 -460.951
C 167.209 330.283 -461.706
C 168.376 333.202 -463.923
C 168.568 335.258 -466.222
C 168.691 337.314 -468.521
C 168.970 340.177 -470.244
C 168.586 343.863 -470.997
C 168.369 345.411 -474.380
C 168.828 348.103 -476.558
C 167.220 350.103 -478.693
C 166.847 351.786 -482.180
C 166.009 355.135 -483.641
C 165.697 357.334 -485.856
C 164.268 358.739 -488.541
C 162.697 359.912 -491.252
C 160.340 361.886 -492.950
C 159.423 362.521 -496.217
C 159.077 363.937 -500.063
C 157.088 364.291 -502.190
C 154.316 364.976 -504.902
C 152.559 365.689 -507.217
C 150.065 366.031 -509.887
C 148.429 365.498 -512.631
C 146.121 364.843 -514.721
C 143.665 363.522 -516.449
C 141.486 362.075 -518.437
C 138.748 360.449 -520.165
C 136.245 359.153 -521.957
C 134.051 357.411 -523.458
C 132.824 353.905 -524.875
C 130.373 352.026 -526.201
C 128.135 350.350 -527.911
C 127.006 348.114 -529.857
C 125.665 345.040 -531.754
C 125.068 342.010 -531.252
C 123.612 338.865 -531.338
C 123.362 335.505 -531.560
C 121.817 331.979 -531.422
C 120.996 328.779 -531.296
C 122.366 324.996 -531.982
C 121.959 322.241 -531.831
C 121.888 318.330 -530.352
C 121.541 315.380 -529.797
C 121.213 311.932 -529.770
C 121.576 308.604 -529.551
C 121.782 305.495 -528.361
C 121.069 302.939 -526.219
C 121.067 300.155 -524.338
C 120.763 297.721 -522.243
C 120.997 294.759 -520.303
C 120.491 292.231 -518.205
C 120.680 289.501 -516.640
C 121.908 286.590 -514.827
C 121.343 283.673 -513.474
C 123.050 281.138 -511.736
C 123.409 278.999 -507.995
C 125.713 277.318 -505.225
C 124.343 272.764 -503.095
C 127.482 268.509 -502.488
C 128.354 263.827 -502.974
C 130.147 259.750 -504.737
C 130.815 255.937 -505.192
C 132.157 251.745 -507.403
C 133.398 247.797 -507.267
C 135.992 246.170 -503.727
C 134.434 243.706 -498.088
C 133.741 239.579 -494.290
C 135.607 236.717 -493.394
C 137.671 233.851 -492.570
C 141.387 232.240 -489.011
C 143.636 230.556 -487.569
C 144.010 225.998 -484.279
C 143.640 223.863 -482.060
C 144.790 221.675 -480.952
C 143.671 220.750 -477.311
C 141.819 218.295 -472.726
C 145.785 217.108 -472.340
C 148.323 215.700 -471.838
C 149.632 212.568 -472.733
C 151.340 210.943 -468.770
C 152.964 207.921 -466.418
C 152.873 204.864 -464.181
C 154.627 201.935 -462.161
C 154.572 198.520 -460.268
C 155.191 196.626 -457.318
C 155.524 194.408 -454.985
C 156.298 193.196 -452.328
C 158.441 192.197 -450.040
C 160.148 194.756 -445.600
C 161.915 193.526 -441.317
C 163.099 193.995 -438.195
C 164.467 192.637 -436.015
C 166.061 192.098 -432.223
C 169.131 190.026 -432.266
C 173.428 191.040 -431.522
C 177.257 191.790 -431.143
C 181.990 191.818 -431.758
C 184.764 193.927 -428.962
C 187.097 193.506 -425.301
C 190.846 194.705 -426.761
C 194.031 195.117 -425.159
C 196.922 194.659 -423.574
C 198.128 198.287 -420.891
C 201.087 199.966 -421.782
C 204.666 199.731 -421.723
C 207.030 200.064 -422.203
C 209.939 198.776 -421.624
C 213.700 201.760 -421.794
C 216.896 203.118 -420.343
C 218.723 204.331 -418.188
C 219.727 205.412 -415.291
C 221.137 209.060 -412.935
C 222.780 211.114 -410.695
C 224.085 213.149 -407.256
C 226.515 215.703 -404.884
C 228.816 214.649 -402.405
C 231.011 215.932 -400.497
C 232.706 215.157 -395.625
C 233.432 217.679 -393.924
C 234.564 220.543 -391.640
C 233.974 221.980 -388.174
C 232.728 222.122 -385.851
C 231.903 222.056 -382.958
C 233.194 218.651 -380.482
C 233.793 216.749 -379.539
C 230.329 213.797 -376.152
C 230.207 209.959 -373.566
C 229.645 204.921 -374.091
C 231.042 202.842 -374.679
C 233.832 200.050 -376.952
C 233.443 197.120 -377.440
C 235.841 195.013 -377.361
C 237.343 192.453 -376.546
C 239.752 190.453 -374.544
C 241.180 187.990 -374.128
C 243.542 183.817 -374.850
C 244.023 180.806 -375.245
C 242.235 175.698 -375.311
C 240.615 172.348 -375.938
C 239.569 169.900 -377.272
C 237.087 167.002 -379.550
C 236.226 164.103 -382.014
C 235.944 161.182 -382.838
C 234.325 156.708 -384.029
C 237.447 152.348 -385.884
C 235.101 149.981 -386.836
C 232.872 146.821 -387.427
C 229.260 145.531 -387.880
C 227.336 143.467 -387.593
C 224.910 143.033 -391.742
C 223.008 141.733 -394.559
C 221.659 140.064 -396.997
C 218.758 139.587 -398.982
C 216.371 138.746 -401.187
C 214.038 137.641 -403.282
C 211.751 137.922 -405.710
C 209.194 137.602 -407.827
C 206.819 137.548 -410.332
C 204.364 137.076 -412.426
C 201.776 136.742 -414.357
C 199.032 136.587 -416.184
C 195.918 135.164 -416.946
C 192.597 134.328 -417.293
C 189.313 133.649 -418.417
C 186.331 133.403 -420.259
C 183.386 132.957 -420.691
C 180.213 130.470 -420.996
C 176.665 130.054 -421.448
C 173.090 129.652 -421.733
C 169.913 129.535 -422.002
C 166.440 129.170 -422.451
C 163.222 128.952 -422.744
C 159.983 128.794 -421.165
C 157.447 128.743 -419.051
C 155.119 129.549 -417.181
C 152.388 130.891 -415.608
C 148.650 130.387 -414.653
C 146.233 131.346 -412.219
C 143.656 132.813 -410.163
C 141.297 133.936 -408.182
C 138.745 135.506 -405.821
C 136.717 135.991 -403.950
C 135.316 136.728 -401.073
C 133.748 137.265 -397.951
C 133.500 138.843 -394.641
C 133.402 140.020 -391.918
C 132.918 141.792 -388.740
C 132.642 143.162 -386.051
C 133.453 142.347 -382.041
C 133.810 142.592 -378.367
C 135.186 144.758 -375.915
C 135.524 145.868 -372.702
C 136.615 146.635 -369.976
C 138.046 146.664 -366.983
C 140.838 147.785 -364.936
C 141.894 147.656 -361.346
C 143.083 149.039 -358.287
C 145.755 148.643 -356.003
C 146.881 148.469 -352.655
C 150.074 149.552 -351.259
C 152.772 150.318 -349.050
C 154.663 149.775 -346.788
C 156.838 149.855 -344.339
C 160.267 149.494 -342.489
C 163.796 150.007 -342.027
C 166.424 149.345 -340.650
C 169.787 148.966 -340.172
C 172.752 150.106 -338.951
C 176.418 147.831 -339.559
C 180.214 146.460 -338.716
C 183.182 146.394 -340.863
C 186.335 146.124 -341.221
C 189.444 145.039 -342.771
C 192.047 143.701 -343.425
C 194.981 142.501 -344.863
C 197.203 141.935 -346.994
C 200.095 141.957 -348.985
C 202.797 139.663 -350.509
C 205.852 137.924 -351.948
C 206.833 136.654 -354.997
C 207.622 134.057 -357.834
C 208.982 132.890 -360.487
C 210.845 132.027 -363.247
C 212.164 130.495 -365.878
C 212.610 128.290 -368.341
C 213.055 126.759 -371.307
C 213.361 126.052 -374.502
C 214.558 123.586 -377.373
C 215.872 122.567 -380.364
C 214.046 120.738 -383.291
C 212.969 118.116 -386.004
C 211.729 118.108 -389.132
C 211.037 117.341 -392.451
C 209.449 116.066 -395.041
C 207.784 114.388 -397.533
C 206.444 113.333 -400.588
C 204.136 112.850 -402.799
C 202.642 112.833 -406.191
C 199.784 111.476 -407.896
C 197.079 109.000 -409.882
C 193.308 108.621 -410.631
C 190.532 108.610 -412.156
C 187.464 107.904 -413.359
C 184.321 107.721 -414.358
C 180.653 106.566 -414.274
C 177.743 106.071 -413.359
C 174.836 105.638 -412.415
C 171.489 105.448 -412.339
C 167.910 106.387 -413.120
C 164.946 105.771 -410.946
C 161.525 105.221 -410.505
C 158.816 106.406 -408.955
C 155.691 105.928 -406.689
C 152.089 106.957 -406.568
C 149.114 106.982 -405.571
C 146.658 107.677 -403.401
C 144.399 108.439 -401.053
C 141.954 110.451 -399.535
C 139.875 110.302 -396.782
C 136.812 109.614 -394.126
C 135.568 110.768 -391.733
C 133.787 112.510 -388.684
C 132.129 113.472 -386.386
C 130.658 114.897 -383.340
C 129.884 115.313 -380.223
C 129.557 116.539 -377.306
C 129.994 117.871 -374.339
C 130.405 118.832 -371.225
C 131.121 120.350 -368.014
C 131.507 121.709 -364.987
C 132.410 122.784 -362.136
C 134.863 122.602 -359.012
C 135.981 123.940 -356.139
C 136.728 124.998 -353.128
C 137.810 124.838 -350.150
C 139.658 124.692 -346.773
C 142.583 124.711 -345.661
C 145.363 125.281 -343.669
C 148.217 124.657 -341.977
C 151.442 125.297 -339.970
C 154.346 125.350 -338.389
C 157.283 122.995 -336.814
C 159.790 122.783 -335.610
C 163.932 122.457 -335.135
C 166.801 122.285 -334.201
C 169.854 121.797 -332.641
C 172.866 120.776 -331.571
C 176.154 120.283 -331.313
C 179.450 121.084 -331.676
C 182.791 121.094 -332.027
C 185.940 121.534 -332.573
C 189.456 121.309 -332.994
C 192.697 121.912 -333.419
C 195.833 121.652 -333.616
C 199.203 120.491 -334.367
C 202.432 120.801 -334.003
C 205.417 119.264 -335.049
C 208.978 119.279 -337.019
C 211.459 119.371 -337.942
C 214.119 118.629 -337.830
C 216.861 119.294 -338.048
C 220.529 118.656 -337.249
C 223.620 120.748 -336.286
C 226.197 122.285 -336.443
C 228.348 124.663 -335.918
C 231.655 125.813 -336.485
C 234.589 127.422 -336.744
C 237.496 129.034 -336.714
C 240.172 130.506 -338.083
C 243.151 131.820 -338.809
C 245.992 133.447 -339.905
C 248.896 134.818 -340.472
C 251.865 135.958 -341.120
C 254.926 136.904 -341.913
C 258.343 137.199 -341.179
C 261.754 136.870 -340.857
C 265.274 137.201 -340.961
C 268.583 138.124 -341.697
C 271.580 137.849 -341.731
C 275.153 138.062 -339.851
C 278.726 137.627 -339.979
C 282.283 137.031 -340.062
C 285.404 136.436 -340.364
C 288.894 136.003 -340.530
C 292.077 135.451 -340.752
C 294.851 133.182 -340.348
C 296.814 130.588 -339.780
C 298.469 127.992 -340.075
C 300.476 125.379 -341.013
C 303.932 123.649 -340.565
C 305.518 120.469 -340.804
C 307.246 117.420 -341.667
C 308.846 114.613 -342.217
C 310.461 111.261 -343.061
C 311.891 108.852 -343.028
C 312.449 105.625 -342.800
C 313.149 102.194 -342.314
C 312.349 98.618 -342.594
C 311.612 95.745 -342.702
C 311.029 92.160 -343.232
C 310.433 89.205 -343.549
C 308.917 86.069 -341.253
C 307.708 82.767 -340.106
C 305.435 80.222 -341.083
C 304.184 77.047 -340.908
C 302.387 74.634 -340.518
C 300.345 72.313 -339.313
C 297.006 70.867 -339.331
C 295.219 67.954 -337.800
C 293.137 65.065 -337.849
C 290.147 63.866 -336.388
C 288.356 61.207 -334.896
C 284.785 60.472 -335.077
C 281.567 58.968 -334.716
C 279.357 57.622 -333.203
C 276.715 55.982 -332.171
C 273.092 55.373 -330.825
C 269.517 55.761 -330.786
C 266.822 55.457 -329.412
C 263.571 56.076 -328.557
C 260.248 55.417 -328.876
C 257.309 57.721 -326.631
C 253.750 58.453 -324.681
C 251.405 61.234 -325.110
C 248.521 62.516 -324.680
C 246.099 65.128 -323.935
C 244.010 66.875 -322.679
C 241.753 69.375 -321.803
C 240.212 72.099 -321.836
C 237.887 74.690 -322.298
C 236.077 77.562 -320.464
C 233.807 80.273 -319.077
C 233.790 83.714 -318.916
C 234.161 87.345 -317.467
C 233.674 90.500 -317.219
C 232.672 93.790 -317.242
C 232.289 97.033 -316.652
C 232.830 100.102 -315.463
C 233.356 103.406 -315.083
C 233.911 106.610 -315.562
C 233.875 110.341 -314.207
C 233.479 113.740 -314.224
C 236.226 116.480 -313.775
C 238.357 119.492 -312.442
C 240.243 121.980 -313.696
C 241.791 125.040 -314.263
C 244.130 127.360 -314.182
C 246.595 129.701 -313.699
C 248.759 132.438 -313.968
C 251.551 133.959 -314.553
C 253.740 136.618 -315.919
C 257.110 137.816 -315.565
C 260.609 139.673 -314.261
C 264.454 139.433 -314.554
C 267.451 140.050 -315.372
C 270.787 140.523 -315.458
C 274.050 140.618 -315.962
C 277.757 139.908 -315.222
C 280.429 138.440 -314.716
C 283.080 136.926 -314.257
C 286.299 135.996 -314.382
C 289.718 135.409 -315.888
C 292.183 132.827 -314.817
C 295.460 131.665 -314.483
C 297.479 129.129 -315.282
C 300.052 126.375 -314.321
C 303.275 124.936 -315.584
C 305.892 123.206 -315.536
C 307.624 120.340 -315.631
C 309.115 117.346 -315.703
C 310.734 114.642 -317.253
C 312.135 111.629 -316.316
C 314.601 108.607 -315.012
C 315.037 105.724 -315.332
C 315.730 101.907 -316.009
C 316.619 99.059 -316.226
C 317.076 95.434 -316.580
C 317.042 92.266 -315.906
C 316.470 89.138 -316.010
C 315.138 86.142 -316.121
C 313.868 83.126 -315.835
C 312.178 79.926 -316.001
C 310.876 76.851 -316.119
C 309.172 74.172 -315.987
C 306.164 72.083 -314.439
C 304.200 69.357 -314.521
C 302.613 66.496 -314.331
C 300.944 64.155 -312.991
C 298.450 61.659 -311.444
C 295.402 61.453 -310.769
C 292.191 60.233 -310.297
C 289.202 59.694 -308.822
C 285.549 58.559 -308.367
C 282.409 57.914 -307.555
C 279.695 58.068 -304.512
C 277.069 57.741 -303.630
C 273.064 58.560 -302.748
C 270.145 58.564 -301.967
C 266.969 58.154 -300.647
C 264.044 58.351 -299.015
C 260.935 59.185 -298.141
C 257.714 60.161 -298.691
C 254.595 61.396 -298.500
C 251.623 62.615 -298.797
C 248.397 64.038 -298.396
C 245.280 65.120 -298.791
C 242.374 66.248 -298.314
C 239.539 68.235 -297.181
C 236.311 68.695 -297.018
C 233.982 70.965 -295.683
C 231.085 72.395 -296.671
C 227.513 73.303 -296.005
C 223.004 73.479 -297.210
C 220.859 76.095 -294.723
C 216.753 75.113 -297.546
C 212.329 75.701 -299.448
C 208.784 72.410 -296.866
C 205.868 71.316 -297.903
C 204.472 71.243 -295.551
C 201.606 71.546 -292.531
C 201.025 71.730 -289.632
C 197.469 71.768 -286.723
C 196.456 71.765 -280.651
C 192.847 69.714 -279.517
C 189.480 70.795 -275.663
C 186.467 71.727 -275.985
C 183.093 73.428 -275.386
C 179.868 73.495 -275.769
C 176.712 73.146 -274.187
C 173.496 72.999 -273.238
C 170.270 72.659 -272.508
C 167.441 73.327 -270.849
C 164.433 73.323 -269.407
C 161.353 73.815 -267.928
C 158.347 73.762 -266.664
C 155.455 73.608 -265.198
C 152.639 73.406 -263.489
C 149.851 71.607 -262.352
C 147.524 69.747 -260.628
C 144.715 68.516 -258.866
C 141.726 68.157 -257.056
C 139.701 66.755 -255.325
C 136.746 64.033 -254.872
C 134.412 62.362 -252.697
C 132.193 60.574 -250.484
C 130.316 59.127 -248.346
C 128.046 57.519 -246.189
C 126.086 56.013 -244.097
C 125.518 53.264 -241.832
C 125.750 50.559 -239.953
C 126.291 48.591 -237.628
C 126.645 46.919 -234.659
C 125.208 44.156 -232.327
C 126.186 41.848 -229.797
C 127.030 39.995 -226.818
C 127.777 38.111 -224.241
C 128.904 36.120 -221.188
C 129.456 34.123 -219.302
C 131.180 31.894 -217.618
C 132.910 29.306 -215.941
C 135.917 27.814 -214.445
C 138.391 26.572 -213.375
C 141.267 25.158 -211.585
C 143.711 23.957 -210.255
C 146.709 21.200 -211.155
C 149.700 19.028 -211.007
C 153.170 19.237 -210.290
C 156.198 17.842 -209.544
C 159.100 16.959 -209.601
C 162.045 15.657 -210.403
C 165.477 16.264 -211.449
C 168.599 14.288 -212.061
C 172.070 13.566 -211.731
C 174.940 13.121 -213.750
C 177.898 11.318 -214.460
C 181.041 12.543 -215.854
C 184.387 12.799 -217.075
C 186.775 11.904 -218.650
C 189.723 11.364 -219.974
C 192.677 11.605 -222.528
C 195.052 13.314 -224.620
C 197.114 13.314 -226.853
C 199.019 14.440 -229.459
C 201.941 15.699 -230.663
C 202.359 16.669 -234.891
C 204.312 17.217 -238.480
C 204.225 20.092 -240.748
C 205.456 21.739 -243.181
C 205.426 23.722 -246.232
C 205.682 24.712 -249.051
C 205.594 26.471 -252.053
C 204.915 28.693 -254.150
C 204.942 31.476 -256.292
C 204.185 32.578 -259.911
C 203.919 34.101 -263.381
C 201.616 35.947 -265.158
C 198.779 36.827 -267.726
C 197.007 38.649 -269.673
C 195.549 40.958 -271.766
C 193.609 42.545 -273.940
C 191.047 43.219 -275.967
C 188.415 44.602 -277.546
C 185.909 46.523 -278.459
C 183.315 47.700 -281.224
C 181.337 49.809 -283.054
C 177.437 49.883 -283.244
C 173.726 49.748 -284.509
C 170.789 51.246 -283.835
C 167.655 52.726 -284.096
C 164.372 52.995 -284.040
C 160.943 52.938 -284.210
C 157.542 53.763 -284.202
C 154.520 53.855 -283.056
C 151.257 55.401 -282.226
C 147.936 54.402 -281.281
C 143.991 53.053 -281.251
C 141.341 51.493 -278.912
C 138.794 51.151 -277.060
C 136.024 50.065 -275.475
C 133.601 49.091 -273.454
C 131.270 46.594 -271.685
C 130.232 44.271 -269.931
C 129.244 41.964 -268.133
C 127.502 40.160 -265.907
C 125.514 39.440 -262.773
C 125.319 36.174 -260.988
C 123.646 33.889 -258.943
C 123.926 32.158 -256.102
C 123.778 28.826 -254.102
C 122.481 27.534 -250.831
C 121.700 25.409 -248.658
C 122.347 23.115 -246.304
C 123.254 20.834 -244.030
C 124.013 19.708 -240.792
C 124.905 16.742 -239.265
C 124.982 13.062 -237.432
C 126.616 11.466 -235.592
C 128.720 9.484 -232.917
C 129.988 7.643 -230.928
C 132.106 5.642 -228.697
C 134.185 3.383 -227.665
C 136.707 1.924 -226.388
C 139.703 0.865 -225.569
C 142.629 -0.509 -224.986
C 146.030 -1.492 -224.218
C 149.057 -2.602 -223.341
C 152.092 -3.494 -223.040
C 155.562 -4.496 -224.702
C 158.841 -5.153 -224.364
C 161.906 -6.238 -223.956
C 164.576 -7.806 -224.647
C 167.939 -9.256 -225.843
C 170.262 -8.557 -227.818
C 173.402 -8.222 -229.249
C 175.829 -8.301 -231.595
C 179.240 -7.718 -233.287
C 181.911 -7.327 -235.196
C 183.524 -8.236 -238.833
C 185.598 -7.931 -240.673
C 187.923 -6.391 -243.789
C 190.001 -5.703 -245.873
C 192.494 -5.520 -248.270
C 194.367 -5.320 -251.047
C 196.021 -4.146 -253.694
C 197.798 -1.838 -255.469
C 199.256 0.051 -257.834
C 200.662 2.211 -259.773
C 202.054 4.104 -262.432
C 203.668 6.318 -264.313
C 205.014 7.854 -266.716
C 205.671 9.383 -269.956
C 207.730 10.898 -271.987
C 207.806 12.232 -275.239
C 211.874 11.598 -278.077
C 210.313 14.043 -280.622
C 211.970 13.570 -285.251
C 211.085 17.249 -287.485
C 212.144 21.623 -289.592
C 210.721 22.614 -293.078
C 209.019 22.850 -296.206
C 207.360 23.985 -297.532
C 205.335 26.354 -299.511
C 206.554 28.416 -301.776
C 205.677 29.205 -305.489
C 203.994 32.995 -306.400
C 203.365 36.374 -306.613
C 202.991 39.766 -307.525
C 201.460 42.803 -308.253
C 198.325 45.195 -308.641
C 195.353 46.713 -309.644
C 192.756 48.780 -310.904
C 193.943 51.800 -312.601
C 192.199 54.259 -312.389
C 191.547 56.279 -314.720
C 189.748 60.004 -317.578
C 189.252 62.568 -319.597
C 188.136 65.091 -321.644
C 185.818 67.347 -322.391
C 184.605 70.222 -325.055
C 181.323 71.122 -325.931
C 179.018 71.049 -328.675
C 173.662 69.616 -327.821
C 173.865 67.963 -330.329
C 175.037 66.911 -333.787
C 175.472 65.152 -338.726
C 175.684 61.434 -339.825
C 175.554 57.795 -342.011
C 176.695 55.050 -343.114
C 177.590 52.300 -345.191
C 179.297 52.137 -349.337
C 178.709 48.354 -350.599
C 179.063 42.918 -352.333
C 182.791 41.645 -354.494
C 184.487 37.790 -354.671
C 184.363 36.942 -356.406
C 185.521 33.770 -358.747
C 185.676 31.867 -362.590
C 187.329 32.137 -365.107
C 188.799 34.907 -367.926
C 189.138 34.072 -370.730
C 194.377 35.045 -370.842
C 197.061 32.219 -373.512
C 199.050 28.804 -376.335
C 198.693 27.657 -380.069
C 201.091 26.449 -381.945
C 202.865 23.345 -384.513
C 203.165 23.403 -386.655
C 202.232 21.442 -388.593
C 203.216 20.109 -393.524
C 202.495 16.954 -395.355
C 204.631 16.320 -397.984
C 206.301 14.806 -399.300
C 207.132 10.529 -399.846
C 211.307 10.459 -399.490
C 212.987 8.846 -401.455
C 213.137 6.303 -403.574
C 216.131 4.147 -405.435
C 219.113 2.549 -407.242
C 220.921 0.393 -409.286
C 223.004 -0.759 -412.281
C 226.577 -4.275 -411.202
C 230.567 -6.232 -413.088
C 232.393 -8.535 -414.939
C 234.500 -11.295 -416.208
C 237.099 -11.373 -417.833
C 239.185 -14.469 -418.748
C 241.768 -16.762 -419.615
C 242.814 -21.226 -419.799
C 243.586 -25.601 -420.758
C 247.167 -28.508 -420.144
C 247.341 -32.425 -419.506
C 248.606 -35.702 -422.205
C 248.087 -39.161 -423.588
C 248.628 -42.054 -421.795
C 246.186 -46.846 -421.699
C 245.998 -49.876 -420.856
C 246.676 -52.566 -421.030
C 248.531 -55.527 -421.013
C 249.296 -59.059 -420.019
C 249.813 -62.142 -420.545
C 249.605 -66.449 -418.327
C 252.224 -67.356 -414.482
C 253.605 -70.044 -412.645
C 251.459 -72.422 -409.052
C 252.260 -73.449 -405.399
C 251.154 -74.458 -400.909
C 249.082 -77.940 -401.393
C 247.418 -81.826 -403.116
C 245.518 -84.024 -403.372
C 242.372 -86.530 -402.458
C 239.497 -89.028 -402.214
C 239.450 -91.858 -403.156
C 240.971 -95.230 -399.888
C 241.760 -98.684 -399.090
C 242.306 -100.806 -395.353
C 239.380 -101.888 -391.714
C 238.135 -102.209 -388.395
C 239.372 -106.303 -386.469
C 237.457 -106.787 -384.123
C 236.881 -108.762 -381.210
C 240.178 -110.706 -376.801
C 240.145 -114.250 -373.305
C 239.606 -116.396 -370.360
C 240.175 -118.481 -369.262
C 240.924 -122.281 -366.743
C 241.933 -123.739 -363.553
C 240.805 -126.513 -360.902
C 239.285 -129.650 -359.247
C 238.655 -132.679 -358.367
C 237.591 -135.676 -356.235
C 238.500 -137.986 -353.294
C 234.457 -139.670 -350.493
C 233.878 -141.051 -347.215
C 234.810 -140.423 -342.711
C 234.695 -140.811 -340.164
C 230.194 -142.811 -337.003
C 229.960 -144.030 -333.999
C 230.013 -143.462 -330.336
C 230.574 -142.527 -327.712
C 231.293 -142.397 -324.442
C 229.673 -141.532 -320.515
C 232.941 -140.246 -318.044
C 235.494 -140.606 -315.115
C 237.764 -143.158 -314.102
C 238.340 -143.011 -308.428
C 240.847 -143.911 -306.486
C 241.727 -141.280 -304.365
C 242.388 -141.507 -301.003
C 245.025 -142.056 -297.733
C 245.247 -143.076 -295.095
C 244.742 -144.502 -292.622
C 244.827 -144.551 -287.282
C 242.337 -144.768 -285.855
C 241.978 -148.012 -282.600
C 239.162 -150.560 -280.753
C 236.670 -150.523 -278.630
C 233.608 -152.356 -277.257
C 229.171 -153.800 -276.710
C 224.057 -154.519 -275.450
C 221.601 -154.357 -274.953
C 218.294 -154.551 -277.240
C 215.787 -155.332 -276.525
C 213.350 -157.284 -277.053
C 210.887 -159.381 -276.752
C 207.364 -159.798 -276.761
C 204.161 -160.801 -276.730
C 201.041 -161.912 -276.443
C 197.891 -162.427 -277.450
C 194.615 -162.984 -277.742
C 191.329 -163.717 -278.505
C 188.144 -164.393 -278.688
C 184.930 -164.818 -278.857
C 181.643 -165.000 -279.072
C 178.461 -165.075 -277.596
C 175.337 -164.427 -276.304
C 171.882 -164.224 -275.577
C 168.373 -164.371 -275.669
C 165.562 -163.702 -274.827
C 162.480 -164.088 -272.238
C 159.135 -163.161 -271.280
C 155.848 -162.101 -270.235
C 152.934 -161.024 -269.505
C 149.659 -160.096 -268.604
C 146.692 -159.080 -267.797
C 144.613 -156.752 -265.990
C 143.412 -154.292 -264.144
C 142.332 -151.563 -263.165
C 140.791 -148.543 -262.677
C 137.952 -146.639 -260.819
C 137.076 -143.399 -259.625
C 135.911 -140.041 -259.005
C 134.878 -137.034 -258.208
C 133.889 -133.417 -257.505
C 133.049 -131.008 -256.346
C 133.260 -128.030 -254.981
C 133.429 -124.935 -253.279
C 134.910 -121.636 -252.627
C 136.214 -119.039 -252.019
C 137.439 -115.613 -251.534
C 138.583 -112.848 -251.055
C 141.171 -110.968 -248.377
C 143.269 -108.484 -246.614
C 145.795 -106.088 -247.307
C 147.711 -103.382 -246.482
C 150.028 -101.530 -245.843
C 152.723 -100.086 -244.554
C 156.222 -99.191 -244.995
C 158.866 -97.281 -243.155
C 161.470 -94.871 -242.843
C 164.879 -94.684 -241.920
C 167.465 -92.996 -240.196
C 170.999 -92.732 -241.070
C 174.471 -91.901 -241.115
C 177.178 -91.491 -239.894
C 180.264 -90.697 -239.132
C 184.128 -91.098 -238.666
C 187.468 -91.952 -239.691
C 190.384 -92.521 -239.050
C 193.529 -93.835 -239.317
C 196.782 -93.558 -240.275
C 199.544 -96.882 -239.719
C 203.178 -98.731 -239.103
C 204.732 -101.466 -240.981
C 207.296 -103.191 -241.748
C 209.196 -106.198 -242.521
C 211.067 -108.540 -242.470
C 212.859 -111.468 -243.046
C 213.737 -114.182 -244.334
C 215.306 -116.726 -246.177
C 216.783 -120.278 -245.877
C 218.645 -123.583 -246.056
C 217.950 -126.826 -246.990
C 217.102 -130.649 -246.706
C 216.936 -133.721 -247.595
C 217.178 -136.891 -248.909
C 216.962 -140.151 -249.486
C 216.020 -143.340 -249.220
C 214.880 -146.460 -249.768
C 213.562 -149.179 -251.062
C 213.063 -153.116 -251.002
C 212.703 -156.307 -252.185
C 209.577 -158.632 -251.912
C 207.157 -161.605 -251.078
C 204.566 -163.208 -252.505
C 202.312 -165.629 -253.573
C 199.592 -167.488 -253.611
C 196.828 -169.495 -253.256
C 194.116 -171.640 -253.789
C 191.001 -172.463 -254.065
C 188.060 -174.143 -255.569
C 184.653 -174.924 -254.735
C 181.171 -176.635 -253.207
C 177.490 -175.793 -252.389
C 174.329 -175.670 -252.542
C 171.021 -175.628 -251.891
C 167.782 -175.099 -251.524
C 164.542 -174.208 -249.652
C 162.408 -172.671 -248.029
C 160.295 -171.078 -246.440
C 157.394 -169.741 -245.418
C 153.952 -168.203 -245.710
C 152.369 -165.865 -243.277
C 149.557 -164.469 -241.748
C 148.015 -161.568 -241.153
C 146.345 -159.018 -238.738
C 143.323 -156.804 -238.594
C 141.205 -154.870 -237.321
C 140.150 -151.953 -236.055
C 139.358 -148.958 -234.793
C 138.084 -145.688 -234.937
C 137.585 -143.046 -232.770
C 136.144 -140.384 -229.986
C 136.285 -137.545 -229.262
C 136.312 -133.681 -228.503
C 136.034 -130.850 -227.576
C 136.309 -127.311 -226.645
C 137.162 -124.625 -225.047
C 138.363 -121.772 -224.314
C 140.261 -119.140 -223.827
C 142.184 -116.623 -222.956
C 144.456 -113.831 -222.550
C 146.341 -111.121 -222.037
C 148.574 -108.918 -221.526
C 152.211 -107.941 -220.250
C 154.660 -105.654 -219.988
C 156.833 -103.290 -219.336
C 159.202 -101.825 -217.819
C 162.436 -100.402 -216.281
C 165.528 -100.861 -216.401
C 168.954 -100.332 -216.433
C 172.223 -100.759 -215.703
C 176.050 -100.362 -215.892
C 179.352 -100.476 -215.774
C 182.524 -102.066 -213.757
C 185.281 -102.430 -213.540
C 189.108 -104.039 -214.044
C 192.054 -104.712 -214.099
C 195.442 -105.230 -213.600
C 198.522 -106.385 -212.941
C 201.487 -107.885 -213.221
C 204.244 -109.024 -214.874
C 206.996 -110.654 -215.906
C 209.512 -112.074 -217.339
C 212.367 -113.967 -218.267
C 215.033 -115.245 -219.784
C 217.662 -116.848 -220.465
C 220.169 -119.470 -220.798
C 223.186 -120.387 -221.641
C 225.189 -123.275 -221.745
C 227.310 -125.542 -222.783
C 229.478 -129.392 -223.093
C 231.177 -132.636 -222.802
C 235.000 -134.145 -222.420
C 238.197 -135.530 -224.570
C 242.492 -134.959 -223.718
C 246.003 -135.283 -221.525
C 249.130 -136.612 -221.446
C 252.069 -137.332 -220.200
C 255.487 -135.719 -219.230
C 259.036 -135.581 -217.926
C 261.835 -137.370 -214.472
C 263.186 -136.097 -212.504
C 266.632 -135.119 -211.980
C 269.827 -134.327 -213.401
C 273.084 -134.625 -211.766
C 275.834 -133.524 -211.105
C 280.523 -132.807 -212.223
C 283.785 -131.568 -212.312
C 284.969 -128.814 -214.017
C 286.961 -127.902 -215.440
C 290.478 -128.320 -214.477
C 294.201 -131.186 -215.559
C 297.316 -131.805 -216.903
C 301.052 -133.799 -216.695
C 303.865 -133.706 -217.544
C 307.284 -131.719 -219.522
C 310.031 -130.902 -220.851
C 314.479 -130.384 -221.383
C 317.287 -132.535 -222.979
C 318.565 -132.251 -225.212
C 321.710 -127.037 -225.670
C 322.134 -128.989 -230.594
C 321.752 -124.681 -232.757
C 324.074 -123.518 -236.084
C 324.770 -120.003 -237.457
C 325.395 -117.256 -239.252
C 326.749 -116.413 -242.276
C 328.186 -114.733 -244.700
C 327.684 -110.395 -247.274
C 328.956 -110.585 -251.552
C 330.390 -109.224 -253.927
C 330.946 -107.398 -255.615
C 330.347 -104.475 -258.690
C 335.403 -104.487 -262.007
C 334.942 -105.154 -265.862
C 333.974 -101.846 -269.102
C 337.392 -97.052 -270.992
C 338.360 -96.381 -273.725
C 335.704 -95.216 -275.108
C 333.017 -92.044 -277.234
C 335.160 -88.419 -280.550
C 335.265 -86.908 -282.269
C 335.440 -83.193 -284.855
C 334.366 -82.082 -288.798
C 335.310 -82.922 -292.724
C 334.608 -81.415 -295.751
C 333.158 -79.122 -300.307
C 333.579 -80.102 -302.869
C 335.195 -80.236 -304.121
C 338.283 -81.317 -304.464
C 339.208 -79.392 -306.714
C 342.679 -79.130 -307.013
C 346.244 -77.379 -306.596
C 348.457 -74.720 -306.843
C 351.134 -74.899 -310.323
C 354.473 -74.817 -312.655
C 357.581 -76.725 -313.671
C 360.283 -75.398 -314.396
C 364.144 -73.764 -315.192
C 365.163 -70.202 -316.002
C 364.493 -67.944 -317.934
C 367.017 -65.062 -317.134
C 370.672 -64.807 -317.221
C 373.374 -68.126 -317.767
C 377.342 -66.750 -315.695
C 380.718 -70.099 -313.088
C 383.668 -69.608 -311.798
C 385.527 -70.313 -309.937
C 388.972 -71.262 -308.298
C 389.215 -73.189 -306.525
C 390.810 -74.155 -304.756
C 393.147 -76.807 -302.173
C 394.309 -75.536 -298.664
C 395.369 -77.058 -295.143
C 399.696 -77.265 -294.791
C 402.122 -78.264 -291.137
C 405.616 -78.309 -288.673
C 410.084 -80.352 -289.106
C 412.548 -80.727 -284.582
C 416.220 -80.148 -284.174
C 418.436 -82.109 -282.490
C 422.971 -82.611 -281.347
C 424.670 -81.374 -277.421
C 422.508 -81.701 -274.022
C 420.811 -80.278 -269.815
C 419.608 -77.482 -268.145
C 418.526 -77.416 -263.767
C 418.018 -75.920 -260.051
C 416.274 -76.616 -256.384
C 415.042 -73.996 -254.859
C 414.217 -71.177 -250.108
C 413.117 -69.616 -247.311
C 411.566 -68.288 -244.562
C 409.943 -68.997 -241.103
C 411.136 -68.361 -238.015
C 411.251 -68.705 -233.202
C 407.199 -69.287 -231.034
C 405.996 -67.997 -227.455
C 403.817 -68.460 -222.646
C 402.766 -69.304 -219.152
C 400.745 -69.264 -216.429
C 399.824 -66.619 -213.597
C 397.467 -65.758 -210.405
C 396.889 -63.798 -207.440
C 395.051 -62.165 -204.625
C 394.476 -61.175 -201.026
C 393.650 -59.084 -198.405
C 392.031 -57.929 -195.375
C 390.557 -55.304 -193.115
C 387.000 -51.856 -192.170
C 385.007 -51.846 -194.117
C 383.165 -51.295 -196.480
C 379.613 -49.727 -198.959
C 376.077 -49.683 -200.477
C 373.228 -49.308 -203.184
C 369.188 -46.308 -202.788
C 366.045 -44.440 -204.931
C 363.471 -43.585 -205.997
C 361.657 -43.801 -209.003
C 358.879 -44.167 -210.664
C 355.711 -45.168 -212.510
C 352.962 -45.844 -213.856
C 350.373 -48.159 -215.443
N -24.636 8.126 58.100
N 160.392 102.589 21.502
N 175.307 203.278 25.915
N 318.140 221.628 -44.099
N 66.052 286.245 -299.501
N 159.716 358.890 -314.796
N 203.521 243.209 -242.489
N 92.920 234.928 -514.225
N 134.415 331.817 -489.881
N 170.882 128.163 -378.677
N 275.061 97.980 -323.213
N 162.032 29.581 -247.327
N 174.570 -132.949 -244.534
