# Supplementary material for: Impact of DNA methylation on 3D genome structure
Source: Nat Commun. 2021 May 28;12:3243. doi: 10.1038/s41467-021-23142-8 (PMC8163762; doi:10.1038/s41467-021-23142-8)
Supplement: Supplementary file 7 — Supplementary Software 2 [file 41467_2021_23142_MOESM7_ESM.zip › Supplementary_Software2/test/output_pos/cartnucl_000000_000075.xyz]

2888
generated by Juergen Walther
C 0.000 0.000 0.000
C 2.578 -1.475 3.185
C 2.497 -2.197 5.428
C 2.472 -2.617 9.045
C 3.738 -5.047 11.478
C 5.523 -8.543 12.455
C 6.524 -10.411 14.918
C 6.040 -13.443 16.693
C 6.095 -16.147 18.681
C 6.131 -18.645 20.875
C 6.322 -21.845 21.836
C 6.155 -24.797 23.381
C 6.371 -27.981 24.697
C 6.269 -30.794 26.344
C 5.946 -33.638 27.875
C 5.426 -36.583 29.270
C 3.986 -38.603 31.750
C 2.053 -40.704 33.672
C 0.697 -43.349 35.590
C 0.034 -46.426 37.150
C -1.614 -48.481 38.606
C -3.338 -49.845 41.999
C -5.385 -52.320 43.628
C -7.572 -54.709 45.219
C -9.526 -56.931 46.414
C -11.528 -59.374 47.971
C -13.482 -61.600 49.277
C -16.821 -62.636 50.168
C -20.080 -62.898 50.624
C -23.093 -63.501 50.269
C -26.208 -64.764 49.607
C -29.401 -66.408 51.103
C -32.898 -66.756 50.524
C -36.272 -67.647 49.602
C -39.412 -68.314 48.942
C -43.000 -69.026 47.856
C -45.783 -69.313 47.700
C -48.893 -68.620 46.909
C -52.280 -67.802 46.309
C -54.993 -66.381 44.279
C -57.144 -65.096 42.687
C -59.938 -63.986 40.581
C -62.201 -62.912 38.875
C -64.504 -59.447 38.577
C -66.959 -56.893 37.512
C -67.995 -55.183 34.579
C -70.200 -53.265 32.810
C -71.510 -51.045 31.210
C -72.722 -48.151 30.129
C -72.411 -45.389 27.781
C -74.299 -42.292 26.851
C -75.837 -40.016 24.583
C -75.653 -36.615 23.631
C -77.313 -33.614 22.768
C -76.251 -31.001 20.451
C -76.093 -28.062 18.431
C -76.412 -25.133 17.873
C -76.725 -22.126 16.610
C -75.713 -18.525 15.464
C -73.694 -16.092 13.749
C -72.857 -13.215 13.236
C -70.888 -10.550 12.398
C -69.860 -8.222 10.139
C -66.733 -5.367 11.168
C -64.653 -1.810 11.035
C -61.066 -1.242 10.553
C -58.640 0.697 9.847
C -55.307 2.127 10.143
C -52.949 3.905 10.662
C -49.806 5.336 11.099
C -46.696 5.610 11.318
C -43.281 6.197 10.748
C -40.141 7.825 12.289
C -36.870 9.535 13.186
C -33.874 8.651 14.641
C -31.052 8.272 17.344
C -28.095 7.859 18.502
C -24.746 7.595 19.237
C -21.802 7.304 20.741
C -19.519 6.800 23.120
C -16.926 5.715 24.974
C -14.330 4.083 26.156
C -11.216 3.901 28.612
C -8.057 3.181 29.714
C -7.011 0.739 32.576
C -5.544 -0.777 35.884
C -4.107 -3.640 36.911
C -2.093 -5.987 38.498
C -1.178 -8.258 40.703
C -0.351 -10.364 43.287
C 1.054 -12.858 45.299
C 1.138 -15.647 46.932
C 2.596 -18.847 48.100
C 2.012 -21.341 50.621
C 1.829 -23.504 54.182
C -0.155 -26.335 55.907
C -0.929 -29.156 57.120
C -2.077 -31.701 59.009
C -3.470 -34.355 60.397
C -5.926 -36.283 62.643
C -8.528 -37.413 63.869
C -11.155 -38.545 65.029
C -13.469 -40.626 66.279
C -15.411 -43.839 66.730
C -18.958 -44.134 67.836
C -21.556 -45.890 69.373
C -24.627 -47.094 68.853
C -28.361 -47.485 69.867
C -30.985 -50.156 70.064
C -33.734 -51.468 70.814
C -37.043 -51.917 70.543
C -40.353 -52.145 70.112
C -43.291 -53.503 68.749
C -46.697 -53.009 69.022
C -50.656 -53.026 70.134
C -53.343 -52.703 69.000
C -56.923 -52.520 67.370
C -59.804 -52.460 66.568
C -63.144 -51.957 65.130
C -65.977 -50.577 64.384
C -68.429 -49.332 62.783
C -70.406 -47.594 60.826
C -72.478 -45.637 59.191
C -74.459 -43.624 56.923
C -76.518 -41.888 54.945
C -78.072 -39.823 53.096
C -78.667 -36.094 51.852
C -80.115 -33.971 49.686
C -81.890 -31.897 47.873
C -83.312 -29.173 47.084
C -84.505 -25.689 45.953
C -83.330 -23.044 44.765
C -82.941 -20.121 42.942
C -82.182 -16.902 42.257
C -81.508 -13.703 40.220
C -80.691 -10.777 38.916
C -79.645 -6.939 39.828
C -78.801 -4.423 38.972
C -76.306 -1.266 37.831
C -75.022 1.296 36.873
C -74.043 4.508 36.023
C -72.690 7.569 35.777
C -70.603 10.083 35.112
C -68.167 11.715 33.371
C -65.641 13.678 32.342
C -63.141 15.227 31.018
C -60.426 17.347 30.164
C -57.965 18.975 28.635
C -55.668 21.004 27.893
C -52.734 23.158 28.018
C -50.831 25.406 26.609
C -47.911 27.252 27.264
C -45.655 28.770 26.492
C -45.586 31.784 29.980
C -45.666 32.480 32.555
C -46.075 36.614 33.223
C -44.091 39.418 31.683
C -45.724 41.117 31.303
C -49.076 42.968 33.279
C -53.309 43.763 33.642
C -55.817 46.949 33.928
C -57.223 47.861 34.005
C -60.046 49.202 37.357
C -62.505 50.124 38.488
C -63.886 54.474 42.627
C -62.237 59.950 43.675
C -62.926 63.843 44.096
C -61.881 68.284 44.275
C -63.381 71.556 44.305
C -63.387 74.643 45.067
C -63.955 77.696 43.379
C -61.043 81.661 46.946
C -60.579 84.454 46.983
C -59.238 87.223 47.367
C -58.949 91.529 47.846
C -56.680 93.504 47.035
C -54.754 95.546 45.032
C -54.489 98.110 43.496
C -54.317 101.080 42.460
C -52.594 105.836 43.227
C -48.904 108.866 42.568
C -46.314 110.277 42.289
C -38.172 107.064 40.067
C -34.631 108.154 39.373
C -32.084 109.303 41.371
C -30.389 111.033 41.573
C -25.881 110.454 41.331
C -23.676 110.583 39.960
C -21.296 112.106 40.330
C -18.700 113.763 39.075
C -15.049 114.854 41.059
C -12.711 115.981 42.579
C -10.315 114.983 44.170
C -6.445 114.234 44.284
C -2.100 114.882 44.528
C 0.081 116.274 48.125
C 0.492 120.138 48.899
C 2.246 122.417 49.477
C 6.120 124.157 47.110
C 8.412 125.877 47.456
C 10.668 127.436 49.822
C 14.440 129.355 47.051
C 17.457 131.818 46.708
C 19.595 134.060 46.537
C 21.220 137.086 48.918
C 22.360 137.925 47.822
C 22.336 141.026 43.193
C 24.415 144.378 39.467
C 27.507 146.187 37.816
C 31.451 149.145 38.912
C 33.742 149.807 40.967
C 37.648 150.575 43.402
C 38.468 153.774 41.899
C 39.975 157.193 41.986
C 42.883 159.160 39.076
C 42.702 161.882 32.558
C 46.880 162.903 31.300
C 49.911 165.114 27.585
C 50.672 169.032 28.627
C 52.919 171.854 27.885
C 54.708 175.929 28.270
C 56.486 180.255 27.382
C 56.834 184.263 26.919
C 59.012 187.476 24.740
C 58.382 190.266 24.123
C 57.372 192.234 21.422
C 59.515 195.472 23.662
C 61.037 198.480 24.266
C 61.625 202.358 24.070
C 61.883 205.587 25.282
C 60.593 209.309 24.260
C 60.647 213.475 22.632
C 60.357 217.860 25.134
C 61.775 221.641 24.971
C 62.060 225.949 25.272
C 65.047 228.249 28.150
C 65.727 228.599 32.087
C 65.285 231.247 34.817
C 61.016 233.864 36.878
C 59.038 236.114 38.739
C 59.025 237.781 43.758
C 55.638 240.849 45.105
C 54.797 243.753 47.837
C 52.146 244.856 50.153
C 50.289 247.397 52.480
C 49.549 248.821 54.545
C 47.731 251.901 56.240
C 45.034 249.635 58.299
C 41.333 250.879 59.110
C 36.682 249.984 60.696
C 33.011 250.218 62.484
C 30.012 251.162 63.959
C 26.356 253.242 66.629
C 22.542 255.716 66.590
C 17.825 257.627 67.285
C 14.227 257.800 66.737
C 10.706 258.744 65.217
C 7.808 260.387 62.508
C 5.831 262.865 60.209
C 3.522 264.989 59.869
C -0.421 267.200 59.011
C -2.552 267.367 57.490
C -6.020 268.303 56.811
C -9.927 269.867 55.881
C -11.973 269.459 55.305
C -15.854 270.051 54.667
C -19.345 271.750 54.017
C -22.357 270.668 52.793
C -25.220 269.793 51.911
C -28.309 267.980 53.697
C -31.353 267.097 52.535
C -33.071 267.313 54.609
C -34.251 268.218 58.499
C -37.525 267.829 59.695
C -41.443 268.744 62.423
C -45.353 267.875 61.620
C -48.258 266.706 63.010
C -50.354 265.118 63.812
C -51.948 261.472 65.425
C -52.934 258.918 67.086
C -54.110 258.390 69.506
C -54.334 258.337 72.416
C -57.553 257.076 74.834
C -58.972 255.208 78.030
C -53.628 251.270 80.291
C -53.661 247.453 81.004
C -55.239 244.803 82.023
C -55.622 241.294 81.673
C -56.368 238.025 81.828
C -57.382 234.861 81.940
C -57.000 231.556 82.310
C -57.227 228.229 82.281
C -57.177 224.797 82.659
C -57.557 221.559 82.680
C -57.803 218.328 82.487
C -57.871 215.050 82.112
C -59.237 212.140 80.709
C -60.028 209.357 78.843
C -60.637 206.106 77.591
C -60.794 202.635 77.075
C -61.196 200.094 75.511
C -63.639 197.405 73.738
C -64.005 194.393 71.798
C -64.361 191.469 69.715
C -64.436 188.867 67.870
C -64.752 185.916 65.975
C -64.928 183.264 64.124
C -65.103 181.807 60.830
C -65.195 181.234 57.579
C -64.425 180.686 54.634
C -63.106 179.654 51.645
C -63.603 177.403 48.511
C -62.696 177.157 45.076
C -61.269 176.557 41.816
C -60.187 176.067 38.761
C -58.666 175.688 35.282
C -58.220 175.361 32.535
C -57.562 176.169 29.423
C -57.108 177.002 26.017
C -55.634 178.993 23.303
C -54.543 180.709 21.140
C -52.869 182.442 18.371
C -51.582 184.005 16.116
C -52.533 187.189 13.593
C -52.409 189.840 11.016
C -50.336 192.534 9.995
C -49.332 194.897 7.741
C -48.663 197.510 6.352
C -48.745 200.535 4.991
C -47.718 204.019 5.213
C -47.972 207.139 3.157
C -46.699 210.060 1.566
C -47.195 213.562 1.556
C -47.487 216.578 -0.268
C -46.481 219.947 0.710
C -45.814 223.454 0.752
C -46.448 226.341 0.257
C -46.469 229.585 -0.208
C -46.923 233.386 0.601
C -46.460 236.392 2.519
C -47.194 239.268 3.177
C -47.622 242.133 4.992
C -46.551 245.217 5.953
C -48.843 247.558 8.827
C -50.279 250.961 10.660
C -50.307 251.839 14.216
C -50.598 254.007 16.531
C -51.664 255.350 19.741
C -53.007 256.876 21.945
C -54.190 258.153 24.959
C -54.712 258.458 28.030
C -54.655 259.382 31.418
C -56.927 260.396 34.367
C -58.650 261.750 37.469
C -59.832 260.495 40.452
C -62.345 259.192 43.173
C -63.442 258.485 46.097
C -64.236 258.102 49.422
C -65.696 257.367 52.310
C -67.826 256.055 54.516
C -69.266 254.438 57.094
C -69.874 252.589 59.743
C -72.260 251.580 62.751
C -73.196 250.624 65.901
C -74.913 247.289 66.987
C -77.435 244.641 68.409
C -77.331 241.676 69.995
C -77.985 238.984 72.095
C -79.160 236.064 73.068
C -80.741 233.138 73.925
C -81.684 230.113 75.409
C -82.073 226.910 75.615
C -81.967 223.581 77.238
C -83.240 220.260 76.719
C -85.623 216.844 76.531
C -85.940 213.471 74.673
C -85.874 210.368 74.044
C -86.510 207.228 72.993
C -86.629 204.180 71.728
C -87.749 201.401 69.316
C -88.243 199.756 66.747
C -88.676 198.135 64.156
C -88.834 195.623 61.940
C -87.835 192.414 60.207
C -88.489 191.537 56.644
C -89.018 189.194 54.108
C -87.855 188.161 51.154
C -88.373 187.224 47.415
C -87.311 184.582 44.977
C -87.288 182.954 42.295
C -86.638 182.500 39.040
C -85.928 182.313 35.776
C -83.940 181.483 33.002
C -84.156 181.669 29.561
C -84.897 181.025 25.567
C -83.806 181.652 22.917
C -82.145 182.311 19.408
C -81.239 182.555 16.567
C -79.898 183.439 13.267
C -79.573 184.871 10.380
C -78.437 186.539 7.921
C -77.204 188.825 5.915
C -76.348 191.176 3.787
C -74.940 193.838 1.773
C -73.682 196.124 -0.313
C -72.708 198.685 -1.924
C -73.014 202.568 -2.721
C -71.780 205.313 -4.216
C -70.826 207.857 -6.049
C -71.092 210.600 -7.620
C -71.364 214.186 -9.001
C -71.410 217.137 -7.962
C -70.933 220.560 -7.696
C -71.640 223.814 -7.133
C -71.096 227.589 -6.594
C -71.124 230.827 -5.925
C -73.557 234.019 -5.189
C -73.833 236.703 -4.484
C -74.217 240.163 -2.166
C -74.447 242.951 -1.021
C -75.015 246.274 -0.232
C -76.101 249.235 0.916
C -76.635 251.897 2.851
C -75.858 254.201 5.242
C -75.870 256.526 7.668
C -75.445 258.589 10.111
C -75.692 260.996 12.708
C -75.109 263.212 15.114
C -75.395 265.471 17.295
C -76.566 267.526 20.065
C -76.301 270.235 21.868
C -77.833 271.795 24.621
C -80.115 275.313 25.813
C -81.703 276.997 28.497
C -87.335 276.416 27.164
C -88.247 279.613 25.966
C -89.466 283.589 26.410
C -90.804 287.708 25.215
C -92.556 289.464 24.640
C -95.130 290.866 21.325
C -97.863 292.882 21.960
C -99.186 295.379 21.526
C -100.774 296.676 21.477
C -100.359 300.551 19.116
C -101.714 303.510 17.609
C -103.907 306.006 16.586
C -107.318 308.986 19.028
C -109.952 309.263 20.329
C -110.961 309.850 17.931
C -115.558 310.153 16.895
C -116.118 310.582 13.891
C -112.659 314.230 7.785
C -115.558 315.409 3.430
C -118.237 317.155 0.974
C -120.635 317.658 -0.054
C -124.254 318.696 -1.308
C -125.216 322.175 -2.914
C -124.106 326.843 -3.191
C -126.785 330.111 -4.033
C -125.505 334.410 -2.782
C -126.801 337.907 -3.981
C -125.784 342.363 -2.990
C -125.631 344.797 -5.522
C -126.333 348.642 -5.869
C -124.682 351.608 -10.090
C -123.644 354.111 -10.229
C -120.827 355.299 -11.949
C -121.317 358.250 -13.870
C -119.744 360.598 -15.729
C -120.596 362.499 -17.330
C -121.215 365.192 -19.714
C -118.332 366.019 -21.773
C -115.008 366.214 -23.242
C -114.638 366.061 -28.533
C -111.254 367.808 -26.402
C -107.992 369.170 -24.181
C -106.210 371.267 -22.830
C -102.698 371.243 -22.347
C -99.274 368.172 -24.582
C -95.604 367.804 -27.391
C -93.099 364.858 -25.493
C -90.151 362.495 -25.021
C -87.271 362.576 -21.414
C -85.911 362.153 -18.909
C -81.224 363.958 -17.142
C -79.368 362.960 -15.008
C -79.761 361.342 -11.333
C -77.026 362.914 -9.832
C -74.484 364.169 -6.920
C -71.458 361.591 -4.979
C -72.314 362.838 -0.356
C -69.778 363.749 3.622
C -67.317 362.808 7.183
C -64.834 365.464 9.456
C -62.551 367.231 12.113
C -61.606 367.319 14.080
C -60.257 367.574 17.986
C -58.956 370.630 18.351
C -55.970 371.764 21.914
C -57.233 374.434 23.207
C -61.187 372.523 31.296
C -60.535 375.159 33.661
C -61.465 375.818 36.787
C -63.608 378.335 38.459
C -65.819 380.546 39.506
C -69.388 379.672 41.304
C -71.952 378.236 43.882
C -69.440 375.211 46.827
C -68.733 373.432 50.432
C -68.743 371.869 53.029
C -70.135 371.812 55.994
C -71.551 372.542 59.321
C -76.621 372.900 60.292
C -78.195 374.216 63.846
C -80.059 373.896 66.674
C -81.455 372.791 70.207
C -85.181 372.933 72.507
C -88.652 374.220 75.774
C -91.012 374.450 78.594
C -93.782 374.537 80.574
C -93.550 374.905 84.320
C -90.713 375.294 87.286
C -90.865 375.995 90.710
C -93.082 377.773 94.229
C -94.713 379.105 96.692
C -93.472 377.797 98.644
C -95.063 376.524 100.669
C -94.005 373.836 104.441
C -93.427 372.356 108.410
C -92.267 371.938 111.736
C -91.996 370.359 114.895
C -89.253 369.778 117.378
C -87.793 368.559 119.495
C -86.319 368.526 123.090
C -84.608 365.779 125.090
C -81.802 365.599 127.122
C -78.667 366.086 127.403
C -74.933 367.869 127.808
C -71.624 367.025 129.209
C -69.518 364.528 131.704
C -67.214 362.964 132.121
C -63.726 364.856 130.997
C -60.918 367.093 132.664
C -57.548 366.430 134.840
C -52.997 364.295 136.066
C -50.963 362.546 135.497
C -47.497 362.526 135.546
C -43.394 361.326 136.676
C -41.508 359.976 137.501
C -38.725 358.177 137.598
C -36.254 357.781 140.155
C -31.182 360.227 138.718
C -28.127 361.312 139.418
C -24.102 361.491 138.452
C -20.690 361.979 138.790
C -16.957 361.785 136.892
C -12.999 363.083 138.271
C -10.544 359.398 140.475
C -8.487 359.282 141.843
C -5.097 358.469 143.998
C -2.472 355.476 145.099
C 1.024 354.827 146.370
C 3.684 352.536 147.400
C 5.169 351.029 153.574
C 8.832 351.110 154.804
C 10.851 350.704 157.608
C 13.560 350.178 158.452
C 16.024 347.968 159.850
C 16.969 343.876 159.047
C 17.424 341.055 160.210
C 16.755 337.632 160.546
C 16.527 333.559 161.624
C 17.201 331.091 165.315
C 16.341 330.668 168.071
C 13.777 329.476 170.490
C 9.973 330.472 173.302
C 7.603 328.672 176.259
C 8.041 326.361 178.140
C 7.749 326.452 181.164
C 4.872 326.441 183.282
C 4.131 327.154 185.900
C 4.090 328.185 188.095
C 2.492 327.083 193.064
C 1.053 326.090 196.255
C -0.427 325.069 198.960
C -3.190 323.302 200.311
C -5.516 321.710 202.134
C -7.856 320.379 204.084
C -9.820 317.927 205.239
C -12.203 316.033 206.602
C -14.320 313.719 208.046
C -16.639 311.960 209.516
C -19.071 310.206 210.759
C -21.623 308.383 211.785
C -24.901 308.081 212.995
C -28.285 307.670 213.473
C -31.536 306.591 214.356
C -34.338 304.766 215.432
C -37.263 304.120 215.721
C -40.871 304.825 217.405
C -44.375 304.022 217.618
C -47.914 303.327 217.706
C -51.007 302.544 217.617
C -54.427 301.726 217.799
C -57.578 300.982 217.796
C -60.890 301.583 216.500
C -63.538 302.658 214.847
C -65.776 303.047 212.747
C -68.263 302.791 210.405
C -72.085 303.048 209.725
C -74.421 303.739 207.126
C -76.770 303.793 204.388
C -78.977 304.057 201.978
C -81.304 304.277 198.962
C -83.321 304.934 197.132
C -84.754 306.306 194.517
C -86.415 307.954 191.866
C -86.578 309.348 188.469
C -86.635 310.595 185.776
C -86.974 311.720 182.299
C -87.159 312.781 179.466
C -86.878 316.442 177.486
C -86.776 319.083 174.898
C -85.161 319.803 171.820
C -84.850 321.546 168.898
C -83.842 323.302 166.639
C -82.689 325.799 164.783
C -79.895 327.179 162.904
C -79.190 330.141 160.724
C -77.978 331.772 157.799
C -75.655 334.271 156.867
C -74.871 337.097 154.891
C -71.642 338.101 153.518
C -69.031 339.808 151.782
C -67.498 342.223 150.886
C -65.565 344.438 149.438
C -62.463 346.750 148.854
C -58.957 347.494 148.561
C -56.661 349.482 148.425
C -53.514 350.775 148.761
C -50.481 351.566 147.436
C -47.369 353.326 149.928
C -44.051 355.612 150.800
C -41.006 354.677 152.610
C -37.972 355.237 153.399
C -35.062 355.424 155.577
C -32.774 356.332 157.290
C -30.070 356.639 159.459
C -27.862 355.881 161.544
C -24.883 354.989 163.177
C -22.638 355.883 166.184
C -19.934 356.559 168.765
C -19.013 355.313 171.842
C -18.588 355.031 175.735
C -17.307 354.091 178.515
C -15.461 352.982 181.198
C -14.302 352.282 184.227
C -14.154 351.957 187.544
C -13.817 350.828 190.698
C -13.415 348.974 193.382
C -12.562 348.668 197.247
C -11.265 347.373 200.137
C -13.205 345.993 203.232
C -14.609 345.432 206.853
C -15.561 342.862 208.805
C -16.132 340.748 211.505
C -17.746 339.313 213.992
C -19.530 338.193 216.705
C -20.817 336.324 219.368
C -22.987 334.516 220.941
C -24.166 331.703 223.046
C -27.103 330.714 224.865
C -30.117 330.263 227.712
C -33.805 329.169 228.070
C -36.381 327.471 228.785
C -39.421 326.395 229.766
C -42.435 325.120 230.215
C -46.262 325.161 230.603
C -49.274 325.553 230.035
C -52.272 325.928 229.401
C -55.573 325.412 229.117
C -58.781 323.494 228.547
C -61.975 324.884 227.222
C -65.457 324.854 226.954
C -67.955 324.686 224.745
C -71.283 326.024 223.240
C -74.567 324.712 221.998
C -77.535 324.819 220.985
C -79.945 325.475 218.753
C -82.164 326.262 216.375
C -84.221 325.596 213.608
C -86.499 327.302 211.653
C -89.844 329.077 210.049
C -90.994 329.856 207.465
C -92.590 330.636 203.951
C -94.176 331.382 201.526
C -95.540 332.426 198.283
C -96.455 334.310 195.813
C -96.740 335.623 192.929
C -96.264 337.062 190.018
C -95.906 338.842 187.281
C -95.137 340.401 184.103
C -94.709 341.858 181.127
C -93.826 343.472 178.535
C -91.737 346.412 176.862
C -90.590 347.918 174.085
C -89.875 349.630 171.383
C -89.102 352.163 169.638
C -87.613 355.142 167.701
C -84.857 356.560 167.272
C -82.192 358.249 165.835
C -79.693 360.492 165.486
C -76.581 362.239 164.035
C -73.876 363.978 163.267
C -71.668 367.257 164.281
C -69.376 368.804 163.915
C -65.461 370.221 164.300
C -62.786 371.617 164.125
C -60.053 373.717 163.785
C -57.438 375.785 164.161
C -54.372 376.972 164.719
C -50.963 376.874 164.738
C -47.684 377.299 165.336
C -44.482 377.265 165.726
C -41.079 377.824 166.564
C -37.762 377.795 166.764
C -34.755 378.464 167.436
C -31.674 379.347 169.168
C -28.496 380.087 169.056
C -25.849 380.910 171.219
C -22.440 379.737 174.678
C -18.595 379.302 177.217
C -15.101 378.450 178.911
C -11.565 377.193 179.726
C -9.587 379.549 180.857
C -6.353 379.874 182.376
C -3.391 379.080 182.214
C -1.289 378.490 185.141
C 1.201 377.304 186.770
C 4.605 376.435 188.514
C 7.853 375.377 189.929
C 10.714 375.200 190.196
C 13.453 374.449 190.626
C 16.775 374.358 189.245
C 19.015 373.426 188.442
C 21.608 374.321 188.064
C 26.374 380.033 189.853
C 28.069 381.364 187.377
C 31.273 382.631 186.905
C 35.163 381.912 186.597
C 36.590 383.940 181.814
C 40.276 381.055 181.231
C 41.952 379.762 180.744
C 44.653 377.232 180.320
C 45.486 373.921 178.359
C 47.204 372.026 175.916
C 48.196 368.079 176.488
C 50.913 367.537 176.449
C 52.930 366.056 177.422
C 54.951 363.587 176.813
C 56.977 361.034 178.213
C 58.974 358.437 178.947
C 61.153 355.992 179.513
C 62.184 353.068 180.775
C 63.872 350.451 181.969
C 65.219 347.472 183.079
C 66.968 344.921 184.112
C 68.695 342.478 185.372
C 70.377 340.075 186.884
C 73.346 338.762 188.211
C 75.992 337.728 190.155
C 78.453 335.936 191.956
C 80.350 333.472 193.591
C 82.455 332.398 195.456
C 86.331 331.643 196.322
C 88.774 330.401 198.658
C 91.229 329.312 201.067
C 93.220 328.299 203.347
C 95.577 327.072 205.657
C 97.671 326.039 207.901
C 99.822 326.796 210.695
C 101.492 328.224 213.160
C 102.341 329.363 215.907
C 102.991 330.052 219.200
C 105.688 330.130 222.002
C 106.496 331.771 225.058
C 106.978 332.948 228.436
C 107.599 334.147 231.423
C 107.998 335.611 234.923
C 108.923 336.863 237.253
C 109.320 339.203 239.521
C 109.990 341.764 241.864
C 109.044 344.696 243.867
C 108.299 347.150 245.363
C 107.334 349.876 247.624
C 106.541 352.229 249.360
C 106.902 356.385 249.329
C 106.675 359.978 250.180
C 104.241 362.406 251.065
C 103.312 365.445 252.319
C 102.179 368.238 252.667
C 101.444 371.462 252.391
C 98.973 373.970 251.472
C 98.619 377.697 251.548
C 96.952 380.760 252.274
C 95.775 383.652 250.614
C 95.403 387.168 250.544
C 92.688 389.151 249.124
C 90.565 391.836 248.110
C 89.974 394.538 246.952
C 88.723 397.411 245.994
C 87.042 400.064 243.662
C 84.533 401.299 241.400
C 83.550 403.341 239.374
C 81.854 404.660 236.716
C 79.223 406.413 235.457
C 78.802 406.992 231.159
C 77.655 408.889 227.682
C 75.818 407.547 224.810
C 74.120 407.998 222.154
C 73.039 407.391 218.732
C 72.509 407.553 215.786
C 71.630 407.025 212.459
C 70.641 405.581 209.865
C 68.785 404.360 207.144
C 68.915 403.827 203.325
C 68.393 403.393 199.588
C 68.666 400.851 197.279
C 70.122 398.628 194.388
C 70.104 396.546 191.956
C 69.535 394.446 189.292
C 69.834 392.419 186.682
C 71.202 390.426 184.383
C 72.008 387.866 182.350
C 72.230 384.951 180.848
C 73.335 382.778 177.715
C 73.209 380.341 175.316
C 75.621 377.306 174.847
C 78.225 374.755 173.396
C 78.822 371.445 173.502
C 79.686 368.177 172.692
C 81.528 365.456 172.459
C 83.744 362.861 172.072
C 85.240 359.725 171.656
C 86.903 357.097 172.540
C 87.647 353.474 172.764
C 90.363 351.308 173.684
C 93.865 349.045 173.754
C 96.398 347.460 176.203
C 97.999 345.322 177.904
C 100.348 343.508 179.503
C 102.334 341.810 181.524
C 105.465 341.145 183.657
C 107.655 341.383 185.825
C 109.794 341.643 188.035
C 111.962 340.930 190.492
C 113.326 339.198 193.565
C 115.707 340.650 196.038
C 118.224 340.314 198.435
C 118.984 341.007 201.611
C 121.357 342.491 204.312
C 122.708 341.611 207.697
C 124.526 341.848 210.243
C 125.556 343.259 213.102
C 126.422 344.880 215.898
C 126.363 345.503 219.353
C 127.868 347.669 221.581
C 130.390 349.570 224.215
C 130.336 351.431 226.482
C 130.169 353.723 229.680
C 130.512 355.416 232.123
C 130.411 357.819 234.896
C 130.699 360.581 236.562
C 130.062 363.160 238.312
C 128.884 365.959 239.557
C 128.025 368.938 240.641
C 126.543 372.016 241.847
C 125.377 374.857 243.162
C 124.118 377.688 243.869
C 122.943 381.310 242.725
C 121.346 384.182 243.430
C 120.203 387.132 244.287
C 119.828 390.279 244.161
C 119.000 393.994 243.567
C 117.282 395.770 241.647
C 115.255 398.289 240.397
C 114.120 400.685 238.305
C 111.770 403.318 236.762
C 110.061 405.535 235.002
C 110.251 408.049 231.794
C 108.973 409.839 230.079
C 106.766 411.338 226.859
C 105.224 412.951 224.820
C 103.855 415.251 222.622
C 102.912 417.134 220.010
C 101.341 418.237 217.283
C 98.703 418.586 215.149
C 96.668 419.055 212.517
C 94.398 419.237 210.233
C 92.442 419.709 207.310
C 89.992 420.009 205.085
C 88.304 420.609 202.490
C 87.166 420.843 199.037
C 84.996 421.937 196.858
C 84.375 421.839 193.398
C 81.408 419.839 191.129
C 77.848 418.334 189.091
C 76.316 418.229 187.486
C 73.097 417.001 186.173
C 69.398 417.071 183.992
C 66.321 416.035 183.740
C 62.635 417.997 182.066
C 60.652 416.763 179.986
C 57.069 416.627 178.652
C 57.171 415.846 174.381
C 57.064 412.721 172.011
C 54.902 410.265 169.598
C 52.084 408.186 168.383
C 49.069 408.248 167.003
C 45.751 407.095 166.304
C 43.090 405.928 165.153
C 40.475 403.364 165.476
C 36.758 402.762 165.228
C 34.345 398.606 165.315
C 32.371 395.119 162.974
C 30.062 392.888 161.714
C 28.482 391.353 163.975
C 28.023 389.469 162.393
C 27.733 386.177 160.315
C 26.320 383.933 160.451
C 23.236 381.481 158.635
C 19.923 381.941 158.151
C 17.074 386.527 156.454
C 15.564 387.644 152.563
C 13.050 388.352 150.287
C 10.440 387.146 147.233
C 8.186 386.381 144.523
C 10.462 385.043 138.724
C 10.291 386.035 134.503
C 10.513 389.722 132.448
C 11.153 393.213 129.967
C 9.035 396.133 128.421
C 8.902 398.888 126.100
C 10.802 398.603 121.445
C 8.004 399.762 118.365
C 5.749 401.752 116.558
C 4.756 404.048 114.446
C 4.526 408.751 112.407
C 3.816 411.488 109.390
C 4.553 416.125 108.888
C 3.239 418.965 107.655
C 2.662 422.584 106.777
C 2.203 424.784 105.007
C -1.522 425.066 100.633
C -2.956 427.311 99.194
C -0.856 430.511 98.971
C 1.314 433.213 96.989
C 2.012 435.999 93.895
C 1.484 438.874 91.728
C 2.362 440.929 88.502
C -0.626 442.137 87.557
C 0.243 444.724 85.381
C 0.162 448.366 82.087
C -4.512 449.068 81.422
C -5.493 452.234 79.235
C -5.807 455.122 77.458
C -9.264 457.854 76.791
C -11.466 460.818 77.130
C -16.407 460.235 77.234
C -17.158 460.987 73.479
C -21.106 463.520 73.412
C -25.451 465.104 72.942
C -28.283 465.797 68.924
C -31.713 468.186 69.447
C -33.598 467.725 64.120
C -37.644 467.833 63.457
C -40.025 469.479 61.815
C -43.404 469.136 62.250
C -47.465 470.504 61.929
C -51.941 468.430 65.264
C -54.606 468.246 66.812
C -59.377 467.624 66.201
C -63.421 470.118 67.238
C -69.242 470.383 67.468
C -71.187 470.618 65.871
C -73.737 469.513 62.032
C -75.517 467.511 58.601
C -76.653 467.833 55.002
C -83.045 466.036 54.558
C -86.795 463.373 53.527
C -87.187 463.326 52.050
C -89.357 462.936 50.153
C -91.622 463.870 48.038
C -93.403 463.747 46.306
C -93.934 465.870 43.961
C -93.147 466.574 40.725
C -94.191 468.902 38.186
C -96.303 469.047 36.127
C -99.395 468.968 35.733
C -100.818 471.487 32.597
C -103.275 470.472 29.917
C -100.781 470.176 26.698
C -100.688 470.336 22.334
C -100.615 472.478 19.615
C -98.888 475.182 17.922
C -99.698 477.889 15.215
C -101.589 478.458 13.326
C -104.395 482.710 13.030
C -105.879 485.711 12.083
C -106.146 487.276 8.336
C -110.872 487.035 4.783
C -116.404 488.453 3.063
C -120.560 486.982 -0.319
C -121.055 487.650 -3.461
C -120.881 489.166 -5.019
C -122.023 487.747 -7.791
C -116.418 493.193 -11.660
C -117.060 492.338 -15.056
C -116.814 493.479 -17.483
C -121.163 496.860 -19.198
C -121.811 496.720 -22.270
C -124.073 496.234 -23.114
C -122.977 496.422 -26.963
C -128.267 496.299 -28.409
C -129.105 495.816 -31.792
C -131.480 496.552 -33.639
C -132.640 496.208 -35.631
C -134.596 495.929 -38.210
C -134.780 495.480 -41.724
C -135.568 495.018 -44.954
C -136.505 494.801 -48.136
C -136.668 493.396 -51.170
C -136.966 492.676 -54.413
C -137.371 491.464 -57.620
C -137.807 490.842 -60.791
C -137.996 490.268 -63.981
C -137.933 489.676 -67.227
C -138.011 490.774 -70.557
C -137.352 491.805 -73.775
C -137.031 492.178 -77.277
C -136.938 491.689 -80.755
C -136.214 492.314 -83.609
C -136.763 494.471 -86.984
C -135.767 495.190 -90.370
C -134.656 496.021 -93.701
C -133.508 496.585 -96.624
C -132.507 497.256 -99.932
C -131.426 497.880 -102.920
C -129.248 499.778 -105.080
C -127.001 501.827 -106.366
C -124.374 503.076 -107.419
C -121.360 503.837 -108.860
C -119.559 505.640 -111.799
C -116.471 507.198 -112.650
C -113.166 508.178 -113.716
C -110.241 509.296 -114.688
C -106.704 510.414 -115.577
C -104.434 511.820 -116.427
C -101.698 513.624 -116.233
C -98.893 515.773 -116.112
C -95.821 517.061 -114.559
C -93.426 518.181 -113.211
C -90.189 519.296 -111.887
C -87.599 520.298 -110.674
C -86.287 523.487 -108.326
C -84.218 525.813 -106.328
C -81.916 525.757 -103.627
C -79.483 527.173 -101.691
C -77.893 528.324 -99.377
C -76.823 530.095 -96.783
C -76.102 530.169 -93.217
C -74.646 532.544 -90.714
C -72.477 533.486 -88.051
C -72.643 534.788 -84.766
C -71.386 537.010 -82.319
C -71.229 536.570 -78.699
C -70.626 537.021 -75.209
C -70.568 538.574 -72.645
C -70.090 539.771 -69.633
C -70.802 540.585 -65.873
C -71.715 539.811 -62.482
C -72.556 540.670 -59.690
C -74.019 540.551 -56.603
C -73.819 540.000 -53.251
C -77.360 540.352 -50.735
C -79.508 541.075 -47.291
C -82.044 538.991 -45.663
C -83.805 538.259 -43.113
C -86.789 537.258 -41.284
C -89.230 537.164 -39.547
C -92.156 536.357 -37.843
C -94.713 534.785 -36.954
C -97.066 532.765 -35.307
C -100.713 532.694 -34.048
C -104.073 532.230 -32.338
C -107.099 530.758 -33.076
C -110.861 530.381 -34.135
C -113.759 529.036 -34.345
C -116.721 527.302 -34.106
C -119.846 526.229 -34.410
C -122.973 525.919 -35.529
C -125.904 524.797 -36.747
C -128.322 522.982 -38.036
C -132.188 522.405 -38.728
C -135.150 520.732 -39.102
C -137.283 520.321 -42.347
C -140.182 520.442 -44.987
C -141.396 518.524 -47.471
C -143.492 516.874 -49.700
C -145.148 516.269 -52.483
C -147.002 516.026 -55.363
C -148.871 514.894 -58.096
C -149.444 514.166 -61.194
C -150.701 512.122 -64.018
C -151.371 512.461 -67.533
C -153.053 513.336 -71.247
C -152.100 513.870 -74.953
C -151.753 513.398 -78.065
C -151.590 513.688 -81.420
C -150.911 513.780 -84.651
C -150.086 515.403 -88.039
C -148.660 516.997 -90.270
C -147.174 518.568 -92.474
C -145.811 519.458 -95.405
C -144.029 519.029 -98.712
C -141.961 521.596 -100.451
C -140.617 523.003 -103.351
C -137.736 523.851 -104.810
C -135.450 526.423 -106.623
C -133.089 526.567 -109.531
C -131.222 527.876 -111.687
C -128.451 529.438 -112.739
C -125.619 531.037 -113.526
C -122.287 531.241 -114.616
C -119.951 533.708 -115.234
C -117.622 536.683 -116.858
C -114.929 537.830 -116.665
C -111.221 539.150 -116.539
C -108.538 540.449 -116.786
C -105.191 541.918 -116.450
C -102.819 543.976 -115.660
C -100.181 545.248 -114.415
C -97.773 546.320 -112.462
C -95.533 547.754 -110.534
C -92.979 548.810 -108.192
C -90.495 549.917 -106.250
C -88.536 550.985 -103.987
C -87.986 552.774 -100.480
C -85.921 553.633 -97.971
C -83.818 554.857 -95.776
C -82.738 556.819 -93.530
C -81.758 558.889 -90.432
C -82.394 559.035 -87.372
C -82.088 559.450 -83.944
C -82.824 560.456 -80.805
C -82.651 560.739 -76.968
C -82.994 561.194 -73.710
C -85.054 563.282 -70.874
C -85.622 563.738 -68.181
C -87.387 563.417 -64.404
C -88.234 563.580 -61.507
C -89.034 564.358 -58.229
C -90.467 565.166 -55.304
C -92.100 564.988 -52.402
C -93.170 563.490 -49.531
C -94.811 562.531 -46.760
C -96.174 561.183 -44.166
C -98.096 560.298 -41.317
C -99.317 558.903 -38.559
C -100.973 558.279 -35.949
C -103.678 557.835 -33.550
C -104.659 557.195 -30.503
C -107.626 556.881 -28.643
C -110.771 557.738 -26.611
C -114.075 557.255 -23.933
C -117.167 556.798 -22.448
C -118.922 557.408 -20.562
C -121.143 556.394 -17.234
C -121.530 556.323 -13.690
C -122.801 555.754 -10.755
C -125.063 556.876 -8.264
C -127.065 557.404 -5.621
C -128.812 557.909 -2.839
C -131.592 558.399 -1.039
C -133.905 559.191 1.229
C -136.576 559.656 3.366
C -138.743 560.357 5.700
C -140.928 561.281 7.916
C -143.207 562.416 10.016
C -144.132 564.267 12.848
C -145.191 566.613 15.134
C -146.877 568.507 17.599
C -149.205 569.811 19.884
C -150.406 571.864 21.728
C -150.405 573.864 25.242
C -151.874 576.397 27.339
C -153.245 579.047 29.367
C -154.615 581.432 30.986
C -156.083 583.913 33.008
C -157.426 586.300 34.734
C -157.490 589.789 35.649
C -156.964 593.035 35.943
C -157.032 596.104 35.566
C -157.784 599.409 35.065
C -158.282 602.888 36.735
C -158.076 606.375 36.042
C -158.500 609.852 35.173
C -158.688 613.057 34.513
C -158.947 616.705 33.425
C -158.707 619.485 33.168
C -157.659 622.375 32.017
C -156.385 625.511 30.997
C -155.073 627.851 28.485
C -153.880 629.672 26.467
C -152.866 632.154 23.961
C -151.882 634.129 21.883
C -148.250 635.655 20.511
C -145.657 637.514 18.638
C -144.659 638.144 15.291
C -142.909 639.886 12.929
C -141.005 640.689 10.707
C -138.344 641.261 8.809
C -136.461 640.360 5.829
C -133.433 641.552 3.976
C -131.617 642.561 1.082
C -128.721 641.663 -0.737
C -125.810 642.652 -2.484
C -124.206 641.049 -5.344
C -122.035 640.263 -8.067
C -119.373 639.958 -9.414
C -116.835 639.626 -11.458
C -113.967 637.874 -13.463
C -112.556 635.378 -15.633
C -110.160 633.954 -16.846
C -108.277 631.465 -18.240
C -106.920 629.954 -20.971
C -104.570 626.309 -20.545
C -101.676 623.531 -21.495
C -101.987 619.901 -21.875
C -100.841 617.117 -22.916
C -100.076 613.561 -22.797
C -98.728 610.888 -22.622
C -97.885 607.520 -22.381
C -98.183 604.423 -22.039
C -98.467 600.956 -22.520
C -97.132 597.559 -21.271
C -95.924 594.010 -20.655
C -96.946 591.278 -18.822
C -97.113 588.620 -15.937
C -97.766 585.825 -14.517
C -98.475 582.610 -13.520
C -98.915 579.806 -11.802
C -99.182 577.698 -9.230
C -100.202 575.405 -6.986
C -101.923 573.217 -5.239
C -102.030 570.231 -2.625
C -103.028 567.301 -1.164
C -104.737 566.813 2.313
C -105.536 565.723 5.996
C -108.228 564.924 7.849
C -110.394 563.458 10.139
C -112.098 563.056 12.930
C -113.526 562.709 16.034
C -115.591 561.873 18.732
C -117.776 562.387 21.058
C -120.750 561.640 23.140
C -122.280 562.753 26.195
C -123.289 563.413 30.187
C -125.078 565.960 32.477
C -127.240 567.316 34.352
C -128.881 568.987 36.777
C -130.715 570.914 38.733
C -131.418 573.738 41.249
C -131.624 576.529 42.560
C -131.844 579.344 43.807
C -132.995 582.052 45.416
C -135.506 584.626 46.587
C -134.773 588.165 47.496
C -135.482 591.087 49.274
C -136.149 594.336 48.896
C -135.495 598.078 49.730
C -137.431 601.203 50.466
C -137.911 604.172 51.359
C -137.752 607.500 51.002
C -137.429 610.781 50.431
C -138.502 613.925 49.294
C -137.286 617.156 49.199
C -136.208 621.041 50.011
C -135.686 623.591 48.658
C -135.256 627.039 46.806
C -134.851 629.838 45.829
C -134.115 632.987 44.093
C -132.462 635.463 42.817
C -131.250 637.586 40.782
C -129.766 639.141 38.302
C -127.969 640.744 36.068
C -126.313 642.241 33.215
C -124.821 643.876 30.712
C -123.084 644.949 28.277
C -119.805 644.742 26.037
C -118.124 645.695 23.288
C -116.325 646.983 20.870
C -113.701 647.798 19.284
C -110.503 648.227 17.180
C -108.578 646.516 15.403
C -106.413 645.510 12.889
C -103.728 644.090 11.414
C -101.419 642.745 8.639
C -99.192 641.324 6.651
C -95.539 639.508 6.562
C -93.578 638.149 5.117
C -91.422 635.040 3.335
C -89.533 633.241 1.808
C -86.944 631.607 0.191
C -84.403 629.643 -0.781
C -82.638 627.070 -1.961
C -82.070 624.332 -3.913
C -81.011 621.444 -5.264
C -80.417 618.664 -6.789
C -79.200 615.559 -8.002
C -78.582 612.800 -9.747
C -77.335 610.124 -10.855
C -75.858 606.805 -11.123
C -74.513 604.463 -12.957
C -73.175 601.228 -12.633
C -71.116 598.447 -11.950
C -67.948 596.018 -12.477
C -65.627 592.207 -12.934
C -63.886 588.808 -14.976
C -61.686 586.201 -11.990
C -59.085 583.704 -11.019
C -56.273 582.952 -8.988
C -54.883 582.663 -9.273
C -51.696 582.020 -11.742
C -48.097 579.910 -11.993
C -45.791 576.403 -12.675
C -43.800 577.112 -16.151
C -41.256 574.668 -15.135
C -38.116 574.148 -16.120
C -35.631 570.965 -16.593
C -34.160 568.373 -17.884
C -31.279 566.303 -17.842
C -28.871 563.993 -18.205
C -26.482 561.771 -18.845
C -24.314 559.335 -18.092
C -21.798 557.152 -17.927
C -19.504 554.609 -17.489
C -17.070 552.439 -17.488
C -14.516 550.441 -17.347
C -11.826 548.558 -17.018
C -8.586 547.624 -17.984
C -5.199 547.148 -18.377
C -1.890 545.913 -18.557
C 1.047 544.004 -18.288
C 4.011 543.482 -18.335
C 7.450 542.915 -20.383
C 11.009 542.366 -20.325
C 14.596 541.983 -20.263
C 17.756 541.648 -19.969
C 21.234 541.108 -19.870
C 24.444 540.740 -19.669
C 27.722 542.242 -19.556
C 30.304 544.298 -19.466
C 32.569 546.186 -18.534
C 35.163 547.816 -16.999
C 38.960 548.658 -17.118
C 41.310 551.119 -16.069
C 43.749 553.243 -14.468
C 46.010 555.267 -13.229
C 48.420 557.704 -11.553
C 50.427 559.572 -10.975
C 51.809 562.474 -10.307
C 53.388 565.602 -9.835
C 53.538 569.026 -8.509
C 53.570 571.835 -7.551
C 53.925 575.140 -5.995
C 54.110 577.928 -4.821
C 53.516 581.871 -6.049
C 53.235 585.558 -6.145
C 51.678 588.207 -4.367
C 51.299 591.507 -3.568
C 50.201 594.305 -3.161
C 48.861 597.316 -3.548
C 46.013 599.499 -2.945
C 45.081 603.085 -3.490
C 43.820 606.269 -2.512
C 41.281 608.560 -3.414
C 40.278 611.902 -3.993
C 37.017 613.440 -3.423
C 34.310 615.754 -3.173
C 32.563 617.997 -4.123
C 30.463 620.483 -4.507
C 27.156 622.358 -5.431
C 23.605 622.924 -5.391
C 21.116 624.289 -6.478
C 17.837 624.794 -7.303
C 14.792 626.160 -6.635
C 11.410 625.431 -9.284
C 7.832 626.225 -11.172
C 4.835 624.134 -11.428
C 1.728 623.812 -12.052
C -1.270 622.234 -13.381
C -3.710 621.518 -14.969
C -6.517 620.039 -16.399
C -8.714 617.909 -17.060
C -11.643 615.979 -17.232
C -14.091 614.318 -19.709
C -16.954 612.796 -21.686
C -17.860 609.670 -22.818
C -18.409 606.641 -25.255
C -19.693 603.925 -26.363
C -21.516 601.138 -27.224
C -22.714 598.412 -28.689
C -22.960 595.783 -30.727
C -23.301 592.709 -32.057
C -23.609 589.472 -32.538
C -24.581 586.428 -34.893
C -25.846 583.387 -35.821
C -23.896 580.286 -37.173
C -22.588 577.345 -39.416
C -21.444 574.205 -39.022
C -20.758 570.822 -39.430
C -19.101 568.107 -40.289
C -17.318 565.455 -41.546
C -15.946 562.299 -42.180
C -13.659 560.013 -42.198
C -12.270 556.606 -41.760
C -9.319 554.742 -42.617
C -6.392 552.509 -44.576
C -2.626 551.663 -44.430
C 0.087 550.093 -43.979
C 3.184 548.779 -44.206
C 6.297 547.713 -43.922
C 10.078 547.634 -44.624
C 13.051 548.452 -44.832
C 16.014 549.304 -44.981
C 19.360 549.303 -44.765
C 22.777 548.539 -43.337
C 25.854 550.600 -43.758
C 29.327 550.931 -43.920
C 31.915 552.526 -42.541
C 35.138 554.687 -42.814
C 38.592 554.829 -41.365
C 41.569 555.769 -41.058
C 43.983 557.945 -40.244
C 46.199 560.307 -39.403
C 48.426 561.943 -37.236
C 50.584 564.636 -37.350
C 53.781 567.170 -37.870
C 54.944 569.627 -36.768
C 56.587 572.779 -35.072
C 58.181 575.118 -34.102
C 59.555 578.244 -32.758
C 60.360 581.371 -32.502
C 60.619 584.374 -31.484
C 60.108 587.448 -30.457
C 59.672 590.638 -29.807
C 58.868 593.976 -28.650
C 58.407 597.113 -27.596
C 57.461 600.059 -26.872
C 55.137 603.201 -27.603
C 53.948 606.195 -26.646
C 53.163 609.296 -25.933
C 52.192 612.269 -26.463
C 50.470 615.655 -27.104
C 47.597 616.818 -27.532
C 44.826 618.900 -27.468
C 42.115 620.587 -28.570
C 38.895 622.698 -28.491
C 36.051 624.329 -28.921
C 33.464 625.757 -31.736
C 31.035 626.983 -32.349
C 26.978 627.505 -33.216
C 24.177 628.472 -33.811
C 21.250 630.042 -34.792
C 18.414 631.077 -36.256
C 15.217 631.353 -37.166
C 11.841 631.117 -36.748
C 8.514 630.829 -37.118
C 5.321 630.378 -37.024
C 1.847 630.004 -37.642
C -1.453 629.689 -37.407
C -4.540 629.527 -38.032
C -7.765 628.744 -39.532
C -10.997 629.191 -39.649
C -13.803 628.075 -41.450
C -17.614 626.678 -41.182
C -20.983 625.890 -42.454
C -23.792 626.110 -43.634
C -27.377 624.749 -43.609
C -30.467 623.735 -45.706
C -31.932 624.882 -47.759
C -35.145 624.390 -48.233
C -37.267 623.669 -48.765
C -41.391 623.077 -49.084
C -44.524 623.546 -52.694
C -45.512 623.771 -55.150
C -45.331 620.837 -57.954
C -45.951 617.786 -60.867
C -48.213 616.789 -62.663
C -51.442 615.726 -65.017
C -51.663 612.156 -67.166
C -52.848 611.258 -70.061
C -55.620 610.540 -72.850
C -58.435 611.291 -75.135
C -60.595 610.655 -77.956
C -59.586 609.558 -81.817
C -63.638 607.463 -83.444
C -63.461 607.505 -88.136
C -66.057 606.586 -91.130
C -68.801 604.792 -92.044
C -71.466 605.719 -94.329
C -74.279 604.439 -92.649
C -77.587 605.173 -93.899
C -80.871 607.806 -90.721
C -83.159 609.105 -91.917
C -86.419 611.290 -93.099
C -90.949 611.479 -94.690
C -93.470 613.479 -96.279
C -97.395 614.060 -98.980
C -99.188 615.278 -100.007
C -103.268 614.665 -101.903
C -106.131 615.842 -101.880
C -109.828 619.131 -102.476
C -112.895 622.248 -101.075
C -116.042 620.599 -102.410
C -117.905 620.204 -105.967
C -120.261 618.066 -107.492
C -123.193 617.277 -107.254
C -126.254 616.725 -108.951
C -130.438 615.218 -110.077
C -134.261 615.113 -111.459
C -137.554 614.395 -111.352
C -140.825 612.305 -112.465
C -143.644 612.166 -114.245
C -146.938 611.206 -115.397
C -149.588 608.896 -116.509
C -150.709 607.145 -120.968
C -150.642 606.831 -123.768
C -151.507 605.522 -127.025
C -149.642 603.210 -130.285
C -147.791 603.589 -133.718
C -146.908 602.221 -137.369
C -150.154 600.564 -138.955
C -151.149 598.052 -140.145
C -153.835 600.407 -140.896
C -158.017 601.054 -140.168
C -161.497 601.398 -139.578
C -164.815 601.775 -135.772
C -167.761 603.150 -133.156
C -170.510 604.361 -131.263
C -172.855 603.554 -127.855
C -173.779 603.485 -124.744
C -173.852 606.055 -123.432
C -173.948 608.769 -118.798
C -174.323 607.528 -115.508
C -175.036 608.756 -113.061
C -175.967 608.869 -109.282
C -176.072 608.662 -106.152
C -179.244 610.220 -102.867
C -180.905 610.112 -99.480
C -182.765 607.752 -96.159
C -184.290 608.524 -93.620
C -185.753 610.162 -92.118
C -189.340 611.771 -91.835
C -190.551 613.995 -89.638
C -192.759 617.390 -90.289
C -192.452 619.219 -86.861
C -197.809 620.974 -88.600
C -199.913 624.254 -90.322
C -202.044 627.443 -90.613
C -204.255 630.848 -89.452
C -203.203 634.319 -88.206
C -205.280 636.324 -86.802
C -208.034 639.124 -86.088
C -209.266 642.973 -84.644
C -211.818 644.201 -82.658
C -214.849 646.899 -80.240
C -216.129 649.818 -79.607
C -219.033 651.848 -79.753
C -221.440 654.182 -79.577
C -223.645 656.669 -79.545
C -226.542 658.156 -78.768
C -229.282 660.047 -78.576
C -232.133 661.873 -77.897
C -234.714 663.857 -77.720
C -237.405 665.672 -77.695
C -240.264 667.320 -77.774
C -242.478 669.571 -79.301
C -244.964 671.167 -81.067
C -247.777 673.015 -82.155
C -250.796 674.798 -82.378
C -253.176 676.029 -83.748
C -254.805 678.952 -86.018
C -257.700 680.300 -87.684
C -260.561 681.557 -89.487
C -263.215 682.481 -90.998
C -266.069 683.768 -92.609
C -268.721 684.798 -94.156
C -270.723 684.838 -97.156
C -271.999 684.366 -100.164
C -273.568 683.256 -102.587
C -275.812 681.935 -104.814
C -278.303 682.689 -107.706
C -279.803 681.185 -110.565
C -281.797 679.483 -113.045
C -283.488 678.059 -115.466
C -285.392 676.111 -118.137
C -286.575 675.204 -120.509
C -286.981 673.442 -123.250
C -287.346 671.760 -126.338
C -287.014 668.826 -128.526
C -286.601 666.491 -130.310
C -286.595 663.513 -132.456
C -286.425 661.072 -134.244
C -283.921 659.555 -137.216
C -282.375 657.420 -139.811
C -281.286 654.074 -140.275
C -280.304 651.452 -142.234
C -278.736 649.200 -143.527
C -276.468 647.355 -145.096
C -273.911 644.779 -144.841
C -271.660 642.846 -147.127
C -270.157 639.889 -148.424
C -266.948 638.488 -148.923
C -264.709 636.700 -150.997
C -262.048 634.396 -150.034
C -259.353 632.055 -150.075
C -256.728 630.957 -151.020
C -254.073 629.183 -151.753
C -250.419 627.806 -151.501
C -247.578 626.376 -149.822
C -244.625 625.664 -149.726
C -241.525 625.008 -148.444
C -239.140 622.794 -147.449
C -235.365 624.205 -145.790
C -231.342 624.099 -144.894
C -229.673 624.592 -141.670
C -227.103 624.313 -139.812
C -224.652 625.324 -137.318
C -222.177 626.206 -135.875
C -219.779 627.295 -133.599
C -218.498 628.360 -130.949
C -216.873 628.717 -127.856
C -214.219 630.814 -126.000
C -211.487 632.328 -123.839
C -211.256 634.714 -121.364
C -210.525 638.143 -119.597
C -209.882 640.161 -117.196
C -208.998 641.868 -114.343
C -208.221 644.189 -112.102
C -207.804 647.176 -110.679
C -207.868 649.854 -108.639
C -208.490 651.989 -106.219
C -207.495 655.238 -104.166
C -207.079 657.312 -101.476
C -208.860 660.714 -100.768
C -209.603 664.507 -100.094
C -211.774 666.361 -98.313
C -213.234 668.826 -96.345
C -214.938 671.542 -95.589
C -216.492 674.563 -95.085
C -218.261 677.277 -93.762
C -220.761 679.298 -93.419
C -223.233 681.347 -91.570
C -225.615 683.963 -92.204
C -227.487 687.622 -92.911
C -230.690 689.136 -94.449
C -233.526 690.518 -94.732
C -236.179 692.383 -95.653
C -239.046 693.722 -96.599
C -241.518 695.444 -98.991
C -243.350 696.029 -101.410
C -245.195 696.547 -103.830
C -247.829 697.396 -105.724
C -251.462 697.783 -106.698
C -252.820 697.846 -110.168
C -255.221 698.828 -112.506
C -257.386 697.645 -114.755
C -258.902 697.582 -118.337
C -262.260 697.444 -119.996
C -264.342 697.569 -122.340
C -265.856 696.427 -125.102
C -267.172 695.098 -127.876
C -269.494 693.183 -129.685
C -270.115 692.372 -132.984
C -271.343 692.274 -136.907
C -271.983 690.373 -139.048
C -273.075 687.767 -141.791
C -274.004 686.165 -144.141
C -274.706 683.759 -146.822
C -274.369 682.007 -149.525
C -274.093 679.583 -151.566
C -273.219 676.878 -153.207
C -272.149 674.416 -155.099
C -271.037 671.372 -156.719
C -270.194 668.626 -158.425
C -268.867 666.093 -159.813
C -265.621 664.137 -161.013
C -264.226 661.327 -162.217
C -262.960 658.762 -163.818
C -260.902 657.159 -165.623
C -258.073 655.176 -167.327
C -255.272 653.963 -166.641
C -252.504 651.878 -166.534
C -249.264 650.925 -166.551
C -246.157 648.676 -166.197
C -243.214 647.204 -165.875
C -239.195 647.738 -166.333
C -236.601 646.764 -166.015
C -232.886 645.895 -164.302
C -230.113 644.944 -163.569
C -226.819 643.901 -163.332
C -223.508 643.560 -162.912
C -220.500 643.126 -161.537
C -218.282 641.924 -159.243
C -215.676 641.365 -157.196
C -213.489 640.588 -154.957
C -210.663 640.223 -152.842
C -208.426 639.229 -150.594
C -205.814 638.863 -148.866
C -202.821 639.479 -146.883
C -200.173 638.334 -145.354
C -197.443 639.496 -143.469
C -193.488 637.194 -144.756
C -189.999 637.261 -144.839
C -187.983 636.025 -143.604
C -187.181 632.764 -144.541
C -186.104 631.647 -141.827
C -183.517 631.587 -138.481
C -180.071 631.998 -135.834
C -179.036 632.308 -133.075
C -177.457 635.824 -128.978
C -177.220 635.881 -125.391
C -175.764 635.373 -121.644
C -174.111 637.410 -118.854
C -171.579 637.788 -115.939
C -169.810 639.367 -115.106
C -165.922 638.834 -114.335
C -164.396 639.354 -110.487
C -161.039 636.616 -106.559
C -157.941 636.742 -105.592
C -155.689 637.830 -103.076
C -153.131 638.547 -101.024
C -150.470 639.384 -99.216
C -148.582 639.496 -96.454
C -146.421 640.201 -94.014
C -144.224 640.450 -91.362
C -141.991 641.150 -89.091
C -139.939 641.993 -86.721
C -138.054 642.946 -84.186
C -135.907 645.250 -82.642
C -134.417 647.741 -80.790
C -132.525 649.688 -78.524
C -130.517 650.836 -75.880
C -129.322 652.865 -74.004
C -126.714 655.864 -73.266
C -125.407 658.306 -70.964
C -124.218 660.860 -68.710
C -123.321 663.036 -66.554
C -122.068 665.407 -64.273
C -121.076 667.633 -62.141
C -121.381 670.963 -60.789
C -122.263 674.063 -60.074
C -123.633 676.563 -58.872
C -125.104 678.986 -56.948
C -124.643 682.429 -55.197
C -126.483 685.272 -54.094
C -128.399 687.825 -52.410
C -130.063 690.299 -51.047
C -132.263 692.978 -49.453
C -133.464 695.376 -48.644
C -135.645 697.828 -48.546
C -137.817 700.618 -48.565
C -141.119 702.193 -48.914
C -143.770 703.455 -49.345
C -147.074 705.053 -49.364
C -149.805 706.355 -49.545
C -152.083 708.439 -52.351
C -154.800 710.270 -54.068
C -158.268 709.955 -54.759
C -161.288 711.217 -55.737
C -163.885 711.770 -57.205
C -166.204 712.501 -59.463
C -168.935 711.298 -61.544
C -171.469 712.710 -63.913
C -174.750 713.169 -65.222
C -176.535 712.736 -68.244
C -178.887 713.969 -70.580
C -181.234 712.104 -72.661
C -183.803 711.192 -74.967
C -185.314 711.363 -77.551
C -187.451 711.215 -80.030
C -189.120 709.966 -83.341
C -190.499 707.509 -85.576
C -191.476 706.666 -88.328
C -192.196 704.658 -90.999
C -194.420 702.835 -92.818
C -193.119 700.642 -96.352
C -193.465 698.893 -100.069
C -192.563 695.503 -101.126
C -192.757 693.113 -103.221
C -191.560 690.339 -105.251
C -190.684 688.552 -107.494
C -189.446 686.013 -109.526
C -188.050 683.350 -110.398
C -187.302 680.074 -111.420
C -185.179 678.043 -113.921
C -183.580 675.608 -116.358
C -180.819 673.548 -116.424
C -177.217 672.228 -117.257
C -174.870 670.092 -117.688
C -172.769 667.421 -118.222
C -170.169 665.459 -118.855
C -167.030 664.467 -119.390
C -164.033 662.936 -119.295
C -161.440 661.075 -118.509
C -157.989 659.393 -119.519
C -155.512 657.037 -119.680
C -151.876 657.276 -118.276
C -147.968 657.384 -117.942
C -145.611 656.428 -115.739
C -142.694 655.235 -114.273
C -139.728 655.303 -112.841
C -136.524 655.629 -111.646
C -133.451 655.163 -110.040
C -131.159 655.691 -107.822
C -128.568 654.766 -105.339
C -125.885 656.303 -103.508
C -122.247 657.965 -102.328
C -120.723 660.378 -99.724
C -119.137 661.481 -97.215
C -117.213 663.236 -95.073
C -115.786 664.977 -92.657
C -114.290 668.088 -90.959
C -113.973 670.907 -89.733
C -113.722 673.719 -88.485
C -112.972 676.247 -86.414
C -112.404 678.031 -83.128
C -112.838 681.679 -82.497
C -112.061 684.605 -80.756
C -113.411 687.054 -78.932
C -113.972 690.823 -78.152
C -114.071 693.126 -75.196
C -114.167 695.855 -73.650
C -115.634 698.664 -72.563
C -117.307 701.412 -71.646
C -119.276 703.356 -69.483
C -120.608 706.541 -69.414
C -121.295 710.571 -68.975
C -123.480 712.474 -68.513
C -126.419 714.943 -67.632
C -128.321 717.155 -66.970
C -131.092 719.512 -66.485
C -133.332 721.769 -67.101
C -136.104 723.294 -67.437
C -139.136 724.260 -68.237
C -141.997 725.465 -69.310
C -145.382 726.307 -70.291
C -148.464 727.336 -71.068
C -151.328 727.988 -72.281
C -153.787 728.135 -75.402
C -156.896 728.552 -76.608
C -159.824 729.417 -77.799
C -161.928 730.459 -79.932
C -164.465 731.178 -82.742
C -165.808 729.720 -85.162
C -168.107 728.690 -87.545
C -169.369 727.857 -90.564
C -171.817 726.490 -93.204
C -173.496 725.312 -95.798
C -173.462 724.969 -99.865
C -174.619 723.949 -102.188
C -175.531 721.358 -105.342
C -176.607 719.902 -107.762
C -177.917 718.798 -110.772
C -178.508 717.624 -113.859
C -178.984 715.581 -116.452
C -179.966 712.701 -117.993
C -180.402 710.078 -120.047
C -180.975 707.325 -121.627
C -181.231 704.619 -123.908
C -182.019 701.813 -125.505
C -182.325 699.526 -127.654
C -181.663 697.065 -130.257
C -182.771 694.839 -132.373
C -181.566 692.616 -134.815
C -180.666 687.036 -134.473
C -178.669 683.724 -134.363
C -181.572 679.122 -136.544
C -176.971 677.825 -136.973
C -175.407 675.410 -138.122
C -173.457 675.188 -143.139
C -172.149 672.912 -145.720
C -170.214 671.971 -149.587
C -169.253 670.391 -152.877
C -166.549 667.720 -154.019
C -166.314 663.466 -152.524
C -165.900 658.977 -153.093
C -164.197 656.866 -154.149
C -162.554 655.511 -157.873
C -158.434 652.725 -159.617
C -156.649 650.734 -160.375
C -155.183 645.893 -161.430
C -153.337 643.258 -160.310
C -151.881 640.393 -160.963
C -151.807 637.408 -160.477
C -150.041 635.257 -161.843
C -146.464 634.386 -162.443
C -142.870 634.253 -163.081
C -142.548 631.923 -166.286
C -139.368 628.997 -166.287
C -138.506 625.477 -169.027
C -137.440 622.153 -170.913
C -135.170 619.382 -170.935
C -133.680 616.375 -171.080
C -131.018 615.027 -169.754
C -128.954 612.151 -170.231
C -125.943 611.482 -170.599
C -123.647 612.003 -171.167
C -120.094 615.560 -169.612
C -115.789 615.336 -169.291
C -112.192 616.814 -168.711
C -109.479 616.306 -168.922
C -106.057 616.759 -169.018
C -104.142 614.709 -172.083
C -102.117 617.141 -175.961
C -99.391 618.049 -178.667
C -98.355 620.165 -181.847
C -94.703 622.810 -183.491
C -90.285 625.318 -183.488
C -89.724 626.470 -186.834
C -86.634 627.455 -188.697
C -84.843 628.331 -190.582
C -83.694 632.150 -190.698
C -83.207 634.264 -193.189
C -79.450 633.448 -195.533
C -76.574 634.502 -196.027
C -75.136 633.295 -198.522
C -74.657 636.968 -202.544
C -73.003 639.577 -204.221
C -71.018 640.192 -206.343
C -69.205 642.822 -206.419
C -67.984 647.107 -208.377
C -66.404 650.053 -209.583
C -63.990 652.761 -208.668
C -62.726 657.279 -207.886
C -58.218 658.608 -207.912
C -57.031 660.997 -207.496
C -51.302 661.702 -204.953
C -49.646 664.267 -203.823
C -48.164 668.178 -202.859
C -45.288 670.649 -202.744
C -43.435 670.487 -200.537
C -41.045 670.647 -198.936
C -37.315 669.967 -198.839
C -35.117 669.153 -199.899
C -31.858 667.817 -195.381
C -27.468 667.225 -195.348
C -23.401 664.406 -196.411
C -22.639 662.649 -199.513
C -21.067 659.887 -203.988
C -18.680 658.237 -205.086
C -16.357 658.411 -207.854
C -14.284 656.752 -209.755
C -11.672 658.356 -211.930
C -9.564 659.025 -213.296
C -7.351 658.447 -217.224
C -4.768 659.241 -218.994
C -1.429 657.410 -222.320
C 1.730 656.005 -223.517
C 2.686 655.134 -226.265
C 5.525 653.345 -228.389
C 8.092 651.381 -231.346
C 10.038 650.166 -234.280
C 12.974 649.315 -237.386
C 15.570 649.213 -241.835
C 18.868 648.588 -241.774
C 21.923 646.910 -241.572
C 24.301 644.748 -239.442
C 27.895 644.188 -239.318
C 29.435 639.583 -240.163
C 31.985 636.539 -240.658
C 32.824 634.190 -242.740
C 33.840 630.812 -243.105
C 34.745 627.724 -244.060
C 35.859 624.787 -245.151
C 35.806 621.461 -245.519
C 36.467 618.227 -245.999
C 36.668 614.834 -246.607
C 37.393 611.714 -247.217
C 38.164 608.582 -247.578
C 38.935 605.375 -247.691
C 41.288 602.780 -247.868
C 43.515 600.216 -247.306
C 45.265 597.147 -247.127
C 46.222 593.768 -247.216
C 47.930 591.369 -246.594
C 51.281 589.187 -247.190
C 53.283 586.324 -246.315
C 55.362 583.548 -245.319
C 57.030 581.035 -244.278
C 58.956 578.222 -243.397
C 60.708 575.679 -242.425
C 63.260 574.337 -240.257
C 65.595 573.849 -237.975
C 67.095 573.230 -235.342
C 68.295 572.036 -232.363
C 71.086 569.967 -230.612
C 72.774 569.628 -227.494
C 74.017 568.847 -224.197
C 75.356 568.230 -221.269
C 76.646 567.653 -217.726
C 78.217 567.303 -215.432
C 79.716 568.040 -212.606
C 81.559 568.843 -209.697
C 82.029 570.592 -206.500
C 82.446 572.128 -203.995
C 82.845 573.589 -200.651
C 83.203 574.942 -197.962
C 85.134 578.290 -196.393
C 86.398 580.924 -194.125
C 85.195 583.228 -191.707
C 85.643 585.418 -189.124
C 85.718 587.897 -187.376
C 86.259 590.914 -186.105
C 84.866 594.157 -185.219
C 85.986 597.310 -183.538
C 85.714 599.989 -181.207
C 85.580 603.523 -181.160
C 86.587 606.576 -179.687
C 84.717 609.696 -179.387
C 83.701 613.028 -178.605
C 84.082 615.991 -178.356
C 83.945 619.195 -177.684
C 83.187 623.001 -178.184
C 81.130 625.842 -178.978
C 80.808 628.789 -179.649
C 79.488 631.650 -180.974
C 77.623 634.478 -180.649
C 77.018 637.134 -184.051
C 76.341 640.702 -186.002
C 73.844 641.505 -188.559
C 72.188 643.647 -190.236
C 70.611 645.097 -193.179
C 69.884 646.795 -195.541
C 68.533 648.205 -198.422
C 66.802 648.540 -201.008
C 64.351 649.376 -203.379
C 63.871 650.720 -206.964
C 62.842 652.300 -210.261
C 61.873 651.219 -213.386
C 62.054 650.330 -217.206
C 60.984 649.774 -220.172
C 59.379 649.475 -223.200
C 58.603 648.956 -226.384
C 58.853 648.001 -229.570
C 58.396 646.616 -232.605
C 57.321 644.855 -235.163
C 57.174 644.228 -239.080
C 55.872 643.394 -242.133
C 56.865 640.395 -244.429
C 58.119 638.210 -247.436
C 57.401 635.243 -248.853
C 56.849 632.671 -251.125
C 57.466 629.987 -252.934
C 58.456 627.371 -254.926
C 58.575 624.534 -256.970
C 59.178 621.447 -257.718
C 58.486 618.121 -259.200
C 60.235 615.089 -260.011
C 62.581 612.151 -261.816
C 64.543 608.923 -261.008
C 65.362 605.869 -260.826
C 66.981 602.912 -260.802
C 68.354 599.957 -260.266
C 71.188 597.465 -259.519
C 73.510 595.982 -258.120
C 75.799 594.510 -256.663
C 77.764 592.108 -255.393
C 78.664 588.806 -253.785
C 81.660 588.124 -251.676
C 84.086 585.960 -250.399
C 85.376 584.793 -247.550
C 88.401 584.032 -245.227
C 89.649 581.289 -242.996
C 91.669 579.734 -241.168
C 93.451 579.232 -238.376
C 95.158 578.983 -235.509
C 95.699 577.867 -232.224
C 98.144 578.152 -229.802
C 101.460 577.724 -227.408
C 102.361 578.198 -224.657
C 103.421 578.617 -220.887
C 104.639 578.750 -218.158
C 105.759 579.444 -214.732
C 107.259 580.850 -212.230
C 107.850 582.336 -209.480
C 107.977 584.405 -206.936
C 108.450 586.606 -204.544
C 108.401 589.015 -201.838
C 108.563 591.081 -199.218
C 108.573 593.458 -197.109
C 108.776 597.349 -196.314
C 108.492 599.860 -194.098
C 108.669 602.229 -191.840
C 109.526 605.004 -190.566
C 110.138 608.607 -189.347
C 109.050 611.500 -189.835
C 108.035 614.779 -189.354
C 107.704 618.096 -189.897
C 106.406 621.704 -189.537
C 105.512 624.883 -189.708
C 106.327 628.441 -191.534
C 105.669 631.118 -191.956
C 103.893 634.547 -193.561
C 102.892 637.310 -194.267
C 102.297 640.666 -194.878
C 101.889 643.750 -196.136
C 100.594 646.429 -197.643
C 98.091 648.514 -198.652
C 96.136 650.759 -200.210
C 93.889 652.669 -201.517
C 91.977 655.032 -203.348
C 89.618 657.065 -204.508
C 88.035 659.298 -206.073
C 86.728 661.476 -208.683
C 84.935 664.062 -209.555
C 83.973 665.816 -212.446
C 81.916 668.410 -213.609
C 81.007 670.617 -215.143
C 78.244 672.519 -216.347
C 77.166 675.063 -216.765
C 75.537 677.807 -217.819
C 72.548 680.728 -217.067
C 68.720 681.275 -214.513
C 66.199 683.075 -213.535
C 63.011 684.376 -214.386
C 59.982 685.806 -214.602
C 57.109 687.473 -214.747
C 53.803 687.806 -215.155
C 50.679 688.824 -215.729
C 47.306 689.492 -216.040
C 44.280 690.616 -216.498
C 41.292 691.676 -217.198
C 38.278 692.636 -218.135
C 36.092 695.010 -219.511
C 34.049 696.955 -221.484
C 31.373 698.665 -223.041
C 28.225 699.795 -224.114
C 26.271 701.233 -225.895
C 24.570 704.659 -227.205
C 22.257 706.288 -229.434
C 20.062 707.927 -231.782
C 18.066 709.161 -233.945
C 15.791 710.715 -236.137
C 13.767 712.054 -238.281
C 13.248 713.528 -241.532
C 13.546 714.699 -244.605
C 13.648 714.976 -247.683
C 13.206 714.875 -251.080
C 11.944 716.789 -254.222
C 12.434 717.012 -257.743
C 12.456 716.785 -261.345
C 12.587 716.792 -264.620
C 12.859 716.490 -268.413
C 13.173 716.957 -271.158
C 14.627 717.060 -274.100
C 16.213 717.434 -277.238
C 18.555 716.382 -279.867
C 20.559 715.590 -281.909
C 22.636 714.431 -284.705
C 24.485 713.522 -286.927
C 28.319 714.373 -288.334
C 31.480 714.373 -290.255
C 33.960 712.104 -291.395
C 36.618 711.264 -293.370
C 39.350 710.422 -294.388
C 42.591 710.167 -295.048
C 45.682 708.315 -294.539
C 49.220 708.400 -295.764
C 52.195 706.984 -297.115
C 55.616 706.604 -296.300
C 59.002 706.683 -297.318
C 61.793 704.656 -296.126
C 65.011 703.183 -295.656
C 67.994 703.221 -295.357
C 71.205 702.596 -295.171
C 74.695 701.868 -293.558
C 76.992 700.157 -291.383
C 79.686 699.953 -289.990
C 82.023 699.132 -287.635
C 84.537 697.119 -286.533
C 86.417 697.840 -282.668
C 89.430 697.817 -279.854
C 89.364 696.595 -276.401
C 90.888 695.668 -273.763
C 91.526 695.397 -270.190
C 92.642 695.631 -267.417
C 93.288 695.540 -263.998
C 92.882 695.053 -260.932
C 92.888 693.791 -257.655
C 93.482 694.791 -253.976
C 94.268 695.156 -250.278
C 92.510 695.682 -247.362
C 90.995 697.528 -244.246
C 89.759 697.860 -241.311
C 88.679 697.718 -238.048
C 87.486 698.405 -235.029
C 86.030 700.048 -232.518
C 84.072 701.018 -229.956
C 81.738 701.253 -227.654
C 80.408 702.827 -224.261
C 78.851 703.005 -221.219
C 75.684 705.078 -220.261
C 73.221 707.635 -218.591
C 69.974 707.789 -217.719
C 66.985 708.429 -216.066
C 64.151 709.935 -215.317
C 61.410 711.852 -214.540
C 58.308 713.019 -213.418
C 55.270 714.089 -213.697
C 51.667 714.317 -212.860
C 48.849 716.445 -213.529
C 46.041 719.528 -213.535
C 43.355 721.173 -215.772
C 40.548 722.041 -216.956
C 37.933 723.691 -218.297
C 35.372 724.902 -219.994
C 33.527 727.311 -222.359
C 32.698 728.913 -224.868
C 31.886 730.459 -227.414
C 30.085 731.855 -229.874
C 27.304 732.206 -232.412
C 27.486 734.062 -235.639
C 25.989 735.854 -238.236
C 25.564 735.887 -241.547
C 25.711 737.683 -244.994
C 23.639 738.046 -248.097
C 22.769 739.198 -250.883
C 23.058 739.654 -254.189
C 23.593 739.994 -257.474
C 23.178 739.162 -260.861
C 24.268 740.321 -263.925
C 24.797 742.326 -267.476
C 25.888 741.939 -270.172
C 27.132 741.266 -273.847
C 27.939 741.197 -276.727
C 29.397 740.705 -280.059
C 31.443 740.902 -282.562
C 33.470 740.167 -284.902
C 35.952 739.062 -286.741
C 38.591 738.324 -288.553
C 41.405 736.968 -290.389
C 43.905 735.863 -292.309
C 46.591 734.815 -293.646
C 50.544 734.398 -293.549
C 53.334 733.032 -294.831
C 56.065 732.072 -296.368
C 59.122 732.118 -297.212
C 62.935 731.910 -297.721
C 65.488 730.941 -296.194
C 68.602 729.599 -295.470
C 71.675 729.307 -294.102
C 75.042 727.740 -293.081
C 77.960 726.792 -291.849
C 81.219 728.063 -289.747
C 83.642 727.468 -288.500
C 86.410 726.315 -285.585
C 88.812 725.526 -283.930
C 91.871 725.022 -282.386
C 94.579 724.982 -280.406
C 96.712 724.272 -277.942
C 98.166 722.301 -275.569
C 99.764 721.046 -272.893
C 101.036 719.444 -270.398
C 102.707 718.338 -267.470
C 104.107 716.563 -265.033
C 105.750 715.649 -262.503
C 107.197 715.431 -259.167
C 109.273 714.009 -257.087
C 110.312 714.250 -253.737
C 109.629 712.827 -250.823
C 112.075 712.359 -246.849
C 112.552 709.821 -243.610
C 112.814 711.408 -240.267
C 113.267 707.644 -237.591
C 113.794 705.036 -234.146
C 116.928 703.756 -232.561
C 117.996 699.777 -230.608
C 119.459 700.365 -228.676
C 121.380 702.778 -225.477
C 123.403 704.379 -224.255
C 125.584 705.930 -220.534
C 128.175 711.330 -220.016
C 129.478 713.161 -217.495
C 131.437 717.566 -214.785
C 130.759 718.689 -212.008
C 129.843 720.258 -208.109
C 130.723 719.608 -205.050
C 132.433 720.779 -202.172
C 133.826 721.375 -199.176
C 135.345 721.715 -196.239
C 136.037 723.216 -193.329
C 137.350 724.341 -190.476
C 138.240 725.606 -187.390
C 139.554 726.548 -184.558
C 140.973 727.674 -181.864
C 142.470 729.032 -179.255
C 145.284 729.483 -177.211
C 148.148 730.532 -175.614
C 150.598 731.713 -173.354
C 152.318 733.119 -170.633
C 154.667 734.303 -169.169
C 158.217 733.870 -167.282
C 161.017 735.398 -165.611
C 163.897 736.948 -164.087
C 166.337 738.530 -162.773
C 169.055 740.061 -161.141
C 171.565 741.579 -159.769
C 174.809 743.115 -160.120
C 177.664 744.360 -161.215
C 179.851 746.229 -162.352
C 181.982 748.772 -163.206
C 185.534 750.291 -162.742
C 187.942 752.324 -164.401
C 190.085 754.881 -165.777
C 192.190 757.031 -167.077
C 194.385 759.655 -168.766
C 196.491 761.093 -169.927
C 198.385 762.390 -172.274
C 200.605 763.600 -174.746
C 201.368 764.994 -178.059
C 201.970 765.982 -180.793
C 202.773 767.667 -183.953
C 203.410 768.914 -186.641
C 204.761 767.701 -190.397
C 205.829 767.634 -193.938
C 204.697 768.692 -197.132
C 205.185 769.382 -200.442
C 205.051 769.394 -203.473
C 205.109 768.594 -206.693
C 203.202 768.027 -209.740
C 203.867 767.277 -213.348
C 203.496 767.753 -216.858
C 202.500 765.955 -219.736
C 203.034 765.134 -223.134
C 200.571 764.339 -225.707
C 198.972 763.515 -228.792
C 198.650 762.004 -231.361
C 197.883 760.868 -234.336
C 196.103 758.710 -237.073
C 193.275 757.275 -238.769
C 192.080 755.295 -240.741
C 189.813 753.188 -242.194
C 187.434 752.565 -244.546
C 185.398 748.715 -244.668
C 183.410 745.529 -246.371
C 180.258 743.958 -245.360
C 177.772 742.075 -246.002
C 175.233 739.550 -245.352
C 173.567 737.057 -245.299
C 171.264 734.525 -244.667
C 168.942 732.922 -243.312
C 165.870 731.463 -242.438
C 164.235 728.125 -241.402
C 162.093 725.071 -240.687
C 160.713 723.547 -237.922
C 160.199 720.991 -234.986
C 158.630 719.344 -232.732
C 156.479 717.693 -230.615
C 155.125 715.758 -228.284
C 154.843 713.708 -225.669
C 154.039 712.242 -222.746
C 152.862 711.555 -219.755
C 151.952 708.896 -216.951
C 150.214 707.408 -214.407
C 151.350 706.885 -210.707
C 152.359 705.290 -207.268
C 152.089 706.010 -203.992
C 151.673 705.800 -200.547
C 152.492 705.616 -197.362
C 153.602 705.126 -194.149
C 153.937 705.008 -190.668
C 155.095 705.866 -187.774
C 154.923 706.719 -184.172
C 157.129 707.112 -181.362
C 159.636 706.482 -178.090
C 162.475 708.165 -176.082
C 164.048 709.655 -173.772
C 166.311 710.701 -171.502
C 168.464 712.226 -169.516
C 171.923 713.177 -168.127
C 174.805 714.269 -167.900
C 177.667 715.412 -167.715
C 180.411 717.013 -166.645
C 182.460 719.716 -164.972
C 185.943 720.705 -165.853
C 189.063 722.030 -165.011
C 191.241 724.429 -165.816
C 194.822 725.617 -166.761
C 197.206 728.388 -165.928
C 199.924 729.954 -165.872
C 202.384 731.789 -167.216
C 204.728 733.572 -168.804
C 206.294 736.535 -169.854
C 209.092 737.440 -171.663
C 212.880 738.408 -172.938
C 214.260 739.989 -174.988
C 216.044 742.336 -177.599
C 217.802 743.973 -179.382
C 219.492 745.888 -182.018
C 221.143 746.577 -184.717
C 221.979 747.722 -187.566
C 222.186 748.554 -190.733
C 222.648 749.081 -193.942
C 222.644 749.918 -197.467
C 222.902 750.798 -200.679
C 222.819 751.168 -203.835
C 222.228 749.647 -207.460
C 221.860 750.128 -210.766
C 221.971 750.561 -214.013
C 222.386 749.786 -217.060
C 222.352 748.609 -220.729
C 220.494 747.057 -222.711
C 218.837 746.028 -225.577
C 217.570 743.954 -227.921
C 215.538 742.751 -230.964
C 213.866 741.228 -233.376
C 213.311 737.643 -235.244
C 211.926 736.112 -237.120
C 209.023 733.641 -238.838
C 207.227 731.960 -240.594
C 205.687 729.900 -242.913
C 204.237 727.420 -244.647
C 201.997 725.261 -245.848
C 198.887 724.212 -246.777
C 196.122 722.468 -247.552
C 193.227 721.194 -248.183
C 190.408 719.159 -248.898
C 187.412 717.973 -249.707
C 184.997 716.103 -250.494
C 182.608 713.358 -250.644
C 180.074 711.910 -252.106
C 178.048 709.056 -251.773
C 177.342 704.921 -255.195
C 176.680 701.165 -254.112
C 178.336 697.140 -256.340
C 176.182 694.227 -256.869
C 172.409 691.877 -256.141
C 171.986 688.193 -257.630
C 173.548 684.034 -257.545
C 173.222 682.380 -257.635
C 173.811 677.734 -257.772
C 173.007 675.412 -260.106
C 173.425 671.909 -261.222
C 171.740 668.720 -260.547
C 169.365 666.528 -259.933
C 168.279 662.573 -260.612
C 165.622 659.425 -259.619
C 164.499 655.481 -260.475
C 165.088 651.521 -259.251
C 164.977 648.088 -260.141
C 162.883 646.348 -262.796
C 161.435 643.064 -262.085
C 162.899 641.057 -265.387
C 161.638 637.187 -269.447
C 161.703 636.215 -272.750
C 164.164 636.961 -275.721
C 165.296 634.560 -277.839
C 166.544 633.253 -281.421
C 167.196 630.201 -282.587
C 170.444 629.208 -284.816
C 173.041 625.599 -282.717
C 175.101 627.126 -282.839
C 177.932 628.864 -282.689
C 181.257 631.657 -282.837
C 182.170 633.509 -279.295
C 183.529 636.288 -276.968
C 184.248 638.805 -275.268
C 184.178 642.900 -274.044
C 188.100 644.927 -276.072
C 189.830 646.540 -272.494
C 192.385 649.075 -267.605
C 194.050 653.390 -268.541
C 195.200 656.442 -265.560
C 195.960 656.622 -264.131
C 198.403 658.808 -261.787
C 201.556 659.737 -259.092
C 203.786 661.597 -259.391
C 207.545 661.260 -260.324
C 211.275 661.058 -258.909
C 212.999 664.440 -263.239
C 215.215 667.611 -262.185
C 219.624 668.341 -261.645
C 222.637 666.966 -258.963
C 224.810 668.727 -257.618
C 226.990 671.821 -255.008
C 229.635 671.238 -254.730
C 231.195 670.886 -252.039
C 235.757 671.259 -251.341
C 237.703 670.346 -247.932
C 240.666 671.850 -248.448
C 242.625 673.658 -247.814
C 244.826 674.591 -242.159
C 245.896 678.141 -242.141
C 248.187 680.310 -241.836
C 250.453 681.966 -240.116
C 251.510 686.010 -240.163
C 253.881 688.939 -242.176
C 256.878 690.967 -243.182
C 260.061 692.126 -245.048
C 260.588 696.559 -246.068
C 263.405 699.583 -247.466
C 265.316 702.289 -246.418
C 266.919 705.575 -245.340
C 269.955 706.128 -245.719
C 271.528 710.751 -244.327
C 272.075 714.805 -243.190
C 270.911 719.312 -240.472
C 270.913 722.465 -237.360
C 273.396 726.267 -237.841
C 274.200 729.980 -235.733
C 276.536 733.047 -234.747
C 275.805 734.993 -232.113
C 276.081 738.582 -231.733
C 275.107 741.771 -227.748
C 276.470 743.877 -226.413
C 278.034 746.672 -225.479
C 280.852 747.334 -225.890
C 280.995 751.276 -223.950
C 282.621 752.853 -222.323
C 283.836 757.238 -218.734
C 284.385 760.898 -220.728
C 285.541 764.398 -220.051
C 283.357 768.726 -220.542
C 283.809 771.255 -222.586
C 280.384 775.069 -224.002
C 279.301 777.669 -222.533
C 280.666 780.680 -220.126
C 280.439 782.725 -216.574
C 279.424 784.820 -213.612
C 276.791 786.722 -210.979
C 278.304 788.835 -208.611
C 278.284 793.190 -209.448
C 278.247 796.140 -207.941
C 277.434 798.974 -209.078
C 275.258 801.853 -207.054
C 272.456 804.002 -208.110
C 272.759 806.926 -209.462
C 268.592 808.656 -209.236
C 267.537 811.156 -211.339
C 267.578 813.683 -215.342
C 267.805 818.210 -218.056
C 268.845 823.923 -216.521
C 269.054 825.572 -219.480
C 268.320 829.348 -221.991
C 266.576 831.518 -225.033
C 263.502 834.755 -226.862
C 261.526 837.199 -229.405
C 261.034 838.722 -231.516
C 261.568 841.073 -234.824
C 263.562 841.724 -238.393
C 261.757 843.093 -241.371
C 260.551 844.447 -244.342
C 257.195 842.348 -247.587
C 254.877 842.413 -250.302
C 254.385 846.408 -253.101
C 253.911 847.933 -256.190
C 252.109 848.160 -258.399
C 249.365 848.162 -260.096
C 248.145 848.489 -263.407
C 246.647 851.318 -265.887
C 245.976 848.440 -268.350
C 246.662 847.711 -271.516
C 248.970 846.328 -273.290
C 249.327 848.070 -278.127
C 250.449 847.574 -281.428
C 248.613 845.585 -283.682
C 247.240 847.306 -287.089
C 249.888 847.176 -289.824
C 252.948 847.416 -291.526
C 253.956 849.966 -292.482
C 255.489 852.165 -296.102
C 254.983 855.093 -297.524
C 256.214 858.790 -299.476
C 258.843 862.030 -298.797
C 258.128 865.658 -298.689
C 260.360 868.440 -298.149
C 259.921 872.529 -296.055
C 260.600 877.860 -292.715
C 259.626 880.367 -289.986
C 258.942 882.280 -286.242
C 259.244 885.445 -286.017
C 261.081 886.045 -283.819
C 262.855 888.092 -282.026
C 262.927 890.188 -279.165
C 263.598 892.241 -276.595
C 264.342 894.471 -274.244
C 264.706 895.575 -271.106
C 264.984 897.329 -268.283
C 265.510 898.747 -265.179
C 265.897 900.558 -262.495
C 266.031 902.350 -259.792
C 265.927 904.102 -256.997
C 265.457 907.120 -255.273
C 264.311 909.824 -253.477
C 263.661 912.351 -251.089
C 263.482 914.322 -248.186
C 262.418 916.483 -246.382
C 262.083 920.389 -245.392
C 260.696 922.901 -243.216
C 259.170 925.425 -241.137
C 257.714 927.480 -239.178
C 256.341 929.906 -237.027
C 254.927 932.064 -235.070
C 252.149 934.264 -234.397
C 249.319 935.964 -234.458
C 246.378 936.854 -234.107
C 243.183 937.565 -233.092
C 240.740 940.320 -231.838
C 237.282 941.169 -231.770
C 233.771 941.705 -231.132
C 230.589 942.371 -230.710
C 226.828 942.823 -230.258
C 224.194 943.779 -230.214
C 221.069 944.188 -231.134
C 217.772 944.868 -232.214
C 214.569 943.919 -233.746
C 212.047 943.169 -235.119
C 208.722 942.210 -236.343
C 206.039 941.417 -237.508
C 204.011 941.712 -241.142
C 201.490 941.446 -243.836
C 199.491 938.995 -245.447
C 196.886 938.045 -247.442
C 195.187 936.876 -249.668
C 193.821 936.085 -252.587
C 193.350 933.555 -255.159
C 191.433 933.143 -258.350
C 189.267 931.445 -260.610
C 189.264 930.186 -263.915
C 187.578 929.757 -266.994
C 187.799 926.981 -269.353
C 187.326 924.794 -272.135
C 186.987 924.135 -275.040
C 186.382 922.820 -277.979
C 187.074 921.046 -281.397
C 188.400 918.469 -283.528
C 189.137 917.410 -286.280
C 190.774 915.636 -288.700
C 190.969 912.951 -290.782
C 194.412 912.428 -293.402
C 196.479 911.176 -296.743
C 199.617 909.298 -296.954
C 201.683 907.536 -298.619
C 204.944 906.391 -299.759
C 207.417 905.795 -301.346
C 210.558 904.853 -302.513
C 213.516 903.830 -302.519
C 216.463 901.936 -302.760
C 220.046 901.990 -304.191
C 223.501 901.395 -305.652
C 226.770 901.657 -304.593
C 230.397 903.085 -304.130
C 233.542 903.047 -303.525
C 236.890 902.454 -303.006
C 240.165 902.728 -302.545
C 243.163 904.078 -301.985
C 246.206 904.880 -300.788
C 248.957 905.115 -299.005
C 252.767 906.186 -298.696
C 256.057 906.046 -297.765
C 257.995 908.495 -295.420
C 260.548 911.107 -293.986
C 262.102 911.758 -291.074
C 264.434 912.655 -288.658
C 266.004 914.536 -286.455
C 267.651 916.783 -284.447
C 269.582 918.318 -281.966
C 270.135 920.042 -279.287
C 271.744 920.848 -276.047
C 272.048 923.617 -273.777
C 273.147 927.155 -271.863
C 271.833 929.765 -269.335
C 271.432 931.437 -266.676
C 270.967 933.848 -264.366
C 270.076 935.904 -261.940
C 268.587 939.091 -260.383
C 266.610 941.323 -259.570
C 264.586 943.506 -258.754
C 262.828 945.737 -256.971
C 261.032 947.195 -253.980
C 258.192 949.605 -254.074
C 256.303 952.179 -252.657
C 253.209 952.997 -251.705
C 250.154 955.404 -251.715
C 247.665 956.842 -249.308
C 245.357 958.711 -248.298
C 242.186 959.780 -248.133
C 238.964 960.681 -248.178
C 235.653 960.687 -247.008
C 232.661 962.206 -247.822
C 229.459 964.754 -248.231
C 226.568 964.720 -248.724
C 222.653 964.586 -249.127
C 219.696 964.955 -249.397
C 216.096 964.877 -250.108
C 213.284 965.157 -251.689
C 210.479 964.518 -253.047
C 207.998 963.323 -254.832
C 205.571 962.441 -256.863
C 202.983 960.936 -258.902
C 200.420 959.755 -260.690
C 198.389 958.466 -262.768
C 197.575 957.210 -266.452
C 195.523 955.584 -268.558
C 193.305 954.413 -270.667
C 191.850 953.986 -273.454
C 190.517 953.086 -276.955
C 191.286 951.299 -279.405
C 191.101 949.206 -282.163
C 191.719 947.988 -285.251
C 191.729 945.564 -288.244
C 192.140 943.782 -290.999
C 193.683 943.863 -294.776
C 194.271 942.520 -297.148
C 196.302 940.220 -299.990
C 197.256 938.609 -302.363
C 198.011 937.156 -305.414
C 199.337 936.127 -308.320
C 201.141 934.480 -310.590
C 202.792 931.791 -311.885
C 204.824 929.693 -313.545
C 206.693 927.370 -314.778
C 208.976 925.344 -316.588
C 210.734 922.842 -317.890
C 212.671 921.089 -319.654
C 215.542 919.874 -321.539
C 216.869 917.639 -323.515
C 219.916 916.945 -325.127
C 221.227 915.437 -329.119
C 225.149 914.360 -330.961
C 228.433 913.483 -331.049
C 231.474 911.555 -331.831
C 231.100 908.695 -335.804
C 231.861 904.992 -338.651
C 232.653 903.357 -341.703
C 234.744 902.616 -344.405
C 234.678 902.454 -347.089
C 235.142 900.554 -349.557
C 237.312 899.273 -352.400
C 240.260 900.283 -356.098
C 241.578 901.207 -358.262
C 242.229 900.358 -361.661
C 241.978 897.056 -363.518
C 241.925 896.032 -366.542
C 241.512 894.667 -369.058
C 241.516 892.988 -372.833
C 241.899 889.921 -375.163
C 238.152 888.045 -375.659
C 235.374 885.788 -377.227
C 234.757 883.742 -380.400
C 235.054 879.337 -380.394
C 235.227 876.138 -380.699
C 236.517 872.357 -381.335
C 234.893 869.692 -383.546
C 232.677 866.944 -386.276
C 231.628 864.365 -387.705
C 229.612 861.198 -389.843
C 228.171 858.236 -388.222
C 226.378 856.240 -387.086
C 224.039 854.330 -392.769
C 220.082 852.486 -389.965
C 215.229 855.852 -392.827
C 211.816 854.033 -394.488
C 210.607 852.663 -397.477
C 208.342 852.469 -399.746
C 206.938 851.449 -400.935
C 204.917 849.245 -402.856
C 203.761 852.057 -407.677
C 202.653 850.764 -410.489
C 200.096 849.680 -412.774
C 197.697 848.623 -413.693
C 195.250 850.338 -416.388
C 189.936 846.363 -415.529
C 187.035 847.119 -414.756
C 183.256 848.865 -417.726
C 180.102 845.501 -420.788
C 177.257 845.435 -420.189
C 174.557 847.373 -420.747
C 171.146 851.871 -423.823
C 167.304 849.002 -425.479
C 164.646 847.442 -427.115
C 161.528 847.738 -427.190
C 157.462 848.729 -426.605
C 154.024 849.069 -425.340
C 150.702 850.687 -426.233
C 146.366 854.887 -425.618
C 144.361 856.410 -423.351
C 142.918 856.202 -422.564
C 141.045 853.141 -420.994
C 139.588 852.753 -422.025
C 136.911 850.346 -419.368
C 133.846 850.089 -416.595
C 130.676 849.230 -419.354
C 127.093 853.024 -418.171
C 122.260 853.594 -418.591
C 119.759 853.883 -416.524
C 116.540 854.179 -416.693
C 112.954 854.685 -416.423
C 110.169 855.192 -418.325
C 109.765 856.315 -421.464
C 105.468 857.812 -424.027
C 102.890 856.215 -422.009
C 100.252 856.165 -419.758
C 96.437 853.247 -420.108
C 93.655 850.471 -417.145
C 91.924 849.440 -416.452
C 89.414 847.976 -414.788
C 87.832 846.158 -413.144
C 87.251 844.387 -411.517
C 84.938 842.949 -409.204
C 83.233 842.176 -406.183
C 80.536 839.962 -405.903
C 80.309 836.046 -403.085
C 76.512 837.582 -400.492
C 75.186 835.517 -396.881
C 72.719 832.915 -394.637
C 69.133 835.616 -390.327
C 67.824 831.687 -388.009
C 64.375 831.888 -385.060
C 63.910 830.080 -381.975
C 62.822 828.432 -378.800
C 61.607 825.777 -375.328
C 64.813 823.300 -373.781
C 69.542 820.837 -371.184
C 70.985 817.355 -372.613
C 74.001 814.668 -370.978
C 75.191 811.091 -370.663
C 78.915 810.028 -367.356
C 79.566 807.562 -366.548
C 80.946 802.168 -364.361
C 82.582 799.462 -363.383
C 84.263 796.593 -362.976
C 86.318 794.350 -361.899
C 87.101 791.430 -361.761
C 86.585 786.483 -360.271
C 89.532 784.102 -360.098
C 90.979 780.446 -360.779
C 94.695 777.301 -361.946
C 98.442 775.433 -362.274
C 101.681 775.478 -362.975
C 102.920 770.948 -365.163
C 105.466 767.943 -365.346
C 107.330 765.593 -367.302
C 109.760 763.297 -368.527
C 112.173 759.132 -366.786
C 111.910 755.739 -367.328
C 114.221 753.764 -367.255
C 115.229 751.418 -370.000
C 115.739 747.254 -373.380
C 114.848 748.290 -376.326
C 113.932 748.060 -379.948
C 112.829 745.597 -383.640
C 113.436 746.327 -387.326
C 111.681 743.968 -390.692
C 112.229 740.960 -393.938
C 112.011 739.795 -397.669
C 112.506 738.589 -400.281
C 112.340 738.456 -402.919
C 111.887 736.393 -406.589
C 113.389 733.654 -410.005
C 114.009 731.791 -412.668
C 115.919 731.174 -416.076
N -40.328 -27.370 38.851
N -67.197 217.529 35.454
N -53.898 335.738 189.874
N 95.878 370.406 213.338
N -110.698 527.607 -76.693
N -122.814 605.317 13.721
N 18.173 584.720 -24.923
N -245.790 661.570 -124.747
N -151.685 688.499 -87.218
N 76.734 610.332 -219.112
N 54.090 714.284 -257.523
N 183.501 735.841 -202.498
N 228.204 929.689 -270.867
