# Supplementary material for: Impact of DNA methylation on 3D genome structure
Source: Nat Commun. 2021 May 28;12:3243. doi: 10.1038/s41467-021-23142-8 (PMC8163762; doi:10.1038/s41467-021-23142-8)
Supplement: Supplementary file 7 — Supplementary Software 2 [file 41467_2021_23142_MOESM7_ESM.zip › Supplementary_Software2/test/output_pos/cartnucl_000000_000049.xyz]

2888
generated by Juergen Walther
C 0.000 0.000 0.000
C 3.783 -0.390 4.656
C 4.952 -1.258 7.755
C 5.529 -1.427 11.311
C 7.054 -1.828 14.353
C 8.571 -3.681 16.386
C 10.667 -4.130 18.827
C 11.499 -6.090 21.664
C 12.804 -7.602 24.361
C 14.095 -8.843 27.163
C 15.367 -11.236 29.126
C 16.407 -13.191 31.621
C 17.797 -15.410 33.870
C 18.890 -17.188 36.376
C 19.753 -19.071 38.876
C 20.423 -21.126 41.369
C 20.306 -21.982 44.768
C 19.598 -23.214 47.904
C 19.563 -24.866 51.031
C 20.181 -26.981 53.767
C 19.594 -28.347 56.384
C 19.300 -28.246 60.415
C 18.502 -29.954 63.484
C 17.541 -31.617 66.538
C 16.643 -33.283 69.108
C 15.857 -34.988 72.086
C 14.990 -36.608 74.753
C 12.419 -37.512 77.115
C 9.600 -37.913 78.787
C 6.870 -38.950 79.807
C 4.130 -40.720 80.855
C 2.020 -41.879 83.911
C -1.285 -42.844 84.820
C -4.433 -44.429 85.598
C -7.349 -45.673 86.430
C -10.786 -47.196 87.079
C -13.330 -47.837 88.065
C -16.605 -47.927 88.259
C -20.116 -47.853 88.668
C -23.560 -47.801 87.386
C -26.326 -47.612 86.325
C -29.785 -47.880 85.126
C -32.632 -47.943 84.089
C -35.740 -45.259 83.357
C -38.968 -43.742 82.373
C -41.186 -43.646 79.604
C -44.216 -42.979 78.172
C -46.448 -41.867 76.444
C -48.618 -39.915 74.866
C -49.700 -38.469 71.707
C -52.506 -36.346 70.426
C -55.150 -35.508 68.191
C -56.124 -32.889 66.024
C -58.675 -30.795 64.753
C -59.016 -29.382 61.405
C -60.194 -27.652 58.513
C -61.400 -25.334 57.043
C -62.820 -23.260 54.941
C -63.134 -20.455 52.232
C -62.375 -18.826 49.116
C -62.487 -16.403 47.284
C -61.589 -14.183 44.845
C -61.871 -13.003 41.666
C -59.429 -9.653 40.323
C -58.462 -6.315 38.105
C -55.426 -5.617 36.176
C -53.881 -3.932 33.959
C -51.085 -2.150 32.458
C -49.218 -0.072 31.369
C -46.560 1.752 30.056
C -43.693 2.446 29.010
C -40.846 3.103 27.062
C -37.932 5.592 26.616
C -35.098 7.882 25.542
C -31.693 8.085 26.028
C -28.230 9.271 27.447
C -25.065 9.756 27.516
C -21.694 10.228 27.025
C -18.476 10.974 27.347
C -15.570 11.843 28.733
C -12.374 11.999 29.781
C -9.221 11.370 30.464
C -5.608 12.655 31.492
C -2.193 12.865 31.556
C 0.205 12.087 34.538
C 2.877 12.378 37.396
C 5.233 10.454 38.834
C 8.145 9.304 40.344
C 10.194 8.371 42.749
C 12.225 7.743 45.447
C 14.730 6.582 47.595
C 15.985 4.840 50.013
C 18.486 2.682 51.692
C 19.295 1.520 54.996
C 20.680 1.161 58.913
C 20.057 -0.812 62.175
C 20.410 -2.867 64.559
C 20.533 -4.419 67.549
C 20.318 -6.318 70.243
C 19.173 -7.312 73.778
C 17.401 -8.067 76.194
C 15.588 -8.855 78.565
C 14.335 -10.412 81.258
C 13.495 -13.287 83.566
C 10.601 -13.461 85.908
C 9.080 -14.634 88.825
C 6.407 -16.284 89.954
C 3.338 -16.605 92.322
C 1.657 -19.189 94.455
C -0.338 -20.334 96.590
C -3.357 -21.230 97.731
C -6.480 -22.001 98.653
C -9.226 -24.148 99.075
C -12.428 -23.975 100.357
C -15.774 -23.947 102.747
C -18.659 -24.469 102.635
C -22.472 -25.439 102.478
C -25.377 -26.070 102.819
C -28.997 -26.643 102.618
C -32.182 -26.070 102.488
C -35.217 -25.956 101.544
C -38.043 -25.507 99.937
C -40.920 -24.731 98.555
C -43.906 -24.176 96.580
C -46.811 -23.748 94.987
C -49.299 -22.912 93.194
C -51.160 -20.220 90.937
C -53.652 -19.461 88.813
C -56.336 -18.627 87.128
C -58.575 -16.720 85.939
C -60.894 -14.263 84.088
C -60.824 -12.308 81.647
C -61.728 -10.477 78.845
C -62.049 -7.836 76.766
C -62.821 -5.822 73.574
C -63.186 -3.710 71.057
C -62.955 0.225 69.997
C -63.064 2.176 68.007
C -61.890 4.757 64.934
C -61.632 6.754 62.679
C -61.795 9.340 60.383
C -61.403 12.104 58.521
C -60.308 14.280 56.243
C -58.963 15.232 53.257
C -57.422 16.807 50.720
C -55.880 17.879 48.097
C -54.155 19.691 45.580
C -52.727 20.738 42.768
C -51.335 22.472 40.533
C -49.143 24.776 38.756
C -48.357 26.362 36.013
C -45.951 28.626 34.810
C -45.124 30.809 33.548
C -43.756 34.037 32.236
C -42.951 36.658 31.410
C -43.706 39.225 28.562
C -45.436 39.712 25.039
C -47.765 41.916 23.393
C -53.341 44.717 26.130
C -54.922 47.920 26.745
C -54.855 52.889 26.658
C -57.060 54.920 26.158
C -56.735 59.610 24.588
C -59.960 61.045 22.702
C -58.791 65.542 20.806
C -57.014 67.653 17.048
C -55.113 69.166 13.445
C -54.152 70.790 10.502
C -58.265 73.285 8.383
C -59.008 76.758 7.218
C -59.351 79.827 5.163
C -56.720 84.010 5.108
C -55.846 88.023 4.077
C -54.351 90.299 3.209
C -53.416 95.136 2.502
C -51.612 96.882 0.514
C -50.165 99.190 -2.263
C -47.218 100.006 -3.434
C -44.581 101.010 -6.546
C -43.640 104.968 -5.749
C -41.092 107.040 -5.785
C -37.361 108.975 -4.184
C -33.310 108.661 -1.112
C -29.149 108.324 -0.032
C -27.303 110.344 2.769
C -25.075 111.292 3.470
C -20.896 110.881 4.834
C -18.331 110.377 4.843
C -15.796 112.412 6.090
C -12.976 112.332 4.658
C -9.789 114.031 5.004
C -7.344 116.055 6.331
C -4.841 116.336 6.838
C -1.332 116.721 8.793
C 0.398 118.949 10.208
C 2.459 123.035 10.721
C 2.096 126.987 9.865
C 2.771 129.882 8.072
C 5.551 132.759 7.170
C 8.099 134.308 5.215
C 9.684 136.944 6.299
C 12.483 139.148 4.154
C 13.365 142.085 2.080
C 15.135 143.718 1.080
C 15.383 149.449 1.868
C 16.972 149.760 1.512
C 19.574 151.143 -1.186
C 23.453 150.918 -2.515
C 25.998 153.695 -4.371
C 29.211 155.352 -2.926
C 29.842 157.729 -2.150
C 31.153 159.724 -0.628
C 31.703 162.897 -2.885
C 32.505 166.578 -3.009
C 35.484 168.466 -3.284
C 38.740 169.649 -9.689
C 41.977 172.430 -8.951
C 46.996 172.861 -10.002
C 48.073 175.801 -10.679
C 49.771 179.133 -9.276
C 51.710 183.099 -8.663
C 52.467 187.952 -8.465
C 51.963 191.556 -8.350
C 54.112 195.520 -9.216
C 52.304 197.961 -9.302
C 51.351 199.654 -12.596
C 50.920 203.746 -12.039
C 50.913 207.526 -12.213
C 55.299 209.772 -13.084
C 56.903 212.258 -13.312
C 58.849 215.700 -15.697
C 61.914 217.730 -16.530
C 64.087 221.646 -15.271
C 66.993 223.301 -15.777
C 69.305 225.638 -15.828
C 73.125 227.577 -13.658
C 75.189 229.995 -12.943
C 78.335 232.336 -13.438
C 81.249 236.743 -14.617
C 82.112 240.046 -13.432
C 85.443 241.231 -10.534
C 87.190 243.822 -10.147
C 90.213 246.505 -8.311
C 91.851 248.690 -5.760
C 94.405 251.288 -4.580
C 97.871 252.540 -6.019
C 101.619 254.045 -7.218
C 104.483 254.090 -3.491
C 107.284 258.210 -3.120
C 109.345 261.581 -0.085
C 111.750 262.950 1.897
C 114.290 265.210 2.115
C 118.234 265.634 0.871
C 121.766 266.636 -1.189
C 124.725 266.383 -1.972
C 127.425 266.929 -2.759
C 131.187 269.997 -3.270
C 133.361 273.166 -3.815
C 135.157 277.285 -5.339
C 138.447 278.233 -5.361
C 141.468 280.920 -5.878
C 142.256 283.154 -7.150
C 144.216 285.828 -5.544
C 147.649 287.442 -4.702
C 149.609 289.925 -4.442
C 153.473 290.273 -3.879
C 154.218 294.078 -3.727
C 154.905 297.259 -1.826
C 155.810 300.236 -2.010
C 156.954 302.123 0.617
C 157.718 305.359 0.021
C 159.967 306.211 2.263
C 159.314 310.464 5.874
C 162.850 312.504 6.243
C 166.291 314.587 7.291
C 167.225 318.670 5.046
C 170.395 321.758 5.460
C 174.123 323.843 6.139
C 178.066 324.886 8.417
C 178.998 327.489 11.195
C 180.737 327.906 13.933
C 183.015 328.389 16.281
C 186.490 329.918 17.411
C 188.213 332.098 18.961
C 185.929 333.117 26.054
C 184.497 336.493 27.337
C 185.286 339.155 29.023
C 184.391 342.488 29.844
C 184.021 345.610 31.019
C 183.921 348.756 32.089
C 182.554 351.415 33.595
C 181.647 354.439 34.670
C 180.543 357.335 36.191
C 179.818 360.326 37.269
C 178.924 363.318 38.157
C 177.812 366.332 38.910
C 177.781 369.808 38.440
C 177.163 373.076 37.555
C 176.359 376.518 37.422
C 175.232 379.776 38.099
C 174.406 382.598 37.455
C 175.354 386.398 36.453
C 174.254 389.725 35.621
C 173.141 393.010 34.626
C 171.933 395.838 33.775
C 170.817 399.079 32.970
C 169.682 401.989 32.119
C 168.623 404.248 29.514
C 167.792 405.684 26.659
C 166.247 406.679 24.171
C 164.029 407.900 21.863
C 163.035 410.937 19.643
C 161.357 411.750 16.609
C 159.123 412.624 13.913
C 157.287 413.478 11.335
C 154.992 414.182 8.370
C 153.862 415.054 5.959
C 152.833 414.946 2.843
C 151.936 414.976 -0.576
C 150.643 413.401 -3.634
C 149.733 412.065 -6.124
C 148.158 410.656 -9.125
C 146.997 409.404 -11.629
C 148.366 407.665 -15.165
C 148.560 405.994 -18.460
C 147.330 403.103 -20.111
C 146.695 401.256 -22.914
C 146.643 399.080 -25.028
C 147.421 396.825 -27.334
C 147.690 393.301 -28.200
C 148.502 391.220 -31.205
C 147.954 388.595 -33.549
C 149.573 385.708 -34.797
C 150.438 383.671 -37.555
C 150.856 380.047 -37.676
C 151.422 376.691 -38.755
C 152.854 374.532 -40.263
C 153.849 371.814 -41.798
C 155.711 368.422 -42.376
C 156.716 365.068 -41.553
C 158.492 362.640 -41.988
C 160.243 359.784 -41.307
C 160.504 356.392 -41.340
C 164.023 354.426 -39.686
C 166.880 351.482 -39.275
C 167.992 349.740 -36.249
C 169.496 347.307 -34.850
C 171.636 345.654 -32.414
C 173.866 344.223 -31.010
C 176.048 342.726 -28.749
C 177.312 341.813 -26.035
C 178.323 340.045 -23.174
C 181.399 339.219 -20.997
C 184.121 337.839 -18.735
C 185.451 338.579 -15.644
C 187.926 339.947 -12.921
C 189.347 340.188 -10.061
C 190.689 339.916 -6.906
C 192.426 340.332 -4.109
C 194.433 341.703 -1.824
C 195.788 342.973 0.984
C 196.320 344.105 4.023
C 198.841 345.087 6.929
C 200.083 345.423 10.100
C 200.787 348.722 12.066
C 202.533 351.636 14.029
C 201.805 353.768 16.527
C 201.976 355.811 19.334
C 202.297 358.568 21.111
C 202.962 361.518 22.737
C 203.150 364.136 25.052
C 202.486 367.048 26.288
C 201.642 369.490 28.945
C 201.587 373.047 29.451
C 202.591 377.028 30.183
C 201.344 380.630 29.556
C 200.110 383.509 30.026
C 199.413 386.807 30.040
C 198.224 389.884 29.877
C 197.787 393.428 28.446
C 197.120 395.774 26.549
C 196.399 398.083 24.631
C 195.213 400.965 23.392
C 192.843 403.880 22.964
C 192.355 405.886 19.861
C 191.495 408.851 18.228
C 189.426 410.124 15.937
C 188.756 412.180 12.704
C 186.360 414.766 11.430
C 185.199 416.928 9.476
C 183.725 417.973 6.654
C 182.285 418.763 3.739
C 179.569 419.489 1.635
C 179.061 420.357 -1.669
C 178.635 422.310 -5.262
C 177.254 422.067 -7.839
C 175.168 421.812 -11.169
C 173.787 422.029 -13.814
C 172.116 421.642 -17.059
C 171.652 421.051 -20.209
C 170.618 419.821 -22.956
C 169.803 417.886 -25.477
C 169.326 416.072 -28.173
C 168.473 413.740 -30.811
C 167.617 411.816 -33.405
C 167.218 409.630 -35.677
C 168.614 406.551 -37.770
C 168.063 404.069 -39.968
C 167.628 401.967 -42.444
C 168.435 400.089 -44.870
C 169.570 397.419 -47.405
C 170.827 394.554 -47.437
C 171.589 391.283 -48.299
C 173.445 388.538 -48.948
C 174.324 384.857 -49.665
C 175.577 381.834 -50.140
C 179.033 379.764 -50.787
C 180.337 377.314 -51.066
C 182.357 373.780 -50.110
C 183.752 371.100 -50.009
C 185.555 368.177 -50.455
C 187.791 365.676 -50.499
C 189.599 363.006 -49.647
C 190.187 360.019 -48.110
C 191.513 357.310 -46.630
C 192.356 354.656 -45.001
C 193.962 351.919 -43.413
C 194.703 349.080 -41.853
C 196.203 346.601 -40.608
C 198.578 344.482 -38.837
C 199.639 341.499 -38.041
C 202.176 339.961 -36.155
C 205.964 338.783 -33.208
C 210.807 336.781 -31.956
C 216.017 336.381 -31.660
C 215.560 333.214 -31.417
C 217.876 329.724 -31.029
C 218.859 326.232 -29.968
C 220.785 324.029 -30.391
C 224.692 322.474 -31.857
C 228.422 321.099 -32.346
C 229.686 317.700 -32.972
C 232.527 315.545 -31.306
C 230.511 311.428 -32.836
C 232.303 308.533 -33.041
C 233.793 305.396 -33.153
C 235.634 301.689 -31.504
C 238.512 299.700 -32.418
C 238.942 297.028 -33.950
C 240.080 293.195 -33.663
C 239.281 290.627 -36.048
C 235.690 286.428 -39.436
C 236.826 283.675 -43.049
C 237.061 280.260 -44.395
C 238.472 278.975 -46.407
C 241.079 278.505 -48.565
C 242.071 276.992 -51.063
C 240.326 273.598 -54.035
C 241.827 271.535 -55.768
C 240.190 267.293 -56.594
C 241.352 265.705 -59.911
C 243.485 264.278 -62.571
C 243.735 263.175 -65.700
C 243.332 261.391 -68.126
C 241.751 260.967 -73.385
C 242.242 257.393 -74.689
C 239.305 255.286 -76.826
C 241.730 255.289 -80.732
C 240.352 252.903 -83.557
C 240.580 251.652 -85.860
C 239.754 248.821 -87.113
C 237.978 246.949 -88.271
C 236.215 244.982 -90.219
C 234.985 242.717 -92.309
C 235.207 240.120 -95.505
C 234.154 237.458 -97.718
C 234.201 236.510 -101.401
C 232.543 234.157 -104.112
C 229.473 232.087 -106.428
C 227.859 232.339 -109.236
C 225.647 229.119 -110.569
C 224.377 227.442 -112.725
C 223.457 223.683 -114.405
C 221.558 222.231 -116.086
C 223.152 218.631 -118.332
C 221.701 217.998 -121.559
C 221.438 213.892 -122.100
C 220.863 210.742 -123.199
C 221.334 208.516 -126.028
C 219.780 205.782 -128.670
C 219.737 200.889 -129.027
C 217.900 197.342 -130.622
C 216.277 193.456 -131.387
C 219.267 189.684 -133.238
C 219.878 186.701 -134.224
C 220.494 184.156 -134.223
C 220.447 180.303 -133.427
C 217.859 177.048 -133.505
C 218.530 172.578 -134.546
C 220.292 170.693 -136.243
C 224.367 168.435 -129.561
C 227.027 167.096 -131.035
C 229.403 166.355 -131.069
C 233.256 167.647 -129.884
C 236.762 167.845 -129.173
C 239.531 170.205 -126.935
C 240.284 171.703 -123.753
C 240.357 170.727 -119.308
C 241.245 170.145 -115.504
C 241.980 170.840 -111.486
C 244.860 171.375 -109.858
C 244.888 170.054 -107.124
C 249.417 171.481 -104.674
C 251.667 170.856 -101.985
C 255.012 169.762 -100.449
C 257.681 169.458 -98.024
C 260.878 169.689 -94.457
C 265.223 169.826 -93.708
C 267.760 173.024 -93.027
C 270.966 174.409 -91.933
C 273.623 171.994 -89.452
C 275.963 169.877 -86.192
C 279.797 169.084 -86.306
C 283.089 170.220 -85.834
C 286.190 171.213 -86.248
C 288.074 170.701 -85.638
C 291.155 171.360 -85.056
C 295.007 171.062 -84.484
C 298.736 170.060 -85.197
C 302.389 169.515 -85.018
C 305.169 168.030 -86.771
C 307.831 167.105 -88.601
C 309.283 164.879 -88.345
C 310.555 161.544 -86.114
C 309.377 157.616 -82.774
C 310.770 154.630 -82.186
C 311.791 151.294 -82.344
C 312.449 147.936 -81.566
C 315.225 145.531 -81.175
C 318.054 143.577 -79.805
C 320.297 142.177 -78.686
C 320.010 138.552 -78.515
C 324.220 135.750 -80.454
C 326.415 133.628 -78.630
C 329.336 130.866 -74.406
C 329.274 128.920 -71.705
C 330.608 125.490 -72.031
C 332.424 122.261 -69.418
C 334.112 120.289 -67.325
C 335.936 117.394 -66.594
C 337.951 114.842 -66.371
C 338.681 110.191 -68.528
C 339.352 106.692 -67.957
C 342.080 103.606 -68.247
C 343.157 100.751 -68.095
C 342.593 97.475 -68.295
C 343.942 93.905 -66.702
C 346.818 91.349 -65.928
C 348.883 89.993 -65.395
C 351.024 86.789 -67.562
C 354.019 84.619 -65.944
C 357.148 81.874 -67.828
C 359.558 79.031 -68.221
C 365.394 79.571 -70.302
C 368.044 77.051 -71.791
C 371.672 76.328 -69.256
C 374.192 75.243 -71.098
C 378.091 74.090 -71.243
C 379.881 71.579 -70.776
C 381.239 69.115 -70.658
C 383.197 65.953 -69.642
C 386.319 62.971 -68.293
C 389.733 62.491 -69.068
C 393.220 62.466 -71.102
C 397.022 62.578 -71.224
C 401.705 64.605 -71.712
C 405.344 63.377 -71.494
C 408.144 61.879 -71.615
C 411.141 59.938 -71.981
C 414.576 60.662 -72.724
C 417.064 61.349 -74.151
C 420.044 60.776 -71.270
C 424.644 60.870 -69.959
C 428.148 61.479 -71.197
C 431.341 61.802 -71.699
C 434.530 62.177 -70.192
C 437.765 62.472 -69.346
C 440.980 62.995 -68.680
C 443.942 62.328 -67.271
C 447.008 62.375 -65.959
C 450.194 61.936 -64.704
C 453.244 62.062 -63.558
C 456.183 62.239 -62.191
C 459.055 62.413 -60.574
C 461.722 64.249 -59.227
C 463.957 65.995 -57.276
C 466.731 67.166 -55.419
C 469.765 67.492 -53.680
C 471.741 68.759 -51.796
C 474.455 71.637 -50.958
C 476.738 73.118 -48.599
C 478.897 74.695 -46.176
C 480.743 75.918 -43.878
C 482.967 77.335 -41.545
C 484.888 78.632 -39.284
C 485.321 80.977 -36.578
C 484.942 83.267 -34.230
C 484.346 84.726 -31.569
C 483.997 85.800 -28.334
C 485.295 88.233 -25.590
C 484.245 89.945 -22.649
C 483.393 91.146 -19.354
C 482.613 92.458 -16.453
C 481.470 93.751 -13.051
C 480.838 95.316 -10.814
C 479.008 97.027 -8.692
C 477.139 99.090 -6.512
C 474.091 99.986 -4.665
C 471.574 100.765 -3.300
C 468.678 101.545 -1.183
C 466.208 102.240 0.429
C 462.927 104.802 0.153
C 459.762 106.604 0.799
C 456.368 105.927 1.587
C 453.268 106.859 2.681
C 450.299 107.445 2.888
C 447.209 108.570 2.441
C 443.797 107.819 1.424
C 440.480 109.553 1.291
C 436.979 109.856 1.870
C 433.979 110.365 0.067
C 430.834 111.962 -0.198
C 427.748 110.698 -1.680
C 424.380 110.332 -2.808
C 421.841 111.252 -4.109
C 418.790 111.722 -5.208
C 415.740 111.646 -7.658
C 413.425 110.110 -9.941
C 411.257 110.302 -12.063
C 409.329 109.474 -14.762
C 406.474 108.164 -16.071
C 405.926 107.926 -20.388
C 403.845 107.834 -23.946
C 404.076 105.431 -26.702
C 402.874 104.129 -29.348
C 402.924 102.734 -32.709
C 402.612 102.240 -35.650
C 402.703 101.062 -38.924
C 403.472 99.326 -41.413
C 403.586 96.981 -44.024
C 404.250 96.621 -47.808
C 404.472 95.774 -51.503
C 406.838 94.512 -53.667
C 409.604 94.389 -56.451
C 411.431 93.128 -58.758
C 412.981 91.385 -61.286
C 414.941 90.411 -63.781
C 417.444 90.367 -65.985
C 420.105 89.556 -67.881
C 422.724 88.086 -69.217
C 425.266 87.684 -72.239
C 427.330 86.142 -74.491
C 431.205 86.491 -74.829
C 434.817 87.217 -76.177
C 437.910 85.923 -75.891
C 441.148 84.832 -76.528
C 444.440 84.886 -76.637
C 447.836 85.313 -76.915
C 451.293 84.841 -77.176
C 454.367 84.848 -76.173
C 457.798 83.511 -75.754
C 461.058 84.652 -74.760
C 464.860 86.360 -74.625
C 467.475 87.734 -72.135
C 470.073 87.993 -70.343
C 472.812 89.050 -68.684
C 475.239 89.884 -66.606
C 477.422 92.246 -64.495
C 478.333 94.311 -62.385
C 479.199 96.348 -60.233
C 480.884 97.891 -57.779
C 482.960 98.237 -54.637
C 482.948 101.136 -52.295
C 484.510 103.175 -49.929
C 484.223 104.337 -46.812
C 484.171 107.258 -44.245
C 485.514 108.069 -40.840
C 486.210 109.841 -38.346
C 485.481 111.604 -35.592
C 484.489 113.342 -32.911
C 483.802 113.793 -29.496
C 482.725 116.336 -27.424
C 482.408 119.606 -24.950
C 480.733 120.678 -22.794
C 478.600 121.933 -19.731
C 477.276 123.255 -17.396
C 475.103 124.607 -14.765
C 472.884 126.428 -13.266
C 470.310 127.378 -11.656
C 467.277 127.971 -10.553
C 464.272 128.922 -9.627
C 460.840 129.409 -8.574
C 457.775 130.039 -7.403
C 454.690 130.556 -6.838
C 451.061 131.488 -8.167
C 447.758 131.745 -7.600
C 444.632 132.430 -6.894
C 441.797 133.822 -7.193
C 438.258 135.120 -7.985
C 435.908 134.557 -9.972
C 432.741 134.170 -11.329
C 430.197 134.424 -13.534
C 426.769 133.815 -15.183
C 424.048 133.506 -17.036
C 422.170 134.883 -20.387
C 420.039 134.705 -22.178
C 417.704 133.521 -25.439
C 415.591 133.011 -27.539
C 413.003 133.011 -29.840
C 411.013 133.123 -32.539
C 409.336 132.279 -35.296
C 407.687 130.159 -37.398
C 406.286 128.586 -40.015
C 404.983 126.676 -42.264
C 403.632 125.157 -45.173
C 402.130 123.164 -47.367
C 400.807 121.954 -49.961
C 400.123 120.968 -53.400
C 398.107 119.642 -55.599
C 397.983 118.907 -59.035
C 397.664 115.267 -61.974
C 398.759 114.757 -66.271
C 398.469 114.891 -69.944
C 397.596 113.205 -73.245
C 397.912 114.484 -75.732
C 398.467 113.264 -79.331
C 399.310 113.423 -81.772
C 402.128 113.180 -84.367
C 404.157 114.615 -87.182
C 404.308 115.202 -89.590
C 404.660 114.142 -92.590
C 405.684 111.603 -95.012
C 406.974 111.216 -97.847
C 404.832 110.211 -101.051
C 404.282 108.986 -102.983
C 404.197 108.756 -106.115
C 404.380 112.598 -109.346
C 401.145 112.594 -110.316
C 399.437 113.289 -112.562
C 397.489 114.327 -114.998
C 396.418 114.623 -118.623
C 397.644 113.954 -122.156
C 397.614 114.103 -125.026
C 398.834 113.373 -128.752
C 396.452 112.412 -131.630
C 392.912 114.896 -133.610
C 391.218 114.613 -136.701
C 390.664 115.913 -138.898
C 388.147 114.422 -141.754
C 387.626 115.795 -144.651
C 388.386 115.729 -148.115
C 388.671 116.107 -151.438
C 389.022 116.758 -154.679
C 388.951 116.047 -157.949
C 389.356 115.885 -161.256
C 389.333 115.487 -164.685
C 389.698 115.493 -167.926
C 390.256 115.342 -171.120
C 390.976 114.988 -174.321
C 392.842 115.833 -177.168
C 395.074 116.070 -179.778
C 396.727 116.148 -182.904
C 397.617 115.843 -186.289
C 399.475 115.760 -188.655
C 401.824 117.650 -191.349
C 404.098 117.433 -194.134
C 406.503 117.199 -196.813
C 408.602 116.754 -199.175
C 410.818 116.500 -201.899
C 412.941 116.148 -204.319
C 416.363 115.759 -205.389
C 419.639 115.395 -205.583
C 422.498 114.221 -205.699
C 425.378 112.444 -206.235
C 428.767 112.300 -208.140
C 432.060 110.967 -207.889
C 435.148 109.101 -207.954
C 438.068 107.612 -207.969
C 441.337 105.653 -207.782
C 444.020 104.847 -207.738
C 446.918 103.918 -206.507
C 450.130 103.159 -205.238
C 452.404 101.608 -202.803
C 454.214 100.471 -200.744
C 456.543 98.687 -198.538
C 458.435 97.328 -196.599
C 460.716 98.329 -193.252
C 462.965 98.203 -190.318
C 463.419 96.345 -187.328
C 465.263 95.357 -184.627
C 466.272 94.831 -181.814
C 467.310 95.096 -178.674
C 466.595 94.509 -175.154
C 468.331 94.872 -171.856
C 469.428 93.761 -168.655
C 469.140 94.651 -165.244
C 470.663 95.068 -162.080
C 469.216 94.579 -158.765
C 468.722 94.328 -155.238
C 468.994 95.226 -152.391
C 469.118 95.563 -149.134
C 467.986 96.544 -145.520
C 465.721 96.662 -142.728
C 464.870 97.794 -140.039
C 462.840 98.762 -137.465
C 461.431 98.175 -134.423
C 458.656 101.047 -132.679
C 456.685 103.073 -129.677
C 453.091 103.627 -129.231
C 450.623 104.440 -127.390
C 447.459 106.030 -126.548
C 445.304 107.793 -125.435
C 442.356 109.466 -124.646
C 439.365 110.383 -124.759
C 435.922 110.839 -124.239
C 433.208 113.548 -123.813
C 430.237 115.774 -123.013
C 427.582 117.153 -124.723
C 425.366 119.807 -126.583
C 422.701 121.157 -127.736
C 419.568 122.293 -128.585
C 416.990 123.995 -129.798
C 415.231 126.209 -131.567
C 413.047 127.752 -133.614
C 410.708 128.456 -135.812
C 408.162 131.053 -137.404
C 405.279 132.243 -138.813
C 404.781 133.683 -142.408
C 403.986 136.037 -145.445
C 402.717 135.784 -148.551
C 401.013 136.372 -151.523
C 400.512 137.312 -154.640
C 400.180 138.638 -157.791
C 399.155 139.398 -161.049
C 399.336 139.439 -164.277
C 398.067 139.146 -167.746
C 399.092 139.958 -171.094
C 399.947 141.894 -174.687
C 402.170 141.597 -177.832
C 403.104 141.101 -180.818
C 404.550 141.242 -183.860
C 406.129 140.858 -186.734
C 408.944 141.355 -189.309
C 411.712 141.346 -190.682
C 414.492 141.277 -192.023
C 416.959 140.880 -194.260
C 418.869 139.319 -197.125
C 422.558 139.437 -197.639
C 425.371 139.387 -199.709
C 428.237 137.768 -200.265
C 432.089 137.724 -200.803
C 434.627 136.082 -203.020
C 437.438 135.552 -204.310
C 440.608 134.468 -204.310
C 443.752 133.356 -204.040
C 446.311 130.969 -204.334
C 449.713 130.792 -203.767
C 453.814 130.971 -204.008
C 456.218 129.650 -202.967
C 459.390 127.667 -201.737
C 462.046 126.462 -201.070
C 465.031 124.846 -199.674
C 467.685 124.345 -197.887
C 469.786 123.122 -195.835
C 471.364 121.929 -193.217
C 473.105 121.099 -190.558
C 474.629 119.775 -187.550
C 476.282 118.547 -184.919
C 477.476 117.687 -182.102
C 477.898 118.340 -178.203
C 478.924 117.259 -175.191
C 480.342 116.391 -172.366
C 481.641 116.780 -169.498
C 482.665 117.295 -165.820
C 481.340 117.803 -163.032
C 480.659 117.757 -159.633
C 479.859 118.895 -156.556
C 478.864 118.857 -152.835
C 477.872 119.335 -149.717
C 477.134 122.189 -146.895
C 476.197 122.854 -144.354
C 473.603 123.906 -141.248
C 472.215 124.591 -138.651
C 471.166 125.627 -135.517
C 469.871 127.174 -132.837
C 467.756 128.238 -130.488
C 465.057 128.022 -128.414
C 462.426 128.591 -126.404
C 459.747 128.701 -124.610
C 456.970 129.531 -122.563
C 454.290 129.499 -120.598
C 451.943 130.300 -118.651
C 449.153 132.023 -117.064
C 447.059 132.288 -114.573
C 444.385 134.307 -113.511
C 441.323 136.201 -112.753
C 438.724 137.593 -111.530
C 435.727 136.744 -108.501
C 432.406 136.216 -106.911
C 429.778 136.803 -105.265
C 426.303 136.970 -103.265
C 425.083 139.425 -99.254
C 422.474 141.671 -98.495
C 420.180 142.958 -97.548
C 420.886 147.321 -97.171
C 420.401 149.539 -99.344
C 420.658 153.831 -102.821
C 420.567 157.348 -104.721
C 418.924 160.503 -103.010
C 416.705 162.590 -103.717
C 415.245 165.086 -105.066
C 414.011 167.940 -105.537
C 412.379 171.361 -105.788
C 410.179 174.729 -108.880
C 410.111 176.967 -112.443
C 410.378 181.392 -113.448
C 407.703 182.282 -115.438
C 406.818 184.839 -116.252
C 405.663 186.299 -119.759
C 404.272 186.186 -120.793
C 401.114 188.336 -123.342
C 401.417 191.441 -125.339
C 401.979 195.346 -127.342
C 401.455 198.771 -130.190
C 400.341 201.982 -131.421
C 399.990 205.656 -132.958
C 399.364 209.959 -134.254
C 400.609 211.875 -137.538
C 401.404 214.407 -141.065
C 403.585 217.652 -140.721
C 405.026 220.666 -140.576
C 405.125 224.134 -140.440
C 404.207 228.704 -138.799
C 406.756 231.316 -140.884
C 404.946 234.827 -142.843
C 403.679 238.492 -142.403
C 404.511 241.857 -142.547
C 404.925 246.658 -138.901
C 404.079 250.400 -141.712
C 404.929 254.012 -141.191
C 406.733 257.376 -140.633
C 405.389 260.196 -138.235
C 405.528 264.013 -139.333
C 404.899 266.659 -143.864
C 401.750 269.001 -144.664
C 404.312 271.678 -141.626
C 403.102 274.338 -140.086
C 403.247 278.391 -140.243
C 401.670 281.989 -138.976
C 400.513 284.134 -140.199
C 398.658 286.704 -140.700
C 398.146 289.583 -141.301
C 399.086 293.224 -141.517
C 396.552 296.149 -141.617
C 396.950 300.187 -141.917
C 396.532 303.149 -140.963
C 396.274 306.345 -137.115
C 396.428 309.281 -134.719
C 393.173 311.714 -133.971
C 392.745 315.434 -136.649
C 392.640 318.451 -134.666
C 393.481 322.355 -132.729
C 395.210 327.686 -132.444
C 395.472 330.661 -131.857
C 392.633 334.674 -134.332
C 391.235 338.008 -132.961
C 389.015 340.950 -131.991
C 387.709 342.144 -128.927
C 385.739 344.784 -127.488
C 380.899 344.189 -122.994
C 379.441 346.395 -120.858
C 375.188 347.000 -117.716
C 373.563 350.688 -116.077
C 369.821 351.921 -115.078
C 367.624 353.249 -115.910
C 365.200 355.410 -117.974
C 361.684 355.106 -120.112
C 359.476 357.130 -122.514
C 354.815 357.441 -120.533
C 349.425 356.910 -117.867
C 347.951 357.356 -120.412
C 345.624 359.917 -120.107
C 343.649 362.115 -121.127
C 340.441 361.888 -119.720
C 338.577 364.146 -119.701
C 336.756 366.529 -121.308
C 333.797 369.926 -122.035
C 332.692 371.683 -121.077
C 330.777 373.399 -118.897
C 329.516 375.989 -119.496
C 327.742 377.838 -117.412
C 324.511 379.380 -117.743
C 321.785 383.153 -116.295
C 320.146 385.086 -116.122
C 318.381 386.766 -119.395
C 316.441 389.508 -120.596
C 314.493 392.437 -119.289
C 313.349 395.323 -121.395
C 312.600 397.973 -121.869
C 309.385 399.241 -121.198
C 306.586 402.588 -118.900
C 304.431 406.493 -119.135
C 301.887 408.652 -119.212
C 297.189 408.274 -117.060
C 295.332 409.319 -118.728
C 292.461 410.627 -117.255
C 289.434 412.966 -118.526
C 286.582 415.280 -119.653
C 284.516 417.527 -121.610
C 282.503 420.311 -123.891
C 279.834 421.806 -126.070
C 277.552 425.636 -125.826
C 274.747 427.218 -127.428
C 272.040 427.921 -125.857
C 268.375 430.415 -124.701
C 265.992 431.190 -125.914
C 262.996 430.721 -126.052
C 259.890 431.669 -126.143
C 256.589 431.030 -125.016
C 253.325 430.959 -124.235
C 250.037 430.890 -123.744
C 247.235 430.886 -121.915
C 244.155 430.561 -120.677
C 241.091 430.594 -119.085
C 238.021 430.348 -118.014
C 235.024 429.874 -116.861
C 232.069 429.194 -115.559
C 228.901 427.698 -115.729
C 226.117 425.685 -115.515
C 222.973 424.210 -114.841
C 219.811 423.382 -113.555
C 217.406 421.642 -113.055
C 213.970 419.940 -114.334
C 211.170 417.778 -113.656
C 208.459 415.481 -113.030
C 206.152 413.416 -112.257
C 203.428 411.299 -111.554
C 201.034 409.236 -110.849
C 199.754 405.864 -110.889
C 199.302 402.611 -111.231
C 199.246 399.553 -110.771
C 199.000 396.335 -109.621
C 196.862 393.085 -109.576
C 197.151 389.555 -109.203
C 197.350 386.097 -108.188
C 197.487 382.897 -107.493
C 197.931 379.233 -106.524
C 197.922 376.434 -106.417
C 199.036 373.356 -106.670
C 200.091 370.018 -107.163
C 202.613 367.345 -107.143
C 204.702 365.240 -107.258
C 207.084 362.463 -106.958
C 209.125 360.226 -106.847
C 211.635 358.166 -109.467
C 214.145 355.864 -110.911
C 217.510 354.856 -110.400
C 220.143 352.734 -110.887
C 222.824 351.533 -111.645
C 225.540 350.494 -113.243
C 229.110 350.922 -113.808
C 231.856 349.228 -115.708
C 235.087 347.781 -116.095
C 238.004 348.175 -118.056
C 240.633 346.704 -119.910
C 244.066 347.871 -120.325
C 247.502 348.169 -121.247
C 249.824 348.041 -123.140
C 252.734 347.901 -124.638
C 255.912 349.127 -126.564
C 258.750 351.255 -127.157
C 260.980 352.277 -128.952
C 263.299 354.402 -130.290
C 266.506 355.516 -130.528
C 267.497 358.871 -133.126
C 269.851 361.193 -135.589
C 270.513 364.793 -135.438
C 272.253 367.326 -136.274
C 272.882 370.760 -137.301
C 273.584 373.255 -138.809
C 274.109 376.504 -139.941
C 274.054 379.632 -140.055
C 274.800 383.059 -139.874
C 274.608 386.357 -141.868
C 274.959 389.769 -143.499
C 273.217 392.741 -143.536
C 270.850 395.618 -144.775
C 269.638 398.575 -144.983
C 268.839 401.921 -145.000
C 267.442 404.884 -145.525
C 265.253 407.205 -146.501
C 263.085 409.774 -146.673
C 261.076 412.286 -145.996
C 259.019 415.460 -147.204
C 257.649 418.594 -147.127
C 253.866 419.559 -147.033
C 250.331 421.025 -147.900
C 247.671 422.289 -146.273
C 244.904 424.183 -145.357
C 241.736 425.008 -144.980
C 238.388 425.768 -144.980
C 235.213 427.059 -144.272
C 232.165 426.999 -143.196
C 229.179 428.264 -141.403
C 225.656 427.589 -141.174
C 221.545 427.373 -141.836
C 218.442 425.251 -140.944
C 215.711 424.320 -139.638
C 212.650 423.057 -139.006
C 209.907 421.527 -137.987
C 206.997 419.016 -138.153
C 205.385 416.383 -138.280
C 203.822 413.722 -138.367
C 201.572 411.310 -137.764
C 199.195 409.160 -135.757
C 198.231 405.641 -136.515
C 195.978 402.976 -136.366
C 195.661 399.813 -135.348
C 194.709 396.096 -135.987
C 192.890 393.297 -134.281
C 191.527 390.488 -133.975
C 191.511 387.149 -133.710
C 191.761 383.818 -133.510
C 191.986 380.747 -131.821
C 192.165 377.396 -132.632
C 191.386 373.485 -133.636
C 192.514 370.792 -133.355
C 193.951 367.181 -132.716
C 194.661 364.286 -132.463
C 196.151 360.944 -132.173
C 197.669 358.193 -132.958
C 199.744 355.784 -133.059
C 202.401 353.870 -133.271
C 204.954 351.890 -133.864
C 208.026 349.982 -134.085
C 210.698 347.987 -134.287
C 213.474 346.522 -134.785
C 216.841 346.152 -136.867
C 219.895 344.787 -137.196
C 222.654 343.105 -137.741
C 225.042 341.854 -139.413
C 228.177 340.875 -141.426
C 230.767 342.194 -142.584
C 234.037 342.729 -143.604
C 236.621 343.691 -145.554
C 240.226 344.522 -146.625
C 243.093 345.501 -147.949
C 244.850 346.847 -151.378
C 247.110 347.839 -152.677
C 249.966 350.513 -154.154
C 252.325 351.943 -155.389
C 255.025 353.118 -157.211
C 257.160 354.676 -159.279
C 259.247 356.914 -160.605
C 261.580 359.400 -160.540
C 263.581 362.023 -161.179
C 265.541 364.581 -161.315
C 267.505 367.410 -162.171
C 269.673 369.928 -162.238
C 271.502 372.337 -163.130
C 272.736 375.420 -164.627
C 275.224 377.429 -165.284
C 275.854 380.493 -166.889
C 277.447 382.940 -167.260
C 277.852 385.800 -170.606
C 276.422 388.569 -173.290
C 276.529 390.262 -175.292
C 278.512 393.526 -176.889
C 281.492 394.998 -178.551
C 283.536 397.171 -179.836
C 284.865 398.549 -182.821
C 286.403 400.258 -185.267
C 288.177 401.879 -187.565
C 288.617 403.789 -190.279
C 289.702 405.361 -193.013
C 290.490 407.339 -195.730
C 291.691 408.914 -198.321
C 292.793 410.297 -201.043
C 293.765 411.541 -203.941
C 296.031 411.712 -206.613
C 297.782 411.414 -209.561
C 299.392 411.879 -212.676
C 300.519 413.093 -215.774
C 301.792 412.942 -218.497
C 305.083 412.688 -220.832
C 306.499 412.434 -224.133
C 307.904 412.011 -227.430
C 308.923 411.641 -230.431
C 310.269 411.397 -233.676
C 311.397 411.047 -236.690
C 312.426 408.857 -239.365
C 313.140 406.281 -241.304
C 312.979 403.957 -243.338
C 312.427 401.824 -245.962
C 313.945 400.158 -249.133
C 313.649 397.258 -251.180
C 312.920 394.680 -253.597
C 312.463 392.230 -255.727
C 311.621 389.354 -258.088
C 311.683 387.100 -259.751
C 311.301 383.978 -260.693
C 311.152 380.589 -261.686
C 309.625 377.246 -261.698
C 308.456 374.521 -261.574
C 306.814 371.253 -261.887
C 305.510 368.519 -261.992
C 305.961 364.781 -260.193
C 305.532 361.248 -259.187
C 303.004 359.050 -258.015
C 301.762 355.934 -257.364
C 300.649 353.459 -256.008
C 300.140 350.813 -254.071
C 298.223 349.331 -251.357
C 297.956 346.031 -249.607
C 296.216 343.228 -248.265
C 295.781 341.540 -245.188
C 295.545 338.494 -243.408
C 293.566 337.730 -240.437
C 292.011 336.082 -237.679
C 291.939 334.263 -235.296
C 291.185 332.299 -232.785
C 290.512 331.186 -229.094
C 289.008 331.424 -225.836
C 288.865 330.624 -222.907
C 288.263 330.843 -219.550
C 286.299 330.202 -216.845
C 287.456 331.608 -212.887
C 287.673 331.589 -208.769
C 286.951 334.288 -206.400
C 286.326 335.279 -203.439
C 286.524 337.455 -200.528
C 287.086 338.662 -197.841
C 287.441 340.698 -195.041
C 287.408 343.248 -193.226
C 286.618 345.777 -190.921
C 288.090 347.887 -188.046
C 288.927 349.965 -184.979
C 289.944 353.190 -184.315
C 292.282 356.212 -183.413
C 293.083 359.122 -182.342
C 293.452 362.226 -180.907
C 294.614 365.118 -179.767
C 296.664 367.692 -179.223
C 298.080 370.736 -178.970
C 298.752 373.950 -179.127
C 300.849 377.083 -177.887
C 301.530 380.309 -176.969
C 303.875 382.870 -178.755
C 306.761 385.399 -179.571
C 307.200 388.214 -181.362
C 308.215 391.350 -182.463
C 309.952 393.611 -184.114
C 312.096 395.773 -185.703
C 313.564 398.531 -187.278
C 314.737 400.251 -189.752
C 315.262 403.273 -191.831
C 317.416 404.416 -194.471
C 320.606 405.901 -196.709
C 322.057 405.891 -200.290
C 322.893 406.829 -203.197
C 324.470 407.416 -206.118
C 325.560 407.770 -209.216
C 327.705 406.992 -212.313
C 328.981 405.530 -214.717
C 330.196 404.037 -217.131
C 331.324 403.299 -220.202
C 331.458 403.315 -223.981
C 332.833 400.614 -226.149
C 334.319 399.516 -229.113
C 333.911 397.415 -231.675
C 335.198 394.587 -234.015
C 335.228 393.712 -237.660
C 336.023 392.140 -240.256
C 335.997 389.500 -242.318
C 335.847 386.723 -244.179
C 334.572 384.679 -246.735
C 335.235 381.572 -248.088
C 336.696 378.381 -250.231
C 335.881 375.750 -251.242
C 334.638 372.349 -252.790
C 334.127 369.735 -254.153
C 333.102 366.411 -255.322
C 332.843 363.189 -255.537
C 331.687 360.226 -255.602
C 330.211 357.364 -254.971
C 329.094 354.365 -254.230
C 327.355 351.315 -253.340
C 325.866 348.382 -252.752
C 324.508 345.736 -251.634
C 323.908 343.174 -248.653
C 322.236 340.540 -247.404
C 320.934 337.707 -246.395
C 320.706 335.013 -244.735
C 320.237 332.081 -242.280
C 319.362 331.577 -239.318
C 317.978 330.165 -236.471
C 317.725 329.100 -233.276
C 316.146 327.759 -230.029
C 315.233 326.792 -227.001
C 316.619 325.916 -223.264
C 316.081 325.247 -220.610
C 315.208 325.622 -216.538
C 314.537 325.289 -213.610
C 314.099 324.389 -210.295
C 314.198 323.979 -206.966
C 313.733 324.401 -203.690
C 312.041 325.390 -200.899
C 311.093 326.402 -197.839
C 309.793 327.553 -195.120
C 309.022 328.677 -191.844
C 307.537 329.722 -189.061
C 306.903 330.552 -186.085
C 307.080 332.001 -182.748
C 305.859 332.281 -179.733
C 306.513 333.954 -176.711
C 307.119 335.797 -173.930
C 307.790 337.168 -170.622
C 308.289 338.348 -166.482
C 306.498 339.033 -162.571
C 306.781 341.130 -159.381
C 306.378 343.158 -155.553
C 308.480 343.824 -152.914
C 308.177 342.970 -150.439
C 307.748 340.556 -147.292
C 308.042 340.333 -143.351
C 309.122 340.078 -139.642
C 306.270 338.257 -137.240
C 303.838 337.565 -132.852
C 303.935 335.199 -130.261
C 303.051 334.082 -127.129
C 302.072 333.804 -124.044
C 303.056 333.182 -120.693
C 303.397 332.735 -117.384
C 303.532 332.089 -114.126
C 304.600 332.514 -110.982
C 305.457 332.246 -107.770
C 306.310 332.466 -104.432
C 306.995 332.144 -101.260
C 307.904 331.740 -98.170
C 309.068 331.304 -95.113
C 309.758 329.264 -92.344
C 311.112 327.231 -89.919
C 312.381 325.774 -86.957
C 313.621 325.167 -83.726
C 315.014 323.620 -81.553
C 315.049 320.624 -78.837
C 316.834 318.792 -76.302
C 318.685 316.857 -73.884
C 320.507 315.293 -71.782
C 322.284 313.530 -69.307
C 324.050 311.898 -67.138
C 326.306 309.178 -66.414
C 328.331 306.574 -66.540
C 330.812 304.748 -66.815
C 333.877 303.217 -66.756
C 336.039 300.397 -65.172
C 338.821 298.284 -65.867
C 341.995 296.623 -66.302
C 344.758 294.910 -66.722
C 348.064 293.144 -67.433
C 350.120 291.276 -67.804
C 352.206 289.292 -69.380
C 354.304 286.951 -70.999
C 356.407 285.826 -73.795
C 357.979 284.880 -76.127
C 360.342 283.828 -78.732
C 362.163 282.929 -80.982
C 361.977 280.467 -84.345
C 362.788 278.621 -87.446
C 364.125 279.209 -90.681
C 365.491 278.158 -93.631
C 366.019 277.577 -96.562
C 365.845 276.561 -99.716
C 365.426 277.485 -103.210
C 365.505 275.822 -106.565
C 366.511 275.472 -109.963
C 365.085 275.261 -113.193
C 365.030 273.751 -116.390
C 364.184 275.247 -119.610
C 363.595 275.807 -123.086
C 362.538 275.113 -125.804
C 361.814 274.838 -128.988
C 359.844 275.300 -132.337
C 358.146 277.176 -134.892
C 356.338 277.317 -137.331
C 354.077 278.549 -139.580
C 353.375 280.064 -142.545
C 349.254 280.936 -143.664
C 346.067 281.566 -146.202
C 343.679 284.344 -146.274
C 341.437 286.029 -147.782
C 338.336 287.900 -148.145
C 335.568 288.821 -148.836
C 332.516 290.463 -149.153
C 330.219 292.536 -148.675
C 327.980 295.236 -148.845
C 324.232 296.138 -148.687
C 320.701 297.514 -148.941
C 318.435 299.055 -146.852
C 315.344 299.556 -144.485
C 313.011 301.122 -142.949
C 310.569 303.200 -141.703
C 307.994 304.508 -140.069
C 305.496 304.849 -137.886
C 303.386 305.903 -135.482
C 301.927 307.525 -133.025
C 298.672 308.339 -130.903
C 296.401 310.174 -129.117
C 295.487 309.839 -125.335
C 293.563 309.282 -121.962
C 293.603 310.490 -118.821
C 292.689 311.631 -115.668
C 292.121 311.562 -112.423
C 291.319 311.146 -109.110
C 290.654 311.617 -105.707
C 291.212 311.434 -102.528
C 291.342 312.661 -99.034
C 291.703 311.356 -95.705
C 291.068 309.609 -91.972
C 292.950 307.861 -89.087
C 294.312 307.317 -86.279
C 295.408 306.003 -83.375
C 296.990 304.850 -80.715
C 298.420 302.184 -78.339
C 300.066 299.824 -77.213
C 301.764 297.486 -76.126
C 303.717 295.585 -74.172
C 306.460 294.764 -71.702
C 308.341 291.554 -71.484
C 310.153 289.176 -69.678
C 313.081 287.575 -69.577
C 315.186 284.311 -69.369
C 318.221 282.998 -67.603
C 320.315 280.874 -66.630
C 322.862 278.736 -67.032
C 325.378 276.635 -67.705
C 328.754 275.697 -67.938
C 330.569 272.889 -68.801
C 332.569 269.297 -68.879
C 334.760 267.937 -70.278
C 337.876 266.269 -72.015
C 340.157 264.634 -73.051
C 342.842 262.934 -74.887
C 344.355 260.936 -76.938
C 346.151 259.785 -79.298
C 347.566 259.068 -82.171
C 348.751 258.022 -85.050
C 350.187 257.419 -88.322
C 351.666 256.656 -91.218
C 352.571 256.092 -94.212
C 351.635 255.399 -98.014
C 352.609 255.095 -101.216
C 353.634 254.345 -104.237
C 353.532 253.040 -107.126
C 353.057 251.906 -110.778
C 351.514 252.776 -113.356
C 350.677 253.388 -116.664
C 348.830 253.483 -119.490
C 347.773 254.361 -123.088
C 346.377 254.964 -126.024
C 343.154 254.109 -128.378
C 341.718 254.567 -130.724
C 339.013 256.238 -133.441
C 337.320 257.070 -135.803
C 335.421 257.431 -138.676
C 333.035 257.734 -141.015
C 330.685 258.987 -143.022
C 329.156 261.407 -144.876
C 327.009 263.360 -146.571
C 325.258 265.590 -148.108
C 322.811 267.531 -149.792
C 321.153 269.838 -151.517
C 318.967 271.426 -153.142
C 315.832 272.911 -154.254
C 314.144 274.563 -156.508
C 310.899 275.793 -157.072
C 309.307 280.808 -157.229
C 305.599 281.064 -158.257
C 302.848 281.216 -160.160
C 300.749 283.364 -162.317
C 296.933 283.679 -162.770
C 294.720 283.599 -164.053
C 291.812 285.038 -165.750
C 289.464 286.543 -166.601
C 287.972 290.751 -168.486
C 283.941 290.733 -170.256
C 281.228 291.724 -172.757
C 277.581 291.375 -170.272
C 272.730 289.983 -169.096
C 270.153 288.604 -168.274
C 266.595 288.950 -168.979
C 263.330 288.764 -168.355
C 261.005 287.926 -169.616
C 257.997 287.442 -171.456
C 254.634 286.462 -173.430
C 250.591 287.458 -172.496
C 247.497 289.464 -171.947
C 245.629 291.781 -172.195
C 242.934 293.098 -173.027
C 239.864 295.459 -174.160
C 238.018 298.319 -175.055
C 236.242 300.296 -176.236
C 234.927 303.004 -177.067
C 234.288 306.909 -178.369
C 235.765 309.694 -179.823
C 235.899 312.283 -180.397
C 233.692 315.340 -182.102
C 231.640 318.524 -183.905
C 228.096 318.867 -187.971
C 227.852 323.369 -189.234
C 227.397 325.046 -190.279
C 225.877 328.747 -191.394
C 227.696 331.420 -192.835
C 227.605 335.249 -195.136
C 230.226 337.640 -197.303
C 228.009 340.029 -198.566
C 227.282 341.559 -201.558
C 224.255 342.807 -202.993
C 221.969 344.393 -201.546
C 220.579 346.952 -202.795
C 216.396 348.248 -203.059
C 212.891 348.552 -205.002
C 209.912 349.503 -205.953
C 206.684 350.772 -207.278
C 204.514 351.982 -209.939
C 202.102 353.332 -212.881
C 198.392 355.362 -213.994
C 196.187 353.761 -217.214
C 194.040 352.430 -217.209
C 192.422 349.713 -218.300
C 190.222 346.310 -219.635
C 192.064 342.755 -222.932
C 191.038 339.002 -224.059
C 187.271 337.889 -224.639
C 185.039 337.289 -226.637
C 183.295 337.644 -229.327
C 181.113 339.248 -231.478
C 178.406 340.856 -233.929
C 174.209 341.328 -235.163
C 171.806 343.803 -238.417
C 168.966 344.891 -240.446
C 165.163 346.571 -242.309
C 163.805 349.825 -242.484
C 163.983 352.344 -244.295
C 161.961 355.473 -245.966
C 160.406 358.782 -247.252
C 158.970 361.064 -248.057
C 158.541 363.407 -251.190
C 159.129 367.048 -252.277
C 156.705 367.902 -256.368
C 154.043 369.572 -256.947
C 151.283 372.264 -257.001
C 151.530 372.345 -260.559
C 150.834 372.249 -262.809
C 150.292 371.257 -266.124
C 149.148 372.912 -267.861
C 149.066 373.116 -271.012
C 148.141 377.209 -272.479
C 144.121 374.180 -276.169
C 142.380 374.595 -278.691
C 140.947 376.568 -280.213
C 136.617 377.658 -282.227
C 134.147 381.041 -284.555
C 131.377 381.472 -285.711
C 129.493 379.299 -286.569
C 127.078 379.517 -290.663
C 124.268 379.109 -293.423
C 120.599 378.009 -295.630
C 119.734 377.425 -298.706
C 117.922 375.306 -300.898
C 116.356 373.719 -303.408
C 115.059 372.132 -306.026
C 112.601 370.785 -307.853
C 110.688 369.043 -309.959
C 108.383 367.616 -312.097
C 106.618 365.954 -314.278
C 104.831 364.121 -316.274
C 102.948 362.119 -318.100
C 102.546 359.340 -320.202
C 101.963 356.267 -321.640
C 100.760 353.493 -323.474
C 98.863 351.266 -325.419
C 98.059 348.601 -326.564
C 98.680 345.549 -329.142
C 97.674 342.322 -330.387
C 96.763 339.019 -331.515
C 95.777 336.102 -332.355
C 94.760 332.949 -333.548
C 93.817 329.996 -334.483
C 94.083 326.416 -334.133
C 94.830 323.332 -333.222
C 94.882 320.578 -331.815
C 94.254 317.574 -330.291
C 94.200 313.705 -330.698
C 94.500 310.694 -328.820
C 94.153 307.686 -326.857
C 94.054 304.887 -325.153
C 93.849 301.810 -322.906
C 94.205 299.318 -321.677
C 95.239 297.106 -319.482
C 96.528 294.643 -317.298
C 97.594 293.430 -313.997
C 98.585 292.525 -311.350
C 99.366 291.146 -308.039
C 100.151 290.096 -305.306
C 103.628 289.500 -303.079
C 106.024 288.655 -300.391
C 106.564 289.291 -296.940
C 108.051 288.633 -293.936
C 109.656 288.822 -291.368
C 112.043 289.197 -289.095
C 113.424 291.235 -286.414
C 116.216 291.052 -283.925
C 117.649 291.264 -280.671
C 120.198 293.014 -278.953
C 122.877 292.973 -276.646
C 123.959 295.599 -274.353
C 125.666 297.472 -271.839
C 128.084 298.482 -270.383
C 130.279 299.741 -268.300
C 132.723 302.348 -266.708
C 133.663 305.559 -265.389
C 135.774 307.546 -264.476
C 137.292 310.538 -263.822
C 138.154 313.008 -261.646
C 140.330 316.520 -263.033
C 142.895 319.738 -262.776
C 142.328 323.233 -263.716
C 143.151 326.306 -263.578
C 143.724 329.674 -264.832
C 144.929 332.257 -265.764
C 145.606 335.416 -267.058
C 145.185 338.170 -268.484
C 144.639 341.549 -269.270
C 145.945 344.448 -271.455
C 147.026 347.688 -273.118
C 146.126 349.526 -275.890
C 146.227 351.029 -279.516
C 145.628 353.103 -281.881
C 144.889 355.705 -284.006
C 144.544 357.709 -286.628
C 144.531 358.792 -289.783
C 143.717 360.081 -292.784
C 142.145 361.366 -295.369
C 142.246 363.274 -298.848
C 141.306 365.424 -301.339
C 140.091 364.539 -304.943
C 139.771 364.241 -308.842
C 137.333 364.090 -311.156
C 135.441 364.471 -314.047
C 134.136 363.736 -316.982
C 133.155 362.872 -320.157
C 131.456 362.537 -323.198
C 129.661 361.050 -325.439
C 126.981 360.746 -327.980
C 125.974 358.521 -330.616
C 125.589 356.458 -334.220
C 124.297 353.122 -335.677
C 122.508 351.001 -337.203
C 121.331 348.453 -339.072
C 119.911 345.803 -340.438
C 119.739 342.242 -341.883
C 119.883 339.168 -342.160
C 120.004 336.090 -342.371
C 119.253 332.897 -343.065
C 117.087 329.836 -343.554
C 118.143 326.292 -343.089
C 117.863 322.887 -343.814
C 117.335 319.902 -342.414
C 118.313 316.185 -341.818
C 116.683 312.814 -341.645
C 116.506 309.684 -341.503
C 116.800 306.705 -339.999
C 117.223 303.858 -338.294
C 116.177 301.185 -336.270
C 117.548 298.317 -334.921
C 118.950 294.518 -334.206
C 119.415 292.638 -332.002
C 119.768 290.074 -329.033
C 120.186 287.824 -327.108
C 120.841 285.534 -324.315
C 122.431 283.813 -322.078
C 123.455 282.632 -319.307
C 124.651 282.161 -316.288
C 126.195 281.595 -313.445
C 127.505 281.321 -310.078
C 128.710 280.784 -307.009
C 130.136 280.775 -304.168
C 133.040 282.058 -301.775
C 134.359 282.260 -298.691
C 135.861 282.051 -295.785
C 138.270 282.090 -293.722
C 141.151 282.723 -291.244
C 142.699 285.119 -289.959
C 144.418 287.128 -287.717
C 146.778 289.228 -286.524
C 148.582 291.656 -284.139
C 150.416 293.883 -282.522
C 153.909 295.989 -282.645
C 155.561 297.947 -281.543
C 157.258 301.678 -280.712
C 158.802 304.069 -279.694
C 161.034 306.408 -278.455
C 163.292 308.835 -277.936
C 164.721 311.820 -277.524
C 164.845 315.098 -276.590
C 165.533 318.365 -276.210
C 165.742 321.540 -275.685
C 166.593 324.980 -275.490
C 166.797 328.213 -274.750
C 167.716 331.219 -274.501
C 168.950 334.568 -275.231
C 169.881 337.515 -274.179
C 171.066 340.573 -275.446
C 175.909 341.434 -272.213
C 177.480 343.393 -270.186
C 179.396 345.126 -268.951
C 181.124 346.058 -267.167
C 182.977 347.914 -265.934
C 184.751 351.326 -264.844
C 188.313 352.805 -264.654
C 190.271 354.508 -263.295
C 191.886 358.165 -262.486
C 192.779 359.954 -260.597
C 194.288 360.670 -257.661
C 197.254 364.039 -257.733
C 200.003 365.746 -257.890
C 202.317 366.085 -257.852
C 207.386 363.380 -258.134
C 210.621 362.414 -256.072
C 213.210 361.570 -252.260
C 216.114 360.415 -251.374
C 219.218 361.145 -249.821
C 222.266 361.228 -248.416
C 225.388 361.209 -247.275
C 227.790 361.620 -244.980
C 230.613 362.110 -243.274
C 233.306 362.385 -241.131
C 236.139 362.746 -239.556
C 238.918 363.353 -237.992
C 241.659 364.208 -236.365
C 244.987 365.314 -236.310
C 247.947 367.063 -236.147
C 251.098 368.437 -235.311
C 254.065 369.408 -233.701
C 256.565 371.027 -233.268
C 260.383 371.931 -234.245
C 263.296 373.976 -233.696
C 266.152 376.137 -233.257
C 268.554 378.161 -232.696
C 271.383 380.179 -232.127
C 273.883 382.170 -231.610
C 275.618 385.223 -232.434
C 276.585 388.125 -233.679
C 276.995 391.144 -234.208
C 277.489 394.533 -234.108
C 280.027 397.435 -234.630
C 280.184 400.895 -235.462
C 280.303 404.496 -235.658
C 280.503 407.744 -236.056
C 280.422 411.541 -236.413
C 280.812 414.203 -237.195
C 280.214 417.089 -238.642
C 279.753 420.134 -240.379
C 277.676 422.838 -241.749
C 275.964 424.933 -242.971
C 273.989 427.819 -244.085
C 272.302 430.110 -245.129
C 270.622 431.346 -248.742
C 268.766 433.207 -251.345
C 265.543 434.581 -251.918
C 263.371 436.606 -253.607
C 261.068 437.680 -255.265
C 258.858 438.320 -257.656
C 255.424 437.997 -258.814
C 253.332 439.152 -261.698
C 250.463 440.623 -263.211
C 247.917 439.812 -265.528
C 245.900 440.763 -268.273
C 242.465 439.789 -269.030
C 239.242 439.457 -270.530
C 237.340 439.113 -272.821
C 234.794 438.959 -274.878
C 231.870 437.398 -276.957
C 228.909 435.416 -277.446
C 226.912 434.019 -279.264
C 224.590 431.750 -280.331
C 221.351 430.867 -280.891
C 220.371 426.917 -282.447
C 218.188 424.084 -284.499
C 217.002 420.808 -283.366
C 215.095 418.281 -283.715
C 214.175 414.760 -283.715
C 213.404 411.963 -284.472
C 212.630 408.572 -284.606
C 212.256 405.596 -283.712
C 211.008 402.499 -282.625
C 211.080 398.717 -283.385
C 210.541 394.991 -283.891
C 211.818 392.058 -282.610
C 213.932 388.761 -282.335
C 214.726 385.825 -281.333
C 215.029 382.621 -280.120
C 216.059 379.557 -279.368
C 218.032 376.885 -279.064
C 219.806 374.252 -277.944
C 221.281 371.973 -276.091
C 223.045 368.432 -275.761
C 223.917 365.413 -274.404
C 227.444 364.253 -273.196
C 230.830 362.318 -272.771
C 232.949 361.481 -270.294
C 235.208 359.804 -268.252
C 238.105 358.918 -266.960
C 241.257 357.951 -265.996
C 244.035 356.739 -264.249
C 246.819 356.928 -262.614
C 249.224 356.121 -259.913
C 252.709 356.565 -259.154
C 256.861 356.233 -258.946
C 260.025 358.290 -258.122
C 262.583 359.398 -256.619
C 265.631 360.564 -255.772
C 268.338 362.137 -254.721
C 271.560 364.215 -255.038
C 273.528 366.520 -255.639
C 275.446 368.868 -256.221
C 277.874 371.164 -255.940
C 280.136 373.679 -254.250
C 281.713 376.651 -255.853
C 284.261 379.030 -256.069
C 284.840 382.318 -256.059
C 286.412 385.516 -257.617
C 288.278 388.581 -256.531
C 289.953 391.216 -256.840
C 290.398 394.437 -257.646
C 290.596 397.648 -258.567
C 290.514 401.116 -258.024
C 290.964 404.000 -259.870
C 292.462 407.270 -261.863
C 291.698 409.977 -262.698
C 290.702 413.688 -263.557
C 290.380 416.543 -264.391
C 289.356 419.889 -265.500
C 288.412 422.319 -267.421
C 286.754 424.702 -268.724
C 284.479 426.627 -270.097
C 282.384 428.478 -271.822
C 279.706 430.425 -273.291
C 277.426 432.431 -274.686
C 275.023 433.847 -276.208
C 272.170 433.745 -278.975
C 269.451 435.145 -280.370
C 267.104 436.748 -282.000
C 265.257 437.537 -284.456
C 262.704 438.012 -287.302
C 260.201 436.579 -288.515
C 257.124 435.980 -289.995
C 254.820 434.614 -292.052
C 251.383 433.745 -293.557
C 248.688 432.597 -295.091
C 247.399 430.308 -298.214
C 245.289 429.109 -299.589
C 242.390 426.318 -300.727
C 240.110 424.737 -301.927
C 237.639 423.223 -303.823
C 235.708 421.224 -305.702
C 233.593 418.835 -306.672
C 230.954 416.702 -306.331
C 228.746 414.177 -306.526
C 226.497 411.879 -306.268
C 224.333 409.085 -306.590
C 221.875 406.865 -306.326
C 219.909 404.442 -306.784
C 218.534 401.138 -307.461
C 215.942 399.219 -307.972
C 215.177 395.850 -308.624
C 213.298 393.061 -309.308
C 212.364 388.946 -310.007
C 208.466 387.267 -310.766
C 208.961 383.863 -312.067
C 207.460 381.488 -315.218
C 207.303 379.982 -317.681
C 204.905 378.193 -320.683
C 204.043 376.781 -324.646
C 202.235 373.725 -326.389
C 203.002 369.587 -327.233
C 200.991 365.470 -323.660
C 197.578 362.598 -322.759
C 196.151 361.291 -325.711
C 194.901 358.637 -327.357
C 194.266 354.418 -329.253
C 192.635 352.309 -330.492
C 187.933 350.273 -331.008
C 186.965 347.589 -332.370
C 186.155 345.652 -333.482
C 183.555 341.913 -332.026
C 178.606 338.471 -328.430
C 176.988 337.466 -331.358
C 175.873 336.312 -334.408
C 174.427 335.959 -336.950
C 172.652 330.053 -336.504
C 170.283 327.986 -338.985
C 168.052 326.165 -341.306
C 165.232 324.843 -341.976
C 162.972 323.098 -344.067
C 161.415 321.231 -346.160
C 159.583 319.932 -348.157
C 158.368 318.301 -349.823
C 158.250 315.452 -351.815
C 159.032 311.696 -353.325
C 157.042 309.105 -355.175
C 155.162 306.390 -356.670
C 154.137 304.513 -358.198
C 152.841 301.947 -360.262
C 152.694 300.483 -362.950
C 156.287 298.746 -364.925
C 159.655 296.862 -366.524
C 162.941 296.306 -369.438
C 165.114 292.112 -368.666
C 164.802 287.610 -368.182
C 168.805 287.439 -367.906
C 170.124 284.530 -369.426
C 171.123 282.134 -371.006
C 171.821 277.445 -369.831
C 174.857 275.949 -370.495
C 176.184 274.260 -372.802
C 178.207 273.018 -373.693
C 179.528 274.063 -377.558
C 183.553 272.972 -379.234
C 185.341 270.052 -380.786
C 184.962 266.829 -381.739
C 184.634 264.312 -382.449
C 185.086 260.718 -382.820
C 183.534 258.180 -383.377
C 183.580 253.821 -383.744
C 184.019 250.084 -384.684
C 184.181 247.761 -387.247
C 183.301 244.491 -386.926
C 181.722 240.503 -388.563
C 181.884 237.727 -386.587
C 181.736 234.148 -384.902
C 178.852 231.883 -383.412
C 176.827 231.145 -382.959
C 173.884 229.569 -384.395
C 170.291 230.145 -386.012
C 169.630 230.432 -388.294
C 165.547 232.127 -388.957
C 162.800 233.669 -391.221
C 161.324 236.041 -394.336
C 161.773 236.446 -397.273
C 161.461 236.481 -401.551
C 159.883 238.084 -402.945
C 157.365 237.402 -405.649
C 154.745 238.278 -407.948
C 151.201 237.089 -409.504
C 149.038 237.324 -411.032
C 146.253 238.923 -414.134
C 143.999 239.745 -415.397
C 142.289 243.732 -416.975
C 141.857 247.052 -418.371
C 142.447 249.314 -420.380
C 142.799 252.977 -421.961
C 144.783 255.716 -424.256
C 146.660 257.951 -427.096
C 146.401 261.951 -430.063
C 146.765 262.975 -434.942
C 147.375 266.452 -435.662
C 146.686 270.257 -438.212
C 147.243 273.827 -437.889
C 146.950 275.770 -440.460
C 151.123 277.800 -439.962
C 153.225 280.337 -440.735
C 155.311 282.157 -442.434
C 156.475 285.439 -443.109
C 158.009 288.259 -444.090
C 159.469 290.975 -445.333
C 161.176 293.850 -445.180
C 162.549 296.851 -445.663
C 164.328 299.805 -445.849
C 165.715 302.689 -446.474
C 166.901 305.668 -446.980
C 167.935 308.782 -447.325
C 167.924 311.861 -449.006
C 167.422 315.073 -450.138
C 167.667 318.473 -451.082
C 168.657 321.812 -451.540
C 168.314 324.718 -452.245
C 167.911 327.643 -455.007
C 167.423 331.135 -455.739
C 166.768 334.608 -456.465
C 166.186 337.719 -456.870
C 165.712 341.142 -457.545
C 165.148 344.290 -458.054
C 162.774 346.956 -458.573
C 160.067 348.810 -458.939
C 157.599 350.601 -458.424
C 155.275 352.903 -457.403
C 153.390 356.188 -458.292
C 150.346 357.923 -457.653
C 147.592 359.956 -456.511
C 144.989 361.772 -455.689
C 141.942 363.706 -454.452
C 139.571 365.183 -454.229
C 136.387 365.805 -453.733
C 132.932 366.506 -453.459
C 129.587 365.974 -452.033
C 126.871 365.425 -450.970
C 123.578 365.169 -449.369
C 120.835 364.816 -448.129
C 117.244 362.885 -449.009
C 113.791 361.565 -448.866
C 111.669 359.756 -446.670
C 108.601 358.650 -445.651
C 106.225 356.926 -444.884
C 103.726 354.744 -444.830
C 102.435 351.602 -443.526
C 99.271 349.605 -443.685
C 96.563 347.746 -442.308
C 95.103 344.532 -442.534
C 92.194 342.530 -442.724
C 91.639 339.176 -441.395
C 90.187 336.051 -440.460
C 88.549 333.580 -440.905
C 86.770 330.836 -440.710
C 85.927 327.016 -440.813
C 86.395 323.548 -439.987
C 85.811 320.601 -440.449
C 86.272 317.214 -440.527
C 85.819 314.132 -439.158
C 87.521 310.597 -441.053
C 87.806 306.616 -442.091
C 90.667 304.347 -441.799
C 91.870 301.398 -441.759
C 94.255 298.748 -442.489
C 95.661 296.322 -443.551
C 97.899 293.801 -444.416
C 100.576 292.202 -444.693
C 103.262 289.970 -444.326
C 105.588 287.606 -446.299
C 107.892 284.925 -447.689
C 111.163 284.709 -448.749
C 114.259 284.513 -451.155
C 117.245 283.833 -452.092
C 120.448 282.725 -452.675
C 123.424 282.050 -453.980
C 126.045 282.112 -456.042
C 129.109 282.366 -457.415
C 132.306 282.882 -457.974
C 135.536 282.313 -460.210
C 138.825 281.782 -460.991
C 141.263 284.180 -462.877
C 143.744 285.736 -465.487
C 146.422 287.774 -465.499
C 149.476 289.275 -466.206
C 151.620 291.398 -467.529
C 153.674 293.534 -469.265
C 156.318 295.564 -470.330
C 157.859 298.338 -470.947
C 160.723 300.690 -470.981
C 161.682 303.783 -472.539
C 163.020 306.716 -475.184
C 162.756 310.506 -475.889
C 163.483 313.580 -476.106
C 163.864 316.793 -477.054
C 163.996 320.063 -477.495
C 163.007 323.466 -478.993
C 161.380 325.968 -479.793
C 159.722 328.465 -480.531
C 158.767 331.640 -481.038
C 158.506 335.360 -480.412
C 155.661 337.563 -481.383
C 154.358 340.680 -482.269
C 152.072 342.953 -481.400
C 149.087 345.297 -482.253
C 147.946 348.803 -481.572
C 146.193 351.388 -481.864
C 143.408 353.211 -481.483
C 140.501 354.802 -481.022
C 138.266 356.898 -479.306
C 135.073 358.133 -479.750
C 131.742 360.295 -480.820
C 129.039 360.933 -479.875
C 125.525 361.954 -478.421
C 122.814 362.999 -477.703
C 119.406 363.699 -476.535
C 116.176 363.630 -476.307
C 113.209 363.250 -475.225
C 110.391 362.135 -473.966
C 107.448 360.974 -473.084
C 104.459 359.538 -471.623
C 101.568 358.457 -470.345
C 99.002 356.904 -469.294
C 96.663 353.690 -469.358
C 94.117 351.947 -468.026
C 91.357 350.498 -467.013
C 88.792 348.640 -467.179
C 86.046 345.940 -467.272
C 85.755 342.835 -467.019
C 84.547 339.674 -466.263
C 83.719 336.427 -466.677
C 82.610 332.842 -465.809
C 81.862 329.632 -465.540
C 81.273 326.197 -467.664
C 80.798 323.449 -467.683
C 81.466 319.321 -467.635
C 81.344 316.302 -467.570
C 80.688 312.911 -467.824
C 80.524 309.650 -468.595
C 81.183 306.386 -468.786
C 82.364 303.389 -467.666
C 83.593 300.280 -467.328
C 84.932 297.444 -466.574
C 86.289 294.167 -466.452
C 87.526 291.223 -465.532
C 88.569 288.248 -465.487
C 90.260 285.125 -466.298
C 90.753 281.954 -465.699
C 92.649 279.251 -466.909
C 96.503 277.868 -466.601
C 98.986 276.718 -466.707
C 100.683 275.051 -466.604
C 102.125 272.146 -466.123
C 102.213 268.602 -464.854
C 103.110 265.241 -463.166
C 104.898 263.322 -461.108
C 104.922 260.601 -459.334
C 106.313 257.362 -458.940
C 107.306 254.285 -458.036
C 108.012 251.162 -457.144
C 110.012 248.637 -456.233
C 111.470 245.706 -455.592
C 113.247 242.921 -454.589
C 114.531 240.007 -453.887
C 115.914 237.108 -453.418
C 117.461 234.206 -453.149
C 117.634 230.747 -453.702
C 118.209 227.546 -454.831
C 119.217 224.190 -455.314
C 120.774 221.047 -455.127
C 121.586 218.310 -456.082
C 120.692 214.440 -456.836
C 121.744 211.225 -458.071
C 122.751 208.053 -459.464
C 123.857 205.344 -460.739
C 124.925 202.216 -461.951
C 125.968 199.418 -463.204
C 126.320 197.263 -466.075
C 126.306 195.907 -469.085
C 127.046 195.053 -471.965
C 128.499 194.035 -474.895
C 128.978 191.099 -477.402
C 129.653 190.438 -480.837
C 130.965 189.768 -484.131
C 131.939 189.081 -487.184
C 133.208 188.584 -490.748
C 133.572 187.816 -493.418
C 133.529 188.015 -496.694
C 133.276 188.065 -500.221
C 133.378 189.748 -503.486
C 133.321 191.160 -506.096
C 133.719 192.703 -509.402
C 133.902 194.054 -512.109
C 131.325 195.662 -514.969
C 129.938 197.307 -517.978
C 130.321 200.297 -519.853
C 129.861 202.192 -522.658
C 129.045 204.363 -524.614
C 127.377 206.540 -526.483
C 126.545 210.025 -527.115
C 124.634 212.024 -529.641
C 124.173 214.686 -531.961
C 122.001 217.416 -532.540
C 120.124 219.368 -534.816
C 119.383 222.939 -534.693
C 118.217 226.231 -535.437
C 116.198 228.253 -536.343
C 114.534 230.870 -537.400
C 112.304 234.081 -537.253
C 111.337 237.331 -536.055
C 109.316 239.591 -535.829
C 107.642 242.278 -534.540
C 107.097 245.634 -534.391
C 104.144 247.277 -531.640
C 101.333 249.953 -530.250
C 101.111 251.589 -526.980
C 99.936 253.878 -525.103
C 98.562 255.334 -522.063
C 96.790 256.560 -519.978
C 95.334 257.856 -517.094
C 94.939 258.653 -514.094
C 94.757 260.324 -511.010
C 92.487 260.872 -507.939
C 90.532 262.003 -504.885
C 90.335 261.148 -501.553
C 88.994 259.563 -498.221
C 88.595 259.197 -495.064
C 88.324 259.349 -491.639
C 87.621 258.779 -488.446
C 86.581 257.235 -485.678
C 86.315 255.850 -482.621
C 86.888 254.675 -479.605
C 85.531 253.472 -476.075
C 85.409 253.027 -472.684
C 85.658 249.679 -470.690
C 84.891 246.621 -468.355
C 86.564 244.563 -466.284
C 87.480 242.513 -463.630
C 87.983 239.740 -461.925
C 88.130 236.742 -460.255
C 88.920 234.119 -458.079
C 90.192 231.278 -457.205
C 92.051 228.923 -455.029
C 92.568 225.385 -454.670
C 92.195 221.330 -453.768
C 93.475 217.854 -454.866
C 95.034 215.098 -454.898
C 95.975 211.875 -455.203
C 97.305 208.917 -455.826
C 97.557 205.426 -457.423
C 97.775 203.148 -459.500
C 98.033 200.913 -461.613
C 98.998 198.149 -463.248
C 101.342 195.458 -464.498
C 100.973 193.502 -467.649
C 101.510 190.626 -469.555
C 102.831 189.542 -472.424
C 102.597 187.554 -475.758
C 104.666 185.193 -477.807
C 105.315 183.143 -480.092
C 105.884 182.233 -483.265
C 106.371 181.575 -486.509
C 108.316 181.095 -489.394
C 107.805 180.275 -492.709
C 107.215 178.366 -496.304
C 107.667 178.732 -499.179
C 108.540 179.172 -502.994
C 109.009 179.079 -505.947
C 109.507 179.613 -509.544
C 108.880 180.242 -512.659
C 108.866 181.559 -515.555
C 108.659 183.558 -518.148
C 108.086 185.407 -520.802
C 107.843 187.805 -523.506
C 107.651 189.798 -526.181
C 107.111 192.010 -528.398
C 104.859 194.951 -529.843
C 104.459 197.471 -532.030
C 103.894 199.603 -534.454
C 102.193 201.400 -536.439
C 100.079 203.958 -538.397
C 98.641 206.699 -537.943
C 97.367 209.887 -538.421
C 95.175 212.455 -538.362
C 93.802 216.042 -538.654
C 92.212 218.941 -538.615
C 88.568 220.693 -538.060
C 87.041 223.016 -537.836
C 85.144 226.356 -536.182
C 83.633 228.899 -535.562
C 81.541 231.648 -535.323
C 79.206 233.939 -534.575
C 77.549 236.437 -533.113
C 77.237 239.360 -531.384
C 76.232 241.940 -529.480
C 75.737 244.507 -527.591
C 74.501 247.090 -525.495
C 74.064 249.852 -523.699
C 72.840 252.187 -521.969
C 70.991 254.085 -519.470
C 69.993 256.961 -518.291
C 68.078 258.266 -515.647
C 68.050 260.486 -512.540
C 67.687 262.881 -509.990
C 67.381 266.875 -507.897
C 65.936 268.555 -505.476
C 66.117 272.215 -502.915
C 64.291 275.651 -501.043
C 60.058 276.547 -501.224
C 58.637 279.720 -500.723
C 55.563 279.706 -500.116
C 51.303 278.868 -499.543
C 48.499 277.748 -501.420
C 43.545 277.825 -500.559
C 38.810 274.621 -500.683
C 36.655 278.670 -502.676
C 31.601 278.829 -502.141
C 29.142 280.680 -501.294
C 26.731 282.725 -499.196
C 24.964 285.450 -499.120
C 21.769 286.896 -499.650
C 19.004 288.780 -499.917
C 16.417 290.821 -500.355
C 13.288 291.912 -499.877
C 10.267 293.314 -500.048
C 7.131 294.722 -499.729
C 4.251 296.239 -499.932
C 1.297 297.545 -500.253
C -1.791 298.641 -500.645
C -4.294 300.167 -502.570
C -6.949 300.969 -504.610
C -9.990 302.083 -506.031
C -13.253 303.257 -506.591
C -15.757 303.796 -508.173
C -17.768 305.935 -510.952
C -20.788 306.446 -512.847
C -23.754 306.849 -514.862
C -26.471 307.018 -516.527
C -29.442 307.486 -518.357
C -32.173 307.751 -520.077
C -34.050 306.903 -523.038
C -35.125 305.681 -525.911
C -36.403 303.897 -528.090
C -38.318 301.831 -530.040
C -40.799 301.610 -533.029
C -41.929 299.378 -535.563
C -43.525 296.938 -537.691
C -44.872 294.831 -539.810
C -46.333 292.133 -542.078
C -47.266 290.621 -544.244
C -47.279 288.346 -546.611
C -47.253 286.091 -549.334
C -46.364 282.906 -550.938
C -45.507 280.389 -552.256
C -44.932 277.114 -553.811
C -44.298 274.452 -555.114
C -41.475 272.865 -557.744
C -39.508 270.586 -559.894
C -37.863 267.446 -559.724
C -36.393 264.715 -561.159
C -34.429 262.564 -562.006
C -31.832 260.876 -563.198
C -28.893 258.861 -562.461
C -26.275 256.954 -564.341
C -24.258 254.108 -565.061
C -20.846 253.204 -565.282
C -18.272 251.474 -566.980
C -15.299 249.869 -565.598
C -12.253 248.052 -565.195
C -9.451 247.261 -565.912
C -6.514 245.859 -566.294
C -2.694 245.191 -565.779
C 0.285 244.595 -563.855
C 3.311 244.424 -563.619
C 6.431 244.548 -562.228
C 9.115 242.990 -560.831
C 12.543 245.299 -559.452
C 16.495 246.043 -558.540
C 17.946 247.392 -555.458
C 20.462 247.896 -553.572
C 22.622 249.747 -551.302
C 24.866 251.284 -550.040
C 26.970 253.161 -547.999
C 27.964 254.894 -545.589
C 29.400 256.079 -542.611
C 31.602 258.899 -541.169
C 33.969 261.223 -539.319
C 33.715 264.025 -537.329
C 33.805 267.792 -536.228
C 34.021 270.294 -534.241
C 34.510 272.618 -531.753
C 34.813 275.406 -529.979
C 34.679 278.630 -529.134
C 34.101 281.585 -527.627
C 33.049 283.989 -525.649
C 33.420 287.679 -524.232
C 33.393 290.249 -521.972
C 31.048 293.371 -521.915
C 29.663 297.041 -521.959
C 27.154 298.794 -520.560
C 25.238 301.293 -519.089
C 23.081 303.773 -518.856
C 21.031 306.527 -518.927
C 18.791 309.096 -518.136
C 15.980 310.693 -518.183
C 13.139 312.596 -516.754
C 10.380 314.610 -517.870
C 7.952 317.706 -519.250
C 4.596 318.349 -521.053
C 1.582 319.154 -521.597
C -1.311 320.343 -522.857
C -4.326 320.981 -524.043
C -6.966 321.792 -526.721
C -8.784 321.607 -529.213
C -10.605 321.353 -531.693
C -13.277 321.383 -533.720
C -16.888 320.964 -534.759
C -18.117 320.161 -538.185
C -20.566 320.279 -540.672
C -22.425 318.355 -542.669
C -23.785 317.383 -546.181
C -27.015 316.377 -547.796
C -29.006 315.716 -550.129
C -30.213 313.850 -552.636
C -31.194 311.833 -555.119
C -33.102 309.254 -556.548
C -33.465 307.761 -559.640
C -34.524 306.742 -563.481
C -34.765 304.401 -565.233
C -35.314 301.192 -567.448
C -35.883 299.054 -569.461
C -36.082 296.115 -571.651
C -35.366 293.982 -573.981
C -34.620 291.308 -575.535
C -33.254 288.538 -576.642
C -31.725 285.989 -578.041
C -30.067 282.934 -579.064
C -28.722 280.106 -580.227
C -26.946 277.625 -581.116
C -23.380 276.062 -581.922
C -21.497 273.357 -582.579
C -19.769 270.796 -583.672
C -17.412 269.263 -585.140
C -14.236 267.511 -586.438
C -11.297 266.936 -585.530
C -8.227 265.406 -585.029
C -4.876 265.030 -584.858
C -1.453 263.443 -584.083
C 1.681 262.575 -583.484
C 5.570 263.691 -584.021
C 8.277 263.245 -583.520
C 12.023 263.346 -581.664
C 14.889 263.030 -580.758
C 18.300 262.621 -580.321
C 21.605 262.929 -579.835
C 24.594 263.270 -578.394
C 26.900 262.900 -575.909
C 29.490 263.174 -573.787
C 31.698 263.202 -571.435
C 34.471 263.714 -569.280
C 36.762 263.541 -566.880
C 39.338 263.945 -565.106
C 42.117 265.411 -563.263
C 44.864 265.030 -561.540
C 47.297 266.963 -559.895
C 52.606 266.145 -560.227
C 52.182 268.541 -557.188
C 56.843 269.609 -555.911
C 57.233 272.371 -552.485
C 57.195 273.100 -547.873
C 59.030 275.422 -546.311
C 60.764 277.971 -544.547
C 60.889 280.133 -542.964
C 61.196 281.792 -540.130
C 62.693 282.465 -536.653
C 64.893 286.145 -535.289
C 62.185 289.174 -532.801
C 60.831 291.363 -530.224
C 59.268 292.706 -527.303
C 58.241 294.271 -523.996
C 57.100 296.034 -520.614
C 55.340 298.211 -519.407
C 52.969 300.527 -517.302
C 51.970 300.881 -514.099
C 49.254 300.844 -512.727
C 46.453 301.035 -510.781
C 43.074 302.326 -507.756
C 41.587 302.884 -505.455
C 38.864 304.071 -502.867
C 36.178 304.333 -501.015
C 34.687 305.435 -497.809
C 31.988 307.050 -496.767
C 31.643 310.254 -496.063
C 27.619 314.645 -499.071
C 28.827 316.928 -498.088
C 30.150 318.810 -495.248
C 34.589 321.047 -492.778
C 37.879 322.516 -494.415
C 41.562 324.791 -493.940
C 43.824 324.833 -495.788
C 47.228 326.317 -496.162
C 50.905 325.801 -494.952
C 53.717 327.594 -497.455
C 57.206 328.391 -500.212
C 60.668 325.437 -499.909
C 64.291 324.964 -500.576
C 65.778 324.980 -499.981
C 69.476 326.170 -500.308
C 71.781 326.274 -496.467
C 74.078 324.492 -495.678
C 76.089 323.259 -491.759
C 79.104 322.806 -491.369
C 80.873 319.269 -492.903
C 84.505 316.578 -492.820
C 88.323 314.159 -493.875
C 91.665 312.185 -492.715
C 93.116 309.852 -493.316
C 95.404 307.623 -496.219
C 95.363 305.303 -496.046
C 98.637 303.736 -495.581
C 102.058 299.784 -495.088
C 104.985 297.777 -495.920
C 106.017 294.761 -497.853
C 106.710 292.948 -499.063
C 108.324 290.144 -499.824
C 107.018 285.970 -500.173
C 108.867 283.989 -500.232
C 110.784 281.523 -500.404
C 111.222 276.932 -500.101
C 112.687 273.999 -500.713
C 114.689 271.417 -499.934
C 117.663 268.796 -499.028
C 118.689 266.596 -500.842
C 121.430 263.068 -502.969
C 123.364 261.150 -504.493
C 125.050 258.971 -506.079
C 125.520 256.528 -505.936
C 127.974 255.203 -508.927
C 128.793 251.933 -511.515
C 132.034 251.230 -513.686
C 135.311 250.942 -515.163
C 137.114 248.661 -518.417
C 139.119 246.964 -521.155
C 143.428 245.175 -521.059
C 146.742 245.172 -521.522
C 149.249 244.922 -523.500
C 153.323 246.100 -525.575
C 155.650 244.637 -526.787
C 157.847 243.044 -527.541
C 158.339 239.511 -529.403
C 158.194 236.082 -530.944
C 158.899 232.919 -530.717
C 158.542 230.296 -533.415
C 155.767 228.701 -537.370
C 155.324 225.939 -539.751
C 157.873 225.008 -543.710
C 155.965 225.910 -547.638
C 156.421 225.617 -551.844
C 158.181 223.674 -553.663
C 161.117 221.974 -555.213
C 163.495 221.024 -556.024
C 165.070 220.492 -559.454
C 168.338 219.972 -561.055
C 171.452 218.550 -561.841
C 170.508 216.551 -566.234
C 171.017 215.223 -569.653
C 169.558 214.892 -575.092
C 170.671 217.264 -579.115
C 172.154 218.997 -581.775
C 172.993 216.052 -585.319
C 173.625 218.227 -587.544
C 173.773 218.029 -590.874
C 170.542 215.699 -595.233
C 171.932 213.929 -599.927
C 172.226 214.365 -603.462
C 173.970 213.090 -606.430
C 173.675 211.958 -611.063
C 171.578 210.602 -614.831
C 173.030 209.666 -618.258
C 174.609 207.564 -621.775
C 176.741 205.954 -624.493
C 178.001 204.926 -627.533
C 178.630 202.293 -630.184
C 182.051 199.976 -632.892
C 183.439 198.275 -635.832
C 181.368 196.944 -639.702
C 181.710 195.702 -643.218
C 182.052 194.343 -646.115
C 182.192 192.239 -649.067
C 181.730 190.243 -652.883
C 179.998 189.439 -654.607
C 179.017 188.604 -656.954
C 177.752 188.021 -661.007
C 172.538 188.715 -660.088
C 169.094 187.539 -659.168
C 166.281 184.994 -657.275
C 162.862 183.172 -660.930
C 159.462 181.860 -660.602
C 156.749 182.593 -662.124
C 154.989 180.833 -665.282
C 151.436 181.702 -667.956
C 150.235 182.889 -671.506
C 148.606 180.950 -673.863
C 147.198 182.897 -677.903
C 149.323 180.907 -679.350
C 150.499 180.943 -682.865
C 153.338 180.104 -685.750
C 156.539 180.729 -687.228
C 158.352 179.679 -691.022
C 160.966 177.671 -693.854
C 165.067 178.434 -696.528
C 168.174 177.348 -697.140
C 170.676 175.698 -697.472
C 172.160 173.965 -699.412
C 173.455 171.455 -701.695
C 174.953 170.021 -704.196
C 178.050 168.917 -705.528
C 180.633 167.630 -707.242
C 183.110 166.520 -709.161
C 185.777 164.638 -709.898
C 188.580 163.292 -711.106
C 191.302 161.466 -712.189
C 193.981 160.173 -713.524
C 196.783 159.011 -714.683
C 199.742 157.916 -715.647
C 202.726 158.296 -717.452
C 205.921 158.906 -718.577
C 209.228 158.740 -719.823
C 212.410 157.709 -720.894
C 215.303 158.037 -721.660
C 218.131 159.202 -724.304
C 221.621 159.622 -725.088
C 225.111 160.196 -725.802
C 228.247 160.612 -726.218
C 231.669 161.003 -726.949
C 234.835 161.439 -727.470
C 237.726 163.588 -727.284
C 239.857 166.056 -726.765
C 241.936 167.975 -725.515
C 244.528 169.523 -723.896
C 247.963 171.308 -724.285
C 250.057 173.715 -722.702
C 252.436 175.637 -720.786
C 254.568 177.560 -719.204
C 256.886 179.725 -717.084
C 258.630 181.692 -716.115
C 259.629 184.381 -714.518
C 260.726 187.396 -713.032
C 260.638 189.979 -710.420
C 260.446 192.124 -708.377
C 260.634 194.569 -705.646
C 260.647 196.653 -703.446
C 259.098 200.465 -702.757
C 258.184 203.705 -701.224
C 256.723 204.983 -698.252
C 256.016 207.516 -696.071
C 254.607 209.564 -694.332
C 252.726 212.036 -693.166
C 249.809 213.005 -691.218
C 248.177 216.154 -690.016
C 246.698 218.287 -687.578
C 243.663 219.999 -686.973
C 241.995 222.926 -685.895
C 238.787 223.227 -684.181
C 235.890 224.482 -682.514
C 233.603 226.377 -682.107
C 231.088 228.183 -681.034
C 227.387 229.333 -680.497
C 223.928 228.894 -679.620
C 221.048 229.866 -679.584
C 217.631 229.769 -679.546
C 214.682 229.937 -677.856
C 210.898 229.402 -679.949
C 206.869 229.885 -680.683
C 204.306 227.340 -681.294
C 201.245 226.477 -681.461
C 198.314 224.791 -682.807
C 195.700 224.115 -684.111
C 192.907 222.605 -685.537
C 191.005 220.387 -686.661
C 188.503 217.971 -687.140
C 185.807 216.788 -689.635
C 182.826 215.432 -691.557
C 182.195 212.842 -693.741
C 181.545 210.925 -697.105
C 180.493 208.592 -699.030
C 179.005 205.962 -700.674
C 177.942 203.778 -702.935
C 177.618 202.144 -705.825
C 177.464 199.824 -708.259
C 177.590 197.047 -710.013
C 176.564 194.974 -713.239
C 175.631 192.290 -715.146
C 177.653 190.552 -717.998
C 178.804 189.124 -721.467
C 180.524 186.484 -722.648
C 181.638 183.809 -724.568
C 183.446 182.152 -726.768
C 185.259 180.734 -729.317
C 186.928 178.526 -731.457
C 189.481 177.098 -732.834
C 191.490 174.268 -734.132
C 194.384 173.704 -736.187
C 197.029 173.221 -739.374
C 200.790 173.399 -740.242
C 203.751 172.541 -740.969
C 206.855 172.269 -742.255
C 210.067 172.027 -742.984
C 213.491 173.208 -744.280
C 216.124 174.790 -744.620
C 218.757 176.378 -744.890
C 221.994 177.170 -745.265
C 225.744 176.846 -744.899
C 228.210 179.640 -744.915
C 231.412 180.902 -745.506
C 233.965 182.477 -744.038
C 236.591 185.342 -743.906
C 240.229 185.825 -743.142
C 242.981 187.323 -742.971
C 245.121 189.581 -741.730
C 247.049 191.943 -740.350
C 249.457 193.162 -738.104
C 251.024 196.163 -737.423
C 253.500 199.446 -737.346
C 254.479 201.519 -735.516
C 255.954 204.111 -732.945
C 257.328 206.241 -731.355
C 258.459 208.873 -729.061
C 258.765 211.766 -727.637
C 258.771 214.119 -725.496
C 258.037 216.333 -723.188
C 257.255 218.809 -721.177
C 256.231 221.131 -718.591
C 255.540 223.402 -716.239
C 254.334 225.501 -714.180
C 251.405 227.961 -713.098
C 250.021 229.952 -710.771
C 248.939 232.235 -708.683
C 247.377 234.823 -707.723
C 245.002 237.624 -706.558
C 241.964 238.069 -705.957
C 238.996 239.172 -704.544
C 235.848 240.377 -704.347
C 232.452 241.383 -702.832
C 229.363 242.252 -702.038
C 225.927 243.905 -703.494
C 223.252 244.591 -703.105
C 219.081 244.321 -702.967
C 216.100 244.674 -702.610
C 212.798 245.673 -702.318
C 209.545 246.404 -702.698
C 206.223 246.157 -702.849
C 203.163 244.908 -702.006
C 199.953 243.922 -701.895
C 197.019 242.652 -701.463
C 193.619 241.644 -701.584
C 190.597 240.414 -700.952
C 187.528 239.699 -701.053
C 184.202 238.725 -702.175
C 181.024 238.323 -701.542
C 178.075 237.275 -703.143
C 175.480 236.329 -704.371
C 171.522 236.017 -705.682
C 170.185 236.324 -709.861
C 166.784 237.841 -710.474
C 162.698 237.011 -710.333
C 159.785 239.366 -710.442
C 156.999 243.326 -709.363
C 153.572 243.959 -708.687
C 150.983 245.200 -708.638
C 149.129 246.865 -706.449
C 145.790 249.067 -706.429
C 142.182 251.399 -707.222
C 142.003 254.860 -706.497
C 139.702 256.283 -704.456
C 136.787 256.026 -701.279
C 133.536 259.154 -702.233
C 131.292 261.137 -700.350
C 126.940 261.009 -697.973
C 125.003 261.910 -695.417
C 124.686 262.570 -692.305
C 123.841 263.270 -689.879
C 121.934 266.477 -689.030
C 117.655 265.877 -691.156
C 114.546 266.503 -691.076
C 110.888 266.239 -691.636
C 108.421 264.958 -690.107
C 103.634 267.032 -687.260
C 100.823 265.940 -687.022
C 97.312 264.775 -686.281
C 94.411 262.125 -685.798
C 92.916 261.656 -683.541
C 90.253 264.292 -680.672
C 88.839 260.790 -677.496
C 89.128 261.748 -673.935
C 87.637 261.891 -670.164
C 87.351 264.547 -667.356
C 86.555 266.376 -664.993
C 85.689 268.544 -663.331
C 84.270 269.153 -660.463
C 85.301 272.271 -657.156
C 84.251 270.163 -653.043
C 83.356 271.409 -650.616
C 82.308 272.600 -648.048
C 81.861 273.461 -644.511
C 77.362 271.322 -641.900
C 78.150 269.156 -638.583
C 76.822 270.347 -634.837
C 72.844 270.778 -632.323
C 70.186 270.160 -630.651
C 70.652 272.217 -627.223
C 70.590 275.254 -623.853
C 67.154 275.979 -621.008
C 65.729 274.728 -618.627
C 63.930 275.584 -615.902
C 62.178 275.933 -612.047
C 60.331 274.054 -608.973
C 58.638 274.321 -606.189
C 54.586 276.340 -602.690
C 52.868 275.001 -601.162
C 51.296 272.952 -599.763
C 48.820 270.497 -601.480
C 46.676 270.377 -601.502
C 44.422 268.776 -603.318
C 41.732 270.544 -606.485
C 38.598 271.103 -606.747
C 34.894 270.572 -607.164
C 30.987 271.349 -607.761
C 28.295 269.626 -609.499
C 25.530 271.227 -610.649
C 21.905 272.101 -611.804
C 20.650 275.773 -610.970
C 18.694 276.831 -611.137
C 16.392 280.091 -613.031
C 13.300 281.411 -615.050
C 10.478 280.475 -616.122
C 8.029 280.163 -618.086
C 5.775 277.769 -620.932
C 3.244 277.968 -622.210
C 0.596 276.673 -622.788
C -2.911 275.662 -623.786
C -3.939 275.535 -625.708
C -6.320 272.844 -627.051
C -9.039 270.310 -629.156
C -11.082 272.061 -632.611
C -11.292 271.493 -637.620
C -15.517 270.172 -637.924
C -17.529 268.918 -641.493
C -20.884 267.660 -643.874
C -23.700 264.327 -644.297
C -26.327 262.109 -647.583
C -29.717 261.655 -648.717
C -31.405 259.821 -650.897
C -36.127 258.376 -652.124
C -39.062 257.593 -655.435
C -38.263 256.692 -658.448
C -36.374 256.727 -662.831
C -36.875 257.324 -665.577
C -37.425 256.893 -669.749
C -37.782 256.751 -673.683
C -37.953 255.035 -677.186
C -38.302 257.071 -679.410
C -40.093 259.807 -683.900
C -40.056 261.117 -686.273
C -38.720 261.694 -689.442
C -38.074 261.104 -692.931
C -39.692 263.273 -695.993
C -40.494 263.240 -700.667
C -37.109 263.182 -703.738
C -35.785 262.284 -707.185
C -34.782 262.157 -711.681
C -34.445 261.660 -715.386
C -35.710 263.171 -718.761
C -36.112 265.763 -721.844
C -36.288 267.022 -725.703
C -37.755 269.806 -728.354
C -37.609 270.596 -731.336
C -38.646 271.220 -734.109
C -39.427 272.213 -737.281
C -39.431 272.802 -740.775
C -37.563 276.319 -742.480
C -34.980 279.812 -744.985
C -32.956 281.664 -744.818
C -30.561 282.736 -743.350
C -27.083 285.115 -743.621
C -23.920 285.332 -745.269
C -20.155 285.758 -744.094
C -17.465 288.446 -744.693
C -14.252 292.555 -743.405
C -11.424 293.977 -743.467
C -8.685 295.356 -740.527
C -5.809 297.021 -741.132
C -3.797 299.710 -741.608
C -1.788 301.525 -741.941
C 1.445 303.316 -741.742
N -21.592 -13.887 62.641
N 176.778 380.615 -6.533
N 446.555 101.509 -36.379
N 437.943 118.888 -167.325
N 231.621 384.557 -132.216
N 308.869 369.459 -220.405
N 328.902 289.219 -105.391
N 126.059 322.799 -304.319
N 251.457 400.412 -265.749
N 124.856 324.927 -459.720
N 105.016 220.060 -496.911
N -4.662 283.560 -545.750
N 220.091 200.871 -712.339
