# Supplementary material for: Impact of DNA methylation on 3D genome structure
Source: Nat Commun. 2021 May 28;12:3243. doi: 10.1038/s41467-021-23142-8 (PMC8163762; doi:10.1038/s41467-021-23142-8)
Supplement: Supplementary file 7 — Supplementary Software 2 [file 41467_2021_23142_MOESM7_ESM.zip › Supplementary_Software2/test/output_pos/cartnucl_000000_000048.xyz]

2888
generated by Juergen Walther
C 0.000 0.000 0.000
C 3.783 -0.390 4.656
C 4.952 -1.258 7.755
C 5.483 -2.092 10.926
C 7.037 -2.527 14.023
C 8.423 -4.618 15.996
C 10.477 -5.092 18.467
C 11.293 -7.114 21.265
C 12.575 -8.675 23.946
C 13.835 -9.967 26.738
C 15.119 -12.388 28.659
C 16.150 -14.391 31.119
C 17.543 -16.644 33.334
C 18.622 -18.469 35.811
C 19.475 -20.404 38.274
C 20.139 -22.515 40.722
C 19.970 -23.472 44.092
C 19.225 -24.809 47.175
C 19.162 -26.551 50.253
C 19.769 -28.731 52.940
C 19.159 -30.185 55.504
C 18.779 -30.207 59.529
C 17.955 -32.020 62.530
C 16.968 -33.792 65.514
C 16.054 -35.550 68.015
C 15.245 -37.358 70.926
C 14.359 -39.073 73.525
C 11.760 -40.102 75.805
C 8.916 -40.613 77.404
C 6.190 -41.738 78.335
C 3.469 -43.598 79.272
C 1.322 -44.891 82.248
C -1.979 -45.954 83.057
C -5.106 -47.630 83.722
C -8.010 -48.961 84.455
C -11.425 -50.577 84.986
C -13.973 -51.302 85.898
C -17.250 -51.470 86.018
C -20.769 -51.484 86.353
C -24.186 -51.471 85.000
C -26.932 -51.312 83.885
C -30.358 -51.621 82.604
C -33.180 -51.716 81.504
C -36.333 -49.081 80.782
C -39.572 -47.608 79.773
C -41.734 -47.480 76.960
C -44.747 -46.839 75.483
C -46.967 -45.726 73.739
C -49.147 -43.777 72.171
C -50.195 -42.264 69.032
C -53.021 -40.167 67.751
C -55.635 -39.323 65.485
C -56.623 -36.664 63.372
C -59.193 -34.591 62.107
C -59.496 -33.090 58.794
C -60.651 -31.302 55.928
C -61.879 -28.970 54.499
C -63.300 -26.868 52.427
C -63.621 -23.992 49.792
C -62.834 -22.258 46.742
C -62.962 -19.786 44.978
C -62.063 -17.477 42.622
C -62.305 -16.212 39.473
C -59.912 -12.772 38.280
C -58.974 -9.350 36.178
C -55.915 -8.530 34.337
C -54.362 -6.749 32.202
C -51.576 -4.863 30.813
C -49.734 -2.713 29.824
C -47.091 -0.795 28.622
C -44.219 -0.007 27.658
C -41.347 0.768 25.791
C -38.481 3.332 25.479
C -35.678 5.714 24.533
C -32.289 5.977 25.097
C -28.884 7.197 26.624
C -25.734 7.749 26.775
C -22.364 8.310 26.371
C -19.172 9.116 26.784
C -16.315 10.009 28.257
C -13.146 10.204 29.377
C -9.995 9.625 30.109
C -6.435 10.959 31.251
C -3.027 11.242 31.395
C -0.675 10.430 34.405
C 1.929 10.697 37.327
C 4.298 8.784 38.760
C 7.202 7.655 40.299
C 9.221 6.698 42.721
C 11.208 6.037 45.443
C 13.694 4.869 47.611
C 14.937 3.085 50.004
C 17.450 0.935 51.675
C 18.216 -0.303 54.961
C 19.526 -0.745 58.895
C 18.880 -2.826 62.086
C 19.229 -4.941 64.417
C 19.324 -6.575 67.364
C 19.096 -8.556 69.997
C 17.899 -9.677 73.476
C 16.094 -10.540 75.831
C 14.250 -11.436 78.139
C 12.977 -13.097 80.760
C 12.154 -16.056 82.966
C 9.216 -16.361 85.238
C 7.661 -17.651 88.087
C 5.002 -19.391 89.111
C 1.893 -19.848 91.402
C 0.226 -22.529 93.424
C -1.786 -23.779 95.481
C -4.808 -24.774 96.532
C -7.931 -25.639 97.363
C -10.637 -27.858 97.664
C -13.868 -27.792 98.881
C -17.263 -27.906 101.198
C -20.132 -28.489 101.010
C -23.919 -29.537 100.743
C -26.815 -30.241 101.003
C -30.416 -30.887 100.707
C -33.609 -30.381 100.525
C -36.627 -30.306 99.519
C -39.427 -29.872 97.865
C -42.292 -29.120 96.444
C -45.247 -28.574 94.422
C -48.127 -28.164 92.778
C -50.595 -27.331 90.957
C -52.469 -24.616 88.738
C -54.932 -23.852 86.584
C -57.599 -23.028 84.865
C -59.855 -21.137 83.683
C -62.189 -18.679 81.853
C -62.112 -16.652 79.471
C -62.998 -14.761 76.704
C -63.335 -12.069 74.694
C -64.085 -9.981 71.545
C -64.445 -7.805 69.082
C -64.281 -3.837 68.140
C -64.392 -1.832 66.204
C -63.212 0.862 63.231
C -62.953 2.928 61.041
C -63.125 5.576 58.816
C -62.757 8.401 57.043
C -61.663 10.665 54.852
C -60.278 11.733 51.924
C -58.720 13.413 49.466
C -57.148 14.595 46.910
C -55.412 16.516 44.483
C -53.950 17.675 41.733
C -52.550 19.504 39.579
C -50.374 21.905 37.916
C -49.567 23.588 35.237
C -47.188 25.937 34.152
C -46.384 28.174 32.970
C -45.140 31.483 31.741
C -44.524 34.177 30.987
C -45.230 36.665 28.058
C -46.471 37.031 24.404
C -48.732 38.967 22.373
C -55.072 40.852 24.013
C -57.207 43.443 24.320
C -57.976 48.368 24.410
C -60.412 50.004 23.620
C -60.733 54.795 22.392
C -63.802 55.786 20.021
C -62.887 60.209 18.513
C -60.926 62.926 15.271
C -58.752 65.068 12.177
C -57.622 67.090 9.560
C -61.485 69.026 6.565
C -62.323 72.381 5.150
C -62.486 75.213 3.095
C -60.512 79.735 3.385
C -60.033 83.684 2.287
C -58.787 86.368 1.456
C -58.101 91.172 0.352
C -55.756 92.690 -1.213
C -53.479 94.995 -3.125
C -50.487 96.198 -3.916
C -46.818 96.627 -5.916
C -46.058 100.672 -5.419
C -43.717 102.850 -4.673
C -41.010 105.183 -1.942
C -38.625 105.607 2.539
C -36.246 106.741 4.703
C -35.820 109.403 7.509
C -34.282 110.717 8.763
C -31.392 111.070 12.509
C -28.821 111.018 13.932
C -27.113 113.770 15.768
C -24.072 113.839 15.749
C -21.522 116.057 17.068
C -20.097 118.622 18.866
C -18.155 119.632 20.012
C -15.998 120.821 23.209
C -15.404 123.433 24.877
C -14.103 127.856 25.474
C -14.027 131.513 23.713
C -12.582 134.116 21.927
C -9.817 137.143 22.017
C -6.645 138.658 21.420
C -5.752 141.551 22.632
C -2.098 143.250 21.537
C -0.100 145.549 19.430
C 2.122 146.813 18.914
C 2.820 152.547 18.514
C 4.418 152.769 18.774
C 7.983 153.503 17.127
C 12.042 153.161 17.644
C 15.292 155.463 16.312
C 17.712 157.657 18.428
C 18.199 160.182 18.635
C 19.436 162.346 19.930
C 21.076 164.574 17.136
C 22.263 168.007 16.133
C 25.337 169.743 16.370
C 30.851 168.616 11.242
C 34.443 170.823 12.425
C 39.505 170.579 13.315
C 41.293 173.007 12.236
C 43.041 176.496 13.089
C 45.408 180.272 13.156
C 46.822 184.527 11.695
C 47.093 187.898 10.433
C 49.909 191.504 9.393
C 48.619 193.731 7.777
C 49.194 194.090 4.014
C 49.177 197.854 2.535
C 49.585 200.744 0.613
C 54.401 202.080 0.107
C 56.202 204.308 -0.916
C 59.246 206.689 -3.443
C 62.746 208.535 -3.656
C 64.788 212.701 -3.305
C 67.890 214.038 -3.141
C 70.270 216.333 -3.107
C 73.179 219.146 -0.522
C 74.666 222.265 0.147
C 78.054 224.298 0.054
C 81.744 227.948 -1.481
C 82.574 231.466 -1.445
C 84.776 233.857 1.769
C 86.543 236.465 1.776
C 89.388 239.378 3.631
C 90.381 242.476 5.469
C 92.758 245.348 6.347
C 96.660 245.863 5.950
C 100.784 246.613 5.525
C 102.565 248.496 9.638
C 106.110 251.847 8.556
C 108.312 256.145 9.778
C 110.337 258.566 11.320
C 113.514 259.812 11.179
C 117.376 259.078 10.450
C 121.170 258.779 9.228
C 124.112 257.894 9.245
C 126.969 257.526 8.578
C 130.901 258.738 7.101
C 133.404 260.465 4.690
C 135.703 262.110 0.878
C 139.044 262.799 0.581
C 142.258 264.276 -1.444
C 143.272 264.718 -3.895
C 144.894 267.721 -4.865
C 148.179 270.319 -5.483
C 150.024 272.319 -6.822
C 153.503 273.920 -6.454
C 153.537 276.969 -8.932
C 153.914 280.858 -10.285
C 154.617 282.770 -12.644
C 155.167 286.145 -12.360
C 155.778 287.889 -15.188
C 157.965 290.267 -14.085
C 156.274 295.530 -14.768
C 159.453 297.812 -16.174
C 162.418 300.567 -17.120
C 163.316 301.641 -21.703
C 165.688 304.436 -24.024
C 169.151 306.800 -25.387
C 171.868 309.804 -25.091
C 172.835 313.297 -25.542
C 174.396 315.791 -23.945
C 176.618 317.985 -22.856
C 179.989 319.947 -23.095
C 181.638 322.649 -23.419
C 178.247 328.530 -18.816
C 176.722 331.868 -18.780
C 176.888 335.112 -18.851
C 175.411 338.104 -20.052
C 174.435 341.221 -20.830
C 173.734 344.351 -21.701
C 171.808 347.075 -21.968
C 170.332 349.953 -22.785
C 168.627 352.931 -23.166
C 167.335 355.818 -23.959
C 165.901 358.570 -24.913
C 164.267 361.223 -25.997
C 163.780 363.798 -28.329
C 162.799 365.864 -30.901
C 161.516 368.445 -32.952
C 159.841 371.254 -34.234
C 158.692 373.046 -36.363
C 159.184 375.785 -39.295
C 157.715 377.834 -41.867
C 156.261 379.757 -44.552
C 154.763 381.367 -46.864
C 153.289 383.357 -49.366
C 151.851 385.050 -51.723
C 150.805 385.269 -55.168
C 150.137 384.725 -58.355
C 148.789 383.883 -61.008
C 146.722 383.193 -63.653
C 145.577 384.270 -67.212
C 144.194 382.957 -70.219
C 142.214 381.768 -72.993
C 140.611 380.706 -75.648
C 138.630 379.221 -78.551
C 137.697 378.401 -81.062
C 137.098 376.417 -83.608
C 136.646 374.406 -86.480
C 135.998 371.205 -88.165
C 135.618 368.583 -89.503
C 134.663 365.493 -91.240
C 134.026 362.883 -92.642
C 136.074 359.804 -94.574
C 136.930 356.685 -96.368
C 136.362 353.188 -96.150
C 136.367 350.031 -97.457
C 136.907 347.094 -97.996
C 138.297 344.149 -98.631
C 139.194 340.854 -97.374
C 140.680 337.677 -98.687
C 140.829 334.153 -99.177
C 143.003 331.431 -98.563
C 144.503 328.434 -99.693
C 145.467 325.492 -97.760
C 146.657 322.276 -96.768
C 148.574 319.970 -96.780
C 150.148 317.109 -96.514
C 152.552 314.387 -95.057
C 153.932 312.294 -92.479
C 156.090 310.419 -91.445
C 158.146 308.800 -89.246
C 158.910 306.063 -87.373
C 162.445 306.042 -84.825
C 165.633 304.417 -82.777
C 166.600 304.858 -79.271
C 168.260 303.926 -76.718
C 170.297 304.318 -73.728
C 172.520 304.347 -71.715
C 174.596 304.779 -68.955
C 175.628 305.757 -66.167
C 176.521 306.068 -62.785
C 179.386 307.176 -60.450
C 181.975 307.808 -57.743
C 182.779 310.353 -55.564
C 184.659 313.433 -54.016
C 185.656 315.461 -51.748
C 186.613 317.218 -48.949
C 187.902 319.417 -46.824
C 189.378 322.168 -45.650
C 190.163 324.996 -44.001
C 190.133 327.678 -42.101
C 192.092 330.550 -40.185
C 192.859 332.791 -37.715
C 192.811 336.691 -37.912
C 193.842 340.476 -37.873
C 192.495 343.436 -37.008
C 192.005 346.664 -35.818
C 191.685 349.943 -35.877
C 191.693 353.365 -36.161
C 191.196 356.798 -35.700
C 189.955 359.720 -36.316
C 188.429 362.995 -35.495
C 187.782 366.163 -37.064
C 188.082 370.005 -38.657
C 186.403 372.361 -41.217
C 184.705 374.727 -42.462
C 183.530 377.291 -44.309
C 181.927 379.483 -46.188
C 181.152 381.511 -49.364
C 180.389 382.264 -52.262
C 179.581 382.963 -55.158
C 178.145 384.411 -57.821
C 175.441 386.097 -59.857
C 175.057 385.951 -63.561
C 173.979 387.315 -66.590
C 172.050 386.705 -69.246
C 171.495 386.493 -73.090
C 168.922 387.445 -75.644
C 167.708 387.920 -78.498
C 166.465 386.951 -81.454
C 165.303 385.729 -84.344
C 162.797 384.649 -86.555
C 162.587 383.461 -89.790
C 162.334 383.016 -93.870
C 161.341 381.146 -95.901
C 159.754 378.720 -98.567
C 158.700 377.190 -100.912
C 157.529 374.783 -103.424
C 157.560 372.496 -105.716
C 157.076 369.797 -107.329
C 156.883 366.687 -108.357
C 157.025 363.646 -109.591
C 156.869 360.141 -110.495
C 156.643 356.993 -111.589
C 156.864 353.894 -112.262
C 158.955 350.513 -112.246
C 159.062 347.184 -112.695
C 159.261 344.036 -113.584
C 160.638 341.339 -114.530
C 162.468 338.000 -115.114
C 164.131 335.888 -113.513
C 165.473 332.897 -112.384
C 167.784 330.664 -111.349
C 169.284 327.440 -109.868
C 171.022 324.957 -108.546
C 174.802 323.585 -107.849
C 176.480 321.687 -106.683
C 178.866 319.714 -103.872
C 180.620 317.854 -102.260
C 182.879 315.575 -100.958
C 185.450 313.943 -99.548
C 187.512 312.579 -97.310
C 188.338 311.092 -94.354
C 189.855 309.943 -91.585
C 190.870 308.829 -88.733
C 192.652 307.770 -85.853
C 193.603 306.447 -82.957
C 195.286 305.392 -80.507
C 197.706 305.088 -77.802
C 199.090 303.292 -75.453
C 201.569 303.556 -72.973
C 204.487 305.618 -69.155
C 209.377 305.605 -66.892
C 214.509 306.450 -66.307
C 213.932 302.796 -64.663
C 216.863 300.334 -62.919
C 218.337 298.064 -60.611
C 220.503 296.379 -60.220
C 224.646 294.938 -60.963
C 228.539 294.079 -60.918
C 230.385 290.952 -60.094
C 233.383 290.272 -57.634
C 232.795 285.728 -57.476
C 235.002 283.407 -56.413
C 237.146 281.029 -55.064
C 239.270 278.871 -51.795
C 242.551 278.147 -50.462
C 244.059 275.454 -50.843
C 245.927 272.351 -49.126
C 244.900 268.304 -49.618
C 243.860 262.209 -52.527
C 247.315 259.695 -54.441
C 249.027 256.714 -54.345
C 251.396 255.591 -55.049
C 254.726 255.232 -55.726
C 257.868 254.708 -56.881
C 258.047 250.192 -58.607
C 260.134 248.024 -58.773
C 259.388 243.800 -59.679
C 261.926 241.392 -61.299
C 265.043 239.555 -62.061
C 266.670 237.477 -64.085
C 267.445 234.761 -65.533
C 268.320 232.098 -70.274
C 269.347 228.457 -69.641
C 267.700 225.119 -71.415
C 271.707 223.791 -73.826
C 271.042 220.178 -75.266
C 271.841 217.948 -76.410
C 271.210 214.814 -76.195
C 270.012 212.412 -76.911
C 268.685 209.620 -77.961
C 267.934 206.494 -78.783
C 269.331 202.517 -79.931
C 268.782 199.065 -80.743
C 270.357 196.651 -83.608
C 268.864 193.193 -85.071
C 266.628 190.025 -87.170
C 266.171 188.863 -90.169
C 263.519 185.141 -89.997
C 262.839 182.726 -91.665
C 261.983 178.500 -92.441
C 260.646 176.623 -94.237
C 261.961 171.900 -94.818
C 261.594 170.269 -98.001
C 260.734 166.443 -97.087
C 259.834 163.260 -96.959
C 260.414 159.980 -98.403
C 259.232 156.251 -99.609
C 258.488 151.737 -97.839
C 256.726 148.046 -97.998
C 254.684 144.300 -97.649
C 257.282 139.996 -96.497
C 257.545 136.797 -95.882
C 257.845 134.341 -95.223
C 256.849 131.378 -93.070
C 253.807 128.575 -92.639
C 253.621 124.048 -91.226
C 254.944 121.599 -92.243
C 256.709 121.461 -84.949
C 259.037 119.243 -85.333
C 260.944 118.272 -84.993
C 264.550 119.674 -83.274
C 267.765 119.907 -81.710
C 269.613 122.833 -79.604
C 269.615 124.755 -76.748
C 268.123 125.113 -72.463
C 267.642 125.682 -68.584
C 266.727 127.090 -64.760
C 269.032 128.305 -62.516
C 268.121 127.716 -59.856
C 271.743 129.642 -56.984
C 273.062 129.703 -53.676
C 275.402 129.378 -50.652
C 276.888 129.443 -47.684
C 279.287 129.814 -43.808
C 283.207 129.507 -41.812
C 286.125 131.884 -41.017
C 289.370 133.039 -39.430
C 290.914 130.776 -36.034
C 291.974 129.126 -31.945
C 295.470 127.819 -31.021
C 298.907 127.987 -29.791
C 302.693 127.741 -29.511
C 304.371 127.189 -28.553
C 307.386 127.084 -27.473
C 310.808 125.832 -26.110
C 314.188 123.637 -25.809
C 317.404 122.234 -24.733
C 319.888 119.729 -25.478
C 322.435 117.756 -26.434
C 323.060 116.112 -24.650
C 322.771 113.154 -21.669
C 319.950 110.661 -17.984
C 320.397 107.723 -16.444
C 320.906 104.150 -16.128
C 320.533 101.067 -14.495
C 322.917 98.081 -13.305
C 325.037 95.861 -11.237
C 326.089 93.960 -10.231
C 324.794 90.700 -9.258
C 327.946 86.418 -10.212
C 329.406 84.212 -7.835
C 331.412 81.677 -2.830
C 330.584 80.374 0.120
C 330.549 76.692 0.418
C 330.818 73.568 3.600
C 331.478 71.551 6.099
C 332.108 68.413 7.512
C 332.796 65.314 8.261
C 331.826 60.569 6.745
C 331.068 57.117 7.801
C 332.571 53.425 8.060
C 332.565 50.420 8.611
C 330.922 47.619 8.619
C 330.384 44.102 10.692
C 332.383 41.117 12.681
C 333.769 39.339 13.546
C 334.726 35.195 12.734
C 336.911 32.452 14.794
C 339.126 28.655 13.548
C 340.404 25.133 13.643
C 346.308 23.458 12.632
C 348.071 20.060 11.667
C 350.757 18.375 14.840
C 353.076 16.397 13.565
C 356.742 13.848 14.372
C 357.490 10.895 15.039
C 357.884 8.115 15.251
C 358.305 4.357 16.045
C 359.943 0.329 17.290
C 362.848 -1.553 16.582
C 365.984 -3.028 14.725
C 369.436 -4.516 14.745
C 374.558 -4.469 14.574
C 376.968 -7.033 14.311
C 378.710 -9.692 14.326
C 380.338 -12.866 13.930
C 383.721 -13.511 12.720
C 386.262 -14.131 11.357
C 388.458 -16.198 14.258
C 392.198 -18.402 15.819
C 395.515 -19.847 14.774
C 398.377 -21.349 14.449
C 401.196 -22.697 16.127
C 404.032 -24.172 17.151
C 406.983 -25.456 17.987
C 409.044 -27.555 19.583
C 411.588 -29.121 21.068
C 413.967 -31.161 22.516
C 416.546 -32.660 23.833
C 419.053 -34.044 25.363
C 421.492 -35.380 27.137
C 424.683 -35.230 28.587
C 427.442 -34.887 30.616
C 430.339 -35.323 32.598
C 432.996 -36.614 34.500
C 435.278 -36.533 36.461
C 439.095 -35.566 37.376
C 441.735 -35.447 39.823
C 444.323 -35.178 42.323
C 446.459 -35.040 44.690
C 449.015 -34.945 47.109
C 451.255 -34.788 49.442
C 452.812 -32.918 52.105
C 453.673 -30.669 54.364
C 453.886 -28.980 56.946
C 454.074 -27.717 60.126
C 456.401 -26.245 62.874
C 456.363 -24.081 65.702
C 456.199 -22.433 68.909
C 456.169 -20.753 71.723
C 455.810 -18.863 75.018
C 456.065 -17.089 77.172
C 455.403 -14.544 79.137
C 454.900 -11.681 81.149
C 452.782 -9.167 82.793
C 451.060 -7.066 83.988
C 448.997 -4.717 85.913
C 447.261 -2.699 87.360
C 445.934 1.220 86.825
C 444.256 4.491 87.239
C 441.022 5.822 87.847
C 438.907 8.354 88.735
C 436.740 10.478 88.754
C 434.791 13.081 88.099
C 431.562 14.264 86.907
C 429.747 17.518 86.536
C 426.968 19.716 86.903
C 424.801 21.683 84.917
C 423.059 24.721 84.428
C 419.837 25.272 82.804
C 416.861 26.745 81.493
C 415.287 28.830 80.023
C 413.032 30.831 78.738
C 410.526 32.302 76.118
C 407.825 32.159 73.748
C 406.191 33.389 71.499
C 404.217 33.604 68.717
C 401.157 33.999 67.280
C 400.713 33.865 62.947
C 399.044 34.733 59.278
C 398.011 32.449 56.606
C 396.383 31.874 53.931
C 395.772 30.499 50.617
C 395.340 30.098 47.677
C 394.879 28.886 44.447
C 394.654 26.880 42.054
C 393.551 24.716 39.518
C 394.035 23.848 35.790
C 393.880 22.819 32.137
C 395.237 20.354 30.149
C 397.574 18.589 27.534
C 398.487 16.411 25.371
C 398.911 13.971 22.984
C 400.099 11.951 20.635
C 402.240 10.427 18.581
C 404.082 8.192 16.864
C 405.509 5.460 15.722
C 407.515 3.572 12.864
C 408.469 1.033 10.777
C 411.909 -0.811 10.655
C 415.370 -2.251 9.498
C 417.235 -5.007 9.997
C 419.363 -7.723 9.578
C 422.147 -9.483 9.658
C 425.229 -10.996 9.566
C 427.867 -13.294 9.518
C 430.405 -14.914 10.696
C 432.524 -17.883 11.349
C 435.840 -18.657 12.498
C 439.949 -19.300 12.808
C 442.804 -19.445 15.407
C 445.057 -20.552 17.338
C 447.868 -21.075 19.123
C 450.284 -21.591 21.315
C 453.332 -20.696 23.484
C 455.156 -19.354 25.587
C 456.923 -18.007 27.730
C 459.095 -17.506 30.236
C 460.913 -18.181 33.482
C 462.415 -15.625 35.740
C 464.759 -14.646 38.137
C 465.051 -13.349 41.200
C 466.523 -10.741 43.680
C 467.976 -10.612 47.134
C 469.446 -9.377 49.616
C 469.711 -7.356 52.274
C 469.745 -5.216 54.847
C 469.303 -4.279 58.202
C 469.728 -1.453 60.139
C 471.173 1.587 62.502
C 470.290 3.515 64.528
C 469.093 5.896 67.428
C 468.633 7.851 69.646
C 467.471 10.310 72.110
C 466.565 13.126 73.429
C 464.881 15.414 74.861
C 462.635 17.627 75.770
C 460.615 20.113 76.495
C 457.980 22.453 77.335
C 455.725 24.718 78.309
C 453.412 26.866 78.680
C 450.936 29.556 77.119
C 448.298 31.606 77.487
C 446.038 33.925 77.993
C 444.443 36.621 77.493
C 442.225 39.598 76.463
C 440.019 40.303 74.359
C 437.206 41.637 72.833
C 435.294 43.120 70.478
C 432.152 44.394 68.650
C 429.771 45.522 66.652
C 429.070 47.518 63.162
C 427.252 48.437 61.256
C 424.762 48.546 57.899
C 422.787 49.161 55.695
C 420.702 50.451 53.249
C 419.191 51.486 50.438
C 417.420 51.548 47.612
C 414.951 50.563 45.476
C 413.005 49.873 42.825
C 410.944 48.866 40.557
C 409.081 48.177 37.616
C 406.807 47.213 35.394
C 405.124 46.785 32.761
C 404.128 46.148 29.316
C 401.790 46.022 27.040
C 401.399 45.290 23.624
C 399.308 42.014 21.195
C 400.088 40.757 16.983
C 400.042 40.829 13.297
C 398.499 39.718 9.999
C 399.548 40.479 7.501
C 399.616 39.060 3.933
C 400.352 38.731 1.561
C 402.963 36.908 -1.075
C 405.754 37.154 -3.575
C 406.399 37.895 -5.856
C 406.406 37.414 -9.020
C 406.239 35.232 -11.949
C 407.379 34.832 -14.846
C 405.388 35.607 -18.209
C 404.357 35.461 -20.580
C 404.948 34.983 -23.875
C 407.359 38.696 -26.054
C 404.880 40.210 -27.776
C 405.159 41.171 -30.794
C 404.973 42.983 -33.531
C 405.690 43.661 -37.192
C 407.799 42.319 -40.052
C 409.015 42.474 -42.658
C 411.235 41.435 -45.673
C 410.001 41.461 -49.328
C 408.930 45.042 -51.826
C 408.593 45.323 -55.085
C 410.047 46.887 -56.876
C 408.385 46.889 -60.670
C 409.771 48.304 -63.245
C 411.522 47.800 -66.288
C 413.112 47.936 -69.241
C 414.875 48.251 -72.042
C 415.573 47.721 -75.273
C 416.947 47.351 -78.289
C 417.911 47.044 -81.590
C 419.326 46.832 -84.520
C 420.783 46.379 -87.386
C 422.251 45.668 -90.254
C 425.125 45.240 -92.218
C 427.855 44.106 -93.983
C 430.239 43.188 -96.428
C 431.927 42.414 -99.411
C 434.112 41.245 -101.119
C 437.877 41.371 -102.587
C 440.446 39.847 -104.598
C 443.068 38.231 -106.478
C 445.231 36.627 -108.190
C 447.715 35.107 -110.169
C 449.967 33.564 -111.909
C 452.706 31.219 -112.027
C 455.041 28.982 -111.360
C 456.583 26.339 -110.907
C 457.954 23.200 -110.966
C 461.096 21.073 -111.824
C 462.749 18.045 -110.937
C 464.062 14.710 -110.515
C 465.440 11.778 -110.016
C 466.749 8.261 -109.326
C 468.307 6.020 -108.695
C 469.543 3.552 -106.918
C 471.097 1.035 -104.981
C 471.095 -1.563 -102.383
C 471.105 -3.553 -100.180
C 471.096 -6.371 -97.828
C 471.085 -8.588 -95.762
C 472.188 -9.137 -91.776
C 472.784 -10.573 -88.420
C 471.045 -12.338 -85.878
C 470.938 -14.228 -83.034
C 470.421 -15.251 -80.224
C 470.249 -15.654 -76.935
C 468.149 -15.701 -73.963
C 468.503 -16.441 -70.309
C 467.590 -17.986 -67.233
C 466.672 -17.099 -63.935
C 466.942 -17.668 -60.455
C 464.417 -17.203 -57.860
C 462.669 -17.111 -54.749
C 462.375 -16.551 -51.819
C 461.514 -16.353 -48.663
C 459.938 -14.891 -45.394
C 457.318 -13.452 -43.394
C 456.363 -12.037 -40.880
C 454.469 -10.052 -38.840
C 452.014 -9.688 -36.512
C 450.908 -5.730 -35.063
C 449.496 -2.930 -32.386
C 446.939 -0.350 -32.867
C 444.885 1.769 -31.670
C 443.089 4.926 -31.444
C 442.055 7.624 -30.642
C 440.487 10.721 -30.387
C 438.782 13.234 -31.145
C 436.258 15.645 -31.535
C 435.570 19.436 -31.337
C 434.287 22.991 -30.963
C 433.652 25.677 -33.026
C 434.110 29.128 -34.841
C 433.256 31.797 -36.392
C 431.824 34.572 -37.834
C 431.253 37.471 -39.343
C 431.779 40.297 -41.036
C 431.708 42.835 -43.247
C 431.107 44.791 -45.819
C 431.190 48.392 -47.487
C 430.173 51.061 -49.372
C 431.859 52.516 -52.580
C 433.633 54.882 -55.159
C 433.625 55.432 -58.478
C 433.709 56.917 -61.620
C 434.947 57.971 -64.485
C 436.539 59.235 -67.254
C 437.331 60.456 -70.435
C 438.622 60.381 -73.399
C 438.720 60.899 -77.067
C 441.118 60.944 -79.743
C 444.098 61.995 -82.465
C 446.711 60.436 -84.845
C 448.185 59.483 -87.481
C 450.421 58.738 -89.892
C 452.405 57.492 -92.219
C 455.706 56.221 -93.732
C 458.269 54.571 -94.238
C 460.796 52.865 -94.725
C 463.218 51.081 -96.206
C 464.794 48.691 -98.676
C 467.821 46.596 -98.092
C 470.639 44.886 -99.247
C 472.094 41.881 -99.296
C 475.161 39.560 -98.722
C 476.939 36.732 -100.424
C 479.214 34.637 -100.950
C 481.001 31.883 -100.281
C 482.658 29.122 -99.373
C 483.362 25.682 -99.423
C 485.629 23.519 -97.970
C 488.904 21.229 -97.001
C 489.616 18.739 -95.622
C 490.473 15.260 -93.988
C 491.571 12.714 -92.865
C 492.433 9.641 -91.052
C 493.528 7.662 -88.734
C 493.713 5.431 -86.474
C 493.320 3.534 -83.826
C 493.239 1.832 -81.017
C 492.596 -0.138 -78.045
C 492.237 -2.107 -75.371
C 491.672 -3.508 -72.575
C 490.986 -3.234 -68.668
C 490.101 -4.713 -65.783
C 489.697 -6.253 -62.918
C 489.887 -6.711 -59.785
C 489.655 -6.905 -55.944
C 487.961 -5.710 -53.601
C 486.231 -5.343 -50.619
C 485.182 -3.953 -47.726
C 483.106 -3.393 -44.531
C 481.531 -2.419 -41.791
C 481.573 0.316 -38.762
C 480.345 1.407 -36.508
C 477.885 3.794 -34.112
C 476.310 5.168 -31.929
C 474.996 6.624 -29.075
C 473.940 8.638 -26.608
C 472.114 10.750 -24.783
C 469.233 12.178 -23.648
C 466.861 14.198 -22.389
C 464.275 15.876 -21.442
C 461.925 18.193 -20.135
C 459.199 19.758 -19.058
C 457.192 21.796 -17.730
C 455.491 24.838 -16.672
C 453.187 26.294 -14.875
C 451.921 29.507 -14.214
C 450.402 32.849 -13.974
C 448.790 35.513 -13.274
C 444.993 36.591 -11.459
C 441.529 38.022 -10.784
C 439.320 40.094 -10.283
C 436.180 42.394 -9.311
C 435.298 45.006 -5.310
C 434.452 48.385 -4.768
C 433.014 50.733 -3.811
C 436.054 53.446 -2.047
C 437.649 55.666 -3.535
C 441.604 58.950 -5.573
C 444.028 61.881 -6.013
C 443.809 65.236 -3.944
C 443.356 68.270 -4.551
C 443.994 71.079 -5.534
C 444.855 74.101 -5.658
C 445.677 77.810 -5.561
C 447.214 81.633 -8.727
C 449.548 83.597 -11.625
C 452.000 87.082 -11.096
C 451.100 89.722 -13.049
C 451.222 92.119 -13.891
C 451.833 94.527 -16.988
C 450.867 95.363 -18.165
C 449.973 99.251 -20.439
C 452.333 101.831 -21.663
C 455.344 104.904 -22.692
C 457.384 108.329 -24.750
C 458.498 111.716 -25.341
C 460.882 115.195 -26.067
C 463.005 119.189 -26.435
C 465.529 120.598 -29.011
C 468.181 122.521 -31.690
C 471.735 123.943 -30.820
C 474.532 125.610 -29.245
C 476.354 128.445 -28.214
C 478.245 131.996 -25.426
C 481.674 133.461 -26.750
C 482.193 137.688 -27.896
C 482.738 141.137 -26.630
C 485.081 143.528 -25.720
C 486.628 146.304 -21.190
C 488.618 150.340 -22.717
C 490.963 152.383 -20.149
C 493.620 154.173 -17.999
C 493.149 156.240 -15.061
C 495.669 159.314 -15.060
C 498.334 161.934 -18.812
C 498.076 165.511 -19.843
C 500.844 165.814 -15.766
C 501.257 168.180 -13.622
C 503.680 171.249 -12.534
C 504.374 174.656 -10.400
C 505.260 177.155 -11.037
C 505.376 180.267 -11.258
C 506.958 182.798 -11.157
C 510.314 184.581 -10.111
C 510.311 188.432 -9.714
C 513.139 191.202 -9.019
C 514.379 193.645 -7.485
C 515.177 195.896 -3.083
C 516.470 197.784 0.009
C 515.544 201.521 0.951
C 517.941 204.801 -0.702
C 519.165 206.932 2.430
C 521.993 209.028 5.191
C 526.411 211.901 7.118
C 528.337 213.745 8.745
C 530.778 218.011 6.983
C 531.245 221.254 8.546
C 531.126 224.955 9.451
C 529.558 226.770 12.051
C 529.210 230.070 13.435
C 523.620 233.003 15.467
C 523.008 235.648 17.513
C 519.162 239.030 18.961
C 519.577 242.845 21.011
C 518.104 246.240 20.295
C 517.887 248.723 19.262
C 518.574 251.952 17.284
C 517.009 254.194 14.193
C 517.888 257.171 11.933
C 514.858 260.462 12.109
C 509.537 263.048 13.311
C 509.493 264.685 10.828
C 508.973 268.049 11.525
C 509.370 271.251 10.351
C 506.022 272.961 11.211
C 506.139 275.783 11.775
C 506.948 279.006 11.040
C 507.287 283.542 11.392
C 507.247 285.302 12.851
C 506.148 287.371 15.275
C 505.956 289.774 15.957
C 504.793 291.770 18.318
C 503.231 295.066 19.272
C 502.687 299.204 21.800
C 502.470 301.619 22.554
C 503.467 304.770 20.160
C 504.045 308.262 20.029
C 503.656 311.313 22.178
C 505.947 314.524 22.402
C 507.193 316.904 23.195
C 505.422 319.826 24.042
C 504.449 323.329 27.374
C 505.507 327.521 29.142
C 504.145 330.568 29.171
C 499.626 333.142 30.645
C 499.835 335.706 29.804
C 497.713 337.904 31.570
C 497.752 341.930 31.741
C 497.824 345.761 32.023
C 498.745 349.245 31.619
C 500.175 353.096 31.259
C 500.215 356.483 30.584
C 501.034 360.247 32.842
C 501.080 363.793 32.244
C 499.001 365.707 33.240
C 497.733 369.566 35.359
C 497.233 372.424 34.693
C 495.310 374.704 34.129
C 494.255 377.767 34.377
C 491.432 379.881 34.755
C 489.181 382.338 35.159
C 487.058 384.892 35.321
C 484.600 386.722 36.665
C 482.058 388.780 37.322
C 479.595 390.908 38.472
C 477.193 393.041 39.034
C 474.639 394.978 39.544
C 471.897 396.738 40.067
C 469.203 398.659 38.902
C 466.190 399.905 37.798
C 463.114 401.593 37.349
C 460.166 403.456 37.765
C 457.409 404.448 37.073
C 454.966 406.782 34.853
C 451.619 407.843 34.052
C 448.255 408.778 33.140
C 445.203 409.455 32.503
C 441.915 410.469 31.752
C 438.849 411.238 31.053
C 435.886 410.632 29.087
C 433.614 409.481 26.986
C 431.305 407.886 25.685
C 428.447 406.187 24.859
C 425.046 406.329 22.975
C 422.654 404.238 21.365
C 419.949 402.088 20.324
C 417.537 400.202 19.153
C 414.853 397.760 17.976
C 412.915 396.348 16.526
C 411.593 393.966 14.695
C 410.178 391.566 12.517
C 409.783 388.149 11.226
C 409.592 385.407 10.106
C 408.912 381.979 8.981
C 408.497 379.151 7.974
C 409.788 376.746 4.819
C 410.346 373.910 2.512
C 411.301 370.492 2.597
C 411.584 367.391 1.192
C 412.644 364.778 0.071
C 414.241 362.439 -1.658
C 416.798 359.851 -1.667
C 418.119 357.241 -4.006
C 419.141 353.954 -4.919
C 421.988 352.256 -6.150
C 423.370 349.843 -8.335
C 426.275 347.694 -7.822
C 428.845 345.246 -8.208
C 430.976 343.764 -9.708
C 433.237 341.684 -10.849
C 436.772 340.175 -11.577
C 440.077 339.043 -10.722
C 442.882 338.182 -11.514
C 446.257 337.673 -11.315
C 448.913 335.638 -10.696
C 452.984 337.173 -10.955
C 457.056 337.031 -11.582
C 459.772 338.232 -9.436
C 462.853 338.272 -8.630
C 466.011 339.730 -7.558
C 468.812 340.787 -7.399
C 471.839 342.266 -6.524
C 473.965 343.894 -4.904
C 476.597 344.932 -2.824
C 479.674 347.256 -2.685
C 482.956 349.091 -2.146
C 483.997 352.017 -0.655
C 485.209 355.731 -0.257
C 486.619 358.256 1.118
C 488.429 360.583 2.890
C 489.894 363.348 3.993
C 490.704 366.568 4.316
C 491.302 369.682 5.446
C 491.538 372.411 7.263
C 493.107 376.007 7.869
C 494.409 378.677 9.569
C 492.898 382.258 9.937
C 492.327 386.137 9.795
C 490.899 388.534 11.676
C 490.180 391.520 13.304
C 488.780 394.448 13.870
C 487.419 397.595 14.075
C 486.168 400.672 15.172
C 483.901 402.878 15.843
C 482.211 405.501 17.842
C 479.676 408.017 17.438
C 477.554 411.484 16.506
C 473.960 412.759 15.886
C 471.174 414.209 16.289
C 468.307 415.945 15.927
C 465.250 417.184 15.761
C 462.017 418.387 14.059
C 459.408 418.445 12.403
C 456.788 418.439 10.770
C 453.617 418.942 9.804
C 449.869 419.308 10.144
C 447.333 418.557 7.518
C 444.211 419.058 6.035
C 441.414 417.479 5.124
C 438.695 416.589 2.489
C 434.968 416.252 2.258
C 432.170 415.903 0.883
C 429.788 414.187 -0.732
C 427.593 412.274 -2.380
C 424.835 410.116 -2.645
C 423.077 408.518 -5.151
C 420.501 407.486 -8.186
C 419.186 405.141 -9.360
C 417.253 401.991 -10.720
C 415.582 399.899 -12.055
C 414.028 396.931 -13.555
C 413.409 394.518 -15.624
C 413.000 391.633 -16.900
C 413.302 388.542 -17.959
C 413.686 385.605 -19.379
C 414.230 382.176 -20.416
C 414.481 379.030 -21.511
C 415.290 376.139 -22.555
C 417.936 373.722 -24.278
C 418.886 370.607 -25.108
C 419.562 367.635 -26.311
C 420.869 365.482 -28.239
C 422.942 362.936 -30.255
C 425.838 361.756 -30.331
C 428.521 359.588 -30.679
C 431.559 358.446 -31.611
C 434.654 356.161 -31.817
C 437.558 354.627 -32.201
C 441.110 354.750 -34.206
C 443.671 353.718 -34.599
C 447.782 353.076 -34.180
C 450.661 352.162 -34.273
C 453.846 350.995 -34.974
C 457.090 350.552 -35.705
C 460.405 350.288 -35.448
C 463.348 349.576 -33.879
C 466.539 349.394 -32.843
C 469.420 349.080 -31.426
C 472.835 349.088 -30.461
C 475.771 348.564 -28.996
C 478.846 348.484 -28.299
C 482.334 349.391 -27.774
C 485.395 348.506 -27.059
C 488.586 349.931 -26.673
C 491.301 349.927 -25.536
C 495.075 352.194 -27.165
C 497.212 355.666 -27.705
C 499.287 357.144 -28.334
C 503.334 357.768 -27.728
C 507.011 357.133 -28.085
C 510.258 357.234 -28.048
C 513.190 358.138 -29.827
C 516.261 358.842 -30.985
C 519.371 359.264 -32.081
C 521.959 361.007 -33.291
C 524.759 362.097 -34.740
C 527.621 363.615 -35.933
C 530.442 364.561 -37.267
C 533.126 365.534 -38.813
C 535.704 366.603 -40.574
C 538.345 366.046 -42.814
C 540.455 365.744 -45.517
C 543.031 366.012 -47.926
C 545.769 367.028 -49.877
C 547.573 367.073 -52.287
C 550.477 365.386 -54.538
C 552.534 365.499 -57.492
C 554.473 365.531 -60.534
C 556.079 365.765 -63.282
C 558.074 365.914 -66.179
C 559.769 366.081 -68.933
C 560.075 365.228 -72.425
C 559.636 364.119 -75.503
C 558.826 363.839 -78.475
C 558.116 364.190 -81.809
C 559.276 363.438 -85.445
C 558.010 362.966 -88.741
C 556.815 363.135 -92.142
C 555.767 363.052 -95.247
C 554.284 363.129 -98.761
C 553.519 362.569 -101.398
C 551.619 361.606 -103.896
C 549.719 360.348 -106.599
C 546.563 359.763 -108.389
C 543.987 359.175 -109.741
C 540.923 358.836 -111.733
C 538.343 358.437 -113.273
C 535.514 355.433 -113.886
C 532.553 353.514 -114.996
C 529.018 353.810 -115.114
C 525.935 352.864 -116.244
C 523.074 351.874 -116.439
C 520.270 350.108 -116.279
C 516.992 349.702 -114.752
C 513.996 347.486 -115.124
C 510.518 346.804 -115.481
C 507.934 345.027 -113.846
C 505.110 342.909 -114.054
C 502.156 342.822 -111.911
C 498.990 342.037 -110.460
C 496.832 340.195 -109.493
C 494.082 338.740 -108.465
C 491.474 337.198 -105.989
C 489.365 337.160 -103.076
C 487.604 335.685 -101.086
C 486.033 334.916 -98.149
C 483.273 334.987 -96.160
C 483.386 333.270 -92.156
C 481.899 331.456 -88.765
C 482.242 332.464 -85.260
C 481.312 332.273 -82.220
C 481.706 332.098 -78.606
C 481.800 331.233 -75.737
C 482.249 330.911 -72.301
C 483.165 331.541 -69.375
C 483.379 332.538 -66.014
C 484.577 331.381 -62.534
C 485.266 330.611 -58.879
C 487.755 331.259 -56.587
C 490.885 330.711 -54.281
C 492.871 331.196 -51.816
C 494.556 331.963 -48.917
C 496.739 332.140 -46.424
C 499.531 331.717 -44.648
C 502.327 332.135 -42.819
C 504.906 333.365 -41.196
C 507.818 332.920 -38.534
C 509.989 333.723 -36.013
C 513.880 333.999 -36.193
C 517.723 333.463 -35.614
C 520.534 335.312 -35.556
C 523.659 336.619 -34.775
C 526.905 337.143 -34.978
C 530.329 337.285 -35.205
C 533.691 338.242 -35.053
C 536.542 339.237 -36.209
C 539.656 341.244 -36.278
C 542.840 341.266 -37.945
C 546.765 340.523 -39.143
C 549.113 340.849 -42.193
C 551.407 341.866 -44.126
C 553.965 342.144 -46.304
C 556.123 342.739 -48.732
C 558.238 341.948 -51.847
C 559.070 341.181 -54.722
C 559.847 340.448 -57.618
C 561.312 340.434 -60.634
C 562.894 341.846 -63.765
C 562.896 340.264 -67.140
C 564.321 339.751 -70.287
C 563.701 339.985 -73.559
C 563.632 338.472 -77.141
C 564.517 339.444 -80.652
C 565.038 339.059 -83.722
C 564.123 338.524 -86.900
C 562.959 337.931 -89.980
C 561.808 338.846 -93.169
C 560.762 337.265 -96.055
C 560.494 335.353 -99.686
C 558.657 335.000 -101.946
C 556.252 334.782 -105.057
C 554.763 334.348 -107.615
C 552.400 333.855 -110.380
C 550.232 332.458 -112.339
C 547.585 331.812 -113.980
C 544.521 331.183 -114.973
C 541.560 330.167 -115.968
C 538.100 329.536 -116.836
C 534.999 328.897 -117.903
C 531.960 328.098 -118.377
C 528.740 326.028 -117.300
C 525.453 325.420 -117.643
C 522.373 324.524 -118.314
C 519.830 322.631 -118.426
C 516.663 320.480 -117.998
C 514.602 319.698 -115.777
C 511.666 318.872 -114.130
C 509.557 317.236 -112.061
C 506.383 316.436 -110.031
C 503.971 315.415 -108.012
C 502.844 312.424 -105.475
C 501.018 311.424 -103.619
C 499.091 310.656 -99.988
C 497.286 309.823 -97.710
C 495.117 308.364 -95.440
C 493.610 306.750 -92.914
C 492.292 306.017 -89.939
C 490.730 306.697 -86.985
C 489.564 306.722 -83.834
C 488.391 307.220 -80.870
C 487.328 307.082 -77.487
C 485.941 307.639 -74.519
C 484.895 307.366 -71.557
C 484.637 306.658 -67.994
C 482.836 306.525 -65.274
C 483.160 305.700 -61.871
C 483.666 305.086 -58.567
C 483.658 303.991 -55.093
C 483.082 302.601 -51.029
C 480.800 302.738 -47.449
C 481.002 302.197 -43.665
C 480.447 301.859 -39.363
C 481.119 299.455 -36.998
C 479.307 298.194 -35.558
C 476.145 295.981 -34.543
C 474.478 293.940 -31.590
C 473.353 291.326 -28.964
C 468.664 291.541 -27.546
C 464.904 290.810 -24.291
C 462.451 288.375 -23.678
C 459.948 286.996 -21.763
C 457.940 286.107 -19.368
C 456.909 283.479 -17.222
C 455.580 281.427 -14.921
C 454.005 279.458 -12.754
C 453.783 277.363 -10.153
C 452.948 275.062 -7.887
C 452.378 272.935 -5.229
C 451.409 270.755 -3.005
C 450.568 268.410 -0.924
C 449.888 265.877 1.079
C 447.970 263.073 1.953
C 446.628 259.947 2.474
C 445.396 256.898 3.776
C 444.589 254.145 5.804
C 443.682 251.340 6.413
C 440.735 248.593 6.755
C 439.766 245.191 7.428
C 438.819 241.747 7.940
C 438.213 238.652 8.428
C 437.306 235.316 9.097
C 436.592 232.199 9.604
C 436.057 228.897 8.255
C 435.767 226.228 6.332
C 436.338 223.662 4.702
C 437.358 220.645 3.438
C 436.365 216.953 2.720
C 437.111 214.231 0.548
C 438.308 211.308 -1.198
C 439.194 208.658 -2.912
C 440.517 205.720 -4.955
C 440.816 203.495 -6.632
C 441.521 201.771 -9.335
C 442.021 199.889 -12.286
C 443.758 199.144 -15.438
C 445.082 198.654 -18.049
C 446.965 197.660 -21.039
C 448.452 196.969 -23.588
C 448.030 197.553 -27.697
C 448.564 197.567 -31.357
C 451.066 198.410 -33.729
C 452.422 198.319 -36.864
C 453.519 199.059 -39.594
C 453.955 200.219 -42.672
C 455.611 202.643 -44.823
C 455.875 203.406 -48.479
C 457.617 204.127 -51.501
C 457.773 206.630 -53.996
C 457.987 207.489 -57.419
C 459.623 210.368 -58.955
C 460.924 212.736 -61.288
C 460.818 214.491 -63.716
C 461.380 216.423 -66.302
C 461.655 219.703 -68.417
C 462.718 223.072 -69.092
C 462.545 225.644 -70.702
C 462.704 228.976 -71.449
C 464.350 231.635 -72.791
C 462.612 235.628 -72.624
C 461.880 239.498 -73.842
C 462.116 242.612 -71.927
C 462.296 245.790 -71.819
C 461.588 249.140 -70.586
C 460.613 251.952 -70.225
C 459.772 255.137 -69.099
C 459.405 257.586 -67.184
C 459.728 260.599 -65.411
C 457.768 263.719 -64.266
C 456.414 267.101 -63.190
C 455.108 268.502 -60.326
C 452.478 269.887 -57.760
C 451.355 271.615 -55.310
C 450.601 273.805 -52.766
C 449.114 275.543 -50.362
C 446.844 276.502 -48.114
C 445.207 277.406 -45.315
C 444.347 278.073 -42.214
C 441.904 279.845 -39.634
C 440.900 281.534 -36.832
C 438.632 280.237 -33.930
C 435.708 279.776 -31.355
C 435.311 278.812 -28.155
C 434.234 278.515 -24.864
C 432.571 277.345 -22.271
C 430.505 276.151 -19.802
C 429.066 275.232 -16.748
C 428.100 273.208 -14.419
C 427.640 272.018 -10.940
C 425.764 269.536 -9.141
C 422.789 267.387 -7.161
C 421.804 263.784 -6.173
C 421.280 261.174 -4.457
C 420.047 258.349 -3.093
C 419.334 255.358 -1.887
C 417.653 251.899 -1.794
C 416.791 249.025 -2.531
C 415.992 246.142 -3.294
C 415.312 242.862 -3.142
C 415.654 239.262 -2.035
C 414.747 236.248 -4.030
C 413.723 232.917 -4.263
C 414.590 229.947 -5.519
C 413.800 226.747 -7.582
C 414.287 223.036 -7.364
C 413.933 220.016 -8.138
C 414.395 217.315 -10.066
C 414.964 214.784 -12.179
C 416.684 211.959 -13.358
C 416.406 209.702 -15.957
C 415.444 206.561 -18.430
C 416.554 204.970 -20.631
C 418.206 202.712 -23.402
C 419.059 200.749 -25.493
C 420.443 198.842 -28.306
C 420.942 197.761 -31.318
C 422.294 197.022 -34.102
C 423.867 197.016 -36.982
C 425.079 197.026 -40.035
C 426.893 197.250 -43.162
C 428.489 197.185 -46.097
C 429.870 197.686 -48.915
C 430.260 199.873 -52.213
C 431.934 200.545 -55.048
C 433.285 200.882 -58.015
C 433.482 201.725 -61.066
C 433.835 203.290 -64.569
C 434.362 206.079 -65.885
C 435.467 208.575 -68.023
C 435.387 211.339 -69.960
C 436.631 214.261 -72.140
C 437.218 216.987 -73.917
C 435.435 220.091 -75.876
C 435.677 222.495 -77.270
C 436.004 226.587 -78.067
C 436.323 229.364 -79.216
C 436.398 232.316 -81.025
C 435.909 235.344 -82.385
C 435.929 238.637 -82.917
C 437.186 241.802 -82.733
C 437.672 245.125 -82.624
C 438.539 248.212 -82.275
C 438.814 251.747 -82.128
C 439.863 254.891 -81.893
C 440.061 258.038 -81.943
C 439.368 261.590 -81.529
C 440.179 264.700 -82.101
C 439.039 267.950 -81.393
C 441.277 271.577 -78.303
C 439.845 275.077 -78.918
C 438.851 278.093 -79.977
C 439.670 281.696 -80.122
C 437.521 284.881 -79.803
C 436.739 286.876 -80.489
C 436.084 290.123 -80.716
C 435.648 292.980 -80.319
C 437.768 297.290 -79.634
C 435.589 300.780 -80.104
C 434.915 304.317 -81.380
C 431.376 305.606 -78.882
C 427.206 307.564 -78.267
C 424.237 308.075 -78.062
C 421.995 310.944 -78.188
C 419.276 312.725 -77.464
C 417.391 314.287 -78.770
C 414.994 316.483 -79.953
C 412.450 318.949 -81.854
C 409.781 321.840 -80.202
C 408.692 324.937 -78.407
C 408.895 327.690 -77.268
C 408.034 330.673 -77.047
C 407.654 334.657 -76.522
C 408.243 337.905 -75.545
C 408.727 340.772 -75.601
C 409.571 343.617 -76.221
C 412.247 346.761 -75.671
C 415.519 347.821 -76.146
C 417.607 349.381 -75.639
C 418.807 353.191 -75.458
C 420.521 356.999 -75.027
C 419.730 361.816 -77.175
C 423.405 364.406 -75.870
C 424.715 365.949 -75.738
C 426.640 369.089 -74.436
C 430.135 369.500 -74.820
C 433.649 372.259 -74.739
C 437.649 372.236 -76.026
C 438.539 375.523 -75.239
C 440.112 378.077 -76.763
C 439.700 381.612 -76.427
C 439.207 383.234 -73.789
C 441.045 385.917 -72.959
C 439.696 389.516 -70.843
C 438.341 392.959 -70.588
C 437.580 395.999 -69.659
C 437.055 399.565 -68.767
C 437.828 403.188 -69.741
C 438.219 407.148 -70.421
C 438.108 411.213 -68.815
C 436.246 414.184 -71.161
C 433.975 415.499 -70.563
C 431.033 416.088 -72.043
C 427.113 416.802 -73.571
C 425.067 415.841 -77.660
C 421.351 415.397 -79.209
C 418.294 418.019 -77.880
C 416.706 420.491 -78.597
C 416.202 423.429 -79.828
C 416.531 426.868 -80.013
C 416.609 430.854 -80.167
C 415.080 435.016 -78.998
C 415.907 439.634 -79.689
C 415.902 443.120 -79.395
C 415.290 447.551 -78.531
C 417.261 450.021 -76.927
C 419.417 452.027 -77.067
C 420.840 455.797 -76.652
C 422.885 459.006 -76.438
C 423.943 461.507 -75.698
C 425.575 464.618 -77.321
C 428.919 466.511 -77.440
C 428.345 470.821 -79.547
C 428.515 473.848 -78.849
C 429.143 477.087 -76.854
C 429.249 478.881 -79.935
C 428.707 480.524 -81.537
C 427.489 482.195 -84.364
C 428.576 484.753 -84.599
C 429.622 486.536 -86.902
C 432.385 489.891 -86.500
C 427.059 492.730 -88.817
C 425.931 495.280 -90.146
C 426.301 498.129 -90.241
C 424.095 502.467 -89.411
C 424.802 507.103 -89.538
C 423.300 509.527 -89.315
C 421.335 510.534 -90.556
C 419.520 514.170 -93.276
C 417.193 517.018 -94.743
C 413.842 519.793 -95.527
C 412.571 521.360 -98.073
C 409.598 522.266 -99.781
C 407.162 523.463 -101.757
C 404.885 524.523 -103.935
C 402.136 526.169 -104.902
C 399.399 527.331 -106.413
C 396.657 528.960 -107.735
C 394.068 530.103 -109.355
C 391.349 531.078 -110.837
C 388.454 531.944 -112.164
C 385.864 531.465 -114.479
C 382.991 530.646 -116.190
C 379.925 530.594 -117.953
C 376.837 531.386 -119.429
C 374.168 530.832 -120.705
C 371.964 529.707 -123.902
C 368.725 528.997 -125.308
C 365.496 528.127 -126.663
C 362.546 527.412 -127.648
C 359.362 526.732 -128.987
C 356.402 526.009 -130.082
C 353.830 523.539 -130.627
C 351.995 520.797 -130.751
C 350.024 518.507 -130.090
C 347.443 516.476 -129.113
C 344.380 514.377 -130.274
C 342.408 511.561 -129.342
C 340.040 509.147 -128.081
C 337.966 506.804 -127.105
C 335.659 504.131 -125.660
C 334.066 501.868 -125.222
C 333.201 498.898 -124.123
C 332.300 495.610 -123.185
C 332.328 492.736 -120.896
C 332.488 490.379 -119.098
C 332.209 487.594 -116.724
C 332.135 485.253 -114.800
C 334.056 481.586 -114.281
C 335.147 478.300 -112.981
C 336.289 476.821 -109.963
C 336.983 474.122 -107.985
C 338.367 472.040 -106.268
C 340.360 469.668 -105.078
C 343.043 468.793 -102.782
C 344.877 465.721 -101.674
C 346.233 463.471 -99.269
C 349.340 462.052 -98.351
C 351.197 459.220 -97.333
C 354.114 459.067 -95.143
C 356.860 457.944 -93.158
C 359.289 456.285 -92.579
C 361.827 454.654 -91.300
C 365.521 453.873 -90.273
C 368.713 454.586 -88.778
C 371.657 453.953 -88.361
C 374.982 454.433 -87.734
C 377.630 454.385 -85.597
C 381.586 455.616 -86.946
C 385.708 455.696 -87.034
C 387.971 458.575 -86.919
C 390.877 459.796 -86.468
C 393.729 461.965 -87.104
C 396.399 463.099 -87.864
C 399.151 465.091 -88.621
C 400.889 467.639 -89.155
C 403.090 470.366 -88.934
C 405.955 472.164 -90.790
C 408.990 474.091 -92.018
C 409.598 476.997 -93.766
C 410.497 479.398 -96.739
C 411.512 482.066 -98.190
C 412.871 485.040 -99.259
C 413.968 487.607 -101.053
C 414.514 489.629 -103.649
C 414.730 492.249 -105.752
C 414.506 495.198 -107.186
C 415.732 497.777 -109.944
C 416.580 500.775 -111.358
C 414.809 502.628 -114.304
C 414.027 504.355 -117.739
C 412.173 506.913 -118.897
C 411.020 509.669 -120.673
C 409.369 511.382 -122.952
C 407.799 512.904 -125.600
C 406.200 515.167 -127.737
C 403.722 516.461 -129.362
C 401.577 519.188 -130.663
C 398.986 519.681 -133.104
C 396.825 520.269 -136.622
C 393.302 519.779 -138.129
C 390.401 520.380 -139.250
C 387.525 520.462 -141.005
C 384.461 520.428 -142.237
C 381.468 519.043 -144.218
C 379.155 517.228 -145.170
C 376.831 515.399 -146.056
C 373.827 514.299 -147.059
C 370.056 514.143 -147.302
C 368.019 511.111 -148.043
C 365.144 509.579 -149.303
C 362.630 507.547 -148.472
C 360.422 504.407 -149.102
C 356.807 503.417 -149.024
C 354.288 501.605 -149.488
C 352.303 498.975 -148.883
C 350.519 496.250 -148.119
C 347.977 494.481 -146.461
C 346.740 491.259 -146.390
C 344.744 487.733 -147.095
C 343.780 485.341 -145.697
C 342.286 482.285 -143.713
C 340.981 479.823 -142.624
C 339.872 476.803 -140.858
C 339.739 473.733 -139.833
C 339.718 471.136 -137.996
C 340.376 468.740 -135.853
C 341.162 466.127 -134.023
C 342.075 463.621 -131.572
C 342.692 461.157 -129.401
C 343.835 458.959 -127.411
C 346.865 456.729 -126.124
C 348.126 454.624 -123.828
C 349.168 452.227 -121.851
C 350.895 449.731 -120.930
C 353.415 447.091 -119.694
C 356.355 446.922 -118.639
C 359.190 445.990 -116.873
C 362.402 445.137 -116.278
C 365.627 444.336 -114.329
C 368.645 443.729 -113.123
C 372.454 442.684 -114.147
C 375.105 442.262 -113.388
C 379.130 442.986 -112.516
C 382.040 442.932 -111.700
C 385.361 442.287 -110.963
C 388.702 441.988 -110.864
C 391.944 442.630 -110.421
C 394.642 444.099 -108.939
C 397.635 445.422 -108.177
C 400.270 446.952 -107.118
C 403.482 448.348 -106.549
C 406.178 449.822 -105.282
C 409.103 450.890 -104.782
C 412.401 452.374 -105.209
C 415.360 453.051 -104.006
C 418.354 454.628 -104.959
C 422.304 450.521 -103.480
C 425.267 449.987 -101.786
C 427.744 449.324 -100.896
C 429.709 448.788 -99.422
C 432.339 448.252 -98.328
C 435.969 448.832 -96.967
C 439.484 447.295 -97.411
C 442.074 446.543 -96.267
C 445.915 447.049 -95.228
C 447.814 446.198 -93.686
C 449.133 444.240 -91.270
C 453.377 444.355 -90.951
C 456.429 443.366 -91.354
C 458.881 442.220 -91.503
C 460.277 437.318 -94.170
C 461.410 433.525 -93.302
C 461.985 429.500 -90.976
C 462.935 426.426 -91.426
C 465.317 423.934 -90.594
C 467.204 421.196 -90.135
C 469.102 418.471 -89.967
C 470.684 415.957 -88.424
C 472.683 413.460 -87.478
C 474.378 410.738 -86.200
C 476.305 408.224 -85.423
C 478.380 405.888 -84.544
C 480.604 403.685 -83.501
C 483.614 401.927 -83.894
C 486.840 400.728 -83.838
C 489.825 398.883 -83.391
C 492.286 396.592 -82.376
C 495.077 395.522 -82.013
C 498.400 393.785 -83.523
C 501.762 392.604 -82.998
C 505.186 391.577 -82.508
C 508.193 390.737 -81.846
C 511.475 389.591 -81.291
C 514.528 388.685 -80.706
C 518.040 389.510 -80.674
C 520.987 390.985 -80.868
C 523.558 392.586 -80.239
C 526.371 394.041 -78.932
C 530.261 394.082 -78.908
C 533.029 396.240 -78.303
C 535.792 398.209 -77.072
C 538.374 400.022 -76.182
C 541.170 402.313 -74.962
C 543.498 403.849 -74.692
C 545.425 406.506 -74.655
C 547.601 409.286 -74.845
C 548.407 412.847 -74.422
C 548.985 415.750 -74.208
C 549.959 419.220 -73.513
C 550.674 422.132 -73.072
C 550.962 425.643 -75.308
C 551.459 429.154 -76.361
C 550.418 432.427 -75.464
C 550.703 435.830 -75.565
C 550.196 438.792 -75.984
C 549.528 441.788 -77.244
C 547.175 444.554 -77.480
C 547.033 447.973 -78.999
C 546.424 451.483 -78.981
C 544.455 453.890 -80.665
C 544.193 457.083 -82.162
C 541.304 459.309 -82.306
C 539.131 462.078 -82.902
C 537.927 464.276 -84.547
C 536.407 466.922 -85.741
C 533.602 469.077 -87.413
C 530.248 470.299 -87.848
C 528.142 471.771 -89.471
C 525.075 472.653 -90.698
C 522.358 474.701 -90.683
C 519.005 473.949 -93.363
C 515.748 474.878 -95.715
C 512.394 473.405 -95.710
C 509.316 473.525 -96.518
C 506.109 472.251 -97.676
C 503.639 471.615 -99.251
C 500.643 470.370 -100.514
C 498.080 468.600 -100.815
C 494.822 467.288 -100.763
C 492.182 465.525 -102.955
C 489.145 464.104 -104.740
C 487.654 461.021 -105.122
C 486.583 457.615 -106.753
C 484.807 454.997 -107.251
C 482.479 452.481 -107.543
C 480.799 449.744 -108.375
C 480.092 446.763 -109.695
C 479.171 443.569 -110.229
C 478.215 440.441 -109.900
C 476.725 437.122 -111.488
C 474.893 434.242 -111.729
C 476.207 430.580 -112.064
C 476.961 426.954 -113.358
C 477.411 423.875 -112.077
C 477.393 420.439 -111.550
C 478.481 417.330 -111.535
C 479.722 414.149 -111.908
C 480.430 410.737 -111.592
C 482.190 408.138 -110.819
C 482.821 404.771 -109.405
C 485.351 402.220 -109.484
C 487.824 399.030 -110.533
C 491.324 397.553 -109.829
C 493.630 395.673 -108.745
C 496.393 393.782 -108.344
C 499.201 392.257 -107.512
C 502.908 391.275 -107.816
C 505.992 391.426 -107.947
C 509.071 391.628 -108.031
C 512.333 391.047 -107.513
C 515.457 390.056 -105.627
C 518.909 391.305 -106.269
C 522.379 390.913 -106.186
C 525.186 392.295 -105.022
C 528.795 393.650 -105.533
C 532.144 393.513 -103.853
C 535.237 393.917 -103.519
C 538.017 395.730 -103.062
C 540.641 397.764 -102.644
C 543.072 399.463 -100.765
C 545.746 401.566 -101.357
C 549.418 403.213 -102.203
C 551.023 405.607 -101.655
C 553.218 408.724 -100.668
C 555.224 410.889 -100.178
C 557.164 413.940 -99.548
C 558.592 416.809 -100.018
C 559.429 419.868 -99.774
C 559.530 423.144 -99.612
C 559.742 426.415 -99.834
C 559.605 430.030 -99.640
C 559.766 433.362 -99.462
C 559.426 436.519 -99.599
C 557.837 439.735 -101.314
C 557.260 443.045 -101.262
C 557.110 446.314 -101.433
C 556.801 449.167 -102.786
C 555.848 452.523 -104.421
C 553.299 454.054 -105.394
C 551.022 456.566 -106.117
C 548.767 458.381 -107.857
C 546.056 461.010 -108.615
C 543.633 462.978 -109.706
C 541.513 464.068 -113.018
C 539.419 465.526 -114.145
C 535.596 466.560 -115.488
C 533.084 467.848 -116.567
C 530.588 469.626 -118.180
C 528.090 470.754 -120.115
C 525.060 471.380 -121.358
C 521.694 471.912 -121.209
C 518.397 472.175 -121.801
C 515.179 472.382 -121.893
C 511.730 472.525 -122.716
C 508.431 472.918 -122.717
C 505.405 473.187 -123.564
C 502.149 472.660 -125.109
C 499.088 473.667 -125.636
C 496.185 472.666 -127.347
C 493.006 472.792 -128.563
C 489.564 471.933 -130.951
C 486.294 474.206 -131.736
C 484.420 472.887 -134.612
C 482.556 474.415 -138.078
C 481.319 475.275 -140.301
C 479.107 477.600 -143.069
C 478.074 479.085 -146.667
C 475.137 479.858 -149.201
C 472.886 477.821 -152.236
C 467.745 475.446 -150.940
C 463.238 476.064 -150.810
C 462.032 477.918 -153.438
C 459.758 478.497 -155.849
C 456.829 478.065 -159.459
C 454.390 479.014 -161.313
C 450.306 481.846 -161.540
C 448.493 481.998 -163.692
C 446.932 482.302 -165.457
C 442.271 481.552 -165.900
C 437.063 481.931 -164.180
C 435.974 484.406 -166.391
C 435.335 487.262 -168.245
C 434.721 489.657 -169.847
C 429.297 488.064 -172.387
C 426.957 490.247 -174.796
C 425.585 492.391 -176.715
C 422.385 494.347 -176.477
C 420.130 494.908 -179.251
C 418.387 496.371 -181.511
C 416.940 498.340 -183.259
C 416.191 499.423 -185.498
C 415.554 499.369 -188.430
C 413.836 498.550 -192.088
C 411.551 500.781 -194.077
C 409.292 502.539 -196.124
C 407.666 503.650 -197.863
C 406.148 504.874 -200.669
C 405.820 506.427 -203.447
C 406.342 504.627 -207.341
C 406.896 502.998 -211.147
C 409.318 502.024 -215.489
C 406.450 499.405 -218.052
C 402.346 498.476 -219.752
C 403.905 495.077 -221.218
C 403.093 494.116 -224.347
C 402.142 493.840 -227.327
C 398.199 491.933 -229.488
C 398.772 489.930 -232.213
C 398.915 489.849 -235.504
C 399.119 488.430 -237.595
C 401.680 489.380 -240.554
C 403.058 486.556 -243.767
C 402.323 485.119 -247.434
C 400.041 485.498 -249.902
C 398.221 486.113 -251.624
C 395.795 485.423 -254.250
C 393.264 486.573 -255.602
C 390.044 486.068 -258.520
C 387.693 485.749 -261.588
C 386.986 486.864 -264.789
C 383.726 487.050 -266.356
C 380.428 488.984 -269.091
C 377.410 487.456 -269.024
C 373.543 485.986 -268.915
C 369.874 487.075 -267.904
C 368.216 488.326 -267.172
C 365.938 490.995 -268.207
C 365.104 494.767 -267.502
C 365.399 496.450 -269.532
C 364.655 500.488 -267.579
C 364.999 504.343 -267.301
C 366.938 508.043 -267.540
C 368.551 509.623 -269.514
C 369.708 512.749 -272.484
C 370.453 515.363 -271.941
C 369.346 518.754 -273.047
C 370.778 522.251 -273.789
C 369.194 525.596 -273.961
C 368.601 527.957 -273.476
C 369.242 532.376 -273.513
C 368.938 534.941 -272.633
C 371.042 538.358 -270.353
C 373.216 541.006 -268.911
C 375.348 543.045 -268.812
C 379.041 544.098 -266.690
C 383.354 544.733 -266.984
C 387.133 545.447 -268.256
C 391.217 547.597 -268.088
C 394.206 549.872 -271.404
C 397.597 550.405 -270.308
C 401.104 552.864 -270.248
C 404.090 552.700 -267.923
C 406.598 554.370 -269.105
C 409.643 550.842 -268.850
C 412.854 549.775 -268.877
C 415.780 548.943 -270.016
C 419.265 548.829 -269.363
C 422.594 548.409 -269.282
C 425.903 548.139 -269.450
C 428.928 547.128 -268.434
C 432.174 546.692 -267.805
C 435.415 545.767 -267.057
C 438.618 545.351 -266.607
C 441.788 545.088 -265.958
C 444.962 544.925 -265.070
C 448.222 546.220 -265.047
C 451.222 547.764 -264.366
C 454.580 548.603 -263.639
C 457.974 548.569 -262.730
C 460.611 549.740 -261.875
C 463.994 551.782 -262.730
C 467.095 553.212 -261.586
C 470.118 554.786 -260.400
C 472.738 556.095 -259.133
C 475.764 557.475 -257.976
C 478.460 558.815 -256.785
C 480.103 561.685 -255.344
C 480.874 564.629 -254.064
C 481.352 566.999 -252.135
C 482.139 569.142 -249.580
C 484.623 571.844 -248.291
C 484.805 574.670 -246.130
C 485.162 577.096 -243.483
C 485.503 579.469 -241.247
C 485.637 582.101 -238.489
C 485.987 584.435 -236.978
C 485.213 587.218 -235.419
C 484.492 590.348 -233.940
C 482.328 592.674 -232.093
C 480.505 594.578 -230.730
C 478.533 596.845 -228.621
C 476.805 598.742 -227.009
C 474.190 601.920 -227.695
C 471.778 604.692 -227.270
C 468.667 605.362 -225.698
C 466.256 607.485 -224.536
C 463.650 608.965 -224.061
C 460.866 610.743 -224.368
C 457.227 610.752 -224.392
C 454.444 613.248 -224.616
C 451.382 614.757 -223.601
C 448.180 615.507 -224.903
C 445.494 617.785 -225.222
C 441.925 617.083 -225.521
C 438.379 617.384 -225.805
C 435.833 618.531 -226.896
C 432.769 619.496 -227.540
C 429.220 619.522 -229.186
C 426.097 618.078 -230.234
C 423.522 618.190 -231.845
C 420.798 617.125 -233.615
C 417.485 616.370 -233.780
C 415.736 614.881 -237.484
C 412.788 614.234 -240.293
C 411.742 611.098 -241.871
C 409.615 609.410 -243.535
C 408.446 607.027 -246.025
C 407.242 605.699 -248.428
C 406.181 603.526 -250.932
C 405.854 600.915 -252.627
C 404.750 597.913 -254.077
C 404.259 596.132 -257.464
C 403.275 594.077 -260.503
C 404.635 591.520 -262.370
C 406.441 589.657 -265.316
C 407.256 587.214 -267.220
C 407.650 584.351 -269.084
C 408.600 582.063 -271.293
C 410.335 580.542 -273.701
C 412.140 578.390 -275.558
C 413.921 575.849 -276.640
C 415.393 573.723 -279.653
C 416.386 570.977 -281.437
C 420.002 570.020 -282.557
C 423.174 569.142 -284.692
C 425.882 567.157 -284.465
C 428.515 565.002 -285.175
C 431.585 564.031 -285.870
C 434.786 563.307 -286.884
C 437.858 561.766 -287.538
C 441.019 561.189 -287.174
C 444.071 559.109 -286.868
C 447.642 559.488 -286.993
C 451.607 559.925 -288.209
C 455.033 561.203 -286.963
C 458.017 561.257 -285.903
C 461.264 561.937 -285.303
C 464.287 562.652 -284.183
C 467.412 564.816 -283.592
C 469.282 567.094 -282.664
C 471.114 569.375 -281.677
C 473.693 571.070 -280.367
C 476.576 571.807 -278.032
C 477.819 575.183 -277.062
C 480.363 577.330 -276.005
C 481.193 579.493 -273.602
C 482.465 582.977 -272.430
C 484.830 584.436 -269.914
C 486.541 586.644 -268.485
C 486.984 589.356 -266.568
C 487.156 592.100 -264.662
C 487.542 593.847 -261.640
C 487.636 597.133 -260.585
C 488.707 600.977 -259.589
C 487.953 603.154 -257.773
C 487.057 605.935 -255.133
C 486.733 608.290 -253.317
C 485.702 611.025 -251.096
C 484.414 613.815 -250.074
C 482.641 615.970 -248.547
C 480.223 617.773 -247.255
C 477.858 619.829 -246.270
C 475.030 621.641 -244.911
C 472.608 623.509 -243.567
C 469.978 625.081 -242.722
C 466.405 626.555 -243.654
C 463.516 627.959 -242.666
C 460.922 629.740 -241.752
C 458.473 631.731 -242.076
C 455.209 633.685 -242.683
C 452.340 633.220 -243.842
C 448.915 633.367 -244.359
C 445.977 633.619 -246.004
C 442.180 633.547 -246.651
C 439.054 633.465 -247.725
C 436.663 634.141 -250.962
C 434.136 634.021 -252.135
C 430.801 632.572 -254.201
C 428.134 632.047 -255.524
C 425.075 632.052 -257.147
C 422.491 631.847 -259.277
C 419.984 630.674 -261.138
C 417.413 628.570 -261.909
C 415.049 626.709 -263.404
C 412.807 624.640 -264.451
C 410.422 622.715 -266.240
C 407.990 620.649 -267.170
C 405.782 619.098 -268.800
C 403.989 617.274 -271.394
C 401.215 615.956 -272.502
C 400.001 614.191 -275.289
C 400.435 610.519 -276.385
C 400.602 608.037 -277.530
C 399.926 606.012 -278.583
C 397.980 603.697 -279.852
C 394.481 601.989 -280.315
C 391.394 599.677 -280.585
C 389.797 596.777 -280.191
C 386.899 595.336 -279.908
C 384.546 593.147 -281.408
C 382.009 591.134 -282.292
C 379.321 589.365 -283.128
C 377.658 586.608 -284.039
C 375.517 584.334 -285.210
C 373.511 581.668 -286.097
C 371.295 579.525 -287.161
C 369.206 577.397 -288.444
C 367.245 575.208 -289.944
C 364.521 574.424 -292.010
C 362.365 573.593 -294.561
C 360.040 572.076 -296.753
C 357.901 569.852 -298.433
C 356.182 568.858 -300.695
C 352.744 568.987 -302.818
C 350.800 567.781 -305.600
C 348.925 566.689 -308.483
C 347.450 565.579 -311.086
C 345.580 564.370 -313.813
C 343.996 563.282 -316.419
C 343.208 563.634 -319.921
C 343.006 564.563 -323.083
C 343.494 564.905 -326.118
C 344.142 564.604 -329.469
C 342.618 564.497 -333.047
C 343.424 565.175 -336.449
C 344.431 565.235 -339.915
C 345.211 565.486 -343.088
C 346.437 565.740 -346.692
C 346.780 566.344 -349.407
C 347.988 567.798 -352.091
C 349.064 569.502 -354.996
C 351.600 571.196 -357.046
C 353.628 572.687 -358.618
C 356.176 574.104 -360.849
C 358.280 575.411 -362.596
C 359.552 579.257 -363.591
C 361.380 582.134 -365.028
C 364.702 583.329 -365.391
C 367.049 585.374 -366.799
C 369.217 587.446 -367.263
C 371.021 590.226 -367.415
C 373.886 592.087 -366.162
C 375.652 595.309 -366.884
C 378.501 597.345 -367.537
C 380.165 600.167 -366.204
C 381.824 603.243 -366.743
C 384.556 604.731 -364.835
C 387.157 606.882 -363.671
C 388.379 609.530 -362.976
C 390.303 612.078 -362.241
C 392.124 614.768 -360.059
C 394.145 615.924 -357.318
C 395.206 618.160 -355.553
C 396.432 619.757 -352.790
C 399.048 621.008 -351.011
C 398.397 622.851 -347.116
C 399.127 625.397 -343.956
C 399.392 624.635 -340.382
C 400.285 625.450 -337.436
C 400.010 625.746 -333.820
C 399.685 626.731 -331.006
C 399.291 627.124 -327.570
C 398.852 626.417 -324.553
C 399.223 625.707 -321.134
C 397.800 626.546 -317.647
C 397.010 627.263 -314.001
C 395.126 625.831 -311.497
C 392.159 625.217 -309.000
C 390.670 624.158 -306.370
C 389.591 623.004 -303.315
C 387.795 622.144 -300.661
C 385.164 621.513 -298.710
C 382.885 620.124 -296.657
C 381.136 618.072 -294.778
C 378.425 617.485 -291.937
C 376.905 616.065 -289.220
C 373.487 614.180 -289.093
C 369.804 613.113 -288.263
C 368.038 610.273 -287.888
C 365.790 607.854 -286.804
C 363.061 606.011 -286.734
C 360.008 604.437 -286.697
C 357.371 602.184 -286.241
C 355.157 599.998 -287.122
C 353.177 596.878 -286.843
C 350.229 595.393 -288.264
C 346.308 594.331 -289.208
C 344.186 592.802 -292.052
C 342.452 590.765 -293.746
C 340.157 589.265 -295.708
C 338.348 587.624 -297.931
C 335.964 587.198 -300.920
C 334.763 587.305 -303.765
C 333.626 587.403 -306.634
C 332.162 586.552 -309.528
C 331.188 584.353 -312.446
C 330.375 585.501 -315.897
C 328.732 585.109 -318.954
C 329.251 584.881 -322.244
C 328.522 585.980 -325.903
C 327.978 584.437 -329.276
C 327.211 584.311 -332.315
C 327.678 584.910 -335.578
C 328.350 585.674 -338.766
C 329.641 585.058 -341.973
C 329.798 586.682 -345.016
C 329.080 588.221 -348.761
C 330.499 589.117 -351.168
C 332.452 590.055 -354.456
C 333.508 590.853 -357.139
C 335.322 592.052 -360.096
C 336.614 594.056 -362.288
C 338.670 595.606 -364.157
C 341.139 597.368 -365.409
C 343.352 599.437 -366.679
C 346.184 601.377 -367.837
C 348.679 603.157 -369.166
C 351.076 605.107 -369.911
C 353.168 608.412 -369.197
C 355.876 610.303 -369.818
C 358.261 612.340 -370.767
C 359.764 615.103 -371.177
C 361.747 618.406 -371.111
C 363.381 620.158 -369.099
C 365.765 622.266 -367.724
C 367.076 624.799 -365.916
C 369.703 627.016 -364.178
C 371.545 629.113 -362.406
C 371.418 632.503 -360.137
C 372.732 634.324 -358.483
C 374.312 636.126 -355.056
C 375.694 637.822 -352.971
C 377.144 640.237 -350.956
C 377.939 642.538 -348.647
C 378.953 643.999 -345.826
C 380.782 644.281 -342.962
C 381.985 645.009 -339.910
C 383.385 645.295 -337.018
C 384.437 646.146 -333.737
C 386.056 646.468 -330.853
C 387.017 647.399 -327.998
C 387.106 648.446 -324.510
C 388.799 649.544 -321.944
C 388.305 650.441 -318.581
C 388.866 649.797 -314.728
C 390.123 650.287 -311.438
C 392.906 651.377 -308.047
C 393.144 652.486 -304.916
C 396.292 653.248 -301.496
C 397.856 655.487 -298.151
C 396.447 659.850 -297.473
C 398.099 662.173 -295.421
C 396.649 664.834 -294.526
C 393.588 667.859 -293.712
C 392.083 670.207 -295.389
C 389.298 674.078 -293.794
C 384.331 676.799 -294.588
C 387.054 680.971 -294.144
C 384.612 684.789 -292.879
C 384.763 687.315 -291.073
C 384.829 689.378 -287.890
C 386.380 691.773 -286.336
C 386.431 695.239 -285.584
C 386.954 698.372 -284.497
C 387.738 701.454 -283.529
C 387.198 704.406 -282.047
C 387.173 707.582 -281.029
C 386.950 710.695 -279.553
C 387.091 713.792 -278.542
C 387.059 716.930 -277.710
C 386.814 720.144 -277.004
C 387.662 723.497 -277.589
C 387.865 726.796 -278.550
C 387.978 730.325 -278.758
C 387.778 733.776 -278.135
C 387.679 736.703 -278.831
C 389.524 740.103 -280.007
C 389.281 743.585 -280.894
C 389.006 747.027 -281.941
C 388.527 750.055 -282.826
C 388.249 753.459 -283.682
C 387.863 756.549 -284.571
C 387.280 758.955 -287.194
C 386.688 760.503 -290.050
C 385.315 761.819 -292.489
C 383.361 763.534 -294.721
C 383.066 766.681 -296.989
C 381.485 767.846 -299.960
C 379.404 769.221 -302.568
C 377.708 770.476 -305.077
C 375.509 771.699 -307.945
C 374.507 772.790 -310.324
C 373.309 772.894 -313.378
C 372.255 773.092 -316.747
C 370.422 771.852 -319.681
C 369.055 770.752 -322.075
C 366.998 769.746 -324.944
C 365.408 768.793 -327.342
C 366.072 766.689 -330.883
C 365.635 764.963 -334.125
C 363.603 762.463 -335.614
C 362.348 760.793 -338.317
C 361.610 758.666 -340.351
C 361.641 756.241 -342.616
C 360.934 752.753 -343.375
C 361.003 750.475 -346.347
C 359.657 748.041 -348.570
C 360.394 744.807 -349.800
C 360.539 742.561 -352.528
C 359.992 738.953 -352.549
C 359.603 735.546 -353.541
C 360.334 733.058 -355.046
C 360.498 730.145 -356.537
C 361.378 726.374 -357.094
C 361.521 722.891 -356.210
C 362.576 720.075 -356.653
C 363.561 716.874 -355.965
C 362.927 713.532 -355.897
C 365.903 710.746 -354.358
C 367.915 707.165 -353.993
C 368.707 705.252 -350.970
C 369.605 702.538 -349.568
C 371.378 700.429 -347.189
C 373.236 698.492 -345.852
C 375.079 696.521 -343.655
C 376.216 695.361 -340.979
C 376.896 693.446 -338.115
C 379.771 691.886 -336.069
C 382.165 689.886 -333.903
C 383.818 690.312 -330.909
C 386.717 691.038 -328.363
C 388.314 690.953 -325.588
C 389.717 690.401 -322.497
C 391.661 690.402 -319.808
C 394.083 691.243 -317.674
C 395.882 692.169 -314.983
C 396.864 693.180 -312.014
C 399.716 693.525 -309.274
C 401.183 693.585 -306.183
C 402.833 696.623 -304.367
C 405.387 699.016 -302.594
C 405.383 701.312 -300.135
C 406.242 703.293 -297.410
C 407.370 705.903 -295.746
C 408.873 708.608 -294.255
C 409.868 711.129 -292.043
C 410.056 714.137 -290.873
C 410.031 716.765 -288.260
C 410.932 720.223 -287.873
C 412.978 723.815 -287.326
C 412.676 727.606 -288.011
C 412.263 730.715 -287.576
C 412.450 734.081 -287.638
C 412.096 737.358 -287.844
C 412.514 740.864 -289.370
C 412.372 743.266 -291.308
C 412.167 745.646 -293.264
C 411.702 748.713 -294.537
C 410.151 752.138 -294.944
C 410.025 754.142 -298.083
C 409.873 757.196 -299.770
C 408.079 758.922 -301.994
C 407.781 761.018 -305.257
C 406.070 764.116 -306.494
C 405.401 766.469 -308.459
C 404.091 767.808 -311.236
C 402.740 768.891 -314.100
C 400.190 770.261 -316.088
C 399.736 771.168 -319.388
C 399.627 773.095 -323.020
C 398.084 773.171 -325.514
C 395.816 773.407 -328.724
C 394.388 773.927 -331.301
C 392.491 773.928 -334.443
C 391.708 773.419 -337.544
C 390.234 772.449 -340.192
C 388.799 770.746 -342.602
C 387.713 769.068 -345.208
C 386.133 766.990 -347.720
C 384.658 765.307 -350.201
C 383.573 763.259 -352.375
C 383.997 759.882 -354.431
C 382.695 757.589 -356.514
C 381.586 755.626 -358.893
C 381.736 753.556 -361.292
C 381.989 750.634 -363.789
C 382.453 747.539 -363.789
C 382.287 744.168 -364.577
C 383.325 741.021 -365.227
C 383.174 737.225 -365.863
C 383.567 733.971 -366.298
C 386.323 731.056 -367.049
C 386.927 728.346 -367.311
C 388.009 724.425 -366.340
C 388.663 721.476 -366.219
C 389.615 718.176 -366.658
C 391.117 715.176 -366.730
C 392.214 712.143 -365.881
C 392.091 709.137 -364.276
C 392.750 706.204 -362.775
C 392.966 703.454 -361.102
C 393.894 700.423 -359.507
C 393.959 697.520 -357.891
C 394.831 694.760 -356.641
C 396.671 692.128 -354.921
C 396.964 688.987 -354.081
C 399.118 686.876 -352.274
C 400.721 682.013 -353.933
C 400.748 682.376 -350.084
C 404.187 677.477 -349.192
C 405.511 677.070 -344.997
C 404.662 676.697 -340.177
C 406.513 675.617 -337.744
C 408.733 674.171 -335.379
C 410.231 674.217 -333.154
C 410.922 673.748 -329.964
C 410.957 671.629 -326.609
C 415.189 670.001 -324.623
C 416.406 671.742 -320.846
C 417.152 672.761 -317.430
C 417.176 673.551 -314.112
C 417.151 674.064 -310.347
C 417.309 674.760 -306.460
C 418.296 676.631 -304.264
C 418.822 679.019 -301.040
C 417.916 677.503 -297.208
C 416.725 679.795 -295.598
C 415.451 682.171 -293.461
C 414.526 685.068 -289.587
C 413.962 686.382 -287.290
C 413.218 689.565 -285.169
C 411.829 691.912 -283.269
C 411.313 693.396 -279.915
C 412.230 696.462 -278.924
C 414.835 698.073 -277.196
C 417.932 703.708 -278.978
C 420.049 703.473 -277.211
C 421.658 702.694 -274.654
C 424.049 699.100 -271.164
C 427.112 696.674 -271.794
C 429.903 693.781 -270.120
C 431.632 690.807 -271.291
C 434.188 688.200 -270.518
C 434.555 684.511 -269.294
C 438.301 682.936 -270.231
C 441.562 680.192 -271.730
C 440.374 676.064 -272.476
C 441.667 672.625 -273.022
C 442.532 671.467 -272.223
C 445.136 668.612 -271.703
C 443.470 665.812 -268.016
C 442.698 662.902 -268.136
C 440.988 660.035 -264.828
C 441.600 657.064 -264.336
C 440.404 654.205 -267.234
C 439.718 649.817 -268.081
C 439.910 645.466 -269.694
C 439.090 641.518 -269.297
C 438.941 639.196 -270.888
C 439.368 635.683 -273.661
C 437.595 634.838 -274.910
C 437.327 631.132 -274.701
C 434.917 626.601 -275.809
C 434.815 623.024 -277.048
C 433.835 620.216 -278.393
C 433.564 619.042 -280.337
C 432.477 616.408 -282.615
C 428.954 615.913 -285.183
C 428.264 613.442 -286.042
C 427.262 610.845 -287.410
C 423.861 608.510 -289.493
C 422.353 605.854 -291.119
C 421.101 602.817 -291.823
C 419.646 598.852 -292.952
C 419.851 597.640 -295.967
C 420.326 594.061 -299.905
C 420.807 591.947 -302.151
C 420.831 589.916 -304.597
C 419.219 588.252 -305.897
C 421.599 586.132 -308.525
C 421.014 584.726 -312.386
C 423.233 582.228 -314.519
C 425.433 579.614 -315.773
C 425.719 577.994 -320.145
C 426.944 576.261 -323.291
C 427.890 571.774 -324.053
C 429.825 569.056 -324.304
C 432.164 567.634 -326.195
C 436.045 565.200 -327.294
C 436.433 563.508 -329.562
C 436.553 561.462 -331.495
C 434.923 560.824 -335.117
C 432.983 560.699 -338.177
C 430.625 559.237 -340.183
C 429.605 560.209 -343.691
C 428.986 564.069 -346.948
C 427.287 565.134 -350.248
C 429.109 565.029 -354.482
C 430.366 569.060 -356.160
C 432.171 570.729 -359.499
C 432.134 569.958 -362.593
C 432.570 568.103 -365.686
C 433.559 566.428 -367.726
C 435.575 566.727 -370.946
C 436.994 564.665 -373.638
C 437.472 562.340 -376.290
C 438.441 565.307 -379.804
C 439.401 567.322 -382.870
C 441.974 571.283 -385.954
C 446.463 572.182 -387.399
C 449.771 572.926 -389.115
C 449.952 574.007 -393.668
C 453.092 574.468 -393.774
C 455.166 575.782 -395.753
C 455.206 580.752 -398.658
C 456.784 581.947 -403.473
C 459.974 583.942 -405.087
C 461.065 583.956 -408.593
C 462.793 586.407 -412.313
C 463.468 589.978 -415.002
C 465.176 590.191 -418.432
C 466.084 590.368 -422.725
C 467.033 589.684 -426.352
C 468.387 589.902 -429.515
C 468.216 590.723 -433.210
C 469.094 589.208 -437.829
C 470.379 589.571 -441.379
C 470.901 593.317 -443.974
C 471.873 594.745 -447.297
C 472.601 595.803 -450.246
C 472.939 597.051 -453.636
C 473.787 599.182 -457.311
C 474.084 601.574 -458.279
C 474.739 603.404 -460.161
C 476.334 606.030 -463.108
C 475.225 610.373 -460.188
C 473.506 613.433 -459.481
C 470.461 615.942 -458.961
C 471.080 621.035 -460.671
C 469.155 624.038 -460.035
C 469.966 626.920 -458.918
C 470.609 630.373 -460.873
C 472.140 634.879 -459.881
C 475.110 637.442 -460.122
C 475.113 640.412 -461.896
C 478.734 643.281 -461.619
C 479.244 642.501 -464.734
C 482.165 643.308 -466.869
C 484.649 642.504 -470.074
C 487.148 640.465 -471.629
C 489.917 641.173 -474.840
C 491.697 640.842 -478.762
C 495.230 638.940 -481.510
C 496.240 637.579 -484.444
C 495.747 635.570 -486.867
C 496.471 635.537 -489.772
C 496.820 635.808 -493.377
C 498.088 635.944 -496.365
C 499.360 634.086 -499.106
C 500.585 632.877 -501.988
C 502.026 631.854 -504.804
C 502.238 630.105 -507.650
C 503.166 628.451 -510.393
C 503.666 626.832 -513.402
C 504.668 625.345 -516.125
C 505.682 623.652 -518.703
C 506.666 621.719 -521.190
C 509.182 620.099 -523.019
C 511.470 617.928 -524.396
C 513.372 615.780 -526.466
C 514.548 613.709 -529.048
C 516.304 611.627 -530.330
C 519.839 610.522 -531.951
C 521.881 607.936 -533.405
C 523.975 605.302 -534.707
C 525.642 602.824 -535.832
C 527.605 600.270 -537.254
C 529.365 597.821 -538.432
C 531.674 595.114 -537.837
C 533.697 592.856 -536.529
C 534.855 590.301 -535.228
C 535.706 587.142 -534.210
C 538.355 584.299 -534.405
C 539.614 581.522 -532.566
C 540.436 578.363 -531.027
C 541.394 575.588 -529.567
C 542.217 572.357 -527.713
C 543.474 570.228 -526.394
C 544.518 568.354 -523.909
C 545.885 566.431 -521.276
C 545.794 564.958 -517.911
C 545.761 563.901 -515.137
C 545.599 562.141 -511.920
C 545.494 560.833 -509.188
C 546.971 561.518 -505.347
C 547.737 561.264 -501.737
C 546.064 560.862 -498.632
C 546.010 560.144 -495.292
C 545.682 560.287 -492.280
C 545.847 561.101 -489.067
C 544.139 562.493 -486.171
C 544.811 563.028 -482.526
C 544.047 562.860 -479.052
C 543.681 565.002 -476.261
C 544.277 565.647 -472.836
C 542.186 567.457 -470.454
C 540.860 568.960 -467.499
C 541.011 570.556 -464.966
C 540.577 572.004 -462.059
C 539.651 574.787 -459.469
C 537.546 577.300 -457.991
C 537.131 579.659 -456.120
C 535.826 582.550 -454.845
C 533.756 584.161 -452.678
C 533.458 588.508 -452.719
C 532.829 592.281 -451.178
C 530.663 594.959 -452.425
C 529.120 597.709 -451.974
C 527.876 601.023 -452.819
C 527.375 603.973 -453.004
C 526.348 607.199 -453.812
C 524.973 609.560 -455.340
C 522.825 612.109 -456.443
C 522.760 615.786 -457.609
C 522.097 619.421 -458.491
C 521.642 621.282 -461.355
C 522.406 623.727 -464.330
C 521.795 625.793 -466.699
C 520.647 628.103 -468.974
C 520.353 630.342 -471.406
C 521.103 632.243 -474.042
C 521.160 633.811 -477.021
C 520.564 634.817 -480.093
C 521.001 637.522 -482.965
C 520.190 639.502 -485.636
C 521.682 639.396 -489.243
C 523.478 640.331 -492.604
C 523.155 639.674 -495.889
C 523.089 639.920 -499.355
C 524.121 639.651 -502.472
C 525.545 639.543 -505.596
C 526.127 639.399 -509.043
C 527.025 638.050 -511.841
C 526.760 637.222 -515.443
C 528.796 635.876 -518.081
C 531.553 635.327 -521.161
C 533.588 632.572 -522.948
C 534.569 630.497 -525.130
C 536.355 628.549 -527.223
C 537.828 626.218 -529.040
C 540.686 623.902 -530.166
C 542.883 621.729 -530.176
C 545.038 619.519 -530.146
C 546.959 616.908 -531.005
C 547.838 613.553 -532.513
C 550.551 611.267 -531.373
C 552.911 608.764 -531.978
C 553.867 605.717 -531.006
C 556.585 603.211 -529.796
C 557.685 599.686 -530.441
C 559.530 597.152 -530.290
C 560.936 594.524 -528.762
C 562.243 591.998 -527.000
C 562.395 588.691 -525.827
C 564.458 586.790 -523.813
C 567.432 584.413 -522.258
C 567.911 582.477 -520.107
C 568.410 579.697 -517.363
C 569.228 577.547 -515.450
C 569.816 575.201 -512.689
C 570.862 573.991 -509.873
C 570.970 572.701 -506.967
C 570.611 571.961 -503.790
C 570.606 571.399 -500.554
C 570.029 570.753 -497.036
C 569.694 569.951 -493.811
C 569.259 569.751 -490.669
C 569.099 571.500 -487.102
C 568.350 571.319 -483.830
C 568.060 570.986 -480.583
C 568.553 571.627 -477.516
C 568.757 572.838 -473.864
C 567.564 575.074 -472.030
C 566.283 576.780 -469.297
C 565.817 579.266 -467.060
C 564.253 581.290 -464.180
C 563.189 583.439 -461.903
C 564.018 587.001 -460.093
C 563.254 589.023 -458.330
C 561.499 592.514 -456.840
C 560.430 594.836 -455.227
C 559.711 597.418 -453.035
C 559.284 600.329 -451.421
C 558.040 603.249 -450.396
C 555.572 605.498 -449.703
C 553.710 608.238 -449.140
C 551.548 610.596 -448.729
C 549.760 613.620 -448.231
C 547.458 615.946 -447.650
C 545.966 618.658 -447.050
C 544.895 622.139 -447.086
C 543.078 624.538 -445.819
C 542.414 627.955 -446.311
C 541.834 630.887 -446.492
C 541.057 634.946 -445.857
C 543.592 638.299 -447.152
C 543.656 641.454 -444.922
C 541.482 644.868 -443.909
C 541.860 647.131 -440.927
C 542.824 648.272 -436.186
C 541.895 650.546 -433.814
C 541.973 652.398 -431.622
C 541.013 652.446 -428.447
C 541.474 654.697 -425.174
C 542.874 657.127 -421.991
C 544.562 655.971 -419.102
C 543.756 656.576 -415.927
C 540.898 657.326 -412.903
C 543.255 659.684 -409.774
C 543.067 660.085 -406.264
C 540.649 662.529 -402.688
C 538.710 662.590 -400.068
C 537.075 661.127 -397.744
C 536.054 660.181 -395.418
C 537.287 660.255 -391.489
C 537.200 664.867 -390.371
C 536.903 667.058 -388.096
C 535.933 670.320 -386.626
C 533.404 671.876 -385.511
C 531.748 674.087 -380.248
C 530.144 676.549 -379.529
C 528.001 679.292 -378.113
C 525.167 682.050 -378.279
C 522.944 682.389 -376.481
C 522.693 683.089 -371.821
C 517.821 683.642 -371.263
C 516.135 681.801 -368.857
C 513.866 681.371 -365.690
C 514.617 679.306 -361.958
C 514.615 678.456 -358.995
C 515.208 677.853 -356.257
C 513.861 677.793 -353.292
C 514.249 674.810 -349.548
C 509.989 674.763 -347.472
C 509.359 674.209 -344.726
C 508.541 673.637 -341.877
C 506.880 672.220 -338.946
C 503.227 675.290 -336.305
C 499.728 673.293 -336.024
C 498.198 672.250 -332.310
C 496.615 674.430 -328.630
C 494.963 676.433 -326.657
C 494.842 674.452 -323.157
C 495.207 673.645 -319.320
C 493.279 674.716 -315.459
C 490.501 674.721 -313.611
C 489.448 674.640 -309.908
C 487.605 674.487 -305.956
C 484.229 674.616 -304.181
C 482.685 674.872 -301.375
C 481.723 676.808 -296.448
C 479.355 677.525 -295.470
C 476.512 678.118 -295.039
C 474.627 680.696 -297.603
C 473.806 682.491 -296.757
C 472.508 685.286 -297.960
C 474.454 689.359 -298.066
C 473.599 691.716 -296.408
C 472.080 695.009 -295.396
C 471.672 698.648 -293.804
C 470.221 701.735 -295.069
C 471.130 704.798 -293.922
C 471.300 708.541 -293.024
C 473.655 709.789 -289.849
C 473.919 711.641 -288.544
C 476.684 714.833 -287.251
C 477.780 718.689 -286.146
C 476.521 721.579 -286.356
C 476.389 724.712 -286.929
C 474.602 728.054 -289.129
C 474.291 730.825 -288.970
C 472.832 733.426 -289.350
C 471.376 736.877 -288.811
C 471.467 738.765 -289.903
C 470.352 741.782 -290.363
C 467.972 745.182 -291.373
C 470.405 748.967 -292.692
C 471.572 752.028 -296.528
C 469.206 755.612 -295.416
C 469.004 759.218 -297.602
C 467.401 762.937 -298.189
C 464.047 765.363 -299.297
C 463.002 769.405 -301.576
C 462.338 772.698 -300.976
C 462.200 775.492 -302.387
C 460.836 780.099 -301.385
C 460.831 784.411 -301.905
C 461.286 786.123 -304.813
C 463.484 788.299 -308.448
C 465.018 790.582 -309.210
C 466.202 794.190 -311.075
C 467.589 797.439 -312.848
C 467.292 800.601 -315.131
C 469.938 802.072 -315.357
C 473.843 806.015 -315.583
C 475.504 807.600 -316.681
C 477.518 808.860 -319.234
C 478.636 811.280 -322.087
C 481.420 814.006 -322.189
C 482.905 817.200 -325.533
C 484.306 816.921 -329.874
C 484.559 818.305 -333.836
C 486.152 821.004 -337.215
C 486.977 823.370 -339.981
C 489.025 826.102 -341.069
C 492.033 828.306 -342.202
C 494.369 830.866 -344.324
C 497.860 833.227 -344.370
C 499.420 834.827 -345.955
C 500.786 837.503 -346.675
C 502.365 840.055 -347.795
C 504.008 842.390 -349.893
C 508.210 841.476 -351.118
C 513.170 841.451 -352.075
C 515.391 839.861 -352.375
C 516.842 837.438 -352.656
C 520.133 835.112 -354.123
C 522.122 834.251 -356.746
C 523.172 831.002 -358.714
C 526.608 829.486 -359.558
C 530.315 825.940 -359.376
C 532.518 824.113 -360.686
C 533.463 819.973 -360.639
C 536.430 818.810 -361.992
C 539.923 817.915 -361.921
C 542.356 816.904 -362.627
C 545.263 815.046 -363.911
N -22.465 -16.819 61.279
N 166.872 347.937 -71.679
N 431.677 5.435 49.510
N 457.363 20.924 -69.639
N 449.745 379.346 1.636
N 524.820 339.828 -78.452
N 439.830 236.223 -34.832
N 373.773 486.885 -117.093
N 517.760 430.028 -97.486
N 448.116 591.685 -256.485
N 364.204 600.806 -330.013
N 386.918 733.321 -322.792
N 539.750 599.642 -494.957
