# Supplementary material for: Impact of DNA methylation on 3D genome structure
Source: Nat Commun. 2021 May 28;12:3243. doi: 10.1038/s41467-021-23142-8 (PMC8163762; doi:10.1038/s41467-021-23142-8)
Supplement: Supplementary file 7 — Supplementary Software 2 [file 41467_2021_23142_MOESM7_ESM.zip › Supplementary_Software2/test/output_pos/cartnucl_000000_000074.xyz]

2888
generated by Juergen Walther
C 0.000 0.000 0.000
C 3.055 -0.891 2.919
C 2.842 -1.508 5.019
C 2.865 -2.187 8.596
C 4.169 -4.637 10.988
C 6.268 -8.150 11.910
C 7.219 -9.953 14.440
C 6.727 -12.960 16.256
C 6.762 -15.625 18.297
C 6.767 -18.080 20.538
C 6.980 -21.258 21.567
C 6.812 -24.182 23.162
C 7.038 -27.337 24.546
C 6.929 -30.120 26.243
C 6.603 -32.940 27.817
C 6.087 -35.867 29.251
C 4.600 -37.865 31.721
C 2.640 -39.963 33.620
C 1.266 -42.594 35.543
C 0.604 -45.653 37.139
C -1.057 -47.708 38.580
C -2.869 -49.038 41.941
C -4.927 -51.517 43.550
C -7.124 -53.913 45.115
C -9.079 -56.147 46.288
C -11.090 -58.594 47.825
C -13.048 -60.829 49.110
C -16.397 -61.906 49.911
C -19.664 -62.216 50.266
C -22.653 -62.878 49.824
C -25.724 -64.207 49.086
C -28.937 -65.878 50.508
C -32.406 -66.298 49.821
C -35.732 -67.264 48.807
C -38.838 -67.998 48.058
C -42.375 -68.792 46.870
C -45.146 -69.130 46.628
C -48.239 -68.507 45.723
C -51.618 -67.760 44.997
C -54.286 -66.424 42.853
C -56.404 -65.206 41.167
C -59.146 -64.185 38.950
C -61.369 -63.183 37.150
C -63.719 -59.764 36.710
C -66.180 -57.274 35.517
C -67.147 -55.638 32.518
C -69.325 -53.792 30.642
C -70.618 -51.625 28.957
C -71.842 -48.774 27.782
C -71.500 -46.051 25.392
C -73.408 -43.005 24.341
C -74.908 -40.800 21.981
C -74.750 -37.414 20.970
C -76.431 -34.459 19.995
C -75.337 -31.872 17.664
C -75.162 -28.969 15.594
C -75.511 -26.058 14.969
C -75.833 -23.081 13.639
C -74.844 -19.484 12.457
C -72.811 -17.049 10.763
C -72.006 -14.169 10.222
C -70.055 -11.486 9.397
C -68.993 -9.183 7.127
C -65.950 -6.255 8.204
C -63.926 -2.665 8.069
C -60.335 -2.044 7.693
C -57.920 -0.077 7.030
C -54.623 1.416 7.407
C -52.313 3.244 7.968
C -49.211 4.737 8.480
C -46.115 5.069 8.795
C -42.693 5.705 8.325
C -39.633 7.416 9.937
C -36.423 9.199 10.906
C -33.462 8.395 12.475
C -30.725 8.116 15.275
C -27.802 7.776 16.538
C -24.474 7.584 17.386
C -21.577 7.372 18.992
C -19.365 6.953 21.453
C -16.817 5.948 23.410
C -14.234 4.384 24.708
C -11.201 4.302 27.268
C -8.068 3.659 28.486
C -7.076 1.289 31.427
C -5.694 -0.139 34.810
C -4.243 -2.957 35.938
C -2.244 -5.239 37.636
C -1.364 -7.451 39.912
C -0.588 -9.494 42.562
C 0.791 -11.925 44.667
C 0.869 -14.681 46.356
C 2.341 -17.833 47.633
C 1.716 -20.289 50.181
C 1.452 -22.388 53.775
C -0.541 -25.219 55.489
C -1.306 -28.030 56.730
C -2.474 -30.559 58.630
C -3.867 -33.210 60.022
C -6.363 -35.138 62.224
C -8.985 -36.290 63.385
C -11.629 -37.445 64.481
C -13.947 -39.542 65.695
C -15.849 -42.779 66.144
C -19.425 -43.115 67.139
C -22.043 -44.887 68.624
C -25.074 -46.154 68.027
C -28.833 -46.591 68.927
C -31.416 -49.303 69.089
C -34.167 -50.648 69.774
C -37.457 -51.160 69.404
C -40.747 -51.453 68.870
C -43.614 -52.888 67.438
C -47.036 -52.448 67.590
C -51.029 -52.513 68.572
C -53.681 -52.258 67.346
C -57.208 -52.168 65.596
C -60.062 -52.173 64.699
C -63.361 -51.756 63.144
C -66.190 -50.439 62.280
C -68.608 -49.267 60.576
C -70.549 -47.600 58.521
C -72.598 -45.711 56.782
C -74.537 -43.775 54.412
C -76.558 -42.113 52.335
C -78.085 -40.111 50.397
C -78.701 -36.416 49.062
C -80.112 -34.360 46.809
C -81.861 -32.351 44.899
C -83.302 -29.668 44.012
C -84.515 -26.227 42.775
C -83.346 -23.584 41.575
C -82.946 -20.690 39.710
C -82.219 -17.472 38.988
C -81.532 -14.301 36.913
C -80.722 -11.385 35.580
C -79.771 -7.514 36.451
C -78.941 -4.999 35.574
C -76.463 -1.822 34.456
C -75.191 0.744 33.490
C -74.239 3.956 32.611
C -72.931 7.034 32.350
C -70.865 9.572 31.705
C -68.400 11.213 30.013
C -65.876 13.200 29.029
C -63.359 14.767 27.758
C -60.653 16.917 26.952
C -58.171 18.559 25.474
C -55.885 20.613 24.768
C -52.993 22.820 24.947
C -51.083 25.074 23.557
C -48.217 26.982 24.272
C -45.963 28.524 23.545
C -45.972 31.456 27.103
C -45.527 31.976 29.730
C -45.909 36.134 30.450
C -43.835 38.853 28.982
C -45.546 40.979 28.902
C -49.515 42.076 30.808
C -53.794 43.043 31.339
C -56.150 46.350 31.137
C -57.565 47.360 31.252
C -59.940 48.864 34.872
C -62.256 50.141 36.306
C -62.467 54.720 40.422
C -60.152 60.033 41.735
C -60.309 64.007 42.003
C -58.987 68.358 41.594
C -60.271 71.718 41.479
C -59.532 75.052 42.409
C -60.256 78.064 40.750
C -57.138 82.255 43.380
C -56.884 85.148 44.120
C -55.588 87.960 44.281
C -55.367 92.280 44.659
C -53.264 94.273 43.513
C -51.634 96.272 41.224
C -52.041 98.501 39.085
C -52.100 101.466 38.020
C -50.526 106.171 38.583
C -47.469 109.519 36.945
C -44.609 111.086 36.357
C -36.998 109.244 31.859
C -33.764 110.657 30.391
C -31.011 112.351 31.554
C -29.682 114.363 31.245
C -25.220 114.554 29.710
C -23.533 114.894 27.762
C -21.281 116.794 27.388
C -19.471 118.801 25.451
C -15.515 120.312 26.172
C -13.199 121.632 26.919
C -10.290 120.981 27.544
C -6.412 120.671 25.957
C -2.377 121.961 24.769
C 0.692 123.610 27.507
C 0.813 127.479 28.351
C 2.991 129.418 29.103
C 6.192 131.645 26.197
C 8.416 133.512 26.248
C 11.123 134.831 28.153
C 14.343 136.807 25.094
C 17.155 139.486 24.371
C 18.926 141.817 24.197
C 20.326 144.607 26.436
C 20.874 145.943 25.793
C 20.067 149.835 21.888
C 20.840 153.647 18.770
C 23.438 156.161 17.191
C 27.238 159.254 18.415
C 29.755 159.719 20.246
C 33.913 160.394 22.255
C 34.473 163.703 21.939
C 35.898 167.112 22.504
C 38.589 169.687 19.873
C 37.290 173.845 13.159
C 41.328 175.228 12.115
C 44.118 178.232 8.788
C 44.734 181.930 10.508
C 46.876 184.938 10.230
C 48.487 188.963 11.306
C 49.676 193.424 11.089
C 49.860 197.461 11.354
C 51.386 201.052 9.441
C 50.468 203.443 8.915
C 48.806 205.737 6.686
C 51.102 208.694 9.154
C 52.745 211.624 9.942
C 53.029 215.534 10.175
C 53.353 218.741 11.794
C 51.801 222.382 11.957
C 51.294 226.745 10.765
C 51.386 230.916 13.624
C 52.691 234.728 13.303
C 53.089 239.031 13.541
C 56.138 241.631 15.877
C 57.184 242.831 19.411
C 57.090 245.504 22.151
C 53.400 247.124 25.636
C 51.811 248.941 28.207
C 53.285 250.815 32.960
C 50.051 253.086 35.621
C 49.662 255.835 38.604
C 47.897 256.402 41.793
C 46.525 258.550 44.765
C 46.653 259.923 47.089
C 45.028 262.554 49.560
C 43.986 259.759 52.343
C 41.269 259.857 55.006
C 38.146 258.216 58.526
C 36.436 257.525 62.303
C 34.407 257.875 65.101
C 32.344 259.289 69.087
C 28.454 260.713 70.958
C 24.144 261.721 73.447
C 20.913 260.917 74.802
C 17.274 260.173 75.026
C 13.035 259.831 74.435
C 9.094 259.948 72.403
C 6.308 261.209 72.860
C 2.110 261.529 73.469
C -0.342 260.599 73.381
C -3.769 260.317 74.619
C -7.905 260.406 75.830
C -9.642 259.363 76.591
C -13.506 259.267 77.953
C -17.517 260.467 79.407
C -20.165 258.465 80.258
C -22.118 256.454 81.657
C -23.450 254.708 84.816
C -26.241 252.554 85.564
C -26.685 252.883 88.208
C -26.135 254.533 91.992
C -27.960 253.579 94.831
C -29.332 253.593 99.529
C -32.418 251.353 100.996
C -33.486 249.594 103.734
C -34.101 247.453 105.648
C -33.098 244.160 107.600
C -32.031 241.843 109.537
C -31.595 241.466 112.218
C -30.383 241.964 114.826
C -31.239 240.196 118.560
C -30.351 238.854 122.266
C -23.513 237.449 121.481
C -21.764 234.078 122.283
C -21.551 231.382 124.084
C -20.692 227.941 124.134
C -19.980 224.728 124.794
C -19.542 221.521 125.551
C -17.814 218.666 125.815
C -16.750 215.514 126.051
C -15.235 212.444 126.498
C -14.304 209.339 126.853
C -13.367 206.233 126.956
C -12.355 203.095 126.813
C -12.999 199.667 126.443
C -13.444 196.425 125.376
C -13.282 192.945 124.761
C -12.332 189.570 124.551
C -12.418 186.739 123.531
C -14.180 183.103 123.392
C -14.232 179.760 122.052
C -14.377 176.469 120.580
C -14.308 173.615 119.154
C -14.322 170.355 117.824
C -14.317 167.425 116.447
C -15.434 165.266 113.782
C -16.798 163.960 111.074
C -17.340 163.010 108.181
C -17.279 161.768 104.988
C -18.278 158.815 102.661
C -19.052 158.071 99.265
C -19.194 157.201 95.766
C -19.558 156.373 92.615
C -19.810 155.683 88.871
C -20.603 154.884 86.305
C -21.825 155.115 83.267
C -23.357 155.239 80.083
C -24.188 156.903 76.913
C -24.967 158.323 74.426
C -25.566 159.796 71.118
C -26.172 161.113 68.456
C -29.309 163.188 66.650
C -31.409 165.083 64.266
C -31.242 167.968 62.206
C -32.377 169.939 59.657
C -33.475 172.239 58.010
C -35.317 174.698 56.756
C -35.710 178.282 56.264
C -38.048 180.616 54.500
C -38.872 183.337 52.356
C -40.600 186.422 52.450
C -42.822 188.701 50.909
C -42.838 192.347 51.081
C -43.611 195.802 50.620
C -45.442 198.165 50.397
C -46.902 201.050 49.869
C -48.330 204.612 50.631
C -48.208 207.974 51.902
C -49.578 210.562 52.718
C -50.165 213.498 54.367
C -50.028 216.896 54.504
C -51.418 219.026 58.042
C -53.006 222.158 60.203
C -51.711 223.780 63.222
C -51.692 226.228 65.258
C -51.566 227.885 68.496
C -52.197 229.395 71.008
C -52.230 230.911 74.142
C -51.339 231.741 77.025
C -50.072 233.391 79.854
C -50.908 234.318 83.505
C -51.362 235.761 86.989
C -50.450 234.928 90.206
C -50.708 233.587 93.886
C -49.963 233.273 96.985
C -48.912 233.443 100.255
C -48.464 232.984 103.511
C -48.651 231.632 106.555
C -47.996 230.293 109.574
C -46.555 229.009 112.234
C -46.688 228.044 116.082
C -45.616 227.600 119.302
C -45.224 224.246 121.262
C -45.583 221.359 123.895
C -43.642 219.014 125.327
C -42.173 216.810 127.578
C -41.557 213.977 129.144
C -41.319 210.989 130.820
C -40.241 208.248 132.708
C -39.244 205.215 133.224
C -37.146 202.543 134.703
C -37.150 198.967 135.060
C -37.853 195.041 136.277
C -37.691 191.399 134.998
C -36.755 188.405 134.561
C -36.564 185.067 134.127
C -36.091 181.922 133.238
C -37.055 178.457 131.873
C -38.020 176.195 130.001
C -38.954 173.968 128.079
C -39.158 171.088 126.373
C -37.946 168.026 124.515
C -39.790 166.196 121.843
C -40.504 163.286 120.048
C -40.551 162.004 116.966
C -42.346 160.120 114.075
C -41.625 157.438 111.556
C -42.235 155.323 109.320
C -43.051 154.352 106.220
C -43.926 153.643 103.069
C -43.306 152.841 99.707
C -45.145 152.155 96.866
C -47.347 150.416 93.860
C -47.940 150.717 91.002
C -48.485 151.023 87.114
C -49.170 150.870 84.206
C -49.961 151.335 80.652
C -51.581 152.093 77.953
C -52.444 153.415 75.190
C -53.252 155.440 72.739
C -54.442 157.384 70.373
C -55.257 159.809 67.808
C -56.082 161.826 65.275
C -57.018 164.118 63.283
C -59.103 167.431 62.590
C -59.847 170.000 60.555
C -60.896 172.220 58.384
C -62.876 174.313 57.058
C -65.092 177.229 55.861
C -65.764 180.182 56.645
C -66.555 183.553 56.477
C -68.091 186.477 57.182
C -68.835 190.256 57.199
C -69.772 193.395 57.644
C -72.589 195.777 59.391
C -73.499 198.337 60.020
C -74.040 201.953 62.050
C -74.750 204.723 63.027
C -76.097 207.806 63.851
C -77.555 210.477 65.264
C -78.094 213.222 67.079
C -77.234 216.139 68.624
C -76.998 218.843 70.604
C -76.307 221.442 72.385
C -76.211 224.189 74.629
C -75.467 226.969 76.292
C -75.539 229.473 78.206
C -75.971 231.655 81.091
C -75.948 234.655 82.378
C -76.489 236.265 85.457
C -80.060 238.746 87.584
C -80.906 240.117 90.765
C -85.978 237.499 91.883
C -88.920 239.527 91.057
C -91.152 242.840 92.299
C -94.610 246.553 92.671
C -96.918 247.507 93.166
C -101.042 247.668 91.567
C -103.495 248.603 93.530
C -105.649 250.410 94.046
C -107.142 251.041 95.198
C -110.001 254.666 91.950
C -112.994 256.539 91.320
C -116.208 257.843 91.554
C -119.323 260.210 95.483
C -120.966 259.862 97.879
C -123.157 259.631 96.333
C -127.503 257.871 97.801
C -129.353 258.516 95.653
C -131.757 262.035 88.829
C -136.734 261.076 86.973
C -140.747 261.089 86.582
C -143.287 260.260 87.421
C -147.030 259.520 88.511
C -150.002 261.771 88.001
C -150.851 266.398 87.204
C -154.615 268.109 88.017
C -154.696 272.734 88.374
C -157.337 275.631 88.709
C -157.712 280.265 89.207
C -159.273 282.345 87.342
C -161.481 285.585 87.182
C -162.955 287.948 82.537
C -163.019 290.562 81.810
C -161.779 292.140 78.932
C -163.996 294.486 77.550
C -163.922 296.562 74.880
C -165.821 297.878 73.458
C -167.997 299.676 71.144
C -165.836 299.805 68.056
C -163.439 300.459 65.396
C -164.709 298.886 60.491
C -161.739 302.189 60.550
C -158.596 304.937 60.603
C -157.314 307.720 60.511
C -154.292 308.601 58.954
C -150.964 306.453 56.615
C -149.011 306.076 52.427
C -144.947 304.647 53.247
C -141.436 303.364 52.527
C -137.309 305.309 54.133
C -135.019 305.975 55.749
C -130.865 309.579 54.800
C -128.135 309.692 56.039
C -126.636 308.853 59.547
C -124.083 310.790 59.739
C -120.919 313.109 60.184
C -116.817 311.976 59.943
C -115.319 313.589 64.687
C -111.645 315.181 67.118
C -107.719 314.382 69.577
C -105.081 317.607 70.592
C -102.279 319.950 72.024
C -100.779 320.408 73.420
C -97.975 321.742 76.159
C -97.691 325.040 75.707
C -93.953 327.561 77.310
C -95.273 330.027 78.915
C -95.226 329.143 87.839
C -94.520 332.290 89.142
C -95.147 333.336 91.746
C -97.045 336.097 93.327
C -99.156 338.362 94.462
C -101.443 337.997 97.628
C -102.703 337.294 101.261
C -98.849 335.579 103.779
C -96.680 335.122 107.205
C -95.469 334.425 109.896
C -95.266 334.908 113.092
C -94.781 335.263 116.551
C -98.454 335.147 120.194
C -98.037 336.766 124.104
C -98.442 337.019 127.425
C -97.540 336.027 131.147
C -99.574 335.754 135.252
C -100.978 336.470 139.932
C -101.643 335.708 143.808
C -103.020 334.808 146.988
C -101.284 334.799 150.187
C -97.429 335.159 151.603
C -95.561 336.390 154.524
C -95.579 338.363 158.513
C -95.868 340.283 161.455
C -93.947 339.198 162.557
C -94.267 338.435 165.308
C -91.484 336.188 168.430
C -89.387 334.889 171.599
C -86.896 334.166 173.856
C -85.006 332.804 176.345
C -82.118 332.054 177.402
C -80.054 329.013 178.124
C -76.813 328.479 180.200
C -74.563 325.082 180.227
C -71.216 324.169 180.282
C -68.227 324.837 179.047
C -64.331 325.440 177.047
C -61.090 323.806 176.377
C -58.567 320.440 177.869
C -56.964 318.287 177.020
C -54.556 319.208 173.802
C -50.872 320.504 173.153
C -47.170 318.835 172.943
C -43.267 315.797 171.632
C -42.513 313.589 170.189
C -39.878 312.620 168.157
C -36.302 310.386 166.763
C -34.736 308.511 166.451
C -33.071 306.011 165.048
C -29.771 304.734 165.573
C -26.460 305.640 160.826
C -23.207 305.777 158.936
C -20.798 304.480 155.793
C -18.222 303.350 153.768
C -17.218 301.571 150.108
C -13.104 301.196 147.840
C -11.363 296.701 148.942
C -9.201 295.536 148.648
C -6.025 292.979 148.224
C -5.728 288.435 148.747
C -3.050 286.042 147.578
C -1.698 282.658 147.257
C 2.888 280.058 151.107
C 5.933 278.221 149.594
C 8.612 276.533 150.027
C 10.014 273.902 148.692
C 11.628 270.388 148.545
C 9.887 266.483 148.464
C 9.714 263.321 149.103
C 8.537 260.473 150.770
C 7.977 256.811 152.791
C 10.414 254.094 155.409
C 11.727 254.041 157.933
C 11.811 253.992 161.653
C 12.213 256.381 165.836
C 12.569 255.640 169.950
C 13.495 253.289 171.591
C 15.595 253.324 173.787
C 15.532 254.469 177.223
C 17.217 255.314 179.305
C 19.166 256.128 180.500
C 21.545 255.561 185.240
C 22.743 255.101 188.670
C 23.542 254.687 191.792
C 22.340 254.250 195.100
C 21.801 253.750 198.375
C 21.437 253.482 201.669
C 20.326 252.091 204.503
C 19.311 251.372 207.597
C 18.371 250.155 210.689
C 17.518 249.523 213.772
C 16.435 248.959 216.780
C 15.096 248.397 219.743
C 13.983 249.509 222.878
C 12.230 250.612 225.627
C 10.629 251.034 228.753
C 9.182 250.579 231.921
C 7.476 251.280 234.301
C 6.861 253.411 237.681
C 4.709 254.232 240.450
C 2.481 255.172 243.127
C 0.352 255.846 245.407
C -1.778 256.618 248.102
C -3.864 257.348 250.469
C -6.550 259.427 251.683
C -8.954 261.657 252.066
C -11.680 263.118 252.072
C -14.949 264.126 252.276
C -17.591 266.088 254.352
C -20.642 267.891 254.002
C -24.019 269.139 253.755
C -26.999 270.492 253.569
C -30.512 271.894 253.072
C -32.821 273.481 253.030
C -35.130 275.495 251.853
C -37.507 277.859 250.726
C -39.648 279.375 248.153
C -41.257 280.672 246.023
C -43.651 282.031 243.594
C -45.500 283.227 241.512
C -45.572 286.493 238.918
C -46.542 288.961 236.339
C -47.640 289.068 232.965
C -49.036 290.660 230.283
C -49.533 291.916 227.567
C -49.397 293.748 224.803
C -48.699 293.853 221.234
C -48.907 296.318 218.422
C -49.820 297.411 215.157
C -48.318 298.672 212.214
C -48.376 300.968 209.525
C -47.176 300.516 206.108
C -46.369 300.989 202.663
C -45.328 302.523 200.307
C -44.531 303.733 197.368
C -42.381 304.461 194.181
C -40.308 303.592 191.374
C -38.404 304.362 189.133
C -35.890 304.105 186.831
C -34.840 303.547 183.643
C -30.592 303.599 182.670
C -27.247 304.125 180.318
C -24.449 301.835 179.728
C -21.911 300.946 178.022
C -18.541 299.700 177.441
C -15.636 299.399 176.761
C -12.353 298.351 176.278
C -9.778 296.574 176.390
C -7.136 294.362 175.714
C -3.301 293.994 175.934
C 0.411 293.252 175.619
C 2.807 291.550 177.417
C 5.842 290.883 179.816
C 8.331 289.314 181.080
C 11.019 287.349 181.943
C 13.701 286.034 183.387
C 16.134 285.485 185.603
C 18.286 284.142 187.816
C 19.885 282.150 189.885
C 23.141 281.273 191.980
C 25.600 279.373 193.412
C 26.300 278.818 197.213
C 27.976 278.727 200.759
C 28.003 276.737 203.472
C 28.960 274.942 206.290
C 29.381 274.228 209.479
C 29.975 273.858 212.841
C 30.570 272.601 216.052
C 29.864 271.852 219.117
C 29.792 269.736 222.158
C 29.097 270.046 225.670
C 29.300 270.811 229.765
C 27.051 271.445 232.842
C 25.511 271.025 235.577
C 24.106 271.351 238.624
C 22.257 271.520 241.355
C 20.330 273.228 244.213
C 18.288 274.945 245.771
C 16.200 276.645 247.282
C 13.895 277.662 249.495
C 10.961 277.399 251.866
C 8.588 280.134 252.748
C 6.353 281.665 254.953
C 3.207 282.748 255.227
C 0.606 285.506 256.095
C -2.666 285.858 257.891
C -5.108 287.327 259.205
C -7.943 289.111 259.161
C -10.730 290.935 258.851
C -14.200 291.411 258.597
C -16.401 294.060 258.340
C -18.939 297.222 259.027
C -21.260 298.578 257.852
C -24.529 300.187 256.358
C -26.997 301.697 255.597
C -29.842 303.423 254.049
C -31.570 305.658 252.465
C -33.431 307.126 250.342
C -34.825 308.371 247.645
C -36.046 309.965 245.045
C -37.428 311.203 241.934
C -38.894 312.490 239.221
C -39.756 313.693 236.409
C -38.792 315.496 232.999
C -39.674 316.497 229.915
C -40.684 317.869 227.115
C -40.675 319.895 224.674
C -40.241 322.013 221.485
C -38.479 322.086 218.901
C -37.425 322.500 215.624
C -35.475 323.421 213.026
C -34.151 323.690 209.419
C -32.561 324.093 206.548
C -29.424 325.991 204.756
C -27.841 326.381 202.493
C -24.801 325.894 199.664
C -22.905 325.968 197.311
C -20.860 326.656 194.602
C -18.365 327.327 192.462
C -15.768 326.999 190.394
C -13.804 325.401 188.111
C -11.310 324.294 186.150
C -9.168 322.824 184.237
C -6.380 321.769 182.312
C -4.311 320.262 180.192
C -1.838 319.490 178.395
C 1.533 318.815 177.193
C 3.549 318.077 174.733
C 6.968 317.516 174.134
C 11.126 314.832 174.820
C 15.349 312.777 174.924
C 18.737 310.724 174.599
C 21.526 308.268 173.628
C 24.469 309.796 173.319
C 27.698 308.699 173.039
C 29.543 306.428 171.530
C 32.453 304.892 173.112
C 34.740 302.688 173.530
C 37.977 300.334 173.527
C 41.006 298.102 173.745
C 42.697 296.854 171.756
C 44.540 294.536 170.968
C 46.206 292.707 168.355
C 47.038 290.731 166.965
C 48.850 290.223 165.713
C 55.605 292.817 163.547
C 55.560 292.980 160.076
C 57.852 291.977 157.878
C 59.774 290.257 155.642
C 59.305 290.959 150.321
C 60.330 286.594 149.672
C 61.168 284.332 148.696
C 61.971 280.759 148.012
C 60.337 277.308 147.052
C 59.812 274.514 144.948
C 59.311 270.710 146.422
C 61.231 268.882 145.619
C 62.213 266.546 146.193
C 62.533 263.392 145.481
C 63.812 260.256 146.536
C 64.724 257.065 147.036
C 65.754 253.913 147.273
C 66.046 250.909 148.720
C 66.936 247.866 149.754
C 67.379 244.658 150.953
C 68.262 241.637 151.804
C 69.282 238.732 152.832
C 70.407 235.895 154.087
C 72.866 233.409 154.356
C 75.485 231.348 155.220
C 77.595 228.699 156.240
C 78.925 225.714 157.529
C 81.068 223.868 158.560
C 84.223 221.428 157.901
C 86.796 219.298 159.246
C 89.474 217.300 160.609
C 91.755 215.581 162.033
C 94.255 213.504 163.387
C 96.591 211.717 164.741
C 99.937 211.509 166.073
C 103.004 212.102 167.139
C 105.460 212.838 168.870
C 107.854 213.297 171.278
C 111.366 212.234 172.571
C 114.136 213.447 174.453
C 116.629 214.418 176.874
C 119.048 215.325 178.892
C 121.649 216.594 181.378
C 124.002 217.375 182.684
C 126.334 219.360 183.866
C 129.002 221.416 184.941
C 130.386 224.540 186.293
C 131.492 227.124 187.249
C 132.908 230.087 188.888
C 134.056 232.617 190.100
C 135.932 236.113 188.814
C 137.565 239.430 188.689
C 137.044 242.753 189.824
C 138.114 245.929 190.490
C 138.485 248.940 190.519
C 139.025 252.116 189.725
C 137.617 255.443 189.285
C 138.823 258.901 188.504
C 139.067 262.418 189.012
C 138.453 265.444 187.286
C 139.490 268.718 186.443
C 137.443 271.672 185.809
C 136.329 274.988 185.095
C 136.344 277.594 183.614
C 136.011 280.670 182.535
C 134.580 283.690 180.500
C 131.989 285.847 179.249
C 131.017 288.014 177.352
C 128.897 289.848 175.395
C 126.906 292.568 174.928
C 124.687 293.074 171.212
C 122.816 295.122 168.162
C 119.451 294.665 166.788
C 116.995 295.733 165.066
C 114.233 295.543 162.703
C 112.432 295.796 160.319
C 109.906 295.586 157.934
C 107.298 294.653 156.476
C 104.040 294.317 155.210
C 102.054 293.607 151.978
C 99.641 293.294 149.062
C 97.731 290.815 147.620
C 96.583 288.037 145.095
C 94.565 286.094 143.543
C 91.997 284.382 142.025
C 90.160 282.331 140.172
C 89.324 279.825 138.137
C 87.960 277.093 136.717
C 86.264 274.347 136.097
C 84.742 271.766 133.493
C 82.519 269.562 132.110
C 82.993 265.733 131.508
C 83.320 262.195 129.844
C 82.556 258.999 130.571
C 81.564 255.674 130.379
C 81.833 252.399 130.136
C 82.364 249.054 129.569
C 82.110 245.567 129.422
C 82.824 242.511 130.199
C 82.111 238.976 131.051
C 83.842 235.836 131.299
C 85.730 232.203 130.505
C 88.295 229.733 132.003
C 89.553 227.177 133.385
C 91.469 224.551 134.282
C 93.353 222.218 135.665
C 96.587 220.266 136.393
C 99.452 219.553 137.303
C 102.309 218.883 138.264
C 104.932 217.355 139.688
C 106.837 215.332 142.253
C 110.472 215.614 143.024
C 113.485 214.252 144.150
C 115.909 214.656 146.410
C 119.662 214.982 147.374
C 122.041 213.732 149.989
C 124.803 213.208 151.382
C 127.559 214.105 153.062
C 130.238 215.261 154.699
C 132.134 216.001 157.561
C 135.244 217.312 158.294
C 139.243 217.932 159.026
C 141.037 219.706 160.523
C 143.368 221.956 162.761
C 145.494 223.404 164.290
C 147.711 225.700 166.101
C 149.825 228.081 166.692
C 151.189 230.738 167.790
C 151.967 233.816 168.616
C 152.985 236.899 169.121
C 153.615 240.365 169.965
C 154.455 243.479 170.836
C 154.917 246.600 171.218
C 154.842 250.293 169.747
C 155.057 253.608 170.257
C 155.729 256.785 170.692
C 156.595 259.733 169.899
C 157.096 263.371 168.736
C 155.499 265.652 167.308
C 154.280 268.766 166.392
C 153.293 271.313 164.407
C 151.722 274.664 163.342
C 150.382 277.338 161.932
C 149.925 279.318 158.393
C 148.778 281.416 156.957
C 146.054 283.621 154.676
C 144.473 285.671 153.115
C 143.215 288.238 151.162
C 141.923 290.219 148.781
C 139.784 291.801 146.770
C 136.813 293.243 145.920
C 134.113 294.486 144.354
C 131.289 295.602 143.265
C 128.508 296.798 141.412
C 125.619 298.105 140.418
C 123.259 299.304 138.705
C 120.764 299.881 136.114
C 118.422 301.760 134.831
C 116.198 301.802 132.109
C 111.993 301.320 131.905
C 107.588 301.865 132.149
C 105.463 302.405 131.695
C 101.555 302.801 132.062
C 97.735 304.665 131.452
C 94.778 305.296 132.566
C 92.208 309.023 132.135
C 89.114 309.233 131.729
C 85.892 310.854 131.694
C 83.159 309.752 128.503
C 80.451 307.300 127.989
C 76.397 306.620 127.818
C 72.812 306.650 128.758
C 69.945 307.937 128.651
C 66.787 309.077 129.899
C 63.540 310.159 130.007
C 60.510 309.817 132.060
C 57.465 311.658 133.319
C 53.624 309.937 135.641
C 49.333 308.516 135.736
C 45.913 308.474 136.182
C 45.068 308.652 139.219
C 42.896 307.524 138.694
C 39.894 305.312 138.206
C 37.710 304.845 139.643
C 33.419 305.384 139.987
C 31.713 308.096 139.751
C 32.050 313.460 137.977
C 29.928 315.712 134.961
C 27.752 318.181 133.878
C 23.967 319.517 132.665
C 20.886 320.953 131.458
C 18.262 320.071 126.053
C 16.486 322.014 122.765
C 17.946 324.896 120.039
C 19.274 327.995 117.205
C 19.378 331.890 116.733
C 19.667 334.664 114.450
C 16.857 334.552 110.051
C 14.236 337.933 109.456
C 13.202 341.273 109.151
C 12.800 344.315 107.895
C 14.165 348.539 105.322
C 13.395 351.775 103.003
C 16.478 354.652 100.766
C 17.196 357.263 99.156
C 18.904 360.296 97.712
C 19.114 362.575 95.996
C 15.112 366.388 94.647
C 15.184 369.241 93.588
C 17.948 369.836 90.998
C 19.160 370.682 87.331
C 19.201 372.636 83.726
C 19.162 374.811 81.038
C 18.928 376.154 77.359
C 17.849 379.576 77.488
C 18.644 381.131 74.466
C 19.088 384.322 70.758
C 17.250 388.395 72.601
C 17.700 391.540 70.218
C 18.515 393.802 67.807
C 18.956 397.925 67.931
C 19.970 401.212 68.661
C 17.824 404.369 71.566
C 15.596 406.175 68.919
C 15.587 410.582 70.461
C 14.728 415.009 71.592
C 11.623 418.359 69.645
C 11.797 422.405 70.187
C 7.900 424.874 67.351
C 5.412 427.853 68.514
C 4.094 431.097 67.738
C 2.590 433.301 69.852
C 1.255 437.232 70.966
C 0.129 438.891 76.573
C -0.298 440.886 79.071
C -2.756 443.592 81.872
C -2.252 448.032 83.791
C -4.212 452.226 87.338
C -6.074 453.936 87.385
C -10.552 455.406 86.896
C -14.861 455.608 86.317
C -17.695 456.625 83.935
C -22.191 459.849 87.632
C -26.256 460.672 89.871
C -27.437 461.055 88.979
C -30.008 462.508 89.102
C -31.955 464.919 88.173
C -34.024 466.250 87.802
C -34.623 468.192 85.321
C -36.334 467.721 81.938
C -38.037 469.810 79.547
C -40.267 471.717 79.212
C -41.848 473.980 80.662
C -43.048 477.180 78.108
C -46.698 478.187 77.865
C -47.905 476.913 74.178
C -50.939 477.678 71.100
C -51.976 479.582 68.116
C -51.649 480.165 64.471
C -52.815 483.302 62.326
C -54.400 485.491 62.221
C -52.394 490.720 62.238
C -51.803 494.017 61.295
C -53.738 496.329 58.345
C -58.094 500.354 59.139
C -60.158 505.549 60.680
C -64.361 508.567 61.653
C -66.448 510.261 59.825
C -66.807 511.687 57.900
C -69.623 512.579 57.505
C -68.066 513.659 48.917
C -71.303 514.675 47.839
C -72.256 515.911 45.980
C -72.509 521.639 46.630
C -75.072 522.997 45.422
C -76.523 524.479 46.750
C -79.080 525.136 43.736
C -81.606 528.316 46.389
C -84.592 529.933 45.464
C -85.771 533.045 45.626
C -87.913 533.861 45.420
C -90.438 535.877 45.755
C -93.471 537.050 44.338
C -96.401 538.474 43.530
C -99.173 540.141 42.760
C -102.406 540.458 41.954
C -105.413 541.409 40.869
C -108.708 542.076 40.084
C -111.625 543.152 39.101
C -114.482 544.115 37.899
C -117.348 544.934 36.483
C -119.287 547.030 34.445
C -121.043 548.583 31.925
C -123.480 550.004 29.791
C -126.459 550.965 28.195
C -128.167 552.058 25.971
C -129.586 555.187 23.840
C -131.600 556.385 21.105
C -133.484 557.567 18.264
C -135.206 558.384 15.704
C -137.189 559.515 13.024
C -138.936 560.440 10.460
C -139.074 561.241 6.945
C -138.429 561.762 3.749
C -138.017 561.412 0.704
C -138.130 560.639 -2.632
C -138.998 561.910 -6.205
C -138.159 561.408 -9.630
C -137.797 560.461 -13.093
C -137.347 559.806 -16.273
C -136.721 558.741 -19.883
C -136.122 558.639 -22.618
C -134.387 558.116 -25.355
C -132.488 557.815 -28.323
C -129.949 556.203 -30.434
C -127.792 554.973 -32.060
C -125.504 553.230 -34.340
C -123.488 551.851 -36.135
C -119.503 552.316 -37.277
C -116.173 551.859 -38.821
C -113.692 549.353 -39.226
C -110.893 548.073 -40.709
C -108.113 546.984 -41.251
C -104.837 546.529 -41.508
C -101.892 544.749 -40.324
C -98.251 544.507 -41.168
C -95.222 542.782 -41.896
C -91.916 542.499 -40.672
C -88.446 542.295 -41.328
C -85.873 540.489 -39.475
C -82.781 539.069 -38.392
C -79.843 539.100 -37.798
C -76.694 538.455 -37.160
C -73.412 537.988 -35.082
C -71.412 536.700 -32.385
C -68.878 536.720 -30.707
C -66.817 536.338 -28.006
C -64.511 534.533 -26.274
C -62.986 535.975 -22.454
C -60.264 536.452 -19.394
C -60.718 535.951 -15.794
C -59.499 535.541 -12.880
C -59.223 535.980 -9.278
C -58.373 536.742 -6.505
C -58.067 537.327 -3.088
C -58.789 537.476 -0.046
C -59.155 536.900 3.399
C -58.880 538.605 6.849
C -58.442 539.690 10.463
C -60.452 540.831 13.018
C -62.182 543.300 15.533
C -63.683 544.243 18.200
C -65.080 544.784 21.296
C -66.530 546.090 23.980
C -68.152 548.238 25.951
C -70.306 549.746 28.053
C -72.841 550.491 30.008
C -74.427 552.745 32.865
C -76.264 553.566 35.633
C -79.418 555.860 35.829
C -81.920 558.754 36.695
C -85.227 559.153 37.177
C -88.333 560.179 38.352
C -91.159 561.866 38.489
C -93.879 563.961 38.583
C -97.023 565.399 39.124
C -99.971 566.458 38.325
C -103.625 566.930 38.722
C -106.271 568.942 37.356
C -108.932 572.022 36.449
C -111.316 573.242 33.664
C -113.954 573.917 32.048
C -116.355 575.321 30.142
C -118.685 576.222 27.982
C -120.187 578.146 25.009
C -120.699 579.228 22.160
C -121.194 580.248 19.289
C -122.686 581.160 16.427
C -125.190 581.056 13.596
C -124.616 582.219 10.102
C -125.775 583.485 7.060
C -125.875 582.860 3.782
C -125.317 583.922 0.082
C -127.060 583.699 -3.229
C -127.606 584.286 -6.262
C -126.978 584.061 -9.545
C -126.112 583.721 -12.759
C -126.231 582.234 -15.938
C -124.799 582.728 -19.042
C -123.843 583.966 -22.845
C -122.513 583.019 -25.283
C -120.947 581.593 -28.602
C -119.868 580.928 -31.313
C -118.115 579.744 -34.312
C -115.829 579.388 -36.578
C -113.617 578.152 -38.503
C -111.017 576.644 -39.819
C -108.249 575.499 -41.165
C -105.330 573.739 -42.394
C -102.704 572.214 -43.788
C -99.948 570.860 -44.605
C -96.044 570.384 -44.018
C -93.204 568.725 -44.707
C -90.380 567.416 -45.732
C -87.255 567.223 -46.247
C -83.423 566.832 -46.306
C -81.074 566.133 -44.361
C -78.106 564.896 -43.067
C -75.195 564.817 -41.356
C -72.013 563.412 -39.702
C -69.271 562.668 -38.011
C -66.181 564.263 -35.875
C -63.918 563.878 -34.291
C -61.499 563.274 -30.934
C -59.304 562.780 -28.915
C -56.434 562.530 -26.994
C -53.935 562.828 -24.774
C -52.085 562.582 -22.011
C -50.953 561.097 -19.157
C -49.678 560.371 -16.134
C -48.724 559.276 -13.254
C -47.394 558.745 -10.007
C -46.314 557.466 -7.136
C -44.965 557.043 -4.317
C -43.860 557.469 -0.873
C -42.058 556.449 1.651
C -41.340 557.336 4.977
C -39.815 559.069 8.046
C -38.626 559.729 12.105
C -38.308 560.741 15.399
C -36.812 561.525 17.437
C -34.844 560.722 20.897
C -32.299 559.658 23.156
C -30.730 559.017 25.927
C -28.714 560.329 28.534
C -26.881 561.010 31.262
C -24.892 561.468 33.887
C -23.910 562.909 36.743
C -22.274 564.102 39.394
C -21.024 565.340 42.365
C -19.360 566.354 44.979
C -17.653 567.577 47.455
C -15.930 569.047 49.855
C -12.889 569.907 51.376
C -9.994 571.388 52.505
C -7.388 572.884 54.372
C -5.435 574.436 56.845
C -3.086 575.960 57.950
C 0.787 576.101 59.101
C 3.553 578.035 60.358
C 6.362 580.015 61.458
C 8.700 581.954 62.437
C 11.378 583.878 63.671
C 13.805 585.764 64.688
C 16.596 587.903 63.885
C 18.915 589.724 62.398
C 20.473 592.032 61.052
C 21.914 594.975 60.054
C 25.166 597.110 59.989
C 26.805 599.649 58.105
C 28.152 602.638 56.595
C 29.549 605.216 55.130
C 30.873 608.297 53.311
C 32.423 610.169 51.915
C 33.558 611.928 49.387
C 34.996 613.670 46.668
C 34.832 615.365 43.411
C 34.698 616.599 40.715
C 34.552 618.578 37.627
C 34.415 620.070 34.992
C 35.185 619.344 30.957
C 35.524 619.676 27.289
C 33.614 620.676 24.469
C 33.307 621.628 21.202
C 32.575 621.783 18.262
C 32.132 621.188 15.027
C 29.787 620.440 12.347
C 29.844 620.031 8.625
C 28.707 620.622 5.302
C 27.489 618.830 2.506
C 27.474 618.315 -0.993
C 24.727 617.213 -3.128
C 22.717 616.274 -5.926
C 22.160 614.874 -8.517
C 21.028 613.780 -11.391
C 19.146 611.480 -13.936
C 16.333 609.633 -15.204
C 15.135 607.575 -17.092
C 13.028 605.162 -18.287
C 10.376 604.232 -20.205
C 9.060 600.079 -20.299
C 7.361 596.674 -21.888
C 4.797 594.483 -20.458
C 2.601 592.202 -20.799
C 0.721 589.211 -19.923
C -0.439 586.449 -19.789
C -2.093 583.497 -18.976
C -3.783 581.411 -17.367
C -6.318 579.352 -16.077
C -7.107 575.713 -15.064
C -8.498 572.275 -14.246
C -9.014 570.366 -11.424
C -8.481 567.601 -8.688
C -9.260 565.565 -6.342
C -10.626 563.423 -4.024
C -11.132 561.140 -1.668
C -10.527 558.932 0.757
C -10.466 557.181 3.632
C -10.888 556.119 6.714
C -10.745 553.185 9.384
C -11.657 551.257 12.060
C -9.737 550.754 15.423
C -7.803 549.190 18.457
C -7.539 549.663 21.778
C -7.220 549.188 25.206
C -5.766 548.985 28.156
C -3.973 548.537 31.050
C -2.939 548.292 34.384
C -1.398 549.191 37.080
C -0.999 549.795 40.714
C 1.618 550.441 43.092
C 4.795 550.116 45.773
C 7.637 552.192 47.367
C 9.353 553.821 49.472
C 11.803 555.148 51.370
C 14.007 556.941 53.054
C 17.452 558.449 53.860
C 20.086 560.051 53.649
C 22.683 561.702 53.406
C 25.263 563.732 54.091
C 27.099 566.676 55.596
C 30.111 568.352 54.179
C 33.055 570.195 54.547
C 34.577 573.002 53.575
C 37.636 574.896 52.097
C 39.616 578.017 52.724
C 41.975 580.063 52.418
C 43.761 582.401 50.815
C 45.396 584.680 48.991
C 46.180 587.939 47.943
C 48.362 589.454 45.738
C 51.593 591.190 43.878
C 52.242 593.114 41.761
C 53.034 595.897 39.090
C 54.090 597.934 37.169
C 54.863 600.276 34.451
C 55.800 601.413 31.567
C 55.841 602.852 28.729
C 55.267 603.882 25.668
C 54.984 604.664 22.490
C 54.135 605.679 19.117
C 53.593 606.768 16.006
C 52.822 607.291 12.967
C 51.798 605.889 9.390
C 50.704 606.474 6.267
C 50.091 607.100 3.109
C 50.023 606.586 -0.021
C 49.468 605.629 -3.711
C 47.553 603.867 -5.448
C 45.567 602.704 -8.041
C 44.242 600.561 -10.289
C 41.888 599.166 -13.000
C 40.063 597.491 -15.190
C 39.784 593.974 -17.242
C 38.343 592.316 -18.960
C 35.634 589.440 -20.330
C 33.847 587.550 -21.869
C 32.262 585.368 -24.041
C 30.953 582.758 -25.695
C 28.931 580.285 -26.653
C 25.931 578.721 -27.083
C 23.415 576.531 -27.489
C 20.719 574.770 -27.687
C 18.215 572.283 -28.051
C 15.371 570.598 -28.396
C 13.213 568.353 -28.890
C 11.359 565.218 -28.846
C 8.877 563.400 -29.940
C 7.487 560.201 -29.499
C 6.820 556.738 -29.572
C 5.716 553.259 -31.273
C 3.635 549.318 -31.771
C 0.449 546.587 -32.845
C 1.694 542.338 -31.874
C 1.386 538.693 -32.501
C 3.157 535.703 -33.224
C 3.095 534.741 -34.305
C 1.574 533.196 -37.765
C 0.440 529.781 -39.978
C -2.061 526.402 -40.619
C -4.067 527.211 -43.885
C -5.135 523.589 -44.584
C -6.104 522.315 -47.843
C -8.894 519.344 -48.525
C -11.442 517.459 -49.240
C -12.520 514.367 -50.601
C -14.105 511.619 -51.700
C -15.832 509.071 -52.954
C -16.718 505.858 -53.269
C -17.821 502.865 -54.244
C -18.995 499.661 -54.766
C -20.218 496.807 -55.763
C -21.209 493.915 -56.853
C -21.972 490.917 -58.003
C -22.974 488.778 -60.597
C -23.232 486.552 -63.209
C -23.860 483.807 -65.349
C -24.659 480.667 -66.708
C -24.741 478.510 -68.806
C -26.259 476.993 -72.232
C -26.222 474.396 -74.727
C -26.065 471.880 -77.309
C -25.752 469.549 -79.466
C -25.688 466.989 -81.882
C -25.461 464.651 -84.111
C -24.019 463.457 -87.194
C -22.289 463.049 -89.977
C -20.095 462.331 -92.035
C -17.604 460.957 -93.945
C -16.726 459.146 -97.274
C -14.048 458.667 -99.573
C -11.190 457.661 -101.533
C -8.680 456.881 -103.492
C -5.557 456.048 -105.520
C -3.661 455.651 -107.543
C -1.060 456.234 -109.460
C 1.572 456.925 -111.717
C 4.878 458.283 -112.572
C 7.486 459.517 -113.268
C 10.900 460.562 -114.122
C 13.667 461.583 -114.821
C 15.394 464.957 -116.565
C 17.800 467.433 -117.892
C 20.731 469.170 -116.895
C 23.515 471.038 -117.551
C 25.599 473.241 -117.641
C 27.226 476.108 -118.019
C 28.854 478.938 -116.412
C 30.799 481.977 -117.416
C 33.543 484.242 -117.257
C 34.182 487.671 -116.669
C 35.929 490.621 -117.536
C 37.052 493.332 -115.366
C 38.527 496.324 -114.094
C 39.181 499.250 -114.122
C 40.375 502.272 -113.699
C 40.636 505.939 -112.361
C 40.683 508.495 -109.832
C 40.563 511.416 -108.998
C 39.969 514.181 -107.077
C 41.068 516.604 -104.956
C 38.298 519.560 -103.348
C 37.098 523.202 -101.835
C 35.181 523.930 -98.799
C 34.188 525.984 -96.577
C 31.840 527.543 -94.274
C 29.947 529.404 -92.879
C 27.613 530.952 -90.813
C 25.458 531.349 -88.578
C 23.719 532.091 -85.619
C 20.539 533.809 -84.269
C 17.772 535.630 -82.411
C 14.732 534.835 -80.997
C 10.846 534.506 -80.538
C 8.063 534.187 -78.988
C 5.355 534.044 -76.871
C 2.314 533.838 -75.558
C -0.978 533.370 -75.299
C -4.069 532.347 -74.440
C -6.650 530.795 -73.124
C -10.530 530.682 -72.292
C -13.402 530.066 -70.536
C -16.289 527.599 -71.444
C -19.782 526.064 -72.358
C -21.512 523.238 -71.773
C -24.037 520.938 -71.129
C -26.334 518.653 -71.725
C -28.865 516.520 -72.641
C -31.329 514.037 -72.728
C -32.660 511.214 -73.574
C -34.514 508.049 -73.048
C -36.098 505.471 -74.987
C -38.736 503.215 -77.298
C -38.815 500.263 -79.790
C -39.275 497.383 -81.024
C -40.012 494.747 -82.992
C -40.209 492.004 -84.821
C -40.381 489.921 -88.050
C -39.669 488.654 -90.777
C -38.891 487.387 -93.483
C -38.389 485.181 -95.959
C -37.518 481.881 -97.585
C -36.105 481.412 -101.001
C -35.638 479.512 -103.895
C -33.285 478.196 -105.863
C -31.682 477.625 -109.361
C -30.176 474.844 -111.374
C -29.005 473.401 -113.902
C -26.686 472.822 -116.249
C -24.241 472.469 -118.505
C -21.325 471.024 -119.826
C -19.355 471.370 -122.640
C -17.679 471.162 -126.390
C -15.088 471.401 -127.745
C -11.545 471.477 -129.461
C -9.086 471.437 -131.165
C -5.842 471.836 -132.836
C -3.448 473.117 -134.601
C -0.640 474.298 -135.521
C 2.142 476.001 -135.872
C 4.738 477.910 -136.512
C 7.763 479.896 -136.681
C 10.613 481.593 -137.082
C 13.044 483.637 -137.193
C 14.408 487.368 -137.033
C 17.015 489.482 -136.863
C 19.559 491.525 -137.167
C 21.095 494.206 -137.884
C 22.753 497.665 -138.244
C 22.936 500.386 -136.709
C 24.111 503.366 -135.385
C 24.177 506.629 -134.519
C 25.336 509.903 -132.853
C 25.839 512.892 -131.531
C 24.497 516.746 -131.494
C 24.635 519.316 -130.418
C 23.940 522.600 -127.924
C 23.876 525.236 -126.448
C 23.928 528.506 -125.306
C 23.275 531.625 -124.256
C 22.471 534.239 -122.348
C 22.266 536.013 -119.442
C 21.457 538.104 -116.939
C 20.889 539.787 -114.247
C 19.827 542.038 -111.717
C 19.441 543.804 -108.929
C 18.559 545.944 -106.788
C 16.604 548.214 -104.716
C 16.488 550.573 -102.462
C 14.132 552.521 -100.726
C 12.983 553.931 -97.088
C 11.175 556.177 -94.791
C 10.177 558.645 -93.291
C 8.900 560.052 -89.961
C 6.517 562.283 -88.083
C 5.688 564.925 -88.177
C 4.954 566.669 -85.574
C 4.020 567.718 -83.749
C 3.157 569.306 -80.035
C 0.496 572.713 -79.477
C -1.322 574.507 -79.865
C -5.358 574.059 -79.984
C -9.571 574.137 -79.334
C -11.790 575.547 -77.647
C -14.235 578.092 -75.492
C -17.940 577.046 -74.510
C -20.705 578.751 -74.305
C -23.274 581.458 -72.900
C -24.241 584.901 -72.159
C -26.769 587.323 -71.281
C -30.415 588.061 -73.096
C -32.774 590.408 -69.903
C -35.960 593.305 -71.801
C -38.626 595.998 -70.320
C -40.232 596.915 -67.328
C -40.805 600.361 -66.338
C -40.253 600.217 -62.867
C -40.165 602.743 -60.370
C -34.871 602.897 -57.548
C -34.058 605.507 -56.610
C -32.234 609.072 -55.178
C -31.986 612.633 -51.962
C -30.815 615.956 -51.277
C -30.462 619.646 -48.911
C -29.197 621.500 -48.063
C -29.487 624.989 -44.821
C -27.499 627.063 -42.776
C -24.780 631.162 -41.968
C -21.372 633.740 -41.046
C -22.583 635.646 -37.995
C -24.867 638.884 -37.233
C -26.471 641.148 -34.833
C -26.293 642.407 -32.065
C -27.288 645.079 -29.963
C -29.145 646.641 -26.144
C -29.845 649.780 -23.655
C -29.970 651.395 -20.697
C -31.556 652.511 -16.785
C -32.575 655.253 -15.178
C -33.619 657.499 -12.512
C -35.939 658.263 -9.630
C -40.227 660.776 -9.756
C -42.384 662.337 -10.861
C -45.500 664.160 -11.072
C -49.457 664.320 -12.080
C -51.748 665.336 -14.594
C -55.421 666.290 -15.853
C -57.082 668.578 -13.059
C -59.767 668.643 -11.232
C -58.093 672.036 -10.794
C -56.349 674.480 -7.724
C -55.146 676.487 -4.874
C -51.894 676.118 -1.008
C -48.608 676.832 1.421
C -46.106 678.062 3.878
C -43.904 677.243 7.333
C -41.550 675.943 9.150
C -39.537 677.124 9.745
C -34.562 676.382 10.241
C -32.756 674.056 12.197
C -31.010 673.933 13.777
C -27.614 674.111 15.700
C -25.046 672.775 16.911
C -21.259 674.540 19.326
C -18.333 674.226 21.688
C -16.621 672.722 25.543
C -14.123 673.108 26.892
C -11.933 674.512 27.453
C -10.703 677.799 29.248
C -7.996 679.535 29.957
C -7.016 683.499 30.340
C -3.138 683.339 30.688
C -4.246 688.113 33.972
C -3.808 692.351 33.991
C -2.652 695.466 33.954
C 0.059 698.424 35.274
C 3.375 699.595 33.745
C 5.370 701.585 35.283
C 7.027 704.919 36.721
C 10.538 707.435 36.729
C 12.518 709.217 38.937
C 15.524 711.935 40.931
C 17.534 714.480 40.745
C 18.196 717.789 41.837
C 19.357 720.855 42.561
C 20.514 723.941 42.994
C 21.615 726.554 44.771
C 22.494 729.542 45.965
C 23.714 732.385 47.499
C 24.654 735.335 48.523
C 25.359 738.300 49.640
C 25.863 741.301 50.916
C 25.620 744.796 50.752
C 24.774 748.124 50.998
C 24.579 751.590 51.676
C 25.022 754.838 52.938
C 24.304 757.713 53.467
C 23.916 761.532 52.197
C 22.957 764.928 52.915
C 21.839 768.292 53.587
C 20.795 771.195 54.404
C 19.852 774.505 55.145
C 18.839 777.489 55.891
C 16.168 779.912 55.970
C 13.293 781.520 55.756
C 10.490 782.690 56.342
C 7.639 784.096 57.621
C 5.399 787.273 57.762
C 2.027 788.294 58.288
C -1.214 789.374 59.450
C -4.209 790.416 60.281
C -7.734 791.342 61.410
C -10.329 792.374 61.634
C -13.609 792.460 61.529
C -17.121 792.697 61.196
C -20.525 791.325 61.373
C -23.251 790.149 61.384
C -26.689 788.947 61.843
C -29.509 787.863 62.084
C -32.459 786.275 59.599
C -35.581 784.777 58.298
C -37.723 782.014 58.912
C -40.679 780.337 58.562
C -42.809 778.278 57.903
C -44.838 776.126 56.400
C -45.768 772.647 55.882
C -48.432 770.705 54.104
C -50.974 768.225 53.837
C -51.761 765.363 51.915
C -54.172 763.450 50.172
C -54.358 759.827 49.771
C -55.376 756.518 48.899
C -56.428 754.401 47.056
C -57.689 751.740 45.618
C -57.795 748.331 43.701
C -56.878 744.911 43.071
C -56.823 742.458 41.276
C -55.754 739.521 39.892
C -55.899 736.129 39.667
C -53.259 733.977 36.948
C -52.070 730.933 34.433
C -48.957 729.003 34.446
C -47.274 726.456 33.536
C -44.356 724.615 32.379
C -42.361 723.047 30.781
C -39.582 721.370 29.524
C -36.659 720.278 29.279
C -33.736 718.333 29.329
C -30.690 717.304 27.196
C -27.719 715.728 25.431
C -24.321 716.264 25.238
C -20.838 717.414 23.837
C -17.656 717.462 23.484
C -14.254 716.985 23.312
C -11.012 717.202 22.638
C -8.100 718.390 21.527
C -4.927 719.470 21.208
C -1.827 720.424 21.743
C 1.819 721.177 20.367
C 5.238 721.308 20.288
C 7.520 724.477 20.273
C 10.132 727.231 19.281
C 12.352 729.249 20.806
C 15.165 731.135 21.591
C 17.104 733.782 21.876
C 19.034 736.622 21.783
C 21.424 739.107 22.379
C 22.530 741.968 23.401
C 24.877 744.289 25.086
C 25.545 747.815 25.279
C 26.813 751.720 24.552
C 26.012 755.385 25.474
C 26.202 758.270 26.769
C 26.173 761.582 27.398
C 25.797 764.696 28.430
C 24.516 768.321 28.316
C 22.649 770.783 28.269
C 20.741 773.210 28.266
C 19.346 776.187 28.927
C 18.306 779.188 30.979
C 15.350 781.369 30.352
C 13.701 784.440 30.572
C 10.920 785.892 31.715
C 7.782 788.135 31.214
C 5.921 790.853 33.003
C 3.819 793.149 33.401
C 0.732 794.384 33.805
C -2.448 795.368 34.148
C -5.309 796.283 35.968
C -8.528 797.339 35.302
C -11.926 799.491 34.448
C -14.830 799.425 34.861
C -18.683 799.407 35.677
C -21.623 799.804 36.063
C -25.261 799.638 36.520
C -28.409 799.228 35.878
C -31.411 798.176 35.915
C -34.169 796.401 35.832
C -36.969 794.747 35.369
C -39.874 792.584 35.283
C -42.714 790.825 35.213
C -45.111 788.775 34.827
C -46.778 785.772 32.824
C -49.176 783.427 32.607
C -51.772 781.473 32.184
C -53.883 779.703 30.609
C -56.029 777.139 28.696
C -55.800 774.244 27.531
C -56.541 771.003 26.549
C -56.678 768.244 24.608
C -57.269 764.582 23.569
C -57.465 761.553 22.257
C -57.010 759.421 18.807
C -56.971 756.952 17.509
C -55.594 753.315 15.973
C -55.180 750.595 14.723
C -55.155 747.648 12.903
C -54.579 745.089 10.811
C -53.320 742.327 9.430
C -51.856 739.247 9.434
C -50.176 736.425 8.722
C -48.518 733.666 8.515
C -46.643 730.803 7.577
C -45.095 727.865 7.444
C -43.562 725.281 6.486
C -41.214 723.004 4.884
C -40.282 719.953 4.188
C -37.736 718.245 2.468
C -39.579 714.578 0.070
C -39.155 712.351 -2.584
C -38.766 709.692 -2.683
C -41.622 707.711 -2.404
C -40.373 705.114 -1.543
C -37.774 701.822 -2.080
C -35.142 698.799 -3.808
C -33.137 696.832 -3.903
C -27.749 695.873 -5.205
C -24.984 694.054 -3.801
C -22.698 690.858 -2.822
C -19.403 689.187 -3.832
C -17.329 685.616 -4.520
C -15.878 684.496 -6.124
C -15.974 681.092 -8.220
C -13.313 678.345 -8.367
C -13.323 672.596 -7.295
C -12.870 669.868 -8.999
C -10.647 667.208 -9.752
C -9.023 664.458 -10.786
C -7.462 661.823 -12.079
C -5.829 658.903 -11.978
C -3.947 656.204 -12.523
C -2.297 653.181 -12.761
C -0.528 650.528 -13.445
C 1.428 648.002 -14.018
C 3.585 645.540 -14.440
C 6.179 643.992 -16.223
C 9.158 642.805 -17.474
C 11.932 640.878 -18.523
C 14.300 638.341 -19.067
C 16.953 637.172 -19.877
C 19.565 636.033 -22.745
C 22.796 634.695 -23.606
C 26.095 633.511 -24.464
C 29.057 632.448 -24.988
C 32.224 631.132 -25.788
C 35.204 630.034 -26.417
C 38.677 630.743 -27.088
C 41.623 632.148 -27.587
C 44.430 633.385 -27.197
C 47.628 634.242 -26.315
C 51.375 634.215 -27.362
C 54.429 635.978 -26.863
C 57.616 637.344 -25.862
C 60.526 638.686 -25.169
C 63.778 640.355 -24.079
C 66.254 641.663 -23.968
C 68.412 644.106 -23.577
C 70.763 646.742 -23.419
C 72.043 649.909 -22.064
C 72.977 652.540 -21.055
C 74.477 655.524 -19.534
C 75.601 658.081 -18.356
C 75.699 662.151 -19.266
C 76.298 665.800 -19.170
C 75.894 668.557 -16.972
C 76.521 671.771 -15.998
C 76.258 674.696 -15.237
C 75.630 677.954 -15.176
C 73.618 680.657 -13.803
C 73.475 684.395 -13.979
C 73.287 687.679 -12.613
C 71.234 690.555 -12.770
C 70.957 694.075 -12.969
C 68.395 696.249 -11.545
C 66.464 699.081 -10.545
C 65.133 701.736 -10.950
C 63.664 704.655 -10.711
C 60.783 707.303 -10.709
C 57.587 708.648 -9.755
C 55.315 710.631 -10.134
C 52.155 711.934 -10.087
C 49.778 713.884 -8.628
C 45.790 714.178 -10.359
C 42.165 715.927 -11.255
C 38.780 714.596 -10.813
C 35.631 715.040 -10.642
C 32.114 714.305 -11.220
C 29.267 714.304 -12.163
C 25.929 713.631 -12.884
C 23.193 712.119 -13.037
C 19.932 710.922 -12.525
C 16.639 710.088 -14.355
C 13.108 709.435 -15.594
C 11.234 706.709 -16.560
C 9.409 704.117 -18.875
C 7.283 701.872 -19.710
C 4.693 699.657 -20.171
C 2.561 697.416 -21.373
C 1.212 695.107 -23.366
C -0.165 692.322 -24.665
C -1.348 689.296 -25.156
C -3.555 686.776 -27.286
C -5.698 684.195 -27.962
C -4.931 680.870 -29.861
C -4.941 677.927 -32.456
C -4.527 674.588 -32.465
C -4.793 671.189 -33.141
C -4.091 668.261 -34.477
C -3.350 665.401 -36.229
C -2.970 662.088 -37.290
C -1.372 659.358 -37.959
C -0.780 655.700 -37.995
C 1.344 653.306 -39.629
C 3.095 650.659 -42.335
C 6.471 648.978 -43.172
C 8.753 646.802 -43.472
C 11.297 644.852 -44.517
C 14.037 643.091 -45.063
C 17.409 642.227 -46.699
C 20.354 642.370 -47.624
C 23.313 642.544 -48.489
C 26.513 641.770 -49.126
C 29.884 640.130 -48.633
C 33.174 641.475 -49.751
C 36.484 641.029 -50.774
C 39.632 641.868 -50.043
C 43.119 643.264 -51.052
C 46.748 642.492 -50.519
C 49.850 642.707 -50.943
C 52.838 644.200 -50.696
C 55.692 645.916 -50.366
C 58.697 646.804 -48.780
C 61.348 648.941 -49.350
C 64.843 650.727 -50.579
C 66.790 652.749 -49.728
C 69.499 655.282 -48.402
C 71.792 657.104 -47.791
C 74.157 659.705 -46.738
C 75.728 662.533 -46.593
C 76.936 665.296 -45.577
C 77.440 668.299 -44.356
C 77.952 671.433 -43.515
C 78.274 674.747 -42.086
C 78.845 677.797 -40.849
C 78.837 680.802 -39.815
C 77.232 684.440 -39.834
C 77.060 687.525 -38.512
C 77.238 690.645 -37.524
C 76.914 693.796 -37.696
C 75.956 697.527 -37.772
C 73.430 699.340 -37.423
C 71.339 701.978 -36.594
C 68.932 704.324 -36.921
C 66.428 707.090 -35.963
C 64.043 709.352 -35.608
C 61.282 711.575 -37.631
C 59.146 713.367 -37.571
C 55.247 714.865 -37.367
C 52.703 716.489 -37.205
C 50.092 718.759 -37.363
C 47.325 720.535 -38.029
C 44.167 721.605 -38.093
C 41.032 722.099 -36.843
C 37.744 722.601 -36.369
C 34.653 722.874 -35.487
C 31.147 723.349 -35.219
C 28.021 723.765 -34.169
C 24.930 724.360 -33.998
C 21.349 724.463 -34.659
C 18.387 725.634 -33.942
C 15.050 725.347 -35.010
C 11.037 722.255 -33.118
C 8.422 719.406 -32.996
C 3.427 720.875 -30.302
C 2.087 717.184 -33.632
C -0.559 715.691 -34.244
C -3.695 716.777 -38.526
C -7.065 716.286 -39.923
C -10.139 716.545 -42.968
C -13.630 717.317 -45.203
C -16.425 714.537 -46.655
C -19.228 712.065 -43.945
C -23.342 710.747 -42.398
C -25.893 709.416 -42.840
C -29.387 709.726 -45.308
C -33.134 706.406 -46.692
C -35.527 705.334 -47.749
C -40.387 703.955 -46.660
C -42.473 701.458 -45.707
C -45.590 700.485 -45.414
C -47.887 699.839 -43.553
C -50.822 699.133 -44.256
C -52.831 696.670 -46.207
C -54.244 694.287 -48.589
C -57.787 695.835 -49.510
C -61.128 693.106 -49.761
C -65.594 693.905 -50.011
C -69.541 693.737 -49.264
C -72.852 692.257 -49.290
C -75.391 690.512 -48.427
C -77.082 687.469 -48.005
C -80.429 686.222 -48.076
C -82.087 684.093 -49.612
C -82.928 682.945 -51.517
C -80.558 679.043 -54.134
C -82.166 675.563 -56.131
C -81.955 672.365 -58.411
C -83.484 670.513 -59.787
C -84.494 668.092 -62.032
C -88.170 669.021 -63.714
C -88.414 670.367 -68.522
C -89.888 670.680 -72.170
C -90.538 672.906 -75.620
C -90.914 671.560 -80.212
C -91.414 668.668 -84.222
C -92.376 670.733 -87.058
C -93.786 669.839 -90.405
C -94.857 669.987 -92.918
C -92.728 669.629 -96.274
C -92.780 671.268 -99.141
C -96.328 670.263 -101.724
C -96.311 668.548 -104.580
C -99.176 669.142 -105.670
C -99.003 671.860 -110.412
C -98.917 671.858 -113.925
C -100.237 671.923 -116.420
C -99.790 670.664 -119.212
C -98.203 670.942 -123.551
C -97.400 670.849 -126.936
C -96.045 668.519 -129.555
C -93.197 667.446 -133.248
C -94.871 663.751 -135.791
C -93.692 662.756 -138.008
C -94.382 656.815 -140.012
C -92.338 655.640 -142.285
C -89.488 654.172 -145.168
C -89.286 651.830 -148.145
C -88.839 649.190 -147.788
C -88.658 646.302 -147.817
C -90.956 643.286 -147.890
C -93.270 642.188 -148.129
C -92.567 637.277 -145.442
C -95.356 633.852 -145.767
C -99.765 631.663 -144.588
C -103.445 634.108 -144.075
C -108.602 635.988 -144.090
C -111.134 634.219 -143.889
C -114.191 633.924 -145.802
C -117.516 633.860 -145.853
C -119.658 632.708 -148.719
C -121.444 631.681 -150.304
C -125.552 632.289 -152.152
C -127.816 631.091 -154.121
C -132.816 630.714 -154.773
C -135.925 629.214 -154.606
C -138.638 629.417 -155.251
C -142.744 628.906 -155.061
C -147.109 629.255 -155.142
C -150.737 629.791 -155.799
C -155.028 629.023 -156.649
C -158.854 629.978 -159.183
C -161.282 627.661 -159.092
C -163.799 625.501 -158.049
C -165.260 622.742 -155.846
C -167.661 620.056 -156.366
C -171.580 619.999 -153.378
C -175.036 618.673 -151.857
C -178.088 619.523 -151.137
C -180.762 619.198 -148.830
C -183.574 619.319 -147.000
C -186.501 619.359 -145.424
C -188.547 619.848 -142.821
C -191.011 619.859 -140.574
C -193.384 620.314 -138.107
C -195.901 620.352 -136.034
C -198.298 620.196 -133.851
C -200.585 619.885 -131.493
C -203.461 618.370 -130.174
C -205.797 616.473 -128.502
C -208.379 615.219 -126.435
C -210.851 614.761 -123.983
C -212.766 613.211 -122.253
C -216.230 611.177 -121.789
C -218.414 609.270 -119.653
C -220.517 607.220 -117.558
C -222.218 605.439 -115.529
C -224.328 603.582 -113.408
C -226.133 601.782 -111.411
C -226.990 598.526 -110.116
C -227.178 595.307 -109.407
C -226.756 592.508 -108.160
C -226.274 589.752 -106.183
C -227.924 586.628 -104.553
C -227.155 583.356 -103.376
C -226.272 580.337 -101.608
C -225.577 577.471 -100.176
C -224.457 574.243 -98.478
C -224.132 571.591 -97.634
C -222.838 568.582 -97.422
C -221.648 565.253 -97.337
C -218.983 562.726 -97.464
C -216.831 560.698 -97.716
C -214.198 558.149 -97.515
C -212.003 556.059 -97.512
C -210.266 553.362 -100.180
C -208.124 550.770 -101.722
C -204.687 549.986 -102.134
C -202.140 547.842 -102.902
C -199.734 546.502 -104.176
C -197.583 545.079 -106.262
C -194.453 545.365 -108.097
C -192.301 543.227 -110.293
C -189.231 541.764 -111.353
C -187.161 541.611 -114.216
C -185.128 539.700 -116.389
C -182.157 540.735 -118.239
C -179.253 540.794 -120.316
C -177.666 540.154 -122.777
C -175.396 539.621 -125.078
C -173.158 540.279 -128.220
C -170.906 542.178 -130.283
C -169.495 542.667 -132.931
C -167.972 544.344 -135.490
C -165.150 545.378 -137.088
C -165.413 547.858 -140.661
C -164.240 549.403 -144.299
C -163.953 552.902 -145.345
C -162.856 555.108 -147.363
C -162.961 558.112 -149.415
C -163.053 560.077 -151.678
C -163.270 562.872 -153.741
C -163.692 565.835 -154.657
C -163.298 569.178 -155.659
C -164.473 571.765 -158.270
C -165.031 574.571 -160.768
C -167.000 577.389 -161.001
C -169.932 579.766 -162.081
C -171.454 582.526 -162.644
C -172.569 585.718 -163.278
C -174.369 588.392 -164.066
C -176.989 590.313 -164.821
C -179.359 592.702 -164.924
C -181.298 595.281 -164.300
C -183.961 597.954 -165.536
C -185.560 600.965 -165.835
C -189.191 601.876 -164.725
C -192.951 602.994 -164.698
C -195.065 604.642 -162.664
C -197.575 606.689 -161.402
C -200.521 607.554 -160.208
C -203.752 608.247 -159.274
C -206.648 609.653 -157.902
C -209.163 609.871 -155.881
C -211.529 611.565 -153.587
C -214.697 610.946 -152.006
C -218.755 610.505 -151.151
C -221.160 608.694 -148.730
C -223.209 608.147 -146.378
C -225.750 607.086 -144.434
C -227.839 605.882 -142.177
C -230.362 603.398 -140.672
C -231.638 600.822 -139.541
C -232.852 598.231 -138.381
C -234.517 596.069 -136.433
C -235.877 594.559 -133.244
C -236.652 590.959 -132.665
C -238.440 588.426 -131.058
C -238.072 585.682 -129.191
C -238.777 581.928 -128.456
C -239.640 579.716 -125.555
C -240.524 577.098 -124.070
C -240.097 573.974 -122.937
C -239.442 570.843 -121.956
C -238.359 568.387 -119.692
C -238.094 564.946 -119.593
C -238.733 560.903 -119.195
C -237.294 558.415 -118.608
C -235.351 555.154 -117.558
C -234.292 552.460 -116.802
C -232.441 549.358 -116.156
C -230.972 546.513 -116.648
C -228.796 544.198 -116.803
C -226.160 542.332 -117.386
C -223.739 540.292 -118.260
C -220.716 538.434 -118.994
C -218.055 536.493 -119.552
C -215.448 534.976 -120.554
C -212.911 534.062 -123.476
C -210.000 532.693 -124.446
C -207.400 530.954 -125.425
C -205.559 529.303 -127.411
C -203.153 527.822 -130.031
C -201.230 528.781 -132.305
C -198.540 529.037 -134.477
C -196.841 529.428 -137.368
C -193.883 529.956 -139.778
C -191.716 530.545 -142.206
C -191.312 530.872 -146.253
C -189.710 531.474 -148.456
C -187.785 533.643 -151.468
C -186.116 534.685 -153.763
C -184.288 535.318 -156.636
C -183.113 536.241 -159.640
C -181.815 538.028 -162.139
C -179.865 540.453 -163.533
C -178.468 542.804 -165.485
C -176.942 545.238 -166.953
C -175.672 547.724 -169.144
C -173.923 550.140 -170.609
C -172.747 552.212 -172.675
C -172.397 554.750 -175.264
C -170.483 556.514 -177.235
C -170.734 558.996 -179.712
C -168.899 561.309 -181.608
C -168.094 563.089 -183.666
C -166.081 565.876 -184.607
C -164.232 566.977 -186.295
C -162.330 568.860 -188.327
C -158.481 570.402 -189.246
C -154.406 571.206 -187.191
C -151.320 572.213 -187.330
C -149.145 575.011 -187.472
C -146.634 577.237 -187.549
C -144.048 579.304 -187.858
C -142.077 581.861 -186.977
C -139.937 584.414 -186.804
C -137.686 586.946 -186.141
C -135.482 589.348 -186.053
C -133.475 591.899 -186.017
C -131.641 594.642 -185.975
C -129.793 597.134 -187.612
C -128.609 599.966 -189.170
C -126.927 602.928 -190.124
C -124.997 605.861 -190.223
C -124.034 608.493 -191.320
C -121.869 610.603 -194.005
C -120.839 613.807 -195.287
C -119.942 617.017 -196.670
C -119.284 619.957 -197.723
C -118.296 623.108 -198.944
C -117.552 626.052 -200.066
C -118.288 628.775 -202.315
C -119.587 630.810 -204.567
C -121.258 632.985 -205.996
C -122.985 635.765 -207.010
C -122.963 638.916 -209.292
C -125.155 641.148 -210.995
C -127.352 643.761 -212.166
C -129.301 646.060 -213.453
C -131.802 648.642 -214.733
C -133.308 650.429 -216.279
C -135.823 651.580 -218.047
C -138.384 652.783 -220.168
C -141.895 653.101 -221.204
C -144.721 653.222 -222.103
C -148.224 653.844 -223.007
C -151.123 654.203 -223.814
C -153.808 652.604 -226.578
C -156.841 651.843 -228.554
C -160.250 650.984 -228.067
C -163.465 650.609 -229.161
C -166.179 649.486 -229.922
C -168.679 647.750 -231.244
C -171.291 645.270 -230.729
C -174.110 643.743 -232.665
C -177.477 642.697 -233.168
C -179.312 639.764 -233.903
C -181.923 638.190 -235.695
C -184.057 635.416 -234.659
C -186.562 632.876 -234.527
C -188.195 630.618 -235.631
C -190.395 628.287 -236.313
C -192.007 624.726 -236.484
C -193.103 621.573 -235.147
C -194.066 618.714 -235.523
C -194.599 615.399 -234.879
C -196.606 612.882 -233.778
C -195.153 608.775 -233.678
C -195.401 604.661 -233.799
C -194.054 602.190 -231.453
C -193.983 599.226 -230.291
C -192.479 596.184 -228.976
C -191.449 593.397 -228.574
C -189.939 590.462 -227.471
C -188.204 588.504 -225.752
C -187.023 586.113 -223.467
C -184.736 583.021 -223.158
C -182.904 579.784 -222.388
C -179.873 578.859 -221.036
C -176.155 577.617 -220.811
C -173.539 576.320 -219.496
C -171.090 574.679 -217.723
C -168.259 573.291 -216.691
C -165.034 572.451 -216.546
C -161.841 571.919 -215.619
C -158.968 571.836 -214.025
C -155.354 570.267 -213.541
C -152.565 569.112 -211.929
C -148.945 570.574 -212.049
C -145.086 571.033 -212.585
C -142.517 572.618 -211.097
C -139.393 573.455 -209.825
C -136.408 574.843 -209.680
C -133.239 576.146 -209.905
C -130.062 577.447 -209.229
C -127.777 579.726 -209.023
C -124.969 581.579 -207.469
C -122.465 583.989 -208.384
C -119.065 585.906 -209.852
C -117.802 589.371 -211.003
C -116.287 592.151 -211.060
C -114.552 594.915 -211.907
C -113.293 597.902 -212.541
C -112.201 600.882 -214.713
C -112.253 603.275 -216.668
C -112.366 605.684 -218.596
C -111.908 608.706 -219.973
C -111.465 612.459 -220.115
C -112.408 614.684 -222.953
C -111.998 617.597 -224.835
C -113.613 620.303 -225.937
C -114.693 622.712 -228.793
C -115.001 626.392 -229.439
C -115.432 629.016 -231.104
C -117.250 631.229 -232.842
C -119.270 633.259 -234.572
C -121.407 636.015 -234.982
C -123.193 637.502 -237.536
C -124.452 639.725 -240.759
C -126.872 640.946 -241.880
C -130.103 642.778 -243.190
C -132.280 644.328 -244.534
C -135.347 645.762 -245.952
C -137.922 646.187 -247.869
C -140.902 646.510 -248.937
C -144.077 646.156 -249.687
C -147.130 645.675 -250.798
C -150.642 645.093 -251.469
C -153.875 644.787 -252.257
C -156.855 643.927 -252.948
C -159.446 641.153 -254.132
C -162.633 640.184 -254.577
C -165.707 639.440 -255.435
C -168.036 637.964 -257.005
C -170.774 635.728 -258.536
C -171.993 632.870 -258.165
C -174.217 630.216 -258.006
C -175.474 627.116 -258.468
C -177.808 624.073 -258.109
C -179.407 621.180 -258.012
C -179.504 617.414 -259.582
C -180.599 614.849 -259.578
C -181.255 610.833 -258.617
C -182.210 607.984 -258.288
C -183.475 604.767 -258.502
C -184.022 601.470 -258.800
C -184.305 598.216 -258.127
C -184.916 595.495 -256.164
C -185.049 592.453 -254.743
C -185.276 589.768 -252.970
C -185.229 586.492 -251.607
C -185.661 583.761 -249.763
C -185.720 580.794 -248.699
C -184.817 577.371 -247.839
C -185.675 574.438 -246.692
C -184.263 571.283 -246.049
C -183.284 569.212 -243.817
C -182.980 565.512 -242.610
C -183.466 562.427 -239.794
C -180.943 559.806 -240.519
C -181.792 556.849 -237.045
C -181.886 553.592 -234.109
C -183.691 550.324 -233.925
C -185.568 548.111 -230.409
C -184.912 545.726 -230.724
C -182.633 542.176 -232.119
C -182.014 539.945 -233.790
C -180.145 535.808 -234.424
C -177.795 533.416 -239.584
C -175.933 530.762 -240.526
C -172.660 527.600 -243.670
C -169.686 526.337 -243.123
C -166.034 524.201 -242.343
C -165.208 521.340 -241.044
C -163.787 518.144 -241.636
C -162.490 515.048 -241.580
C -161.456 511.894 -241.409
C -159.259 509.391 -241.748
C -157.667 506.484 -242.121
C -155.627 503.704 -242.301
C -154.162 500.801 -242.541
C -152.715 497.936 -243.029
C -151.212 495.093 -243.769
C -151.308 491.706 -244.674
C -151.304 488.644 -246.246
C -150.622 485.390 -247.454
C -149.148 482.315 -248.296
C -148.855 479.709 -249.775
C -149.992 475.883 -250.416
C -149.611 472.836 -252.299
C -149.342 469.844 -254.297
C -148.932 467.307 -256.190
C -148.527 464.346 -258.051
C -148.163 461.716 -259.904
C -149.149 459.835 -262.819
C -150.523 458.744 -265.616
C -151.167 458.176 -268.588
C -151.199 457.480 -271.942
C -151.905 454.795 -274.668
C -152.858 454.465 -278.084
C -153.180 454.140 -281.664
C -153.694 453.763 -284.879
C -154.176 453.633 -288.661
C -155.061 453.115 -291.269
C -156.583 453.594 -294.138
C -158.405 453.937 -297.148
C -159.794 455.899 -299.928
C -161.028 457.526 -302.081
C -162.171 459.366 -305.045
C -163.235 460.952 -307.398
C -166.828 462.685 -308.618
C -169.428 464.520 -310.504
C -169.937 467.675 -312.050
C -171.619 469.783 -314.148
C -173.234 472.076 -315.305
C -175.568 474.329 -316.000
C -176.598 477.816 -315.848
C -179.446 479.938 -317.034
C -180.909 482.768 -318.626
C -183.111 485.439 -317.897
C -185.815 487.494 -318.880
C -186.422 491.005 -318.090
C -187.800 494.293 -317.905
C -190.012 496.294 -317.604
C -191.976 498.917 -317.538
C -193.899 502.001 -316.090
C -194.221 505.089 -314.276
C -195.921 507.228 -312.944
C -196.832 509.717 -310.786
C -197.251 513.020 -310.082
C -198.639 514.287 -306.150
C -200.518 516.706 -303.390
C -199.236 518.042 -300.229
C -199.434 520.105 -297.812
C -199.284 521.231 -294.354
C -199.920 522.192 -291.586
C -199.912 523.169 -288.245
C -198.906 523.685 -285.327
C -197.673 525.074 -282.346
C -198.307 525.253 -278.544
C -198.667 526.028 -274.844
C -197.333 524.881 -271.881
C -197.019 522.956 -268.474
C -195.944 522.302 -265.529
C -194.635 522.145 -262.352
C -193.815 521.271 -259.257
C -193.489 519.450 -256.482
C -192.341 517.795 -253.784
C -190.463 516.391 -251.480
C -190.074 514.828 -247.852
C -188.646 514.088 -244.831
C -187.520 510.594 -243.500
C -187.145 507.314 -241.379
C -184.714 505.162 -240.495
C -182.695 502.934 -238.752
C -181.472 500.049 -237.734
C -180.583 496.928 -236.610
C -178.892 494.164 -235.290
C -177.360 491.317 -235.363
C -174.717 488.868 -234.499
C -174.091 485.338 -234.757
C -174.013 481.209 -234.182
C -173.367 477.901 -236.070
C -171.990 475.230 -237.070
C -171.287 472.090 -238.077
C -170.382 469.259 -239.517
C -170.879 465.934 -241.386
C -171.624 463.856 -243.549
C -172.349 461.825 -245.757
C -172.229 459.258 -247.911
C -170.703 456.792 -250.338
C -172.458 455.101 -253.158
C -172.841 452.426 -255.371
C -172.962 451.654 -258.617
C -174.679 449.953 -261.664
C -173.761 447.872 -264.643
C -174.216 446.057 -267.162
C -175.145 445.452 -270.323
C -176.180 445.098 -273.486
C -175.752 444.956 -276.968
C -177.709 444.403 -279.759
C -179.862 442.788 -282.868
C -180.761 443.420 -285.588
C -181.711 444.226 -289.324
C -182.629 444.409 -292.165
C -183.815 445.273 -295.530
C -185.784 446.140 -297.950
C -187.110 447.700 -300.386
C -188.470 449.905 -302.399
C -190.183 451.949 -304.317
C -191.626 454.558 -306.374
C -193.009 456.764 -308.468
C -194.496 459.133 -309.977
C -197.160 462.085 -309.959
C -198.508 464.764 -311.475
C -200.111 467.070 -313.164
C -202.528 468.955 -313.984
C -205.300 471.575 -314.521
C -206.379 474.200 -313.204
C -207.733 477.358 -312.744
C -209.662 479.811 -311.454
C -211.020 483.345 -310.746
C -212.422 486.156 -309.714
C -215.420 487.690 -307.409
C -216.681 489.915 -306.296
C -217.625 493.012 -303.649
C -218.692 495.423 -302.171
C -220.451 498.045 -300.749
C -222.195 500.157 -298.811
C -223.012 502.443 -296.524
C -222.509 505.189 -294.565
C -222.544 507.548 -292.173
C -222.131 509.918 -290.024
C -222.286 512.253 -287.356
C -221.863 514.827 -285.297
C -222.172 516.947 -282.983
C -222.690 518.538 -279.748
C -223.047 521.255 -277.973
C -223.558 522.240 -274.637
C -228.169 525.733 -272.956
C -229.458 525.794 -269.070
C -234.082 526.527 -267.658
C -234.951 528.793 -264.916
C -233.782 531.273 -261.342
C -236.608 532.271 -258.445
C -239.532 531.686 -255.629
C -240.769 532.211 -253.997
C -244.137 531.937 -250.700
C -246.545 534.218 -249.595
C -249.736 534.468 -247.650
C -250.844 535.535 -244.318
C -249.972 537.954 -241.622
C -252.530 539.438 -238.701
C -253.650 540.481 -235.434
C -256.152 541.645 -232.275
C -258.137 540.169 -229.136
C -260.809 540.579 -226.838
C -262.458 543.894 -225.646
C -263.298 544.546 -222.145
C -266.890 545.541 -222.065
C -271.642 548.821 -220.526
C -274.500 550.509 -221.445
C -277.210 550.419 -224.128
C -280.503 551.006 -223.547
C -284.379 552.198 -224.701
C -287.213 552.809 -223.058
C -290.722 551.516 -224.155
C -292.384 548.590 -220.388
C -292.386 546.991 -222.271
C -292.891 544.139 -224.516
C -293.029 541.034 -227.551
C -289.882 538.185 -227.936
C -287.227 535.793 -229.425
C -284.922 534.265 -230.872
C -281.620 533.694 -233.598
C -283.522 531.090 -237.449
C -280.652 528.076 -237.696
C -276.242 523.356 -238.148
C -275.395 522.626 -242.746
C -272.234 520.682 -244.576
C -271.311 519.355 -244.383
C -269.176 516.316 -246.004
C -268.330 512.168 -246.388
C -268.787 510.827 -248.910
C -272.255 508.205 -248.715
C -272.645 504.243 -248.499
C -275.969 504.845 -252.998
C -275.144 502.565 -256.192
C -275.479 498.465 -257.550
C -274.824 494.504 -256.120
C -273.875 492.092 -257.828
C -271.719 489.067 -260.293
C -272.930 486.775 -260.757
C -270.614 484.463 -260.059
C -271.111 480.081 -261.471
C -268.891 477.070 -260.201
C -269.531 474.776 -262.574
C -268.784 473.106 -264.615
C -263.825 469.493 -264.391
C -262.956 468.800 -267.929
C -262.522 466.675 -270.394
C -260.946 464.191 -271.871
C -259.971 463.568 -275.888
C -261.390 462.519 -279.794
C -261.680 460.575 -282.800
C -263.295 458.076 -285.270
C -261.675 458.239 -289.659
C -261.520 456.587 -294.014
C -259.590 454.837 -296.313
C -257.324 453.450 -299.047
C -257.793 450.647 -300.308
C -254.687 449.397 -303.963
C -251.950 449.070 -307.193
C -247.615 450.393 -310.110
C -243.517 450.386 -311.793
C -242.163 448.629 -315.726
C -238.594 448.512 -317.879
C -236.108 446.775 -320.455
C -232.736 447.686 -321.048
C -231.131 448.423 -324.208
C -226.324 449.981 -325.419
C -224.294 449.382 -327.161
C -222.095 449.098 -329.709
C -221.657 446.517 -331.065
C -218.329 447.711 -333.676
C -216.086 446.650 -334.950
C -210.959 446.839 -337.646
C -211.392 447.730 -341.732
C -209.471 447.711 -344.950
C -208.474 451.260 -348.455
C -209.436 451.688 -351.792
C -210.028 456.041 -354.790
C -208.124 457.941 -356.479
C -205.036 457.825 -359.157
C -201.236 458.972 -360.206
C -198.110 460.831 -361.189
C -195.563 464.126 -361.564
C -192.665 463.570 -363.476
C -192.520 464.605 -367.353
C -190.666 465.841 -369.843
C -191.707 467.630 -372.232
C -189.750 470.680 -373.782
C -191.106 473.922 -374.892
C -192.108 474.591 -377.895
C -192.378 478.585 -378.612
C -194.571 480.374 -380.886
C -198.251 480.766 -383.836
C -200.842 481.317 -388.633
C -198.461 482.499 -394.019
C -201.066 482.062 -395.938
C -203.267 483.831 -399.328
C -206.713 485.214 -401.121
C -209.962 488.019 -403.089
C -212.979 489.806 -405.084
C -215.318 490.204 -406.349
C -218.614 489.267 -408.592
C -221.497 487.200 -410.428
C -225.012 488.405 -410.864
C -228.346 489.108 -411.573
C -232.253 489.432 -408.836
C -235.588 490.572 -408.446
C -238.823 492.126 -411.638
C -242.104 492.133 -412.794
C -245.521 492.615 -412.536
C -247.831 493.532 -410.948
C -251.314 493.699 -410.317
C -254.545 496.502 -412.109
C -256.406 494.804 -409.201
C -259.120 492.939 -408.784
C -259.833 489.344 -408.423
C -264.720 488.236 -409.627
C -267.318 485.932 -409.584
C -269.440 485.521 -406.802
C -273.420 486.105 -407.315
C -274.982 482.685 -408.673
C -276.091 479.964 -410.326
C -277.536 479.963 -412.845
C -281.188 478.583 -415.091
C -283.353 480.026 -417.113
C -284.894 479.129 -420.967
C -284.547 478.826 -425.167
C -286.034 481.303 -427.709
C -286.113 481.216 -431.431
C -285.846 484.411 -434.751
C -284.669 487.969 -439.849
C -283.342 491.079 -441.652
C -280.938 494.189 -443.294
C -281.685 494.736 -446.010
C -279.483 494.805 -447.936
C -278.279 495.247 -450.921
C -276.865 497.562 -453.207
C -275.445 499.255 -455.734
C -274.255 500.839 -458.403
C -272.062 502.713 -460.100
C -270.449 504.724 -462.217
C -268.365 506.577 -464.252
C -266.849 508.453 -466.447
C -265.404 510.519 -468.492
C -263.956 512.798 -470.389
C -264.079 515.240 -472.903
C -264.257 518.105 -474.802
C -263.689 520.860 -476.947
C -262.279 523.337 -479.001
C -262.177 525.941 -480.508
C -263.245 528.215 -483.675
C -263.119 531.396 -485.359
C -263.128 534.631 -486.956
C -262.998 537.572 -488.189
C -262.847 540.696 -489.806
C -262.750 543.642 -491.145
C -264.223 546.914 -491.516
C -266.089 549.630 -491.313
C -267.299 552.349 -490.472
C -267.984 555.554 -489.472
C -269.109 559.106 -490.590
C -270.723 562.038 -489.373
C -271.754 565.206 -487.984
C -272.896 568.058 -486.842
C -274.134 571.277 -485.210
C -275.508 573.623 -484.533
C -277.604 575.597 -482.956
C -280.016 577.714 -481.472
C -282.032 578.895 -478.636
C -283.752 579.733 -476.367
C -285.559 581.170 -473.513
C -287.152 582.225 -471.160
C -290.994 581.847 -469.579
C -294.004 582.141 -467.450
C -294.962 581.813 -464.048
C -297.131 582.294 -461.452
C -299.050 581.890 -459.137
C -301.578 581.001 -457.180
C -302.712 578.978 -454.376
C -305.836 578.493 -452.369
C -307.721 578.218 -449.360
C -309.846 575.925 -447.705
C -312.785 575.323 -445.833
C -313.377 572.808 -443.255
C -314.837 570.801 -440.688
C -317.029 569.206 -439.410
C -319.055 567.541 -437.445
C -320.781 564.473 -435.737
C -320.865 561.338 -433.976
C -322.353 558.874 -432.999
C -322.916 555.652 -432.006
C -323.333 553.344 -429.540
C -323.945 549.143 -430.522
C -325.329 545.292 -430.013
C -323.490 542.129 -430.191
C -323.284 539.008 -429.589
C -322.482 535.520 -430.250
C -322.583 532.581 -430.833
C -321.938 529.245 -431.587
C -320.381 526.653 -432.398
C -318.630 523.609 -432.450
C -318.481 520.177 -434.206
C -318.114 516.576 -435.358
C -316.152 514.825 -437.585
C -315.061 512.922 -440.841
C -313.379 510.901 -442.669
C -311.443 508.470 -444.143
C -309.970 506.391 -446.268
C -309.001 504.979 -449.131
C -307.252 503.677 -451.696
C -304.882 502.699 -453.753
C -303.689 500.440 -456.791
C -301.642 498.451 -458.680
C -300.110 499.227 -462.187
C -299.161 499.106 -465.992
C -296.505 499.799 -467.939
C -294.073 499.732 -470.421
C -292.538 500.488 -473.237
C -291.298 501.219 -476.355
C -289.248 501.729 -479.144
C -287.636 503.444 -481.361
C -284.763 504.335 -483.525
C -284.044 506.407 -486.372
C -283.662 507.983 -490.214
C -283.265 511.340 -492.085
C -282.001 513.735 -493.726
C -281.377 516.266 -495.865
C -280.657 519.043 -497.501
C -281.373 522.215 -499.555
C -282.448 524.979 -500.424
C -283.517 527.762 -501.226
C -283.722 530.896 -502.401
C -282.613 534.430 -503.161
C -284.828 537.406 -503.520
C -285.533 540.566 -504.830
C -286.278 543.702 -503.961
C -288.503 546.882 -504.215
C -288.119 550.603 -504.462
C -288.996 553.585 -504.890
C -290.522 556.440 -504.031
C -292.164 559.154 -502.966
C -292.450 562.264 -501.361
C -294.908 564.618 -500.777
C -297.575 567.742 -500.988
C -299.038 569.609 -499.263
C -300.767 572.250 -496.908
C -302.254 574.442 -495.516
C -304.139 576.700 -493.322
C -306.599 578.029 -491.687
C -308.463 579.127 -489.354
C -310.304 579.538 -486.670
C -312.465 579.893 -484.221
C -314.415 580.127 -481.177
C -316.295 580.603 -478.456
C -318.165 580.482 -475.890
C -320.901 578.585 -473.715
C -322.651 578.337 -470.856
C -324.668 578.384 -468.274
C -327.284 577.772 -466.588
C -330.224 576.497 -464.449
C -331.129 573.900 -462.958
C -332.503 571.727 -460.632
C -334.238 569.107 -459.396
C -335.582 566.534 -456.864
C -336.870 564.037 -455.121
C -339.401 560.842 -455.318
C -340.508 558.590 -454.101
C -341.032 554.644 -452.819
C -341.883 552.018 -451.588
C -343.432 549.227 -450.244
C -344.838 546.252 -449.588
C -345.273 543.036 -448.819
C -344.507 540.076 -447.308
C -344.159 536.855 -446.416
C -343.425 533.907 -445.334
C -343.137 530.444 -444.612
C -342.421 527.472 -443.310
C -342.347 524.395 -442.625
C -342.265 520.761 -442.870
C -342.376 517.840 -441.417
C -342.239 514.423 -442.234
C -344.277 510.697 -440.858
C -343.215 506.118 -441.471
C -341.750 503.146 -443.215
C -340.732 499.814 -443.258
C -341.566 496.815 -440.406
C -341.838 493.312 -437.607
C -343.079 490.321 -436.147
C -343.704 487.168 -436.214
C -345.406 485.312 -435.544
C -346.840 483.137 -433.707
C -347.590 479.414 -433.647
C -349.428 475.552 -435.905
C -350.821 473.707 -437.295
C -352.914 470.871 -436.777
C -353.457 468.713 -433.700
C -354.882 465.822 -432.881
C -356.750 464.059 -431.554
C -359.294 461.155 -430.083
C -359.995 458.561 -427.741
C -362.021 459.578 -424.755
C -363.767 459.963 -421.258
C -366.164 458.088 -419.223
C -364.734 455.804 -415.728
C -363.911 454.083 -413.137
C -362.871 451.078 -410.608
C -364.649 450.118 -407.361
C -366.028 449.349 -403.719
C -366.774 448.224 -400.895
C -368.299 447.178 -396.991
C -366.457 447.718 -393.861
C -365.494 448.697 -391.291
C -370.638 446.451 -388.408
C -369.501 449.872 -384.677
C -375.077 453.316 -384.788
C -377.467 453.964 -381.384
C -380.119 452.562 -379.576
C -383.005 452.792 -378.183
C -384.381 452.593 -376.628
C -386.018 451.874 -373.555
C -391.528 451.254 -374.877
C -394.590 450.175 -374.095
C -397.287 449.905 -371.733
C -398.905 450.720 -369.511
C -402.955 451.442 -369.191
C -403.102 452.810 -362.773
C -404.106 455.404 -361.414
C -408.871 456.727 -360.109
C -411.498 454.341 -355.549
C -412.226 456.465 -353.702
C -414.547 458.906 -353.580
C -420.168 461.546 -355.240
C -421.403 462.247 -350.104
C -423.108 463.073 -347.651
C -425.002 464.863 -345.303
C -426.609 468.436 -343.970
C -427.358 471.398 -342.403
C -430.037 474.094 -342.319
C -432.196 479.471 -343.849
C -431.524 482.786 -343.661
C -431.609 484.059 -342.604
C -430.962 484.510 -338.767
C -432.539 484.817 -337.896
C -431.235 486.605 -334.007
C -429.936 489.695 -331.293
C -433.758 490.187 -329.409
C -434.883 495.312 -330.463
C -437.632 498.822 -328.468
C -436.980 501.531 -327.014
C -438.580 503.953 -325.533
C -440.003 506.939 -324.034
C -442.962 508.562 -323.544
C -445.504 508.757 -325.173
C -449.354 511.477 -323.324
C -448.818 513.105 -320.083
C -448.101 515.882 -318.134
C -449.474 516.923 -314.153
C -448.500 518.633 -310.264
C -448.908 519.265 -308.120
C -448.207 520.998 -305.281
C -448.181 522.147 -302.881
C -446.163 522.089 -300.862
C -445.116 523.834 -297.925
C -442.386 525.587 -295.697
C -443.161 526.829 -292.517
C -440.907 525.962 -288.335
C -439.025 530.370 -287.172
C -436.412 531.352 -283.815
C -435.447 532.370 -279.825
C -432.524 537.976 -278.863
C -431.178 537.580 -274.329
C -429.558 541.227 -272.162
C -427.002 541.419 -269.625
C -424.372 542.494 -267.246
C -422.308 541.497 -263.922
C -420.664 538.271 -262.556
C -418.241 533.531 -261.168
C -419.972 530.507 -259.139
C -418.249 526.850 -257.513
C -418.155 523.868 -255.428
C -414.224 520.656 -255.027
C -414.297 518.772 -253.062
C -413.193 515.115 -248.457
C -412.289 512.599 -246.610
C -412.438 510.150 -244.052
C -411.255 507.246 -242.395
C -411.710 505.337 -239.941
C -411.197 503.012 -235.326
C -410.564 499.520 -234.979
C -411.489 496.193 -232.980
C -412.008 491.219 -232.764
C -411.596 487.178 -232.842
C -410.893 484.642 -234.977
C -413.672 481.178 -233.349
C -413.557 477.042 -232.850
C -415.045 473.785 -232.791
C -415.820 470.271 -233.498
C -414.584 466.465 -230.016
C -416.383 464.985 -227.708
C -416.136 462.040 -226.994
C -418.982 459.632 -226.878
C -423.292 457.036 -224.957
C -425.821 458.324 -226.535
C -429.408 459.031 -227.338
C -433.852 458.836 -226.276
C -436.915 458.741 -228.613
C -441.160 459.370 -227.360
C -445.210 457.674 -226.521
C -449.092 457.538 -227.001
C -451.889 456.778 -227.356
C -454.335 457.192 -228.276
C -458.562 457.095 -228.039
C -462.774 454.958 -228.152
C -465.785 453.799 -228.309
C -468.616 452.068 -230.673
N -40.106 -27.272 37.153
N -42.403 191.816 91.599
N -10.721 288.436 219.041
N 115.056 251.963 158.376
N -96.875 557.856 -4.554
N 17.843 584.762 20.147
N -0.030 497.990 -99.701
N -16.243 757.993 36.133
N 38.638 674.588 -28.500
N -201.608 572.346 -134.504
N -152.009 612.501 -225.171
N -182.119 484.239 -278.368
N -300.750 542.935 -467.550
