# Supplementary material for: Impact of DNA methylation on 3D genome structure
Source: Nat Commun. 2021 May 28;12:3243. doi: 10.1038/s41467-021-23142-8 (PMC8163762; doi:10.1038/s41467-021-23142-8)
Supplement: Supplementary file 7 — Supplementary Software 2 [file 41467_2021_23142_MOESM7_ESM.zip › Supplementary_Software2/test/output_pos/cartnucl_000000_000060.xyz]

2888
generated by Juergen Walther
C 0.000 0.000 0.000
C 4.107 -0.095 3.628
C 5.137 -0.200 6.804
C 5.846 -1.238 10.013
C 7.524 -3.320 12.078
C 7.232 -6.191 14.330
C 8.262 -7.713 17.009
C 7.361 -9.785 19.743
C 7.117 -11.750 22.454
C 6.992 -13.479 25.290
C 6.370 -16.163 27.191
C 5.704 -18.349 29.620
C 5.222 -20.951 31.837
C 4.694 -23.020 34.302
C 3.921 -25.048 36.716
C 2.897 -27.113 39.078
C 1.724 -27.737 42.324
C -0.091 -28.347 45.185
C -1.583 -29.680 48.101
C -2.726 -31.764 50.688
C -4.422 -32.557 53.045
C -5.329 -32.283 56.975
C -7.466 -33.239 59.712
C -9.709 -34.068 62.414
C -11.816 -34.938 64.648
C -13.925 -35.900 67.298
C -15.998 -36.748 69.636
C -19.018 -36.056 71.483
C -21.842 -34.813 72.660
C -24.823 -34.153 73.149
C -28.220 -34.096 73.595
C -31.127 -33.868 76.170
C -34.521 -32.829 76.469
C -38.101 -32.394 76.605
C -41.315 -31.804 76.862
C -45.075 -31.158 76.832
C -47.681 -30.272 77.354
C -50.443 -28.527 77.036
C -53.347 -26.513 76.909
C -55.904 -24.566 75.128
C -57.871 -22.881 73.679
C -60.631 -21.191 71.946
C -62.807 -19.669 70.485
C -63.748 -15.716 69.542
C -65.381 -12.669 68.225
C -66.646 -11.376 65.171
C -68.501 -9.149 63.362
C -69.407 -6.996 61.425
C -69.830 -4.178 59.726
C -69.358 -2.396 56.588
C -70.261 0.919 55.099
C -71.563 3.069 52.576
C -70.537 5.774 50.541
C -71.250 8.923 49.098
C -70.156 10.264 45.885
C -69.653 12.338 43.023
C -69.108 14.926 41.610
C -68.756 17.425 39.520
C -66.993 19.914 37.071
C -64.923 20.826 34.275
C -63.360 22.891 32.683
C -60.974 24.222 30.629
C -59.989 25.339 27.569
C -55.919 26.760 26.936
C -52.904 28.984 25.215
C -49.694 27.867 23.847
C -47.112 28.394 22.060
C -43.582 28.314 21.177
C -40.723 28.999 20.586
C -37.317 29.030 19.872
C -34.405 28.009 19.346
C -31.369 26.961 17.926
C -27.544 27.410 18.166
C -23.782 27.734 17.757
C -20.974 26.015 18.774
C -17.748 25.088 20.810
C -14.908 23.735 21.407
C -11.805 22.253 21.483
C -8.824 21.088 22.361
C -6.221 20.207 24.251
C -3.710 18.569 25.784
C -1.599 16.300 26.878
C 1.873 15.369 28.562
C 4.769 13.648 29.166
C 5.769 11.690 32.393
C 7.601 10.467 35.639
C 8.217 7.568 37.233
C 9.697 5.005 39.055
C 10.431 3.107 41.646
C 11.264 1.476 44.551
C 12.292 -0.867 46.938
C 11.931 -2.996 49.345
C 12.495 -6.168 51.176
C 11.928 -7.561 54.440
C 12.162 -8.602 58.471
C 9.989 -9.876 61.401
C 8.725 -11.765 63.606
C 7.441 -13.104 66.421
C 5.743 -14.546 68.860
C 3.629 -14.713 72.069
C 1.334 -14.340 74.105
C -1.004 -13.973 76.087
C -3.362 -14.554 78.399
C -6.036 -16.463 80.270
C -8.917 -14.985 82.116
C -11.324 -15.097 84.643
C -14.616 -14.977 85.191
C -17.725 -13.524 87.022
C -20.896 -14.725 88.621
C -23.535 -14.556 90.309
C -26.698 -13.617 90.887
C -29.838 -12.518 91.244
C -33.335 -12.776 91.038
C -36.087 -10.845 91.827
C -39.235 -8.947 93.670
C -41.860 -7.781 93.071
C -45.480 -6.471 92.243
C -48.261 -5.381 92.075
C -51.498 -3.849 91.271
C -53.765 -1.605 90.711
C -56.015 0.170 89.329
C -57.791 2.101 87.359
C -59.472 4.335 85.633
C -61.255 6.441 83.286
C -63.110 8.399 81.315
C -64.366 10.464 79.251
C -64.009 13.721 76.999
C -65.251 15.721 74.601
C -66.687 17.894 72.611
C -67.261 20.715 71.279
C -67.481 24.034 69.335
C -65.915 25.604 67.128
C -65.151 27.610 64.405
C -63.595 29.971 62.559
C -62.553 32.053 59.490
C -61.244 33.996 57.157
C -58.712 37.132 56.520
C -57.376 38.802 54.729
C -54.454 40.276 52.126
C -52.746 41.778 50.136
C -51.052 44.004 48.094
C -48.885 46.073 46.582
C -46.391 47.259 44.713
C -44.235 47.284 42.070
C -41.660 47.721 39.957
C -39.342 47.739 37.714
C -36.489 48.271 35.671
C -34.245 48.330 33.221
C -31.757 48.984 31.398
C -28.386 49.671 30.201
C -26.384 50.536 27.771
C -22.962 51.074 27.168
C -20.813 52.001 26.114
C -18.046 53.589 25.308
C -16.347 55.324 25.291
C -14.338 58.473 23.521
C -13.612 60.308 21.253
C -12.943 62.905 20.603
C -15.635 67.810 22.670
C -15.697 71.496 24.870
C -12.276 74.490 25.461
C -11.314 77.224 24.941
C -9.266 80.121 26.154
C -7.939 83.662 25.899
C -2.716 85.986 24.962
C -0.077 85.379 20.264
C 0.352 85.158 16.410
C 0.833 85.665 13.154
C 0.928 88.659 10.021
C 3.212 89.441 7.361
C 3.958 90.196 3.657
C 8.588 88.160 1.317
C 10.875 87.669 -0.259
C 12.996 86.334 -1.868
C 15.784 85.578 -5.584
C 16.369 83.588 -7.665
C 15.992 81.612 -10.833
C 16.119 80.145 -12.895
C 15.973 78.290 -15.676
C 19.927 77.818 -18.968
C 22.534 74.648 -20.018
C 26.102 71.867 -19.708
C 27.954 67.956 -15.270
C 29.632 64.126 -13.152
C 32.656 62.350 -11.724
C 34.797 61.192 -11.388
C 36.910 58.535 -8.471
C 36.608 55.891 -6.309
C 38.108 53.010 -6.595
C 37.676 50.255 -6.249
C 39.501 47.043 -6.068
C 42.183 45.078 -6.837
C 43.598 43.071 -5.411
C 44.848 39.756 -3.096
C 47.241 37.072 -5.402
C 51.033 35.648 -7.167
C 53.116 35.059 -10.282
C 55.145 32.882 -11.927
C 57.038 29.654 -13.486
C 58.507 26.736 -13.769
C 62.180 26.129 -14.140
C 63.423 22.149 -15.362
C 65.009 19.769 -16.602
C 66.107 17.744 -18.012
C 69.440 17.688 -21.246
C 69.870 16.393 -21.511
C 69.704 13.130 -24.650
C 69.267 8.502 -26.108
C 70.978 5.578 -26.570
C 75.194 4.288 -26.328
C 77.865 4.712 -26.276
C 81.247 4.951 -24.697
C 83.171 3.930 -28.653
C 86.296 4.187 -30.717
C 89.448 2.305 -31.299
C 88.946 -3.466 -34.594
C 93.399 -4.845 -34.900
C 96.606 -9.790 -35.116
C 98.904 -10.290 -38.178
C 101.404 -12.428 -38.844
C 103.509 -14.706 -41.655
C 106.330 -16.270 -44.497
C 108.970 -17.203 -47.555
C 111.497 -19.655 -49.271
C 110.717 -20.716 -51.340
C 109.468 -22.769 -54.156
C 112.985 -21.226 -56.179
C 116.469 -20.595 -58.125
C 119.367 -24.094 -59.692
C 121.042 -23.847 -61.799
C 122.457 -24.562 -64.679
C 124.697 -25.527 -67.449
C 129.076 -24.832 -69.048
C 131.992 -26.976 -69.556
C 135.156 -27.478 -71.551
C 140.339 -28.229 -72.474
C 143.601 -26.463 -73.109
C 147.349 -26.660 -74.564
C 149.803 -24.807 -78.928
C 151.414 -21.984 -81.217
C 154.928 -19.206 -80.182
C 155.827 -15.091 -82.354
C 159.420 -12.055 -81.157
C 161.477 -9.156 -79.965
C 164.396 -6.393 -80.287
C 167.721 -3.986 -81.764
C 169.873 -0.861 -82.334
C 171.739 0.860 -77.965
C 173.377 4.765 -77.370
C 175.040 8.935 -77.198
C 176.036 12.026 -75.317
C 177.398 15.002 -75.001
C 179.802 18.247 -75.887
C 180.389 21.914 -77.831
C 182.385 26.070 -78.700
C 182.416 29.545 -78.989
C 182.332 33.165 -79.561
C 181.009 37.365 -79.686
C 178.916 40.806 -80.716
C 180.403 43.908 -81.539
C 179.087 47.284 -81.852
C 177.811 49.456 -82.088
C 176.460 52.746 -80.241
C 176.059 56.490 -79.751
C 174.632 58.321 -78.827
C 173.861 62.310 -79.475
C 173.226 66.709 -79.827
C 173.105 68.955 -76.738
C 173.272 71.503 -75.151
C 175.262 73.865 -73.118
C 173.996 76.398 -71.256
C 174.289 79.120 -71.971
C 177.088 81.447 -71.094
C 176.901 85.543 -69.848
C 179.225 88.677 -68.194
C 177.682 91.601 -65.682
C 179.578 95.032 -64.977
C 180.947 97.111 -63.049
C 183.700 100.407 -61.831
C 185.619 102.269 -59.701
C 187.368 104.818 -58.786
C 189.997 105.842 -59.286
C 191.236 109.086 -58.378
C 192.700 111.810 -56.450
C 197.784 109.290 -54.684
C 199.916 108.922 -51.634
C 202.087 110.201 -49.584
C 203.340 110.221 -46.266
C 204.961 110.619 -43.354
C 206.513 111.296 -40.493
C 208.278 110.567 -37.743
C 209.729 110.445 -34.743
C 211.576 110.033 -31.855
C 213.042 110.072 -28.943
C 214.306 109.982 -25.954
C 215.417 109.713 -22.859
C 215.519 110.786 -19.521
C 215.118 111.305 -16.142
C 215.463 111.587 -12.633
C 216.538 111.388 -9.294
C 216.278 111.542 -6.299
C 216.014 113.714 -2.900
C 215.623 113.788 0.680
C 215.064 113.863 4.243
C 214.560 113.690 7.390
C 214.180 113.721 10.890
C 213.699 113.642 14.091
C 211.399 113.706 16.869
C 208.744 113.779 18.830
C 206.302 112.994 20.558
C 204.002 111.613 22.689
C 202.213 111.912 26.131
C 199.191 111.029 27.796
C 196.452 109.588 29.652
C 193.868 108.499 31.349
C 190.830 106.992 33.098
C 188.487 106.550 34.570
C 185.304 106.019 35.172
C 181.859 105.698 35.901
C 178.466 104.474 35.200
C 175.710 103.596 34.534
C 172.369 102.147 34.071
C 169.586 101.059 33.564
C 165.979 102.369 31.928
C 162.496 102.556 30.697
C 160.275 100.788 28.566
C 157.158 100.065 27.370
C 154.724 99.691 25.597
C 152.178 100.105 23.510
C 150.783 99.444 20.215
C 147.582 100.049 18.368
C 144.797 99.108 16.356
C 143.275 99.967 13.282
C 140.330 100.596 11.428
C 139.665 99.934 7.901
C 138.121 99.636 4.696
C 136.442 100.575 2.396
C 134.599 100.940 -0.288
C 133.677 101.778 -3.997
C 134.045 101.607 -7.570
C 133.411 102.628 -10.362
C 133.800 103.330 -13.685
C 133.243 102.575 -16.956
C 134.919 105.061 -20.118
C 135.146 106.821 -23.840
C 137.948 106.895 -26.199
C 139.084 107.381 -29.134
C 141.431 108.541 -31.662
C 142.812 110.008 -33.883
C 145.018 111.279 -36.256
C 147.666 111.790 -37.846
C 150.292 111.788 -40.177
C 152.619 114.115 -42.191
C 154.901 115.930 -44.624
C 158.195 116.937 -44.725
C 161.351 119.265 -44.550
C 164.346 120.244 -45.120
C 167.540 120.952 -46.185
C 170.535 122.291 -46.682
C 173.212 124.244 -46.305
C 176.317 125.474 -45.880
C 179.540 125.852 -45.353
C 182.817 128.081 -45.579
C 186.114 128.872 -46.042
C 188.655 130.217 -43.399
C 191.240 132.431 -41.447
C 193.961 131.998 -39.515
C 197.065 132.341 -37.989
C 199.290 133.192 -35.714
C 201.437 134.448 -33.346
C 204.153 135.051 -31.224
C 205.770 135.101 -28.424
C 208.684 134.627 -26.185
C 209.754 135.554 -22.882
C 211.227 137.569 -19.542
C 211.065 137.556 -15.682
C 211.864 137.174 -12.641
C 212.341 137.493 -9.319
C 212.557 137.309 -6.028
C 211.683 138.163 -2.381
C 210.133 138.516 0.269
C 208.551 138.810 2.904
C 207.680 138.733 6.141
C 207.482 137.427 9.684
C 204.714 138.031 12.105
C 203.504 138.345 15.366
C 201.245 137.118 17.496
C 198.337 137.584 20.037
C 197.254 136.283 23.382
C 195.566 136.125 26.021
C 192.812 135.472 27.814
C 189.928 134.788 29.367
C 187.694 132.760 31.164
C 184.541 133.038 32.544
C 181.288 133.759 34.955
C 178.575 132.773 35.476
C 175.045 131.234 36.301
C 172.340 130.395 37.264
C 168.916 129.196 37.823
C 165.681 129.059 37.798
C 162.677 128.135 37.302
C 159.802 127.173 36.045
C 156.811 126.593 34.818
C 153.753 125.497 33.214
C 150.805 124.511 31.990
C 148.178 123.830 30.337
C 145.772 124.550 27.254
C 143.153 123.628 25.361
C 140.336 122.969 23.822
C 137.736 123.540 22.097
C 134.935 124.202 19.535
C 134.570 124.543 16.447
C 133.273 124.422 13.234
C 132.386 125.457 10.144
C 131.177 125.304 6.491
C 130.352 125.660 3.309
C 129.747 128.404 0.349
C 129.213 128.950 -2.333
C 129.789 129.663 -6.414
C 129.600 130.169 -9.387
C 128.877 131.070 -12.652
C 128.665 132.444 -15.706
C 129.257 133.229 -18.893
C 130.341 132.665 -22.077
C 131.492 132.889 -25.226
C 132.748 132.651 -28.187
C 134.029 133.115 -31.464
C 135.177 132.736 -34.559
C 136.153 133.227 -37.517
C 137.798 134.571 -40.477
C 138.205 134.568 -43.716
C 140.074 136.219 -46.193
C 141.240 139.371 -49.508
C 141.753 142.845 -52.388
C 142.100 147.232 -53.780
C 140.181 147.603 -56.653
C 138.559 149.113 -60.198
C 136.796 149.083 -63.951
C 135.148 150.775 -65.428
C 132.198 154.971 -65.377
C 131.257 157.170 -67.923
C 128.767 157.823 -70.237
C 128.965 157.433 -73.443
C 123.583 156.542 -75.951
C 121.870 157.395 -78.532
C 120.203 159.059 -81.292
C 120.800 160.194 -86.148
C 120.652 162.762 -87.604
C 118.536 163.981 -88.732
C 117.014 165.589 -92.243
C 114.402 164.482 -93.822
C 107.153 161.840 -96.239
C 102.494 164.127 -96.233
C 100.655 166.201 -98.195
C 99.882 168.301 -97.093
C 99.192 171.706 -96.650
C 96.469 172.983 -98.372
C 93.042 173.609 -101.633
C 92.252 176.509 -102.201
C 91.191 176.846 -107.440
C 88.730 178.755 -109.433
C 87.663 182.501 -109.712
C 84.255 183.417 -110.460
C 83.136 186.233 -111.933
C 77.435 186.307 -111.503
C 76.054 188.417 -114.060
C 72.790 186.718 -115.982
C 70.239 189.519 -115.220
C 67.366 189.303 -117.018
C 64.789 190.022 -117.803
C 62.696 190.579 -119.550
C 60.880 188.313 -120.664
C 57.979 186.881 -122.774
C 54.717 184.342 -122.393
C 52.936 184.580 -126.591
C 51.456 183.438 -129.966
C 49.841 183.098 -132.984
C 47.978 181.482 -135.725
C 46.658 177.456 -137.055
C 43.509 176.024 -137.767
C 43.269 172.334 -140.110
C 41.499 170.808 -141.549
C 42.301 168.793 -144.977
C 42.176 166.200 -146.334
C 41.145 166.258 -152.073
C 40.113 163.791 -153.510
C 42.969 162.783 -156.192
C 43.287 162.004 -159.600
C 43.905 160.877 -163.076
C 42.547 157.800 -166.477
C 47.073 157.934 -169.459
C 49.103 155.483 -171.951
C 52.049 152.425 -173.903
C 53.675 153.420 -178.227
C 55.666 153.703 -180.700
C 57.337 152.936 -181.206
C 60.916 151.931 -183.306
C 62.448 150.592 -185.497
C 66.294 150.076 -188.147
C 66.981 150.449 -191.511
C 74.403 154.048 -189.494
C 75.407 154.132 -193.159
C 77.391 155.537 -193.550
C 79.330 159.248 -195.661
C 80.714 161.185 -198.348
C 82.818 164.402 -199.265
C 85.225 166.794 -198.747
C 89.050 165.168 -195.046
C 92.388 165.012 -193.084
C 94.512 166.037 -191.437
C 97.584 165.689 -191.778
C 100.060 165.840 -189.349
C 104.385 169.545 -191.310
C 107.774 171.283 -190.323
C 111.121 171.784 -189.858
C 114.154 172.207 -188.060
C 117.563 174.986 -187.550
C 121.813 177.378 -188.488
C 124.319 179.862 -190.621
C 126.696 183.164 -190.400
C 130.405 184.706 -189.821
C 133.692 185.298 -186.220
C 137.171 184.790 -186.939
C 140.313 185.873 -187.112
C 142.721 186.023 -189.008
C 145.050 185.470 -189.398
C 147.339 187.539 -190.635
C 151.136 188.032 -189.167
C 155.202 187.606 -187.130
C 158.997 188.168 -186.149
C 162.157 187.902 -185.082
C 165.257 187.599 -184.297
C 167.127 186.011 -182.636
C 169.784 184.601 -179.680
C 170.155 183.750 -175.366
C 172.197 181.534 -173.346
C 174.147 178.922 -172.094
C 175.753 175.598 -171.598
C 177.624 173.409 -169.522
C 177.799 170.954 -167.105
C 178.568 169.919 -164.892
C 178.414 166.099 -164.044
C 182.831 164.198 -163.613
C 183.765 161.176 -160.706
C 183.980 157.625 -156.867
C 183.060 155.080 -154.971
C 183.022 151.778 -154.720
C 183.042 148.230 -152.044
C 183.344 145.513 -150.258
C 184.194 142.626 -148.598
C 186.529 140.201 -147.321
C 188.100 136.539 -150.509
C 189.551 133.227 -151.006
C 191.174 129.402 -152.117
C 192.141 126.492 -152.263
C 192.055 123.154 -153.727
C 194.463 120.394 -152.069
C 195.937 117.405 -148.418
C 196.490 115.595 -147.958
C 200.030 113.316 -147.385
C 200.631 110.612 -143.706
C 204.364 108.070 -143.198
C 206.803 105.743 -141.877
C 213.261 107.543 -141.038
C 216.420 104.982 -141.127
C 219.356 105.556 -139.581
C 222.546 104.471 -138.575
C 225.810 104.035 -136.869
C 226.274 101.724 -133.654
C 227.442 99.715 -131.723
C 228.303 97.870 -128.922
C 230.370 96.620 -125.438
C 233.447 97.647 -123.026
C 236.082 100.282 -122.973
C 237.520 102.769 -120.230
C 239.584 106.150 -119.431
C 240.813 107.235 -115.837
C 242.093 107.105 -113.450
C 244.650 107.320 -111.291
C 245.314 110.086 -109.651
C 246.896 112.242 -109.108
C 248.464 114.015 -105.998
C 249.560 116.383 -101.830
C 251.858 119.458 -99.973
C 253.361 121.468 -97.912
C 253.252 123.041 -94.734
C 253.720 124.729 -91.871
C 254.216 126.638 -89.195
C 254.583 127.257 -85.926
C 254.733 128.542 -82.852
C 255.203 129.500 -79.568
C 255.441 130.883 -76.625
C 255.436 132.199 -73.657
C 255.209 133.417 -70.599
C 254.335 135.973 -68.361
C 252.855 138.090 -66.086
C 251.932 140.028 -63.274
C 251.600 141.427 -60.069
C 250.296 143.032 -57.882
C 249.354 146.594 -56.218
C 247.694 148.419 -53.594
C 245.891 150.246 -51.058
C 244.229 151.650 -48.724
C 242.597 153.398 -46.140
C 240.959 154.911 -43.792
C 237.891 156.428 -42.654
C 234.812 157.573 -42.323
C 231.789 157.844 -41.726
C 228.592 157.786 -40.496
C 225.793 159.807 -38.701
C 222.252 159.990 -38.372
C 218.749 159.767 -37.533
C 215.534 159.766 -36.896
C 211.787 159.447 -36.247
C 209.036 159.889 -35.950
C 205.836 159.870 -36.679
C 202.409 160.109 -37.514
C 199.327 158.861 -39.080
C 196.890 157.901 -40.477
C 193.710 156.571 -41.737
C 191.136 155.507 -42.932
C 188.859 156.025 -46.389
C 186.255 155.754 -49.003
C 184.612 153.280 -50.947
C 182.088 152.216 -52.989
C 180.479 151.142 -55.326
C 179.087 150.608 -58.291
C 178.897 148.494 -61.247
C 176.881 148.274 -64.394
C 174.901 146.607 -66.841
C 174.904 145.932 -70.313
C 173.125 145.718 -73.362
C 173.672 143.456 -76.173
C 173.408 141.709 -79.276
C 173.003 141.488 -82.238
C 172.448 140.588 -85.339
C 173.217 139.557 -89.034
C 174.830 137.652 -91.623
C 175.562 137.213 -94.541
C 177.323 136.190 -97.286
C 177.847 133.966 -99.808
C 181.153 134.516 -102.592
C 183.188 134.228 -106.167
C 186.584 133.012 -106.807
C 188.812 131.954 -108.820
C 192.143 131.624 -110.250
C 194.575 131.756 -111.999
C 197.751 131.605 -113.416
C 200.835 131.152 -113.698
C 204.044 129.890 -114.363
C 207.464 130.829 -115.881
C 210.870 131.120 -117.538
C 214.104 131.793 -116.560
C 217.452 133.759 -115.977
C 220.588 134.193 -115.493
C 224.014 134.141 -115.197
C 227.215 134.924 -114.806
C 229.964 136.685 -114.120
C 232.892 137.817 -112.905
C 235.669 138.250 -111.201
C 239.248 139.929 -110.838
C 242.566 140.237 -110.056
C 244.196 142.576 -107.387
C 246.345 145.334 -105.607
C 247.945 145.768 -102.680
C 250.237 146.662 -100.224
C 251.595 148.406 -97.781
C 252.953 150.553 -95.470
C 254.744 151.983 -92.826
C 255.160 153.312 -89.908
C 256.809 153.850 -86.633
C 256.773 156.215 -83.927
C 257.363 159.529 -81.466
C 255.782 161.404 -78.481
C 255.269 162.513 -75.559
C 254.542 164.386 -72.851
C 253.465 165.816 -70.076
C 251.549 168.378 -67.940
C 249.272 170.049 -66.686
C 246.957 171.663 -65.436
C 244.958 173.213 -63.235
C 243.131 173.807 -59.977
C 239.916 175.644 -59.556
C 237.705 177.563 -57.652
C 234.584 177.637 -56.469
C 231.164 179.418 -55.958
C 228.622 179.963 -53.257
C 226.094 181.189 -51.861
C 222.804 181.623 -51.406
C 219.478 181.919 -51.186
C 216.298 181.131 -49.923
C 213.042 182.195 -50.361
C 209.428 184.152 -50.213
C 206.561 183.674 -50.607
C 202.710 182.901 -50.897
C 199.723 182.766 -50.999
C 196.153 182.154 -51.592
C 193.240 182.177 -53.006
C 190.507 181.272 -54.360
C 188.161 179.958 -56.242
C 185.799 178.997 -58.312
C 183.385 177.405 -60.494
C 180.956 176.090 -62.374
C 179.051 174.815 -64.575
C 178.233 174.057 -68.392
C 176.362 172.456 -70.679
C 174.250 171.266 -72.884
C 172.717 171.047 -75.652
C 171.338 170.511 -79.209
C 172.246 169.322 -81.957
C 172.251 167.715 -85.029
C 172.871 167.156 -88.301
C 173.109 165.301 -91.668
C 173.646 164.103 -94.703
C 174.907 165.085 -98.458
C 175.566 164.280 -101.046
C 177.778 162.889 -104.311
C 178.843 161.892 -106.958
C 179.641 161.123 -110.239
C 180.937 160.846 -113.321
C 182.850 159.951 -115.902
C 184.856 157.858 -117.699
C 187.110 156.466 -119.766
C 189.270 154.757 -121.445
C 191.749 153.506 -123.655
C 193.826 151.614 -125.430
C 195.921 150.557 -127.536
C 198.832 150.211 -129.698
C 200.397 148.612 -132.075
C 203.408 148.758 -133.884
C 208.525 146.551 -132.958
C 213.468 148.416 -133.300
C 216.551 147.933 -135.066
C 219.443 146.172 -135.850
C 219.929 148.842 -138.354
C 222.557 149.352 -141.146
C 225.060 150.629 -142.147
C 228.098 153.323 -141.619
C 230.680 155.201 -142.022
C 233.108 156.610 -142.994
C 236.433 157.187 -144.455
C 239.899 156.508 -144.990
C 242.139 157.684 -147.197
C 244.058 156.102 -150.562
C 245.804 156.129 -152.812
C 247.480 156.731 -155.406
C 246.742 161.877 -159.344
C 244.988 160.730 -162.588
C 245.997 160.578 -165.339
C 246.755 159.928 -168.165
C 247.203 159.336 -172.104
C 250.537 160.041 -173.841
C 252.526 159.855 -176.366
C 255.999 159.968 -178.444
C 258.912 157.583 -179.309
C 259.479 153.639 -182.792
C 263.545 151.473 -182.874
C 264.815 150.739 -185.407
C 266.259 146.195 -185.390
C 268.010 144.459 -187.506
C 271.223 143.199 -188.325
C 273.966 141.708 -189.559
C 276.629 140.367 -191.028
C 279.336 138.408 -191.214
C 282.239 136.922 -191.917
C 285.041 134.976 -192.445
C 287.836 133.526 -193.293
C 290.734 132.229 -193.969
C 293.769 131.023 -194.444
C 296.944 131.174 -195.927
C 300.255 131.639 -196.745
C 303.679 131.320 -197.573
C 306.948 130.163 -198.136
C 309.913 130.393 -198.599
C 313.040 131.219 -201.025
C 316.602 131.538 -201.450
C 320.158 132.019 -201.825
C 323.327 132.381 -201.926
C 326.815 132.678 -202.302
C 330.026 133.046 -202.507
C 332.907 135.201 -202.259
C 335.000 137.715 -201.809
C 336.950 139.776 -200.577
C 339.362 141.515 -198.875
C 342.844 143.238 -199.087
C 344.778 145.824 -197.585
C 346.951 147.971 -195.663
C 348.915 150.077 -194.098
C 351.007 152.490 -192.011
C 352.657 154.564 -191.100
C 353.506 157.431 -189.745
C 354.470 160.608 -188.529
C 354.122 163.497 -186.286
C 353.729 165.880 -184.561
C 353.639 168.648 -182.151
C 353.431 170.991 -180.240
C 351.867 174.858 -180.212
C 350.831 178.265 -179.208
C 349.060 179.904 -176.605
C 348.145 182.690 -174.852
C 346.577 184.939 -173.553
C 344.610 187.537 -172.927
C 341.504 188.741 -171.462
C 339.791 192.015 -170.856
C 338.074 194.436 -168.887
C 335.015 196.210 -168.853
C 333.277 199.248 -168.344
C 329.899 199.761 -167.061
C 326.849 201.214 -165.907
C 324.557 203.145 -166.003
C 321.962 205.070 -165.458
C 318.241 206.278 -165.497
C 314.698 205.951 -164.974
C 311.847 206.920 -165.390
C 308.447 206.828 -165.733
C 305.328 207.205 -164.426
C 301.799 206.412 -166.857
C 297.888 206.798 -168.103
C 295.375 204.196 -168.683
C 292.341 203.319 -169.091
C 289.558 201.478 -170.545
C 287.101 200.644 -172.047
C 284.467 198.967 -173.585
C 282.675 196.626 -174.635
C 280.209 194.168 -175.095
C 277.799 192.682 -177.716
C 275.036 191.095 -179.784
C 274.622 188.253 -181.688
C 274.332 185.930 -184.840
C 273.473 183.375 -186.568
C 272.145 180.560 -188.032
C 271.315 178.110 -190.111
C 271.299 176.128 -192.794
C 271.390 173.521 -194.923
C 271.676 170.547 -196.292
C 270.995 168.087 -199.332
C 270.247 165.186 -200.985
C 272.556 163.105 -203.349
C 274.074 161.255 -206.458
C 275.879 158.488 -207.097
C 277.167 155.595 -208.529
C 279.190 153.676 -210.284
C 281.261 151.950 -212.412
C 283.131 149.492 -214.056
C 285.805 147.904 -214.943
C 287.908 144.934 -215.640
C 291.009 144.119 -217.263
C 293.993 143.241 -220.041
C 297.830 143.309 -220.487
C 300.841 142.368 -220.758
C 304.068 141.938 -221.635
C 307.338 141.607 -221.954
C 310.904 142.618 -222.986
C 313.580 144.145 -223.215
C 316.250 145.687 -223.376
C 319.519 146.427 -223.473
C 323.198 146.151 -222.642
C 325.689 148.922 -222.722
C 328.956 150.101 -223.093
C 331.346 151.847 -221.549
C 333.981 154.707 -221.473
C 337.515 155.282 -220.363
C 340.250 156.790 -220.065
C 342.267 159.186 -218.876
C 344.059 161.702 -217.588
C 346.212 163.193 -215.249
C 347.734 166.256 -214.771
C 350.231 169.523 -214.819
C 351.025 171.809 -213.161
C 352.234 174.702 -210.778
C 353.448 177.015 -209.319
C 354.347 179.913 -207.255
C 354.530 182.961 -206.176
C 354.326 185.564 -204.357
C 353.365 188.048 -202.441
C 352.394 190.757 -200.856
C 351.116 193.383 -198.713
C 350.194 195.930 -196.757
C 348.792 198.269 -195.126
C 345.793 200.846 -194.701
C 344.181 203.111 -192.814
C 342.901 205.637 -191.164
C 341.277 208.325 -190.718
C 338.825 211.249 -190.191
C 335.745 211.765 -190.002
C 332.651 213.035 -189.087
C 329.519 214.255 -189.403
C 325.987 215.442 -188.425
C 322.840 216.403 -188.105
C 319.616 217.860 -190.139
C 316.924 218.589 -190.149
C 312.761 218.338 -190.457
C 309.765 218.732 -190.492
C 306.464 219.760 -190.706
C 303.287 220.437 -191.545
C 300.000 220.172 -192.044
C 296.847 219.038 -191.410
C 293.632 218.073 -191.546
C 290.650 216.866 -191.300
C 287.272 215.851 -191.684
C 284.180 214.709 -191.255
C 281.133 213.986 -191.618
C 277.943 212.879 -192.985
C 274.708 212.558 -192.675
C 271.946 211.319 -194.462
C 269.410 209.254 -194.840
C 266.232 208.227 -193.910
C 263.205 206.942 -190.845
C 259.995 205.290 -189.096
C 256.963 204.341 -187.723
C 253.557 203.228 -185.084
C 249.961 203.781 -182.345
C 246.815 202.082 -183.201
C 244.076 202.218 -182.519
C 242.398 203.873 -186.352
C 240.791 202.271 -188.303
C 238.379 199.474 -191.718
C 235.911 197.436 -193.457
C 232.859 197.753 -194.978
C 231.117 196.008 -196.206
C 229.208 194.766 -198.109
C 227.082 192.186 -198.371
C 224.138 191.132 -199.013
C 222.012 186.449 -199.290
C 220.770 183.459 -202.180
C 218.242 181.618 -204.378
C 216.934 178.944 -203.927
C 216.103 177.846 -205.975
C 216.696 174.605 -208.464
C 217.509 171.307 -208.889
C 215.456 168.188 -210.761
C 213.188 167.453 -212.748
C 208.442 169.180 -214.836
C 205.674 168.794 -217.884
C 203.323 168.710 -220.076
C 200.598 169.707 -223.241
C 197.356 169.701 -225.107
C 198.046 169.262 -230.409
C 197.713 168.429 -234.348
C 196.954 171.332 -237.198
C 196.273 173.983 -240.416
C 195.323 175.445 -243.269
C 192.701 178.692 -245.500
C 193.438 178.316 -250.185
C 189.968 179.116 -252.870
C 186.839 181.407 -254.098
C 186.286 183.784 -256.796
C 186.420 187.338 -259.762
C 184.999 188.444 -263.575
C 186.475 192.754 -265.763
C 185.986 195.191 -267.218
C 186.614 198.455 -269.506
C 186.571 200.129 -272.388
C 184.449 200.806 -275.437
C 181.909 202.435 -277.467
C 185.755 206.200 -277.174
C 185.696 209.684 -277.812
C 186.321 212.667 -280.900
C 185.960 215.767 -282.574
C 185.684 217.888 -285.114
C 183.547 218.708 -286.355
C 182.186 220.629 -288.084
C 182.197 222.786 -291.769
C 178.251 223.681 -293.035
C 176.742 224.520 -296.958
C 175.742 225.578 -299.884
C 173.714 230.052 -300.970
C 173.080 232.881 -302.411
C 168.124 232.106 -302.971
C 167.522 230.208 -306.615
C 164.688 231.670 -308.863
C 161.348 233.649 -311.211
C 158.396 233.017 -315.418
C 157.014 234.145 -318.550
C 154.261 230.390 -321.174
C 150.734 228.753 -322.913
C 147.698 228.028 -324.873
C 144.329 229.311 -324.879
C 141.376 230.590 -325.767
C 136.738 231.957 -323.524
C 134.174 234.014 -324.200
C 129.570 234.346 -323.509
C 126.898 238.208 -325.883
C 122.976 239.408 -326.806
C 121.093 239.701 -328.511
C 118.107 238.439 -331.101
C 116.305 235.360 -332.170
C 114.949 233.585 -335.139
C 109.075 232.381 -334.221
C 103.688 231.539 -332.744
C 104.701 228.073 -333.854
C 102.170 227.524 -335.466
C 99.872 228.079 -338.366
C 96.531 227.597 -338.721
C 95.294 227.999 -341.624
C 94.420 227.806 -344.474
C 92.256 225.833 -348.254
C 90.124 224.877 -349.254
C 87.286 224.538 -349.251
C 87.330 223.279 -352.859
C 84.103 222.394 -353.471
C 84.056 220.007 -356.868
C 81.754 219.878 -360.798
C 81.247 218.578 -363.539
C 83.864 217.266 -366.832
C 83.426 216.976 -370.756
C 81.807 216.868 -374.117
C 84.205 218.767 -377.993
C 84.933 219.204 -380.621
C 85.504 217.330 -384.217
C 82.156 217.833 -388.397
C 80.610 219.929 -393.330
C 79.027 219.612 -396.690
C 78.903 216.516 -399.089
C 80.284 215.832 -401.159
C 78.416 214.106 -403.585
C 84.264 211.644 -404.655
C 84.876 211.365 -408.547
C 86.208 209.124 -411.240
C 88.168 212.964 -413.869
C 90.073 213.403 -416.866
C 88.720 213.450 -420.744
C 89.782 212.414 -423.654
C 87.632 209.990 -426.064
C 86.233 207.658 -428.323
C 87.321 207.271 -431.688
C 86.589 205.050 -434.044
C 85.701 203.923 -436.959
C 84.914 201.050 -438.884
C 84.020 198.741 -441.150
C 83.341 196.560 -443.565
C 81.667 194.048 -445.013
C 80.617 191.455 -446.828
C 79.069 188.934 -448.608
C 78.093 186.479 -450.520
C 77.212 183.878 -452.250
C 76.359 181.092 -453.800
C 77.119 178.366 -455.872
C 77.970 175.336 -457.266
C 78.086 172.226 -458.948
C 77.318 169.233 -460.618
C 77.818 166.461 -461.679
C 79.515 163.985 -464.388
C 80.114 160.622 -465.529
C 80.848 157.246 -466.571
C 81.366 154.185 -467.307
C 81.925 150.882 -468.393
C 82.483 147.805 -469.232
C 84.574 144.875 -469.005
C 86.904 142.648 -468.288
C 88.549 140.387 -466.966
C 89.760 137.575 -465.428
C 91.615 134.189 -465.904
C 93.671 131.860 -464.162
C 95.187 129.213 -462.233
C 96.769 126.856 -460.595
C 98.482 124.238 -458.411
C 100.227 122.345 -457.306
C 102.547 121.094 -455.349
C 105.210 119.753 -453.448
C 107.212 119.447 -450.382
C 108.900 119.328 -447.943
C 110.745 118.736 -444.826
C 112.344 118.393 -442.274
C 115.925 119.767 -440.633
C 118.782 120.410 -438.373
C 119.422 121.441 -435.037
C 121.458 121.807 -432.318
C 123.102 122.935 -430.031
C 125.272 124.600 -428.153
C 125.804 127.215 -425.680
C 128.633 128.615 -423.664
C 130.218 129.720 -420.672
C 131.749 132.616 -419.338
C 134.383 134.071 -417.482
C 134.306 137.020 -415.331
C 135.176 139.647 -413.077
C 136.931 141.825 -411.997
C 138.462 144.142 -410.258
C 139.451 147.717 -409.014
C 138.815 151.039 -407.790
C 139.736 153.870 -407.177
C 139.605 157.253 -406.706
C 139.404 159.949 -404.640
C 139.271 163.986 -406.276
C 139.858 168.067 -406.355
C 137.467 170.735 -407.119
C 136.630 173.807 -407.047
C 135.227 176.922 -408.302
C 134.806 179.697 -409.357
C 133.591 182.681 -410.673
C 131.630 184.756 -411.956
C 129.339 187.345 -412.574
C 128.661 190.367 -414.874
C 127.695 193.601 -416.616
C 125.595 194.563 -419.172
C 124.389 195.687 -422.736
C 122.484 197.027 -424.933
C 120.227 198.768 -426.859
C 118.535 200.160 -429.351
C 117.515 200.894 -432.440
C 115.731 201.411 -435.249
C 113.366 201.569 -437.526
C 111.978 203.051 -440.937
C 109.725 204.277 -443.203
C 108.615 202.682 -446.589
C 107.925 202.025 -450.395
C 105.591 200.526 -452.300
C 103.368 199.725 -454.849
C 102.203 198.255 -457.558
C 101.343 196.821 -460.558
C 99.625 195.490 -463.300
C 98.526 193.168 -465.263
C 96.032 191.401 -467.358
C 95.918 188.814 -469.851
C 96.110 186.622 -473.393
C 96.489 183.006 -474.699
C 95.821 180.184 -475.971
C 95.839 177.282 -477.687
C 95.775 174.199 -478.869
C 97.222 170.955 -480.346
C 98.862 168.361 -480.707
C 100.493 165.756 -481.001
C 101.371 162.583 -481.636
C 101.011 158.825 -481.845
C 103.771 156.330 -481.627
C 105.153 153.210 -482.372
C 106.420 150.458 -480.971
C 109.222 147.783 -480.616
C 109.571 144.068 -480.261
C 111.027 141.290 -480.160
C 113.006 138.962 -478.786
C 115.057 136.826 -477.229
C 115.818 134.120 -475.124
C 118.633 132.421 -474.070
C 121.854 129.896 -473.664
C 123.523 128.645 -471.602
C 125.556 126.795 -468.781
C 127.333 125.184 -466.994
C 129.458 123.711 -464.388
C 132.007 123.166 -462.466
C 133.880 122.833 -459.916
C 135.576 123.215 -457.133
C 137.590 123.678 -454.580
C 139.334 124.308 -451.468
C 141.078 124.640 -448.638
C 142.709 125.524 -446.057
C 144.877 128.239 -444.123
C 146.346 129.266 -441.281
C 148.152 130.020 -438.652
C 150.481 131.393 -436.992
C 152.970 133.541 -434.984
C 153.259 136.464 -433.907
C 154.030 139.198 -431.920
C 155.145 142.270 -431.067
C 155.797 145.416 -428.944
C 156.462 148.358 -427.588
C 158.346 151.924 -428.212
C 158.918 154.511 -427.341
C 158.591 158.631 -426.707
C 158.840 161.532 -425.894
C 159.732 164.748 -424.970
C 160.498 168.008 -424.760
C 160.259 171.325 -424.514
C 158.840 174.270 -423.540
C 157.825 177.455 -423.203
C 156.470 180.330 -422.650
C 155.480 183.735 -422.518
C 154.122 186.669 -421.749
C 153.417 189.738 -421.583
C 152.662 193.201 -422.425
C 152.114 196.274 -421.470
C 151.386 199.428 -422.842
C 150.523 202.450 -423.406
C 150.423 206.570 -425.619
C 150.793 209.364 -428.311
C 152.254 211.081 -429.605
C 151.709 214.847 -430.669
C 152.352 217.953 -428.879
C 152.106 221.192 -428.936
C 153.642 224.240 -429.901
C 154.563 227.385 -430.629
C 155.435 230.562 -431.071
C 156.379 233.238 -432.846
C 157.585 236.134 -433.979
C 158.507 239.080 -435.524
C 159.606 241.989 -436.507
C 160.921 244.775 -437.530
C 162.453 247.469 -438.663
C 164.551 250.242 -438.199
C 167.128 252.516 -438.022
C 169.352 255.242 -438.391
C 171.066 258.108 -439.480
C 173.351 260.062 -439.637
C 175.508 263.087 -438.042
C 178.315 265.328 -438.294
C 181.223 267.457 -438.472
C 183.847 269.236 -438.839
C 186.599 271.413 -439.125
C 189.227 273.280 -439.425
C 192.736 273.799 -438.766
C 195.894 273.547 -437.837
C 198.922 272.924 -437.736
C 202.268 272.431 -438.283
C 205.862 273.811 -437.721
C 209.252 272.753 -437.452
C 212.706 271.778 -437.828
C 215.870 270.929 -437.933
C 219.460 269.672 -438.228
C 222.168 269.071 -437.827
C 224.831 267.325 -437.030
C 227.716 265.588 -435.951
C 229.731 262.547 -435.509
C 231.273 260.057 -435.032
C 233.470 257.122 -434.845
C 235.189 254.642 -434.567
C 236.150 251.829 -431.639
C 237.551 248.927 -429.824
C 237.874 245.409 -430.173
C 239.247 242.396 -429.332
C 239.678 239.543 -428.392
C 239.795 236.718 -426.656
C 238.503 233.346 -426.207
C 239.188 230.359 -424.055
C 239.801 226.905 -423.440
C 238.436 224.205 -421.607
C 238.941 221.380 -419.541
C 236.997 218.296 -419.372
C 235.794 215.037 -418.548
C 235.072 212.804 -416.683
C 234.303 209.981 -415.208
C 232.088 207.206 -413.563
C 229.320 204.917 -413.389
C 227.532 203.019 -411.827
C 224.748 201.258 -410.914
C 222.935 198.378 -410.909
C 219.037 198.220 -408.968
C 215.855 196.503 -406.986
C 212.283 196.633 -407.791
C 209.324 195.510 -407.441
C 205.708 195.673 -407.058
C 202.892 195.575 -406.032
C 199.459 195.802 -405.511
C 196.450 196.537 -405.964
C 193.031 196.546 -406.767
C 189.554 197.511 -405.401
C 185.913 197.958 -404.417
C 183.436 200.303 -404.903
C 180.972 203.275 -404.185
C 178.364 205.104 -404.505
C 175.326 206.610 -405.086
C 172.695 208.632 -405.094
C 170.774 211.301 -404.536
C 168.752 213.979 -404.813
C 166.902 216.461 -405.916
C 164.092 219.194 -405.285
C 161.399 221.208 -405.916
C 161.317 225.105 -406.151
C 160.530 228.898 -405.533
C 160.189 231.717 -407.339
C 159.141 234.798 -408.559
C 159.109 238.056 -409.052
C 159.112 241.488 -409.162
C 158.695 244.843 -410.065
C 159.610 247.770 -411.087
C 159.369 250.902 -413.054
C 160.829 254.185 -413.128
C 161.818 258.171 -412.403
C 164.691 260.711 -412.869
C 166.414 263.133 -413.963
C 168.408 265.826 -414.330
C 170.658 268.139 -415.033
C 173.673 270.440 -414.391
C 176.530 271.446 -413.776
C 179.409 272.398 -413.197
C 182.323 274.052 -413.334
C 185.262 275.842 -414.899
C 188.715 276.044 -413.510
C 191.790 277.661 -413.156
C 195.076 277.252 -413.582
C 198.736 277.396 -412.273
C 202.123 278.511 -413.430
C 205.171 279.223 -413.212
C 208.425 278.507 -412.868
C 211.601 277.535 -412.465
C 214.799 276.597 -413.573
C 217.831 275.722 -412.171
C 221.575 275.667 -410.469
C 223.961 273.973 -410.268
C 227.225 271.769 -410.256
C 229.892 270.441 -409.987
C 232.824 268.254 -409.681
C 234.991 266.202 -408.424
C 236.830 263.658 -407.906
C 238.047 260.658 -407.374
C 239.283 257.757 -406.454
C 240.402 254.353 -405.918
C 241.696 251.320 -405.381
C 242.405 248.309 -404.649
C 241.652 245.009 -402.564
C 242.235 241.744 -402.019
C 243.149 238.705 -401.202
C 243.528 236.156 -399.352
C 243.423 232.948 -397.221
C 241.384 230.743 -396.342
C 239.974 227.701 -395.463
C 238.138 225.450 -393.741
C 236.361 222.146 -392.869
C 234.559 219.602 -391.768
C 232.272 218.287 -388.654
C 230.594 216.338 -387.575
C 227.141 214.177 -386.629
C 225.033 212.224 -385.693
C 222.990 209.901 -384.136
C 220.660 208.221 -382.402
C 217.820 206.710 -381.520
C 214.936 204.970 -382.054
C 211.869 203.606 -381.916
C 208.961 202.253 -382.262
C 205.665 200.976 -381.948
C 202.763 199.408 -382.355
C 199.893 198.174 -381.929
C 196.399 197.684 -381.025
C 193.810 195.713 -380.762
C 190.446 195.812 -379.743
C 187.488 195.463 -377.191
C 184.084 195.180 -374.945
C 180.813 194.123 -372.524
C 177.191 191.397 -372.201
C 173.461 191.515 -371.189
C 170.160 190.372 -369.729
C 168.814 191.078 -366.506
C 167.974 191.837 -363.777
C 166.606 188.966 -361.371
C 165.191 188.018 -357.879
C 163.040 187.274 -354.456
C 162.514 184.003 -354.933
C 161.194 179.212 -354.137
C 162.455 175.586 -352.177
C 159.688 173.295 -351.311
C 157.913 170.679 -350.564
C 156.807 168.519 -347.977
C 155.408 166.218 -345.973
C 154.135 163.738 -344.161
C 152.350 162.400 -341.666
C 151.008 160.496 -339.279
C 149.215 158.810 -336.858
C 147.890 156.825 -334.636
C 146.738 154.939 -332.258
C 145.701 153.164 -329.677
C 145.945 150.379 -327.559
C 146.562 148.109 -325.046
C 146.405 145.808 -322.364
C 145.425 143.846 -319.620
C 145.813 142.059 -317.229
C 146.653 138.435 -315.646
C 147.171 136.403 -312.718
C 147.854 134.412 -309.788
C 148.414 132.847 -307.064
C 148.910 130.893 -304.177
C 149.471 129.217 -301.464
C 151.823 128.025 -299.003
C 154.496 127.362 -297.182
C 156.770 127.475 -295.088
C 158.789 127.804 -292.340
C 160.716 125.945 -289.517
C 163.531 126.285 -287.363
C 165.958 126.904 -284.765
C 168.304 127.304 -282.510
C 171.003 128.096 -279.933
C 173.245 128.064 -278.252
C 176.257 128.763 -277.152
C 179.575 129.274 -276.042
C 182.600 131.313 -275.597
C 185.079 132.931 -275.382
C 188.012 135.003 -274.621
C 190.477 136.703 -274.153
C 194.224 137.300 -275.887
C 197.622 138.537 -276.665
C 199.338 141.598 -277.198
C 202.185 143.467 -277.469
C 204.420 145.256 -278.476
C 206.923 146.618 -280.174
C 208.031 149.303 -282.366
C 211.223 150.505 -283.913
C 213.671 152.949 -284.761
C 215.237 154.322 -287.619
C 218.184 155.458 -289.210
C 218.572 158.134 -291.661
C 219.907 160.508 -293.970
C 221.669 161.405 -296.222
C 223.456 163.011 -298.450
C 224.411 164.647 -301.874
C 223.894 166.757 -304.740
C 224.638 167.666 -307.543
C 224.297 168.934 -310.700
C 224.568 171.516 -312.899
C 223.360 171.019 -317.056
C 223.391 171.705 -321.122
C 220.593 172.449 -323.366
C 219.489 173.520 -326.154
C 217.363 173.586 -329.107
C 216.255 173.420 -331.889
C 214.295 173.335 -334.764
C 211.768 173.321 -336.610
C 209.125 174.145 -338.771
C 207.286 172.991 -341.960
C 205.367 172.492 -345.199
C 202.365 171.105 -346.168
C 199.791 168.534 -347.645
C 197.059 167.496 -348.954
C 194.059 166.919 -350.533
C 191.406 165.552 -351.986
C 189.226 163.258 -353.038
C 186.474 161.429 -353.685
C 183.429 160.197 -353.777
C 180.701 157.912 -355.537
C 177.638 156.903 -356.681
C 175.537 153.822 -355.521
C 173.556 150.437 -355.422
C 170.872 149.145 -353.857
C 167.968 147.392 -353.100
C 166.056 144.977 -351.931
C 164.311 142.201 -350.907
C 161.861 139.976 -349.772
C 160.389 138.018 -347.662
C 157.518 136.544 -345.840
C 156.785 133.706 -343.760
C 155.894 129.901 -342.306
C 156.179 127.734 -339.120
C 155.419 126.141 -336.491
C 155.135 123.892 -333.995
C 154.996 122.113 -331.216
C 156.156 119.515 -328.627
C 157.834 118.019 -326.507
C 159.530 116.585 -324.363
C 160.473 114.963 -321.583
C 160.505 114.014 -317.923
C 163.418 112.688 -316.015
C 164.778 110.807 -313.405
C 166.791 111.005 -310.749
C 169.815 109.748 -308.651
C 170.705 109.080 -305.071
C 172.408 108.025 -302.657
C 175.016 108.056 -300.554
C 177.735 108.275 -298.618
C 179.541 109.298 -295.784
C 182.724 108.902 -294.507
C 186.135 107.582 -292.626
C 188.589 108.599 -291.381
C 191.731 110.041 -289.496
C 194.224 110.686 -287.973
C 197.326 111.990 -286.507
C 200.454 112.745 -286.139
C 203.170 114.352 -285.734
C 205.727 116.398 -285.943
C 208.480 118.146 -286.332
C 211.175 120.535 -286.732
C 213.799 122.596 -286.894
C 216.160 124.599 -287.611
C 218.559 126.260 -290.312
C 220.853 128.589 -291.089
C 223.409 130.545 -291.706
C 226.011 131.586 -293.192
C 228.800 133.073 -295.395
C 229.126 134.641 -298.083
C 230.257 136.829 -300.522
C 231.241 137.947 -303.553
C 232.265 140.397 -306.343
C 233.039 142.096 -309.072
C 234.120 141.724 -312.989
C 234.668 142.929 -315.444
C 234.121 144.585 -319.245
C 234.314 145.922 -321.949
C 235.103 147.214 -325.063
C 235.503 147.910 -328.321
C 234.985 148.993 -331.433
C 233.699 151.054 -333.827
C 232.517 152.453 -336.644
C 231.140 154.093 -339.056
C 229.878 155.350 -342.126
C 228.572 157.199 -344.558
C 227.626 158.311 -347.353
C 226.209 158.614 -350.695
C 225.702 160.392 -353.386
C 224.149 160.130 -356.529
C 220.482 162.391 -358.404
C 218.222 162.514 -361.732
C 217.780 164.152 -364.427
C 215.638 165.981 -366.934
C 214.612 165.657 -370.186
C 215.132 165.934 -372.756
C 212.506 167.123 -374.817
C 211.418 167.940 -376.957
C 209.631 169.717 -378.868
C 209.271 169.697 -382.276
C 210.281 170.485 -385.462
C 208.385 167.168 -388.048
C 207.065 163.869 -391.104
C 206.809 162.510 -393.901
C 206.265 162.804 -397.561
C 203.162 160.476 -399.625
C 202.795 158.588 -402.828
C 202.184 157.978 -405.876
C 202.649 157.949 -410.019
C 200.112 156.897 -412.624
C 197.096 155.569 -414.144
C 195.922 155.483 -417.473
C 194.466 151.979 -420.719
C 192.835 151.295 -424.152
C 191.267 152.797 -426.823
C 191.761 154.536 -429.879
C 190.952 156.959 -431.759
C 191.011 160.050 -434.540
C 193.018 164.046 -434.642
C 194.166 166.041 -436.420
C 195.452 167.680 -439.910
C 196.051 169.746 -443.982
C 198.748 169.083 -446.228
C 200.051 171.069 -450.035
C 201.461 173.249 -451.067
C 202.511 175.026 -455.560
C 204.515 177.783 -457.186
C 208.241 178.862 -459.442
C 211.607 181.308 -459.763
C 210.682 181.588 -464.122
C 211.563 180.059 -467.374
C 211.604 179.471 -470.983
C 209.330 181.297 -472.402
C 208.441 181.852 -475.795
C 206.011 181.901 -479.900
C 205.841 181.221 -483.913
C 205.086 181.015 -486.961
C 204.070 180.251 -491.022
C 204.738 178.355 -493.982
C 205.088 177.450 -497.942
C 203.745 176.102 -502.296
C 204.928 172.025 -503.569
C 204.967 169.793 -504.331
C 202.929 166.238 -503.829
C 201.726 162.176 -503.503
C 204.029 157.417 -502.581
C 202.471 153.744 -502.059
C 201.111 151.593 -504.605
C 199.522 150.406 -506.690
C 200.958 149.239 -509.217
C 202.165 148.943 -513.189
C 202.044 149.143 -517.185
C 199.637 149.922 -521.691
C 201.879 150.148 -525.845
C 202.998 149.451 -529.582
C 202.336 151.206 -533.282
C 203.414 153.274 -535.346
C 205.511 153.495 -536.346
C 206.599 155.488 -539.697
C 206.908 158.930 -541.822
C 207.194 159.968 -544.237
C 210.265 160.802 -547.117
C 212.057 163.508 -548.653
C 214.085 162.764 -552.722
C 215.308 162.842 -556.559
C 214.879 163.889 -559.856
C 217.105 162.093 -561.355
C 218.637 161.570 -563.110
C 217.862 159.139 -566.322
C 218.076 159.684 -569.500
C 220.299 158.085 -572.230
C 222.682 159.918 -574.553
C 221.348 155.709 -577.092
C 222.363 152.952 -580.204
C 223.592 152.704 -582.972
C 224.021 152.579 -587.745
C 226.492 153.742 -591.398
C 226.653 153.258 -594.610
C 223.763 148.679 -596.255
C 225.476 148.540 -600.199
C 225.754 147.995 -603.627
C 225.308 146.203 -608.323
C 227.034 145.073 -610.833
C 227.418 142.454 -613.194
C 228.221 140.341 -615.675
C 229.284 138.243 -618.025
C 228.995 136.359 -620.776
C 229.260 134.112 -623.227
C 229.303 132.122 -626.048
C 229.726 129.959 -628.452
C 229.990 127.653 -630.721
C 230.056 125.195 -632.922
C 231.280 122.109 -634.053
C 231.874 118.810 -634.838
C 232.369 115.673 -636.394
C 232.508 112.974 -638.639
C 232.750 110.093 -639.477
C 234.995 106.790 -640.103
C 235.161 103.319 -641.050
C 235.299 99.800 -641.837
C 235.184 96.696 -642.566
C 235.305 93.304 -643.502
C 235.289 90.154 -644.254
C 235.081 86.722 -643.165
C 234.783 83.916 -641.451
C 233.666 81.426 -639.995
C 232.006 78.626 -638.924
C 232.147 74.761 -638.505
C 230.831 72.116 -636.516
C 229.025 69.411 -634.952
C 227.584 66.903 -633.411
C 225.656 64.189 -631.548
C 224.882 61.965 -630.029
C 223.838 60.239 -627.439
C 222.961 58.295 -624.619
C 221.139 57.717 -621.480
C 219.770 57.336 -618.875
C 217.747 56.563 -615.911
C 216.173 56.028 -613.376
C 216.766 56.183 -609.250
C 216.294 56.034 -605.584
C 214.075 57.231 -603.085
C 212.772 57.204 -599.927
C 211.904 57.959 -597.120
C 211.778 58.945 -593.954
C 210.739 61.505 -591.585
C 210.698 62.022 -587.877
C 209.202 62.881 -584.761
C 209.646 65.154 -582.088
C 209.673 65.772 -578.606
C 208.749 68.817 -576.818
C 208.045 71.229 -574.282
C 208.575 72.722 -571.737
C 208.495 74.525 -569.002
C 208.994 77.610 -566.648
C 208.729 81.069 -565.700
C 209.498 83.404 -563.913
C 210.106 86.619 -562.922
C 209.120 89.467 -561.343
C 211.713 92.968 -561.269
C 213.316 96.470 -559.796
C 213.767 99.695 -561.472
C 214.309 102.831 -561.344
C 215.742 106.022 -562.350
C 217.323 108.563 -562.534
C 218.848 111.554 -563.450
C 219.736 113.999 -565.192
C 220.081 117.136 -566.732
C 222.682 119.815 -567.703
C 224.753 122.879 -568.571
C 226.307 124.168 -571.362
C 229.151 125.121 -573.896
C 230.605 126.738 -576.247
C 231.804 128.892 -578.645
C 233.616 130.432 -580.960
C 236.017 131.029 -583.197
C 237.782 131.756 -585.970
C 238.734 132.450 -589.038
C 241.482 133.822 -591.553
C 242.809 135.455 -594.253
C 244.690 133.910 -597.306
C 247.402 133.004 -599.993
C 247.533 132.227 -603.264
C 248.474 131.950 -606.598
C 249.798 130.641 -609.316
C 251.511 129.208 -611.925
C 252.668 128.229 -615.079
C 253.123 126.226 -617.576
C 253.260 125.235 -621.144
C 254.505 122.542 -623.172
C 256.893 119.940 -625.389
C 257.025 116.295 -626.664
C 256.925 113.776 -628.580
C 257.470 110.860 -630.181
C 257.474 107.888 -631.621
C 258.328 104.157 -632.015
C 258.527 101.115 -631.513
C 258.662 98.076 -630.986
C 258.582 94.749 -631.395
C 257.422 91.414 -632.750
C 257.648 88.128 -631.007
C 257.895 84.645 -631.046
C 256.394 81.858 -629.985
C 256.464 78.412 -628.183
C 255.148 74.933 -628.655
C 254.820 71.861 -628.113
C 253.783 69.192 -626.374
C 252.682 66.697 -624.435
C 250.382 64.247 -623.415
C 250.174 61.792 -620.995
C 250.430 58.333 -618.786
C 249.016 56.867 -616.675
C 246.930 54.830 -614.028
C 245.681 52.953 -612.061
C 243.935 51.194 -609.354
C 243.241 50.023 -606.416
C 241.791 49.394 -603.655
C 240.292 49.518 -600.738
C 239.151 49.564 -597.659
C 237.472 49.947 -594.471
C 235.938 50.015 -591.504
C 234.740 50.594 -588.618
C 234.895 52.550 -585.160
C 233.451 53.360 -582.236
C 232.247 53.762 -579.214
C 232.282 54.389 -576.105
C 232.335 55.717 -572.489
C 232.468 58.443 -570.959
C 231.981 60.950 -568.614
C 232.708 63.468 -566.484
C 232.184 66.417 -564.063
C 232.249 69.059 -562.076
C 234.711 71.523 -559.949
C 235.035 73.804 -558.378
C 235.652 77.791 -557.277
C 235.984 80.472 -555.921
C 236.599 83.216 -553.900
C 237.777 85.943 -552.339
C 238.508 89.104 -551.569
C 237.997 92.475 -551.486
C 238.274 95.820 -551.339
C 238.123 99.041 -551.438
C 238.653 102.548 -551.320
C 238.339 105.856 -551.295
C 238.858 108.954 -551.011
C 240.331 112.280 -551.186
C 240.252 115.440 -550.366
C 242.088 118.395 -550.869
C 242.876 120.569 -545.256
C 243.586 123.553 -544.170
C 243.803 126.655 -543.404
C 242.984 128.513 -541.844
C 243.366 131.122 -542.236
C 245.334 134.945 -543.418
C 249.157 137.876 -544.047
C 248.458 140.776 -543.083
C 249.461 144.497 -544.783
C 248.917 147.343 -546.131
C 247.402 152.127 -545.321
C 249.393 155.165 -546.963
C 251.437 157.067 -547.122
C 253.951 157.551 -547.189
C 257.667 157.799 -545.138
C 260.400 160.176 -544.768
C 262.019 163.754 -540.444
C 264.755 164.742 -538.996
C 267.144 167.345 -538.692
C 269.643 169.459 -537.948
C 272.301 171.340 -537.275
C 273.892 174.110 -536.277
C 276.022 176.608 -535.687
C 277.955 179.281 -534.668
C 280.152 181.610 -534.049
C 282.255 184.048 -533.638
C 284.258 186.659 -533.391
C 287.180 188.391 -534.266
C 289.603 190.440 -535.599
C 292.102 192.862 -536.236
C 294.300 195.598 -536.093
C 296.242 197.634 -537.163
C 299.937 198.619 -538.477
C 302.158 201.112 -539.826
C 304.331 203.567 -541.332
C 306.070 205.893 -542.656
C 308.211 208.360 -543.970
C 310.059 210.666 -545.293
C 311.333 212.277 -548.258
C 312.020 213.231 -551.343
C 311.969 214.621 -554.106
C 311.762 216.725 -556.802
C 313.746 218.745 -559.471
C 313.451 220.062 -562.767
C 312.927 221.934 -565.807
C 312.600 223.482 -568.678
C 311.892 225.273 -571.971
C 311.957 226.264 -574.591
C 311.218 226.547 -577.778
C 310.656 226.739 -581.263
C 308.534 226.502 -584.253
C 306.835 226.160 -586.663
C 304.707 226.253 -589.653
C 302.947 226.164 -592.119
C 302.069 223.522 -595.226
C 300.640 221.943 -598.250
C 297.480 221.214 -599.693
C 295.481 220.326 -602.317
C 293.532 218.895 -604.150
C 291.946 216.692 -606.059
C 289.063 214.510 -606.463
C 287.620 212.249 -609.077
C 285.021 210.966 -611.148
C 283.376 207.911 -611.833
C 282.006 205.671 -614.201
C 279.141 203.437 -613.843
C 276.550 201.055 -614.440
C 275.416 198.487 -615.491
C 273.578 195.994 -616.559
C 271.654 192.587 -616.495
C 269.361 190.159 -615.163
C 268.216 187.344 -615.083
C 266.732 184.519 -613.855
C 263.985 182.552 -613.457
C 264.221 178.861 -611.152
C 263.235 175.015 -610.041
C 262.442 173.696 -606.716
C 261.212 171.418 -604.862
C 261.015 169.180 -601.999
C 261.019 166.806 -600.167
C 260.970 164.585 -597.488
C 260.951 163.511 -594.548
C 260.077 162.236 -591.394
C 261.066 159.591 -588.765
C 261.401 156.976 -586.031
C 262.835 156.759 -582.906
C 265.392 155.840 -580.072
C 266.441 155.251 -577.104
C 267.022 154.517 -573.795
C 268.384 153.742 -570.870
C 270.682 153.144 -568.526
C 272.569 153.130 -565.738
C 273.914 153.778 -562.810
C 276.173 152.653 -559.746
C 277.219 152.317 -556.505
C 280.460 153.751 -554.866
C 283.922 154.111 -553.055
C 285.436 156.241 -550.936
C 287.358 157.621 -548.389
C 289.929 159.067 -546.922
C 292.842 160.297 -545.583
C 295.244 161.875 -543.587
C 297.412 164.139 -542.794
C 299.133 166.552 -540.570
C 302.146 168.511 -540.497
C 306.082 169.835 -540.116
C 308.466 172.628 -541.314
C 310.280 175.224 -541.345
C 312.718 177.507 -541.806
C 314.702 180.060 -542.478
C 317.436 182.006 -544.359
C 319.015 183.452 -546.587
C 320.533 184.920 -548.839
C 322.316 187.189 -550.547
C 323.533 190.607 -551.610
C 324.877 191.524 -554.964
C 326.889 193.495 -557.029
C 326.806 195.501 -559.696
C 328.090 196.575 -563.206
C 328.985 199.704 -565.067
C 330.146 201.461 -567.393
C 330.164 202.760 -570.481
C 329.978 203.885 -573.626
C 329.096 206.186 -576.128
C 329.455 206.501 -579.548
C 330.769 207.255 -583.371
C 329.748 207.857 -586.054
C 328.322 208.918 -589.568
C 327.690 209.744 -592.373
C 326.373 210.403 -595.735
C 325.519 209.958 -598.827
C 323.838 209.731 -601.518
C 321.678 208.997 -603.877
C 319.794 208.011 -606.381
C 317.274 207.084 -608.813
C 315.101 206.378 -611.250
C 312.956 205.207 -613.282
C 311.002 202.097 -614.806
C 308.529 200.914 -616.749
C 306.429 199.782 -618.997
C 305.175 197.729 -621.064
C 303.416 194.974 -623.104
C 301.641 192.440 -622.641
C 299.232 189.973 -623.009
C 297.853 186.892 -623.092
C 295.163 184.141 -623.256
C 293.236 181.454 -623.210
C 293.272 177.374 -623.168
C 291.866 174.971 -622.991
C 289.956 171.618 -621.379
C 288.416 169.086 -620.789
C 286.865 165.992 -620.658
C 285.913 162.819 -620.125
C 284.623 160.071 -618.744
C 282.446 158.302 -616.805
C 280.890 156.045 -614.862
C 279.134 154.248 -612.839
C 277.705 151.759 -610.752
C 275.735 149.942 -608.788
C 274.459 147.617 -607.082
C 273.967 144.830 -604.788
C 272.017 142.539 -603.520
C 272.108 139.934 -601.161
C 270.571 138.486 -597.387
C 271.205 136.661 -593.913
C 267.722 133.246 -592.078
C 268.782 128.379 -590.204
C 267.992 123.659 -590.082
C 268.606 118.978 -590.896
C 267.942 115.138 -590.866
C 268.244 110.417 -592.244
C 267.964 106.350 -591.520
C 268.940 104.111 -588.011
C 265.226 103.042 -582.974
C 262.222 99.890 -579.373
C 262.923 96.435 -578.498
C 263.703 93.119 -577.253
C 265.630 90.625 -572.878
C 266.725 88.371 -570.957
C 264.508 83.813 -568.181
C 263.190 81.765 -566.260
C 263.572 79.388 -565.019
C 261.686 78.610 -561.747
C 258.474 76.149 -557.993
C 261.951 74.131 -556.931
C 263.701 71.910 -556.165
C 264.760 68.670 -557.020
C 264.748 66.378 -552.845
C 264.980 62.925 -550.457
C 264.032 59.778 -548.541
C 264.809 56.701 -546.614
C 263.427 52.929 -545.871
C 262.170 51.058 -543.005
C 261.019 48.452 -541.470
C 260.186 46.655 -539.189
C 260.733 44.813 -536.518
C 260.233 46.120 -531.144
C 259.562 43.936 -526.930
C 259.102 43.687 -523.599
C 259.251 42.016 -521.352
C 258.713 40.521 -517.520
C 260.656 38.121 -516.063
C 263.947 38.330 -512.998
C 266.953 38.351 -510.482
C 271.204 37.702 -508.414
C 271.900 38.445 -504.064
C 271.737 36.586 -500.122
C 275.749 37.554 -499.114
C 277.518 36.214 -496.157
C 278.992 34.677 -493.599
C 278.097 36.582 -489.573
C 280.911 38.050 -488.058
C 283.910 37.402 -486.200
C 286.105 37.585 -485.162
C 288.281 35.800 -483.568
C 291.182 38.130 -480.530
C 292.870 38.438 -477.078
C 292.626 38.253 -473.813
C 292.032 37.381 -471.394
C 291.205 39.037 -467.172
C 289.990 38.690 -464.167
C 288.381 38.086 -460.330
C 288.144 38.327 -456.074
C 288.542 35.673 -453.762
C 288.609 35.252 -450.612
C 286.984 31.612 -447.247
C 286.100 32.684 -444.449
C 284.929 33.545 -440.901
C 281.886 32.732 -439.053
C 279.493 31.715 -438.507
C 277.149 30.186 -437.400
C 277.450 25.804 -437.082
C 277.443 23.563 -437.906
C 273.448 19.970 -439.726
C 273.078 15.536 -440.289
C 274.706 12.426 -444.254
C 276.692 10.967 -444.991
C 280.905 9.772 -446.246
C 282.159 7.703 -447.790
C 284.468 5.410 -447.608
C 287.218 3.470 -449.287
C 288.558 0.113 -448.425
C 290.060 -1.876 -449.198
C 292.883 -4.090 -451.910
C 294.276 -5.650 -454.164
C 294.770 -7.517 -459.144
C 294.918 -8.437 -462.782
C 295.568 -8.321 -465.685
C 295.830 -7.079 -469.842
C 297.582 -5.931 -473.195
C 298.735 -6.744 -475.984
C 299.345 -7.215 -480.828
C 304.112 -8.695 -483.525
C 303.268 -8.398 -486.892
C 302.599 -9.257 -491.038
C 300.514 -8.294 -494.143
C 299.633 -8.857 -496.780
C 299.964 -5.494 -499.645
C 300.299 -3.152 -502.410
C 301.056 -1.440 -505.065
C 299.881 0.800 -507.552
C 299.364 2.939 -510.086
C 298.953 4.854 -512.773
C 298.133 7.651 -514.417
C 297.220 9.986 -516.617
C 296.509 12.726 -518.594
C 295.731 14.948 -520.850
C 294.715 17.124 -523.035
C 293.454 19.329 -525.141
C 291.969 20.154 -528.210
C 289.883 20.931 -530.835
C 288.107 22.438 -533.498
C 286.705 24.675 -535.815
C 284.785 25.602 -537.939
C 283.505 25.581 -541.774
C 281.107 26.690 -544.222
C 278.608 27.670 -546.633
C 276.291 28.659 -548.591
C 273.929 29.768 -550.955
C 271.635 30.744 -553.021
C 268.455 30.137 -554.613
C 265.541 28.938 -555.597
C 262.530 28.272 -555.843
C 259.107 28.200 -555.965
C 255.967 28.106 -558.260
C 252.568 27.044 -558.303
C 248.994 26.571 -558.125
C 245.775 25.956 -558.113
C 242.040 25.258 -557.768
C 239.401 24.374 -558.097
C 236.695 22.574 -557.636
C 233.832 20.517 -557.371
C 231.471 18.420 -555.490
C 229.665 16.614 -553.978
C 227.097 14.775 -552.109
C 225.083 13.128 -550.554
C 224.264 9.108 -549.798
C 222.788 5.958 -548.542
C 221.832 4.444 -545.477
C 220.175 2.076 -543.655
C 219.475 -0.214 -541.792
C 219.238 -3.146 -540.257
C 220.023 -5.129 -537.308
C 219.291 -8.549 -535.970
C 218.253 -10.881 -533.486
C 219.489 -13.703 -531.748
C 218.941 -16.951 -530.463
C 220.349 -18.491 -527.468
C 221.139 -20.746 -524.816
C 221.836 -23.415 -523.642
C 222.405 -26.045 -521.771
C 224.414 -28.670 -519.678
C 226.750 -29.740 -517.162
C 228.473 -31.886 -515.872
C 231.055 -33.320 -514.151
C 232.338 -34.627 -511.283
C 236.460 -36.032 -511.141
C 239.643 -38.326 -509.872
C 242.961 -37.260 -508.744
C 245.708 -37.872 -507.253
C 249.306 -37.803 -506.708
C 252.213 -38.487 -506.441
C 255.672 -38.520 -506.061
C 258.614 -37.498 -505.747
C 261.765 -36.507 -504.555
C 265.552 -36.887 -505.190
C 269.338 -37.187 -505.166
C 272.023 -35.365 -506.327
C 275.031 -34.259 -508.594
C 277.791 -32.830 -509.366
C 280.862 -31.305 -509.637
C 283.736 -30.044 -510.715
C 286.139 -29.002 -512.780
C 288.478 -27.230 -514.430
C 290.458 -24.864 -515.564
C 293.746 -23.775 -517.504
C 296.557 -21.978 -518.264
C 297.228 -19.793 -521.430
C 298.731 -18.330 -524.746
C 299.169 -15.322 -526.189
C 300.449 -12.622 -527.965
C 300.917 -10.545 -530.479
C 301.454 -8.710 -533.332
C 302.231 -6.198 -535.640
C 301.625 -3.917 -537.850
C 301.987 -0.621 -539.505
C 301.099 0.981 -542.597
C 300.936 2.294 -546.552
C 298.482 3.733 -549.166
C 296.998 5.749 -551.106
C 295.439 7.257 -553.687
C 293.505 8.837 -555.848
C 291.090 9.191 -558.821
C 288.613 8.925 -560.649
C 286.097 8.661 -562.418
C 283.523 9.364 -564.449
C 280.668 11.359 -565.922
C 277.633 9.969 -567.580
C 274.992 10.219 -569.852
C 271.664 10.091 -570.089
C 268.404 8.723 -571.709
C 265.085 9.986 -572.911
C 262.296 9.895 -574.347
C 259.099 8.954 -574.682
C 255.947 7.839 -574.812
C 252.485 8.035 -574.255
C 249.683 6.126 -574.907
C 246.385 4.314 -576.566
C 243.839 3.074 -575.800
C 240.325 1.662 -574.721
C 237.580 0.526 -574.363
C 234.447 -1.101 -573.359
C 232.260 -3.408 -572.740
C 230.166 -5.302 -571.274
C 228.602 -7.385 -569.279
C 227.111 -9.753 -567.558
C 225.577 -12.036 -565.200
C 223.934 -14.148 -563.199
C 222.898 -16.364 -561.170
C 223.493 -19.760 -559.191
C 222.501 -21.934 -556.827
C 221.279 -24.255 -554.863
C 220.856 -27.167 -553.678
C 220.848 -30.612 -551.953
C 222.630 -32.306 -550.018
C 223.667 -34.481 -547.525
C 225.410 -36.939 -546.002
C 226.758 -39.209 -543.196
C 228.299 -41.286 -541.137
C 230.902 -44.424 -540.961
C 232.416 -46.192 -539.424
C 235.586 -47.799 -537.220
C 237.488 -49.409 -535.510
C 239.387 -51.744 -533.797
C 241.704 -53.880 -532.644
C 244.374 -55.155 -531.107
C 246.775 -55.330 -528.691
C 249.545 -55.873 -526.869
C 252.068 -56.010 -524.863
C 255.108 -56.640 -523.144
C 257.579 -56.834 -520.930
C 260.235 -57.575 -519.402
C 263.711 -58.295 -518.583
C 265.943 -59.295 -516.421
C 269.411 -59.826 -516.186
C 273.079 -59.027 -514.615
C 275.385 -58.841 -513.325
C 277.698 -59.976 -512.323
C 280.237 -60.214 -510.511
C 283.076 -62.130 -508.848
C 284.153 -63.073 -505.268
C 285.527 -63.059 -502.596
C 285.899 -63.272 -499.376
C 288.192 -63.200 -496.671
C 289.854 -63.158 -493.755
C 291.379 -63.371 -490.808
C 293.338 -62.304 -488.313
C 295.357 -61.949 -485.682
C 297.266 -61.118 -482.928
C 299.137 -60.870 -480.269
C 301.200 -60.642 -477.773
C 303.483 -60.373 -475.406
C 305.754 -61.796 -473.143
C 308.476 -63.055 -471.454
C 311.140 -63.733 -469.228
C 313.608 -63.584 -466.732
C 316.118 -64.398 -465.284
C 318.099 -66.929 -462.831
C 321.175 -67.857 -461.204
C 324.297 -68.875 -459.710
C 327.161 -69.585 -458.493
C 330.186 -70.456 -456.917
C 333.046 -71.241 -455.617
C 336.146 -73.069 -455.853
C 338.693 -74.953 -456.785
C 341.338 -75.977 -458.017
C 344.522 -76.512 -459.164
C 347.889 -78.370 -458.572
C 350.732 -79.624 -460.312
C 353.871 -80.304 -461.958
C 356.672 -81.155 -463.432
C 359.858 -81.926 -465.385
C 362.108 -83.128 -466.543
C 363.977 -84.564 -468.828
C 365.954 -86.340 -471.160
C 367.116 -87.091 -474.565
C 367.928 -87.778 -477.335
C 369.364 -88.361 -480.663
C 370.409 -88.922 -483.452
C 369.784 -91.683 -486.517
C 369.933 -93.535 -489.715
C 369.721 -92.937 -493.207
C 370.158 -93.854 -496.469
C 369.722 -94.571 -499.385
C 368.727 -95.935 -502.242
C 366.779 -95.569 -505.293
C 366.136 -97.493 -508.441
C 365.871 -97.901 -511.969
C 363.500 -98.881 -514.403
C 362.749 -100.682 -517.352
C 360.347 -99.870 -519.977
C 358.372 -99.897 -522.951
C 356.665 -101.170 -525.062
C 354.944 -101.997 -527.724
C 351.841 -102.513 -530.050
C 348.819 -101.520 -531.729
C 346.294 -102.193 -533.282
C 343.099 -101.944 -534.470
C 340.911 -101.043 -536.916
C 336.622 -101.564 -536.350
C 332.700 -102.193 -537.456
C 329.707 -100.276 -536.566
C 326.658 -99.510 -537.073
C 323.223 -98.697 -536.188
C 320.257 -98.722 -535.748
C 316.953 -98.106 -534.843
C 314.466 -96.770 -533.491
C 311.593 -94.892 -532.749
C 308.090 -95.133 -531.149
C 304.475 -94.906 -530.005
C 302.779 -93.886 -527.184
C 300.793 -94.068 -523.802
C 298.826 -93.106 -521.466
C 296.494 -91.723 -519.349
C 294.433 -91.067 -516.832
C 292.948 -91.245 -513.851
C 291.659 -90.608 -510.807
C 290.777 -89.231 -507.955
C 288.459 -89.191 -504.733
C 286.553 -87.929 -502.187
C 287.256 -88.100 -498.349
C 286.997 -88.828 -494.503
C 287.808 -87.324 -491.604
C 287.813 -86.165 -488.327
C 288.536 -86.042 -485.115
C 289.190 -86.309 -481.754
C 289.716 -85.684 -478.352
C 291.436 -85.341 -475.635
C 292.450 -83.753 -472.445
C 294.408 -84.517 -469.529
C 295.784 -85.950 -465.863
C 299.048 -86.731 -463.949
C 301.446 -86.532 -461.889
C 303.892 -87.132 -459.649
C 306.622 -87.462 -457.819
C 309.592 -89.303 -456.212
C 312.194 -90.929 -455.838
C 314.819 -92.522 -455.520
C 317.848 -93.529 -454.494
C 321.417 -93.220 -453.282
C 324.157 -95.682 -453.847
C 327.160 -97.200 -452.910
C 330.263 -97.837 -453.965
C 333.212 -100.285 -454.627
C 336.931 -100.434 -454.184
C 339.793 -101.718 -454.120
C 342.547 -103.034 -455.501
C 345.163 -104.354 -457.118
C 348.323 -104.266 -458.646
C 350.479 -106.485 -460.179
C 353.336 -109.307 -461.068
C 355.164 -110.100 -463.221
C 357.773 -110.948 -466.045
C 359.902 -111.936 -467.901
C 362.108 -112.953 -470.653
C 363.307 -114.625 -473.154
C 364.369 -115.443 -476.039
C 364.771 -116.020 -479.244
C 365.075 -116.978 -482.371
C 365.312 -117.484 -485.951
C 365.778 -118.089 -489.204
C 365.642 -118.685 -492.322
C 363.640 -120.039 -495.479
C 363.405 -120.392 -498.813
C 363.423 -121.132 -502.006
C 362.680 -122.719 -504.650
C 361.277 -124.339 -507.851
C 358.701 -124.256 -509.626
C 356.554 -124.290 -512.348
C 353.867 -125.060 -514.242
C 351.338 -124.939 -517.144
C 348.843 -125.106 -519.308
C 345.429 -127.133 -520.250
C 343.162 -127.384 -521.856
C 339.267 -126.903 -523.300
C 336.653 -126.878 -524.816
C 333.818 -127.416 -526.732
C 330.774 -128.096 -527.967
C 327.582 -127.827 -528.898
C 324.796 -126.190 -529.988
C 321.677 -125.164 -530.699
C 318.873 -123.737 -531.413
C 315.498 -122.810 -532.000
C 312.683 -121.305 -532.922
C 309.670 -120.627 -533.559
C 306.050 -120.273 -533.358
C 303.220 -119.456 -534.766
C 299.787 -119.316 -534.021
C 297.081 -117.455 -534.268
C 293.655 -116.511 -535.149
C 290.364 -114.231 -537.554
C 286.522 -115.130 -536.117
C 284.994 -112.002 -540.095
C 282.024 -108.798 -542.206
C 279.083 -111.556 -545.444
C 277.232 -110.215 -548.054
C 274.921 -111.533 -548.236
C 271.018 -112.994 -548.473
C 269.113 -115.137 -547.726
C 264.774 -116.447 -548.483
C 261.145 -121.101 -547.341
C 258.604 -122.007 -550.742
C 253.434 -123.519 -549.926
C 250.832 -122.073 -550.352
C 247.746 -120.536 -550.502
C 245.267 -119.265 -552.173
C 242.147 -119.896 -553.738
C 239.176 -119.877 -555.301
C 236.368 -119.739 -557.074
C 233.087 -120.127 -557.609
C 230.015 -120.541 -558.841
C 226.676 -120.770 -559.689
C 223.702 -121.048 -560.998
C 220.771 -121.575 -562.291
C 217.815 -122.354 -563.532
C 215.748 -123.273 -566.213
C 213.822 -124.859 -568.584
C 211.245 -126.094 -570.669
C 208.164 -126.975 -572.109
C 206.305 -128.471 -573.943
C 204.756 -129.111 -577.623
C 202.555 -131.014 -579.745
C 200.476 -133.030 -581.896
C 198.576 -134.942 -583.606
C 196.410 -136.823 -585.646
C 194.485 -138.695 -587.457
C 194.095 -141.601 -589.557
C 194.507 -144.379 -591.293
C 194.691 -147.342 -592.163
C 194.326 -150.699 -592.745
C 193.207 -153.424 -595.285
C 193.787 -156.825 -596.172
C 193.887 -160.400 -596.653
C 194.096 -163.608 -597.294
C 194.446 -167.382 -597.730
C 194.842 -169.976 -598.711
C 196.367 -172.816 -599.331
C 198.039 -175.793 -600.249
C 200.404 -178.539 -599.640
C 202.427 -180.664 -599.185
C 204.527 -183.598 -598.515
C 206.395 -185.926 -597.986
C 210.289 -187.075 -598.945
C 213.492 -188.907 -599.197
C 215.918 -190.430 -597.100
C 218.591 -192.488 -596.559
C 221.314 -193.606 -595.826
C 224.560 -194.251 -595.579
C 227.570 -194.065 -593.543
C 231.137 -195.191 -593.728
C 234.092 -196.745 -592.488
C 237.477 -195.965 -591.823
C 240.887 -196.892 -591.967
C 243.576 -196.076 -589.638
C 246.729 -195.852 -587.977
C 249.703 -195.502 -587.839
C 252.885 -195.390 -587.066
C 256.308 -193.896 -585.900
C 258.491 -192.061 -583.709
C 261.142 -190.691 -583.131
C 263.394 -188.505 -581.775
C 265.808 -187.779 -579.489
C 267.620 -183.818 -579.366
C 270.563 -181.015 -578.676
C 270.373 -177.870 -576.806
C 271.800 -175.440 -575.323
C 272.344 -171.980 -574.333
C 273.401 -169.197 -573.976
C 273.963 -165.852 -573.194
C 273.468 -162.949 -572.134
C 273.352 -159.984 -570.256
C 273.893 -156.171 -570.493
C 274.604 -152.461 -570.097
C 272.797 -149.528 -570.111
C 271.274 -146.135 -571.371
C 269.982 -143.212 -571.170
C 268.821 -140.059 -570.435
C 267.582 -136.983 -570.564
C 266.125 -134.223 -571.741
C 264.143 -131.552 -572.267
C 261.765 -129.288 -572.138
C 260.411 -125.674 -573.069
C 258.789 -122.682 -572.710
C 255.675 -121.387 -574.679
C 253.265 -119.288 -576.954
C 250.006 -118.456 -577.061
C 247.002 -116.758 -577.482
C 244.207 -115.775 -578.922
C 241.517 -114.681 -580.755
C 238.432 -113.403 -581.801
C 235.441 -113.516 -583.023
C 231.829 -112.710 -583.223
C 229.105 -112.994 -585.550
C 226.407 -112.441 -588.681
C 223.835 -114.355 -590.836
C 221.089 -115.391 -592.027
C 218.565 -116.425 -594.009
C 216.089 -117.893 -595.628
C 214.387 -119.769 -598.522
C 213.674 -121.928 -600.615
C 212.977 -124.133 -602.660
C 211.285 -126.301 -604.579
C 208.579 -128.765 -605.528
C 208.902 -131.562 -607.970
C 207.531 -133.781 -610.293
C 207.186 -137.028 -610.989
C 207.478 -140.052 -613.417
C 205.494 -143.057 -614.460
C 204.731 -145.576 -616.168
C 205.113 -148.724 -617.249
C 205.738 -151.869 -618.203
C 205.374 -155.360 -618.067
C 206.576 -158.119 -619.759
C 207.259 -161.198 -622.398
C 208.399 -163.899 -622.502
C 209.706 -167.614 -622.512
C 210.577 -170.438 -622.977
C 212.096 -173.778 -623.089
C 214.206 -176.160 -623.692
C 216.260 -178.565 -623.349
C 218.745 -180.544 -622.529
C 221.398 -182.423 -622.057
C 224.205 -184.442 -620.978
C 226.710 -186.502 -620.172
C 229.388 -187.974 -619.302
C 233.321 -187.896 -618.720
C 236.090 -189.376 -617.522
C 238.821 -191.026 -616.776
C 241.898 -191.796 -616.866
C 245.712 -192.273 -616.613
C 248.193 -190.925 -615.265
C 251.239 -190.427 -613.687
C 254.267 -189.093 -613.013
C 257.552 -188.345 -611.146
C 260.405 -187.275 -609.862
C 263.656 -184.912 -610.570
C 266.026 -183.767 -609.648
C 268.682 -181.090 -607.841
C 271.016 -179.583 -606.649
C 274.018 -178.118 -605.735
C 276.675 -176.141 -605.202
C 278.722 -173.829 -603.941
C 280.050 -171.866 -601.489
C 281.539 -169.462 -599.674
C 282.695 -167.310 -597.567
C 284.256 -164.629 -595.845
C 285.535 -162.565 -593.575
C 287.085 -160.237 -592.119
C 288.444 -156.986 -591.198
C 290.419 -155.192 -589.316
C 291.386 -151.843 -588.857
C 296.176 -150.760 -587.912
C 295.152 -146.965 -587.186
C 298.621 -143.680 -587.803
C 297.121 -139.845 -585.469
C 297.346 -136.563 -582.102
C 298.221 -132.700 -583.453
C 298.656 -129.536 -584.729
C 297.519 -127.365 -585.340
C 295.509 -123.800 -585.298
C 296.770 -121.374 -583.457
C 297.644 -117.635 -584.114
C 294.984 -114.455 -582.721
C 293.706 -112.577 -580.565
C 292.818 -110.449 -578.211
C 290.921 -107.865 -577.019
C 287.731 -105.515 -577.025
C 285.167 -103.124 -578.143
C 282.895 -100.804 -577.719
C 283.314 -98.295 -575.084
C 281.027 -97.091 -574.301
C 280.798 -94.010 -573.673
C 279.342 -89.297 -572.813
C 278.851 -86.353 -571.584
C 277.984 -83.138 -570.742
C 275.708 -80.738 -570.469
C 274.993 -76.912 -569.540
C 272.697 -74.679 -570.985
C 272.697 -71.702 -572.980
C 268.965 -71.083 -577.123
C 271.214 -69.753 -578.573
C 274.482 -67.995 -579.391
C 278.422 -65.223 -581.505
C 281.022 -66.312 -584.553
C 283.837 -65.891 -587.761
C 286.714 -66.799 -589.432
C 289.730 -67.010 -591.314
C 293.607 -64.790 -591.038
C 295.514 -65.615 -594.492
C 298.888 -67.275 -598.660
C 303.157 -68.216 -597.618
C 305.804 -70.795 -599.646
C 307.270 -69.893 -600.529
C 310.915 -70.316 -602.379
C 314.466 -68.544 -604.010
C 316.966 -67.326 -602.823
C 318.155 -64.525 -599.903
C 320.588 -62.922 -600.329
C 323.225 -64.866 -596.125
C 327.874 -65.460 -596.713
C 332.477 -65.873 -598.205
C 335.270 -63.630 -599.403
C 338.380 -64.174 -598.532
C 342.638 -64.838 -599.229
C 344.246 -63.434 -598.879
C 346.162 -62.392 -600.805
C 350.707 -59.862 -600.757
C 353.247 -59.509 -603.547
C 356.267 -59.220 -601.913
C 358.744 -60.106 -601.564
C 361.990 -62.473 -603.509
C 363.381 -65.082 -601.253
C 366.291 -65.700 -600.598
C 369.419 -65.889 -601.674
C 372.964 -67.425 -599.767
C 376.231 -68.422 -598.021
C 379.625 -69.103 -597.675
C 383.073 -68.660 -596.511
C 385.939 -73.088 -596.096
C 390.001 -75.122 -594.463
C 393.338 -76.076 -594.594
C 396.597 -77.691 -594.953
C 398.590 -78.131 -592.986
C 401.640 -80.644 -593.161
C 404.553 -82.446 -592.374
C 407.810 -85.049 -594.290
C 411.559 -86.627 -596.410
C 414.065 -90.410 -596.002
C 416.143 -92.725 -598.608
C 420.798 -92.699 -599.027
C 423.524 -93.486 -600.870
C 424.936 -96.162 -601.771
C 427.487 -97.188 -606.395
C 429.207 -99.078 -608.237
C 431.608 -100.348 -608.877
C 435.100 -102.273 -608.152
C 437.614 -104.469 -609.588
C 440.995 -104.865 -610.333
C 443.487 -107.741 -613.337
C 442.957 -112.501 -612.577
C 444.352 -115.635 -613.438
C 443.406 -117.844 -617.391
C 442.363 -121.282 -618.756
C 439.964 -124.482 -621.288
C 442.067 -124.425 -624.785
C 445.340 -123.854 -627.478
C 446.470 -123.512 -630.146
C 446.556 -123.922 -634.237
C 447.888 -123.670 -637.403
C 450.597 -124.161 -639.070
C 451.713 -128.659 -640.870
C 454.153 -131.022 -642.156
C 453.797 -134.893 -644.068
C 451.986 -136.346 -648.218
C 450.272 -138.285 -650.663
C 452.847 -141.935 -652.094
C 451.732 -142.611 -654.575
C 451.719 -145.226 -656.999
C 451.531 -151.058 -656.805
C 452.599 -154.993 -659.662
C 452.717 -157.716 -662.140
C 453.956 -159.630 -662.964
C 455.897 -163.250 -665.080
C 455.233 -167.259 -666.316
C 455.737 -168.948 -669.469
C 457.216 -170.049 -672.858
C 459.026 -171.349 -675.475
C 459.840 -172.887 -678.885
C 459.856 -176.087 -681.024
C 459.539 -175.583 -686.093
C 458.450 -177.552 -688.909
C 455.233 -180.608 -690.271
C 453.420 -181.665 -691.989
C 452.446 -180.782 -697.602
C 451.465 -182.763 -699.978
C 449.463 -185.135 -702.228
C 447.551 -187.172 -702.483
C 445.765 -189.734 -703.694
C 442.488 -190.808 -706.322
C 440.822 -194.481 -704.846
C 440.037 -198.300 -704.992
C 442.008 -201.219 -705.530
C 438.817 -205.188 -708.102
C 438.929 -208.661 -708.050
C 435.832 -209.990 -707.133
C 434.231 -212.640 -708.618
C 432.821 -217.050 -708.982
C 431.989 -219.113 -710.742
C 431.418 -220.507 -713.037
C 427.971 -223.227 -716.079
C 426.938 -221.806 -718.166
C 427.325 -223.608 -722.327
C 427.941 -222.248 -726.354
C 426.731 -220.692 -728.904
C 427.186 -218.771 -732.178
C 427.735 -215.252 -735.241
C 427.282 -211.203 -738.658
C 426.777 -209.334 -740.151
C 427.472 -205.470 -740.435
C 427.228 -203.789 -742.560
C 428.390 -202.136 -744.714
C 429.940 -200.633 -747.141
C 430.384 -197.589 -748.908
C 431.256 -195.014 -750.877
C 432.055 -192.631 -753.052
C 433.174 -189.619 -753.989
C 433.893 -186.743 -755.518
C 435.040 -183.753 -756.808
C 435.784 -181.030 -758.440
C 436.322 -178.212 -759.959
C 436.697 -175.242 -761.347
C 435.953 -172.896 -763.846
C 434.746 -170.331 -765.799
C 434.247 -167.410 -767.730
C 434.527 -164.272 -769.285
C 433.569 -161.833 -770.766
C 432.387 -160.035 -774.188
C 431.170 -157.080 -775.848
C 429.795 -154.167 -777.474
C 428.586 -151.480 -778.699
C 427.401 -148.568 -780.286
C 426.195 -145.877 -781.622
C 423.313 -143.932 -782.582
C 420.276 -142.751 -783.112
C 417.553 -141.313 -782.821
C 414.912 -139.213 -782.224
C 412.357 -136.727 -783.782
C 409.092 -135.395 -783.281
C 406.092 -133.578 -782.430
C 403.258 -132.042 -781.839
C 399.998 -130.335 -780.831
C 397.409 -129.266 -780.737
C 394.213 -129.042 -780.022
C 390.720 -128.859 -779.505
C 387.666 -129.446 -777.547
C 385.201 -130.064 -776.013
C 382.157 -130.329 -773.979
C 379.642 -130.712 -772.332
C 376.439 -133.376 -772.109
C 373.333 -135.122 -771.118
C 371.784 -136.464 -768.220
C 369.081 -137.672 -766.514
C 367.154 -139.425 -764.959
C 365.142 -141.853 -763.925
C 364.596 -144.588 -761.588
C 361.881 -147.017 -760.721
C 359.704 -148.758 -758.504
C 358.887 -152.070 -757.570
C 356.420 -154.472 -756.764
C 356.636 -157.278 -754.440
C 355.901 -160.140 -752.436
C 354.747 -162.855 -751.904
C 353.559 -165.647 -750.668
C 353.474 -169.387 -749.522
C 354.673 -172.294 -747.777
C 354.642 -175.290 -747.264
C 355.749 -178.406 -746.397
C 356.015 -180.930 -744.130
C 358.221 -184.559 -745.106
C 359.196 -188.562 -744.948
C 362.459 -190.130 -744.387
C 364.214 -192.680 -743.638
C 367.006 -195.002 -743.866
C 368.771 -197.379 -744.342
C 371.384 -199.648 -744.716
C 374.291 -200.798 -744.866
C 377.382 -202.335 -744.221
C 379.963 -204.792 -745.701
C 382.630 -207.365 -746.533
C 385.788 -207.373 -747.913
C 388.664 -207.816 -750.548
C 391.643 -208.265 -751.636
C 394.945 -208.968 -752.291
C 397.884 -209.529 -753.726
C 400.272 -209.699 -756.049
C 403.110 -209.400 -757.835
C 406.092 -208.577 -758.947
C 409.185 -209.292 -761.330
C 412.444 -209.505 -762.355
C 414.211 -207.464 -765.176
C 416.128 -206.431 -768.440
C 418.347 -204.097 -769.415
C 420.983 -202.423 -770.941
C 422.561 -200.509 -773.109
C 424.015 -198.727 -775.660
C 426.121 -196.739 -777.623
C 427.036 -194.090 -779.236
C 429.374 -191.440 -780.350
C 429.586 -188.884 -782.868
C 430.113 -186.760 -786.418
C 429.060 -183.482 -788.170
C 429.153 -180.558 -789.382
C 428.823 -177.791 -791.281
C 428.279 -174.851 -792.683
C 426.530 -172.303 -794.973
C 424.388 -170.478 -796.250
C 422.221 -168.644 -797.464
C 420.628 -165.990 -798.753
C 419.695 -162.357 -799.228
C 416.407 -161.062 -800.413
C 414.455 -158.638 -801.997
C 411.844 -156.608 -801.541
C 408.402 -155.167 -802.638
C 406.655 -151.859 -802.877
C 404.413 -149.817 -803.682
C 401.364 -148.442 -803.485
C 398.247 -147.279 -803.128
C 395.788 -145.138 -801.824
C 392.390 -144.640 -802.179
C 388.627 -143.494 -803.380
C 385.934 -143.036 -802.311
C 382.413 -142.190 -800.764
C 379.616 -141.425 -800.029
C 376.238 -140.952 -798.672
C 373.112 -141.467 -798.000
C 370.370 -141.959 -796.464
C 367.932 -143.060 -794.563
C 365.351 -144.343 -792.989
C 362.824 -145.707 -790.780
C 360.309 -146.782 -788.861
C 358.186 -148.317 -787.061
C 356.523 -151.721 -785.855
C 354.479 -153.341 -783.737
C 352.143 -154.822 -781.978
C 349.984 -157.026 -781.239
C 347.820 -160.024 -780.158
C 348.163 -162.894 -778.960
C 347.658 -165.806 -777.148
C 347.451 -169.107 -776.466
C 347.135 -172.365 -774.435
C 347.052 -175.402 -773.131
C 346.981 -179.379 -774.043
C 347.051 -182.031 -773.184
C 348.515 -185.768 -772.007
C 348.991 -188.590 -771.036
C 348.992 -191.947 -770.185
C 349.409 -195.266 -769.927
C 350.676 -198.272 -769.230
C 352.503 -200.530 -767.444
C 354.338 -203.132 -766.370
C 356.260 -205.330 -764.999
C 358.236 -208.136 -764.097
C 360.093 -210.398 -762.522
C 361.697 -212.998 -761.741
C 363.897 -215.900 -761.812
C 365.046 -218.597 -760.374
C 367.332 -221.199 -760.974
C 369.695 -223.418 -760.516
C 372.863 -226.380 -761.414
C 375.200 -228.943 -762.623
C 376.093 -233.033 -762.025
C 378.152 -235.758 -759.665
C 376.780 -239.562 -758.400
C 375.143 -243.375 -758.570
C 375.666 -246.667 -757.906
C 374.950 -249.860 -757.878
C 372.820 -252.564 -756.039
C 371.547 -255.824 -755.161
C 369.772 -259.881 -756.992
C 367.338 -261.013 -756.658
C 366.018 -263.709 -754.634
C 366.188 -265.697 -751.807
C 364.682 -268.971 -751.331
C 363.923 -271.552 -749.296
C 363.952 -274.026 -745.250
C 363.015 -275.772 -742.376
C 362.598 -275.276 -739.296
C 363.148 -275.827 -736.916
C 362.323 -279.114 -735.632
C 364.830 -283.191 -735.047
C 366.416 -285.661 -733.142
C 367.074 -289.968 -732.655
C 367.768 -291.991 -730.638
C 367.302 -293.666 -725.536
C 369.164 -294.612 -723.130
C 370.048 -297.397 -720.490
C 372.409 -300.365 -719.667
C 374.300 -300.559 -717.728
C 372.245 -299.831 -712.024
C 377.520 -299.957 -711.395
C 377.652 -296.536 -707.980
C 380.183 -296.692 -704.606
C 379.762 -294.939 -701.219
C 380.124 -293.324 -698.164
C 382.557 -292.844 -695.811
C 384.088 -292.211 -692.980
C 384.613 -289.308 -689.425
C 388.464 -288.758 -687.229
C 389.964 -288.114 -684.577
C 390.677 -286.866 -682.504
C 391.399 -283.759 -679.642
C 394.341 -286.373 -675.051
C 397.815 -284.785 -674.094
C 397.881 -280.787 -671.714
C 396.006 -279.999 -665.874
C 397.522 -279.107 -663.474
C 397.812 -275.951 -664.002
C 396.616 -271.443 -662.945
C 396.435 -269.385 -657.967
C 396.669 -267.741 -656.632
C 396.992 -264.538 -653.988
C 399.186 -261.331 -652.340
C 402.733 -260.595 -649.879
C 404.235 -258.036 -647.811
C 406.301 -254.027 -645.023
C 408.910 -253.813 -644.102
C 409.982 -254.664 -642.577
C 411.092 -256.293 -640.496
C 411.795 -255.835 -638.316
C 411.683 -258.605 -635.880
C 410.067 -260.851 -633.038
C 408.793 -260.553 -629.722
C 411.238 -261.497 -626.500
C 412.538 -263.372 -623.402
C 414.061 -266.656 -622.462
C 413.414 -268.181 -619.846
C 412.608 -270.700 -616.142
C 410.645 -269.042 -613.144
C 410.508 -268.149 -611.319
C 407.662 -269.024 -608.780
C 406.769 -271.830 -606.553
C 407.573 -275.692 -607.071
C 404.627 -278.784 -605.149
C 404.319 -283.857 -607.044
C 402.714 -286.672 -606.018
C 401.915 -289.400 -605.731
C 401.322 -293.177 -606.120
C 400.122 -294.379 -607.949
C 399.217 -296.245 -609.569
C 398.558 -299.890 -611.774
C 395.182 -301.165 -612.184
C 393.337 -303.713 -614.621
C 393.359 -307.365 -612.872
C 391.058 -310.935 -614.357
C 389.081 -314.711 -614.020
C 390.596 -319.287 -612.977
C 387.226 -322.894 -614.495
C 386.475 -325.982 -612.523
C 386.321 -329.177 -613.686
C 385.643 -333.658 -612.426
C 381.830 -335.687 -613.016
C 379.604 -334.725 -616.250
C 375.232 -333.704 -618.005
C 372.112 -332.231 -617.620
C 368.765 -332.718 -620.579
C 364.849 -333.542 -621.740
C 362.514 -333.537 -625.092
C 359.490 -331.936 -624.592
C 354.071 -332.006 -625.941
C 350.989 -331.848 -627.316
C 347.952 -331.091 -628.705
C 346.111 -331.340 -632.178
C 343.104 -332.849 -632.862
C 339.840 -334.889 -635.774
C 338.230 -332.311 -639.269
C 334.623 -332.265 -640.974
C 331.203 -332.316 -645.022
C 329.229 -332.416 -648.010
C 327.029 -331.562 -650.445
C 323.093 -330.957 -650.433
C 320.019 -329.214 -652.691
C 316.420 -329.299 -652.792
C 312.913 -328.303 -653.618
C 309.368 -328.893 -654.779
C 306.111 -328.633 -654.721
C 302.749 -327.881 -655.847
C 299.205 -326.702 -655.374
C 295.937 -323.003 -654.339
C 297.275 -320.635 -653.402
C 298.586 -318.064 -652.425
C 299.113 -313.654 -651.204
C 299.715 -309.838 -651.715
C 300.973 -306.255 -651.574
C 298.304 -302.155 -650.328
C 298.484 -298.336 -648.499
C 298.444 -295.483 -647.907
C 300.706 -292.940 -647.022
C 301.735 -289.823 -647.219
C 303.569 -286.541 -647.780
C 304.866 -283.734 -648.293
C 307.303 -281.352 -650.016
N -31.301 2.379 54.271
N 173.056 119.841 -3.542
N 212.817 153.665 -78.543
N 314.216 174.057 -194.182
N 117.932 159.682 -444.665
N 202.404 238.761 -414.206
N 189.876 142.313 -315.503
N 233.582 91.354 -599.568
N 294.312 187.186 -579.961
N 258.158 -9.533 -538.974
N 330.344 -95.530 -493.085
N 235.306 -156.465 -591.827
N 390.458 -171.018 -772.033
