# Supplementary material for: Impact of DNA methylation on 3D genome structure
Source: Nat Commun. 2021 May 28;12:3243. doi: 10.1038/s41467-021-23142-8 (PMC8163762; doi:10.1038/s41467-021-23142-8)
Supplement: Supplementary file 7 — Supplementary Software 2 [file 41467_2021_23142_MOESM7_ESM.zip › Supplementary_Software2/test/output_pos/cartnucl_000000_000076.xyz]

2888
generated by Juergen Walther
C 0.000 0.000 0.000
C 2.578 -1.475 3.185
C 1.722 -1.931 5.500
C 1.386 -2.618 9.041
C 2.571 -5.061 11.500
C 4.895 -8.083 12.611
C 6.257 -10.017 14.838
C 6.320 -13.262 16.269
C 6.870 -16.119 17.942
C 7.373 -18.801 19.842
C 8.105 -22.012 20.439
C 8.462 -25.100 21.646
C 9.227 -28.330 22.596
C 9.628 -31.283 23.920
C 9.813 -34.290 25.128
C 9.816 -37.414 26.192
C 8.795 -39.898 28.448
C 7.283 -42.482 30.147
C 6.429 -45.505 31.773
C 6.317 -48.799 32.988
C 5.066 -51.241 34.225
C 3.686 -53.227 37.466
C 2.114 -56.164 38.833
C 0.388 -59.036 40.173
C -1.145 -61.664 41.136
C -2.680 -64.554 42.435
C -4.211 -67.198 43.508
C -7.311 -68.854 44.317
C -10.470 -69.693 44.781
C -13.356 -70.738 44.396
C -16.247 -72.413 43.636
C -19.087 -74.709 44.977
C -22.498 -75.558 44.404
C -25.710 -76.883 43.429
C -28.721 -77.979 42.737
C -32.178 -79.145 41.621
C -34.882 -79.863 41.467
C -38.085 -79.606 40.796
C -41.576 -79.293 40.332
C -44.543 -78.122 38.506
C -46.919 -77.041 37.094
C -49.917 -76.180 35.159
C -52.373 -75.313 33.610
C -55.212 -72.258 33.728
C -58.077 -70.039 32.985
C -59.462 -68.215 30.273
C -61.999 -66.503 28.756
C -63.697 -64.366 27.430
C -65.390 -61.609 26.693
C -65.598 -58.596 24.664
C -67.988 -55.766 24.108
C -69.939 -53.541 22.127
C -70.333 -50.072 21.559
C -72.479 -47.307 21.056
C -71.922 -44.321 19.033
C -72.300 -41.194 17.351
C -73.102 -38.314 17.127
C -73.933 -35.280 16.212
C -73.549 -31.459 15.463
C -72.000 -28.558 14.006
C -71.652 -25.545 13.807
C -70.164 -22.519 13.248
C -69.593 -19.824 11.250
C -66.937 -16.625 12.555
C -65.461 -12.783 12.794
C -62.028 -11.588 12.335
C -59.968 -9.215 11.821
C -56.901 -7.299 12.234
C -54.845 -5.227 12.920
C -51.962 -3.358 13.476
C -48.931 -2.606 13.688
C -45.674 -1.410 13.145
C -42.792 0.532 14.821
C -39.814 2.646 15.864
C -36.672 2.111 17.175
C -33.746 1.907 19.784
C -30.728 1.860 20.854
C -27.359 2.068 21.514
C -24.363 2.100 22.941
C -21.958 1.721 25.221
C -19.170 0.881 26.911
C -16.311 -0.424 27.873
C -13.136 -0.360 30.255
C -9.871 -0.669 31.232
C -8.360 -3.203 33.791
C -6.570 -4.807 36.892
C -4.660 -7.492 37.575
C -2.248 -9.636 38.866
C -0.914 -11.952 40.792
C 0.318 -14.162 43.115
C 2.166 -16.596 44.819
C 2.747 -19.494 46.130
C 4.735 -22.520 46.916
C 4.636 -25.334 49.150
C 4.911 -27.870 52.448
C 3.460 -31.156 53.871
C 3.187 -34.181 54.771
C 2.520 -37.068 56.378
C 1.615 -40.048 57.477
C -0.430 -42.583 59.524
C -2.779 -44.248 60.646
C -5.153 -45.912 61.705
C -7.063 -48.466 62.743
C -8.449 -51.983 62.855
C -11.867 -52.971 63.964
C -14.102 -55.283 65.326
C -16.953 -56.909 64.712
C -20.543 -58.012 65.721
C -22.695 -61.081 65.650
C -25.174 -62.897 66.282
C -28.374 -63.849 66.003
C -31.616 -64.566 65.589
C -34.336 -66.230 64.118
C -37.768 -66.331 64.486
C -41.638 -67.114 65.636
C -44.374 -67.113 64.578
C -47.984 -67.342 63.021
C -50.861 -67.667 62.265
C -54.279 -67.564 60.933
C -57.319 -66.592 60.380
C -59.985 -65.598 58.958
C -62.275 -64.005 57.230
C -64.682 -62.248 55.849
C -67.028 -60.351 53.844
C -69.398 -58.771 52.097
C -71.320 -56.800 50.509
C -72.544 -53.106 49.696
C -74.379 -51.026 47.798
C -76.518 -49.086 46.249
C -78.383 -46.562 45.786
C -80.154 -43.217 45.065
C -79.457 -40.303 44.165
C -79.598 -37.176 42.675
C -79.388 -33.822 42.345
C -79.299 -30.354 40.670
C -79.003 -27.210 39.691
C -78.562 -23.374 41.013
C -78.159 -20.676 40.433
C -76.240 -17.050 39.622
C -75.414 -14.224 38.940
C -74.991 -10.823 38.442
C -74.157 -7.574 38.523
C -72.522 -4.696 38.118
C -70.433 -2.509 36.540
C -68.289 -0.061 35.707
C -66.111 2.010 34.534
C -63.799 4.624 33.889
C -61.679 6.788 32.522
C -59.763 9.233 31.984
C -57.211 11.811 32.313
C -55.737 14.478 31.140
C -53.134 16.694 31.962
C -51.176 18.635 31.338
C -51.489 21.224 35.139
C -51.582 21.760 37.752
C -52.546 25.601 38.315
C -51.255 28.400 37.375
C -53.126 29.853 37.082
C -56.620 30.807 38.982
C -60.685 29.827 39.371
C -63.604 32.816 39.676
C -65.104 33.557 39.562
C -68.613 34.248 42.754
C -71.009 35.252 43.449
C -73.569 39.194 47.432
C -72.826 44.775 48.884
C -74.062 48.533 49.274
C -74.234 52.767 49.051
C -76.109 55.836 48.911
C -76.624 58.860 49.746
C -77.399 61.692 47.467
C -74.845 65.965 52.159
C -74.574 68.785 52.232
C -73.333 71.529 52.968
C -72.915 75.789 53.703
C -70.350 77.483 53.193
C -67.696 79.071 51.443
C -66.763 81.441 49.857
C -66.008 84.268 48.652
C -63.986 88.889 49.513
C -59.869 91.469 49.972
C -57.304 92.881 50.617
C -48.179 88.529 50.517
C -44.542 89.502 50.714
C -42.545 90.735 53.253
C -40.931 92.467 53.805
C -36.459 91.988 54.508
C -33.919 91.756 53.453
C -31.581 93.178 54.250
C -28.848 94.198 53.414
C -25.643 94.931 56.678
C -23.424 96.135 58.724
C -21.960 95.268 60.588
C -18.215 94.643 61.653
C -14.023 95.490 62.685
C -12.438 97.304 66.238
C -12.061 101.215 66.747
C -10.387 103.532 67.406
C -5.905 104.859 65.803
C -3.689 106.589 66.566
C -1.775 108.220 69.173
C 1.645 109.146 68.079
C 5.001 111.150 68.110
C 7.414 113.101 68.110
C 9.024 116.160 70.459
C 10.419 116.728 69.492
C 11.951 118.848 64.920
C 14.986 121.442 61.246
C 18.216 123.644 59.513
C 22.005 126.503 61.014
C 24.023 128.111 63.240
C 27.531 129.256 66.096
C 28.669 131.810 64.088
C 30.413 135.089 63.662
C 33.888 136.196 60.926
C 34.901 137.501 54.291
C 39.292 138.023 53.570
C 43.030 139.162 50.043
C 43.941 143.131 50.203
C 46.456 145.565 49.055
C 48.864 149.432 48.107
C 50.782 153.126 46.192
C 51.434 156.810 44.663
C 53.417 159.303 41.773
C 52.936 161.361 39.724
C 52.142 162.558 36.272
C 53.780 166.530 38.385
C 55.334 169.578 38.521
C 56.481 173.190 37.443
C 57.323 176.477 37.306
C 55.821 179.748 35.881
C 56.439 183.532 33.101
C 56.565 188.459 34.770
C 58.822 191.691 33.878
C 59.717 195.576 33.581
C 63.051 197.804 36.114
C 63.805 198.818 39.935
C 64.171 201.944 42.116
C 60.812 205.923 43.601
C 59.560 208.916 44.985
C 59.602 211.162 48.896
C 57.184 215.205 49.605
C 56.720 218.319 52.420
C 54.538 220.485 54.457
C 53.419 223.806 56.202
C 53.164 226.568 57.059
C 52.636 230.355 58.084
C 49.630 229.591 60.734
C 46.713 232.090 61.356
C 42.074 232.806 63.518
C 38.820 234.952 64.841
C 36.520 237.184 66.178
C 33.969 240.988 68.139
C 31.191 244.520 67.263
C 27.399 247.815 66.377
C 24.428 249.308 65.107
C 22.204 250.720 62.461
C 20.374 251.987 58.788
C 20.085 253.059 55.011
C 18.793 255.306 53.210
C 16.717 258.483 50.592
C 14.842 258.908 48.254
C 12.585 260.789 46.403
C 10.034 263.597 44.356
C 8.235 263.980 43.321
C 5.249 265.785 41.647
C 3.039 269.274 40.213
C -0.319 269.281 39.089
C -3.099 269.969 38.070
C -6.659 270.884 39.654
C -9.424 271.417 38.177
C -10.673 273.241 39.729
C -10.947 276.078 42.765
C -13.467 278.497 43.083
C -15.187 282.945 44.026
C -18.982 284.050 42.767
C -21.677 286.011 43.558
C -24.188 286.809 44.330
C -27.508 285.420 47.489
C -29.684 285.721 49.676
C -30.627 287.149 51.819
C -30.866 288.306 54.482
C -33.907 290.794 55.990
C -36.639 291.865 58.655
C -36.808 286.562 63.240
C -40.007 284.592 63.911
C -43.189 284.506 64.563
C -46.125 282.518 64.617
C -49.166 281.132 64.936
C -52.278 279.974 65.088
C -54.703 277.889 66.077
C -57.450 276.036 66.456
C -60.174 274.105 67.332
C -62.952 272.432 67.680
C -65.611 270.582 67.891
C -68.173 268.507 68.019
C -71.073 267.106 66.628
C -73.458 265.195 65.045
C -76.194 263.136 64.158
C -78.941 260.946 64.153
C -80.948 259.042 62.967
C -84.265 258.353 60.761
C -86.565 255.984 59.324
C -88.769 253.600 57.749
C -90.587 251.318 56.456
C -92.815 248.970 55.071
C -94.731 246.725 53.740
C -95.494 244.589 50.935
C -95.518 242.945 48.071
C -95.049 240.857 45.838
C -94.627 238.085 43.869
C -96.230 235.760 41.193
C -95.371 233.554 38.532
C -94.503 230.855 36.300
C -93.786 228.541 34.091
C -92.656 225.819 31.669
C -92.239 224.166 29.444
C -90.747 222.896 26.811
C -89.315 221.658 23.824
C -86.463 220.708 21.711
C -84.139 220.086 19.973
C -81.362 218.821 17.933
C -79.026 217.935 16.216
C -76.720 219.433 13.080
C -74.179 219.857 10.425
C -70.666 219.630 9.972
C -67.872 219.416 8.018
C -65.210 219.944 6.660
C -62.679 221.242 4.952
C -59.356 222.723 5.056
C -56.751 223.903 2.639
C -53.455 224.119 1.307
C -50.998 226.552 0.563
C -48.532 227.794 -1.647
C -45.425 229.537 -0.857
C -42.273 231.202 -1.067
C -40.310 233.157 -2.212
C -37.703 234.920 -3.125
C -35.108 237.847 -3.162
C -32.751 240.138 -1.703
C -31.027 242.637 -1.854
C -29.300 245.408 -0.839
C -26.376 246.929 0.006
C -26.336 251.100 1.268
C -24.793 254.887 1.797
C -24.647 256.924 4.838
C -23.460 259.392 6.463
C -23.520 262.271 8.690
C -23.453 265.025 9.872
C -23.605 267.862 11.884
C -24.133 269.688 14.370
C -23.876 271.623 17.289
C -24.878 275.017 18.827
C -25.307 278.305 20.680
C -27.445 279.609 23.046
C -30.380 281.683 24.627
C -32.027 283.233 26.894
C -33.297 284.939 29.597
C -35.180 286.706 31.682
C -37.816 288.297 32.965
C -40.333 289.391 34.914
C -42.544 289.809 37.310
C -45.215 292.092 39.158
C -46.995 293.478 41.731
C -50.808 293.105 42.487
C -54.613 293.835 43.104
C -57.118 292.652 45.014
C -59.937 292.365 47.026
C -63.082 291.824 47.846
C -66.458 291.508 48.391
C -69.622 290.961 49.781
C -72.405 289.392 50.285
C -75.199 288.005 52.285
C -78.496 286.665 51.786
C -82.584 286.164 51.134
C -85.151 283.579 49.846
C -87.458 281.411 49.777
C -90.152 279.522 49.042
C -92.432 277.246 48.318
C -94.931 275.332 46.107
C -96.140 273.606 43.847
C -97.291 271.843 41.589
C -99.032 269.516 39.916
C -100.698 266.184 39.266
C -101.252 264.610 35.933
C -103.036 262.504 33.793
C -102.713 259.853 31.790
C -103.206 258.077 28.365
C -104.285 254.747 27.023
C -105.153 252.631 24.876
C -104.637 250.550 22.301
C -103.875 248.584 19.703
C -102.924 245.569 18.176
C -102.397 244.384 14.975
C -102.756 242.829 11.185
C -101.216 241.350 9.174
C -99.181 239.139 6.627
C -98.024 237.477 4.425
C -96.036 235.708 1.898
C -94.287 235.134 -0.767
C -91.930 234.329 -2.745
C -89.096 234.017 -4.370
C -86.418 233.949 -6.271
C -83.182 233.740 -7.887
C -80.321 233.378 -9.572
C -77.484 233.572 -10.993
C -74.497 235.774 -12.420
C -71.377 235.951 -13.655
C -68.533 236.056 -15.281
C -66.303 237.223 -17.212
C -63.442 238.978 -19.102
C -61.304 241.214 -18.635
C -58.365 243.052 -18.713
C -56.314 245.720 -18.994
C -53.100 247.838 -18.851
C -50.670 250.078 -18.751
C -49.730 253.959 -19.591
C -47.889 256.052 -19.479
C -45.743 259.359 -18.084
C -43.859 261.667 -17.575
C -41.704 264.377 -17.606
C -40.198 267.373 -17.479
C -38.711 270.145 -16.370
C -36.788 271.998 -14.249
C -35.327 274.417 -12.431
C -33.812 276.389 -10.376
C -32.453 279.088 -8.516
C -30.718 281.028 -6.450
C -29.436 283.492 -4.957
C -28.933 286.684 -3.275
C -26.912 288.883 -1.958
C -27.013 292.017 -0.368
C -25.792 296.181 -0.785
C -25.592 299.416 0.474
C -29.836 302.312 -2.253
C -28.119 304.404 -4.525
C -26.012 307.851 -5.610
C -24.249 310.798 -8.752
C -24.116 312.801 -10.318
C -24.860 314.003 -14.512
C -25.156 317.341 -15.351
C -24.181 319.551 -16.881
C -24.200 321.404 -17.759
C -21.028 322.130 -20.336
C -19.261 323.589 -22.761
C -18.189 325.698 -25.089
C -17.006 330.486 -25.532
C -18.175 333.194 -25.559
C -18.282 333.326 -27.915
C -20.763 336.352 -30.558
C -21.091 335.391 -33.471
C -16.831 331.181 -38.636
C -18.047 330.919 -44.073
C -19.029 331.786 -47.771
C -20.129 333.219 -49.719
C -22.100 334.968 -52.581
C -20.258 336.085 -55.893
C -15.996 336.833 -57.986
C -15.625 339.710 -61.096
C -11.265 341.304 -61.458
C -9.640 343.264 -64.165
C -5.310 344.883 -64.872
C -3.626 344.653 -68.087
C -1.098 347.264 -70.170
C 1.455 344.077 -75.557
C 4.371 344.303 -76.174
C 6.527 342.182 -77.469
C 9.048 343.136 -79.788
C 11.874 342.155 -81.177
C 13.278 343.072 -83.199
C 15.381 344.737 -87.449
C 17.520 341.958 -88.417
C 19.646 338.916 -88.510
C 19.903 336.552 -93.253
C 23.199 335.468 -90.417
C 25.887 334.237 -87.469
C 28.213 333.998 -86.327
C 29.827 331.346 -84.613
C 29.118 326.296 -85.267
C 30.684 322.107 -86.488
C 29.126 319.431 -83.446
C 28.417 316.162 -81.628
C 29.576 315.386 -77.226
C 29.611 315.266 -74.268
C 32.623 313.871 -70.321
C 32.452 313.016 -67.450
C 30.387 313.932 -64.107
C 32.954 313.382 -61.803
C 34.908 313.397 -58.239
C 35.815 310.392 -55.382
C 35.465 313.444 -51.610
C 36.942 313.655 -47.043
C 36.984 312.648 -42.730
C 40.079 313.283 -39.860
C 42.333 313.667 -36.671
C 42.242 314.020 -34.372
C 42.509 314.669 -30.292
C 45.481 315.914 -29.555
C 47.731 315.983 -25.571
C 49.181 318.903 -25.076
C 44.456 323.613 -18.734
C 47.120 325.816 -17.652
C 46.740 327.975 -15.124
C 47.676 331.493 -14.446
C 48.318 334.727 -14.414
C 45.527 337.703 -14.111
C 42.852 339.869 -12.413
C 41.016 337.064 -8.822
C 39.872 336.834 -4.592
C 38.119 336.951 -2.121
C 36.515 338.848 -0.340
C 35.616 341.035 2.439
C 33.156 345.374 1.808
C 32.709 348.125 4.819
C 30.882 350.016 6.979
C 28.438 351.479 9.902
C 25.681 354.534 11.403
C 23.805 358.319 13.840
C 21.990 360.571 16.122
C 19.895 362.874 17.504
C 19.857 363.572 21.209
C 21.731 362.352 24.673
C 21.704 363.499 27.978
C 21.005 366.851 30.934
C 20.941 368.854 33.149
C 20.784 367.388 35.022
C 18.537 367.939 36.726
C 16.875 366.066 40.765
C 15.667 365.551 44.833
C 15.747 365.393 48.023
C 14.205 364.848 51.165
C 14.513 362.523 54.364
C 13.836 360.559 56.695
C 13.951 360.100 60.551
C 12.523 357.396 62.815
C 13.699 355.589 65.532
C 15.960 353.669 66.693
C 19.447 352.572 68.789
C 20.687 349.895 71.007
C 18.998 346.950 74.087
C 19.139 344.286 74.988
C 22.930 342.680 74.760
C 26.099 342.262 77.096
C 27.411 339.660 79.932
C 28.675 335.084 81.991
C 28.907 332.413 82.158
C 31.181 329.904 82.898
C 32.718 326.188 84.738
C 32.846 323.521 86.003
C 32.848 320.276 86.682
C 33.430 318.463 89.874
C 38.413 315.474 89.940
C 40.338 313.208 90.759
C 42.922 309.970 90.820
C 45.227 307.789 92.232
C 47.403 304.704 91.064
C 49.512 302.564 93.632
C 47.651 298.870 96.342
C 48.894 297.505 98.085
C 49.830 294.909 101.116
C 48.809 290.937 103.112
C 50.215 288.220 105.420
C 49.861 284.990 107.100
C 47.776 283.933 113.193
C 49.367 281.427 115.737
C 48.780 280.167 118.988
C 49.553 278.143 120.534
C 48.787 275.663 122.168
C 46.261 272.306 121.375
C 43.921 270.547 122.349
C 40.742 269.097 122.094
C 37.158 266.988 122.632
C 34.482 265.657 125.985
C 32.820 266.581 128.198
C 29.728 268.145 129.397
C 27.495 272.163 130.873
C 23.863 273.320 132.625
C 21.790 271.856 134.246
C 20.758 272.690 136.980
C 18.435 275.212 137.983
C 17.739 276.706 140.262
C 17.797 277.755 142.449
C 14.458 278.841 146.465
C 11.803 279.828 148.876
C 9.351 280.847 150.748
C 6.047 282.134 150.820
C 2.968 283.284 151.505
C 0.045 284.629 152.339
C -3.295 284.846 152.407
C -6.495 285.766 152.602
C -9.901 286.241 152.905
C -12.995 287.216 153.241
C -16.074 288.238 153.328
C -19.205 289.268 153.162
C -21.607 291.823 153.131
C -23.921 294.255 152.367
C -26.810 296.250 151.933
C -30.094 297.479 151.729
C -32.282 299.379 150.914
C -34.229 302.895 151.350
C -36.831 305.127 150.244
C -39.328 307.429 149.026
C -41.594 309.301 147.783
C -44.150 311.454 146.676
C -46.445 313.411 145.499
C -47.375 316.073 143.249
C -47.464 318.449 140.958
C -47.719 320.006 138.298
C -48.537 321.312 135.238
C -50.207 324.269 133.340
C -50.125 325.992 130.224
C -50.502 327.308 126.885
C -50.741 328.704 123.929
C -50.889 330.052 120.363
C -50.902 331.655 118.065
C -49.794 333.102 115.334
C -48.584 334.884 112.530
C -46.521 335.223 109.508
C -44.736 335.523 107.156
C -42.951 335.816 103.962
C -41.337 336.074 101.410
C -37.715 337.732 100.169
C -34.793 338.786 98.162
C -32.385 337.408 95.948
C -29.941 337.687 93.576
C -27.316 337.567 92.060
C -24.163 337.865 91.071
C -20.976 336.216 90.464
C -17.604 337.082 89.086
C -14.756 336.602 87.002
C -11.254 336.180 87.271
C -8.009 336.941 86.090
C -5.037 334.823 86.050
C -1.741 333.543 85.559
C 1.254 333.682 85.581
C 4.484 333.287 85.198
C 8.155 332.218 86.029
C 10.737 329.934 87.052
C 13.576 329.370 87.981
C 16.189 327.816 89.542
C 18.874 325.727 89.451
C 21.154 324.894 93.070
C 24.465 323.920 95.326
C 24.829 321.355 97.917
C 26.669 319.523 99.760
C 27.715 317.821 102.803
C 29.128 316.949 105.299
C 30.158 315.475 108.280
C 30.117 313.712 110.865
C 30.533 311.191 113.274
C 31.505 310.589 116.959
C 32.692 309.420 120.373
C 31.257 308.531 123.377
C 30.045 308.768 127.103
C 29.137 307.735 129.995
C 28.438 306.147 132.965
C 27.572 305.403 136.081
C 26.356 305.717 139.171
C 24.670 305.362 142.063
C 22.603 304.423 144.441
C 21.614 304.312 148.284
C 20.405 303.070 151.235
C 17.301 304.295 153.263
C 14.961 305.710 156.076
C 11.831 305.231 157.213
C 9.027 304.881 159.238
C 6.249 305.707 160.805
C 3.553 306.900 162.566
C 0.561 307.242 164.347
C -2.522 308.091 164.822
C -6.013 307.666 165.991
C -8.955 309.654 166.547
C -11.845 312.224 168.107
C -14.817 314.446 167.035
C -17.766 315.513 166.589
C -20.568 317.367 166.318
C -23.342 318.979 165.535
C -25.519 322.010 164.599
C -26.677 324.451 163.100
C -27.820 326.858 161.542
C -29.931 329.018 160.084
C -32.991 330.190 158.197
C -33.234 333.241 156.070
C -35.071 335.840 154.631
C -35.868 337.233 151.704
C -36.168 340.320 149.357
C -38.588 341.796 146.903
C -39.803 343.944 144.966
C -39.904 345.772 142.160
C -39.754 347.505 139.302
C -40.521 348.149 135.937
C -39.822 350.572 133.578
C -39.762 353.922 131.194
C -38.970 354.793 128.506
C -38.127 355.830 124.802
C -37.649 357.045 122.110
C -36.561 358.118 118.773
C -34.818 359.509 116.425
C -33.045 359.988 113.826
C -30.752 359.956 111.480
C -28.312 360.257 109.301
C -25.681 360.024 106.822
C -23.379 360.028 104.400
C -20.828 359.852 102.513
C -16.878 359.740 102.073
C -14.208 359.261 100.089
C -11.638 359.254 98.055
C -8.699 359.887 97.045
C -4.963 360.208 96.162
C -2.224 358.886 96.895
C 0.993 357.609 96.699
C 4.209 357.006 97.534
C 7.719 355.419 97.485
C 10.786 354.269 97.931
C 14.219 354.783 100.078
C 16.785 353.907 100.731
C 19.899 351.850 102.617
C 22.497 350.625 103.556
C 25.726 349.755 104.460
C 28.640 349.093 105.985
C 31.058 347.578 107.711
C 32.834 344.909 108.875
C 34.763 342.770 110.605
C 36.359 340.370 112.053
C 38.385 338.264 114.067
C 40.107 335.742 115.378
C 42.054 333.976 117.118
C 43.874 332.485 119.899
C 46.217 330.483 120.979
C 47.619 329.369 124.005
C 47.477 326.690 128.220
C 48.660 324.653 131.993
C 49.399 321.728 134.581
C 50.168 318.353 136.245
C 52.441 318.492 138.603
C 53.779 316.436 141.073
C 54.901 313.709 141.823
C 54.437 312.401 145.188
C 54.219 310.296 147.593
C 54.625 307.899 150.517
C 54.982 305.325 153.020
C 56.349 303.374 154.636
C 57.243 301.091 156.133
C 59.869 298.679 156.614
C 61.329 296.891 156.529
C 63.572 295.848 157.775
C 68.730 297.345 163.225
C 71.878 296.925 162.399
C 75.042 295.558 163.830
C 77.161 291.766 165.281
C 81.924 291.934 162.770
C 82.561 287.260 162.791
C 83.075 285.157 162.784
C 83.138 281.433 162.752
C 82.596 278.375 160.361
C 83.019 275.399 158.921
C 80.662 272.344 158.466
C 81.447 269.962 160.039
C 80.770 267.767 161.371
C 80.270 264.579 160.995
C 78.537 261.717 162.172
C 77.151 258.724 162.795
C 76.046 255.653 163.430
C 73.718 253.289 163.870
C 71.919 250.604 164.694
C 69.775 247.937 165.151
C 68.141 245.217 165.902
C 66.441 242.623 166.861
C 64.601 240.137 168.011
C 64.166 237.317 170.052
C 63.428 235.033 172.519
C 62.169 232.392 174.506
C 60.307 229.727 175.838
C 59.358 227.815 177.960
C 59.962 224.566 180.290
C 58.764 222.382 182.891
C 57.634 220.297 185.610
C 56.437 218.589 188.025
C 55.228 216.474 190.567
C 54.082 214.667 192.997
C 53.876 214.036 196.543
C 54.124 214.125 199.834
C 53.661 214.712 202.835
C 52.483 215.272 206.003
C 52.032 213.806 209.578
C 51.718 214.795 212.986
C 50.757 215.803 216.315
C 50.099 216.645 219.413
C 49.230 217.919 222.903
C 49.121 218.438 225.655
C 49.580 220.025 228.492
C 50.262 221.557 231.604
C 50.719 224.481 233.782
C 51.227 226.858 235.485
C 51.382 229.717 237.782
C 51.659 232.115 239.614
C 54.706 234.424 241.285
C 56.599 236.996 243.152
C 56.734 240.523 243.527
C 57.711 243.360 245.162
C 58.963 246.025 245.893
C 61.046 248.539 246.487
C 62.278 251.802 245.450
C 64.664 254.407 246.693
C 65.656 257.718 247.555
C 68.134 260.098 246.717
C 70.451 262.557 247.760
C 71.511 265.583 246.016
C 73.068 268.675 245.143
C 75.367 270.587 244.922
C 77.390 273.144 244.595
C 79.883 275.631 242.890
C 81.005 277.874 240.313
C 83.191 279.508 238.974
C 84.946 281.113 236.518
C 85.787 283.963 234.860
C 88.529 283.827 231.476
C 91.395 285.219 228.859
C 91.374 285.234 225.196
C 92.526 286.299 222.424
C 93.655 286.092 218.971
C 95.270 286.036 216.445
C 96.483 285.743 213.196
C 96.586 285.102 210.134
C 96.552 285.233 206.625
C 98.475 284.078 203.485
C 100.145 283.495 200.124
C 99.853 281.266 197.512
C 100.622 278.228 195.147
C 100.598 276.483 192.463
C 100.466 275.101 189.316
C 100.718 273.117 186.668
C 101.262 270.401 184.810
C 101.021 267.809 182.675
C 99.977 265.540 180.538
C 100.774 262.753 177.826
C 100.441 260.875 174.984
C 99.632 257.065 174.705
C 99.814 253.225 173.924
C 97.713 250.730 173.097
C 96.290 247.885 171.696
C 95.320 244.748 171.435
C 94.685 241.376 171.283
C 93.388 238.209 170.554
C 91.754 235.477 171.117
C 89.428 232.698 170.342
C 88.534 229.462 171.625
C 88.405 225.408 172.593
C 86.940 222.962 175.201
C 85.139 220.738 176.557
C 83.937 218.129 178.321
C 82.416 215.948 180.279
C 82.026 213.562 183.272
C 81.844 212.460 186.153
C 81.631 211.417 189.050
C 80.612 209.794 191.802
C 78.189 208.263 194.269
C 78.748 207.829 197.928
C 78.173 206.165 200.944
C 77.112 206.622 204.076
C 77.557 206.258 207.923
C 75.535 205.327 210.939
C 74.974 204.578 213.934
C 74.709 205.218 217.212
C 74.559 206.100 220.435
C 72.941 207.189 223.356
C 73.769 207.819 226.649
C 74.605 207.589 230.669
C 74.542 209.219 233.106
C 74.185 211.381 236.379
C 74.070 212.638 239.091
C 74.066 214.737 242.102
C 75.123 216.555 244.565
C 75.615 218.978 246.568
C 76.325 221.851 247.984
C 77.390 224.564 249.498
C 78.189 227.836 250.835
C 78.893 230.740 252.329
C 79.908 233.593 253.293
C 82.589 236.524 253.130
C 83.491 239.658 253.940
C 84.548 242.526 255.123
C 86.642 244.747 255.986
C 89.212 247.577 256.461
C 90.841 249.623 254.743
C 92.463 252.493 253.671
C 94.868 254.450 252.333
C 96.604 257.581 250.911
C 98.448 259.925 249.485
C 102.148 260.739 247.968
C 103.853 262.499 246.636
C 105.846 264.496 243.550
C 107.507 266.284 241.766
C 109.809 268.339 240.194
C 112.245 269.732 238.354
C 113.944 271.094 235.828
C 114.323 272.909 232.965
C 115.332 274.246 230.052
C 115.838 275.649 227.192
C 117.053 276.873 224.091
C 117.531 278.497 221.231
C 118.755 279.659 218.568
C 120.460 280.013 215.369
C 121.579 281.928 212.973
C 123.276 281.682 209.903
C 121.970 282.257 205.914
C 120.587 283.600 202.199
C 120.808 284.393 200.135
C 119.225 286.241 197.257
C 118.940 289.154 193.518
C 117.103 290.752 191.355
C 117.988 294.283 188.712
C 117.248 294.339 185.859
C 115.985 296.697 182.785
C 117.376 295.023 179.205
C 116.947 291.908 176.411
C 115.703 290.779 172.709
C 113.642 290.624 169.632
C 112.887 292.169 166.796
C 110.792 293.059 163.698
C 108.750 292.720 161.516
C 105.792 292.143 159.819
C 103.553 293.496 157.099
C 99.485 292.029 154.938
C 98.062 289.419 151.375
C 96.665 288.494 148.487
C 93.530 288.855 148.412
C 93.371 287.153 146.584
C 92.938 284.783 144.086
C 91.169 283.730 142.670
C 89.898 282.573 138.418
C 89.535 284.259 135.583
C 92.511 288.326 133.007
C 94.964 288.027 129.478
C 95.481 288.024 125.740
C 95.533 286.801 121.729
C 95.789 285.933 118.237
C 99.824 281.381 116.340
C 103.087 280.392 113.657
C 106.740 282.339 112.799
C 110.753 283.731 111.956
C 112.551 285.952 109.266
C 114.926 286.885 106.955
C 118.959 283.096 106.466
C 120.501 282.655 102.563
C 121.758 283.732 99.469
C 124.182 284.876 97.430
C 128.051 287.708 95.605
C 131.573 288.129 93.378
C 134.142 291.444 92.386
C 135.862 293.313 90.330
C 137.678 296.293 88.911
C 139.798 297.396 86.950
C 140.952 295.790 81.547
C 142.367 297.153 79.311
C 145.182 299.329 80.556
C 149.030 300.192 81.182
C 153.004 300.937 79.969
C 155.708 302.528 78.125
C 159.447 302.873 76.984
C 159.083 304.814 73.885
C 162.148 306.418 73.424
C 165.964 308.984 71.664
C 164.420 310.478 67.452
C 166.598 312.967 65.421
C 168.967 314.993 64.051
C 168.567 318.117 60.897
C 168.126 321.473 59.656
C 164.525 322.366 56.340
C 166.687 322.258 53.093
C 165.116 325.577 50.175
C 163.069 327.944 46.658
C 163.826 327.758 41.787
C 162.149 330.820 39.863
C 164.354 328.969 34.979
C 162.239 329.580 31.518
C 162.416 330.990 28.509
C 160.144 331.401 26.097
C 158.242 333.016 22.597
C 152.378 332.770 21.593
C 149.680 333.288 20.456
C 146.703 332.470 16.715
C 144.107 335.169 13.672
C 140.349 336.095 9.763
C 140.370 335.720 7.375
C 141.036 333.089 3.491
C 141.604 329.818 0.676
C 142.746 328.230 -2.247
C 138.530 326.477 -7.088
C 136.074 323.665 -9.964
C 136.484 323.343 -11.401
C 135.900 322.417 -14.096
C 135.891 322.582 -17.328
C 135.591 321.978 -19.699
C 137.540 323.171 -22.683
C 139.937 322.332 -24.950
C 141.318 323.466 -28.075
C 140.674 322.806 -30.926
C 138.699 323.227 -33.302
C 140.869 324.016 -36.891
C 140.120 322.605 -40.310
C 143.128 320.006 -40.634
C 145.686 318.119 -43.739
C 148.457 318.582 -45.758
C 151.655 319.639 -46.056
C 154.341 320.328 -48.825
C 154.367 320.655 -51.538
C 154.725 324.699 -54.348
C 155.835 327.299 -56.376
C 158.477 327.073 -59.428
C 157.038 327.067 -65.157
C 154.946 328.718 -70.735
C 153.473 327.052 -76.078
C 155.321 326.375 -78.911
C 156.814 326.079 -80.136
C 156.758 323.772 -82.347
C 165.389 324.991 -82.588
C 165.806 323.072 -85.632
C 167.555 322.698 -87.644
C 167.671 326.473 -92.066
C 168.511 325.143 -94.787
C 167.871 325.359 -96.414
C 170.261 323.158 -98.377
C 167.200 324.032 -102.844
C 167.886 322.093 -105.934
C 167.455 322.776 -108.924
C 167.320 322.212 -111.474
C 166.998 321.600 -114.649
C 168.261 319.815 -117.441
C 168.961 318.355 -120.382
C 169.667 317.174 -123.408
C 170.205 314.787 -125.692
C 171.116 312.930 -128.308
C 171.670 310.718 -130.901
C 172.503 309.023 -133.559
C 173.544 307.272 -136.086
C 174.779 305.391 -138.500
C 176.866 304.930 -141.281
C 179.381 304.196 -143.513
C 181.437 302.917 -146.092
C 182.856 301.013 -148.680
C 185.029 300.070 -150.538
C 187.378 300.643 -153.778
C 190.040 299.457 -155.894
C 192.817 298.345 -157.912
C 195.288 297.169 -159.555
C 197.891 295.974 -161.602
C 200.376 294.846 -163.344
C 203.933 294.729 -163.930
C 207.214 295.081 -163.812
C 210.221 294.729 -163.178
C 213.417 293.668 -162.545
C 217.021 293.281 -163.957
C 220.424 293.104 -162.922
C 223.768 292.277 -161.847
C 226.875 291.742 -160.949
C 230.375 291.021 -159.611
C 233.122 291.013 -159.058
C 235.924 291.609 -157.456
C 238.996 292.434 -155.912
C 241.124 293.050 -152.980
C 242.782 293.685 -150.602
C 245.039 294.001 -147.723
C 246.833 294.410 -145.316
C 248.382 297.578 -143.087
C 250.160 299.607 -140.556
C 250.489 299.865 -137.031
C 252.059 300.981 -134.210
C 252.720 302.338 -131.578
C 253.220 304.517 -129.125
C 252.107 305.818 -125.915
C 253.246 308.322 -123.373
C 254.038 309.444 -120.087
C 253.096 311.970 -117.797
C 254.039 314.395 -115.401
C 252.228 315.495 -112.430
C 251.271 317.121 -109.399
C 250.957 319.471 -107.564
C 250.537 321.563 -105.077
C 248.728 324.080 -102.690
C 246.092 325.192 -100.511
C 244.667 327.386 -98.963
C 242.141 329.115 -97.443
C 240.424 329.995 -94.639
C 236.959 332.625 -94.900
C 234.240 335.452 -93.628
C 230.579 335.319 -93.654
C 227.762 336.418 -92.656
C 224.278 337.433 -92.938
C 221.705 338.967 -93.072
C 218.424 340.070 -93.440
C 215.369 340.059 -94.118
C 211.861 339.921 -94.024
C 208.679 341.709 -95.274
C 205.275 343.256 -95.947
C 202.701 342.813 -98.194
C 200.350 343.413 -101.281
C 197.688 343.252 -103.054
C 194.564 342.979 -104.465
C 191.933 343.087 -106.486
C 190.092 343.488 -109.238
C 187.996 343.100 -111.845
C 185.920 341.919 -114.103
C 183.218 342.545 -116.943
C 180.411 342.064 -118.840
C 180.202 341.128 -122.625
C 179.462 341.164 -126.478
C 178.729 338.961 -128.914
C 177.406 337.406 -131.727
C 177.212 336.330 -134.834
C 177.120 335.585 -138.186
C 176.469 334.168 -141.318
C 177.114 332.465 -143.990
C 176.443 330.030 -146.701
C 177.791 329.075 -149.893
C 178.811 328.848 -153.930
C 181.492 327.387 -156.298
C 182.928 325.560 -158.449
C 184.760 324.331 -160.999
C 186.789 322.802 -163.109
C 189.820 322.429 -165.448
C 192.718 322.301 -166.512
C 195.633 322.145 -167.516
C 198.434 321.160 -169.075
C 200.991 318.767 -170.500
C 204.637 319.424 -170.911
C 207.689 318.890 -172.523
C 210.846 317.940 -171.998
C 214.681 318.492 -172.333
C 217.769 316.535 -173.166
C 220.788 316.044 -173.864
C 224.064 315.900 -173.180
C 227.280 315.876 -172.258
C 230.235 314.384 -171.086
C 233.493 315.333 -170.447
C 237.489 316.284 -170.659
C 239.908 316.348 -169.001
C 243.163 316.160 -166.793
C 245.862 316.168 -165.502
C 248.847 316.322 -163.372
C 251.254 317.511 -161.561
C 253.212 318.141 -159.134
C 254.572 318.985 -156.269
C 256.021 320.181 -153.574
C 257.293 321.123 -150.316
C 258.730 321.964 -147.420
C 259.629 323.098 -144.590
C 259.349 325.864 -141.748
C 260.094 326.889 -138.635
C 261.209 328.072 -135.790
C 261.982 330.260 -133.627
C 262.345 332.932 -130.875
C 260.554 334.571 -128.902
C 259.398 336.249 -126.097
C 257.965 338.672 -124.233
C 256.454 340.461 -121.174
C 254.944 342.334 -118.906
C 253.306 346.010 -118.228
C 251.901 347.727 -116.538
C 248.732 349.687 -114.639
C 246.878 351.348 -112.925
C 245.212 353.664 -110.962
C 243.282 356.084 -109.668
C 240.690 357.747 -108.388
C 237.795 358.096 -106.618
C 234.837 359.056 -105.346
C 231.947 359.518 -103.992
C 228.795 360.675 -102.841
C 225.903 361.116 -101.265
C 223.190 362.293 -100.171
C 219.936 363.910 -99.907
C 217.485 365.014 -98.056
C 214.369 366.607 -98.390
C 211.990 369.492 -99.608
C 208.035 372.094 -99.640
C 204.925 373.425 -100.372
C 203.373 375.722 -100.146
C 199.687 377.069 -98.869
C 197.690 378.642 -96.330
C 195.089 379.859 -94.810
C 192.926 382.648 -94.462
C 190.549 384.913 -93.761
C 188.270 387.130 -92.790
C 185.743 389.281 -93.221
C 183.474 391.719 -93.035
C 180.845 393.955 -93.137
C 178.597 396.292 -92.798
C 176.513 398.772 -92.588
C 174.534 401.413 -92.552
C 173.522 404.482 -91.189
C 172.947 407.781 -90.390
C 171.610 411.000 -89.793
C 169.598 413.877 -89.667
C 168.981 416.795 -89.260
C 168.360 419.950 -86.809
C 167.694 423.469 -86.436
C 167.192 427.024 -86.068
C 166.744 430.182 -85.982
C 166.087 433.626 -85.659
C 165.608 436.823 -85.473
C 166.997 440.143 -85.238
C 168.964 442.791 -85.077
C 170.749 445.216 -85.785
C 172.246 448.027 -87.046
C 172.966 451.812 -86.504
C 175.316 454.356 -87.333
C 177.311 457.040 -88.690
C 179.223 459.501 -89.707
C 181.529 462.176 -91.150
C 183.312 464.303 -91.536
C 186.146 465.856 -92.111
C 189.205 467.592 -92.474
C 192.582 468.018 -93.859
C 195.359 468.262 -94.878
C 198.604 468.915 -96.465
C 201.349 469.336 -97.679
C 205.343 468.746 -96.629
C 209.039 468.588 -96.659
C 211.684 467.345 -98.674
C 214.970 467.181 -99.595
C 217.790 466.239 -100.199
C 220.853 464.973 -100.048
C 223.110 462.295 -101.036
C 226.739 461.436 -100.695
C 229.933 460.413 -101.893
C 232.331 457.871 -101.354
C 235.720 456.929 -100.981
C 237.347 453.814 -101.967
C 239.741 451.240 -102.592
C 242.067 449.476 -101.910
C 244.631 447.437 -101.838
C 246.640 444.114 -101.355
C 247.321 440.615 -101.825
C 248.798 438.067 -101.072
C 249.435 434.735 -100.650
C 250.880 431.840 -101.704
C 250.340 428.149 -99.452
C 251.307 424.406 -98.017
C 249.325 421.326 -98.061
C 249.123 418.159 -97.798
C 247.684 414.972 -96.790
C 247.096 412.339 -95.481
C 245.752 409.333 -94.353
C 243.716 406.999 -93.900
C 241.889 404.003 -94.024
C 240.383 401.225 -91.810
C 239.015 398.098 -90.143
C 235.955 396.955 -89.047
C 233.019 396.017 -86.615
C 230.380 394.516 -85.596
C 227.680 392.506 -84.885
C 225.040 391.048 -83.502
C 222.481 390.472 -81.441
C 219.461 389.868 -80.082
C 216.251 389.390 -79.560
C 213.311 388.042 -77.258
C 210.342 386.568 -76.408
C 207.219 388.235 -74.759
C 204.304 389.166 -72.304
C 201.118 390.234 -72.482
C 197.727 390.745 -71.911
C 194.986 392.192 -70.796
C 192.314 393.721 -69.272
C 189.135 394.894 -68.402
C 186.777 397.079 -68.058
C 183.314 398.386 -68.244
C 181.380 401.149 -67.000
C 179.111 403.745 -64.656
C 178.138 407.471 -64.338
C 176.466 410.159 -64.428
C 175.059 413.159 -63.806
C 173.883 416.243 -63.696
C 173.700 419.912 -62.555
C 174.425 422.868 -62.021
C 175.184 425.822 -61.548
C 175.066 429.169 -61.369
C 174.149 432.699 -62.368
C 176.119 435.778 -61.641
C 176.340 439.218 -61.082
C 177.808 442.005 -62.188
C 179.869 445.250 -61.594
C 179.854 448.852 -62.631
C 180.687 451.877 -62.612
C 182.757 454.446 -63.192
C 185.020 456.828 -63.827
C 186.517 459.350 -65.759
C 189.140 461.576 -65.461
C 191.581 464.780 -64.634
C 193.966 466.151 -65.654
C 197.010 468.093 -67.225
C 199.266 469.872 -68.060
C 202.305 471.505 -69.313
C 205.394 472.447 -69.552
C 208.356 472.930 -70.609
C 211.414 472.654 -71.766
C 214.597 472.412 -72.543
C 217.924 471.869 -73.870
C 221.042 471.647 -75.050
C 223.995 470.898 -75.954
C 227.232 468.619 -75.580
C 230.234 467.658 -76.745
C 233.337 467.074 -77.623
C 236.355 466.156 -77.286
C 239.813 464.495 -76.937
C 241.082 461.635 -76.879
C 243.251 458.967 -77.319
C 245.057 456.210 -76.585
C 247.270 453.099 -77.094
C 249.006 450.285 -77.042
C 250.599 447.441 -74.587
C 251.923 445.004 -74.294
C 252.603 440.894 -73.922
C 253.679 438.080 -73.683
C 255.372 435.117 -73.092
C 256.542 432.170 -71.997
C 256.950 428.901 -71.475
C 256.813 425.590 -72.280
C 256.645 422.234 -72.296
C 256.297 419.060 -72.751
C 256.056 415.526 -72.535
C 255.843 412.266 -73.147
C 255.801 409.124 -72.885
C 255.169 405.720 -71.753
C 255.725 402.515 -72.027
C 254.755 399.480 -70.540
C 254.379 396.786 -68.081
C 255.446 393.385 -66.208
C 254.726 389.133 -64.712
C 255.261 384.839 -64.877
C 253.766 382.820 -61.313
C 253.420 380.019 -58.725
C 253.529 378.970 -55.462
C 253.615 377.819 -53.766
C 255.766 374.361 -54.163
C 256.070 370.646 -52.280
C 255.014 366.280 -51.777
C 258.182 364.257 -53.335
C 257.255 361.341 -51.304
C 258.688 358.636 -50.274
C 257.903 354.724 -49.491
C 257.340 351.553 -49.912
C 257.369 348.338 -48.413
C 257.134 345.109 -47.527
C 257.069 341.849 -46.877
C 256.150 339.100 -45.204
C 255.848 336.084 -43.811
C 255.049 333.066 -42.338
C 254.780 330.050 -41.126
C 254.644 327.127 -39.721
C 254.588 324.266 -38.078
C 256.059 321.221 -37.148
C 257.709 318.607 -35.633
C 258.673 315.605 -34.030
C 258.756 312.548 -32.302
C 259.999 310.299 -30.735
C 262.296 306.976 -30.572
C 263.798 304.370 -28.591
C 265.436 301.861 -26.581
C 266.780 299.741 -24.610
C 268.227 297.207 -22.640
C 269.614 294.998 -20.721
C 272.440 293.984 -18.723
C 275.305 293.778 -17.094
C 277.526 293.972 -14.950
C 279.485 294.004 -12.140
C 282.207 292.127 -10.089
C 284.844 292.699 -7.765
C 287.054 293.190 -4.954
C 289.245 293.592 -2.549
C 291.637 294.342 0.326
C 293.851 294.554 2.032
C 296.444 295.897 3.531
C 299.390 297.197 4.990
C 301.425 299.919 6.387
C 303.099 302.162 7.375
C 305.063 304.759 9.070
C 306.715 306.971 10.321
C 309.786 309.571 9.217
C 312.369 312.218 9.210
C 312.725 315.662 9.991
C 314.602 318.440 10.651
C 315.885 321.187 10.555
C 317.521 323.938 9.680
C 317.325 327.448 8.743
C 319.668 330.273 7.998
C 320.908 333.597 8.311
C 321.582 336.427 6.300
C 323.722 339.118 5.472
C 322.845 342.439 4.239
C 322.967 345.819 3.095
C 324.055 348.098 1.478
C 324.895 350.974 0.153
C 324.858 354.000 -2.327
C 323.332 356.649 -4.221
C 323.433 358.750 -6.416
C 322.368 360.865 -8.881
C 321.442 363.969 -9.924
C 320.175 364.634 -14.040
C 319.601 366.741 -17.538
C 316.555 367.124 -19.537
C 314.896 368.642 -21.792
C 312.669 368.977 -24.651
C 311.483 369.447 -27.364
C 309.474 369.691 -30.196
C 307.001 369.390 -32.091
C 304.074 369.871 -33.972
C 302.562 369.376 -37.487
C 300.718 369.422 -40.807
C 298.411 367.454 -42.442
C 296.910 364.841 -44.960
C 294.688 363.399 -46.759
C 292.019 362.341 -48.654
C 289.985 360.706 -50.703
C 288.774 358.320 -52.696
C 286.894 355.955 -54.180
C 284.559 353.774 -54.951
C 282.784 351.448 -57.634
C 280.260 349.840 -59.293
C 279.609 345.997 -59.531
C 279.097 342.340 -60.855
C 277.258 339.628 -60.090
C 275.324 336.744 -60.260
C 274.593 333.532 -60.226
C 274.141 330.135 -60.450
C 272.839 326.888 -60.415
C 272.413 323.880 -59.308
C 270.493 320.847 -58.388
C 271.083 317.394 -57.584
C 271.848 313.298 -57.733
C 273.209 310.391 -55.583
C 273.343 307.773 -53.806
C 274.154 304.835 -52.365
C 274.942 302.244 -50.475
C 277.223 299.535 -48.973
C 279.518 298.131 -47.453
C 281.807 296.777 -45.886
C 283.530 294.737 -43.857
C 284.229 292.583 -40.829
C 287.577 291.878 -39.351
C 289.767 289.843 -37.546
C 291.763 289.798 -34.870
C 295.202 289.123 -33.183
C 296.576 287.568 -30.060
C 298.749 286.435 -28.101
C 301.310 286.685 -25.956
C 303.888 287.198 -23.885
C 305.391 287.702 -20.752
C 308.577 288.122 -19.487
C 312.377 287.625 -17.996
C 314.346 288.967 -16.284
C 316.837 290.695 -13.771
C 319.008 291.634 -11.939
C 321.481 293.385 -9.869
C 324.097 295.094 -9.017
C 326.011 297.347 -7.841
C 327.557 300.139 -7.079
C 329.384 302.824 -6.582
C 330.910 306.029 -5.858
C 332.516 308.842 -5.042
C 333.858 311.711 -4.781
C 335.199 315.047 -6.478
C 336.348 318.189 -6.154
C 337.895 321.057 -5.803
C 339.763 323.495 -6.595
C 341.572 326.649 -7.870
C 341.044 329.100 -9.741
C 341.039 332.294 -11.091
C 341.261 334.747 -13.400
C 341.028 338.251 -14.983
C 340.859 341.001 -16.811
C 341.669 342.567 -20.491
C 341.505 344.711 -22.267
C 340.048 347.315 -25.197
C 339.486 349.525 -27.180
C 339.454 352.082 -29.516
C 339.283 354.039 -32.236
C 338.131 355.915 -34.742
C 335.956 358.048 -36.275
C 334.097 359.823 -38.438
C 331.999 361.574 -40.153
C 330.100 363.291 -42.610
C 327.985 365.255 -44.258
C 326.454 366.869 -46.493
C 324.757 367.824 -49.571
C 323.382 370.131 -51.427
C 321.793 370.483 -54.543
C 318.607 371.970 -56.409
C 316.223 373.216 -59.694
C 315.191 374.573 -62.230
C 312.883 376.811 -64.254
C 310.910 377.183 -67.561
C 311.546 377.773 -70.193
C 309.679 379.276 -72.032
C 308.099 379.944 -73.614
C 305.406 381.985 -76.425
C 305.360 382.289 -81.449
C 305.510 381.800 -84.057
C 303.805 378.591 -85.873
C 301.445 375.879 -88.165
C 299.634 376.114 -90.615
C 297.519 376.902 -94.080
C 294.641 374.366 -95.722
C 293.805 373.442 -98.729
C 292.402 373.830 -102.451
C 292.186 375.180 -105.893
C 291.063 375.276 -109.672
C 291.081 371.916 -112.416
C 288.108 373.385 -115.775
C 289.163 370.935 -119.639
C 288.021 371.065 -123.541
C 285.603 371.428 -126.028
C 286.237 372.980 -129.249
C 283.802 375.518 -129.241
C 283.811 378.002 -131.862
C 284.465 383.042 -130.450
C 285.283 384.922 -132.487
C 286.402 387.725 -134.606
C 285.607 390.989 -138.441
C 287.700 392.486 -141.615
C 287.288 395.152 -145.476
C 287.620 396.393 -147.609
C 285.843 398.551 -151.187
C 285.515 401.466 -152.341
C 287.219 405.740 -154.257
C 288.327 409.919 -153.721
C 285.793 411.920 -155.814
C 285.359 413.338 -159.729
C 282.867 414.515 -161.933
C 280.943 416.595 -162.650
C 279.866 419.158 -164.833
C 277.621 423.183 -166.314
C 276.837 426.821 -167.956
C 275.243 429.779 -168.238
C 272.712 432.431 -169.930
C 271.920 435.361 -171.756
C 270.638 438.377 -173.290
C 268.421 439.965 -175.483
C 267.798 440.667 -180.313
C 268.287 440.501 -183.083
C 267.796 441.053 -186.622
C 266.679 438.900 -190.226
C 268.315 437.103 -193.301
C 268.112 435.857 -197.122
C 266.342 438.471 -199.040
C 264.046 438.734 -200.876
C 265.671 441.991 -201.160
C 264.919 446.171 -200.527
C 264.387 449.134 -200.242
C 263.134 452.740 -196.974
C 262.915 455.906 -194.264
C 263.348 458.591 -192.091
C 261.477 460.246 -188.785
C 260.820 460.546 -185.621
C 263.124 460.941 -183.928
C 265.085 460.468 -178.871
C 263.540 459.905 -175.741
C 264.752 460.220 -172.839
C 264.814 460.556 -168.809
C 264.978 460.365 -165.555
C 265.080 463.532 -161.651
C 263.918 464.384 -158.473
C 261.098 464.854 -155.037
C 261.144 466.730 -152.229
C 262.005 468.575 -150.701
C 260.947 472.976 -150.583
C 262.282 474.902 -148.228
C 264.347 478.021 -148.936
C 266.421 478.559 -145.423
C 265.657 484.228 -146.865
C 267.705 487.574 -148.489
C 269.679 490.863 -148.770
C 271.807 494.318 -147.598
C 275.377 494.818 -146.290
C 276.280 497.501 -144.777
C 277.811 501.065 -143.838
C 281.005 503.522 -142.340
C 281.239 506.161 -140.115
C 282.675 509.726 -137.369
C 284.948 511.891 -136.532
C 285.819 515.325 -136.374
C 287.149 518.374 -135.924
C 288.695 521.303 -135.627
C 289.056 524.458 -134.571
C 289.854 527.661 -134.095
C 290.548 530.902 -133.127
C 291.490 533.991 -132.675
C 292.235 537.136 -132.372
C 292.764 540.386 -132.165
C 294.095 543.375 -133.430
C 294.718 546.408 -134.935
C 295.458 549.774 -135.730
C 296.058 553.234 -135.649
C 296.375 556.005 -136.781
C 298.546 558.748 -138.809
C 298.791 562.065 -140.190
C 298.965 565.331 -141.715
C 298.899 568.261 -142.977
C 299.102 571.514 -144.309
C 299.136 574.481 -145.604
C 298.483 576.622 -148.433
C 297.608 577.905 -151.346
C 296.028 579.187 -153.676
C 294.012 581.006 -155.765
C 293.852 583.844 -158.422
C 291.931 584.960 -161.206
C 289.648 586.434 -163.581
C 287.733 587.718 -165.910
C 285.252 589.039 -168.491
C 283.999 590.028 -170.793
C 282.224 590.023 -173.555
C 280.540 590.039 -176.664
C 277.926 588.887 -178.975
C 275.898 587.834 -180.871
C 273.128 586.965 -183.117
C 270.915 586.103 -185.000
C 270.400 583.492 -188.213
C 268.967 581.525 -190.998
C 266.225 579.372 -191.667
C 264.132 577.704 -193.790
C 262.588 575.562 -195.284
C 261.675 572.934 -197.093
C 260.169 569.622 -197.135
C 259.171 567.042 -199.659
C 256.945 564.713 -201.177
C 256.773 561.272 -201.979
C 255.906 558.736 -204.286
C 254.687 555.361 -203.621
C 253.452 552.029 -203.960
C 253.359 549.278 -205.148
C 252.644 546.242 -206.152
C 252.648 542.330 -206.240
C 252.306 539.034 -204.843
C 252.685 536.023 -205.006
C 253.161 532.791 -203.998
C 251.929 529.703 -203.275
C 254.574 526.538 -201.870
C 255.894 522.674 -201.300
C 256.926 521.013 -198.202
C 257.564 518.357 -196.563
C 259.362 516.214 -194.236
C 261.055 514.092 -192.962
C 262.909 512.044 -190.845
C 264.343 510.995 -188.268
C 265.233 509.338 -185.302
C 268.123 507.443 -183.587
C 270.493 505.242 -181.596
C 272.791 505.652 -179.062
C 276.247 506.026 -177.235
C 278.348 505.928 -174.821
C 280.241 505.458 -171.988
C 282.673 505.357 -169.732
C 285.606 505.897 -168.239
C 288.076 506.722 -166.105
C 289.839 507.845 -163.568
C 293.217 507.882 -161.484
C 295.288 507.992 -158.762
C 297.835 510.789 -157.793
C 301.116 512.758 -156.925
C 302.071 515.279 -154.912
C 303.849 517.337 -152.747
C 305.781 519.816 -151.762
C 308.054 522.284 -151.027
C 309.958 524.774 -149.472
C 310.962 527.786 -148.859
C 311.992 530.651 -146.747
C 313.600 533.846 -147.096
C 316.363 536.940 -147.520
C 316.655 540.593 -148.745
C 316.945 543.746 -148.753
C 317.756 546.956 -149.393
C 317.999 550.181 -150.060
C 318.748 553.298 -152.186
C 318.662 555.421 -154.430
C 318.508 557.533 -156.676
C 318.380 560.450 -158.324
C 317.463 564.057 -158.993
C 317.061 565.646 -162.340
C 317.144 568.432 -164.444
C 315.284 570.228 -166.556
C 314.710 571.929 -170.007
C 313.402 575.154 -171.400
C 312.795 577.341 -173.566
C 311.208 578.590 -176.239
C 309.515 579.589 -178.947
C 306.913 581.236 -180.635
C 305.954 581.814 -183.901
C 305.451 583.265 -187.716
C 303.459 583.377 -189.867
C 300.651 583.715 -192.607
C 298.838 584.221 -194.933
C 296.355 584.260 -197.635
C 294.852 583.564 -200.418
C 292.694 582.630 -202.561
C 290.484 581.005 -204.362
C 288.570 579.305 -206.421
C 286.127 577.337 -208.233
C 283.867 575.733 -210.098
C 281.976 573.725 -211.677
C 281.302 570.115 -213.200
C 279.175 567.930 -214.612
C 277.234 565.986 -216.400
C 276.474 563.660 -218.418
C 275.630 560.473 -220.411
C 275.483 557.376 -219.993
C 274.512 554.053 -220.180
C 274.767 550.700 -220.488
C 273.762 546.982 -220.461
C 273.424 543.693 -220.427
C 275.349 540.175 -221.182
C 275.354 537.387 -221.106
C 275.846 533.471 -219.724
C 275.934 530.487 -219.247
C 276.122 527.030 -219.309
C 276.973 523.788 -219.165
C 277.624 520.713 -218.048
C 277.271 518.023 -215.981
C 277.658 515.221 -214.169
C 277.693 512.714 -212.139
C 278.339 509.769 -210.268
C 278.188 507.140 -208.241
C 278.760 504.426 -206.740
C 280.383 501.682 -204.978
C 280.241 498.679 -203.706
C 282.283 496.380 -202.002
C 281.537 491.995 -203.680
C 282.821 488.713 -204.259
C 282.371 486.291 -203.233
C 279.610 484.477 -204.348
C 278.456 482.240 -202.345
C 279.278 479.114 -199.831
C 280.765 475.651 -197.630
C 281.044 474.372 -195.004
C 285.023 473.480 -191.009
C 284.957 473.282 -187.211
C 284.535 471.479 -183.499
C 287.536 470.979 -180.926
C 288.802 468.575 -178.157
C 290.948 467.653 -177.229
C 292.259 463.900 -176.793
C 292.365 461.741 -173.588
C 292.191 457.767 -170.406
C 293.549 455.005 -169.365
C 295.212 453.373 -166.691
C 296.732 451.319 -164.514
C 298.433 449.233 -162.563
C 299.038 447.493 -159.769
C 300.328 445.776 -157.217
C 301.204 443.822 -154.508
C 302.541 442.044 -152.124
C 303.915 440.490 -149.627
C 305.294 439.127 -146.957
C 308.108 438.154 -145.104
C 310.765 437.842 -142.937
C 313.065 436.917 -140.415
C 314.660 435.526 -137.610
C 316.772 435.276 -135.481
C 320.503 434.219 -134.335
C 322.983 434.035 -131.730
C 325.518 434.008 -129.162
C 327.598 434.081 -126.743
C 329.994 433.915 -124.169
C 332.164 433.925 -121.766
C 334.840 435.611 -120.031
C 337.134 437.735 -118.970
C 338.622 440.019 -117.507
C 339.912 442.335 -115.338
C 342.979 443.369 -113.179
C 344.577 446.229 -111.782
C 345.817 449.011 -109.846
C 347.134 451.541 -108.232
C 348.372 454.636 -106.376
C 349.889 456.738 -105.312
C 351.107 459.767 -104.966
C 352.644 462.939 -104.698
C 352.642 466.607 -104.925
C 352.657 469.556 -105.258
C 352.635 473.225 -105.155
C 352.620 476.255 -105.236
C 353.806 479.308 -107.820
C 354.448 482.608 -109.363
C 352.729 485.610 -110.160
C 352.645 488.909 -111.043
C 352.171 491.534 -112.488
C 352.070 494.014 -114.691
C 350.044 496.012 -116.959
C 350.468 498.986 -119.194
C 349.593 502.179 -120.508
C 348.778 503.696 -123.597
C 349.119 506.427 -125.817
C 346.671 507.790 -128.156
C 345.002 509.778 -130.608
C 344.793 511.297 -133.184
C 344.015 513.236 -135.707
C 342.557 514.302 -139.178
C 340.023 514.541 -141.719
C 339.165 515.143 -144.573
C 337.371 515.002 -147.479
C 334.984 516.265 -149.549
C 334.012 514.255 -153.292
C 332.735 513.926 -157.199
C 330.232 511.669 -158.634
C 328.261 510.868 -161.004
C 326.551 508.648 -163.325
C 325.603 507.154 -165.747
C 324.119 504.999 -168.042
C 322.459 502.610 -169.196
C 319.987 500.539 -170.586
C 319.398 497.827 -173.267
C 318.213 495.407 -175.944
C 317.594 492.027 -176.197
C 318.093 488.240 -177.106
C 317.268 485.212 -177.740
C 315.870 482.174 -178.545
C 315.334 479.000 -179.354
C 315.888 475.763 -179.937
C 315.826 472.397 -179.963
C 315.212 469.227 -179.351
C 315.342 465.424 -180.481
C 314.346 462.173 -180.871
C 315.988 458.963 -179.372
C 317.757 455.487 -178.945
C 317.681 452.877 -176.823
C 317.725 449.684 -175.449
C 318.918 447.000 -173.957
C 320.473 444.223 -172.665
C 321.217 441.204 -171.062
C 322.433 439.300 -168.748
C 322.454 436.484 -166.340
C 324.786 434.683 -164.282
C 327.723 432.101 -162.836
C 330.238 431.699 -159.931
C 331.623 430.672 -157.274
C 333.780 429.639 -154.898
C 335.675 429.037 -152.262
C 338.905 428.995 -150.173
C 341.414 429.903 -148.612
C 343.885 430.865 -147.032
C 346.225 431.227 -144.658
C 347.681 431.386 -141.171
C 350.668 433.350 -140.118
C 353.413 433.873 -138.023
C 354.792 436.096 -135.948
C 357.814 438.222 -134.735
C 359.479 439.219 -131.527
C 361.688 440.447 -129.668
C 363.422 442.957 -128.285
C 365.032 445.632 -127.081
C 365.649 448.178 -124.743
C 367.896 450.766 -124.322
C 371.136 453.132 -123.418
C 371.821 455.912 -122.778
C 372.631 459.603 -121.671
C 373.693 462.257 -120.789
C 374.522 465.762 -120.084
C 375.624 468.783 -120.472
C 375.809 471.952 -120.682
C 375.435 475.126 -121.424
C 375.380 478.261 -122.405
C 374.761 481.703 -123.350
C 374.419 484.949 -124.063
C 373.888 487.849 -125.249
C 373.304 490.229 -128.381
C 372.455 493.246 -129.594
C 372.082 496.295 -130.735
C 372.338 498.714 -132.772
C 372.195 501.402 -135.528
C 370.590 502.053 -138.133
C 368.943 503.749 -140.669
C 367.999 504.620 -143.792
C 366.016 506.311 -146.628
C 364.533 507.391 -149.379
C 364.717 507.348 -153.456
C 363.572 508.019 -155.909
C 361.232 507.812 -159.368
C 359.745 508.224 -161.967
C 358.538 509.019 -165.114
C 357.593 509.140 -168.331
C 355.865 508.762 -171.159
C 353.048 508.437 -173.054
C 350.759 507.751 -175.415
C 348.239 507.114 -177.326
C 345.980 506.238 -179.919
C 343.321 505.772 -181.856
C 341.399 505.119 -184.269
C 339.799 503.536 -187.133
C 337.577 503.630 -189.522
C 336.408 501.656 -192.187
C 331.789 498.396 -192.497
C 329.172 495.476 -192.471
C 324.042 496.391 -195.157
C 324.785 491.611 -195.536
C 323.318 489.256 -196.917
C 324.305 487.250 -200.991
C 323.082 485.231 -203.816
C 323.911 482.703 -207.588
C 323.124 481.932 -211.207
C 321.943 478.438 -212.731
C 317.960 476.411 -212.080
C 314.135 474.500 -213.528
C 312.271 472.250 -214.918
C 312.459 470.750 -218.801
C 310.998 467.075 -221.962
C 309.619 464.896 -223.094
C 304.953 462.702 -224.594
C 303.060 459.900 -224.175
C 301.519 457.761 -225.511
C 298.937 456.363 -225.429
C 298.852 454.511 -228.206
C 299.760 451.262 -229.796
C 301.404 448.331 -231.227
C 299.791 447.872 -234.831
C 298.870 443.839 -236.082
C 296.705 442.233 -239.381
C 294.514 440.315 -242.078
C 294.195 436.958 -243.167
C 291.859 434.249 -244.548
C 292.087 431.002 -244.288
C 292.023 428.007 -246.135
C 293.001 425.237 -247.096
C 294.415 423.400 -247.602
C 299.240 421.856 -246.592
C 301.228 418.020 -246.734
C 304.239 415.565 -246.128
C 304.964 412.717 -246.543
C 306.964 409.904 -246.623
C 306.325 407.502 -249.953
C 310.059 407.112 -253.544
C 312.234 405.115 -256.163
C 314.996 405.130 -259.122
C 318.699 402.544 -260.547
C 322.324 398.771 -259.859
C 324.113 398.480 -262.951
C 326.157 395.732 -264.452
C 327.764 394.207 -266.071
C 331.715 394.103 -265.525
C 334.137 394.048 -267.632
C 334.831 389.974 -269.420
C 336.655 387.472 -269.221
C 336.432 385.483 -271.618
C 340.918 384.045 -272.757
C 344.339 383.342 -273.149
C 346.017 381.687 -274.772
C 349.059 381.129 -273.966
C 353.484 381.574 -274.790
C 357.017 381.284 -275.042
C 359.894 379.880 -273.006
C 364.163 380.662 -271.059
C 367.079 377.123 -270.030
C 369.479 377.046 -268.905
C 371.262 371.880 -265.518
C 373.764 371.145 -263.762
C 377.462 370.991 -261.861
C 380.592 369.035 -260.985
C 380.640 366.694 -259.078
C 381.022 364.525 -257.314
C 381.615 360.831 -256.693
C 381.429 358.429 -257.064
C 380.330 355.375 -252.343
C 380.722 350.922 -251.223
C 378.839 346.296 -252.039
C 377.401 345.254 -255.956
C 376.443 342.653 -260.438
C 374.786 339.590 -260.943
C 376.239 337.352 -263.288
C 375.128 334.872 -265.780
C 377.850 332.937 -267.506
C 379.381 331.177 -268.651
C 380.318 329.059 -272.562
C 381.414 326.672 -274.473
C 381.203 323.107 -278.052
C 381.058 319.546 -279.664
C 381.127 318.457 -282.512
C 380.809 315.250 -284.832
C 380.315 312.317 -288.294
C 380.309 310.616 -291.355
C 380.913 307.900 -294.710
C 381.608 305.601 -298.580
C 381.533 302.282 -299.078
C 380.374 299.039 -299.648
C 379.145 295.491 -298.537
C 379.601 291.946 -299.256
C 375.839 289.785 -301.951
C 374.180 287.606 -304.791
C 372.889 286.882 -307.683
C 370.247 285.251 -309.397
C 367.995 283.964 -311.528
C 365.984 282.559 -313.771
C 363.051 281.933 -315.257
C 360.459 280.699 -316.954
C 357.612 279.892 -318.733
C 355.179 278.663 -320.523
C 352.680 277.317 -322.099
C 350.046 275.881 -323.473
C 348.485 273.140 -325.008
C 346.710 270.309 -325.831
C 344.430 267.912 -327.085
C 341.692 266.255 -328.534
C 339.884 263.927 -329.141
C 339.132 260.480 -331.115
C 336.927 257.695 -331.711
C 334.791 254.825 -332.179
C 332.752 252.383 -332.434
C 330.567 249.679 -332.992
C 328.546 247.173 -333.336
C 327.539 243.860 -332.328
C 327.206 240.915 -330.872
C 326.393 238.611 -328.976
C 324.868 236.349 -326.903
C 323.392 232.764 -326.576
C 322.758 230.211 -324.175
C 321.533 227.914 -321.676
C 320.590 225.675 -319.476
C 319.496 223.310 -316.689
C 319.043 221.103 -315.023
C 319.407 219.062 -312.477
C 319.917 216.695 -309.901
C 320.770 215.739 -306.457
C 321.605 214.984 -303.710
C 322.134 213.983 -300.219
C 322.733 213.185 -297.357
C 325.949 211.725 -295.138
C 328.115 210.511 -292.395
C 329.156 211.465 -289.139
C 330.572 210.811 -286.099
C 332.364 210.816 -283.650
C 334.922 210.653 -281.543
C 337.178 212.450 -279.324
C 339.930 211.662 -276.910
C 341.632 211.866 -273.788
C 344.783 212.808 -272.487
C 347.466 212.162 -270.275
C 349.621 214.543 -268.541
C 352.107 216.041 -266.462
C 354.847 216.312 -265.277
C 357.526 216.996 -263.518
C 360.877 218.740 -262.499
C 363.022 221.547 -261.827
C 365.780 222.734 -261.351
C 368.324 225.017 -261.305
C 370.208 227.317 -259.650
C 373.366 229.494 -261.720
C 376.928 231.530 -262.129
C 377.571 234.779 -263.694
C 379.452 237.307 -264.153
C 381.080 239.968 -266.028
C 383.043 241.729 -267.456
C 384.690 244.153 -269.334
C 385.159 246.590 -271.240
C 385.795 249.751 -272.632
C 387.853 251.557 -275.351
C 389.870 253.843 -277.616
C 389.444 255.397 -280.661
C 389.750 256.134 -284.506
C 389.725 257.859 -287.203
C 389.781 260.160 -289.760
C 389.943 261.685 -292.702
C 390.035 262.157 -296.003
C 389.471 263.139 -299.173
C 388.239 264.468 -301.915
C 388.704 265.598 -305.692
C 388.378 267.499 -308.519
C 386.605 266.542 -311.865
C 385.849 265.741 -315.630
C 383.321 266.122 -317.818
C 381.440 266.691 -320.685
C 379.699 266.015 -323.399
C 378.189 265.062 -326.333
C 376.216 264.879 -329.217
C 373.813 263.812 -331.098
C 370.985 264.104 -333.475
C 369.011 262.005 -335.623
C 367.587 259.665 -338.767
C 365.057 256.851 -339.543
C 362.495 255.320 -340.603
C 360.318 253.117 -341.935
C 357.924 250.992 -342.747
C 356.354 247.561 -343.495
C 355.358 244.651 -343.194
C 354.346 241.758 -342.828
C 352.439 239.001 -342.894
C 349.283 236.922 -342.751
C 349.033 233.368 -341.655
C 347.485 230.238 -341.723
C 346.048 227.937 -339.777
C 345.675 224.276 -338.518
C 342.966 221.824 -337.679
C 341.690 219.052 -336.949
C 341.029 216.469 -334.922
C 340.553 213.992 -332.723
C 338.805 212.270 -330.211
C 339.169 209.364 -328.381
C 339.171 205.491 -326.999
C 339.127 203.966 -324.494
C 338.803 201.983 -321.107
C 338.557 200.090 -318.804
C 338.595 198.217 -315.648
C 339.655 196.427 -313.166
C 340.433 195.427 -310.247
C 341.648 195.055 -307.222
C 343.135 194.437 -304.359
C 344.558 194.260 -301.032
C 345.762 193.832 -297.945
C 347.339 193.767 -295.187
C 350.714 194.263 -293.144
C 352.291 194.471 -290.183
C 353.873 194.207 -287.326
C 356.311 193.693 -285.362
C 359.438 193.617 -283.113
C 361.853 195.449 -282.336
C 364.375 197.021 -280.550
C 367.429 198.267 -279.827
C 370.192 200.214 -277.981
C 372.841 201.840 -276.853
C 376.832 202.454 -277.448
C 379.169 203.816 -276.771
C 382.160 206.738 -276.692
C 384.545 208.521 -276.177
C 387.571 210.040 -275.449
C 390.587 211.510 -275.446
C 393.024 213.780 -275.634
C 394.401 216.885 -275.333
C 396.248 219.680 -275.588
C 397.630 222.594 -275.672
C 399.674 225.456 -276.145
C 401.091 228.459 -276.028
C 403.048 230.909 -276.368
C 405.331 233.394 -277.740
C 407.349 235.918 -277.280
C 409.434 238.065 -279.125
C 411.314 241.164 -278.573
C 413.605 242.813 -279.293
C 414.656 246.218 -279.330
C 416.718 248.031 -278.812
C 419.113 250.534 -279.033
C 420.924 253.958 -277.294
C 419.615 256.900 -273.961
C 420.221 259.430 -272.017
C 420.519 262.957 -271.789
C 420.860 266.193 -270.964
C 421.456 269.330 -270.037
C 420.734 272.575 -269.646
C 420.737 275.887 -269.253
C 420.281 279.258 -268.663
C 420.391 282.477 -268.152
C 420.505 285.710 -267.893
C 420.566 289.010 -267.879
C 422.296 292.057 -268.044
C 423.802 295.025 -268.920
C 424.794 298.394 -269.343
C 424.994 301.901 -269.381
C 426.025 304.595 -270.239
C 428.871 307.466 -270.143
C 430.048 310.669 -271.292
C 431.300 313.801 -272.575
C 432.207 316.586 -273.841
C 433.320 319.724 -274.986
C 434.311 322.559 -276.197
C 436.159 324.361 -278.716
C 437.967 325.280 -281.322
C 438.888 326.137 -284.147
C 439.344 327.480 -287.266
C 441.326 330.055 -289.406
C 442.418 330.666 -292.740
C 442.957 331.607 -296.182
C 443.680 332.419 -299.275
C 444.273 333.165 -302.969
C 445.372 333.783 -305.472
C 446.560 333.311 -308.495
C 448.081 332.846 -311.653
C 448.442 331.154 -314.895
C 448.807 329.676 -317.443
C 449.015 328.246 -320.817
C 449.257 326.929 -323.536
C 451.617 324.037 -325.398
C 453.075 321.677 -327.845
C 452.058 319.102 -330.067
C 452.585 316.991 -332.701
C 452.939 314.540 -334.454
C 453.930 311.678 -335.809
C 453.162 308.188 -336.493
C 454.681 305.307 -338.342
C 454.657 302.570 -340.620
C 455.291 299.091 -340.666
C 456.711 296.289 -342.292
C 455.542 292.831 -342.324
C 455.173 289.338 -342.963
C 456.150 286.522 -343.284
C 456.617 283.347 -343.946
C 456.789 279.483 -343.359
C 455.543 276.287 -342.280
C 455.974 273.359 -341.585
C 455.522 270.317 -340.092
C 454.291 267.145 -340.149
C 454.791 264.516 -336.710
C 455.205 260.940 -334.699
C 453.351 259.686 -331.799
C 452.469 257.284 -329.904
C 451.700 255.608 -326.766
C 451.720 253.858 -324.331
C 451.152 252.268 -321.288
C 449.939 251.637 -318.472
C 448.107 250.356 -315.763
C 448.470 249.038 -312.155
C 448.310 247.364 -308.750
C 447.603 248.295 -305.509
C 448.151 249.306 -301.754
C 447.437 249.699 -298.658
C 446.273 249.726 -295.421
C 445.883 250.151 -292.153
C 446.388 251.225 -289.036
C 446.095 252.560 -285.959
C 445.053 254.116 -283.258
C 445.355 254.804 -279.360
C 444.371 255.420 -276.141
C 445.015 258.624 -274.004
C 446.194 261.111 -271.208
C 445.065 263.889 -269.682
C 444.308 266.342 -267.338
C 444.585 269.144 -265.628
C 445.266 271.966 -263.793
C 445.065 274.817 -261.774
C 445.085 277.981 -261.108
C 443.911 281.117 -259.520
C 445.057 284.477 -258.964
C 446.947 287.901 -257.517
C 448.016 291.454 -258.593
C 448.113 294.607 -258.879
C 449.026 297.842 -259.129
C 449.627 301.009 -259.849
C 451.706 304.033 -261.001
C 453.416 305.945 -262.725
C 455.087 307.837 -264.503
C 456.270 310.572 -266.040
C 456.179 313.945 -267.746
C 458.608 315.201 -270.279
C 460.286 317.803 -271.894
C 460.854 319.143 -274.899
C 463.262 320.477 -277.646
C 463.536 323.362 -280.024
C 464.875 325.268 -282.127
C 466.070 326.066 -285.153
C 467.237 326.600 -288.243
C 467.029 327.717 -291.566
C 469.090 327.902 -294.330
C 471.841 328.971 -297.194
C 472.405 328.629 -300.052
C 472.960 328.346 -303.940
C 473.759 328.404 -306.823
C 474.483 327.876 -310.382
C 475.865 326.761 -313.090
C 476.352 325.362 -315.906
C 476.548 323.301 -318.452
C 477.130 321.190 -320.900
C 477.207 318.755 -323.581
C 477.426 316.701 -326.207
C 477.641 314.326 -328.308
C 478.567 310.551 -329.146
C 478.512 307.979 -331.308
C 478.864 305.643 -333.580
C 480.107 303.085 -334.985
C 481.303 299.668 -336.303
C 480.957 296.623 -335.672
C 480.622 293.190 -336.014
C 481.105 289.896 -335.446
C 480.587 286.084 -335.627
C 480.444 282.793 -335.341
C 482.276 279.547 -333.679
C 482.288 276.804 -333.178
C 481.560 273.117 -331.343
C 481.302 270.223 -330.510
C 481.551 266.835 -329.835
C 482.017 263.772 -328.548
C 481.575 260.919 -326.879
C 479.765 258.370 -325.516
C 478.599 255.799 -323.694
C 477.042 253.484 -322.074
C 475.985 250.814 -319.989
C 474.325 248.351 -318.498
C 473.517 245.872 -316.726
C 473.118 243.535 -313.960
C 472.082 240.648 -312.843
C 471.964 238.807 -309.850
C 469.157 237.777 -307.350
C 468.705 234.292 -304.244
C 465.914 232.376 -301.833
C 466.959 231.683 -298.342
C 463.278 229.365 -296.789
C 460.642 227.228 -294.493
C 460.486 223.543 -293.881
C 457.168 220.579 -293.321
C 457.958 218.994 -291.643
C 460.412 217.206 -288.399
C 462.488 215.578 -287.307
C 464.180 213.170 -283.792
C 469.960 213.006 -282.146
C 471.783 211.661 -279.265
C 475.990 210.523 -275.861
C 475.941 210.459 -272.682
C 476.218 210.052 -268.591
C 475.418 207.935 -266.260
C 476.610 205.831 -263.666
C 477.136 203.748 -261.087
C 477.510 201.485 -258.680
C 478.519 200.360 -255.693
C 479.497 198.589 -253.041
C 480.355 197.145 -250.025
C 481.179 195.314 -247.456
C 482.238 193.511 -244.973
C 483.551 191.756 -242.506
C 484.795 188.754 -241.186
C 486.672 186.090 -240.077
C 488.338 183.583 -238.220
C 489.771 181.612 -235.689
C 491.559 179.487 -234.528
C 492.404 175.595 -233.836
C 494.651 173.130 -232.479
C 496.985 170.659 -231.266
C 499.190 168.655 -230.125
C 501.412 166.277 -228.782
C 503.581 164.168 -227.627
C 506.459 162.072 -228.207
C 509.062 160.479 -229.468
C 511.910 159.698 -230.386
C 515.259 159.105 -230.801
C 518.092 156.439 -230.724
C 521.291 155.721 -232.113
C 524.766 155.315 -232.999
C 527.855 154.766 -233.948
C 531.477 154.455 -235.107
C 533.921 153.598 -236.177
C 536.393 153.308 -238.318
C 538.963 152.755 -240.681
C 541.207 153.826 -243.387
C 542.905 154.674 -245.669
C 545.387 155.760 -248.146
C 547.316 156.655 -250.305
C 547.660 156.446 -254.458
C 548.823 156.813 -257.950
C 549.890 159.341 -260.201
C 551.398 160.393 -263.080
C 551.979 161.631 -265.789
C 551.982 162.480 -268.997
C 551.258 165.033 -271.487
C 551.661 165.524 -275.177
C 552.636 167.308 -278.102
C 551.224 168.574 -281.087
C 551.463 169.074 -284.580
C 550.191 171.846 -286.584
C 549.393 174.056 -289.272
C 548.472 174.735 -292.043
C 547.758 176.080 -294.944
C 545.650 177.836 -297.734
C 543.476 180.367 -299.076
C 541.627 181.404 -301.254
C 539.075 183.122 -302.745
C 537.944 185.804 -304.509
C 533.709 186.204 -305.454
C 530.401 187.387 -307.612
C 527.398 189.147 -306.468
C 524.771 190.835 -307.094
C 521.296 191.860 -306.757
C 518.368 192.368 -307.163
C 514.997 193.195 -306.904
C 512.272 194.106 -305.663
C 509.431 195.890 -304.625
C 505.581 195.705 -304.440
C 501.814 196.175 -304.324
C 499.291 195.788 -302.009
C 496.233 194.224 -300.107
C 493.625 194.143 -298.251
C 490.778 194.609 -296.379
C 488.001 194.212 -294.605
C 485.553 192.749 -292.876
C 483.310 191.831 -290.538
C 481.558 191.488 -287.779
C 478.258 190.275 -285.936
C 475.650 190.289 -283.720
C 474.943 187.763 -280.827
C 473.304 185.055 -278.510
C 473.123 184.337 -275.227
C 472.036 183.348 -272.077
C 471.586 181.404 -269.455
C 470.997 179.092 -266.986
C 470.323 177.479 -263.955
C 470.990 175.728 -261.319
C 470.901 174.855 -257.719
C 471.659 172.070 -255.577
C 471.571 168.488 -253.444
C 473.901 165.923 -251.737
C 475.426 164.260 -249.514
C 476.887 161.862 -247.649
C 478.773 159.835 -245.849
C 480.879 156.702 -245.108
C 483.087 154.543 -245.229
C 485.338 152.435 -245.366
C 487.750 150.267 -244.513
C 490.673 148.869 -242.564
C 493.295 146.567 -243.872
C 495.685 144.061 -243.414
C 498.920 143.358 -243.846
C 501.772 141.067 -245.166
C 505.082 139.717 -244.036
C 507.662 137.932 -244.109
C 510.648 136.982 -245.294
C 513.588 136.202 -246.689
C 517.084 136.317 -246.998
C 519.515 134.913 -249.009
C 522.340 132.487 -250.755
C 524.762 132.631 -252.403
C 528.149 132.912 -254.392
C 530.737 132.655 -255.871
C 533.711 132.869 -258.011
C 535.620 132.698 -260.622
C 537.584 133.446 -263.010
C 539.058 134.737 -265.642
C 540.392 135.715 -268.480
C 541.848 137.320 -271.383
C 543.397 138.601 -274.052
C 544.336 139.970 -276.762
C 543.504 141.265 -280.428
C 544.441 142.973 -283.167
C 545.543 144.231 -285.985
C 545.693 144.720 -289.116
C 545.422 145.678 -292.838
C 543.646 147.441 -294.715
C 542.599 149.547 -297.263
C 540.714 150.748 -299.794
C 539.382 153.179 -302.469
C 537.805 154.951 -304.772
C 534.836 154.823 -307.569
C 533.271 156.149 -309.458
C 530.169 158.379 -311.160
C 528.262 159.959 -312.893
C 526.261 161.391 -315.329
C 523.815 162.377 -317.403
C 521.177 163.962 -318.690
C 519.050 166.590 -319.134
C 516.444 168.615 -319.763
C 514.156 170.869 -320.068
C 511.262 172.814 -320.729
C 509.042 175.251 -321.140
C 506.489 176.936 -321.909
C 503.057 178.048 -322.410
C 500.956 180.236 -323.616
C 497.494 180.820 -323.806
C 494.264 181.032 -327.724
C 490.651 179.405 -327.864
C 488.615 178.009 -331.420
C 485.050 178.401 -332.156
C 480.882 179.633 -330.972
C 477.737 178.572 -333.197
C 475.144 175.312 -334.436
C 473.690 174.622 -334.983
C 470.631 171.828 -337.093
C 470.341 172.609 -340.495
C 469.514 170.979 -343.782
C 466.483 169.151 -345.563
C 463.347 168.594 -346.390
C 460.970 167.015 -349.412
C 457.013 166.047 -350.754
C 455.028 165.470 -354.408
C 453.125 161.909 -356.242
C 451.552 160.450 -359.123
C 450.669 162.276 -362.467
C 447.789 161.157 -364.407
C 449.764 160.846 -368.023
C 448.698 161.854 -373.789
C 449.907 162.831 -376.863
C 453.529 163.106 -378.360
C 454.347 161.978 -381.456
C 456.757 162.179 -384.412
C 456.722 159.874 -386.704
C 459.553 158.235 -389.112
C 458.674 153.470 -389.950
C 461.056 153.000 -389.189
C 464.142 152.149 -388.189
C 468.078 151.471 -386.482
C 468.117 149.942 -382.677
C 469.150 149.203 -379.360
C 469.923 148.975 -376.344
C 471.110 150.303 -372.459
C 475.923 149.652 -372.293
C 476.147 147.263 -368.738
C 476.937 144.149 -363.891
C 480.740 145.927 -361.738
C 482.145 145.027 -357.731
C 482.365 143.863 -356.614
C 484.594 142.136 -353.989
C 486.665 139.127 -351.800
C 489.508 139.002 -351.152
C 492.568 137.058 -352.556
C 494.961 133.897 -352.060
C 499.455 137.194 -353.509
C 502.560 137.452 -350.603
C 506.254 134.898 -350.288
C 507.065 130.798 -349.456
C 509.145 129.437 -347.693
C 512.123 128.587 -344.651
C 513.602 126.288 -345.504
C 513.224 123.949 -343.542
C 516.629 120.432 -343.720
C 516.479 116.896 -341.739
C 519.304 116.153 -342.231
C 521.732 115.335 -341.260
C 522.498 111.237 -336.754
C 524.960 111.152 -334.520
C 527.577 110.120 -333.883
C 529.788 108.001 -332.351
C 533.353 108.770 -330.307
C 537.338 109.063 -330.197
C 540.769 108.413 -330.746
C 544.165 107.881 -332.517
C 548.414 111.370 -330.521
C 552.759 111.690 -330.751
C 555.669 111.096 -328.947
C 558.742 110.952 -326.697
C 560.966 109.299 -327.130
C 564.767 109.387 -323.607
C 567.467 109.987 -320.384
C 569.076 110.855 -315.074
C 570.333 110.317 -310.860
C 574.739 110.437 -309.668
C 577.209 110.162 -306.103
C 580.104 108.483 -303.891
C 580.148 108.214 -300.547
C 582.686 109.224 -298.172
C 582.683 107.800 -293.135
C 584.476 106.764 -291.188
C 586.693 106.061 -289.148
C 589.085 104.539 -289.643
C 590.428 104.323 -285.553
C 591.631 102.713 -283.714
C 593.488 100.594 -278.649
C 597.115 101.969 -277.286
C 599.735 101.530 -274.642
C 601.351 104.448 -271.091
C 604.150 106.094 -270.606
C 605.050 110.336 -267.528
C 605.154 110.841 -264.149
C 606.289 109.242 -260.772
C 605.903 107.482 -257.083
C 604.778 106.746 -253.434
C 603.183 107.263 -249.604
C 604.255 105.323 -246.636
C 607.398 106.910 -243.940
C 608.483 106.466 -240.787
C 610.283 108.413 -239.067
C 609.805 109.210 -235.035
C 609.891 112.365 -233.132
C 612.620 113.891 -231.768
C 611.267 116.475 -228.876
C 612.954 119.361 -228.099
C 615.983 122.895 -229.261
C 619.974 126.075 -227.894
C 623.920 125.945 -223.387
C 625.715 128.676 -222.711
C 627.650 132.299 -220.228
C 628.259 136.764 -219.763
C 627.854 140.562 -216.839
C 628.074 144.387 -215.121
C 628.124 146.996 -214.384
C 630.491 150.300 -213.889
C 632.924 152.981 -215.553
C 632.993 156.644 -214.789
C 633.532 160.046 -214.293
C 630.549 163.925 -215.796
C 629.433 167.317 -215.776
C 631.931 170.777 -213.364
C 633.198 173.753 -213.082
C 632.450 176.452 -213.175
C 630.721 179.082 -212.407
C 630.631 182.590 -212.907
C 631.477 186.056 -210.990
C 629.961 187.822 -214.053
C 630.085 191.358 -215.203
C 631.408 192.136 -218.224
C 633.513 196.815 -218.715
C 634.799 199.329 -220.818
C 632.649 201.573 -222.477
C 633.020 205.393 -222.025
C 635.657 206.954 -224.288
C 638.908 207.012 -226.763
C 641.263 208.181 -225.529
C 644.222 211.567 -225.778
C 645.289 214.891 -223.864
C 648.009 217.607 -222.553
C 651.866 217.551 -220.822
C 653.218 219.023 -217.744
C 656.642 219.226 -216.629
C 658.596 219.090 -212.450
C 662.000 217.522 -207.275
C 662.723 215.983 -203.858
C 663.125 212.971 -200.872
C 665.594 213.101 -198.862
C 666.944 210.504 -198.884
C 669.360 208.506 -198.034
C 670.514 206.130 -195.667
C 672.081 203.804 -193.822
C 673.858 201.681 -191.982
C 674.447 198.804 -190.376
C 675.497 196.341 -188.386
C 676.428 193.484 -186.686
C 677.611 191.119 -184.778
C 678.610 188.823 -182.712
C 679.406 186.522 -180.485
C 681.031 185.517 -177.544
C 681.964 184.641 -174.349
C 683.016 183.016 -171.388
C 683.905 180.672 -168.927
C 684.498 179.682 -166.147
C 686.966 179.434 -162.955
C 687.543 178.265 -159.598
C 688.049 177.235 -156.177
C 688.279 176.226 -153.158
C 688.806 175.062 -149.877
C 689.140 174.055 -146.818
C 688.774 174.722 -143.292
C 688.119 176.016 -140.326
C 686.740 176.856 -137.688
C 684.964 177.144 -134.773
C 685.143 177.234 -130.887
C 683.427 178.512 -128.040
C 681.366 179.237 -125.167
C 679.653 180.064 -122.498
C 677.390 181.038 -119.585
C 676.310 182.061 -117.210
C 674.644 184.072 -115.222
C 673.081 186.331 -112.995
C 670.465 188.746 -112.084
C 668.426 190.800 -111.427
C 665.676 192.972 -110.334
C 663.469 194.886 -109.528
C 662.852 199.005 -109.283
C 661.358 202.349 -108.765
C 658.470 204.200 -109.676
C 656.322 206.832 -109.318
C 654.657 209.326 -109.778
C 653.590 212.397 -110.445
C 651.811 214.587 -112.742
C 650.691 218.158 -112.890
C 648.332 220.774 -113.414
C 647.897 223.656 -115.417
C 646.903 227.039 -115.688
C 645.378 228.752 -118.527
C 643.877 231.185 -120.666
C 643.594 233.899 -121.908
C 642.661 236.646 -123.430
C 642.335 239.314 -126.273
C 641.663 240.455 -129.617
C 641.791 242.591 -131.775
C 641.953 244.003 -134.884
C 640.437 245.481 -137.548
C 642.751 246.616 -141.062
C 643.716 248.800 -144.424
C 644.489 247.624 -147.806
C 644.839 248.187 -150.921
C 646.362 247.929 -154.216
C 647.821 248.440 -156.786
C 649.415 248.278 -159.875
C 650.659 247.095 -162.492
C 651.296 246.011 -165.771
C 653.950 246.077 -168.571
C 656.050 246.125 -171.736
C 658.281 244.029 -173.318
C 661.687 242.520 -174.558
C 663.682 240.845 -176.420
C 665.423 239.099 -178.819
C 667.753 237.555 -180.607
C 670.666 236.168 -181.457
C 673.117 234.100 -182.480
C 674.875 231.512 -183.489
C 678.166 230.032 -185.143
C 680.138 227.989 -187.053
C 682.876 225.480 -185.846
C 686.278 223.620 -185.250
C 687.370 220.469 -184.802
C 689.236 217.537 -184.871
C 691.335 215.209 -183.857
C 693.781 213.086 -182.714
C 695.831 210.325 -182.069
C 697.064 207.894 -180.330
C 698.257 204.443 -179.699
C 700.142 202.625 -177.238
C 703.172 200.964 -174.903
C 703.817 199.457 -171.405
C 704.375 197.373 -169.086
C 705.478 195.740 -166.351
C 706.019 194.099 -163.536
C 707.108 193.633 -159.876
C 707.284 193.893 -156.802
C 707.392 194.159 -153.728
C 707.574 193.444 -150.457
C 706.991 191.517 -147.257
C 706.849 192.946 -143.818
C 707.245 192.664 -140.359
C 705.623 192.991 -137.459
C 705.322 194.417 -133.853
C 704.345 193.272 -130.420
C 704.006 193.415 -127.304
C 702.630 194.532 -124.461
C 701.128 195.838 -121.772
C 698.738 195.925 -119.199
C 697.952 197.949 -116.514
C 697.714 199.816 -112.858
C 695.819 201.287 -111.169
C 693.152 203.024 -108.850
C 691.475 204.369 -106.770
C 689.105 206.287 -104.726
C 687.651 208.782 -103.260
C 685.501 210.939 -102.339
C 683.228 213.298 -102.153
C 681.253 215.909 -101.877
C 678.720 218.498 -101.918
C 676.401 220.890 -101.670
C 674.405 223.348 -101.943
C 673.483 226.866 -103.550
C 671.231 229.311 -104.045
C 669.198 231.880 -104.128
C 668.318 234.911 -104.445
C 667.279 238.494 -105.410
C 666.854 240.237 -107.972
C 665.612 242.559 -110.227
C 665.592 245.026 -112.533
C 664.274 247.451 -115.220
C 663.657 249.603 -117.653
C 665.303 252.563 -119.930
C 665.068 254.361 -122.049
C 665.174 255.950 -125.916
C 664.991 257.581 -128.454
C 664.887 259.933 -130.993
C 665.453 262.007 -133.569
C 665.798 263.239 -136.649
C 665.142 263.475 -139.987
C 665.224 263.999 -143.305
C 664.971 264.153 -146.518
C 665.296 264.735 -150.003
C 664.847 264.968 -153.288
C 665.132 265.669 -156.349
C 666.450 266.229 -159.698
C 666.006 267.273 -162.759
C 667.782 267.591 -165.776
C 668.489 270.570 -168.985
C 670.608 270.738 -172.912
C 672.241 269.539 -175.642
C 673.134 268.923 -179.163
C 671.388 272.226 -182.349
C 669.642 273.766 -186.158
C 669.390 276.023 -188.890
C 669.719 277.759 -191.864
C 669.893 280.607 -192.925
C 669.280 282.616 -195.368
C 670.450 284.638 -198.363
C 673.793 286.987 -200.302
C 675.793 288.656 -201.004
C 676.367 291.633 -202.875
C 674.395 293.437 -205.733
C 674.751 296.428 -207.101
C 674.144 298.799 -208.641
C 673.118 301.582 -211.070
C 672.377 303.762 -214.189
C 667.965 304.643 -214.274
C 664.813 306.277 -215.555
C 663.999 309.548 -217.363
C 662.123 309.578 -221.383
C 660.820 309.927 -224.305
C 660.794 310.298 -228.346
C 658.896 313.064 -230.253
C 656.950 316.422 -232.455
C 656.070 317.890 -235.202
C 653.965 320.449 -238.167
C 651.502 318.996 -240.470
C 649.119 318.010 -241.840
C 647.551 323.722 -244.878
C 642.877 321.666 -245.690
C 639.360 325.857 -242.066
C 636.248 327.617 -244.200
C 635.361 330.486 -245.289
C 633.665 333.211 -245.417
C 632.375 334.608 -246.316
C 630.510 336.638 -248.611
C 629.657 341.527 -245.741
C 628.838 344.237 -246.942
C 626.370 347.043 -247.944
C 624.095 348.500 -248.696
C 622.552 351.851 -246.016
C 616.893 351.984 -249.424
C 614.031 351.511 -248.342
C 610.834 354.825 -246.117
C 607.673 358.305 -249.038
C 604.548 357.090 -248.443
C 602.081 357.791 -246.256
C 599.331 360.984 -241.401
C 595.553 362.933 -243.908
C 592.866 364.742 -245.205
C 589.551 364.782 -244.767
C 585.549 364.104 -243.591
C 582.197 362.553 -243.421
C 579.013 363.455 -241.551
C 574.814 363.227 -237.176
C 572.398 361.410 -235.647
C 570.810 360.973 -235.824
C 568.773 359.998 -238.847
C 567.607 361.369 -239.163
C 564.326 359.544 -241.596
C 560.908 358.206 -242.683
C 558.429 361.659 -243.552
C 555.180 361.367 -239.994
C 550.975 362.609 -239.464
C 547.838 361.451 -239.353
C 544.822 362.565 -238.979
C 541.096 363.515 -238.350
C 539.081 366.240 -237.730
C 539.723 369.399 -236.792
C 536.380 373.611 -235.003
C 532.962 372.834 -235.995
C 529.659 371.953 -235.414
C 525.841 373.956 -237.556
C 521.589 372.516 -239.575
C 519.557 372.317 -240.775
C 516.197 371.657 -241.338
C 513.858 370.752 -242.284
C 512.314 369.473 -243.953
C 509.005 368.323 -244.344
C 506.067 366.613 -243.845
C 502.923 367.315 -245.215
C 500.426 365.172 -247.988
C 496.269 364.894 -245.298
C 493.740 361.040 -246.100
C 490.661 359.605 -248.678
C 486.989 356.195 -246.787
C 485.023 354.599 -250.493
C 480.999 352.551 -250.003
C 479.587 349.769 -251.812
C 477.112 347.120 -253.567
C 474.814 344.198 -256.168
C 477.227 341.993 -259.383
C 480.505 338.355 -262.330
C 482.018 339.363 -265.928
C 484.074 336.832 -268.819
C 485.317 335.660 -271.982
C 487.891 331.409 -273.091
C 487.988 330.284 -275.517
C 488.398 327.086 -280.533
C 489.362 325.517 -283.283
C 490.495 324.473 -286.256
C 491.904 322.758 -288.600
C 492.163 322.235 -291.568
C 490.497 320.580 -296.200
C 492.777 319.625 -298.671
C 493.724 319.694 -302.546
C 497.044 319.742 -306.293
C 500.416 319.057 -308.699
C 503.028 319.090 -310.133
C 503.819 321.232 -315.093
C 506.160 320.979 -318.164
C 507.836 322.650 -320.852
C 509.990 323.517 -323.551
C 511.272 321.903 -327.780
C 510.775 323.193 -330.932
C 512.386 322.932 -333.319
C 513.570 325.290 -335.902
C 513.826 328.893 -339.960
C 513.599 331.881 -338.435
C 513.083 335.545 -337.831
C 511.892 339.709 -339.337
C 513.000 343.285 -338.090
C 511.176 347.274 -339.338
C 511.464 350.992 -341.945
C 511.437 354.807 -342.823
C 511.962 357.444 -343.960
C 512.027 359.832 -343.874
C 511.573 363.683 -345.577
C 512.470 367.421 -347.703
C 512.869 370.116 -349.581
C 514.842 373.462 -350.572
N -36.516 -36.885 37.289
N -64.903 256.784 21.954
N -8.643 326.653 125.577
N 80.847 244.696 212.569
N 218.765 323.135 -133.971
N 209.906 431.575 -82.104
N 300.556 326.900 -25.826
N 285.707 547.585 -178.732
N 340.277 471.402 -144.806
N 358.634 233.671 -303.111
N 453.871 291.570 -301.855
N 512.922 167.634 -271.239
N 674.694 216.268 -143.565
