# Supplementary material for: Impact of DNA methylation on 3D genome structure
Source: Nat Commun. 2021 May 28;12:3243. doi: 10.1038/s41467-021-23142-8 (PMC8163762; doi:10.1038/s41467-021-23142-8)
Supplement: Supplementary file 7 — Supplementary Software 2 [file 41467_2021_23142_MOESM7_ESM.zip › Supplementary_Software2/test/output_pos/cartnucl_000000_000062.xyz]

2888
generated by Juergen Walther
C 0.000 0.000 0.000
C 4.108 -0.043 3.089
C 5.673 0.050 6.287
C 6.522 -1.017 9.438
C 8.370 -3.178 11.264
C 8.267 -6.112 13.450
C 9.540 -7.724 15.966
C 8.890 -9.869 18.716
C 8.893 -11.911 21.380
C 9.029 -13.723 24.163
C 8.566 -16.457 26.038
C 8.117 -18.708 28.459
C 7.826 -21.371 30.636
C 7.519 -23.507 33.081
C 6.965 -25.599 35.501
C 6.156 -27.723 37.893
C 5.306 -28.432 41.221
C 3.778 -29.110 44.231
C 2.568 -30.515 47.242
C 1.662 -32.664 49.870
C 0.201 -33.510 52.361
C -0.305 -33.345 56.369
C -2.170 -34.361 59.278
C -4.142 -35.248 62.166
C -6.025 -36.162 64.574
C -7.871 -37.182 67.394
C -9.711 -38.079 69.903
C -12.522 -37.412 72.063
C -15.196 -36.176 73.553
C -18.105 -35.501 74.358
C -21.439 -35.423 75.145
C -24.071 -35.242 78.005
C -27.403 -34.178 78.673
C -30.946 -33.711 79.180
C -34.110 -33.096 79.775
C -37.845 -32.411 80.142
C -40.374 -31.515 80.948
C -43.131 -29.733 80.960
C -46.006 -27.686 81.184
C -48.703 -25.661 79.725
C -50.783 -23.912 78.530
C -53.680 -22.143 77.133
C -55.970 -20.556 75.943
C -56.949 -16.567 75.214
C -58.665 -13.466 74.155
C -60.212 -12.068 71.283
C -62.210 -9.769 69.735
C -63.277 -7.550 67.962
C -63.831 -4.678 66.395
C -63.651 -2.807 63.279
C -64.655 0.560 61.984
C -66.175 2.798 59.668
C -65.322 5.552 57.619
C -66.134 8.751 56.347
C -65.349 10.177 53.080
C -65.109 12.331 50.243
C -64.674 14.954 48.858
C -64.500 17.511 46.817
C -62.958 20.055 44.275
C -61.166 21.029 41.313
C -59.744 23.125 39.633
C -57.558 24.492 37.389
C -56.870 25.691 34.279
C -52.865 27.089 33.282
C -50.008 29.333 31.332
C -46.967 28.224 29.616
C -44.569 28.779 27.595
C -41.147 28.689 26.360
C -38.353 29.362 25.505
C -35.035 29.380 24.454
C -32.204 28.345 23.609
C -29.340 27.310 21.861
C -25.505 27.712 21.728
C -21.798 28.010 20.954
C -18.926 26.233 21.633
C -15.524 25.212 23.307
C -12.657 23.812 23.576
C -9.582 22.297 23.297
C -6.544 21.076 23.838
C -3.776 20.112 25.430
C -1.146 18.403 26.655
C 1.034 16.080 27.465
C 4.645 15.064 28.764
C 7.563 13.296 29.025
C 8.856 11.231 32.077
C 10.987 9.893 35.087
C 11.721 6.942 36.526
C 13.342 4.310 38.115
C 14.307 2.328 40.564
C 15.405 0.601 43.322
C 16.636 -1.823 45.525
C 16.489 -4.020 47.893
C 17.191 -7.251 49.565
C 16.936 -8.735 52.829
C 17.559 -9.900 56.784
C 15.673 -11.239 59.879
C 14.612 -13.180 62.145
C 13.598 -14.590 65.035
C 12.134 -16.087 67.589
C 10.350 -16.329 70.988
C 8.276 -15.994 73.254
C 6.153 -15.663 75.470
C 4.030 -16.289 77.990
C 1.532 -18.226 80.065
C -1.130 -16.775 82.232
C -3.274 -16.938 84.985
C -6.492 -16.801 85.863
C -9.382 -15.372 88.038
C -12.393 -16.589 89.912
C -14.848 -16.443 91.861
C -17.925 -15.489 92.781
C -20.998 -14.369 93.483
C -24.501 -14.585 93.622
C -27.134 -12.652 94.739
C -30.057 -10.778 96.943
C -32.713 -9.567 96.644
C -36.380 -8.196 96.222
C -39.149 -7.073 96.366
C -42.430 -5.485 95.936
C -44.712 -3.202 95.671
C -47.066 -1.364 94.574
C -49.004 0.644 92.849
C -50.820 2.946 91.367
C -52.801 5.140 89.272
C -54.818 7.175 87.555
C -56.247 9.314 85.688
C -56.074 12.633 83.506
C -57.524 14.717 81.304
C -59.123 16.963 79.532
C -59.790 19.829 78.347
C -60.159 23.207 76.531
C -58.802 24.827 74.224
C -58.287 26.906 71.498
C -56.894 29.305 69.573
C -56.136 31.468 66.477
C -55.042 33.466 64.081
C -52.546 36.595 63.284
C -51.374 38.303 61.417
C -48.707 39.825 58.577
C -47.188 41.369 56.470
C -45.677 43.638 54.334
C -43.646 45.729 52.672
C -41.336 46.945 50.596
C -39.456 47.028 47.753
C -37.099 47.502 45.405
C -35.017 47.563 42.941
C -32.377 48.128 40.639
C -30.388 48.237 37.979
C -28.087 48.921 35.934
C -24.844 49.608 34.425
C -23.084 50.525 31.833
C -19.733 51.046 30.905
C -17.473 51.292 29.684
C -15.185 53.887 30.437
C -13.756 55.747 30.983
C -11.357 59.025 30.377
C -11.317 61.973 28.909
C -10.974 64.708 29.027
C -13.298 68.494 31.579
C -13.591 71.681 34.688
C -9.722 74.621 36.093
C -9.066 77.486 36.274
C -7.736 80.103 39.104
C -6.988 83.665 39.976
C -2.181 86.896 40.085
C 1.253 88.669 36.005
C 1.622 89.734 32.288
C 1.994 91.492 29.083
C 2.176 94.582 26.618
C 4.387 96.270 24.425
C 5.337 98.743 21.471
C 9.945 97.710 18.606
C 12.142 98.166 16.911
C 14.264 97.584 14.856
C 17.079 98.514 11.200
C 17.582 98.246 8.698
C 17.489 98.341 4.767
C 17.518 98.443 2.219
C 16.866 98.926 -1.224
C 21.657 100.547 -3.934
C 23.926 98.605 -6.938
C 27.123 96.083 -8.344
C 29.038 91.596 -8.733
C 30.583 87.369 -10.043
C 33.485 84.881 -10.430
C 35.561 83.911 -11.113
C 37.734 80.010 -11.417
C 37.233 77.279 -11.815
C 38.589 75.520 -14.201
C 38.850 73.306 -15.908
C 40.514 70.967 -18.241
C 43.096 70.139 -20.313
C 44.830 68.403 -20.826
C 46.156 64.459 -21.598
C 48.974 64.112 -24.790
C 52.869 64.054 -26.725
C 54.219 65.157 -29.584
C 56.546 64.548 -31.986
C 58.724 63.523 -35.140
C 60.488 61.215 -36.936
C 64.079 60.887 -37.288
C 66.013 58.725 -40.679
C 68.081 57.989 -43.371
C 69.405 57.678 -45.705
C 72.825 59.604 -47.722
C 73.487 58.898 -49.193
C 72.894 58.294 -53.869
C 71.526 56.037 -58.588
C 72.729 54.383 -61.327
C 76.101 52.863 -63.511
C 79.059 54.195 -62.765
C 82.508 54.082 -61.705
C 83.155 55.524 -65.936
C 85.598 57.011 -68.112
C 88.350 55.963 -70.388
C 87.297 52.779 -75.746
C 91.267 51.955 -77.790
C 93.774 48.644 -81.885
C 95.780 50.004 -84.951
C 97.822 48.169 -87.707
C 100.144 48.323 -91.277
C 102.553 48.391 -95.045
C 104.327 49.388 -98.505
C 105.438 48.496 -101.974
C 104.095 49.191 -103.907
C 100.783 49.119 -107.090
C 103.605 50.640 -109.165
C 106.861 52.176 -110.999
C 108.610 51.114 -115.065
C 109.930 53.426 -116.623
C 111.297 55.478 -118.629
C 112.429 56.412 -121.829
C 116.168 58.274 -124.341
C 118.390 57.289 -126.798
C 120.879 57.872 -129.124
C 125.447 57.377 -131.481
C 129.348 58.594 -131.667
C 132.572 59.138 -133.730
C 135.479 62.766 -136.230
C 138.113 65.722 -136.591
C 142.491 65.712 -135.188
C 144.455 69.800 -134.292
C 148.790 70.844 -132.333
C 151.293 72.103 -130.325
C 154.950 74.728 -129.580
C 158.444 76.874 -129.172
C 160.012 80.213 -127.400
C 162.017 78.835 -122.971
C 163.540 80.794 -120.024
C 165.069 84.187 -116.950
C 165.595 86.117 -113.840
C 167.182 87.409 -110.864
C 169.495 90.324 -108.362
C 169.270 94.330 -107.061
C 169.937 98.242 -103.931
C 169.964 100.815 -101.135
C 168.624 103.482 -99.008
C 165.691 106.041 -96.786
C 161.975 108.264 -95.457
C 162.023 111.082 -93.503
C 159.329 113.222 -92.292
C 157.458 114.997 -91.471
C 154.812 115.947 -88.841
C 152.650 117.905 -86.458
C 150.651 118.109 -85.110
C 147.887 120.289 -83.138
C 145.360 123.409 -81.105
C 143.282 122.844 -77.967
C 142.410 123.016 -75.131
C 141.112 123.584 -72.131
C 138.590 123.815 -69.613
C 138.300 126.590 -68.394
C 140.613 128.642 -65.685
C 138.637 130.958 -62.669
C 139.489 132.830 -58.381
C 136.833 133.653 -56.178
C 136.427 136.165 -53.115
C 135.916 136.653 -50.154
C 136.506 137.482 -46.428
C 136.234 137.407 -43.007
C 135.926 138.736 -40.086
C 138.299 141.203 -38.464
C 137.093 143.142 -35.834
C 137.032 143.152 -32.306
C 141.462 141.194 -29.186
C 143.180 140.080 -25.640
C 143.196 140.019 -22.392
C 142.873 138.008 -19.488
C 142.727 136.622 -16.434
C 142.381 135.445 -13.344
C 143.081 133.439 -10.758
C 143.099 131.600 -7.976
C 143.614 129.732 -5.118
C 143.577 128.066 -2.315
C 143.448 126.213 0.347
C 143.282 124.128 2.900
C 141.498 122.554 5.477
C 139.681 120.459 7.516
C 138.488 118.284 10.038
C 138.167 116.069 12.745
C 136.810 114.027 14.491
C 134.076 113.072 17.312
C 132.465 110.537 19.300
C 130.740 107.976 21.166
C 129.356 105.549 22.709
C 127.808 103.043 24.637
C 126.363 100.648 26.268
C 123.698 98.226 26.477
C 121.071 96.297 25.946
C 119.202 93.997 25.061
C 117.651 91.044 24.277
C 114.965 88.437 25.337
C 112.768 85.981 23.985
C 111.042 83.079 22.712
C 109.268 80.561 21.589
C 107.410 77.620 20.023
C 105.494 75.754 19.186
C 103.352 74.241 17.212
C 100.851 72.722 15.227
C 99.452 71.598 12.021
C 98.280 70.832 9.404
C 96.969 69.402 6.287
C 95.849 68.376 3.665
C 93.092 69.575 0.773
C 90.961 69.759 -2.245
C 91.236 69.533 -5.777
C 89.905 69.157 -8.901
C 89.053 69.578 -11.782
C 87.753 70.728 -14.610
C 88.358 72.256 -17.857
C 86.394 73.217 -20.897
C 85.724 73.339 -24.393
C 85.233 75.715 -26.967
C 83.437 76.756 -29.830
C 84.641 78.612 -32.732
C 84.887 80.288 -35.875
C 83.957 82.142 -38.040
C 83.400 83.836 -40.789
C 83.574 86.778 -43.362
C 85.226 89.238 -45.401
C 85.162 91.731 -47.138
C 86.206 94.613 -48.650
C 87.451 96.252 -51.361
C 88.259 100.530 -51.181
C 88.689 104.372 -52.616
C 91.473 106.712 -52.173
C 93.037 109.349 -53.033
C 94.899 112.439 -52.555
C 95.781 115.301 -52.408
C 97.420 118.326 -51.882
C 99.552 120.390 -50.886
C 102.249 122.618 -50.575
C 103.200 126.138 -49.313
C 104.584 129.592 -48.551
C 106.334 131.104 -45.996
C 107.082 133.290 -42.822
C 108.807 135.042 -40.770
C 111.015 136.999 -39.003
C 112.495 138.944 -36.759
C 113.060 140.624 -33.933
C 114.352 141.878 -31.088
C 116.208 142.510 -28.450
C 117.247 144.934 -25.484
C 119.261 146.553 -23.240
C 119.284 146.210 -19.350
C 119.059 146.948 -15.504
C 120.549 145.934 -12.662
C 121.983 145.818 -9.498
C 122.217 145.322 -6.250
C 122.115 145.018 -2.830
C 122.902 144.574 0.550
C 123.005 143.029 3.388
C 124.546 141.817 6.533
C 123.547 140.390 9.676
C 122.157 139.770 13.559
C 120.660 137.033 15.838
C 120.362 134.839 18.102
C 119.307 132.849 20.611
C 118.387 130.480 22.720
C 115.935 128.317 24.746
C 113.670 126.353 25.497
C 111.424 124.353 26.192
C 109.689 121.843 27.585
C 109.069 118.441 29.114
C 105.873 116.527 29.009
C 103.652 114.189 30.350
C 102.036 111.351 29.656
C 98.783 109.227 29.476
C 97.605 105.763 30.293
C 95.558 103.427 30.734
C 93.364 101.100 29.735
C 91.184 98.889 28.488
C 90.194 95.746 27.276
C 87.300 94.246 26.136
C 83.694 92.306 25.749
C 82.190 90.650 23.853
C 80.337 88.217 21.371
C 78.589 86.354 19.814
C 76.700 84.361 17.378
C 74.507 83.541 15.141
C 73.127 82.568 12.445
C 72.134 82.129 9.348
C 70.816 81.902 6.348
C 69.902 81.571 2.858
C 68.860 81.077 -0.278
C 68.015 81.162 -3.340
C 66.987 83.246 -6.566
C 66.381 83.336 -9.871
C 65.347 83.312 -12.980
C 63.783 84.304 -15.556
C 62.325 85.895 -18.748
C 62.972 88.195 -20.767
C 63.287 90.054 -23.677
C 63.143 92.706 -25.762
C 63.698 94.870 -28.900
C 64.044 97.140 -31.278
C 63.011 100.927 -32.395
C 63.268 103.045 -34.192
C 64.711 106.505 -36.044
C 65.341 108.878 -37.807
C 65.457 111.599 -39.946
C 65.570 114.612 -41.419
C 66.659 117.503 -42.676
C 68.915 119.589 -44.156
C 70.726 122.200 -45.246
C 72.825 124.392 -46.340
C 74.628 127.286 -47.323
C 76.785 129.450 -48.630
C 78.241 132.070 -49.609
C 79.650 135.424 -49.793
C 81.107 137.773 -51.530
C 82.314 141.052 -51.139
C 81.432 145.961 -50.757
C 81.619 150.179 -49.656
C 78.794 154.937 -46.833
C 78.797 157.287 -49.091
C 78.386 160.611 -51.229
C 78.887 163.187 -54.438
C 76.621 165.150 -55.853
C 73.044 167.826 -55.912
C 72.413 170.901 -56.555
C 71.124 173.029 -59.012
C 72.649 175.353 -61.200
C 69.202 176.304 -66.010
C 68.387 178.621 -67.995
C 66.615 181.334 -69.691
C 68.763 185.310 -71.713
C 68.416 188.240 -71.332
C 66.035 190.183 -72.175
C 65.719 194.435 -73.409
C 63.969 195.174 -76.271
C 59.384 197.168 -82.897
C 54.858 199.452 -83.731
C 53.849 202.630 -84.052
C 52.377 204.351 -82.447
C 50.652 206.695 -80.498
C 49.341 209.375 -82.263
C 48.693 212.701 -85.622
C 47.717 215.402 -84.569
C 49.874 219.029 -87.017
C 48.828 222.490 -88.147
C 47.547 226.015 -87.144
C 45.043 227.795 -89.345
C 44.233 231.049 -89.023
C 39.534 232.026 -92.143
C 39.499 235.094 -92.783
C 38.759 235.547 -96.843
C 35.792 237.500 -97.012
C 35.207 239.272 -100.091
C 33.823 240.926 -101.442
C 33.394 242.998 -103.532
C 33.582 242.476 -106.592
C 33.373 243.444 -110.402
C 31.262 241.916 -113.636
C 33.239 245.378 -115.914
C 35.018 247.600 -118.765
C 35.916 249.947 -121.084
C 36.769 251.939 -124.404
C 38.053 250.181 -127.920
C 36.538 250.271 -131.108
C 39.160 248.910 -134.409
C 39.586 248.092 -137.612
C 43.447 247.885 -139.178
C 45.192 248.310 -141.127
C 48.220 251.990 -144.486
C 49.829 250.826 -146.815
C 54.193 251.110 -146.610
C 57.018 252.806 -148.943
C 60.151 254.378 -150.974
C 63.178 253.776 -154.688
C 67.689 255.177 -152.027
C 71.879 254.505 -152.365
C 76.483 252.865 -151.625
C 80.196 255.630 -152.447
C 83.050 256.963 -151.960
C 84.843 256.921 -150.487
C 88.706 256.848 -148.671
C 91.892 257.825 -148.651
C 96.041 258.766 -147.060
C 98.691 260.898 -147.660
C 98.950 262.228 -138.699
C 102.164 264.316 -138.811
C 102.164 265.877 -136.911
C 102.498 270.121 -134.949
C 103.918 273.313 -134.116
C 103.224 276.659 -131.632
C 102.442 278.128 -128.630
C 102.147 274.319 -124.480
C 102.453 273.026 -120.858
C 101.660 272.734 -118.109
C 103.439 272.721 -115.557
C 102.869 271.541 -112.716
C 103.872 275.499 -108.372
C 104.318 275.399 -104.197
C 104.508 275.481 -100.785
C 104.012 275.107 -96.810
C 103.616 276.922 -92.423
C 104.584 279.396 -88.139
C 105.773 281.436 -86.002
C 104.598 283.619 -82.763
C 104.556 284.250 -78.755
C 102.134 282.514 -74.838
C 103.690 282.095 -71.631
C 104.166 282.532 -68.389
C 106.800 282.963 -66.358
C 107.461 281.930 -64.250
C 107.993 284.357 -61.977
C 106.692 283.862 -57.869
C 105.797 282.499 -53.195
C 105.204 283.073 -49.211
C 104.476 283.174 -45.817
C 104.372 282.307 -43.024
C 103.652 280.276 -40.990
C 101.868 278.569 -37.850
C 97.941 276.792 -36.903
C 96.638 273.952 -35.060
C 96.146 270.571 -33.727
C 96.816 266.951 -32.756
C 95.774 264.046 -31.002
C 94.191 260.983 -30.879
C 92.423 259.203 -30.003
C 92.283 255.080 -30.293
C 92.546 253.134 -25.978
C 90.316 249.614 -25.046
C 87.358 245.208 -24.925
C 87.004 242.856 -26.881
C 87.255 239.617 -27.527
C 85.092 235.958 -27.649
C 83.813 233.136 -27.685
C 82.340 230.053 -27.318
C 81.382 227.132 -25.442
C 84.487 223.540 -25.469
C 85.597 220.130 -24.789
C 86.821 216.291 -24.067
C 87.416 213.312 -23.651
C 89.180 210.273 -24.626
C 88.380 206.929 -22.543
C 85.366 202.965 -21.091
C 85.162 201.205 -20.854
C 85.241 198.444 -17.773
C 81.689 195.632 -16.946
C 81.316 192.697 -13.925
C 80.785 189.467 -11.905
C 81.597 191.516 -5.709
C 82.267 189.003 -2.580
C 82.020 189.461 0.556
C 81.575 188.320 3.836
C 79.713 188.120 7.361
C 76.401 186.309 8.440
C 74.243 184.762 9.882
C 71.608 183.874 11.441
C 68.192 183.392 13.905
C 66.433 184.877 17.228
C 68.134 187.674 19.674
C 66.029 190.120 21.306
C 66.416 193.473 23.527
C 63.615 195.151 25.322
C 61.425 195.538 26.734
C 60.118 196.429 29.539
C 59.418 199.415 30.714
C 59.661 201.561 32.873
C 58.394 203.596 34.851
C 55.912 205.947 38.888
C 55.150 208.055 41.651
C 53.925 209.879 44.044
C 51.284 212.024 45.046
C 49.057 214.033 46.554
C 47.071 216.201 48.105
C 44.166 217.331 49.323
C 41.587 219.109 50.470
C 38.770 220.525 51.878
C 36.354 222.339 53.105
C 33.862 224.170 54.092
C 31.226 225.999 54.865
C 29.625 229.101 55.205
C 27.785 231.990 54.869
C 25.468 234.651 55.124
C 22.723 236.710 55.878
C 20.861 239.051 55.552
C 20.057 242.992 55.971
C 17.783 245.737 55.464
C 15.571 248.511 54.803
C 13.463 250.807 54.120
C 11.210 253.464 53.610
C 9.121 255.856 52.981
C 7.977 258.447 50.747
C 7.507 260.530 48.228
C 6.563 261.839 45.590
C 4.904 263.025 42.837
C 3.304 266.135 41.132
C 2.517 267.468 37.925
C 1.144 268.516 34.756
C 0.063 269.640 31.873
C -1.190 270.634 28.409
C -1.763 271.956 26.006
C -1.542 272.779 22.835
C -1.187 273.889 19.498
C -0.469 273.363 15.932
C 0.257 272.939 13.086
C 0.648 272.428 9.472
C 1.135 271.992 6.512
C 4.234 272.469 3.761
C 6.276 272.487 0.676
C 7.249 270.299 -1.944
C 8.551 269.673 -5.040
C 10.267 268.694 -7.343
C 12.753 268.022 -9.435
C 14.998 265.512 -10.814
C 17.650 265.287 -13.449
C 19.262 263.849 -16.280
C 22.401 262.510 -17.209
C 24.994 262.237 -19.598
C 27.171 259.391 -20.292
C 29.641 257.216 -21.676
C 32.351 256.529 -22.757
C 34.996 255.229 -24.189
C 38.369 253.277 -24.540
C 40.583 250.479 -24.091
C 43.361 249.248 -24.151
C 45.975 247.190 -23.363
C 47.882 244.446 -24.006
C 51.168 243.365 -21.357
C 54.805 241.736 -20.296
C 55.599 239.426 -17.566
C 57.574 237.341 -16.189
C 59.343 235.712 -13.458
C 61.403 234.725 -11.516
C 63.183 233.313 -8.879
C 63.788 231.880 -6.163
C 64.567 229.580 -3.626
C 66.762 229.083 -0.493
C 68.920 227.961 2.425
C 68.636 227.786 5.855
C 69.081 228.697 9.648
C 69.193 228.229 12.814
C 69.400 227.181 16.083
C 69.700 227.000 19.383
C 69.907 227.925 22.581
C 69.470 228.320 25.896
C 68.365 228.212 28.989
C 68.980 228.739 32.875
C 68.800 228.160 36.243
C 67.099 230.374 38.973
C 66.432 232.636 42.109
C 63.985 233.143 44.362
C 62.209 233.768 47.284
C 60.530 235.468 49.552
C 59.080 237.515 51.898
C 57.190 238.831 54.532
C 54.811 240.535 55.908
C 52.067 241.195 58.309
C 50.093 243.957 59.489
C 48.690 247.356 61.455
C 46.094 250.198 61.113
C 43.518 251.985 61.558
C 41.312 254.503 61.958
C 38.877 256.733 61.926
C 37.221 260.142 61.268
C 36.123 262.655 59.844
C 35.008 265.126 58.367
C 33.015 267.634 57.376
C 29.792 269.418 56.523
C 29.394 272.204 54.080
C 27.749 275.060 52.924
C 26.181 276.336 50.267
C 25.653 279.152 47.637
C 22.843 280.997 45.979
C 21.457 283.204 44.231
C 20.652 284.717 41.353
C 20.030 286.065 38.354
C 18.152 286.576 35.431
C 18.368 288.481 32.559
C 18.204 291.446 29.714
C 18.035 291.808 26.808
C 17.545 292.221 22.922
C 17.169 292.999 20.058
C 17.052 293.413 16.413
C 17.979 294.045 13.375
C 18.635 293.773 10.274
C 19.746 292.892 7.315
C 21.125 292.306 4.392
C 22.441 291.127 1.229
C 23.536 290.272 -1.809
C 25.027 289.226 -4.414
C 28.353 287.994 -6.211
C 29.846 286.617 -8.888
C 31.332 285.713 -11.666
C 33.692 285.417 -13.764
C 36.746 284.617 -15.973
C 39.194 282.669 -16.030
C 41.709 280.546 -17.117
C 44.779 279.165 -17.391
C 47.547 276.679 -18.389
C 50.211 274.779 -18.859
C 54.235 274.531 -18.228
C 56.594 273.051 -18.383
C 59.674 270.405 -17.381
C 62.098 268.608 -17.217
C 65.148 266.976 -17.382
C 68.209 265.686 -16.906
C 70.721 263.734 -15.905
C 72.188 260.803 -14.965
C 74.131 258.390 -13.664
C 75.608 255.791 -12.451
C 77.756 253.410 -10.932
C 79.265 250.647 -9.867
C 81.309 248.586 -8.635
C 83.711 246.922 -6.460
C 85.795 244.466 -5.928
C 88.002 243.300 -3.452
C 88.767 241.156 0.154
C 90.638 241.445 5.095
C 93.130 239.404 7.371
C 94.539 237.307 9.393
C 97.814 239.569 9.566
C 101.045 239.229 11.090
C 102.932 239.849 13.315
C 102.485 241.591 16.780
C 104.165 242.606 19.264
C 106.482 243.014 21.843
C 109.138 242.758 24.657
C 110.401 241.390 27.706
C 113.272 241.768 29.405
C 116.613 239.216 29.987
C 119.040 238.028 31.127
C 121.961 237.618 32.221
C 127.149 241.821 31.821
C 129.907 240.636 29.065
C 132.649 239.663 29.444
C 135.329 238.303 29.601
C 139.166 237.196 29.254
C 141.451 235.923 32.545
C 144.120 234.645 33.813
C 146.692 233.418 36.271
C 147.389 230.229 37.586
C 150.124 225.878 36.022
C 149.684 222.377 39.112
C 151.953 220.691 39.875
C 152.515 219.256 42.482
C 154.125 216.582 43.382
C 154.605 214.157 45.924
C 155.426 211.581 47.914
C 156.514 209.112 49.857
C 156.203 206.371 51.752
C 156.512 203.872 53.940
C 156.535 201.029 55.898
C 156.994 198.564 57.983
C 157.325 196.245 60.231
C 157.485 194.011 62.653
C 158.964 192.726 65.563
C 159.879 191.839 68.761
C 160.605 190.197 71.808
C 160.863 187.908 74.460
C 161.374 187.008 77.287
C 163.936 186.130 80.289
C 164.434 185.120 83.710
C 164.924 184.269 87.182
C 165.119 183.507 90.274
C 165.564 182.513 93.623
C 165.861 181.717 96.747
C 166.171 182.768 100.184
C 166.376 184.460 103.012
C 165.708 185.973 105.626
C 164.506 187.148 108.611
C 165.152 187.493 112.432
C 164.356 189.554 115.225
C 163.043 191.234 118.137
C 162.066 192.862 120.809
C 160.661 194.852 123.746
C 160.306 196.401 126.053
C 159.722 199.048 127.904
C 159.352 201.906 129.952
C 157.911 205.189 130.760
C 156.844 207.903 131.316
C 155.212 211.026 132.342
C 153.956 213.685 133.076
C 154.904 217.742 132.866
C 154.793 221.433 133.086
C 152.686 224.142 132.179
C 151.692 227.404 132.378
C 151.002 230.291 131.746
C 151.050 233.469 130.795
C 149.931 235.961 128.391
C 150.170 239.666 127.897
C 148.875 242.918 127.240
C 149.285 245.573 124.940
C 149.558 249.047 124.337
C 148.440 250.958 121.435
C 147.686 253.584 119.138
C 148.263 256.092 117.601
C 148.218 258.850 115.832
C 148.555 261.196 112.719
C 147.960 262.217 109.322
C 148.602 263.961 106.917
C 148.905 264.942 103.657
C 147.731 266.647 100.956
C 149.876 266.537 97.165
C 151.172 267.912 93.500
C 151.071 266.251 90.236
C 151.239 266.377 87.059
C 152.175 265.293 83.713
C 153.412 265.004 80.997
C 154.472 263.999 77.838
C 154.893 262.221 75.297
C 154.711 260.704 72.134
C 156.867 259.540 69.154
C 158.462 258.534 65.857
C 159.584 255.633 64.376
C 162.046 252.865 63.072
C 163.070 250.417 61.281
C 163.772 247.952 58.987
C 165.163 245.506 57.228
C 167.257 243.068 56.334
C 168.658 240.157 55.385
C 169.231 237.026 54.567
C 171.549 234.293 52.860
C 172.413 231.509 51.067
C 174.177 228.273 52.358
C 176.720 225.338 52.915
C 176.641 222.057 53.658
C 177.298 218.646 53.804
C 178.514 215.799 54.931
C 180.140 213.024 56.134
C 181.112 209.764 56.951
C 181.573 207.205 58.874
C 181.500 203.625 59.826
C 182.869 201.451 62.339
C 185.341 198.986 64.621
C 185.796 197.649 68.217
C 185.825 195.712 70.722
C 186.570 194.024 73.544
C 186.802 192.544 76.487
C 188.062 192.018 80.084
C 188.674 192.453 83.081
C 189.225 192.920 86.083
C 189.511 192.469 89.393
C 188.644 191.175 92.839
C 189.426 192.840 96.080
C 190.089 192.725 99.507
C 189.042 193.877 102.460
C 189.696 195.612 105.879
C 188.773 195.209 109.490
C 188.871 195.731 112.582
C 188.330 197.517 115.365
C 187.724 199.511 117.983
C 185.842 200.699 120.699
C 186.157 203.089 123.171
C 187.034 205.213 126.582
C 186.009 207.421 128.218
C 184.438 210.216 130.505
C 183.613 212.260 132.528
C 182.350 215.087 134.498
C 182.077 218.059 135.757
C 180.976 220.931 136.570
C 179.748 223.973 136.641
C 178.899 227.144 136.747
C 177.487 230.477 136.585
C 176.237 233.572 136.716
C 175.249 236.564 136.300
C 175.484 240.023 134.353
C 174.228 243.078 133.737
C 173.268 246.203 133.498
C 173.514 249.305 132.883
C 173.739 252.921 131.573
C 173.681 254.474 128.857
C 173.112 256.891 126.438
C 173.721 258.984 123.859
C 173.069 261.487 121.005
C 172.997 263.500 118.383
C 175.328 265.431 115.646
C 175.516 267.000 113.348
C 175.744 268.101 109.320
C 175.872 269.462 106.624
C 176.334 271.460 103.833
C 177.311 272.948 100.989
C 177.721 273.697 97.765
C 176.815 273.877 94.483
C 176.697 274.049 91.129
C 176.148 274.014 87.951
C 176.257 274.136 84.406
C 175.548 274.239 81.161
C 175.712 274.522 78.024
C 176.748 274.265 74.542
C 176.362 275.136 71.419
C 177.772 274.513 68.259
C 178.011 274.327 65.195
C 176.737 274.575 62.014
C 173.436 273.934 59.266
C 170.906 273.720 56.155
C 169.617 274.108 53.076
C 166.555 274.441 50.121
C 163.788 276.788 47.370
C 163.502 275.760 44.144
C 162.585 276.862 41.709
C 165.848 276.717 39.161
C 166.061 274.091 36.612
C 166.935 270.704 32.789
C 166.932 269.035 29.551
C 167.882 269.905 26.256
C 167.319 268.526 23.867
C 167.305 267.319 21.156
C 165.352 265.543 19.039
C 164.164 265.305 16.085
C 161.148 262.008 13.852
C 161.310 258.700 10.899
C 161.255 256.813 7.464
C 158.192 256.063 6.904
C 158.305 254.289 5.279
C 158.455 250.251 4.533
C 157.425 246.769 4.752
C 156.054 243.972 1.969
C 155.126 243.548 -0.885
C 154.952 246.375 -5.558
C 155.503 245.918 -9.947
C 155.409 245.617 -13.168
C 155.348 245.180 -17.323
C 154.880 245.587 -20.753
C 159.109 242.717 -24.170
C 160.645 241.014 -27.004
C 162.825 243.133 -29.861
C 165.534 244.665 -32.718
C 167.191 245.554 -35.530
C 168.772 248.617 -38.673
C 171.517 245.663 -41.472
C 171.084 246.345 -45.993
C 170.851 248.756 -49.260
C 172.521 250.246 -52.242
C 175.583 253.257 -54.759
C 177.761 253.273 -58.001
C 182.233 256.438 -57.738
C 184.006 258.492 -58.704
C 186.624 261.427 -58.338
C 189.458 262.303 -59.858
C 190.934 262.424 -64.091
C 191.816 264.206 -67.136
C 194.770 266.638 -63.322
C 196.597 269.614 -63.288
C 200.410 271.451 -64.241
C 202.590 274.047 -65.225
C 205.041 275.288 -66.477
C 205.333 276.453 -69.252
C 206.402 278.228 -71.001
C 209.915 279.675 -72.949
C 209.217 280.683 -77.682
C 211.952 280.504 -81.189
C 213.970 281.003 -83.710
C 214.216 286.022 -85.813
C 215.661 288.640 -87.054
C 213.201 288.606 -91.602
C 215.542 286.556 -94.059
C 216.101 288.318 -97.495
C 216.798 290.340 -101.294
C 218.664 289.996 -106.115
C 221.178 291.902 -108.753
C 221.256 288.525 -112.754
C 219.841 287.750 -117.159
C 219.326 287.679 -120.812
C 217.491 289.670 -123.193
C 216.577 291.416 -126.223
C 212.360 294.007 -128.202
C 210.923 296.264 -129.927
C 207.129 297.155 -133.088
C 206.850 301.736 -136.268
C 205.338 303.704 -139.965
C 205.498 304.234 -142.405
C 205.155 303.697 -146.912
C 204.130 300.935 -149.191
C 205.146 299.073 -152.241
C 200.628 299.086 -156.188
C 195.972 299.143 -159.307
C 196.699 295.447 -159.036
C 196.141 294.815 -161.968
C 197.004 295.106 -165.691
C 195.264 295.472 -168.674
C 196.734 295.030 -171.579
C 198.677 293.315 -173.644
C 199.387 290.028 -176.854
C 198.151 288.768 -179.099
C 195.965 288.677 -180.998
C 196.962 286.686 -183.335
C 194.352 285.616 -185.359
C 195.266 282.089 -186.431
C 195.837 279.902 -190.289
C 196.685 276.869 -191.714
C 200.327 274.407 -192.213
C 201.477 271.939 -195.321
C 201.415 270.770 -198.743
C 205.504 270.631 -201.417
C 207.356 269.787 -203.284
C 208.982 266.424 -204.953
C 207.510 265.231 -210.732
C 208.947 265.441 -216.128
C 209.035 264.550 -220.110
C 208.786 260.567 -221.772
C 210.838 259.471 -222.889
C 210.351 258.019 -225.948
C 215.425 254.636 -223.894
C 217.670 254.069 -226.733
C 219.566 251.411 -228.371
C 223.307 254.429 -229.920
C 226.266 254.025 -231.891
C 226.648 253.962 -235.927
C 228.477 252.367 -238.114
C 227.731 251.036 -241.397
C 226.885 248.804 -244.113
C 229.004 248.364 -246.823
C 229.510 246.592 -249.617
C 229.949 245.604 -252.681
C 229.882 242.854 -254.920
C 229.921 240.681 -257.479
C 230.229 238.616 -260.066
C 229.189 236.310 -262.257
C 228.862 233.864 -264.501
C 228.083 231.540 -266.933
C 227.877 229.226 -269.221
C 227.660 226.753 -271.313
C 227.371 224.092 -273.242
C 228.755 221.333 -274.909
C 229.887 218.253 -275.948
C 230.490 215.173 -277.578
C 230.314 212.298 -279.589
C 231.004 209.505 -280.474
C 233.530 206.908 -282.271
C 234.294 203.519 -283.217
C 235.134 200.101 -284.015
C 235.669 197.014 -284.620
C 236.379 193.688 -285.532
C 236.995 190.583 -286.211
C 238.500 187.451 -285.241
C 240.055 184.988 -283.686
C 240.724 182.552 -281.902
C 240.864 179.610 -280.152
C 242.440 176.059 -279.943
C 243.278 173.507 -277.604
C 243.525 170.692 -275.359
C 243.988 168.162 -273.327
C 244.296 165.351 -270.765
C 245.184 163.274 -269.108
C 246.249 161.764 -266.394
C 247.637 160.132 -263.582
C 247.997 159.579 -259.967
C 248.379 159.253 -257.041
C 248.553 158.429 -253.468
C 248.785 157.889 -250.495
C 251.334 158.866 -247.341
C 252.899 159.181 -244.004
C 252.042 160.093 -240.682
C 252.646 160.209 -237.322
C 253.162 161.131 -234.478
C 254.377 162.538 -231.729
C 253.948 165.049 -229.131
C 255.662 166.123 -225.979
C 255.805 167.016 -222.534
C 256.802 169.722 -220.486
C 258.421 170.874 -217.560
C 257.626 173.783 -215.504
C 257.597 176.275 -212.948
C 258.848 178.246 -211.067
C 259.614 180.369 -208.692
C 260.228 183.807 -206.927
C 259.389 187.158 -205.926
C 260.167 189.871 -204.798
C 260.123 193.243 -204.237
C 259.235 195.915 -202.326
C 260.199 199.968 -203.605
C 261.100 203.968 -203.170
C 259.551 206.877 -204.769
C 259.034 210.017 -204.899
C 258.621 213.276 -206.464
C 258.959 216.095 -207.429
C 258.730 219.207 -208.972
C 257.747 221.489 -210.875
C 256.213 224.307 -212.302
C 256.909 227.416 -214.479
C 257.115 230.757 -216.274
C 256.491 231.964 -219.440
C 257.132 233.257 -223.091
C 256.551 234.817 -225.827
C 255.569 236.807 -228.455
C 255.314 238.401 -231.354
C 255.872 239.279 -234.524
C 255.607 240.017 -237.798
C 254.554 240.448 -240.882
C 254.994 242.113 -244.458
C 254.127 243.596 -247.418
C 254.542 242.172 -251.030
C 255.600 241.644 -254.771
C 254.267 240.419 -257.607
C 253.383 239.886 -260.926
C 253.454 238.582 -263.951
C 253.930 237.287 -267.096
C 253.537 236.179 -270.391
C 253.256 234.010 -272.772
C 251.844 232.538 -275.866
C 252.655 230.012 -278.291
C 254.246 227.864 -281.491
C 254.871 224.248 -282.699
C 254.616 221.527 -284.300
C 255.165 218.664 -285.993
C 255.385 215.621 -287.258
C 257.065 212.268 -288.115
C 258.465 209.526 -287.853
C 259.825 206.773 -287.535
C 260.625 203.536 -287.894
C 260.083 199.838 -288.464
C 262.223 197.072 -287.176
C 263.524 193.838 -287.403
C 263.781 190.951 -285.748
C 265.880 188.000 -284.329
C 265.716 184.263 -284.076
C 266.727 181.350 -283.496
C 267.664 178.813 -281.519
C 268.597 176.456 -279.335
C 268.090 173.656 -277.277
C 269.966 171.663 -275.171
C 272.427 168.817 -273.511
C 272.868 167.373 -270.996
C 273.236 165.285 -267.678
C 273.867 163.475 -265.381
C 274.446 161.755 -262.190
C 275.790 160.924 -259.363
C 276.268 160.366 -256.268
C 276.544 160.532 -253.002
C 277.212 160.750 -249.794
C 277.401 161.153 -246.198
C 277.693 161.264 -242.872
C 278.045 161.939 -239.787
C 279.320 164.390 -236.927
C 279.421 165.221 -233.672
C 279.895 165.749 -230.473
C 281.325 166.852 -227.865
C 282.804 168.705 -224.828
C 282.819 171.568 -223.566
C 282.832 174.180 -221.286
C 283.694 177.109 -219.843
C 283.575 180.142 -217.472
C 283.798 182.979 -215.789
C 286.053 186.343 -215.288
C 286.384 188.846 -214.101
C 286.154 192.968 -213.439
C 286.251 195.816 -212.431
C 286.895 198.911 -211.016
C 287.754 202.072 -210.291
C 287.710 205.393 -209.983
C 286.259 208.452 -209.579
C 285.474 211.719 -209.547
C 284.263 214.708 -209.493
C 283.611 218.194 -209.619
C 282.306 221.240 -209.372
C 281.864 224.363 -209.359
C 281.868 227.896 -210.244
C 281.207 230.995 -209.457
C 281.450 234.226 -210.821
C 281.397 237.779 -211.899
C 282.518 242.014 -213.320
C 284.132 245.020 -215.217
C 285.791 246.861 -215.670
C 285.848 250.825 -216.722
C 286.695 253.803 -215.019
C 286.675 257.052 -215.049
C 288.578 259.998 -215.580
C 289.836 263.080 -216.011
C 290.986 266.195 -216.174
C 292.467 268.817 -217.633
C 294.075 271.636 -218.404
C 295.502 274.528 -219.637
C 296.974 277.365 -220.285
C 298.659 280.064 -220.927
C 300.571 282.659 -221.631
C 302.689 285.279 -220.651
C 305.304 287.371 -219.857
C 307.724 289.944 -219.665
C 309.816 292.697 -220.281
C 312.200 294.493 -219.886
C 314.142 297.349 -217.784
C 317.073 299.397 -217.361
C 320.079 301.325 -216.845
C 322.828 302.925 -216.585
C 325.710 304.913 -216.208
C 328.453 306.601 -215.879
C 331.756 306.875 -214.455
C 334.610 306.399 -212.864
C 337.495 305.572 -212.116
C 340.840 304.858 -211.929
C 344.303 305.986 -210.561
C 347.476 304.698 -209.581
C 350.858 303.495 -209.214
C 353.907 302.434 -208.645
C 357.386 300.939 -208.176
C 359.894 300.152 -207.207
C 362.199 298.222 -205.889
C 364.658 296.283 -204.247
C 366.327 293.108 -203.448
C 367.565 290.514 -202.706
C 369.474 287.436 -202.114
C 370.927 284.842 -201.526
C 371.037 281.942 -198.528
C 371.815 278.934 -196.522
C 371.981 275.406 -196.876
C 372.939 272.299 -195.829
C 372.969 269.415 -194.887
C 372.520 266.571 -193.237
C 370.947 263.290 -193.165
C 370.949 260.243 -190.988
C 371.189 256.749 -190.338
C 369.284 254.131 -188.915
C 369.139 251.259 -186.857
C 367.012 248.312 -187.194
C 365.452 245.134 -186.733
C 364.195 242.937 -185.126
C 362.941 240.158 -183.925
C 360.245 237.525 -182.873
C 357.366 235.427 -183.365
C 355.160 233.640 -182.280
C 352.136 232.063 -182.042
C 350.186 229.313 -182.505
C 345.954 229.400 -181.470
C 342.311 227.885 -180.275
C 339.020 228.264 -181.839
C 335.990 227.341 -182.174
C 332.397 227.745 -182.588
C 329.424 227.829 -182.207
C 325.982 228.283 -182.445
C 323.200 229.224 -183.528
C 320.050 229.474 -185.060
C 316.426 230.658 -184.466
C 312.694 231.342 -184.293
C 310.540 233.854 -185.253
C 308.175 236.979 -185.020
C 305.823 238.984 -185.859
C 303.091 240.698 -187.054
C 300.661 242.894 -187.589
C 298.839 245.681 -187.400
C 297.104 248.493 -188.048
C 295.705 251.106 -189.469
C 293.006 254.016 -189.402
C 290.652 256.214 -190.559
C 290.874 260.110 -190.711
C 290.215 263.942 -190.189
C 290.462 266.795 -191.956
C 289.907 269.952 -193.301
C 290.194 273.208 -193.709
C 290.440 276.634 -193.732
C 290.448 280.017 -194.623
C 291.752 282.886 -195.348
C 292.151 286.045 -197.243
C 293.797 289.223 -196.915
C 294.856 293.125 -195.894
C 297.918 295.469 -195.658
C 299.991 297.778 -196.288
C 302.185 300.334 -196.144
C 304.678 302.496 -196.280
C 307.619 304.580 -194.938
C 310.328 305.384 -193.687
C 313.064 306.133 -192.469
C 316.036 307.587 -191.924
C 319.357 309.189 -192.763
C 322.424 309.142 -190.646
C 325.444 310.543 -189.588
C 328.710 309.917 -189.294
C 331.993 309.800 -187.212
C 335.616 310.693 -187.571
C 338.580 311.195 -186.673
C 341.626 310.256 -185.643
C 344.567 309.067 -184.577
C 347.863 307.926 -184.980
C 350.449 306.833 -182.970
C 353.715 306.508 -180.491
C 355.885 304.654 -179.813
C 358.918 302.234 -179.141
C 361.370 300.725 -178.326
C 364.016 298.342 -177.438
C 365.717 296.135 -175.787
C 367.231 293.468 -174.942
C 368.106 290.387 -174.229
C 368.921 287.400 -173.132
C 369.673 283.923 -172.447
C 370.620 280.804 -171.713
C 370.957 277.745 -170.917
C 369.553 274.484 -169.128
C 369.791 271.182 -168.549
C 370.306 268.080 -167.626
C 370.105 265.494 -165.800
C 369.328 262.279 -163.823
C 367.009 260.210 -163.466
C 365.248 257.261 -162.992
C 362.937 255.123 -161.769
C 360.804 251.939 -161.388
C 358.644 249.513 -160.771
C 355.649 248.326 -158.266
C 353.653 246.485 -157.629
C 349.946 244.554 -157.516
C 347.562 242.739 -157.112
C 345.082 240.545 -156.098
C 342.325 239.011 -154.958
C 339.270 237.688 -154.756
C 336.469 236.153 -155.951
C 333.365 234.999 -156.522
C 330.525 233.849 -157.529
C 327.165 232.796 -157.976
C 324.330 231.432 -159.047
C 321.364 230.391 -159.290
C 317.732 230.131 -159.186
C 315.028 228.338 -159.545
C 311.536 228.655 -159.285
C 307.735 228.638 -157.295
C 304.100 228.192 -155.934
C 300.311 227.307 -154.342
C 296.170 225.291 -155.172
C 292.452 226.237 -154.686
C 288.463 226.233 -153.584
C 286.709 227.132 -150.329
C 285.897 228.125 -147.952
C 283.295 225.434 -145.875
C 280.771 225.303 -143.052
C 277.554 225.139 -140.561
C 276.120 222.215 -141.335
C 272.945 218.309 -141.262
C 271.822 215.250 -139.128
C 268.004 214.110 -139.034
C 265.221 212.439 -138.900
C 262.729 211.044 -136.796
C 260.075 209.596 -135.338
C 257.512 207.923 -134.040
C 254.764 207.541 -132.168
C 252.216 206.460 -130.307
C 249.345 205.757 -128.523
C 246.822 204.585 -126.821
C 244.451 203.446 -124.919
C 242.171 202.379 -122.786
C 240.750 199.856 -120.806
C 239.756 197.687 -118.325
C 238.022 195.800 -115.886
C 235.678 194.548 -113.589
C 234.702 192.905 -111.264
C 233.618 189.346 -109.682
C 232.523 187.460 -106.816
C 231.587 185.549 -103.902
C 230.763 184.063 -101.200
C 229.688 182.256 -98.376
C 228.824 180.668 -95.690
C 229.798 178.814 -92.753
C 231.427 177.283 -90.323
C 232.935 176.638 -87.701
C 234.133 176.330 -84.506
C 234.375 174.051 -81.362
C 236.435 173.408 -78.529
C 238.145 173.200 -75.358
C 239.786 172.801 -72.548
C 241.810 172.645 -69.318
C 243.340 171.852 -67.108
C 245.987 171.396 -65.222
C 248.829 170.650 -63.255
C 252.181 171.380 -61.937
C 254.945 171.921 -61.003
C 258.146 172.737 -59.403
C 260.865 173.374 -58.225
C 264.859 172.363 -58.880
C 268.546 172.134 -58.679
C 271.394 174.251 -58.602
C 274.708 174.849 -58.028
C 277.641 175.564 -58.327
C 280.826 175.740 -59.242
C 283.422 177.642 -60.941
C 287.112 177.412 -61.536
C 290.448 178.658 -61.597
C 293.111 179.134 -63.875
C 296.570 178.936 -64.580
C 298.594 181.093 -66.719
C 301.299 182.614 -68.484
C 303.792 182.614 -70.149
C 306.576 183.258 -71.752
C 308.948 184.177 -74.725
C 310.059 186.137 -77.528
C 311.800 186.509 -79.992
C 312.813 187.608 -83.066
C 314.632 189.740 -84.996
C 314.452 189.490 -89.343
C 315.804 189.853 -93.221
C 314.206 191.480 -96.088
C 314.374 192.718 -99.017
C 313.289 193.417 -102.420
C 312.969 193.519 -105.400
C 311.953 194.020 -108.691
C 310.194 194.871 -111.136
C 308.743 196.517 -113.878
C 307.498 195.967 -117.488
C 306.450 196.049 -121.138
C 303.509 195.876 -122.925
C 300.617 194.417 -125.143
C 298.139 194.439 -127.172
C 295.674 194.972 -129.511
C 293.176 194.652 -131.672
C 290.629 193.321 -133.364
C 287.653 192.665 -134.795
C 284.506 192.707 -135.743
C 281.663 191.551 -138.261
C 278.861 191.739 -140.217
C 275.502 189.793 -139.792
C 272.406 187.454 -140.373
C 269.124 187.404 -139.630
C 265.678 186.965 -139.745
C 262.743 185.559 -139.233
C 259.853 183.748 -138.832
C 256.526 182.722 -138.484
C 253.913 181.624 -136.929
C 250.329 181.497 -135.997
C 248.033 179.302 -134.314
C 245.384 176.239 -133.320
C 243.962 174.335 -130.273
C 241.986 173.330 -128.011
C 240.208 171.529 -125.784
C 238.669 170.121 -123.223
C 238.007 167.445 -120.540
C 238.354 165.553 -118.122
C 238.737 163.712 -115.674
C 238.214 162.029 -112.821
C 236.920 161.374 -109.329
C 238.480 159.145 -106.782
C 238.268 157.052 -103.994
C 239.433 156.622 -100.895
C 241.069 154.425 -98.133
C 240.664 153.691 -94.479
C 241.129 152.212 -91.751
C 242.898 151.363 -89.036
C 244.882 150.631 -86.443
C 246.139 151.050 -83.191
C 248.465 149.532 -81.139
C 250.474 147.115 -78.487
C 252.714 147.176 -76.594
C 255.562 147.404 -73.884
C 257.620 147.127 -71.730
C 260.487 147.215 -69.441
C 263.449 146.721 -68.227
C 266.370 147.170 -67.049
C 269.480 148.048 -66.483
C 272.696 148.565 -66.054
C 276.111 149.692 -65.620
C 279.276 150.560 -64.991
C 282.329 151.441 -64.969
C 285.798 151.869 -66.864
C 288.935 153.073 -66.903
C 292.117 153.843 -66.735
C 295.207 153.698 -67.433
C 298.824 153.845 -68.754
C 300.421 154.992 -71.187
C 302.909 156.413 -73.140
C 305.002 156.869 -75.750
C 307.588 158.550 -78.058
C 309.644 159.640 -80.406
C 311.471 158.633 -83.913
C 313.064 159.374 -86.079
C 314.215 160.870 -89.811
C 315.610 161.855 -92.305
C 317.620 162.542 -95.040
C 319.092 162.821 -98.042
C 319.867 163.823 -101.127
C 320.156 166.066 -103.680
C 320.391 167.634 -106.643
C 320.442 169.524 -109.256
C 320.615 170.976 -112.490
C 320.816 173.030 -115.094
C 321.140 174.244 -117.986
C 320.876 174.861 -121.566
C 321.820 176.524 -124.212
C 321.164 176.687 -127.662
C 319.333 180.104 -130.318
C 318.156 181.008 -134.058
C 318.914 181.586 -137.115
C 317.993 183.274 -140.314
C 318.416 183.011 -144.117
C 319.429 182.258 -146.432
C 317.984 184.074 -148.982
C 317.279 184.993 -151.108
C 317.099 186.774 -153.758
C 316.810 185.850 -157.067
C 318.529 185.642 -159.768
C 315.943 183.477 -162.134
C 313.981 181.190 -165.212
C 313.249 179.937 -167.751
C 313.489 179.752 -171.413
C 309.619 179.535 -174.012
C 308.826 177.751 -177.246
C 308.027 177.299 -180.610
C 308.736 176.521 -184.620
C 306.274 177.119 -187.758
C 303.122 176.937 -189.597
C 302.020 177.375 -193.103
C 299.245 175.185 -196.553
C 297.705 175.777 -199.795
C 297.572 178.198 -202.238
C 299.693 179.431 -205.083
C 300.752 182.035 -206.552
C 303.041 184.694 -208.785
C 307.498 186.426 -207.862
C 309.851 187.466 -209.135
C 312.918 188.021 -211.995
C 315.570 189.561 -215.339
C 317.881 188.826 -216.745
C 321.195 189.235 -220.439
C 323.970 190.013 -221.442
C 326.142 190.536 -225.853
C 329.467 191.353 -227.361
C 333.133 190.099 -229.624
C 337.658 190.203 -229.757
C 337.018 190.348 -234.156
C 336.839 188.521 -237.368
C 335.965 188.095 -240.805
C 334.930 190.850 -242.320
C 334.508 191.677 -245.722
C 332.699 192.405 -250.048
C 332.709 191.265 -253.959
C 332.308 190.950 -257.064
C 331.585 190.196 -261.041
C 332.038 187.608 -263.641
C 332.399 186.319 -267.619
C 331.560 185.481 -272.074
C 331.132 181.274 -273.580
C 329.932 179.127 -274.106
C 327.396 176.625 -274.145
C 324.640 173.347 -274.608
C 324.724 168.325 -273.182
C 322.076 165.781 -273.317
C 320.974 164.077 -276.781
C 319.788 163.099 -278.975
C 322.345 160.988 -281.330
C 324.060 159.940 -284.835
C 324.355 160.029 -288.970
C 323.700 161.789 -293.289
C 326.700 162.144 -296.953
C 328.269 161.525 -300.539
C 328.501 163.284 -304.253
C 330.204 165.354 -306.311
C 332.428 165.242 -307.059
C 334.095 167.046 -310.276
C 335.017 170.313 -312.159
C 335.825 171.051 -314.523
C 339.133 171.375 -316.956
C 341.335 173.712 -318.278
C 343.913 173.012 -321.863
C 345.704 173.870 -325.097
C 345.426 175.534 -328.633
C 347.197 174.194 -330.332
C 348.660 173.642 -332.345
C 348.614 170.427 -335.529
C 349.271 171.226 -338.661
C 352.229 169.343 -340.290
C 355.596 170.907 -341.933
C 355.422 167.282 -344.137
C 357.623 164.489 -346.519
C 359.880 164.210 -348.533
C 362.533 163.789 -352.304
C 366.239 165.066 -354.675
C 367.548 164.731 -357.617
C 367.893 161.847 -360.831
C 370.416 161.995 -364.174
C 371.394 161.832 -367.196
C 372.692 161.148 -371.933
C 375.165 160.711 -373.995
C 376.551 158.651 -376.527
C 378.289 157.151 -378.976
C 380.237 155.668 -381.225
C 380.969 154.328 -384.203
C 382.208 152.635 -386.796
C 383.291 151.241 -389.763
C 384.654 149.637 -392.254
C 385.853 147.851 -394.685
C 386.869 145.883 -397.131
C 388.807 143.219 -398.335
C 390.088 140.215 -399.423
C 391.451 137.505 -401.243
C 392.585 135.319 -403.748
C 393.480 132.695 -404.920
C 396.293 129.830 -405.389
C 397.236 126.644 -406.778
C 398.117 123.377 -408.031
C 398.677 120.476 -409.237
C 399.561 117.359 -410.616
C 400.229 114.429 -411.822
C 400.278 110.849 -411.385
C 399.983 107.751 -410.283
C 398.926 104.923 -409.610
C 397.498 101.810 -409.503
C 398.121 97.973 -409.668
C 396.759 94.871 -408.570
C 395.050 91.740 -408.024
C 393.664 88.844 -407.364
C 391.762 85.634 -406.570
C 390.973 83.090 -405.698
C 389.571 80.798 -403.812
C 388.303 78.266 -401.695
C 385.839 76.907 -399.331
C 383.915 75.889 -397.313
C 381.336 74.351 -395.203
C 379.260 73.175 -393.334
C 378.727 72.596 -389.237
C 377.346 71.696 -385.926
C 374.397 72.148 -384.004
C 372.337 71.377 -381.389
C 370.663 71.482 -378.862
C 369.566 71.822 -375.748
C 367.564 73.754 -373.403
C 366.480 73.542 -369.825
C 364.110 73.622 -367.167
C 363.486 75.374 -364.159
C 362.510 75.310 -360.760
C 360.693 77.839 -358.857
C 358.989 79.630 -356.281
C 358.601 80.655 -353.491
C 357.534 81.879 -350.645
C 356.920 84.489 -347.796
C 355.885 87.654 -346.436
C 355.791 89.670 -344.163
C 355.616 92.680 -342.553
C 353.824 95.051 -340.895
C 355.734 98.728 -339.546
C 356.337 102.031 -337.152
C 356.703 105.548 -338.109
C 356.701 108.640 -337.345
C 357.834 112.098 -337.396
C 358.996 114.780 -336.726
C 360.224 118.036 -336.694
C 361.146 120.850 -337.710
C 361.390 124.243 -338.581
C 363.706 127.320 -338.347
C 365.431 130.695 -338.103
C 367.439 132.654 -340.104
C 370.661 134.372 -341.547
C 372.409 136.555 -343.107
C 373.842 139.245 -344.701
C 375.933 141.385 -346.138
C 378.711 142.651 -347.481
C 381.002 144.080 -349.492
C 382.600 145.449 -352.017
C 385.661 147.561 -353.404
C 387.375 149.813 -355.328
C 390.201 149.093 -357.925
C 393.625 149.013 -359.839
C 394.721 148.897 -363.018
C 396.529 149.368 -365.949
C 398.700 148.753 -368.349
C 401.233 148.038 -370.555
C 403.308 147.811 -373.363
C 404.701 146.385 -375.909
C 405.914 146.119 -379.401
C 408.044 144.013 -381.386
C 411.300 142.153 -383.211
C 412.322 138.857 -384.947
C 413.115 136.756 -387.181
C 414.503 134.277 -388.995
C 415.341 131.654 -390.819
C 416.835 128.181 -391.529
C 417.365 125.137 -391.471
C 417.827 122.086 -391.407
C 418.372 118.910 -392.335
C 418.135 115.794 -394.464
C 418.405 112.277 -393.262
C 419.191 108.912 -393.771
C 417.915 105.830 -393.626
C 418.047 102.129 -392.437
C 417.454 98.687 -393.798
C 417.476 95.550 -393.857
C 416.448 92.502 -392.921
C 415.281 89.579 -391.785
C 413.203 86.749 -391.853
C 412.754 83.867 -390.005
C 412.960 80.095 -388.380
C 411.290 78.109 -387.012
C 408.928 75.392 -385.416
C 407.517 73.050 -384.201
C 405.420 70.629 -382.408
C 404.176 68.848 -380.006
C 402.173 67.549 -377.903
C 399.967 66.952 -375.549
C 398.070 66.284 -372.951
C 395.582 65.867 -370.352
C 393.338 65.200 -367.968
C 391.355 65.083 -365.487
C 390.301 66.344 -361.866
C 388.038 66.419 -359.383
C 386.042 66.103 -356.803
C 385.170 66.121 -353.753
C 384.074 66.728 -350.110
C 383.381 69.107 -348.200
C 381.918 71.051 -345.729
C 381.667 73.175 -343.117
C 380.081 75.531 -340.515
C 379.217 77.734 -338.205
C 380.630 79.990 -335.112
C 380.176 81.948 -333.178
C 379.861 85.691 -331.341
C 379.409 88.081 -329.546
C 379.045 90.436 -327.033
C 379.339 92.921 -324.798
C 379.346 95.935 -323.370
C 378.316 99.153 -322.912
C 378.024 102.418 -322.173
C 377.407 105.563 -321.809
C 377.339 109.018 -321.001
C 376.521 112.208 -320.552
C 376.462 115.230 -319.654
C 377.396 118.665 -318.884
C 376.618 121.582 -317.640
C 378.042 124.757 -317.135
C 376.917 126.126 -311.943
C 377.207 128.802 -309.914
C 376.676 131.390 -308.468
C 373.927 132.590 -306.469
C 373.982 135.526 -307.187
C 375.456 139.703 -307.259
C 378.277 143.239 -306.367
C 377.121 146.307 -305.733
C 379.503 149.878 -306.821
C 379.639 153.179 -308.383
C 376.970 157.468 -308.696
C 378.612 160.872 -309.014
C 379.868 163.301 -308.428
C 382.005 164.698 -308.023
C 384.162 166.270 -304.713
C 385.689 169.460 -303.889
C 385.325 173.870 -300.748
C 387.225 175.855 -299.015
C 388.740 179.057 -298.833
C 390.349 181.908 -298.093
C 392.182 184.574 -297.326
C 392.721 187.819 -296.709
C 393.939 190.896 -296.289
C 394.812 194.154 -295.552
C 396.125 197.096 -295.050
C 397.383 200.077 -294.790
C 398.552 203.162 -294.751
C 401.102 205.496 -295.350
C 403.241 207.901 -296.570
C 405.165 210.800 -297.207
C 406.517 214.042 -297.254
C 408.137 216.339 -298.329
C 411.706 218.121 -298.987
C 413.555 220.881 -300.376
C 415.414 223.564 -301.915
C 416.849 226.030 -303.346
C 418.620 228.748 -304.714
C 420.161 231.227 -306.115
C 421.795 232.598 -309.024
C 423.073 233.157 -312.017
C 423.471 233.966 -314.975
C 423.536 235.412 -318.081
C 425.649 237.427 -320.652
C 425.988 238.003 -324.150
C 425.910 239.078 -327.594
C 426.045 239.935 -330.755
C 425.885 240.835 -334.460
C 426.446 241.328 -337.160
C 426.589 240.821 -340.400
C 427.000 240.228 -343.861
C 425.925 238.859 -347.098
C 425.105 237.618 -349.667
C 423.946 236.559 -352.984
C 423.025 235.527 -355.681
C 423.713 232.244 -358.161
C 423.611 229.812 -360.947
C 421.253 227.946 -362.833
C 420.345 226.066 -365.537
C 419.390 223.829 -367.351
C 418.978 220.959 -368.965
C 416.932 217.990 -369.455
C 416.865 214.986 -371.689
C 415.337 212.655 -373.907
C 414.729 209.181 -374.172
C 414.655 206.259 -376.163
C 412.424 203.381 -375.915
C 410.751 200.277 -376.472
C 410.606 197.346 -377.088
C 409.791 194.277 -377.894
C 408.797 190.521 -377.428
C 406.869 187.798 -376.087
C 406.454 184.830 -375.577
C 405.403 181.954 -374.057
C 403.206 179.367 -373.811
C 403.657 176.370 -370.680
C 403.345 172.660 -368.909
C 401.987 171.768 -365.626
C 400.866 169.589 -363.592
C 400.411 167.928 -360.386
C 400.465 166.019 -358.074
C 400.196 164.384 -355.013
C 399.607 163.883 -351.980
C 398.212 162.978 -348.887
C 399.022 161.243 -345.538
C 399.188 159.360 -342.243
C 399.693 160.123 -338.921
C 401.492 160.506 -335.453
C 401.773 160.779 -332.275
C 401.557 160.837 -328.842
C 402.186 161.020 -325.589
C 403.805 161.542 -322.720
C 404.778 162.571 -319.665
C 405.051 164.085 -316.761
C 406.556 164.228 -313.091
C 406.697 164.785 -309.717
C 408.908 167.371 -307.801
C 411.530 169.042 -305.408
C 411.834 171.859 -303.594
C 412.575 174.165 -301.101
C 414.208 176.536 -299.498
C 416.245 178.782 -297.887
C 417.541 181.319 -295.855
C 418.794 184.222 -295.179
C 419.193 187.384 -293.287
C 421.505 190.123 -293.027
C 424.741 192.590 -292.116
C 426.629 195.707 -293.400
C 427.704 198.674 -293.660
C 429.556 201.455 -294.112
C 430.981 204.320 -294.929
C 433.587 206.623 -296.572
C 435.337 208.057 -298.677
C 437.031 209.490 -300.823
C 438.629 211.848 -302.593
C 439.244 215.233 -304.163
C 441.217 215.903 -307.253
C 443.199 217.986 -309.236
C 443.393 219.382 -312.263
C 445.319 220.156 -315.552
C 445.928 223.034 -317.875
C 447.243 224.620 -320.242
C 447.818 225.307 -323.470
C 448.262 225.761 -326.755
C 447.596 227.228 -329.875
C 448.817 227.032 -333.100
C 450.934 227.460 -336.599
C 450.597 227.256 -339.506
C 450.006 227.221 -343.399
C 450.011 227.322 -346.389
C 449.575 226.967 -350.016
C 449.757 225.758 -353.015
C 449.005 224.581 -355.874
C 447.836 222.845 -358.401
C 447.024 220.927 -360.941
C 445.587 218.891 -363.571
C 444.420 217.163 -366.181
C 443.277 215.078 -368.289
C 442.630 211.316 -369.400
C 441.160 209.138 -371.496
C 440.110 207.065 -373.806
C 440.016 204.406 -375.534
C 439.611 200.944 -377.175
C 438.435 198.121 -376.513
C 436.888 195.031 -376.793
C 436.364 191.716 -376.424
C 434.565 188.311 -376.503
C 433.401 185.228 -376.232
C 434.395 181.411 -375.184
C 433.612 178.771 -374.742
C 432.182 175.340 -372.825
C 431.188 172.611 -371.991
C 430.447 169.271 -371.455
C 430.169 166.102 -370.387
C 429.237 163.381 -368.698
C 427.089 161.418 -366.920
C 425.635 159.178 -364.880
C 423.861 157.327 -362.923
C 422.540 154.933 -360.661
C 420.589 152.989 -358.801
C 419.478 150.727 -356.906
C 419.040 148.364 -354.169
C 417.416 145.859 -352.846
C 417.458 143.849 -349.962
C 415.131 143.201 -346.092
C 415.199 142.262 -342.230
C 412.277 138.194 -340.449
C 412.768 134.883 -336.958
C 412.835 130.367 -335.371
C 414.421 125.928 -334.513
C 413.774 122.022 -333.092
C 415.168 117.307 -332.786
C 415.586 114.628 -330.136
C 415.803 114.462 -325.463
C 411.296 114.299 -320.995
C 407.623 112.056 -316.680
C 408.248 109.826 -314.014
C 409.046 107.461 -311.330
C 409.529 107.004 -305.986
C 410.370 106.089 -303.402
C 408.286 102.919 -299.391
C 406.724 101.160 -297.438
C 406.785 99.077 -295.582
C 403.623 98.347 -293.383
C 399.286 96.181 -290.742
C 402.181 95.034 -287.986
C 403.851 93.673 -285.978
C 405.421 90.677 -286.041
C 404.472 89.197 -281.577
C 404.527 86.248 -278.644
C 403.177 83.286 -276.703
C 403.482 80.469 -273.960
C 402.663 77.797 -272.033
C 401.588 76.015 -269.144
C 400.581 73.889 -266.922
C 399.814 72.775 -264.221
C 400.416 71.836 -261.125
C 399.600 74.584 -256.547
C 398.726 73.579 -251.942
C 398.030 74.244 -248.710
C 397.887 72.886 -246.069
C 396.776 72.128 -242.239
C 399.166 70.185 -240.704
C 402.542 71.237 -237.907
C 405.627 72.166 -235.674
C 410.087 72.683 -233.950
C 410.576 75.605 -230.414
C 410.621 76.364 -226.120
C 414.641 77.490 -225.677
C 416.189 78.644 -222.614
C 417.553 78.903 -219.589
C 417.407 83.165 -217.654
C 420.368 85.135 -217.355
C 422.920 84.602 -214.445
C 425.117 85.034 -213.488
C 426.953 84.319 -211.134
C 430.213 87.169 -209.504
C 431.766 89.119 -206.890
C 432.561 90.823 -204.505
C 432.108 92.596 -201.932
C 432.232 96.985 -200.679
C 432.369 99.869 -198.785
C 431.472 103.155 -196.319
C 432.100 106.967 -194.055
C 431.909 107.337 -190.538
C 432.512 109.557 -188.344
C 430.368 111.114 -183.850
C 430.117 114.181 -182.887
C 430.243 118.008 -181.957
C 428.805 121.126 -180.649
C 426.251 121.421 -179.962
C 423.808 122.312 -178.449
C 422.135 120.430 -175.181
C 421.525 119.042 -173.579
C 416.506 117.462 -173.063
C 413.699 114.880 -170.438
C 412.109 110.058 -170.002
C 412.873 107.826 -168.977
C 415.311 104.114 -167.966
C 414.221 101.323 -167.939
C 415.042 99.160 -165.740
C 415.248 96.973 -163.293
C 415.163 95.888 -159.776
C 415.122 93.994 -157.990
C 415.735 89.730 -155.598
C 414.971 86.811 -154.609
C 412.650 82.017 -154.794
C 410.574 78.996 -154.981
C 409.576 76.288 -156.065
C 407.591 72.941 -158.211
C 406.937 69.305 -159.461
C 406.311 66.177 -159.379
C 403.921 62.319 -159.270
C 405.529 57.636 -156.500
C 403.113 55.319 -157.398
C 400.264 52.647 -157.622
C 397.036 51.606 -159.469
C 394.210 50.178 -159.450
C 393.534 47.273 -163.244
C 392.689 44.391 -165.461
C 392.284 41.473 -166.829
C 390.822 39.657 -169.502
C 389.756 37.456 -171.802
C 388.589 35.123 -173.862
C 388.094 33.659 -176.831
C 387.026 31.904 -179.459
C 386.387 30.125 -182.348
C 385.337 28.275 -184.819
C 384.144 26.625 -187.348
C 382.837 25.169 -190.005
C 380.268 23.373 -191.579
C 377.524 22.279 -193.346
C 375.255 20.821 -195.634
C 373.735 19.268 -198.395
C 371.465 18.448 -200.193
C 368.257 16.111 -200.964
C 365.528 15.260 -203.154
C 362.699 14.524 -205.269
C 360.273 14.046 -207.287
C 357.619 13.242 -209.457
C 355.140 12.668 -211.458
C 351.717 13.315 -212.397
C 348.620 14.429 -212.652
C 346.101 16.069 -213.382
C 343.593 17.909 -214.818
C 339.973 17.860 -216.243
C 337.151 19.967 -216.775
C 334.564 22.218 -217.898
C 332.072 24.170 -218.750
C 329.386 26.695 -219.732
C 326.995 28.107 -220.110
C 324.681 30.388 -219.647
C 322.041 32.659 -219.033
C 320.707 35.944 -218.067
C 319.653 38.560 -217.142
C 318.265 41.896 -216.498
C 317.152 44.629 -215.805
C 315.493 46.572 -212.507
C 314.004 49.093 -210.247
C 314.592 52.408 -209.120
C 313.613 55.310 -207.606
C 313.363 57.692 -205.743
C 312.996 59.693 -203.122
C 314.559 62.039 -200.821
C 313.540 64.268 -197.989
C 313.407 67.343 -196.198
C 314.240 68.654 -193.020
C 313.384 70.700 -190.265
C 315.581 72.636 -188.087
C 316.866 74.803 -185.557
C 317.040 75.933 -182.786
C 317.557 77.683 -180.064
C 319.221 78.801 -176.705
C 321.964 79.732 -174.572
C 323.129 80.264 -171.816
C 325.429 80.502 -169.298
C 327.551 82.357 -167.391
C 329.998 80.464 -164.323
C 332.120 80.192 -160.798
C 335.537 78.996 -160.239
C 338.129 78.779 -158.402
C 341.012 77.178 -156.861
C 342.954 75.909 -154.962
C 345.603 74.278 -153.400
C 348.250 72.653 -153.015
C 351.559 71.618 -152.458
C 353.696 69.069 -150.503
C 356.259 67.028 -148.580
C 358.147 64.196 -149.115
C 359.325 60.455 -148.932
C 361.349 57.977 -149.058
C 363.929 55.703 -149.104
C 365.786 52.953 -149.047
C 366.636 49.728 -149.059
C 367.969 46.709 -149.729
C 369.586 44.175 -151.058
C 371.150 40.542 -150.718
C 373.358 37.964 -151.151
C 372.767 34.582 -153.011
C 372.394 30.772 -153.870
C 372.987 28.715 -156.466
C 373.854 25.988 -158.439
C 373.469 23.264 -160.252
C 372.838 20.284 -161.837
C 372.960 17.455 -163.893
C 372.081 15.532 -166.339
C 372.602 13.286 -169.240
C 370.736 10.966 -171.252
C 368.752 7.614 -172.742
C 366.009 6.590 -175.262
C 364.573 5.433 -177.837
C 362.505 3.918 -180.027
C 360.453 2.934 -182.420
C 357.108 1.838 -183.971
C 354.168 1.829 -184.924
C 351.237 1.887 -185.892
C 348.478 1.557 -187.769
C 346.350 1.548 -190.894
C 342.691 2.233 -191.071
C 339.566 1.848 -192.584
C 337.035 3.554 -193.936
C 333.249 4.392 -194.229
C 330.677 5.018 -196.883
C 327.820 5.459 -198.105
C 325.011 7.192 -198.676
C 322.291 9.102 -199.058
C 320.265 11.447 -200.710
C 317.174 12.918 -200.258
C 313.168 13.842 -200.170
C 311.363 16.155 -200.122
C 308.999 19.298 -200.323
C 306.850 21.373 -200.478
C 304.626 24.289 -200.324
C 302.578 26.517 -199.170
C 301.261 29.277 -198.294
C 300.561 32.203 -196.985
C 299.640 34.933 -195.406
C 299.102 38.175 -193.883
C 298.339 41.157 -192.583
C 297.981 43.843 -190.923
C 298.288 45.833 -187.495
C 298.177 48.752 -185.833
C 297.609 51.514 -184.163
C 296.909 53.335 -181.662
C 296.621 55.471 -178.468
C 298.386 56.386 -176.052
C 299.780 58.269 -173.497
C 300.979 59.046 -170.438
C 302.742 61.025 -167.643
C 304.266 62.258 -164.980
C 305.003 61.625 -161.017
C 306.314 62.389 -158.676
C 309.251 62.720 -155.717
C 310.998 63.370 -153.339
C 312.468 64.182 -150.310
C 313.972 64.270 -147.312
C 316.285 64.276 -144.909
C 319.355 64.895 -143.559
C 322.188 64.913 -141.753
C 325.112 65.127 -140.407
C 328.039 64.931 -138.411
C 331.030 65.353 -137.026
C 333.531 65.244 -135.109
C 336.191 64.104 -132.896
C 338.676 64.795 -130.894
C 341.052 63.153 -128.890
C 344.848 62.350 -127.167
C 347.311 61.988 -126.263
C 349.335 61.760 -124.936
C 351.866 62.301 -123.790
C 354.176 62.594 -120.778
C 356.909 65.006 -119.542
C 359.587 66.230 -118.945
C 361.891 68.505 -118.680
C 365.214 69.219 -117.667
C 368.253 70.455 -116.956
C 371.130 71.882 -116.095
C 374.454 72.267 -116.100
C 377.651 72.978 -115.467
C 381.029 73.671 -115.302
C 384.109 74.523 -114.653
C 387.199 75.154 -113.883
C 390.363 75.550 -113.033
C 392.837 76.484 -110.729
C 395.286 76.679 -108.317
C 398.263 77.097 -106.454
C 401.589 77.530 -105.410
C 403.900 77.503 -103.482
C 405.910 79.139 -100.379
C 408.669 78.970 -98.070
C 411.337 78.708 -95.655
C 413.764 78.273 -93.629
C 416.476 78.074 -91.393
C 418.928 77.730 -89.307
C 420.141 76.479 -86.148
C 420.510 75.037 -83.201
C 421.054 73.006 -80.932
C 422.185 70.563 -78.814
C 424.111 69.793 -75.522
C 424.365 67.355 -72.938
C 425.083 64.616 -70.701
C 425.632 62.255 -68.494
C 426.144 59.293 -66.145
C 426.414 57.602 -63.927
C 425.603 55.367 -61.663
C 424.708 53.158 -59.052
C 422.938 50.235 -57.700
C 421.383 47.958 -56.602
C 419.904 44.879 -55.258
C 418.535 42.412 -54.151
C 415.094 41.464 -51.991
C 412.399 39.657 -50.214
C 410.159 36.951 -50.719
C 407.949 34.598 -49.599
C 405.469 32.921 -49.106
C 402.429 31.833 -48.342
C 399.260 30.510 -49.546
C 396.055 29.208 -48.113
C 393.392 26.866 -47.778
C 389.870 26.725 -48.060
C 386.770 25.588 -46.793
C 383.748 24.676 -48.626
C 380.471 23.568 -49.507
C 377.493 23.402 -49.210
C 374.299 22.671 -49.285
C 370.537 22.853 -50.342
C 367.802 22.929 -52.676
C 364.875 23.421 -53.330
C 362.084 24.229 -55.130
C 359.353 23.300 -56.937
C 356.731 26.307 -58.690
C 353.201 27.897 -60.108
C 352.525 29.545 -63.309
C 350.469 30.595 -65.503
C 349.100 32.883 -67.980
C 347.441 34.878 -69.482
C 346.100 37.178 -71.724
C 345.852 39.098 -74.184
C 345.141 40.582 -77.286
C 343.822 43.822 -78.914
C 342.296 46.614 -80.988
C 343.425 49.303 -82.823
C 344.303 53.006 -83.790
C 344.913 55.505 -85.697
C 345.291 57.892 -88.144
C 345.849 60.689 -89.842
C 346.790 63.811 -90.545
C 348.196 66.576 -91.851
C 350.009 68.704 -93.580
C 350.643 72.393 -94.902
C 351.541 74.907 -97.043
C 354.486 77.444 -96.667
C 356.606 80.725 -96.302
C 359.605 81.897 -97.280
C 362.202 83.927 -98.385
C 364.851 85.878 -98.231
C 367.414 88.120 -97.781
C 370.242 90.144 -98.165
C 373.295 91.090 -97.677
C 376.651 92.337 -98.634
C 379.592 93.696 -97.079
C 382.408 96.183 -95.269
C 385.534 96.071 -93.001
C 388.543 96.198 -92.021
C 391.415 96.722 -90.335
C 394.297 96.682 -88.724
C 396.644 96.886 -85.683
C 398.008 96.297 -82.973
C 399.363 95.640 -80.278
C 401.664 95.077 -77.904
C 404.917 93.878 -76.395
C 405.446 92.809 -72.864
C 407.486 92.378 -70.062
C 408.587 90.085 -67.900
C 409.195 88.823 -64.271
C 411.872 87.130 -62.265
C 413.324 86.040 -59.707
C 413.735 83.943 -57.127
C 413.898 81.748 -54.607
C 414.986 78.809 -53.022
C 414.579 77.256 -49.965
C 414.839 76.011 -46.054
C 414.321 73.666 -44.370
C 413.849 70.402 -42.218
C 413.654 68.181 -40.222
C 412.906 65.259 -38.132
C 411.426 63.321 -36.000
C 409.912 60.866 -34.659
C 407.839 58.454 -33.850
C 405.617 56.291 -32.767
C 403.214 53.666 -32.090
C 401.142 51.192 -31.224
C 398.767 49.152 -30.676
C 394.872 48.399 -30.423
C 392.378 46.165 -30.127
C 390.003 44.036 -29.374
C 387.188 43.045 -28.298
C 383.559 42.020 -27.511
C 380.725 42.103 -28.834
C 377.500 41.281 -29.805
C 374.205 41.643 -30.447
C 370.666 40.844 -31.740
C 367.536 40.681 -32.794
C 363.942 42.614 -32.755
C 361.301 42.770 -33.638
C 357.966 43.694 -35.986
C 355.256 44.014 -37.287
C 351.934 44.359 -38.201
C 348.875 45.382 -39.124
C 346.264 46.372 -40.948
C 344.307 46.526 -43.737
C 342.164 47.368 -46.184
C 340.369 47.888 -48.813
C 338.105 49.002 -51.308
C 336.193 49.344 -54.005
C 334.042 50.308 -56.099
C 331.932 52.353 -58.252
C 329.440 52.588 -60.348
C 327.737 55.012 -62.240
C 326.413 55.240 -65.341
C 323.589 56.109 -67.642
C 320.610 55.300 -71.147
C 318.371 59.087 -71.797
C 316.316 57.899 -75.740
C 313.734 57.695 -79.843
C 308.418 57.135 -78.623
C 306.026 55.998 -80.562
C 303.890 57.484 -79.718
C 300.677 59.921 -78.932
C 298.526 60.572 -76.980
C 294.296 62.228 -76.289
C 291.212 65.170 -71.736
C 286.920 64.083 -71.795
C 282.915 67.148 -70.409
C 280.545 68.426 -72.059
C 277.921 70.778 -73.549
C 275.211 71.234 -75.282
C 271.784 72.142 -75.194
C 268.576 72.971 -75.731
C 265.368 73.539 -76.396
C 262.539 75.326 -76.426
C 259.401 76.456 -76.503
C 256.351 78.055 -76.738
C 253.257 79.065 -76.948
C 250.165 80.052 -76.906
C 247.045 81.086 -76.612
C 243.611 80.453 -76.279
C 240.373 79.935 -75.232
C 236.903 80.075 -74.562
C 233.545 81.042 -74.206
C 230.723 80.881 -73.169
C 227.062 79.167 -73.191
C 223.732 79.009 -71.827
C 220.454 78.744 -70.344
C 217.616 78.689 -68.886
C 214.369 78.569 -67.529
C 211.453 78.458 -66.126
C 209.303 77.074 -63.582
C 208.003 75.427 -61.033
C 207.073 74.570 -58.210
C 205.864 74.282 -55.017
C 202.919 73.065 -52.786
C 202.197 71.917 -49.492
C 201.359 71.387 -46.022
C 200.557 70.676 -42.925
C 199.900 70.006 -39.226
C 199.114 68.936 -36.759
C 199.356 67.370 -33.884
C 199.488 65.481 -30.898
C 201.170 64.269 -27.864
C 202.602 63.189 -25.499
C 204.099 62.194 -22.299
C 205.432 61.267 -19.740
C 207.475 57.914 -18.329
C 209.361 55.528 -16.224
C 212.269 55.416 -14.191
C 214.247 53.968 -11.812
C 216.546 52.655 -10.328
C 218.988 50.647 -9.322
C 222.570 50.149 -8.920
C 224.885 47.591 -7.463
C 227.614 46.487 -5.459
C 230.670 44.738 -5.787
C 232.930 42.321 -4.537
C 236.573 42.273 -4.751
C 240.020 41.403 -4.422
C 242.356 39.525 -4.438
C 245.224 37.973 -4.114
C 248.756 36.591 -5.075
C 252.106 36.810 -6.364
C 254.664 35.505 -7.361
C 257.575 35.070 -9.100
C 260.972 35.172 -9.259
C 263.046 34.168 -12.958
C 266.131 32.793 -15.323
C 267.743 34.402 -18.193
C 270.171 34.620 -20.241
C 271.797 35.094 -23.463
C 273.273 34.733 -26.048
C 274.757 35.038 -29.182
C 275.573 36.242 -31.953
C 277.214 37.801 -34.638
C 278.092 37.377 -38.371
C 279.493 37.305 -41.900
C 278.642 38.591 -44.982
C 277.261 38.776 -48.652
C 276.928 39.877 -51.640
C 277.082 41.294 -54.771
C 276.598 42.118 -57.949
C 275.214 42.302 -60.978
C 273.855 43.317 -63.886
C 272.567 45.072 -66.349
C 271.562 45.395 -70.175
C 271.103 46.836 -73.245
C 267.736 47.498 -75.109
C 264.819 47.485 -77.732
C 262.490 49.611 -78.905
C 260.287 51.360 -80.947
C 257.449 52.191 -82.399
C 254.448 52.663 -84.002
C 251.705 53.990 -85.722
C 248.684 55.082 -86.086
C 246.030 57.374 -87.283
C 242.451 57.463 -87.597
C 238.503 56.960 -88.841
C 234.876 57.026 -87.509
C 231.902 57.949 -86.933
C 228.572 58.136 -86.441
C 225.443 58.549 -85.468
C 221.978 57.484 -84.182
C 219.720 56.343 -82.408
C 217.497 55.227 -80.579
C 214.631 54.870 -78.875
C 211.607 55.904 -76.855
C 209.775 53.792 -74.390
C 206.872 52.919 -72.655
C 205.620 52.537 -69.584
C 203.737 50.450 -66.896
C 201.092 50.914 -64.281
C 198.990 50.083 -62.105
C 198.037 48.930 -59.107
C 197.346 47.710 -56.069
C 196.586 47.952 -52.649
C 195.900 45.809 -50.030
C 194.157 43.301 -47.276
C 194.477 42.380 -44.509
C 194.812 41.388 -40.713
C 194.678 40.376 -37.900
C 195.165 39.177 -34.466
C 195.925 37.247 -31.979
C 197.260 36.054 -29.349
C 199.297 34.941 -27.030
C 201.246 33.459 -24.839
C 203.683 32.322 -22.413
C 205.711 31.183 -20.014
C 208.008 29.991 -18.169
C 211.296 27.793 -17.758
C 213.873 26.785 -15.852
C 216.097 25.461 -13.841
C 218.172 23.312 -12.775
C 221.065 20.933 -11.873
C 223.999 20.313 -12.764
C 227.360 19.460 -12.727
C 230.251 17.973 -13.637
C 234.018 17.182 -13.782
C 237.138 16.257 -14.369
C 239.458 13.626 -16.454
C 241.998 12.757 -17.212
C 245.584 12.401 -19.333
C 248.334 11.768 -20.417
C 251.387 10.481 -21.426
C 254.021 9.156 -23.027
C 256.739 8.790 -24.924
C 259.653 9.780 -26.393
C 262.341 10.202 -28.365
C 264.933 11.057 -30.085
C 267.659 11.370 -32.336
C 270.433 12.260 -33.934
C 272.917 12.372 -35.873
C 275.064 12.243 -38.813
C 278.051 12.370 -40.124
C 279.621 12.163 -43.263
C 283.945 9.691 -43.705
C 284.201 11.054 -47.306
C 287.029 8.383 -50.349
C 288.187 10.858 -53.790
C 291.322 13.870 -56.441
C 291.604 13.489 -60.587
C 291.085 12.511 -63.981
C 290.316 13.135 -66.176
C 290.524 14.320 -69.104
C 292.925 14.985 -71.262
C 293.546 14.089 -75.002
C 293.444 17.572 -77.633
C 293.870 20.530 -79.343
C 294.757 23.157 -81.533
C 294.020 25.653 -83.961
C 292.102 27.975 -86.535
C 289.554 28.658 -89.147
C 287.671 29.535 -92.327
C 290.151 31.270 -94.388
C 289.205 33.714 -95.893
C 289.508 34.183 -99.098
C 290.452 35.892 -103.732
C 291.755 36.949 -106.575
C 295.968 37.480 -110.296
C 295.010 39.201 -112.967
C 295.875 40.150 -116.592
C 293.645 39.739 -119.276
C 293.097 37.747 -122.205
C 287.699 36.345 -123.633
C 288.932 33.988 -124.155
C 291.479 31.529 -125.536
C 294.126 27.571 -127.770
C 295.422 24.334 -126.703
C 295.680 19.910 -126.043
C 297.359 17.617 -124.638
C 299.430 14.990 -123.850
C 303.096 13.590 -126.024
C 303.639 9.917 -124.757
C 305.578 5.151 -122.265
C 310.476 5.228 -121.354
C 312.000 3.023 -118.100
C 312.886 1.354 -118.516
C 315.135 -1.881 -116.813
C 317.366 -5.489 -117.461
C 320.158 -6.209 -118.371
C 323.150 -5.535 -121.264
C 325.295 -7.022 -121.383
C 329.499 -4.762 -119.490
C 332.970 -7.302 -117.537
C 335.918 -10.601 -115.534
C 337.689 -13.893 -116.664
C 340.818 -14.513 -114.931
C 343.510 -17.350 -112.910
C 345.073 -18.560 -113.793
C 345.270 -21.376 -113.034
C 348.964 -24.957 -113.804
C 349.248 -28.437 -112.526
C 352.429 -29.762 -112.511
C 354.633 -30.821 -111.614
C 355.056 -34.379 -108.338
C 358.592 -32.994 -106.567
C 360.987 -34.987 -105.884
C 361.994 -38.110 -105.428
C 365.416 -39.968 -104.046
C 368.828 -41.388 -103.016
C 371.285 -43.703 -102.178
C 374.490 -45.643 -103.004
C 377.086 -46.305 -98.631
C 381.430 -47.442 -96.665
C 383.789 -49.366 -94.992
C 386.143 -50.916 -92.600
C 389.189 -51.273 -92.588
C 391.573 -52.625 -90.139
C 394.193 -53.453 -87.873
C 395.195 -55.716 -83.614
C 396.161 -58.294 -79.999
C 398.886 -57.986 -76.239
C 398.350 -59.457 -72.442
C 400.220 -62.484 -70.567
C 399.952 -65.448 -68.181
C 399.968 -64.950 -64.968
C 397.213 -67.470 -61.096
C 396.593 -67.297 -58.302
C 396.849 -68.420 -55.460
C 398.641 -69.603 -52.322
C 398.479 -69.966 -48.591
C 398.604 -71.329 -45.840
C 396.300 -71.013 -41.505
C 397.432 -68.118 -38.372
C 397.461 -67.166 -34.963
C 393.640 -65.372 -32.263
C 392.796 -62.173 -30.178
C 389.794 -58.802 -28.752
C 387.196 -60.993 -26.493
C 385.327 -64.309 -23.974
C 383.317 -66.436 -22.474
C 379.469 -67.504 -21.446
C 376.135 -69.078 -20.458
C 374.984 -71.851 -18.581
C 374.066 -69.771 -14.199
C 373.862 -70.058 -10.763
C 372.533 -67.466 -7.557
C 368.133 -66.049 -6.273
C 365.564 -63.899 -5.068
C 365.899 -62.960 -0.518
C 362.925 -62.172 0.382
C 361.426 -60.085 2.788
C 362.121 -55.666 6.110
C 361.433 -53.893 10.679
C 359.913 -52.176 13.562
C 360.116 -51.644 15.918
C 359.914 -49.977 20.132
C 359.774 -47.259 22.563
C 357.886 -46.139 25.907
C 356.306 -46.588 29.545
C 355.611 -46.870 32.673
C 354.321 -46.221 36.219
C 354.988 -44.670 39.793
C 350.846 -43.871 42.841
C 350.051 -41.511 45.447
C 350.393 -36.862 46.871
C 350.319 -34.703 48.362
C 346.083 -33.460 52.204
C 345.811 -31.341 54.653
C 345.386 -27.833 55.775
C 345.725 -25.018 55.857
C 345.778 -21.992 57.292
C 343.266 -18.630 58.417
C 345.774 -15.220 58.268
C 347.775 -12.236 59.790
C 350.430 -12.088 61.955
C 349.901 -7.110 64.691
C 352.148 -5.216 66.184
C 352.451 -1.982 65.168
C 352.508 1.125 66.602
C 354.584 3.819 68.885
C 355.057 5.399 71.005
C 354.103 5.959 73.706
C 354.353 9.753 77.657
C 352.008 10.136 79.281
C 352.459 10.554 83.849
C 350.377 9.610 87.399
C 347.805 10.548 89.195
C 345.455 9.958 92.177
C 341.644 8.295 94.364
C 337.235 6.819 96.923
C 334.675 7.302 97.666
C 331.934 4.322 96.443
C 329.640 3.761 97.796
C 327.849 1.672 99.362
C 325.910 0.246 101.544
C 322.598 -0.759 102.321
C 319.723 -1.977 103.554
C 316.926 -3.027 105.012
C 314.107 -4.815 105.250
C 311.097 -6.071 105.947
C 308.169 -7.809 106.520
C 305.262 -9.021 107.364
C 302.268 -10.093 108.016
C 299.152 -11.088 108.454
C 295.928 -10.627 109.757
C 292.616 -9.912 110.361
C 289.146 -9.970 111.045
C 285.795 -10.895 111.553
C 282.830 -10.466 111.844
C 279.650 -9.245 114.021
C 276.096 -8.701 114.236
C 272.560 -8.002 114.386
C 269.415 -7.468 114.295
C 265.936 -6.955 114.468
C 262.745 -6.403 114.476
C 260.004 -4.135 113.880
C 258.078 -1.573 113.088
C 256.305 0.455 111.568
C 254.072 2.140 109.590
C 250.687 4.053 109.462
C 248.970 6.576 107.625
C 247.010 8.632 105.400
C 245.238 10.673 103.545
C 243.380 12.974 101.135
C 241.892 15.030 99.947
C 241.267 17.790 98.283
C 240.539 20.878 96.722
C 241.149 23.510 94.231
C 241.752 25.688 92.307
C 242.104 28.196 89.650
C 242.528 30.325 87.536
C 244.308 34.085 87.214
C 245.578 37.317 85.941
C 247.553 38.598 83.284
C 248.700 41.146 81.318
C 250.449 43.172 79.889
C 252.585 45.590 79.115
C 255.815 46.482 77.697
C 257.736 49.587 76.865
C 259.672 51.710 74.761
C 262.826 53.311 74.708
C 264.753 56.189 73.997
C 268.208 56.397 72.840
C 271.383 57.570 71.704
C 273.774 59.379 71.728
C 276.494 61.104 71.130
C 280.273 62.115 71.237
C 283.811 61.556 70.925
C 286.691 62.411 71.387
C 290.062 62.177 71.905
C 293.252 62.261 70.725
C 296.619 61.530 73.393
C 300.488 61.834 74.788
C 302.821 59.175 75.739
C 305.780 58.186 76.380
C 308.387 56.356 78.140
C 310.724 55.547 79.835
C 313.188 53.896 81.656
C 314.798 51.580 83.014
C 317.098 49.055 83.829
C 319.302 47.712 86.697
C 321.876 46.196 89.042
C 322.045 43.537 91.228
C 322.063 41.524 94.599
C 322.699 39.111 96.605
C 323.800 36.389 98.397
C 324.397 34.116 100.740
C 324.182 32.410 103.598
C 323.850 30.034 105.960
C 323.336 27.228 107.593
C 323.742 25.048 110.885
C 324.251 22.288 112.844
C 321.726 20.573 115.279
C 319.969 19.120 118.472
C 317.984 16.526 119.283
C 316.473 13.859 120.921
C 314.269 12.230 122.750
C 312.012 10.832 124.928
C 309.935 8.648 126.706
C 307.140 7.297 127.607
C 304.843 4.522 128.481
C 301.632 4.033 130.019
C 298.484 3.590 132.717
C 294.640 3.900 132.963
C 291.571 3.148 133.173
C 288.290 2.973 133.926
C 284.995 2.846 134.114
C 281.450 4.137 134.866
C 278.857 5.816 134.813
C 276.274 7.503 134.693
C 273.051 8.417 134.556
C 269.403 8.252 133.574
C 267.071 11.142 133.264
C 263.863 12.520 133.358
C 261.645 14.227 131.537
C 259.182 17.198 131.056
C 255.738 17.844 129.721
C 253.109 19.455 129.145
C 251.285 21.823 127.632
C 249.697 24.289 126.022
C 247.737 25.652 123.447
C 246.413 28.728 122.602
C 244.105 32.109 122.212
C 243.515 34.258 120.304
C 242.579 36.961 117.598
C 241.563 39.178 115.865
C 240.921 41.902 113.490
C 240.958 44.834 112.116
C 241.389 47.231 110.068
C 242.573 49.461 107.972
C 243.764 51.946 106.185
C 245.282 54.279 103.866
C 246.432 56.569 101.722
C 248.036 58.661 99.946
C 251.191 61.024 99.425
C 253.010 63.005 97.411
C 254.502 65.286 95.592
C 256.294 67.830 94.971
C 258.928 70.557 94.288
C 262.038 70.891 94.203
C 265.235 71.903 93.326
C 268.415 72.984 93.678
C 272.047 73.884 92.767
C 275.255 74.644 92.513
C 278.463 76.126 94.555
C 281.188 76.712 94.628
C 285.313 76.277 95.165
C 288.322 76.516 95.310
C 291.662 77.387 95.589
C 294.832 77.978 96.516
C 298.074 77.594 97.200
C 301.183 76.241 96.835
C 304.330 75.128 97.222
C 307.246 73.751 97.241
C 310.542 72.604 97.889
C 313.579 71.267 97.725
C 316.563 70.427 98.307
C 319.621 69.296 99.930
C 322.843 68.779 99.814
C 325.449 67.579 101.846
C 328.132 65.980 102.826
C 330.985 63.931 105.721
C 333.346 62.857 108.322
C 337.274 63.207 109.190
C 340.759 62.583 108.417
C 344.822 64.311 108.325
C 348.162 66.242 109.861
C 351.451 65.921 110.654
C 354.366 66.813 111.845
C 357.343 69.224 111.222
C 360.710 70.848 111.804
C 363.513 72.292 115.414
C 364.390 75.116 116.647
C 367.480 76.492 116.334
C 370.844 76.725 114.778
C 373.910 77.662 116.500
C 375.633 79.852 116.780
C 379.830 81.142 116.073
C 383.064 83.126 115.961
C 384.150 84.944 113.238
C 386.205 85.505 111.728
C 389.514 86.426 113.021
C 393.798 84.350 113.785
C 396.762 83.977 113.003
C 400.686 83.183 114.401
C 403.548 83.525 113.821
C 406.877 85.149 111.408
C 409.573 85.910 109.946
C 413.725 87.128 109.071
C 417.164 85.359 108.748
C 418.865 85.204 106.756
C 420.319 90.951 103.341
C 422.025 86.947 100.587
C 420.957 89.381 96.778
C 423.241 89.653 93.238
C 422.952 92.152 90.138
C 423.025 93.811 87.239
C 424.695 93.206 84.846
C 426.624 94.058 82.329
C 425.470 96.617 78.108
C 427.490 95.184 74.390
C 429.074 96.147 71.509
C 429.448 97.411 69.329
C 428.720 98.836 65.353
C 434.156 99.533 62.573
C 434.962 97.647 59.733
C 434.569 99.491 55.395
C 437.348 104.529 53.130
C 438.739 104.770 50.717
C 436.476 104.747 48.435
C 433.936 106.435 44.900
C 436.084 109.848 41.368
C 436.668 111.051 39.544
C 436.499 113.891 36.463
C 436.723 113.589 32.245
C 439.270 112.442 29.622
C 439.375 112.946 26.207
C 439.132 113.711 20.965
C 440.843 112.742 19.008
C 442.529 113.153 18.519
C 445.670 113.550 19.412
C 446.730 115.425 17.181
C 449.730 116.888 18.214
C 452.042 119.786 19.699
C 452.709 123.919 20.244
C 456.518 124.328 17.668
C 460.241 126.426 17.148
C 463.807 125.256 17.654
C 466.886 127.340 17.749
C 470.506 129.589 17.965
C 471.133 133.173 16.898
C 470.787 134.882 14.320
C 472.339 138.745 13.784
C 475.530 139.901 14.723
C 478.831 137.314 15.734
C 481.619 140.016 18.353
C 484.501 138.325 22.483
C 486.907 139.551 24.303
C 488.896 139.738 26.597
C 491.921 139.707 29.109
C 492.058 138.067 31.333
C 493.412 137.752 33.517
C 495.283 136.038 37.015
C 495.297 137.946 40.427
C 495.662 137.120 44.302
C 499.598 137.998 45.784
C 500.979 137.879 50.063
C 503.461 138.918 53.386
C 508.502 137.947 54.242
C 509.745 137.990 59.219
C 512.941 139.201 60.736
C 514.642 137.769 63.314
C 517.785 137.991 66.367
C 518.018 139.564 70.580
C 514.855 139.384 73.089
C 511.828 140.987 76.389
C 510.182 144.137 77.096
C 508.484 145.326 80.950
C 506.771 147.845 83.608
C 504.036 147.531 86.740
C 502.358 150.234 87.406
C 500.126 153.583 91.279
C 498.229 155.419 93.401
C 495.919 156.987 95.383
C 493.419 156.584 98.331
C 493.442 157.902 101.437
C 492.226 158.164 106.100
C 488.327 158.006 106.947
C 485.833 159.496 109.714
C 481.753 159.806 112.472
C 479.235 159.201 115.267
C 476.641 159.774 117.565
C 474.789 162.521 119.604
C 471.399 163.162 121.832
C 469.583 165.301 124.118
C 466.980 166.945 126.238
C 465.188 167.341 129.962
C 464.045 169.551 132.700
C 461.534 170.178 135.029
C 459.476 172.653 136.981
C 456.087 176.386 137.093
C 454.926 176.655 134.161
C 454.009 178.066 131.695
C 451.609 180.664 128.744
C 448.532 181.529 126.517
C 446.308 182.929 123.569
C 442.668 186.347 124.314
C 440.043 189.074 122.408
C 437.697 190.513 121.331
C 435.750 190.752 118.737
C 433.187 191.126 116.762
C 430.189 190.976 114.429
C 427.577 190.981 112.696
C 424.745 188.637 110.844
N -25.958 1.647 57.290
N 100.227 107.792 -9.328
N 37.834 256.282 18.680
N 168.151 226.386 95.943
N 258.310 198.422 -247.670
N 333.514 271.025 -189.235
N 273.274 176.167 -97.973
N 386.791 106.831 -369.836
N 420.871 198.482 -336.585
N 338.694 40.267 -180.329
N 383.513 59.975 -68.528
N 235.649 47.361 -44.943
N 281.198 32.714 103.048
