# Supplementary material for: Impact of DNA methylation on 3D genome structure
Source: Nat Commun. 2021 May 28;12:3243. doi: 10.1038/s41467-021-23142-8 (PMC8163762; doi:10.1038/s41467-021-23142-8)
Supplement: Supplementary file 7 — Supplementary Software 2 [file 41467_2021_23142_MOESM7_ESM.zip › Supplementary_Software2/test/output_pos/cartnucl_000000_000063.xyz]

2888
generated by Juergen Walther
C 0.000 0.000 0.000
C 4.108 -0.043 3.089
C 5.673 0.050 6.287
C 6.049 -1.062 9.376
C 7.707 -3.436 11.117
C 7.401 -6.638 12.865
C 8.390 -8.565 15.286
C 7.454 -11.063 17.624
C 7.175 -13.444 19.973
C 7.008 -15.613 22.488
C 6.379 -18.576 23.911
C 5.686 -21.134 25.937
C 5.189 -24.067 27.689
C 4.632 -26.513 29.772
C 3.832 -28.914 31.804
C 2.782 -31.345 33.773
C 1.543 -32.500 36.845
C -0.328 -33.585 39.523
C -1.869 -35.388 42.146
C -3.043 -37.876 44.331
C -4.782 -39.058 46.486
C -5.783 -39.435 50.385
C -7.969 -40.843 52.876
C -10.262 -42.122 55.351
C -12.407 -43.363 57.361
C -14.563 -44.764 59.767
C -16.678 -46.000 61.884
C -19.749 -45.647 63.744
C -22.615 -44.639 65.036
C -25.615 -44.095 65.552
C -29.022 -44.144 65.917
C -31.990 -44.365 68.422
C -35.403 -43.421 68.801
C -38.991 -43.049 68.917
C -42.218 -42.539 69.187
C -45.984 -41.932 69.169
C -48.614 -41.168 69.763
C -51.391 -39.420 69.664
C -54.317 -37.440 69.794
C -56.859 -35.254 68.289
C -58.815 -33.374 67.085
C -61.557 -31.452 65.582
C -63.719 -29.734 64.333
C -64.691 -25.689 64.022
C -66.334 -22.484 63.176
C -67.546 -20.723 60.342
C -69.389 -18.250 58.874
C -70.280 -15.820 57.290
C -70.701 -12.767 56.060
C -70.181 -10.494 53.266
C -71.094 -6.990 52.313
C -72.367 -4.471 50.141
C -71.331 -1.461 48.598
C -72.053 1.874 47.669
C -70.903 3.730 44.744
C -70.363 6.246 42.269
C -69.821 9.034 41.310
C -69.455 11.843 39.663
C -67.669 14.714 37.694
C -65.548 16.089 35.136
C -63.977 18.400 33.940
C -61.562 20.069 32.188
C -60.523 21.678 29.376
C -56.459 23.223 29.083
C -53.435 25.725 27.821
C -50.180 24.876 26.370
C -47.565 25.711 24.757
C -44.015 25.809 23.960
C -41.153 26.608 23.559
C -37.731 26.788 22.945
C -34.795 25.894 22.332
C -31.714 25.120 20.836
C -27.902 25.560 21.241
C -24.136 25.982 20.984
C -21.329 24.147 21.777
C -18.139 22.932 23.715
C -15.295 21.527 24.155
C -12.175 20.082 24.066
C -9.200 18.819 24.817
C -6.628 17.667 26.603
C -4.132 15.825 27.911
C -2.016 13.428 28.674
C 1.429 12.270 30.270
C 4.333 10.501 30.659
C 5.285 8.053 33.549
C 7.058 6.337 36.599
C 7.676 3.223 37.715
C 9.149 0.412 39.133
C 9.849 -1.874 41.399
C 10.636 -3.949 44.021
C 11.641 -6.638 46.021
C 11.254 -9.134 48.040
C 11.817 -12.556 49.345
C 11.195 -14.466 52.325
C 11.350 -16.147 56.138
C 9.128 -17.901 58.767
C 7.839 -20.135 60.605
C 6.509 -21.926 63.132
C 4.776 -23.761 65.261
C 2.591 -24.468 68.348
C 0.245 -24.454 70.359
C -2.142 -24.436 72.316
C -4.545 -25.407 74.444
C -7.235 -27.621 75.914
C -10.177 -26.490 77.903
C -12.641 -27.034 80.318
C -15.945 -27.036 80.797
C -19.114 -25.930 82.761
C -22.304 -27.406 84.065
C -24.984 -27.538 85.692
C -28.172 -26.735 86.336
C -31.334 -25.739 86.789
C -34.821 -25.993 86.457
C -37.616 -24.244 87.480
C -40.831 -22.700 89.528
C -43.456 -21.477 89.061
C -47.074 -20.085 88.367
C -49.865 -19.008 88.310
C -53.103 -17.397 87.686
C -55.386 -15.113 87.441
C -57.628 -13.159 86.310
C -59.384 -10.950 84.636
C -61.054 -8.482 83.255
C -62.812 -6.039 81.238
C -64.647 -3.804 79.565
C -65.883 -1.443 77.833
C -65.518 2.140 76.149
C -66.732 4.491 74.077
C -68.151 6.945 72.432
C -68.732 9.940 71.562
C -68.951 13.528 70.177
C -67.357 15.452 68.294
C -66.557 17.881 65.953
C -64.992 20.525 64.553
C -63.907 23.088 61.890
C -62.571 25.397 59.936
C -60.068 28.619 59.879
C -58.714 30.570 58.417
C -55.753 32.476 56.162
C -54.021 34.298 54.484
C -52.310 36.842 52.874
C -50.137 39.150 51.772
C -47.617 40.648 50.182
C -45.402 41.123 47.633
C -42.784 41.922 45.684
C -40.417 42.326 43.531
C -37.525 43.211 41.673
C -35.226 43.689 39.321
C -32.706 44.654 37.691
C -29.318 45.558 36.705
C -27.273 46.826 34.498
C -23.846 47.487 34.076
C -21.380 47.894 33.371
C -19.263 50.379 34.742
C -17.957 52.159 35.704
C -15.556 55.490 35.807
C -15.378 58.590 34.709
C -15.108 61.293 35.194
C -17.195 63.828 39.144
C -18.210 66.605 42.485
C -14.871 69.675 44.723
C -14.819 72.083 45.091
C -13.938 74.484 48.187
C -13.574 77.866 50.326
C -9.115 81.542 51.638
C -5.172 83.902 48.449
C -3.935 85.352 45.052
C -3.064 87.370 42.108
C -2.628 90.763 40.114
C -0.192 92.839 38.596
C 1.307 95.376 36.080
C 6.434 95.047 33.874
C 8.803 95.761 32.539
C 11.120 95.573 30.625
C 14.046 97.181 27.854
C 14.746 97.501 25.406
C 15.475 97.455 21.331
C 15.773 98.075 18.875
C 15.491 99.270 15.558
C 20.541 101.306 13.735
C 22.904 99.623 10.565
C 26.211 97.347 9.000
C 27.813 92.922 7.932
C 29.536 88.546 6.844
C 33.069 86.740 7.035
C 35.214 85.763 6.633
C 37.420 81.866 6.098
C 37.169 79.215 5.344
C 38.768 77.663 2.971
C 38.350 76.792 0.017
C 39.161 74.702 -2.901
C 41.751 73.854 -4.955
C 43.308 71.982 -5.551
C 44.524 67.841 -6.784
C 47.434 67.430 -9.594
C 51.069 67.095 -11.959
C 52.232 68.382 -14.823
C 53.849 67.694 -17.454
C 55.445 66.766 -21.206
C 56.651 64.439 -23.395
C 60.349 63.545 -24.167
C 61.858 61.618 -27.898
C 63.888 61.234 -30.497
C 65.096 61.275 -32.913
C 68.694 63.141 -34.658
C 69.734 62.516 -36.181
C 67.135 63.155 -40.844
C 64.388 62.655 -45.475
C 64.126 61.181 -49.061
C 66.851 60.055 -52.045
C 70.170 60.278 -51.919
C 73.553 58.878 -52.083
C 74.204 61.198 -55.725
C 76.755 62.026 -57.803
C 78.843 61.127 -60.750
C 76.962 60.875 -66.779
C 80.115 59.381 -69.337
C 81.594 57.658 -74.219
C 84.366 59.100 -76.572
C 86.110 57.875 -80.097
C 88.726 58.207 -83.538
C 91.481 58.842 -87.004
C 93.829 60.306 -89.881
C 95.134 60.334 -93.752
C 94.222 61.881 -95.423
C 91.303 63.666 -98.489
C 94.570 64.582 -100.181
C 98.074 65.430 -101.807
C 99.955 64.634 -105.875
C 102.086 67.037 -106.633
C 104.013 68.878 -108.019
C 105.743 69.904 -110.908
C 110.072 71.042 -112.839
C 112.206 69.856 -115.285
C 114.977 70.086 -117.309
C 119.621 69.166 -119.133
C 123.733 69.063 -118.774
C 127.181 68.966 -120.518
C 131.176 71.963 -122.230
C 134.496 74.147 -122.153
C 139.151 71.983 -120.787
C 142.122 75.272 -119.473
C 146.590 75.045 -117.760
C 149.168 75.414 -115.405
C 153.376 76.842 -114.372
C 157.302 77.921 -113.734
C 159.770 80.699 -111.713
C 161.371 78.374 -107.522
C 163.527 79.485 -104.528
C 165.947 82.076 -101.225
C 167.100 83.481 -97.975
C 169.022 83.949 -94.953
C 172.712 85.684 -92.656
C 174.278 89.365 -91.317
C 177.321 92.599 -88.359
C 178.286 94.692 -85.091
C 178.298 97.591 -82.848
C 177.112 100.837 -80.175
C 174.351 104.255 -79.197
C 174.595 107.294 -78.129
C 172.171 109.772 -76.799
C 170.700 112.208 -76.387
C 168.287 114.042 -74.013
C 166.805 116.272 -71.426
C 164.923 117.046 -70.287
C 162.656 119.822 -68.627
C 160.292 122.492 -67.294
C 157.895 122.746 -64.349
C 156.516 123.373 -61.525
C 155.283 124.721 -58.319
C 153.333 126.108 -56.109
C 153.662 129.069 -55.483
C 156.654 131.067 -53.234
C 155.263 134.069 -50.509
C 157.100 136.482 -46.873
C 154.682 137.778 -44.418
C 154.861 140.545 -41.559
C 154.711 141.312 -38.617
C 155.716 140.850 -34.639
C 155.791 140.590 -31.513
C 156.843 141.856 -28.797
C 159.752 143.936 -27.550
C 159.234 145.967 -24.769
C 159.701 145.912 -21.272
C 164.174 142.750 -18.762
C 166.654 141.586 -15.096
C 166.740 141.702 -11.850
C 166.184 139.927 -8.830
C 165.902 138.750 -5.699
C 165.455 137.812 -2.541
C 165.903 135.868 0.146
C 165.707 134.203 3.030
C 166.000 132.438 5.982
C 165.777 130.955 8.878
C 165.431 129.292 11.644
C 165.010 127.401 14.316
C 163.069 126.264 17.007
C 161.003 124.590 19.193
C 159.554 122.766 21.855
C 158.963 120.779 24.691
C 157.353 119.069 26.573
C 154.574 118.703 29.487
C 152.643 116.560 31.643
C 150.593 114.402 33.681
C 148.892 112.306 35.384
C 147.026 110.177 37.478
C 145.272 108.127 39.267
C 142.274 106.159 39.658
C 139.371 104.632 39.281
C 137.151 102.603 38.560
C 135.148 99.886 37.973
C 132.122 97.785 39.224
C 129.543 95.627 38.051
C 127.362 92.960 36.976
C 125.197 90.688 36.029
C 122.874 87.986 34.665
C 120.676 86.395 33.968
C 118.280 85.123 32.119
C 115.529 83.902 30.264
C 113.897 82.832 27.150
C 112.558 82.113 24.601
C 110.969 80.734 21.593
C 109.641 79.750 19.053
C 107.030 81.199 16.139
C 104.880 81.542 13.149
C 105.031 81.083 9.633
C 103.583 80.746 6.557
C 102.735 81.135 3.670
C 101.558 82.314 0.800
C 102.310 83.549 -2.539
C 100.443 84.633 -5.599
C 99.715 84.665 -9.085
C 99.531 86.943 -11.784
C 97.846 88.090 -14.674
C 99.249 89.576 -17.698
C 99.671 91.019 -20.936
C 98.984 92.872 -23.190
C 98.625 94.479 -26.023
C 99.185 97.213 -28.765
C 101.143 99.273 -30.969
C 101.419 101.647 -32.847
C 102.855 104.247 -34.540
C 104.269 105.523 -37.359
C 105.727 109.629 -37.441
C 106.703 113.274 -39.103
C 109.822 115.177 -38.840
C 111.750 117.491 -39.876
C 114.074 120.279 -39.607
C 115.387 122.974 -39.639
C 117.482 125.735 -39.315
C 119.927 127.498 -38.474
C 122.940 129.297 -38.335
C 124.449 132.692 -37.294
C 126.363 135.928 -36.755
C 128.385 137.291 -34.320
C 129.536 139.506 -31.290
C 131.558 141.081 -29.371
C 134.082 142.769 -27.755
C 135.896 144.584 -25.651
C 136.780 146.309 -22.936
C 138.317 147.503 -20.189
C 140.311 147.985 -17.621
C 141.781 150.380 -14.817
C 144.072 151.790 -12.703
C 144.137 151.661 -8.801
C 144.121 152.635 -5.000
C 145.507 151.561 -2.128
C 146.983 151.399 1.014
C 147.218 151.052 4.282
C 147.154 150.956 7.715
C 147.946 150.583 11.102
C 147.880 149.198 14.024
C 149.294 147.938 17.209
C 148.165 146.856 20.445
C 146.791 146.672 24.378
C 144.949 144.328 26.835
C 144.374 142.333 29.227
C 143.089 140.671 31.863
C 141.868 138.592 34.120
C 139.164 136.947 36.307
C 136.645 135.399 37.205
C 134.137 133.810 38.050
C 132.073 131.678 39.612
C 130.977 128.501 41.346
C 127.525 127.100 41.403
C 125.005 125.209 42.911
C 122.958 122.620 42.408
C 119.415 121.016 42.402
C 117.741 117.825 43.437
C 115.372 115.860 44.045
C 112.825 113.847 43.217
C 110.303 111.934 42.134
C 108.814 108.919 41.122
C 105.698 107.823 40.116
C 101.830 106.443 39.899
C 100.044 104.936 38.125
C 97.781 102.686 35.818
C 95.732 101.031 34.399
C 93.502 99.223 32.113
C 91.155 98.629 29.962
C 89.577 97.734 27.348
C 88.454 97.283 24.298
C 87.044 97.098 21.337
C 86.005 96.721 17.887
C 84.825 96.221 14.802
C 83.928 96.267 11.753
C 83.153 98.304 8.428
C 82.487 98.306 5.133
C 81.386 98.271 2.047
C 79.931 99.349 -0.558
C 78.655 100.967 -3.813
C 79.597 103.026 -5.972
C 80.122 104.651 -8.989
C 80.335 107.175 -11.222
C 81.138 109.052 -14.488
C 81.769 111.108 -17.000
C 81.301 114.942 -18.318
C 81.834 116.893 -20.238
C 83.744 119.982 -22.310
C 84.686 122.130 -24.218
C 85.166 124.679 -26.512
C 85.702 127.553 -28.159
C 87.189 130.167 -29.599
C 89.701 131.796 -31.232
C 91.863 134.034 -32.500
C 94.246 135.813 -33.751
C 96.446 138.336 -34.929
C 98.876 140.067 -36.393
C 100.691 142.374 -37.545
C 102.592 145.455 -37.945
C 104.348 147.452 -39.838
C 106.052 150.523 -39.656
C 105.786 155.518 -39.604
C 106.406 159.778 -38.889
C 103.793 164.731 -36.981
C 103.325 166.727 -39.935
C 103.210 169.958 -42.244
C 103.775 172.560 -45.406
C 101.783 174.813 -46.802
C 98.633 177.980 -46.826
C 98.845 180.871 -48.023
C 97.565 182.957 -50.519
C 99.098 185.243 -52.741
C 95.667 186.115 -57.577
C 94.551 188.157 -59.832
C 92.935 190.901 -61.502
C 95.009 194.794 -63.582
C 94.604 197.716 -63.198
C 92.138 199.594 -63.940
C 91.658 203.830 -65.177
C 89.882 204.916 -67.964
C 85.088 206.463 -74.308
C 80.471 208.627 -74.937
C 79.366 211.776 -75.220
C 77.926 213.465 -73.554
C 76.233 215.772 -71.533
C 74.961 218.506 -73.640
C 74.622 221.764 -77.109
C 73.780 224.517 -76.407
C 76.251 227.930 -78.866
C 75.426 231.009 -80.258
C 74.041 234.599 -79.731
C 72.284 236.236 -82.253
C 71.581 239.889 -81.474
C 67.425 240.576 -85.351
C 67.509 243.522 -86.149
C 67.303 243.624 -90.293
C 64.467 245.646 -91.009
C 64.298 247.068 -94.312
C 62.863 248.993 -95.691
C 62.907 250.404 -98.123
C 63.514 249.932 -101.137
C 63.878 250.975 -104.916
C 62.206 249.573 -108.450
C 64.585 253.012 -110.345
C 66.815 255.078 -112.889
C 68.127 257.228 -115.202
C 69.411 258.922 -118.548
C 70.810 256.746 -121.667
C 69.569 256.852 -124.971
C 72.444 255.463 -128.042
C 73.465 254.359 -130.716
C 77.414 253.959 -131.997
C 79.336 254.371 -133.776
C 82.487 258.227 -136.256
C 84.420 257.359 -138.464
C 88.751 257.619 -137.485
C 92.008 259.292 -139.186
C 95.447 260.971 -140.516
C 99.034 260.120 -143.177
C 102.835 261.705 -139.650
C 107.071 261.476 -139.293
C 111.734 260.114 -137.840
C 115.208 263.003 -138.313
C 117.744 264.676 -137.351
C 119.439 264.771 -135.747
C 123.261 265.248 -133.906
C 125.935 266.725 -133.797
C 129.651 268.763 -132.165
C 131.149 271.522 -132.227
C 131.305 272.057 -123.181
C 133.831 274.941 -123.115
C 133.472 276.265 -121.075
C 132.777 280.114 -118.563
C 133.309 283.483 -117.440
C 131.639 285.866 -114.387
C 130.636 286.642 -111.197
C 132.009 282.565 -107.549
C 133.131 281.512 -104.076
C 132.684 280.742 -101.280
C 134.048 281.517 -98.325
C 134.465 280.078 -95.292
C 134.271 283.907 -90.726
C 134.928 283.664 -86.584
C 134.841 283.823 -83.236
C 133.953 282.562 -79.450
C 132.480 284.179 -75.253
C 131.946 285.636 -70.459
C 132.060 287.330 -67.692
C 129.706 288.183 -64.472
C 128.800 287.739 -60.542
C 126.543 284.829 -57.877
C 127.495 284.094 -54.496
C 127.241 283.989 -51.177
C 129.729 284.548 -48.296
C 130.344 282.926 -46.384
C 129.480 284.323 -43.525
C 127.592 282.128 -40.294
C 126.282 279.100 -36.605
C 124.633 278.121 -33.016
C 123.183 276.870 -30.119
C 122.803 275.147 -27.784
C 122.093 272.298 -27.106
C 120.644 269.248 -24.972
C 116.673 267.122 -24.728
C 116.182 264.073 -23.476
C 116.058 260.447 -22.860
C 117.667 257.085 -21.809
C 117.260 253.879 -20.807
C 116.798 250.546 -21.566
C 115.543 248.239 -21.232
C 116.978 244.674 -22.172
C 117.227 241.972 -18.284
C 116.560 237.761 -18.522
C 115.771 232.685 -19.858
C 116.813 230.928 -22.163
C 118.521 228.281 -23.187
C 118.166 224.229 -24.427
C 118.226 221.236 -25.223
C 118.150 217.837 -25.726
C 118.181 214.407 -24.631
C 122.285 212.283 -24.047
C 124.581 209.481 -23.604
C 127.150 206.326 -23.153
C 128.961 203.851 -23.159
C 132.105 202.369 -24.261
C 132.640 198.279 -23.442
C 130.836 193.560 -24.615
C 130.957 191.891 -25.243
C 131.667 187.691 -23.931
C 129.116 184.530 -25.262
C 129.493 180.447 -24.230
C 129.857 176.604 -24.284
C 129.517 174.693 -17.728
C 130.573 170.992 -16.409
C 129.614 169.325 -13.878
C 129.841 166.116 -12.386
C 127.636 163.387 -10.481
C 125.088 160.678 -12.050
C 123.469 158.209 -12.690
C 121.237 156.436 -13.095
C 117.624 154.245 -12.749
C 114.786 153.020 -10.164
C 114.956 153.734 -6.054
C 112.010 154.455 -4.085
C 110.873 155.544 -0.536
C 107.530 155.418 1.104
C 104.243 154.566 1.472
C 101.931 153.593 3.937
C 100.496 155.109 6.472
C 99.843 155.303 9.449
C 97.814 155.605 11.783
C 94.041 154.732 15.412
C 92.283 153.911 18.279
C 90.255 153.635 20.802
C 87.137 154.605 22.187
C 84.322 155.113 23.944
C 81.702 155.696 25.905
C 78.448 155.795 26.683
C 75.417 156.396 27.939
C 72.158 156.568 29.065
C 69.258 157.135 30.445
C 66.339 157.883 31.651
C 63.331 158.783 32.667
C 61.204 160.860 34.529
C 59.040 163.259 35.716
C 56.320 165.104 37.024
C 53.174 166.188 38.150
C 51.076 168.184 38.971
C 49.559 170.781 41.673
C 47.041 173.211 42.524
C 44.615 175.764 43.307
C 42.372 177.984 43.783
C 39.890 180.351 44.580
C 37.636 182.601 45.162
C 36.627 186.062 45.040
C 36.412 189.323 44.571
C 35.899 192.127 43.369
C 34.747 194.949 41.805
C 33.093 198.440 42.266
C 32.857 201.645 40.733
C 32.098 204.642 38.870
C 31.540 207.485 37.337
C 30.974 210.641 35.270
C 30.760 213.277 34.342
C 31.567 216.046 32.775
C 32.494 219.134 31.324
C 34.091 221.178 28.721
C 35.514 222.802 26.684
C 36.807 224.904 23.967
C 38.028 226.606 21.776
C 41.556 228.719 21.074
C 44.221 230.773 19.538
C 46.120 230.953 16.545
C 48.186 232.578 14.362
C 50.524 233.385 12.604
C 53.502 234.237 11.414
C 56.387 233.277 9.415
C 59.574 234.820 8.197
C 62.011 235.663 5.739
C 65.456 235.205 5.085
C 68.539 236.546 3.988
C 71.257 234.875 2.215
C 74.303 234.151 0.500
C 77.265 234.287 0.058
C 80.346 234.224 -1.055
C 83.984 232.915 -1.656
C 86.465 230.489 -2.601
C 89.347 229.526 -2.687
C 92.011 227.387 -2.789
C 94.441 225.765 -4.534
C 97.161 223.024 -2.515
C 100.672 220.965 -1.855
C 101.186 217.380 -1.302
C 103.106 214.842 -1.197
C 104.442 211.709 0.086
C 106.133 209.573 1.339
C 107.465 206.663 2.705
C 107.655 203.731 3.784
C 108.197 200.287 4.206
C 109.662 197.680 6.644
C 111.243 194.770 8.504
C 110.209 192.294 10.665
C 109.611 190.323 14.008
C 109.066 187.800 15.903
C 108.684 184.782 17.508
C 108.240 182.366 19.739
C 107.548 180.826 22.615
C 106.300 178.847 25.037
C 104.544 176.684 26.781
C 104.151 174.365 29.979
C 103.298 171.634 31.856
C 100.672 171.427 34.739
C 98.935 170.933 38.222
C 95.985 169.849 39.424
C 93.506 168.362 41.354
C 91.092 168.100 43.580
C 88.823 168.026 46.157
C 86.186 167.242 48.319
C 83.306 167.626 49.738
C 80.011 166.563 51.061
C 77.390 167.831 53.168
C 75.030 168.996 56.402
C 72.151 171.394 57.342
C 69.283 172.488 58.121
C 66.659 174.125 59.464
C 63.963 175.861 60.251
C 61.964 178.850 61.617
C 60.825 181.696 62.013
C 59.688 184.547 62.339
C 57.591 187.127 62.778
C 54.402 189.137 62.482
C 54.124 192.853 62.556
C 52.341 195.784 63.212
C 51.239 198.601 61.800
C 50.874 202.473 61.728
C 48.257 205.065 61.035
C 46.966 207.923 60.923
C 46.608 211.033 59.731
C 46.481 214.100 58.398
C 45.270 216.559 56.203
C 45.824 219.906 55.564
C 45.833 224.019 55.548
C 46.281 226.289 53.745
C 46.639 229.284 51.212
C 46.810 231.834 49.658
C 47.470 234.649 47.397
C 48.955 237.160 45.991
C 50.345 239.071 43.861
C 52.237 240.426 41.548
C 54.331 241.958 39.533
C 56.516 243.229 36.938
C 58.409 244.656 34.584
C 60.612 245.632 32.511
C 64.419 245.840 31.384
C 66.695 246.626 29.040
C 68.910 247.823 26.941
C 71.706 248.958 25.963
C 75.276 249.774 24.766
C 77.958 248.303 24.109
C 80.972 247.411 22.646
C 84.206 246.475 22.394
C 87.501 245.249 20.820
C 90.479 244.088 19.972
C 94.233 243.310 21.370
C 96.775 242.248 20.934
C 99.934 239.517 20.716
C 102.518 238.004 20.305
C 105.750 236.811 19.954
C 108.789 235.424 20.276
C 111.289 233.219 20.363
C 112.963 230.389 19.458
C 114.925 227.667 19.282
C 116.491 224.890 18.790
C 118.594 222.032 18.843
C 120.252 219.237 18.149
C 122.268 216.813 18.190
C 124.344 214.012 19.244
C 126.626 211.782 18.550
C 128.364 209.143 20.091
C 128.620 205.077 21.350
C 129.830 201.797 24.987
C 132.029 198.671 25.963
C 133.325 195.833 26.556
C 135.971 197.310 29.142
C 138.066 195.928 31.645
C 139.075 194.407 33.888
C 137.401 193.094 37.162
C 137.935 191.521 39.858
C 138.900 189.183 42.263
C 140.167 186.186 44.373
C 140.235 182.718 45.228
C 141.957 180.848 47.421
C 145.036 177.972 47.144
C 147.151 176.136 47.657
C 148.932 174.629 49.439
C 153.116 176.494 54.808
C 157.046 177.175 53.621
C 159.634 176.033 54.486
C 162.410 174.671 54.581
C 166.264 173.714 55.127
C 167.439 169.909 56.473
C 169.507 167.704 57.178
C 170.829 164.372 58.410
C 171.733 161.403 56.750
C 175.379 159.500 53.994
C 174.499 155.145 52.491
C 176.550 153.057 52.508
C 176.883 150.022 52.846
C 178.566 147.397 51.935
C 178.466 143.902 51.339
C 178.952 140.672 50.567
C 179.653 137.474 49.988
C 179.280 134.500 48.499
C 179.223 131.283 47.619
C 179.129 128.120 46.239
C 179.235 124.966 45.416
C 179.118 121.800 44.710
C 178.751 118.586 44.057
C 178.998 115.211 44.978
C 178.525 111.974 46.051
C 178.176 108.470 46.387
C 177.801 105.022 45.834
C 177.166 102.167 46.548
C 178.163 98.687 48.347
C 177.272 95.307 49.213
C 176.305 91.980 50.219
C 175.242 89.072 50.994
C 174.336 85.771 51.817
C 173.353 82.794 52.629
C 171.717 80.624 55.001
C 170.095 79.322 57.565
C 167.893 78.299 59.480
C 165.163 76.922 61.027
C 163.828 73.966 63.175
C 161.280 73.146 65.525
C 158.350 72.143 67.377
C 155.828 71.216 69.254
C 152.722 70.391 71.311
C 150.914 69.552 73.280
C 148.818 69.755 75.798
C 146.749 69.871 78.664
C 144.242 71.462 80.828
C 142.325 72.835 82.631
C 139.600 74.211 84.669
C 137.457 75.460 86.410
C 137.210 77.709 89.915
C 135.977 79.669 92.800
C 133.870 82.441 93.493
C 132.027 84.390 95.609
C 130.931 86.700 97.241
C 130.521 89.248 99.327
C 130.002 92.829 99.720
C 129.392 95.272 102.492
C 127.697 97.959 104.102
C 128.366 101.177 105.407
C 127.900 103.565 107.973
C 127.776 107.204 107.713
C 127.476 110.688 108.430
C 127.971 113.184 110.016
C 127.982 116.155 111.397
C 129.056 119.853 112.093
C 129.852 123.244 111.199
C 131.021 125.968 111.870
C 132.518 129.010 111.437
C 132.312 132.387 111.074
C 135.909 134.773 110.477
C 138.317 138.115 110.664
C 140.220 139.750 107.994
C 141.805 142.273 106.870
C 144.453 144.049 105.115
C 146.838 145.711 104.381
C 149.481 147.356 102.824
C 151.518 148.231 100.614
C 153.265 149.889 98.059
C 156.790 151.035 96.986
C 159.946 152.657 95.633
C 162.393 151.889 93.332
C 165.843 150.730 91.858
C 168.225 150.487 89.732
C 170.576 150.708 87.231
C 173.250 150.352 85.298
C 176.108 149.151 84.069
C 178.543 147.891 82.114
C 180.285 146.606 79.641
C 183.793 145.819 77.959
C 186.136 145.424 75.495
C 187.924 142.135 74.386
C 190.623 139.402 73.586
C 191.133 136.967 71.321
C 192.575 134.746 69.068
C 193.870 131.941 67.925
C 195.454 129.017 67.067
C 196.805 126.278 65.360
C 197.016 123.198 64.399
C 197.517 120.426 61.991
C 198.106 116.881 62.010
C 199.809 113.082 62.246
C 198.892 109.388 62.911
C 198.294 106.311 62.458
C 198.079 102.954 62.675
C 197.318 99.745 62.853
C 196.848 96.318 64.535
C 195.843 94.066 66.398
C 194.776 91.845 68.257
C 193.601 88.922 69.406
C 191.631 85.694 69.400
C 190.310 83.912 72.395
C 189.303 80.997 74.034
C 186.724 79.595 75.625
C 185.193 77.745 78.684
C 182.850 74.908 79.406
C 181.345 72.758 81.125
C 179.093 71.728 83.381
C 176.805 70.961 85.699
C 173.626 69.968 86.815
C 172.067 69.318 89.826
C 170.618 67.642 93.290
C 168.374 67.869 95.167
C 165.206 68.054 97.498
C 162.997 67.836 99.504
C 160.225 68.213 101.880
C 158.575 68.989 104.557
C 156.465 70.259 106.570
C 154.547 72.239 108.350
C 152.893 74.173 110.428
C 150.848 76.546 112.246
C 148.867 78.515 114.081
C 147.392 80.790 115.738
C 147.524 84.233 117.722
C 145.898 86.766 119.217
C 144.326 88.971 121.063
C 143.947 91.164 123.324
C 143.730 94.199 125.686
C 144.510 97.229 125.742
C 144.480 100.644 126.338
C 145.605 103.712 127.191
C 145.683 107.537 127.635
C 146.278 110.759 128.077
C 148.967 113.438 129.577
C 149.754 116.089 129.938
C 151.512 119.820 129.246
C 152.493 122.679 129.252
C 153.619 125.894 129.873
C 155.345 128.735 130.330
C 156.981 131.590 129.784
C 157.699 134.488 128.136
C 159.114 137.244 126.836
C 160.144 139.850 125.238
C 161.853 142.673 123.931
C 162.740 145.449 122.335
C 164.259 148.030 121.347
C 166.823 150.360 120.223
C 167.709 153.400 119.427
C 170.539 155.178 118.336
C 172.023 157.468 116.246
C 171.909 160.226 113.851
C 170.855 162.522 110.880
C 169.895 165.156 108.005
C 170.717 167.454 105.791
C 169.782 170.514 103.202
C 167.978 174.662 102.676
C 169.252 176.545 100.076
C 169.532 179.552 100.071
C 173.453 180.722 99.427
C 174.475 180.986 95.874
C 176.760 182.057 91.349
C 177.886 183.667 88.084
C 179.635 186.301 87.027
C 179.905 187.576 84.531
C 180.846 189.214 82.214
C 179.529 190.317 78.986
C 178.852 192.595 76.855
C 176.441 192.036 72.565
C 177.426 192.261 68.245
C 177.625 193.108 64.678
C 174.777 193.336 63.231
C 175.052 192.942 60.949
C 175.616 190.952 57.594
C 174.964 188.396 55.090
C 174.508 188.228 50.932
C 174.384 189.927 48.519
C 174.501 195.094 46.747
C 176.261 198.022 43.842
C 177.006 199.873 41.293
C 177.478 201.582 37.575
C 177.845 204.246 35.357
C 183.446 204.434 32.761
C 185.828 205.132 30.090
C 188.481 208.350 30.150
C 191.665 210.990 29.849
C 193.728 213.476 28.845
C 195.977 217.324 28.855
C 199.227 216.969 25.509
C 199.136 220.598 22.831
C 198.965 224.613 22.201
C 200.965 228.109 20.956
C 203.650 232.477 22.250
C 206.307 234.746 20.504
C 210.008 236.958 23.894
C 211.511 239.150 25.004
C 213.442 241.090 27.852
C 215.783 242.887 28.410
C 217.529 245.655 26.688
C 218.345 249.644 24.810
C 220.055 249.299 29.924
C 221.118 251.688 32.238
C 223.950 254.380 33.629
C 225.284 257.413 34.791
C 227.704 259.299 35.321
C 228.091 262.037 34.096
C 228.823 264.639 34.303
C 231.877 267.511 34.192
C 231.270 271.052 31.242
C 234.568 273.572 29.705
C 236.548 275.863 29.468
C 236.220 281.033 30.875
C 237.152 283.995 31.790
C 235.053 286.570 27.563
C 237.821 287.037 24.887
C 237.206 290.491 23.302
C 237.181 294.520 21.572
C 238.715 297.367 17.525
C 240.505 300.947 16.591
C 240.926 300.510 11.353
C 239.743 301.802 7.646
C 238.662 303.524 4.566
C 236.420 306.170 3.850
C 234.611 308.886 2.295
C 229.660 310.830 1.937
C 226.694 312.297 1.167
C 222.865 313.624 -1.355
C 221.272 318.938 -1.988
C 218.664 322.248 -4.343
C 218.495 323.984 -6.136
C 217.885 325.959 -10.192
C 217.564 324.733 -13.694
C 218.556 325.187 -17.117
C 215.723 326.320 -21.156
C 210.995 326.565 -24.156
C 213.029 324.497 -25.996
C 212.407 325.769 -28.783
C 212.495 327.470 -31.750
C 210.787 328.187 -34.671
C 211.942 329.048 -37.347
C 214.265 329.252 -39.701
C 216.233 328.951 -43.486
C 215.184 328.814 -46.719
C 213.013 329.258 -48.689
C 214.711 329.639 -51.408
C 212.973 329.129 -54.234
C 215.450 327.690 -56.728
C 216.779 327.827 -60.961
C 219.016 326.969 -63.803
C 223.393 327.435 -64.246
C 225.650 328.425 -67.563
C 226.161 329.863 -70.842
C 229.501 333.360 -71.551
C 231.548 334.833 -72.919
C 234.737 334.265 -75.419
C 234.143 336.261 -81.133
C 235.332 340.305 -84.802
C 236.094 342.221 -88.341
C 238.416 341.128 -91.185
C 240.809 341.734 -91.861
C 241.366 342.365 -95.177
C 247.253 340.480 -93.388
C 249.668 342.226 -95.472
C 252.832 341.933 -97.273
C 253.562 346.624 -96.718
C 256.515 348.720 -97.373
C 257.232 351.058 -100.607
C 259.792 352.029 -102.388
C 260.220 352.551 -105.945
C 261.075 352.094 -109.429
C 263.174 354.636 -111.098
C 264.769 355.265 -114.273
C 265.915 356.468 -117.065
C 267.670 355.769 -120.066
C 269.183 355.690 -123.062
C 270.845 355.830 -125.937
C 271.558 354.943 -129.085
C 272.923 354.330 -132.066
C 273.869 353.687 -135.323
C 275.255 353.247 -138.242
C 276.714 352.585 -141.065
C 278.220 351.670 -143.855
C 281.096 351.346 -145.837
C 283.925 350.337 -147.519
C 286.373 349.398 -149.893
C 288.103 348.435 -152.795
C 290.397 347.329 -154.398
C 294.089 347.733 -155.996
C 296.808 346.286 -157.862
C 299.593 344.774 -159.588
C 301.924 343.238 -161.134
C 304.558 341.788 -162.966
C 306.969 340.319 -164.551
C 309.994 338.357 -164.435
C 312.615 336.559 -163.544
C 314.503 334.230 -162.782
C 316.279 331.319 -162.452
C 319.663 329.518 -163.113
C 321.718 326.887 -161.871
C 323.470 323.844 -161.036
C 325.234 321.217 -160.183
C 327.010 318.033 -159.057
C 328.863 316.125 -158.175
C 330.444 314.116 -156.116
C 332.348 312.122 -153.903
C 332.733 309.941 -150.971
C 333.041 308.302 -148.516
C 333.444 305.868 -145.797
C 333.760 303.984 -143.444
C 334.987 304.154 -139.460
C 335.820 303.298 -135.960
C 334.371 301.701 -133.140
C 334.561 300.235 -130.060
C 334.227 299.563 -127.120
C 334.161 299.611 -123.803
C 332.132 299.714 -120.784
C 332.637 299.553 -117.077
C 331.985 298.354 -113.786
C 331.007 299.573 -110.614
C 331.404 299.543 -107.100
C 328.880 300.040 -104.511
C 327.182 300.344 -101.385
C 326.861 301.271 -98.552
C 326.029 301.801 -95.427
C 324.323 303.495 -92.340
C 321.566 304.850 -90.472
C 320.469 306.472 -88.147
C 318.359 308.463 -86.339
C 315.913 308.832 -84.001
C 314.312 312.778 -83.078
C 312.580 315.722 -80.769
C 309.695 317.854 -81.515
C 307.395 319.836 -80.555
C 305.199 322.734 -80.707
C 303.826 325.361 -80.253
C 301.864 328.233 -80.376
C 299.828 330.370 -81.416
C 296.999 332.353 -82.051
C 295.815 336.012 -82.357
C 294.075 339.388 -82.436
C 293.057 341.648 -84.829
C 293.023 344.837 -87.119
C 291.797 347.125 -88.994
C 289.987 349.458 -90.758
C 289.011 352.015 -92.634
C 289.129 354.617 -94.719
C 288.687 356.784 -97.256
C 287.792 358.261 -100.053
C 287.368 361.569 -102.206
C 285.977 363.789 -104.407
C 287.404 364.981 -107.841
C 288.808 367.167 -110.781
C 288.676 367.235 -114.142
C 288.513 368.258 -117.460
C 289.556 369.046 -120.484
C 290.922 370.101 -123.453
C 291.496 370.951 -126.799
C 292.740 370.625 -129.765
C 292.712 370.625 -133.471
C 295.041 370.602 -136.208
C 297.813 371.634 -139.148
C 300.574 370.106 -141.376
C 302.122 368.987 -143.903
C 304.399 368.205 -146.262
C 306.496 366.909 -148.460
C 309.913 365.876 -149.893
C 312.665 364.518 -150.253
C 315.389 363.103 -150.583
C 318.005 361.456 -151.884
C 319.848 358.965 -154.052
C 323.135 357.385 -153.285
C 326.137 355.909 -154.287
C 327.979 353.142 -153.969
C 331.337 351.344 -153.184
C 333.449 348.558 -154.536
C 335.976 346.722 -154.843
C 338.124 344.347 -153.861
C 340.147 341.981 -152.635
C 341.303 338.689 -152.232
C 343.859 337.068 -150.571
C 347.425 335.383 -149.405
C 348.484 333.227 -147.720
C 349.822 330.156 -145.650
C 351.266 327.959 -144.223
C 352.558 325.313 -142.032
C 353.942 323.841 -139.500
C 354.457 321.996 -136.961
C 354.361 320.459 -134.063
C 354.550 319.177 -131.045
C 354.221 317.582 -127.809
C 354.169 315.982 -124.876
C 353.838 314.930 -121.895
C 353.181 315.664 -118.043
C 352.546 314.507 -114.953
C 352.394 313.350 -111.891
C 352.691 313.369 -108.732
C 352.546 313.693 -104.896
C 350.744 314.979 -102.685
C 349.026 315.537 -99.726
C 347.845 317.175 -97.020
C 345.762 317.909 -93.864
C 344.114 319.048 -91.234
C 343.837 322.167 -88.616
C 342.509 323.398 -86.495
C 339.790 325.761 -84.371
C 338.079 327.214 -82.347
C 336.627 328.878 -79.679
C 335.350 331.067 -77.481
C 333.287 333.161 -75.905
C 330.258 334.349 -74.882
C 327.658 336.202 -73.836
C 324.886 337.648 -73.043
C 322.269 339.802 -71.991
C 319.375 341.136 -71.049
C 317.135 343.064 -69.949
C 315.060 345.979 -69.266
C 312.610 347.363 -67.610
C 310.938 350.446 -67.359
C 309.042 353.178 -67.071
C 307.962 357.885 -65.912
C 307.289 361.717 -66.056
C 307.417 364.097 -65.240
C 304.966 367.269 -64.819
C 303.383 369.300 -62.467
C 301.269 371.603 -61.581
C 300.827 375.021 -60.743
C 299.802 378.115 -59.942
C 298.670 381.066 -58.912
C 298.129 384.362 -59.133
C 297.548 387.607 -58.629
C 296.789 390.975 -58.579
C 296.090 394.106 -57.991
C 295.642 397.262 -57.382
C 295.436 400.504 -56.801
C 295.343 403.238 -54.605
C 295.973 405.964 -52.601
C 296.154 409.146 -51.066
C 295.982 412.573 -50.312
C 296.634 415.104 -48.820
C 296.234 417.471 -45.566
C 297.141 420.495 -43.834
C 298.180 423.443 -42.031
C 299.239 426.105 -40.624
C 300.147 429.074 -38.965
C 301.144 431.768 -37.470
C 303.463 433.370 -35.220
C 305.921 434.111 -33.143
C 308.644 434.945 -31.938
C 311.656 436.347 -31.097
C 313.546 438.671 -28.614
C 316.782 439.260 -27.250
C 320.135 440.268 -26.373
C 323.137 441.102 -25.355
C 326.749 441.921 -24.441
C 329.156 442.475 -23.117
C 332.140 441.966 -21.847
C 335.241 441.416 -20.240
C 338.552 439.847 -19.967
C 341.160 438.456 -19.694
C 344.596 437.176 -19.522
C 347.371 435.972 -19.336
C 349.278 432.831 -17.360
C 351.782 430.390 -16.156
C 354.194 428.123 -17.438
C 356.916 426.086 -17.102
C 358.786 423.697 -17.040
C 360.253 420.783 -16.438
C 361.172 417.499 -17.708
C 363.106 414.505 -16.560
C 365.535 411.921 -16.886
C 365.749 408.391 -16.808
C 367.461 405.480 -15.759
C 367.748 402.261 -17.456
C 368.603 398.908 -18.335
C 369.036 395.991 -17.800
C 369.855 392.818 -17.803
C 369.482 388.952 -18.278
C 368.649 385.950 -20.074
C 368.102 382.961 -20.151
C 366.810 379.962 -21.164
C 367.107 377.036 -22.875
C 363.804 374.197 -22.995
C 361.983 370.507 -23.267
C 359.253 369.429 -25.460
C 357.544 367.110 -26.817
C 354.548 365.429 -28.020
C 352.219 363.583 -28.416
C 349.303 361.959 -29.402
C 346.590 361.396 -30.859
C 344.051 360.296 -33.022
C 340.511 358.763 -33.080
C 337.218 356.973 -33.697
C 333.968 357.847 -34.432
C 330.140 358.573 -33.947
C 327.064 358.925 -34.766
C 323.892 358.981 -36.095
C 320.628 359.304 -36.599
C 317.433 360.130 -36.110
C 314.304 361.344 -36.363
C 311.572 362.914 -37.299
C 307.631 363.354 -37.116
C 304.434 363.963 -38.174
C 302.088 366.914 -37.154
C 299.100 369.040 -35.759
C 297.475 371.886 -36.520
C 295.035 374.312 -37.012
C 293.156 376.947 -36.394
C 291.131 379.529 -35.382
C 288.965 382.274 -35.244
C 288.119 385.357 -34.763
C 286.414 388.560 -35.515
C 285.612 391.661 -33.886
C 283.881 394.662 -31.564
C 284.699 398.045 -29.887
C 284.799 401.151 -29.276
C 284.819 404.205 -27.850
C 285.327 407.265 -26.717
C 286.201 409.968 -24.123
C 287.728 411.661 -22.037
C 289.311 413.343 -19.989
C 290.630 415.924 -18.302
C 292.143 419.347 -17.760
C 294.478 420.317 -15.022
C 295.859 422.690 -12.864
C 298.750 424.066 -11.920
C 301.297 425.127 -9.178
C 303.489 428.043 -8.316
C 305.412 429.808 -6.574
C 308.326 430.550 -5.097
C 311.320 431.038 -3.685
C 314.579 432.334 -3.523
C 317.225 432.319 -1.304
C 319.885 433.070 1.741
C 322.727 432.780 2.407
C 326.594 432.601 3.131
C 329.426 432.670 4.094
C 332.970 432.206 4.927
C 335.667 431.016 6.269
C 338.531 429.695 6.688
C 341.177 427.756 6.702
C 343.711 425.700 7.081
C 346.520 423.418 6.926
C 349.246 421.486 6.967
C 351.465 419.212 6.924
C 352.472 415.383 7.288
C 354.777 412.960 6.951
C 357.159 410.712 7.059
C 358.646 408.059 7.961
C 360.097 404.562 8.675
C 359.659 401.586 7.816
C 360.212 398.271 6.962
C 359.810 394.920 6.885
C 360.234 391.254 5.782
C 360.143 388.019 5.104
C 358.582 384.443 6.302
C 358.239 381.712 5.851
C 356.655 378.106 4.446
C 356.003 375.255 3.686
C 355.511 371.842 3.357
C 354.379 368.685 3.258
C 352.900 365.862 2.276
C 351.774 363.575 0.011
C 350.162 361.139 -1.650
C 348.754 359.029 -3.643
C 346.879 356.466 -5.227
C 345.615 354.233 -7.338
C 344.028 351.833 -8.628
C 341.423 349.459 -9.549
C 340.525 346.725 -11.091
C 337.651 344.784 -11.669
C 334.728 341.759 -10.824
C 332.614 338.545 -10.752
C 330.387 334.984 -10.555
C 328.980 331.237 -12.979
C 325.749 328.826 -12.252
C 323.337 325.462 -12.246
C 321.377 323.642 -9.762
C 320.275 322.687 -7.489
C 320.881 318.429 -7.153
C 319.625 315.423 -5.209
C 318.081 312.359 -4.027
C 319.572 309.880 -5.785
C 320.777 305.561 -7.689
C 322.598 302.309 -6.554
C 321.432 298.718 -7.724
C 321.169 295.611 -8.635
C 320.783 292.255 -7.556
C 320.368 288.949 -7.141
C 320.195 285.639 -6.888
C 318.844 282.728 -5.938
C 318.179 279.581 -5.055
C 317.020 276.424 -4.274
C 316.449 273.297 -3.548
C 315.932 270.240 -2.586
C 315.401 267.220 -1.367
C 316.559 264.090 -0.286
C 317.659 261.326 1.446
C 318.102 258.168 2.976
C 317.679 254.943 4.302
C 318.368 252.536 5.974
C 320.577 249.211 6.608
C 321.375 246.405 8.721
C 322.285 243.692 10.919
C 322.921 241.371 13.015
C 323.668 238.638 15.105
C 324.365 236.234 17.159
C 326.336 235.006 19.919
C 328.444 234.622 22.431
C 329.754 234.581 25.233
C 330.589 234.309 28.544
C 332.475 232.218 31.229
C 334.097 232.532 34.385
C 335.149 232.716 37.832
C 336.331 232.854 40.886
C 337.521 233.288 44.485
C 338.979 233.311 46.878
C 340.822 234.482 49.329
C 343.012 235.612 51.864
C 344.320 238.166 54.160
C 345.454 240.287 55.900
C 346.595 242.684 58.435
C 347.616 244.746 60.407
C 350.781 247.443 60.736
C 353.102 250.071 61.915
C 353.033 253.411 63.115
C 354.452 256.099 64.675
C 355.585 258.839 65.319
C 357.324 261.664 65.366
C 357.344 265.255 64.778
C 359.695 268.139 65.204
C 360.623 271.408 66.271
C 361.861 274.436 64.928
C 364.057 277.196 65.190
C 363.553 280.632 64.068
C 363.949 284.114 63.388
C 365.455 286.551 62.503
C 366.604 289.551 61.860
C 367.337 292.826 59.848
C 366.485 295.665 57.812
C 367.280 297.988 56.020
C 367.081 300.357 53.563
C 366.471 303.556 52.577
C 366.720 304.660 48.369
C 367.345 307.131 45.127
C 365.192 307.732 42.225
C 364.384 309.485 39.692
C 363.303 310.128 36.277
C 363.138 310.888 33.381
C 362.253 311.438 30.060
C 360.624 311.347 27.389
C 358.537 312.031 24.648
C 358.386 311.918 20.795
C 357.836 312.323 17.058
C 356.331 310.545 14.520
C 355.914 308.220 11.384
C 354.526 306.982 8.777
C 352.742 306.139 5.960
C 351.625 304.736 3.168
C 351.286 302.580 0.645
C 350.140 300.391 -1.642
C 348.311 298.308 -3.408
C 347.686 296.287 -6.767
C 345.973 294.870 -9.369
C 345.588 291.076 -10.208
C 345.712 287.582 -11.989
C 343.820 284.808 -12.205
C 342.179 281.962 -13.342
C 341.600 278.767 -13.894
C 341.380 275.414 -14.605
C 340.269 272.184 -15.362
C 339.589 269.075 -14.788
C 337.579 265.965 -14.922
C 337.972 262.445 -14.313
C 338.888 258.386 -14.592
C 339.505 255.264 -12.402
C 339.096 252.470 -10.968
C 339.451 249.393 -9.636
C 339.613 246.614 -7.861
C 341.312 243.755 -5.926
C 342.969 242.192 -3.838
C 344.603 240.674 -1.704
C 345.569 238.425 0.588
C 345.229 235.958 3.433
C 347.860 235.093 5.927
C 349.343 232.872 8.179
C 350.262 232.537 11.370
C 352.903 231.679 14.094
C 353.139 229.796 17.327
C 354.517 228.456 19.807
C 356.142 228.471 22.736
C 357.800 228.754 25.629
C 358.077 228.916 29.126
C 360.591 229.193 31.476
C 363.633 228.533 34.164
C 364.819 229.679 36.590
C 366.195 231.124 39.985
C 367.541 231.857 42.554
C 369.056 233.373 45.534
C 371.137 234.975 47.429
C 372.427 237.086 49.429
C 373.501 239.778 50.968
C 374.934 242.390 52.350
C 375.987 245.497 53.889
C 377.098 248.204 55.502
C 378.155 251.026 56.511
C 379.888 254.522 55.748
C 380.732 257.609 56.773
C 381.949 260.420 57.939
C 383.887 262.925 58.113
C 385.914 266.194 57.890
C 385.994 268.832 56.211
C 386.351 272.152 55.276
C 387.286 274.838 53.457
C 387.502 278.492 52.256
C 387.891 281.422 50.775
C 389.893 283.371 47.801
C 390.290 285.694 46.308
C 389.871 288.599 43.330
C 389.967 291.010 41.510
C 390.672 293.802 39.586
C 391.403 296.040 37.195
C 391.145 298.174 34.646
C 389.578 300.464 32.663
C 388.541 302.464 30.169
C 387.124 304.392 28.006
C 386.157 306.366 25.221
C 384.692 308.498 23.134
C 383.994 310.345 20.676
C 383.462 311.627 17.308
C 382.750 314.123 15.327
C 382.355 314.809 11.902
C 379.579 316.822 9.449
C 378.311 317.632 5.716
C 378.314 319.602 3.192
C 376.325 321.077 0.400
C 376.628 322.591 -3.095
C 377.779 323.760 -5.160
C 375.379 324.724 -7.440
C 374.155 325.544 -9.360
C 372.451 327.598 -11.328
C 372.579 328.722 -14.523
C 373.322 330.495 -16.751
C 372.855 328.314 -20.214
C 372.664 326.764 -23.921
C 372.602 326.560 -26.837
C 372.229 328.114 -30.146
C 369.747 325.955 -33.309
C 369.935 325.657 -37.070
C 369.172 326.263 -40.465
C 369.530 327.910 -44.253
C 366.884 327.776 -47.294
C 364.618 326.278 -49.737
C 362.646 327.448 -52.556
C 362.070 325.811 -57.181
C 360.357 326.573 -60.299
C 358.464 328.303 -61.808
C 358.940 331.204 -63.749
C 357.611 334.027 -63.800
C 357.010 338.116 -64.264
C 359.053 341.772 -61.778
C 359.563 344.416 -62.708
C 360.650 348.036 -64.772
C 361.095 352.104 -66.731
C 362.772 354.222 -68.087
C 364.390 358.180 -70.668
C 365.743 360.898 -70.360
C 366.356 364.886 -73.218
C 368.059 368.217 -73.232
C 371.379 371.086 -74.839
C 374.635 374.029 -73.725
C 373.434 376.014 -77.520
C 374.042 376.515 -81.134
C 372.434 376.907 -84.366
C 369.610 378.620 -84.569
C 368.162 380.650 -87.064
C 365.552 382.410 -90.615
C 365.794 384.267 -94.250
C 365.596 385.961 -96.866
C 364.738 387.275 -100.666
C 365.978 387.449 -104.106
C 366.546 388.761 -107.927
C 365.594 390.177 -112.210
C 367.478 388.197 -115.654
C 367.694 386.592 -117.173
C 366.932 383.836 -119.254
C 366.334 380.621 -122.056
C 369.406 376.711 -123.650
C 368.677 373.718 -125.859
C 367.958 374.740 -129.675
C 367.043 375.205 -132.149
C 369.574 377.174 -134.650
C 369.980 379.645 -137.562
C 368.784 382.637 -140.173
C 365.974 386.185 -141.719
C 366.392 390.300 -142.827
C 367.022 393.409 -145.202
C 365.388 397.067 -146.150
C 365.304 400.385 -145.521
C 367.030 401.979 -145.573
C 367.156 405.953 -145.666
C 365.823 409.330 -144.292
C 365.547 411.796 -145.085
C 367.447 415.054 -145.562
C 367.828 418.202 -144.148
C 369.517 421.747 -146.284
C 369.838 425.434 -147.168
C 367.972 428.679 -148.322
C 369.251 430.003 -150.173
C 370.812 432.356 -151.171
C 371.856 432.626 -155.823
C 371.433 435.408 -157.546
C 374.375 436.710 -159.414
C 376.327 439.976 -159.024
C 377.886 438.699 -162.885
C 380.881 438.727 -165.764
C 382.988 440.561 -166.960
C 385.688 443.455 -169.361
C 388.290 447.224 -169.487
C 389.756 449.165 -171.623
C 391.751 448.889 -175.529
C 394.029 451.892 -177.362
C 395.081 453.541 -180.014
C 397.085 455.871 -183.905
C 399.663 457.515 -185.005
C 402.177 457.712 -187.498
C 404.703 458.439 -189.586
C 407.378 459.161 -191.424
C 409.022 459.887 -194.248
C 411.233 460.343 -196.703
C 413.204 461.157 -199.418
C 415.465 461.679 -201.709
C 417.670 461.967 -204.074
C 419.810 462.050 -206.584
C 422.947 461.331 -207.979
C 425.678 460.036 -209.628
C 428.415 459.365 -211.765
C 430.773 459.354 -214.369
C 432.991 458.246 -216.075
C 436.895 457.344 -216.619
C 439.460 455.926 -218.711
C 441.998 454.354 -220.738
C 444.073 452.919 -222.693
C 446.553 451.528 -224.769
C 448.733 450.113 -226.700
C 450.519 447.135 -227.676
C 451.691 444.067 -228.014
C 452.124 441.128 -228.876
C 452.448 438.107 -230.459
C 454.924 435.452 -231.856
C 455.184 431.970 -232.561
C 455.224 428.607 -233.869
C 455.411 425.494 -234.879
C 455.296 421.872 -236.071
C 455.794 419.158 -236.562
C 455.522 415.898 -236.293
C 455.459 412.388 -235.872
C 453.754 409.203 -235.197
C 452.380 406.665 -234.505
C 450.695 403.422 -234.155
C 449.288 400.777 -233.704
C 448.647 398.081 -230.585
C 447.530 395.199 -228.552
C 444.551 393.454 -227.729
C 442.869 390.757 -226.476
C 441.088 388.932 -224.832
C 439.616 387.222 -222.399
C 436.659 386.780 -220.325
C 435.422 384.415 -217.698
C 433.042 382.237 -216.189
C 431.280 381.857 -213.145
C 430.082 379.738 -210.580
C 427.036 380.051 -208.594
C 424.378 379.500 -206.275
C 423.209 378.755 -203.617
C 421.351 377.877 -201.065
C 419.186 378.246 -197.827
C 416.555 379.625 -195.800
C 415.201 380.023 -193.107
C 413.355 381.490 -190.632
C 410.439 381.812 -188.909
C 410.078 384.733 -185.695
C 408.662 386.337 -182.171
C 407.324 389.686 -181.524
C 405.684 391.705 -179.686
C 404.929 394.852 -178.023
C 404.503 397.049 -176.027
C 403.921 400.036 -174.338
C 403.418 403.083 -173.823
C 402.028 406.245 -173.191
C 402.445 409.411 -171.026
C 402.205 412.577 -168.941
C 403.176 415.870 -169.229
C 405.245 419.168 -168.719
C 405.830 422.315 -168.632
C 405.896 425.751 -168.487
C 406.782 428.935 -168.194
C 408.686 431.661 -167.921
C 410.167 434.657 -168.324
C 411.144 437.594 -169.429
C 412.870 441.108 -168.774
C 413.434 444.477 -168.984
C 416.520 446.303 -170.532
C 419.718 448.517 -171.045
C 421.084 450.434 -173.449
C 422.737 452.958 -175.175
C 425.185 454.516 -176.735
C 427.972 456.038 -178.044
C 430.190 458.063 -179.839
C 432.394 458.762 -182.100
C 433.971 460.763 -184.790
C 437.084 460.940 -186.578
C 441.019 461.664 -187.753
C 443.749 460.365 -190.158
C 445.740 460.152 -192.612
C 448.383 459.667 -194.648
C 450.627 458.864 -196.933
C 453.731 457.099 -198.364
C 455.705 454.912 -199.298
C 457.623 452.690 -200.253
C 459.790 450.897 -202.079
C 461.395 449.448 -205.181
C 463.250 446.223 -205.401
C 465.669 444.168 -206.859
C 466.103 441.210 -208.345
C 467.934 437.796 -208.694
C 469.308 435.573 -211.381
C 470.906 433.175 -212.623
C 471.443 429.946 -213.333
C 471.776 426.660 -213.871
C 471.420 423.694 -215.717
C 472.266 420.363 -215.383
C 474.145 416.705 -215.359
C 473.549 413.836 -215.509
C 472.701 410.020 -215.979
C 472.524 407.051 -216.309
C 471.732 403.469 -216.406
C 471.279 400.409 -215.445
C 469.970 397.579 -214.814
C 468.104 395.090 -213.768
C 466.512 392.545 -212.435
C 464.286 389.965 -211.206
C 462.420 387.393 -210.174
C 460.491 385.301 -208.759
C 458.535 384.069 -205.524
C 456.270 382.016 -204.129
C 454.418 379.714 -202.711
C 453.308 377.872 -200.379
C 451.642 376.105 -197.388
C 449.634 376.733 -195.072
C 447.120 376.446 -192.702
C 445.537 376.697 -189.730
C 442.695 376.617 -187.132
C 440.583 376.843 -184.598
C 440.305 377.599 -180.597
C 438.711 377.981 -178.340
C 436.351 379.850 -175.438
C 434.558 380.637 -173.135
C 432.775 381.072 -170.198
C 431.523 382.002 -167.228
C 429.853 383.633 -164.846
C 427.304 385.505 -163.571
C 425.331 387.559 -161.788
C 423.184 389.580 -160.481
C 421.300 391.834 -158.489
C 418.948 393.770 -157.162
C 417.279 395.646 -155.254
C 416.269 398.291 -152.962
C 413.996 399.634 -151.042
C 413.567 402.397 -148.911
C 411.228 401.073 -145.205
C 410.462 401.612 -142.361
C 408.459 402.524 -139.955
C 405.359 401.185 -138.692
C 403.992 403.734 -137.815
C 403.569 407.443 -135.361
C 404.197 410.491 -131.958
C 401.096 411.974 -130.175
C 401.663 416.289 -128.652
C 400.224 419.469 -128.109
C 395.804 421.780 -127.244
C 395.558 425.088 -125.407
C 395.400 427.021 -123.392
C 396.436 428.283 -121.704
C 397.292 428.426 -117.542
C 396.628 430.446 -114.659
C 393.879 431.820 -110.188
C 394.395 433.071 -107.234
C 394.064 435.923 -105.152
C 393.956 438.246 -102.731
C 394.133 440.506 -100.300
C 392.912 442.767 -98.154
C 392.375 445.279 -96.027
C 391.427 447.614 -93.667
C 391.034 450.020 -91.501
C 390.589 452.566 -89.537
C 390.029 455.275 -87.738
C 391.079 458.324 -86.357
C 391.778 461.607 -85.594
C 392.005 464.848 -84.196
C 391.529 467.791 -82.338
C 391.828 470.711 -81.673
C 394.037 473.786 -80.255
C 394.318 477.310 -79.569
C 394.657 480.863 -79.038
C 394.734 484.030 -78.654
C 394.969 487.481 -77.994
C 395.129 490.683 -77.545
C 396.027 493.937 -78.816
C 397.036 496.500 -80.637
C 397.160 498.883 -82.605
C 396.684 501.684 -84.519
C 397.646 505.415 -85.064
C 397.872 507.900 -87.605
C 397.483 510.559 -90.014
C 397.368 512.985 -92.215
C 397.014 515.627 -94.945
C 397.421 517.699 -96.787
C 398.010 519.166 -99.663
C 398.887 520.799 -102.674
C 398.865 521.153 -106.332
C 398.955 521.333 -109.293
C 398.709 521.927 -112.907
C 398.613 522.292 -115.915
C 401.028 521.511 -119.226
C 402.352 521.215 -122.667
C 401.391 519.956 -125.844
C 401.737 519.705 -129.233
C 402.166 518.683 -132.057
C 403.369 517.297 -134.822
C 403.145 514.578 -137.230
C 404.753 513.570 -140.458
C 404.764 512.477 -143.848
C 406.018 509.826 -145.825
C 407.563 508.743 -148.816
C 407.086 505.612 -150.630
C 407.255 502.976 -153.032
C 408.654 501.100 -154.906
C 409.560 498.965 -157.220
C 410.578 495.552 -158.841
C 410.213 492.051 -159.578
C 411.326 489.422 -160.620
C 411.781 486.054 -160.989
C 411.186 483.151 -162.663
C 412.890 479.396 -161.255
C 414.386 475.565 -161.548
C 413.458 472.566 -159.660
C 413.467 469.400 -159.311
C 413.710 466.231 -157.538
C 414.574 463.572 -156.454
C 414.973 460.576 -154.729
C 414.525 458.304 -152.623
C 413.584 455.386 -150.911
C 414.943 452.580 -148.638
C 415.827 449.443 -146.688
C 415.660 448.372 -143.417
C 416.789 447.449 -139.772
C 416.687 446.008 -136.914
C 416.251 444.075 -134.103
C 416.488 442.663 -131.109
C 417.431 442.101 -127.959
C 417.550 441.557 -124.639
C 416.829 441.179 -121.454
C 417.815 439.852 -117.845
C 417.436 438.458 -114.743
C 417.903 440.174 -111.266
C 419.157 441.115 -107.670
C 417.874 442.308 -104.797
C 417.182 442.923 -101.447
C 417.283 444.426 -98.517
C 417.793 445.992 -95.503
C 417.490 447.248 -92.251
C 417.054 449.505 -89.977
C 415.674 450.948 -86.855
C 416.258 453.729 -84.655
C 417.732 456.313 -81.733
C 417.859 460.056 -80.786
C 417.298 462.807 -79.321
C 417.511 465.830 -77.844
C 417.338 468.950 -76.773
C 418.518 472.574 -76.256
C 419.432 475.477 -76.792
C 420.302 478.380 -77.381
C 420.595 481.718 -77.274
C 419.511 485.317 -76.861
C 421.068 488.288 -78.486
C 421.845 491.693 -78.554
C 421.501 494.465 -80.382
C 422.977 497.603 -82.143
C 422.193 501.242 -82.585
C 422.673 504.231 -83.413
C 423.027 506.741 -85.602
C 423.392 509.060 -87.987
C 422.278 511.599 -90.142
C 423.635 513.711 -92.514
C 425.465 516.785 -94.541
C 425.465 518.105 -97.161
C 425.227 519.993 -100.609
C 425.372 521.717 -103.049
C 425.411 523.284 -106.368
C 426.374 524.118 -109.346
C 426.508 524.531 -112.498
C 426.546 524.187 -115.761
C 426.983 523.856 -118.999
C 426.948 523.242 -122.570
C 426.988 522.951 -125.898
C 427.197 522.129 -128.960
C 428.619 519.717 -131.783
C 428.593 518.691 -134.984
C 428.890 518.026 -138.179
C 430.266 516.982 -140.840
C 431.778 515.179 -143.890
C 432.153 512.274 -144.990
C 432.406 509.546 -147.114
C 433.611 506.695 -148.465
C 433.794 503.526 -150.646
C 434.337 500.649 -152.183
C 437.057 497.651 -152.699
C 437.692 495.156 -153.771
C 438.077 491.012 -154.183
C 438.551 488.152 -155.038
C 439.571 485.107 -156.332
C 440.867 482.075 -156.956
C 441.335 478.775 -157.076
C 440.368 475.507 -157.179
C 440.120 472.163 -156.962
C 439.406 469.025 -156.743
C 439.337 465.497 -156.367
C 438.524 462.275 -156.329
C 438.592 459.128 -156.130
C 439.235 455.708 -155.056
C 439.022 452.497 -155.609
C 439.890 449.444 -154.098
C 438.189 445.908 -152.147
C 438.474 443.115 -149.333
C 437.907 437.991 -150.631
C 439.757 434.662 -148.215
C 441.746 431.046 -148.547
C 445.454 427.968 -149.181
C 446.477 423.949 -149.399
C 450.329 421.196 -150.610
C 452.181 418.053 -149.579
C 452.392 415.476 -145.678
C 448.473 411.612 -143.363
C 447.150 406.749 -142.127
C 448.633 403.872 -140.713
C 450.330 400.947 -139.301
C 450.787 398.245 -134.823
C 451.884 396.522 -132.812
C 450.990 391.382 -131.005
C 450.154 388.459 -130.454
C 450.983 385.842 -129.950
C 448.308 383.055 -129.285
C 445.118 378.550 -129.269
C 448.224 376.910 -126.736
C 449.918 375.042 -125.170
C 452.654 373.311 -125.971
C 452.249 369.376 -123.257
C 453.295 365.330 -122.714
C 453.291 361.226 -123.145
C 454.352 358.136 -122.076
C 454.793 354.780 -121.823
C 454.204 351.885 -120.021
C 453.891 348.540 -119.601
C 453.599 346.250 -117.700
C 454.292 344.502 -114.999
C 452.157 344.941 -110.057
C 451.467 342.003 -106.144
C 450.372 341.169 -103.066
C 450.585 338.964 -101.082
C 449.383 335.740 -98.235
C 452.204 334.089 -97.157
C 454.824 335.629 -93.395
C 457.344 336.373 -90.466
C 460.689 337.503 -87.631
C 459.835 338.787 -83.283
C 459.479 338.040 -79.125
C 462.782 340.060 -77.503
C 463.582 340.319 -73.981
C 465.026 339.175 -71.041
C 463.199 341.880 -67.718
C 465.249 344.212 -65.957
C 467.355 342.505 -62.911
C 468.989 342.879 -61.173
C 470.187 341.394 -59.285
C 471.970 343.422 -55.411
C 472.289 343.561 -51.816
C 471.954 343.386 -48.805
C 470.070 343.581 -46.327
C 468.656 346.142 -42.821
C 467.674 346.986 -39.614
C 465.578 348.094 -36.105
C 464.538 349.566 -32.117
C 463.873 347.316 -29.348
C 463.514 347.485 -26.218
C 460.431 345.318 -22.611
C 459.164 346.892 -20.098
C 458.014 349.076 -17.027
C 456.292 350.455 -13.825
C 453.658 350.139 -14.115
C 450.690 350.368 -13.142
C 448.687 346.661 -12.018
C 447.806 344.665 -11.696
C 443.070 343.391 -13.670
C 439.967 339.964 -13.934
C 438.970 335.888 -16.825
C 439.691 333.431 -17.066
C 442.430 329.451 -18.104
C 441.524 327.339 -19.978
C 442.200 324.292 -19.309
C 441.741 321.261 -19.053
C 441.128 318.534 -16.997
C 441.141 316.014 -16.676
C 442.175 311.218 -17.125
C 441.769 308.227 -18.176
C 440.906 304.060 -21.385
C 439.763 301.329 -23.071
C 439.700 299.574 -25.604
C 438.913 297.722 -29.590
C 439.163 295.623 -32.847
C 439.953 293.122 -34.728
C 439.200 289.498 -37.291
C 441.645 284.554 -37.402
C 439.644 282.662 -39.597
C 437.543 280.499 -42.029
C 434.983 280.643 -45.144
C 432.837 278.089 -46.766
C 433.164 278.292 -51.577
C 433.505 277.005 -55.134
C 434.100 275.696 -58.047
C 433.325 275.750 -61.508
C 433.053 275.388 -64.834
C 432.731 274.750 -68.081
C 432.746 275.497 -71.343
C 432.320 275.667 -74.647
C 432.306 276.100 -78.072
C 431.930 276.104 -81.311
C 431.352 276.252 -84.502
C 430.601 276.593 -87.697
C 428.781 275.662 -90.547
C 426.558 275.312 -93.153
C 424.903 275.164 -96.275
C 423.984 275.447 -99.653
C 422.115 275.437 -102.013
C 419.879 273.433 -104.720
C 417.586 273.536 -107.495
C 415.162 273.647 -110.165
C 413.030 273.984 -112.516
C 410.793 274.127 -115.232
C 408.644 274.371 -117.641
C 405.200 274.556 -118.697
C 401.907 274.717 -118.877
C 398.980 275.713 -118.973
C 395.993 277.312 -119.482
C 392.595 277.263 -121.376
C 389.227 278.386 -121.101
C 386.028 280.057 -121.138
C 383.021 281.362 -121.130
C 379.638 283.111 -120.913
C 376.910 283.748 -120.852
C 373.964 284.483 -119.603
C 370.716 285.027 -118.317
C 368.358 286.409 -115.860
C 366.488 287.410 -113.784
C 364.060 289.023 -111.553
C 362.095 290.242 -109.594
C 359.892 289.067 -106.252
C 357.651 289.023 -103.310
C 357.092 290.819 -100.299
C 355.200 291.663 -97.583
C 354.170 292.097 -94.762
C 353.161 291.736 -91.621
C 353.852 292.330 -88.098
C 352.153 291.827 -84.799
C 351.000 292.835 -81.583
C 351.356 291.930 -78.183
C 349.872 291.388 -75.019
C 351.298 291.932 -71.703
C 351.788 292.178 -68.175
C 351.582 291.236 -65.336
C 351.491 290.859 -62.083
C 352.696 289.914 -58.482
C 354.973 289.909 -55.699
C 355.902 288.805 -53.023
C 357.998 287.939 -50.465
C 359.379 288.582 -47.423
C 362.333 285.871 -45.716
C 364.437 283.942 -42.741
C 368.060 283.608 -42.311
C 370.581 282.932 -40.486
C 373.840 281.534 -39.670
C 376.105 279.897 -38.581
C 379.154 278.402 -37.818
C 382.195 277.675 -37.949
C 385.662 277.429 -37.444
C 388.541 274.890 -37.054
C 391.648 272.845 -36.285
C 394.377 271.652 -38.017
C 396.748 269.160 -39.911
C 399.487 267.990 -41.085
C 402.682 267.059 -41.955
C 405.357 265.534 -43.193
C 407.243 263.452 -44.991
C 409.512 262.069 -47.059
C 411.882 261.534 -49.272
C 414.580 259.117 -50.897
C 417.525 258.122 -52.327
C 418.100 256.753 -55.938
C 419.028 254.484 -59.001
C 420.268 254.846 -62.108
C 421.995 254.396 -65.091
C 422.543 253.521 -68.220
C 422.946 252.250 -71.385
C 424.004 251.588 -74.653
C 423.814 251.569 -77.881
C 425.050 251.975 -81.351
C 424.066 251.134 -84.703
C 423.321 249.185 -88.314
C 421.072 249.375 -91.450
C 420.099 249.843 -94.427
C 418.653 249.642 -97.466
C 417.043 249.956 -100.332
C 414.255 249.311 -102.903
C 411.487 249.161 -104.268
C 408.704 249.070 -105.600
C 406.209 249.336 -107.825
C 404.195 250.804 -110.669
C 400.519 250.462 -111.173
C 397.700 250.357 -113.234
C 394.737 251.800 -113.765
C 390.888 251.609 -114.292
C 388.245 253.113 -116.484
C 385.402 253.480 -117.760
C 382.171 254.364 -117.740
C 378.965 255.275 -117.449
C 376.261 257.501 -117.711
C 372.857 257.461 -117.133
C 368.774 257.029 -117.363
C 366.296 258.187 -116.302
C 363.011 259.956 -115.042
C 360.288 260.986 -114.355
C 357.213 262.399 -112.934
C 354.539 262.716 -111.134
C 352.373 263.785 -109.063
C 350.734 264.851 -106.429
C 348.954 265.544 -103.756
C 347.361 266.740 -100.730
C 345.645 267.836 -98.081
C 344.409 268.591 -95.252
C 344.042 267.874 -91.359
C 342.962 268.859 -88.333
C 341.503 269.608 -85.495
C 340.241 269.110 -82.628
C 339.264 268.496 -78.952
C 340.628 268.042 -76.173
C 341.316 268.096 -72.776
C 342.197 266.980 -69.713
C 343.201 267.042 -65.995
C 344.232 266.595 -62.885
C 345.156 263.764 -60.095
C 346.142 263.133 -57.564
C 348.808 262.213 -54.476
C 350.244 261.590 -51.890
C 351.367 260.590 -48.771
C 352.766 259.099 -46.110
C 354.950 258.145 -43.778
C 357.638 258.508 -41.711
C 360.307 258.084 -39.714
C 362.994 258.123 -37.929
C 365.825 257.446 -35.899
C 368.504 257.626 -33.941
C 370.904 256.952 -32.010
C 373.801 255.391 -30.449
C 375.916 255.232 -27.967
C 378.715 253.372 -26.933
C 382.250 252.594 -25.448
C 384.648 252.215 -24.390
C 386.549 251.594 -23.007
C 388.682 251.750 -21.153
C 390.621 250.551 -18.104
C 392.239 252.265 -15.074
C 394.462 253.179 -12.687
C 395.785 255.272 -10.583
C 398.604 256.027 -8.567
C 400.976 257.277 -6.548
C 403.126 258.527 -4.341
C 406.087 259.691 -3.304
C 408.798 260.651 -1.614
C 411.695 261.945 -0.252
C 414.245 262.967 1.504
C 416.882 263.754 3.226
C 419.671 264.339 4.890
C 421.589 264.209 7.824
C 423.749 263.467 10.400
C 426.332 263.376 12.814
C 429.255 263.908 14.689
C 431.376 263.276 16.729
C 432.591 263.025 20.577
C 435.173 262.167 22.937
C 437.701 261.149 25.301
C 440.075 260.190 27.206
C 442.625 259.344 29.481
C 444.989 258.419 31.491
C 446.500 255.826 33.493
C 447.297 253.006 35.013
C 448.484 250.235 35.708
C 450.372 247.417 36.188
C 452.372 245.278 38.749
C 453.429 241.935 39.377
C 455.035 238.717 39.674
C 456.347 235.748 40.128
C 457.839 232.242 40.330
C 458.651 229.678 41.118
C 458.648 226.404 41.356
C 458.551 222.905 41.857
C 457.923 219.457 40.752
C 457.268 216.696 39.883
C 456.968 213.217 38.752
C 456.555 210.361 37.825
C 453.640 207.389 38.093
C 451.738 204.236 37.744
C 450.635 202.000 35.218
C 449.396 198.996 34.162
C 447.677 196.809 32.951
C 445.217 194.729 32.156
C 442.766 193.694 29.674
C 440.213 190.990 29.231
C 438.567 188.373 27.464
C 435.339 187.516 26.299
C 432.829 185.066 25.851
C 430.381 184.768 23.160
C 427.745 183.655 21.026
C 425.020 182.557 20.427
C 422.307 181.228 19.158
C 418.757 181.034 17.526
C 416.232 181.848 15.097
C 413.339 181.845 14.164
C 410.486 182.835 12.563
C 408.315 182.585 9.954
C 404.826 185.185 9.721
C 400.993 186.304 8.693
C 399.841 189.354 7.022
C 397.595 190.964 5.440
C 395.549 193.835 4.533
C 393.317 195.797 4.137
C 391.288 198.534 3.426
C 390.421 201.424 2.592
C 389.293 204.283 0.893
C 386.932 207.318 1.212
C 384.550 210.257 0.875
C 384.675 213.672 1.312
C 384.182 217.205 2.951
C 383.893 220.391 3.094
C 383.440 223.778 2.698
C 382.991 227.033 3.163
C 382.760 229.993 4.682
C 383.104 233.202 5.640
C 384.067 236.325 5.998
C 383.359 240.008 7.296
C 383.339 243.430 7.338
C 385.163 245.812 9.838
C 385.949 248.522 12.563
C 388.345 250.788 13.231
C 390.060 253.651 14.205
C 391.825 255.671 16.118
C 393.397 257.691 18.408
C 395.313 260.152 19.992
C 397.808 261.337 21.673
C 400.511 263.738 22.487
C 402.728 264.516 25.206
C 404.418 265.917 28.753
C 407.322 265.223 31.204
C 410.060 265.490 32.773
C 412.511 265.560 35.086
C 415.178 265.272 37.014
C 417.224 264.109 40.057
C 418.648 262.322 42.137
C 420.086 260.493 44.166
C 422.381 259.186 46.232
C 425.813 258.219 47.492
C 426.613 255.342 49.721
C 428.607 253.789 52.131
C 430.411 251.044 52.727
C 431.351 247.985 54.937
C 434.412 246.191 56.149
C 436.101 244.160 57.841
C 437.182 241.109 58.704
C 438.068 237.959 59.402
C 440.106 235.109 59.169
C 440.217 231.933 60.519
C 440.820 228.614 62.872
C 441.144 225.706 62.670
C 441.831 221.846 62.302
C 442.405 218.916 62.492
C 442.713 215.269 62.208
C 441.983 212.117 62.355
C 441.425 209.083 61.579
C 440.344 206.270 60.281
C 439.026 203.424 59.305
C 437.716 200.453 57.698
C 436.655 197.559 56.408
C 435.163 195.102 55.053
C 431.796 193.362 53.851
C 430.269 190.893 52.158
C 428.805 188.241 50.909
C 426.512 186.093 50.468
C 423.480 183.888 49.584
C 420.836 184.037 47.917
C 418.147 183.203 45.894
C 414.958 183.001 44.803
C 411.975 182.305 42.468
C 409.138 182.027 40.792
C 405.090 182.452 41.074
C 402.590 182.427 39.836
C 399.200 183.704 37.748
C 396.588 184.045 36.266
C 393.386 183.996 34.948
C 390.185 184.513 34.084
C 387.435 185.699 32.617
C 385.617 187.064 30.074
C 383.370 188.661 28.154
C 381.568 190.232 25.988
C 379.112 192.025 24.160
C 377.266 193.480 21.810
C 374.960 194.940 20.231
C 372.305 197.232 19.250
C 369.943 198.073 17.159
C 367.524 200.583 16.702
C 366.277 202.367 14.118
C 363.379 203.746 12.184
C 360.815 204.425 8.243
C 357.367 207.019 9.319
C 355.719 207.571 5.058
C 353.198 208.675 1.225
C 348.768 205.858 1.274
C 346.841 204.973 -1.232
C 344.391 204.603 0.436
C 340.568 204.961 1.896
C 338.506 203.744 3.665
C 334.039 203.143 4.561
C 330.461 202.164 9.574
C 326.927 199.713 8.522
C 322.185 199.989 10.712
C 319.424 200.962 9.529
C 316.081 202.706 8.883
C 313.356 202.962 7.133
C 309.834 202.540 7.099
C 306.533 202.404 6.505
C 303.325 202.109 5.686
C 300.040 202.668 6.006
C 296.706 202.599 5.961
C 293.279 203.020 5.986
C 290.026 202.926 5.777
C 286.788 202.701 5.784
C 283.512 202.393 6.032
C 280.547 200.579 5.562
C 277.737 198.605 5.807
C 274.465 197.270 5.962
C 270.992 196.800 6.202
C 268.442 195.265 6.650
C 265.648 192.637 5.372
C 262.629 190.791 6.040
C 259.699 188.818 6.777
C 257.103 187.178 7.645
C 254.147 185.394 8.335
C 251.498 183.705 9.117
C 250.045 180.703 10.492
C 249.480 177.762 11.882
C 248.981 175.478 13.907
C 248.022 173.408 16.463
C 245.762 170.420 17.513
C 245.570 167.752 19.864
C 245.050 165.479 22.619
C 244.622 163.235 24.970
C 244.327 160.804 27.895
C 244.031 158.550 29.532
C 244.880 156.042 31.473
C 245.746 153.180 33.360
C 247.814 151.372 35.801
C 249.587 149.891 37.665
C 251.406 148.127 40.321
C 253.036 146.654 42.408
C 256.181 143.916 42.544
C 258.844 141.618 43.687
C 261.636 141.579 45.879
C 264.051 139.966 47.678
C 266.698 138.975 48.781
C 269.721 137.667 49.184
C 273.248 138.262 49.852
C 276.360 136.253 50.405
C 279.344 135.344 52.125
C 282.818 135.053 51.534
C 285.824 133.236 51.954
C 289.232 134.501 52.272
C 292.767 134.775 52.697
C 295.623 133.998 52.226
C 298.864 133.515 52.273
C 302.636 133.971 51.341
C 305.654 135.841 50.770
C 308.490 136.053 49.696
C 311.325 137.437 48.380
C 314.452 138.720 48.775
C 316.674 140.232 45.344
C 319.999 141.174 43.096
C 320.862 144.330 41.448
C 323.005 146.234 40.062
C 324.285 148.610 37.620
C 325.739 149.959 35.371
C 326.949 152.107 32.914
C 327.218 154.620 31.067
C 328.130 157.661 29.568
C 329.026 159.273 26.178
C 330.287 161.259 23.197
C 328.967 163.425 20.865
C 327.539 164.765 17.462
C 326.771 166.907 15.210
C 326.339 169.537 13.035
C 325.526 171.485 10.474
C 324.108 172.535 7.644
C 322.416 174.230 5.278
C 320.531 176.363 3.634
C 319.400 178.012 0.205
C 318.390 180.432 -1.994
C 314.975 180.699 -3.868
C 312.207 180.895 -6.642
C 309.244 182.414 -7.128
C 306.517 184.050 -8.531
C 303.542 184.449 -9.888
C 300.542 184.563 -11.557
C 297.471 185.526 -12.930
C 294.252 185.593 -13.230
C 290.926 187.152 -13.714
C 287.551 186.178 -14.476
C 284.028 185.009 -16.375
C 280.651 183.264 -15.684
C 277.556 182.785 -15.210
C 274.395 181.616 -15.175
C 271.349 180.484 -14.585
C 268.529 177.874 -14.390
C 266.873 175.383 -13.617
C 265.242 172.899 -12.779
C 262.734 170.889 -11.823
C 259.581 169.839 -10.019
C 258.687 166.374 -8.978
C 256.332 163.909 -8.220
C 255.365 161.800 -5.819
C 254.418 158.239 -4.576
C 251.838 156.575 -2.425
C 250.223 154.212 -1.139
C 249.811 151.596 0.913
C 249.670 148.993 3.010
C 248.943 147.409 6.059
C 249.131 144.229 7.392
C 248.469 140.335 8.536
C 249.156 138.437 10.665
C 249.903 136.024 13.686
C 250.201 133.880 15.750
C 251.157 131.507 18.382
C 252.614 129.042 19.896
C 254.343 127.317 21.935
C 256.691 126.029 23.832
C 259.087 124.464 25.444
C 261.819 123.241 27.484
C 264.169 121.894 29.439
C 266.778 120.840 30.917
C 270.646 119.922 30.829
C 273.451 119.085 32.480
C 276.043 117.824 34.039
C 278.776 116.250 34.382
C 282.351 114.831 34.598
C 285.293 115.689 33.965
C 288.734 116.079 34.125
C 291.949 116.211 33.101
C 295.743 116.870 33.182
C 298.974 117.399 32.719
C 302.046 116.919 30.076
C 304.712 117.380 29.399
C 308.141 119.224 27.873
C 310.911 120.097 27.036
C 314.201 120.493 26.032
C 317.104 120.984 24.421
C 319.732 122.432 22.965
C 322.060 124.879 22.495
C 324.373 127.005 21.303
C 326.445 129.344 20.504
C 328.828 131.517 19.022
C 331.060 133.892 18.375
C 333.296 135.678 17.050
C 335.284 137.600 14.679
C 337.996 139.285 13.995
C 339.471 141.040 11.330
C 344.927 140.189 10.486
C 344.510 142.798 7.674
C 347.561 142.849 4.108
C 347.777 146.117 1.597
C 349.392 150.838 0.584
C 349.716 152.125 -3.369
C 349.656 152.257 -6.935
C 348.781 153.281 -8.931
C 348.729 155.472 -11.502
C 350.089 157.804 -13.029
C 351.105 158.271 -16.761
C 349.904 162.140 -18.388
C 348.827 165.566 -19.164
C 349.383 168.907 -20.398
C 347.915 171.624 -22.169
C 345.354 174.010 -24.523
C 342.790 174.585 -27.154
C 340.828 175.690 -30.213
C 342.630 178.643 -31.415
C 340.306 181.002 -32.443
C 340.650 182.433 -35.344
C 341.175 185.349 -39.217
C 342.171 187.531 -41.486
C 346.091 190.597 -44.153
C 344.527 191.905 -46.652
C 345.140 194.131 -49.699
C 343.427 193.951 -52.420
C 344.083 193.611 -55.922
C 339.126 191.175 -59.294
C 341.197 189.722 -60.269
C 344.235 188.735 -62.301
C 347.778 186.536 -65.500
C 349.424 183.271 -65.758
C 350.814 179.061 -67.145
C 352.691 176.531 -66.787
C 354.992 174.040 -67.184
C 358.810 174.123 -69.538
C 359.796 170.347 -69.931
C 362.559 165.347 -69.695
C 367.715 166.316 -68.583
C 369.862 163.303 -66.565
C 370.759 161.800 -67.870
C 373.718 158.776 -67.952
C 376.327 156.516 -70.502
C 378.892 156.997 -72.029
C 380.900 159.470 -74.792
C 382.674 158.177 -76.321
C 386.702 160.691 -74.366
C 390.857 158.529 -73.751
C 394.518 155.927 -73.269
C 396.214 153.508 -75.823
C 399.728 152.913 -75.130
C 403.088 150.083 -74.848
C 404.452 149.913 -77.396
C 405.084 147.077 -77.722
C 408.747 144.601 -80.461
C 409.654 140.996 -80.562
C 412.552 139.865 -82.773
C 415.038 139.075 -82.861
C 417.145 134.694 -80.893
C 420.970 136.730 -80.304
C 423.357 134.877 -80.955
C 424.830 131.882 -82.004
C 428.764 130.629 -82.166
C 432.607 130.230 -82.910
C 435.648 128.226 -83.467
C 438.500 127.002 -85.807
C 442.399 125.784 -82.503
C 447.265 124.561 -82.060
C 450.225 122.778 -81.702
C 453.177 121.189 -80.524
C 456.200 121.604 -80.912
C 459.348 120.186 -79.689
C 462.589 119.422 -78.427
C 465.116 116.259 -75.620
C 467.435 113.117 -73.656
C 471.086 113.072 -70.770
C 472.103 110.408 -67.813
C 475.059 107.684 -67.710
C 476.751 104.503 -66.876
C 477.707 104.018 -63.807
C 477.333 99.641 -60.679
C 477.708 98.920 -57.930
C 479.122 97.299 -55.744
C 481.495 96.339 -53.346
C 482.652 95.133 -49.987
C 484.191 93.601 -47.962
C 484.048 92.663 -43.241
C 485.222 95.662 -40.076
C 485.890 96.281 -36.655
C 482.611 96.323 -32.866
C 481.402 98.797 -30.212
C 477.966 101.495 -27.541
C 476.691 98.304 -25.560
C 477.024 94.490 -23.237
C 476.543 91.705 -21.557
C 473.880 89.109 -19.774
C 471.858 86.034 -18.055
C 472.422 82.998 -16.315
C 471.976 84.442 -11.615
C 472.932 83.677 -8.366
C 471.186 85.230 -5.128
C 467.053 84.606 -2.772
C 464.148 85.469 -0.904
C 465.028 85.995 3.250
C 462.351 85.032 5.069
C 461.195 86.313 8.238
C 461.120 90.869 11.445
C 461.085 92.534 16.105
C 459.878 93.755 19.364
C 460.862 95.922 21.375
C 461.221 97.635 25.560
C 460.804 100.262 28.058
C 459.602 100.839 31.829
C 459.095 99.961 35.706
C 459.414 99.849 38.905
C 459.766 100.840 42.531
C 461.646 103.409 45.406
C 458.605 104.177 48.990
C 457.926 106.560 51.608
C 457.190 111.267 52.636
C 456.888 113.506 53.973
C 453.673 113.455 58.819
C 453.002 115.345 61.944
C 451.319 118.360 63.292
C 450.110 120.986 63.241
C 448.956 123.833 64.718
C 445.263 124.846 66.744
C 445.884 128.967 65.988
C 446.694 132.635 67.043
C 449.945 133.928 68.764
C 448.189 138.272 72.021
C 449.422 141.192 73.592
C 448.047 144.209 72.824
C 446.238 146.989 74.537
C 447.205 150.596 76.220
C 447.272 151.779 78.544
C 446.631 151.471 81.375
C 445.806 154.523 85.855
C 443.796 153.685 87.736
C 444.830 153.611 92.228
C 443.859 151.462 95.730
C 441.198 151.494 97.927
C 439.694 149.077 100.480
C 437.208 145.482 102.203
C 433.844 142.218 104.659
C 431.518 141.612 105.908
C 429.137 137.386 103.811
C 427.766 135.910 106.063
C 427.708 132.649 107.126
C 427.132 130.297 109.291
C 424.749 128.006 110.578
C 422.970 125.621 112.133
C 421.277 123.388 113.921
C 419.416 120.646 114.388
C 417.358 118.251 115.464
C 415.489 115.467 116.284
C 413.556 113.131 117.483
C 411.439 110.917 118.559
C 409.120 108.759 119.483
C 406.511 107.765 121.605
C 403.518 107.069 123.158
C 400.660 105.595 124.631
C 398.132 103.401 125.695
C 395.442 102.620 126.798
C 392.904 102.213 129.919
C 389.628 101.325 131.123
C 386.297 100.594 132.300
C 383.291 99.896 133.114
C 380.078 99.014 134.252
C 377.058 98.301 135.176
C 373.693 99.412 135.850
C 370.898 101.132 136.213
C 368.180 102.525 135.726
C 365.017 103.495 134.835
C 361.341 103.971 136.016
C 358.413 105.883 135.339
C 355.295 107.332 134.243
C 352.468 108.786 133.443
C 349.304 110.524 132.209
C 346.937 112.005 131.970
C 344.962 114.525 131.248
C 342.821 117.290 130.729
C 341.725 120.283 128.899
C 340.949 122.777 127.490
C 339.611 125.582 125.536
C 338.631 127.991 123.979
C 338.903 132.149 124.177
C 338.589 135.767 123.477
C 339.093 138.069 120.822
C 338.670 141.115 119.333
C 339.123 143.836 118.070
C 340.002 146.970 117.424
C 342.145 149.218 115.527
C 342.592 152.905 115.051
C 342.966 155.883 113.133
C 345.245 158.554 112.711
C 345.810 162.020 112.290
C 348.456 163.692 110.413
C 350.549 166.135 108.865
C 352.104 168.696 108.754
C 353.785 171.394 107.958
C 356.861 173.742 107.387
C 360.098 174.624 106.092
C 362.537 176.438 106.035
C 365.783 177.435 105.640
C 368.226 178.896 103.776
C 372.311 179.131 105.273
C 376.106 180.683 105.713
C 379.346 179.008 105.375
C 382.507 179.141 105.008
C 385.981 178.212 105.567
C 388.864 178.122 106.384
C 392.172 177.293 107.080
C 394.785 175.597 107.384
C 397.910 174.051 106.960
C 401.219 173.254 108.777
C 404.748 172.516 109.971
C 406.450 169.839 111.319
C 408.186 167.526 113.974
C 410.168 165.278 115.100
C 412.597 162.955 115.834
C 414.606 160.772 117.321
C 415.872 158.724 119.628
C 417.092 156.089 121.334
C 418.057 153.097 122.293
C 420.168 150.790 124.738
C 422.134 148.184 125.765
C 421.209 145.307 128.237
C 421.125 142.854 131.298
C 420.449 139.613 131.899
C 420.481 136.366 133.140
C 419.622 133.777 134.987
C 418.752 131.329 137.233
C 418.168 128.289 138.864
C 416.398 125.860 140.055
C 415.522 122.326 140.745
C 413.305 120.435 142.849
C 411.497 118.445 146.036
C 408.048 117.228 147.282
C 405.621 115.341 148.041
C 402.990 113.823 149.505
C 400.153 112.425 150.452
C 396.814 112.145 152.343
C 393.943 112.698 153.344
C 391.058 113.271 154.281
C 387.845 112.897 155.166
C 384.334 111.496 155.094
C 381.224 113.292 156.091
C 377.949 113.314 157.304
C 374.843 114.288 156.562
C 371.535 116.132 157.450
C 367.833 115.599 157.200
C 364.785 116.151 157.702
C 361.915 117.835 157.317
C 359.192 119.713 156.808
C 356.187 120.578 155.211
C 353.746 123.003 155.506
C 350.474 125.268 156.544
C 348.650 127.278 155.433
C 346.083 129.777 153.797
C 343.912 131.662 152.971
C 341.707 134.245 151.578
C 340.358 137.134 151.008
C 339.320 139.780 149.579
C 338.991 142.567 147.879
C 338.684 145.546 146.531
C 338.549 148.587 144.566
C 338.155 151.423 142.845
C 338.346 154.199 141.308
C 340.232 157.634 140.637
C 340.576 160.425 138.797
C 340.594 163.338 137.294
C 341.174 166.432 136.907
C 342.426 170.025 136.301
C 345.065 171.527 135.546
C 347.311 173.795 134.194
C 349.910 175.945 134.018
C 352.570 178.282 132.501
C 355.104 180.235 131.668
C 358.135 182.519 133.168
C 360.400 184.083 132.717
C 364.389 185.181 132.106
C 367.041 186.526 131.567
C 369.827 188.555 131.230
C 372.758 190.171 131.472
C 375.990 190.957 131.227
C 379.082 190.959 129.790
C 382.370 191.087 129.108
C 385.421 190.937 128.072
C 388.935 191.054 127.590
C 392.023 191.013 126.363
C 395.139 191.300 125.972
C 398.746 191.201 126.466
C 401.749 191.973 125.442
C 405.105 191.581 126.413
C 408.324 191.002 126.281
C 412.445 190.383 127.469
C 415.654 189.944 129.056
C 419.329 191.587 128.915
C 422.412 192.476 127.231
C 425.599 195.495 126.753
C 428.743 198.106 128.051
C 432.061 198.818 127.863
C 434.732 200.041 128.419
C 436.359 203.079 128.097
C 439.287 205.472 128.507
C 442.796 206.749 131.812
C 443.576 208.860 133.537
C 445.966 211.238 133.125
C 448.582 212.872 131.092
C 451.715 214.505 131.962
C 452.789 217.065 132.332
C 455.891 219.841 130.767
C 458.434 223.030 130.832
C 457.806 225.541 128.474
C 458.856 227.081 126.618
C 462.032 228.887 126.961
C 466.677 228.348 125.784
C 469.253 229.164 123.867
C 473.456 229.703 123.716
C 475.778 230.899 122.490
C 477.333 233.478 119.253
C 479.152 234.478 117.028
C 482.199 236.955 115.010
C 485.620 236.348 113.281
C 486.446 236.818 110.836
C 484.936 242.889 108.067
C 486.449 239.068 104.327
C 482.531 240.514 101.299
C 482.418 241.593 97.242
C 480.328 243.977 94.815
C 478.627 245.663 92.458
C 479.365 245.961 89.587
C 479.843 247.609 87.016
C 476.466 250.015 84.099
C 477.241 249.804 79.705
C 476.949 251.620 76.835
C 476.556 253.152 74.960
C 473.974 254.799 71.963
C 477.461 257.889 67.956
C 477.733 256.919 64.601
C 474.715 258.907 61.482
C 474.141 264.680 60.120
C 474.121 266.004 57.658
C 470.721 264.917 56.336
C 466.516 266.038 54.646
C 466.353 270.337 51.721
C 466.017 271.421 49.807
C 464.147 274.433 47.890
C 462.570 274.847 43.982
C 463.830 275.227 40.383
C 462.195 276.237 37.513
C 459.649 277.193 33.006
C 460.963 277.364 30.048
C 461.950 278.557 29.125
C 464.815 280.133 28.771
C 463.769 282.490 27.358
C 466.274 284.916 27.562
C 468.532 287.853 28.413
C 468.332 291.541 30.128
C 469.426 293.948 25.742
C 471.629 297.424 24.778
C 474.948 297.912 22.935
C 476.809 301.118 22.626
C 479.132 304.710 22.188
C 478.242 308.326 22.907
C 476.007 310.194 21.953
C 475.936 314.377 22.415
C 478.774 316.143 22.199
C 482.349 314.812 20.184
C 485.525 318.588 22.320
C 490.503 316.974 23.235
C 493.167 318.367 24.560
C 496.098 318.620 25.337
C 499.307 318.609 26.136
C 500.938 316.090 26.698
C 503.364 315.701 27.514
C 506.585 313.935 29.004
C 508.505 314.662 32.331
C 510.990 312.956 34.781
C 515.165 314.937 33.840
C 518.839 313.717 36.131
C 522.723 314.253 37.836
C 527.330 314.987 35.527
C 531.130 313.687 38.771
C 534.486 315.325 38.956
C 537.483 313.717 39.120
C 541.315 313.479 39.574
C 544.264 313.096 42.956
C 543.866 310.488 45.893
C 543.727 307.959 50.090
C 543.036 309.243 53.407
C 544.151 307.492 57.260
C 544.456 307.504 61.291
C 544.187 304.553 64.252
C 543.338 305.507 67.239
C 544.162 305.128 72.585
C 543.800 304.066 75.781
C 543.313 303.397 79.162
C 543.097 300.626 81.878
C 545.218 299.936 84.410
C 547.696 297.422 87.525
C 545.176 295.619 90.043
C 545.182 294.541 93.907
C 543.799 292.019 98.026
C 543.344 289.250 100.598
C 542.792 287.703 103.703
C 543.705 287.235 108.062
C 542.040 285.560 111.636
C 541.734 285.735 115.238
C 540.660 285.362 118.798
C 541.252 282.957 122.520
C 542.035 283.780 126.278
C 541.009 282.602 129.390
C 539.935 282.157 132.951
C 536.758 284.731 135.958
C 534.455 286.105 134.278
C 532.485 288.229 133.552
C 529.247 291.285 134.179
C 525.364 292.193 133.278
C 521.623 294.057 132.306
C 518.077 295.415 135.633
C 514.396 297.138 136.501
C 511.237 298.058 136.903
C 508.498 298.152 135.595
C 505.510 298.881 135.350
C 501.920 298.866 134.537
C 498.795 298.916 134.289
C 495.491 296.956 132.809
N -32.149 -5.043 52.699
N 119.678 117.247 3.729
N 73.009 205.355 29.922
N 163.096 108.356 87.879
N 316.628 334.870 -121.213
N 327.546 399.319 -21.620
N 353.928 268.442 26.638
N 436.156 418.111 -198.084
N 414.291 483.642 -117.349
N 383.992 269.706 -80.604
N 417.892 222.956 28.436
N 285.723 156.426 18.372
N 377.270 142.696 129.677
