# Supplementary material for: Impact of DNA methylation on 3D genome structure
Source: Nat Commun. 2021 May 28;12:3243. doi: 10.1038/s41467-021-23142-8 (PMC8163762; doi:10.1038/s41467-021-23142-8)
Supplement: Supplementary file 7 — Supplementary Software 2 [file 41467_2021_23142_MOESM7_ESM.zip › Supplementary_Software2/test/output_pos/cartnucl_000000_000077.xyz]

2888
generated by Juergen Walther
C 0.000 0.000 0.000
C 2.578 -1.475 3.185
C 1.722 -1.931 5.500
C 1.264 -2.603 9.030
C 2.226 -5.060 11.571
C 4.343 -8.212 12.749
C 5.510 -10.166 15.067
C 5.397 -13.402 16.515
C 5.764 -16.262 18.234
C 6.075 -18.943 20.175
C 6.684 -22.168 20.832
C 6.882 -25.257 22.075
C 7.501 -28.500 23.086
C 7.740 -31.453 24.448
C 7.768 -34.457 25.679
C 7.622 -37.572 26.756
C 6.395 -40.015 28.954
C 4.712 -42.548 30.566
C 3.677 -45.537 32.150
C 3.402 -48.819 33.371
C 2.011 -51.220 34.538
C 0.377 -53.148 37.693
C -1.356 -56.035 38.972
C -3.237 -58.852 40.214
C -4.897 -61.433 41.090
C -6.587 -64.274 42.302
C -8.251 -66.871 43.288
C -11.439 -68.442 43.907
C -14.642 -69.196 44.173
C -17.524 -70.168 43.610
C -20.403 -71.773 42.676
C -23.382 -73.985 43.844
C -26.771 -74.750 43.060
C -29.949 -75.997 41.889
C -32.937 -77.020 41.012
C -36.346 -78.103 39.684
C -39.052 -78.753 39.362
C -42.199 -78.417 38.488
C -45.644 -78.016 37.801
C -48.457 -76.781 35.785
C -50.709 -75.648 34.219
C -53.555 -74.723 32.092
C -55.885 -73.802 30.387
C -58.644 -70.675 30.309
C -61.397 -68.387 29.374
C -62.558 -66.545 26.571
C -64.949 -64.778 24.888
C -66.502 -62.607 23.446
C -68.073 -59.812 22.590
C -68.072 -56.807 20.537
C -70.347 -53.921 19.817
C -72.109 -51.658 17.705
C -72.376 -48.185 17.096
C -74.413 -45.368 16.444
C -73.650 -42.410 14.446
C -73.838 -39.286 12.729
C -74.549 -36.388 12.441
C -75.240 -33.339 11.459
C -74.709 -29.534 10.718
C -72.996 -26.684 9.349
C -72.557 -23.682 9.158
C -70.958 -20.699 8.680
C -70.190 -18.033 6.710
C -67.539 -14.896 8.165
C -65.982 -11.091 8.479
C -62.497 -9.988 8.234
C -60.347 -7.672 7.840
C -57.263 -5.835 8.439
C -55.201 -3.812 9.244
C -52.311 -2.014 9.973
C -49.281 -1.339 10.374
C -45.966 -0.232 10.034
C -43.146 1.646 11.880
C -40.185 3.689 13.100
C -37.149 3.081 14.610
C -34.400 2.819 17.402
C -31.459 2.701 18.661
C -28.134 2.826 19.533
C -25.235 2.790 21.148
C -22.990 2.364 23.578
C -20.338 1.462 25.446
C -17.581 0.091 26.594
C -14.563 0.088 29.173
C -11.376 -0.299 30.358
C -10.097 -2.854 33.019
C -8.550 -4.484 36.235
C -6.758 -7.213 37.051
C -4.490 -9.411 38.503
C -3.342 -11.748 40.522
C -2.318 -13.973 42.929
C -0.647 -16.443 44.759
C -0.226 -19.347 46.118
C 1.628 -22.419 47.043
C 1.314 -25.214 49.280
C 1.312 -27.735 52.602
C -0.312 -30.973 53.945
C -0.720 -33.984 54.840
C -1.563 -36.843 56.415
C -2.614 -39.791 57.469
C -4.850 -42.259 59.393
C -7.308 -43.855 60.373
C -9.788 -45.451 61.286
C -11.826 -47.947 62.213
C -13.308 -51.426 62.254
C -16.814 -52.319 63.148
C -19.191 -54.564 64.376
C -22.039 -56.119 63.590
C -25.713 -57.123 64.374
C -27.937 -60.135 64.180
C -30.497 -61.883 64.662
C -33.697 -62.753 64.185
C -36.924 -63.388 63.569
C -39.588 -64.991 61.936
C -43.037 -65.002 62.085
C -46.992 -65.677 62.990
C -49.654 -65.612 61.761
C -53.163 -65.757 59.978
C -55.993 -66.013 59.043
C -59.316 -65.830 57.496
C -62.288 -64.783 56.746
C -64.832 -63.731 55.152
C -66.965 -62.090 53.274
C -69.233 -60.280 51.735
C -71.397 -58.336 49.575
C -73.609 -56.707 47.673
C -75.373 -54.697 45.957
C -76.446 -50.978 45.050
C -78.102 -48.863 43.029
C -80.087 -46.879 41.338
C -81.852 -44.310 40.745
C -83.485 -40.926 39.896
C -82.656 -38.036 39.029
C -82.621 -34.916 37.518
C -82.302 -31.571 37.186
C -82.016 -28.118 35.503
C -81.577 -24.989 34.529
C -81.120 -21.158 35.858
C -80.611 -18.475 35.292
C -78.549 -14.905 34.587
C -77.608 -12.105 33.946
C -77.066 -8.720 33.460
C -76.153 -5.493 33.578
C -74.421 -2.660 33.263
C -72.180 -0.539 31.811
C -69.924 1.848 31.104
C -67.622 3.854 30.062
C -65.207 6.403 29.553
C -62.948 8.502 28.314
C -60.938 10.894 27.886
C -58.345 13.407 28.365
C -56.731 16.028 27.275
C -54.128 18.181 28.251
C -52.160 20.171 27.896
C -53.012 22.605 31.534
C -53.441 22.831 34.691
C -54.952 26.510 35.124
C -54.002 29.485 34.246
C -56.022 30.678 33.806
C -59.557 31.553 35.582
C -63.344 30.753 36.375
C -66.561 33.867 36.506
C -68.041 34.618 36.266
C -71.754 35.194 39.146
C -74.207 36.167 39.663
C -77.582 39.698 43.863
C -76.644 45.352 45.925
C -77.919 49.048 46.646
C -78.187 53.281 46.759
C -80.206 56.009 46.706
C -80.447 58.932 46.907
C -81.330 61.757 44.724
C -79.558 66.110 49.178
C -79.580 68.943 49.273
C -78.694 71.641 50.032
C -78.720 75.911 50.822
C -76.370 77.816 50.290
C -73.751 79.958 48.541
C -73.061 82.331 46.519
C -72.719 85.269 45.392
C -71.016 89.963 45.543
C -67.681 93.337 45.189
C -66.268 95.722 45.193
C -56.467 93.455 44.399
C -53.709 95.646 44.855
C -53.049 97.292 47.895
C -52.155 99.473 48.489
C -47.893 100.498 49.717
C -45.193 101.159 49.006
C -43.565 103.380 49.740
C -41.182 105.147 48.989
C -38.635 107.603 52.411
C -36.637 109.007 54.642
C -35.104 109.142 56.642
C -31.462 110.126 57.789
C -27.195 112.608 57.878
C -26.667 115.712 60.796
C -27.838 119.462 60.274
C -27.217 122.328 60.265
C -23.472 124.831 58.231
C -22.282 127.095 58.533
C -21.247 129.989 59.816
C -18.296 131.835 58.539
C -15.927 134.921 58.148
C -14.573 137.745 58.239
C -14.302 141.067 60.081
C -13.071 142.139 59.825
C -11.357 144.913 55.689
C -8.503 148.649 52.981
C -5.579 151.865 52.275
C -3.516 155.264 54.711
C -2.712 157.144 57.436
C -0.629 159.040 61.636
C 0.330 161.945 60.057
C 1.203 165.578 60.171
C 4.792 167.405 58.585
C 6.946 169.826 51.841
C 10.757 171.868 52.636
C 14.808 174.033 50.705
C 14.354 178.046 51.245
C 16.235 181.210 51.103
C 17.397 185.716 51.156
C 18.371 190.077 50.145
C 18.069 194.012 49.273
C 19.759 197.437 47.901
C 19.295 199.719 46.101
C 20.123 200.937 42.149
C 19.303 204.930 44.661
C 19.458 208.286 45.320
C 19.124 212.160 44.683
C 18.398 215.475 44.797
C 16.165 217.965 42.848
C 15.857 222.004 40.396
C 13.255 226.235 41.949
C 13.989 230.208 41.834
C 13.104 234.106 41.810
C 14.145 236.912 45.510
C 13.223 237.628 49.361
C 11.780 240.396 51.578
C 7.084 242.635 51.849
C 4.497 244.841 52.784
C 2.613 246.718 55.015
C -2.180 249.276 53.857
C -4.696 251.536 56.385
C -8.113 252.349 57.660
C -11.179 254.652 58.488
C -13.043 256.305 59.451
C -15.270 259.916 60.159
C -18.359 257.574 61.430
C -22.064 258.390 60.554
C -26.929 256.935 60.747
C -30.873 257.353 60.569
C -34.205 258.282 60.873
C -38.626 260.427 61.696
C -41.986 262.796 59.681
C -46.006 264.537 57.068
C -48.547 265.016 54.466
C -49.829 266.742 51.645
C -50.184 267.683 47.470
C -49.144 268.965 43.896
C -50.202 270.820 41.572
C -51.795 273.444 38.132
C -52.368 272.887 35.046
C -53.989 274.179 32.259
C -55.527 275.803 28.899
C -56.760 275.737 27.188
C -58.997 277.226 24.214
C -61.336 280.099 21.893
C -63.840 279.297 19.521
C -66.029 279.294 17.410
C -70.028 279.150 17.315
C -71.954 279.093 14.795
C -74.165 280.408 15.619
C -76.029 282.558 18.096
C -78.946 284.312 17.251
C -82.045 288.190 17.319
C -85.331 288.754 14.454
C -88.372 289.985 14.049
C -91.273 290.011 13.591
C -95.146 286.689 14.232
C -98.210 285.579 14.927
C -100.598 286.094 16.254
C -102.584 286.469 18.352
C -106.335 287.641 18.075
C -110.226 287.095 19.116
C -110.231 280.833 22.095
C -111.938 277.938 20.290
C -114.594 276.645 18.940
C -115.946 273.881 17.175
C -117.771 271.553 15.587
C -119.659 269.454 13.832
C -121.075 266.506 13.119
C -122.514 263.835 11.734
C -124.159 260.960 10.761
C -125.680 258.450 9.339
C -126.968 255.858 7.870
C -128.044 253.116 6.383
C -128.870 251.301 3.497
C -128.998 249.246 0.738
C -129.683 246.748 -1.670
C -130.778 243.881 -3.379
C -130.834 241.844 -5.594
C -131.851 240.765 -9.356
C -131.795 238.283 -11.964
C -131.590 235.859 -14.628
C -131.290 233.571 -16.833
C -131.218 231.117 -19.357
C -130.985 228.842 -21.649
C -129.182 227.455 -24.448
C -127.012 226.767 -26.840
C -124.614 225.662 -28.450
C -122.094 223.850 -29.902
C -120.899 221.983 -33.099
C -117.940 221.017 -34.829
C -114.985 219.489 -36.228
C -112.319 218.254 -37.682
C -109.062 216.842 -39.081
C -106.893 216.111 -40.697
C -103.879 216.189 -41.996
C -100.741 216.375 -43.613
C -97.126 217.037 -43.678
C -94.238 217.718 -43.738
C -90.583 218.051 -43.801
C -87.585 218.491 -43.847
C -84.891 221.475 -44.962
C -81.814 223.429 -45.593
C -78.881 224.491 -43.899
C -75.707 225.755 -43.840
C -73.258 227.477 -43.348
C -71.053 229.951 -43.185
C -69.280 232.337 -41.086
C -66.603 234.928 -41.457
C -63.564 236.567 -40.583
C -62.399 239.771 -39.640
C -59.958 242.314 -39.924
C -58.812 244.675 -37.387
C -57.082 247.260 -35.635
C -55.871 249.985 -35.325
C -54.221 252.679 -34.457
C -53.531 256.176 -32.843
C -53.523 258.599 -30.186
C -53.237 261.458 -29.193
C -53.670 264.235 -27.247
C -52.594 266.320 -24.782
C -55.002 269.745 -23.573
C -55.753 273.517 -22.087
C -58.094 274.549 -19.465
C -59.113 276.706 -17.356
C -61.543 278.660 -15.478
C -63.284 280.837 -14.374
C -65.653 282.783 -12.726
C -68.115 283.562 -10.957
C -70.266 284.573 -8.371
C -73.257 286.879 -7.585
C -75.941 289.188 -6.210
C -79.309 289.007 -5.506
C -83.189 289.483 -5.875
C -86.247 289.711 -4.953
C -89.319 290.080 -3.450
C -92.549 290.477 -2.804
C -95.847 290.699 -3.257
C -99.189 290.321 -3.122
C -102.248 289.307 -2.472
C -106.159 289.983 -2.462
C -109.405 289.933 -1.377
C -112.461 288.147 -3.026
C -115.910 287.397 -4.739
C -118.249 284.979 -4.719
C -121.258 283.239 -4.766
C -123.780 281.500 -5.977
C -126.427 279.965 -7.537
C -129.256 278.053 -8.299
C -130.907 275.592 -9.593
C -133.420 272.870 -9.679
C -135.030 270.731 -12.076
C -137.504 269.134 -15.029
C -137.630 266.330 -17.683
C -138.376 263.642 -19.183
C -139.182 261.269 -21.438
C -139.521 258.677 -23.456
C -139.406 256.759 -26.789
C -138.391 255.444 -29.394
C -137.318 254.113 -31.964
C -136.744 251.917 -34.433
C -136.216 248.551 -36.072
C -134.224 247.887 -39.151
C -133.534 246.007 -42.013
C -131.122 244.281 -43.546
C -128.951 243.481 -46.672
C -127.630 240.500 -48.524
C -126.254 238.912 -50.853
C -123.647 237.924 -52.711
C -120.895 237.127 -54.438
C -118.109 235.142 -55.232
C -115.552 235.143 -57.553
C -113.187 234.688 -60.886
C -110.371 234.417 -61.662
C -106.599 233.798 -62.608
C -103.889 233.291 -63.772
C -100.350 233.049 -64.712
C -97.427 233.848 -65.857
C -94.311 234.442 -66.098
C -91.237 235.537 -65.754
C -88.239 236.879 -65.715
C -84.916 238.195 -65.123
C -81.769 239.271 -64.814
C -79.015 240.766 -64.283
C -77.005 244.125 -63.588
C -74.129 245.645 -62.742
C -71.226 247.120 -62.376
C -69.072 249.440 -62.576
C -66.724 252.486 -62.347
C -66.339 255.068 -60.622
C -64.909 257.703 -58.882
C -64.386 260.857 -57.795
C -62.986 263.773 -55.703
C -62.196 266.556 -54.103
C -62.724 270.602 -54.072
C -62.314 273.058 -52.815
C -62.862 276.349 -50.293
C -62.718 278.901 -48.681
C -62.266 282.057 -47.329
C -62.497 285.216 -46.220
C -63.158 287.889 -44.339
C -63.626 289.591 -41.421
C -64.522 291.738 -38.997
C -65.309 293.433 -36.367
C -66.422 295.788 -33.958
C -67.039 297.522 -31.191
C -67.917 299.743 -29.132
C -69.782 302.316 -27.351
C -69.909 304.587 -25.009
C -72.149 306.938 -23.661
C -72.604 311.313 -23.104
C -74.435 314.204 -22.616
C -77.288 316.038 -27.341
C -75.736 319.116 -28.118
C -75.136 323.235 -27.709
C -72.250 326.986 -29.269
C -72.045 329.254 -30.407
C -70.549 331.458 -32.802
C -71.622 334.613 -33.708
C -70.877 337.270 -34.457
C -70.844 339.067 -34.707
C -67.305 341.236 -34.737
C -65.115 343.603 -35.589
C -63.711 346.338 -36.801
C -64.355 351.258 -36.553
C -66.627 353.638 -37.144
C -65.410 354.080 -39.120
C -66.717 356.641 -42.866
C -65.112 356.087 -45.199
C -57.672 353.835 -46.660
C -55.360 354.209 -51.722
C -54.237 355.666 -55.143
C -54.710 357.373 -57.289
C -55.229 359.394 -60.572
C -52.024 361.148 -62.686
C -47.622 362.840 -61.758
C -46.437 366.040 -63.760
C -42.732 368.017 -61.749
C -40.116 370.523 -62.376
C -36.374 372.541 -60.946
C -33.539 372.785 -63.212
C -31.066 375.768 -63.641
C -26.182 375.354 -64.924
C -23.353 376.072 -63.991
C -20.454 374.521 -64.104
C -17.261 376.014 -64.548
C -14.059 375.254 -64.321
C -11.940 376.065 -65.196
C -7.845 378.073 -67.309
C -5.613 375.220 -66.975
C -4.052 372.211 -65.950
C -0.918 370.100 -69.673
C -0.179 368.611 -65.511
C 0.511 367.444 -60.988
C 1.769 366.982 -58.758
C 1.908 364.198 -56.567
C 1.225 359.240 -57.746
C 2.816 354.899 -58.096
C -0.288 352.649 -56.348
C -2.338 349.580 -55.416
C -4.182 349.019 -50.935
C -5.537 348.503 -48.779
C -5.312 346.758 -43.931
C -6.899 346.109 -41.469
C -10.095 347.503 -39.439
C -8.503 346.819 -36.027
C -8.716 346.598 -32.099
C -9.688 343.871 -28.996
C -10.175 346.545 -25.748
C -10.390 347.003 -20.970
C -12.047 346.448 -16.900
C -10.102 346.912 -13.129
C -9.086 347.285 -9.357
C -9.762 347.760 -7.258
C -10.918 348.040 -3.477
C -8.178 348.943 -1.867
C -7.348 349.233 2.624
C -5.537 351.926 3.309
C -11.174 357.826 7.567
C -8.729 359.815 9.368
C -9.761 362.080 11.485
C -8.871 365.493 12.611
C -8.076 368.667 13.017
C -10.280 372.079 12.625
C -13.053 374.438 13.070
C -16.127 372.410 15.983
C -18.634 373.240 19.488
C -20.273 374.219 21.460
C -22.204 376.843 22.642
C -23.419 379.400 24.945
C -24.331 383.744 23.551
C -25.041 387.244 26.268
C -26.792 389.846 27.586
C -29.437 392.312 29.478
C -31.546 396.139 29.784
C -32.930 400.645 31.036
C -34.818 403.624 32.100
C -36.807 406.389 32.074
C -37.987 408.031 35.257
C -37.983 407.219 39.285
C -39.012 409.260 42.281
C -39.943 413.396 44.109
C -40.329 415.825 45.804
C -40.469 416.529 47.916
C -43.037 417.666 48.525
C -46.108 417.190 52.112
C -48.659 417.943 55.356
C -49.642 418.602 58.322
C -51.641 419.001 60.694
C -52.515 417.584 64.371
C -54.069 416.405 67.240
C -54.302 416.883 71.175
C -55.476 414.190 73.606
C -55.144 413.221 76.921
C -53.217 411.365 78.838
C -50.322 410.650 81.816
C -50.128 409.046 85.242
C -52.684 407.349 88.648
C -53.159 404.778 90.130
C -49.541 403.183 91.300
C -46.937 403.633 94.248
C -46.390 401.869 97.294
C -46.114 398.743 101.408
C -45.464 396.901 102.438
C -43.842 395.214 104.742
C -43.746 392.307 108.045
C -44.243 390.490 110.321
C -44.729 387.524 111.996
C -45.572 387.209 115.603
C -41.539 384.357 118.664
C -39.233 382.526 120.771
C -37.193 378.893 122.234
C -35.738 377.192 124.891
C -34.081 373.650 125.464
C -33.142 372.305 129.059
C -36.614 370.497 132.362
C -35.803 369.565 134.701
C -35.840 367.985 138.537
C -38.028 365.617 141.763
C -37.652 364.193 145.301
C -39.015 361.554 147.589
C -42.264 363.453 152.922
C -41.639 361.548 156.285
C -43.122 361.635 159.494
C -42.961 360.451 161.480
C -44.348 358.891 163.937
C -47.307 355.752 164.124
C -49.661 354.894 165.317
C -53.004 353.871 165.095
C -57.017 352.771 165.617
C -60.695 352.896 167.786
C -62.379 354.870 169.120
C -65.240 357.209 169.043
C -66.376 362.067 168.729
C -69.584 364.231 169.317
C -72.498 363.422 170.727
C -73.934 365.536 172.455
C -76.203 368.643 172.101
C -76.984 370.850 173.660
C -76.736 372.849 175.400
C -79.774 375.305 179.032
C -82.264 377.145 181.252
C -84.508 378.808 182.910
C -87.738 380.270 182.830
C -90.699 381.760 183.359
C -93.485 383.470 183.965
C -96.796 383.910 184.191
C -99.927 385.049 184.326
C -103.274 385.806 184.709
C -106.286 387.030 184.955
C -109.303 388.229 184.951
C -112.391 389.365 184.706
C -114.679 391.954 184.100
C -116.946 394.210 182.825
C -119.774 396.178 182.029
C -123.010 397.505 181.700
C -125.177 399.230 180.520
C -126.934 402.841 180.053
C -129.523 404.827 178.528
C -132.014 406.841 176.868
C -134.295 408.423 175.294
C -136.842 410.329 173.787
C -139.143 412.012 172.252
C -140.145 413.978 169.397
C -140.323 415.605 166.530
C -140.733 416.353 163.557
C -141.746 416.784 160.313
C -143.442 419.179 157.759
C -143.547 419.935 154.280
C -144.143 420.268 150.737
C -144.567 420.778 147.526
C -144.954 421.062 143.742
C -145.090 421.943 141.085
C -144.152 422.479 137.985
C -143.105 423.309 134.712
C -141.287 422.642 131.589
C -139.691 422.147 129.136
C -138.166 421.404 125.880
C -136.758 420.822 123.260
C -133.186 421.825 121.353
C -130.398 422.077 118.935
C -128.241 419.976 117.056
C -125.992 419.413 114.546
C -123.509 418.699 112.956
C -120.438 418.503 111.713
C -117.384 416.549 111.396
C -114.104 416.772 109.602
C -111.460 415.539 107.560
C -107.970 414.989 107.703
C -104.804 415.175 106.137
C -101.936 412.948 106.510
C -98.748 411.374 106.188
C -95.758 411.323 105.968
C -92.590 410.631 105.499
C -88.911 409.612 106.354
C -86.351 407.553 107.817
C -83.471 407.097 108.676
C -80.804 405.889 110.440
C -78.225 403.694 110.775
C -75.690 403.782 114.319
C -72.248 403.281 116.532
C -71.778 401.542 119.722
C -69.870 400.197 121.888
C -68.648 399.368 125.214
C -67.070 399.154 127.755
C -65.860 398.527 130.958
C -65.760 397.579 133.939
C -65.251 395.826 136.939
C -64.004 396.236 140.567
C -62.589 396.014 144.085
C -63.806 396.109 147.307
C -64.696 397.473 150.879
C -65.403 397.366 154.001
C -65.920 396.736 157.342
C -66.556 396.966 160.591
C -67.498 398.223 163.534
C -68.953 398.813 166.512
C -70.853 398.723 169.193
C -71.524 399.773 172.961
C -72.536 399.501 176.219
C -75.408 401.447 178.012
C -77.447 403.750 180.448
C -80.490 403.815 181.882
C -83.128 404.234 184.106
C -85.730 405.647 185.551
C -88.220 407.460 187.070
C -91.037 408.484 188.874
C -94.033 409.628 189.290
C -97.430 409.776 190.763
C -100.231 412.023 190.919
C -102.872 415.109 191.862
C -105.828 417.119 190.396
C -108.756 418.199 189.861
C -111.492 420.074 189.255
C -114.252 421.570 188.229
C -116.370 424.341 186.607
C -117.546 426.323 184.548
C -118.713 428.255 182.443
C -120.845 430.040 180.569
C -123.999 430.819 178.634
C -124.290 433.148 175.739
C -126.130 435.342 173.738
C -127.107 435.892 170.594
C -127.472 438.196 167.482
C -130.023 439.064 164.875
C -131.304 440.645 162.487
C -131.560 441.602 159.286
C -131.575 442.437 156.047
C -132.590 442.145 152.698
C -131.988 443.747 149.699
C -131.986 446.269 146.451
C -131.383 446.287 143.580
C -130.807 446.172 139.686
C -130.503 446.537 136.732
C -129.650 446.545 133.162
C -128.051 447.097 130.400
C -126.481 446.703 127.662
C -124.393 445.859 125.276
C -122.131 445.373 122.944
C -119.726 444.277 120.466
C -117.634 443.445 117.997
C -115.257 442.578 116.074
C -111.365 442.094 115.420
C -108.891 440.902 113.484
C -106.500 440.153 111.371
C -103.631 440.284 110.026
C -99.970 440.103 108.838
C -97.237 438.873 109.736
C -94.104 437.390 109.701
C -90.858 436.846 110.456
C -87.433 435.092 110.631
C -84.390 433.923 111.182
C -80.773 434.807 112.854
C -78.201 433.992 113.558
C -75.029 432.363 115.743
C -72.416 431.293 116.820
C -69.163 430.513 117.717
C -66.162 430.128 119.168
C -63.675 429.016 121.092
C -61.921 426.681 122.854
C -59.947 425.005 124.994
C -58.338 423.019 126.962
C -56.242 421.450 129.357
C -54.524 419.300 131.221
C -52.514 417.982 133.262
C -50.534 417.231 136.226
C -48.196 415.475 137.677
C -46.596 415.181 140.794
C -46.908 412.770 145.606
C -45.476 412.064 149.757
C -44.482 410.452 153.265
C -43.441 408.005 156.036
C -42.150 408.586 158.377
C -40.353 407.652 161.208
C -38.872 405.530 162.764
C -39.124 405.441 166.030
C -38.855 404.206 168.974
C -37.899 402.971 172.441
C -37.026 401.390 175.564
C -35.328 400.245 177.587
C -34.058 398.763 179.695
C -31.188 397.221 180.743
C -29.404 395.839 181.238
C -27.077 395.746 182.735
C -22.568 400.036 187.185
C -19.226 400.653 186.305
C -16.087 400.623 188.312
C -13.303 398.102 190.921
C -8.122 399.525 189.256
C -6.153 395.311 191.014
C -5.123 393.575 191.795
C -4.316 390.475 193.671
C -3.678 386.767 192.572
C -2.289 383.744 192.374
C -3.526 380.218 192.980
C -2.415 378.866 195.368
C -2.362 377.665 198.214
C -1.967 374.546 199.032
C -3.074 371.888 201.103
C -3.729 369.024 202.727
C -4.099 366.179 204.406
C -5.786 363.536 205.577
C -6.946 360.894 207.251
C -8.383 358.041 208.560
C -9.365 355.392 210.189
C -10.476 352.908 211.958
C -11.776 350.543 213.857
C -11.791 348.603 216.779
C -12.299 347.196 219.880
C -13.137 345.152 222.642
C -14.442 342.685 224.775
C -15.191 341.429 227.406
C -14.151 339.512 230.810
C -15.144 338.104 233.973
C -16.116 336.846 237.212
C -17.200 335.799 240.025
C -18.211 334.431 243.107
C -19.225 333.317 245.974
C -19.816 333.911 249.482
C -20.117 335.196 252.509
C -21.179 336.613 255.045
C -22.942 337.854 257.707
C -23.558 337.642 261.543
C -24.643 339.602 264.312
C -26.339 341.361 266.967
C -27.667 342.983 269.487
C -29.368 345.061 272.197
C -30.035 346.437 274.545
C -30.447 348.962 276.602
C -30.675 351.599 278.947
C -31.326 355.089 279.894
C -31.715 357.944 280.608
C -32.657 361.328 281.673
C -33.291 364.178 282.487
C -31.235 367.708 283.329
C -30.379 371.202 284.194
C -31.208 374.515 283.229
C -31.257 377.894 283.733
C -30.857 380.891 283.478
C -29.604 383.950 283.195
C -29.099 386.867 281.079
C -27.683 390.321 281.380
C -27.716 393.861 280.991
C -25.828 396.426 279.454
C -24.408 399.661 279.620
C -23.896 402.072 276.928
C -23.063 404.988 275.044
C -21.323 407.294 274.244
C -19.995 410.058 273.089
C -17.983 412.425 270.710
C -17.082 413.871 267.543
C -15.204 415.512 265.806
C -13.554 416.617 263.023
C -13.219 418.836 260.465
C -10.039 418.361 257.525
C -7.250 419.549 254.729
C -6.700 418.296 251.331
C -5.438 418.634 248.426
C -3.767 417.595 245.364
C -1.817 417.154 243.130
C -0.076 416.134 240.294
C 0.666 414.541 237.704
C 1.150 413.442 234.404
C 3.771 411.901 232.029
C 6.040 410.719 229.221
C 6.739 407.748 227.622
C 8.618 404.453 226.608
C 9.461 401.968 224.773
C 10.181 399.615 222.370
C 11.343 397.011 220.673
C 12.846 394.111 219.997
C 13.612 390.995 218.977
C 13.530 387.930 217.793
C 15.427 384.749 216.365
C 16.033 382.000 214.419
C 16.278 378.268 215.544
C 17.554 374.629 216.266
C 16.315 371.501 216.325
C 15.903 368.064 216.017
C 15.820 364.890 216.898
C 16.098 361.645 217.986
C 15.784 358.188 218.428
C 14.833 355.464 219.887
C 13.445 352.034 220.088
C 13.218 349.326 222.440
C 13.977 346.005 224.845
C 12.796 344.289 228.099
C 11.433 342.241 230.093
C 10.676 340.166 232.640
C 9.474 338.446 235.190
C 9.242 337.232 238.833
C 8.899 337.185 241.903
C 8.508 337.188 244.966
C 7.518 336.386 248.068
C 5.211 335.154 250.799
C 5.283 336.190 254.378
C 4.686 335.572 257.763
C 3.067 336.744 260.437
C 2.982 337.872 264.159
C 0.818 337.482 267.195
C 0.005 337.677 270.219
C -0.924 339.296 273.001
C -1.798 341.146 275.648
C -4.077 342.644 277.861
C -3.963 344.581 280.717
C -3.737 346.003 284.569
C -4.595 348.276 286.213
C -6.000 351.222 288.417
C -6.855 353.242 290.451
C -7.867 356.146 292.454
C -7.708 358.925 294.110
C -8.171 361.918 295.084
C -8.448 365.176 295.358
C -8.362 368.430 295.800
C -8.645 372.042 295.856
C -8.948 375.352 296.190
C -8.859 378.526 296.068
C -7.023 381.874 294.960
C -7.090 385.213 294.584
C -6.998 388.488 294.662
C -5.703 391.383 294.739
C -4.047 394.828 294.254
C -2.746 396.542 291.983
C -1.763 399.211 290.000
C 0.241 401.205 288.155
C 1.321 404.020 285.757
C 2.705 406.164 283.655
C 6.266 407.459 282.139
C 7.652 409.073 280.335
C 9.527 410.382 276.834
C 10.935 411.853 274.600
C 12.852 413.824 272.495
C 15.109 415.152 270.397
C 16.778 416.000 267.637
C 17.125 416.746 264.327
C 18.203 417.235 261.182
C 18.776 417.652 258.036
C 20.108 418.036 254.769
C 20.598 418.642 251.539
C 21.885 419.125 248.701
C 23.923 418.844 245.695
C 24.877 420.058 242.818
C 27.040 419.284 240.156
C 25.727 417.395 235.974
C 25.098 416.754 231.946
C 25.575 416.982 229.788
C 23.777 417.835 226.167
C 23.607 419.364 221.674
C 21.900 419.681 218.883
C 22.483 422.287 215.267
C 22.587 421.109 212.567
C 22.544 422.860 208.516
C 25.288 420.303 206.150
C 26.681 416.345 204.816
C 26.733 413.668 201.678
C 25.590 411.818 198.676
C 25.168 411.951 195.307
C 24.107 410.959 191.828
C 22.985 409.351 189.546
C 21.052 407.461 187.389
C 19.597 407.174 183.743
C 17.293 403.639 181.383
C 18.092 400.037 178.997
C 18.569 397.773 176.762
C 16.144 396.702 175.631
C 16.766 394.874 174.659
C 17.811 391.822 173.840
C 17.242 389.628 172.788
C 18.948 387.243 169.885
C 19.434 387.225 166.602
C 22.055 390.703 162.986
C 25.787 390.105 160.920
C 27.894 389.678 158.084
C 30.137 387.286 155.469
C 32.410 385.446 153.037
C 38.000 383.015 154.890
C 42.257 382.818 154.072
C 44.928 385.694 153.379
C 48.263 388.432 153.026
C 50.221 390.179 149.348
C 53.089 391.060 147.660
C 57.673 389.608 150.443
C 60.877 388.386 147.984
C 63.227 389.082 145.816
C 66.179 390.214 144.738
C 69.647 393.613 143.083
C 73.584 394.708 142.167
C 75.442 398.261 140.586
C 77.408 399.909 138.561
C 79.116 402.721 136.727
C 81.763 403.742 135.498
C 85.916 400.227 132.027
C 88.050 401.175 130.181
C 90.114 404.055 130.711
C 92.817 406.492 132.335
C 96.749 408.020 132.493
C 99.754 409.684 131.291
C 103.788 410.345 131.615
C 105.073 411.048 128.216
C 107.841 413.430 128.611
C 111.467 416.721 127.492
C 112.270 416.521 122.836
C 114.897 418.913 121.273
C 117.381 421.111 120.502
C 118.023 422.478 116.320
C 117.871 425.066 113.814
C 116.495 423.742 109.438
C 119.965 422.742 107.866
C 120.261 423.790 103.918
C 120.477 424.206 99.234
C 123.959 422.765 96.051
C 123.537 424.445 92.461
C 128.303 421.922 90.711
C 128.587 420.785 86.780
C 130.766 420.833 83.914
C 130.321 419.790 80.773
C 130.737 419.611 76.499
C 126.610 417.345 72.853
C 125.068 416.665 70.404
C 124.917 413.895 66.425
C 124.555 414.682 61.779
C 124.727 413.335 57.597
C 126.609 412.358 55.832
C 129.960 409.215 54.670
C 132.970 405.891 55.024
C 135.908 404.150 54.184
C 135.787 399.040 49.922
C 136.151 394.651 48.244
C 137.410 394.115 47.563
C 138.792 392.242 45.818
C 140.755 391.376 43.396
C 142.811 390.409 42.407
C 145.945 391.349 40.557
C 148.773 391.129 40.302
C 151.644 391.803 38.539
C 153.328 390.156 36.688
C 153.246 388.650 33.789
C 157.418 388.750 32.113
C 159.622 386.630 30.071
C 162.428 385.617 32.757
C 166.766 384.669 33.071
C 169.939 386.048 33.102
C 172.032 388.398 34.386
C 175.518 390.225 34.703
C 177.545 390.207 32.995
C 179.166 393.723 29.930
C 181.105 396.075 28.534
C 185.104 396.590 28.376
C 189.030 395.240 24.174
C 192.256 395.332 19.446
C 196.324 392.520 16.440
C 199.771 392.565 16.556
C 201.614 392.931 17.094
C 203.885 390.685 17.005
C 208.029 395.827 22.652
C 211.230 394.085 22.342
C 213.990 393.757 23.243
C 216.419 396.308 18.783
C 219.359 395.414 18.123
C 219.998 394.623 16.628
C 223.454 393.229 17.135
C 224.284 391.626 11.925
C 227.583 390.091 11.192
C 228.973 389.482 8.625
C 230.968 388.515 7.067
C 233.269 387.193 5.193
C 236.607 386.006 5.035
C 239.613 384.698 4.311
C 242.604 383.590 3.375
C 245.296 381.607 3.525
C 248.309 380.187 3.343
C 251.186 378.284 3.201
C 254.135 376.933 2.861
C 257.132 375.692 2.744
C 260.203 374.492 2.871
C 263.660 374.824 2.380
C 267.059 375.318 2.618
C 270.584 375.042 2.710
C 273.903 373.900 2.830
C 276.876 374.103 3.256
C 280.534 375.294 2.011
C 284.068 375.553 2.655
C 287.579 375.958 3.378
C 290.646 376.206 4.227
C 294.096 376.436 4.892
C 297.230 376.709 5.656
C 299.888 378.648 7.136
C 301.725 380.925 8.665
C 303.218 382.602 10.793
C 305.033 383.846 13.419
C 308.403 385.434 14.539
C 309.796 387.568 17.028
C 311.312 389.175 19.882
C 312.727 390.825 22.335
C 314.114 392.661 25.379
C 315.407 394.429 27.126
C 315.792 396.911 29.239
C 316.320 399.721 31.319
C 315.310 402.086 33.944
C 314.409 404.068 35.961
C 313.603 406.269 38.786
C 312.830 408.166 41.020
C 311.242 412.000 41.442
C 309.902 415.159 42.825
C 307.450 416.284 45.131
C 306.032 418.675 47.118
C 304.122 420.662 48.386
C 302.007 423.147 48.988
C 298.595 424.140 49.769
C 296.716 427.280 50.565
C 294.475 429.301 52.458
C 291.490 431.149 52.031
C 289.620 434.079 52.679
C 286.009 434.446 53.068
C 282.731 435.746 53.626
C 280.517 437.744 53.319
C 277.835 439.614 53.530
C 274.245 440.951 52.733
C 270.703 440.664 52.185
C 268.058 441.812 51.221
C 264.887 441.930 49.949
C 261.522 442.149 50.402
C 258.817 442.026 46.988
C 255.393 442.822 44.832
C 253.190 440.502 43.046
C 250.404 439.852 41.647
C 248.168 438.471 39.131
C 246.237 438.069 36.872
C 244.163 436.860 34.352
C 242.776 434.865 32.378
C 240.582 432.659 30.749
C 239.018 431.855 27.315
C 236.965 430.849 24.282
C 237.148 428.489 21.778
C 237.785 426.893 18.248
C 237.487 424.794 15.848
C 236.670 422.405 13.512
C 236.495 420.482 10.814
C 237.258 419.109 7.871
C 237.985 417.006 5.344
C 238.697 414.377 3.505
C 238.928 412.639 -0.056
C 238.723 410.181 -2.429
C 241.635 408.552 -4.457
C 243.988 407.337 -7.352
C 245.954 404.696 -8.046
C 247.645 402.118 -9.653
C 250.110 400.531 -11.155
C 252.722 399.209 -12.951
C 255.021 397.078 -14.505
C 257.866 395.606 -14.944
C 260.139 392.767 -15.654
C 263.583 392.187 -16.502
C 267.234 391.794 -18.478
C 271.043 391.800 -17.832
C 274.031 390.817 -17.463
C 277.382 390.451 -17.494
C 280.619 390.064 -16.970
C 284.310 391.126 -16.747
C 286.915 392.559 -15.905
C 289.495 393.992 -14.998
C 292.648 394.604 -14.037
C 295.960 394.013 -12.309
C 298.321 396.636 -11.113
C 301.539 397.736 -10.317
C 303.377 399.021 -7.844
C 305.831 401.694 -6.443
C 308.910 401.881 -4.312
C 311.426 403.182 -2.964
C 312.989 405.192 -0.787
C 314.305 407.308 1.447
C 315.701 408.187 4.547
C 316.971 411.018 6.063
C 319.318 414.120 7.396
C 319.579 415.972 9.656
C 320.026 418.251 12.837
C 320.745 420.154 15.030
C 320.982 422.516 17.829
C 320.800 425.260 19.540
C 320.050 427.429 21.744
C 318.549 429.492 23.807
C 317.126 431.844 25.605
C 315.254 434.011 27.824
C 313.778 436.125 29.949
C 311.934 438.125 31.592
C 308.884 440.672 31.719
C 306.769 442.554 33.531
C 305.034 444.726 35.266
C 303.297 447.323 35.812
C 300.737 450.168 36.258
C 297.715 450.755 35.703
C 294.464 451.928 35.985
C 291.517 453.312 35.091
C 287.830 454.407 35.295
C 284.697 455.405 34.939
C 282.131 457.384 32.459
C 279.532 458.206 31.869
C 275.622 458.192 30.387
C 272.744 458.705 29.619
C 269.611 459.886 28.734
C 266.775 460.850 27.221
C 263.759 460.828 25.798
C 260.577 459.713 25.289
C 257.543 458.928 24.077
C 254.634 457.817 23.236
C 251.513 457.041 21.735
C 248.447 455.959 21.049
C 245.633 455.452 19.720
C 242.966 454.785 17.331
C 239.779 454.536 16.668
C 237.641 453.811 13.972
C 236.273 453.939 10.498
C 233.087 454.074 6.998
C 231.131 453.599 4.221
C 229.532 454.735 2.249
C 225.966 454.612 0.380
C 222.604 455.850 0.096
C 219.576 456.176 -1.034
C 217.520 457.553 -3.576
C 215.118 458.534 -5.705
C 212.602 459.620 -7.588
C 210.891 460.030 -10.435
C 208.907 461.015 -12.928
C 206.885 461.565 -15.673
C 204.819 462.534 -18.002
C 202.946 463.647 -20.408
C 201.252 464.876 -22.959
C 199.284 467.381 -24.427
C 197.996 470.070 -26.148
C 196.313 472.268 -28.349
C 194.511 473.705 -31.000
C 193.503 475.924 -32.766
C 191.049 479.074 -33.401
C 189.970 481.745 -35.563
C 189.009 484.518 -37.661
C 188.321 486.895 -39.677
C 187.291 489.491 -41.821
C 186.508 491.920 -43.813
C 187.010 495.334 -44.864
C 188.040 498.445 -45.266
C 189.566 500.977 -46.174
C 191.234 503.489 -47.803
C 190.999 507.078 -49.284
C 193.001 509.926 -50.039
C 195.103 512.530 -51.391
C 196.930 515.038 -52.445
C 199.314 517.748 -53.681
C 200.645 520.156 -54.217
C 202.911 522.519 -53.985
C 205.173 525.210 -53.608
C 208.500 526.620 -52.940
C 211.162 527.738 -52.253
C 214.513 529.197 -51.910
C 217.271 530.372 -51.465
C 219.446 532.129 -48.368
C 222.115 533.706 -46.351
C 225.521 533.199 -45.490
C 228.519 534.258 -44.238
C 231.039 534.587 -42.582
C 233.241 535.041 -40.141
C 235.798 533.565 -38.013
C 238.231 534.679 -35.393
C 241.439 534.901 -33.863
C 243.022 534.154 -30.789
C 245.269 535.101 -28.228
C 247.419 532.981 -26.177
C 249.810 531.785 -23.811
C 251.167 531.686 -21.139
C 253.143 531.254 -18.562
C 254.564 529.675 -15.276
C 255.719 526.993 -13.178
C 256.497 525.891 -10.453
C 256.984 523.646 -7.922
C 259.030 521.595 -6.136
C 257.441 519.177 -2.878
C 257.500 517.120 0.695
C 256.419 513.694 1.412
C 256.403 511.135 3.309
C 254.989 508.256 5.028
C 253.917 506.329 7.060
C 252.471 503.683 8.799
C 250.934 501.016 9.364
C 250.012 497.701 10.065
C 247.672 495.558 12.261
C 245.845 492.999 14.392
C 243.015 491.051 14.126
C 239.325 489.811 14.637
C 236.885 487.741 14.753
C 234.664 485.121 14.941
C 231.964 483.218 15.257
C 228.765 482.311 15.526
C 225.728 480.913 15.131
C 223.125 479.225 14.045
C 219.563 477.604 14.711
C 217.001 475.343 14.532
C 213.467 475.838 12.946
C 209.593 476.126 12.396
C 207.342 475.447 9.989
C 204.480 474.493 8.264
C 201.610 474.794 6.674
C 198.498 475.341 5.328
C 195.514 475.129 3.514
C 193.380 475.925 1.219
C 190.915 475.307 -1.478
C 188.402 477.093 -3.326
C 184.902 478.987 -4.571
C 183.623 481.662 -7.048
C 182.232 483.026 -9.545
C 180.504 485.023 -11.640
C 179.287 487.010 -13.981
C 178.005 490.304 -15.498
C 177.861 493.224 -16.500
C 177.784 496.136 -17.522
C 177.249 498.851 -19.416
C 176.943 500.917 -22.568
C 177.541 504.583 -22.867
C 176.973 507.670 -24.400
C 178.514 510.203 -25.934
C 179.252 513.998 -26.363
C 179.610 516.527 -29.107
C 179.894 519.366 -30.412
C 181.520 522.194 -31.175
C 183.341 524.939 -31.762
C 185.503 526.973 -33.639
C 186.946 530.098 -33.365
C 187.798 534.121 -33.426
C 190.071 535.966 -33.602
C 193.142 538.381 -34.103
C 195.156 540.563 -34.468
C 198.031 542.840 -34.595
C 200.307 544.949 -33.665
C 203.104 546.332 -33.043
C 206.113 547.109 -31.992
C 208.945 548.109 -30.660
C 212.290 548.734 -29.419
C 215.353 549.574 -28.382
C 218.159 550.013 -26.956
C 220.428 549.809 -23.698
C 223.471 550.003 -22.284
C 226.349 550.653 -20.858
C 228.355 551.434 -18.527
C 230.739 551.823 -15.526
C 231.882 550.121 -13.162
C 233.995 548.812 -10.746
C 235.042 547.687 -7.739
C 237.277 546.015 -5.084
C 238.753 544.565 -2.505
C 238.461 543.896 1.510
C 239.438 542.645 3.803
C 240.067 539.774 6.778
C 240.943 538.085 9.126
C 242.029 536.690 12.104
C 242.390 535.247 15.112
C 242.638 532.983 17.548
C 243.424 529.951 18.898
C 243.644 527.155 20.748
C 244.023 524.263 22.125
C 244.047 521.372 24.183
C 244.639 518.417 25.583
C 244.735 515.953 27.548
C 243.831 513.317 29.895
C 244.732 510.885 31.878
C 243.304 508.520 34.053
C 241.855 506.862 36.802
C 241.580 504.597 39.954
C 240.153 500.935 42.467
C 241.115 497.433 44.826
C 237.740 496.027 47.201
C 235.920 493.872 49.767
C 233.768 493.686 52.525
C 233.799 492.682 53.964
C 235.898 490.152 56.399
C 235.120 487.403 59.447
C 234.442 483.324 61.118
C 237.386 482.450 62.868
C 235.703 480.368 65.421
C 236.375 478.804 68.167
C 235.887 475.309 70.185
C 236.450 472.293 71.255
C 236.078 470.012 73.945
C 235.960 467.435 76.094
C 236.129 464.861 78.190
C 234.893 462.530 80.251
C 234.329 460.221 82.591
C 233.370 457.680 84.722
C 232.956 455.343 86.958
C 232.477 453.197 89.346
C 231.873 451.202 91.904
C 232.850 449.646 94.892
C 233.449 448.681 98.142
C 233.597 447.071 101.288
C 233.069 445.003 104.078
C 233.279 444.149 106.956
C 235.414 442.590 110.015
C 235.583 441.672 113.494
C 235.804 440.909 117.013
C 235.773 440.312 120.148
C 235.897 439.424 123.553
C 235.950 438.761 126.722
C 236.683 439.832 130.087
C 237.535 441.502 132.805
C 237.505 443.305 135.318
C 236.862 445.008 138.221
C 237.663 445.324 142.014
C 237.714 447.695 144.672
C 237.147 449.903 147.469
C 236.870 451.929 150.032
C 236.328 454.460 152.835
C 236.597 456.166 155.041
C 237.037 458.952 156.721
C 237.755 461.868 158.586
C 237.602 465.491 159.184
C 237.589 468.434 159.567
C 237.205 471.990 160.392
C 236.999 474.961 160.955
C 239.334 478.388 160.496
C 240.557 481.879 160.486
C 239.543 485.105 159.405
C 239.789 488.512 159.398
C 240.167 491.411 158.586
C 241.332 494.299 157.439
C 241.134 496.879 154.881
C 242.675 500.215 154.158
C 242.618 503.670 153.296
C 243.907 505.861 150.837
C 245.395 508.963 150.020
C 244.980 510.972 147.002
C 245.172 513.554 144.543
C 246.580 515.592 142.855
C 247.492 518.072 140.918
C 248.586 519.953 137.666
C 248.331 520.916 134.210
C 249.508 522.169 131.703
C 250.079 522.781 128.389
C 249.541 524.631 125.584
C 251.430 523.534 121.813
C 253.061 524.133 118.074
C 252.308 522.428 114.920
C 252.448 522.298 111.741
C 252.868 520.754 108.472
C 253.867 519.881 105.783
C 254.434 518.377 102.696
C 254.140 516.419 100.271
C 253.366 514.884 97.209
C 254.903 512.850 94.313
C 255.968 511.146 91.090
C 255.946 507.953 89.796
C 257.227 504.415 88.675
C 257.271 501.660 87.042
C 256.999 498.976 84.908
C 257.386 496.095 83.309
C 258.450 493.020 82.575
C 258.695 489.749 81.814
C 258.093 486.579 81.194
C 259.243 483.100 79.667
C 259.017 480.090 78.053
C 259.530 476.519 79.549
C 260.862 472.905 80.295
C 259.628 469.921 81.240
C 259.021 466.518 81.600
C 259.159 463.496 82.905
C 259.705 460.398 84.283
C 259.460 457.061 85.305
C 259.012 454.626 87.384
C 257.678 451.373 88.557
C 258.227 449.005 91.205
C 259.695 445.958 93.643
C 259.711 444.761 97.317
C 259.093 443.095 99.938
C 259.238 441.422 102.861
C 258.981 440.135 105.892
C 260.039 439.405 109.518
C 260.825 439.768 112.484
C 261.564 440.182 115.453
C 261.734 439.855 118.786
C 260.528 439.165 122.302
C 261.918 440.627 125.436
C 262.563 440.485 128.866
C 262.055 442.108 131.739
C 263.354 443.693 135.045
C 262.418 443.861 138.671
C 262.758 444.496 141.725
C 262.946 446.518 144.389
C 263.146 448.748 146.876
C 261.868 450.690 149.508
C 263.066 452.950 151.827
C 264.712 454.816 155.102
C 264.579 457.338 156.594
C 264.158 460.640 158.698
C 264.160 462.959 160.588
C 264.033 466.163 162.374
C 264.868 469.104 163.445
C 264.884 472.222 164.074
C 264.830 475.501 163.952
C 265.175 478.766 163.858
C 265.049 482.367 163.485
C 264.994 485.707 163.420
C 265.135 488.824 162.815
C 266.556 491.846 160.657
C 266.466 495.107 159.848
C 266.685 498.348 159.412
C 268.014 501.113 158.607
C 269.495 504.323 157.075
C 269.944 505.630 154.267
C 270.232 507.942 151.701
C 271.500 509.520 148.998
C 271.733 511.918 145.993
C 272.336 513.664 143.250
C 275.150 514.464 140.405
C 275.844 515.722 138.015
C 276.372 516.428 133.927
C 276.927 517.490 131.152
C 278.019 519.020 128.244
C 279.410 519.888 125.316
C 279.998 520.247 122.053
C 279.153 520.546 118.762
C 279.039 520.551 115.404
C 278.452 520.526 112.232
C 278.529 520.391 108.687
C 277.841 520.550 105.440
C 278.034 520.570 102.293
C 278.841 519.752 98.836
C 278.732 520.517 95.664
C 279.763 519.244 92.553
C 278.595 518.417 88.839
C 278.915 518.227 84.860
C 279.632 518.414 81.896
C 278.857 518.821 78.200
C 279.686 517.641 74.604
C 281.841 518.038 72.852
C 281.528 518.285 69.857
C 281.821 517.832 67.529
C 281.550 518.092 63.149
C 284.996 517.563 59.639
C 286.677 516.384 58.331
C 287.252 512.241 57.187
C 287.383 508.673 55.313
C 287.583 507.240 52.622
C 288.415 506.096 48.787
C 287.483 502.737 47.828
C 288.781 500.602 45.742
C 289.737 499.056 42.183
C 291.376 498.738 38.878
C 293.044 496.670 35.962
C 296.097 493.308 36.638
C 296.028 491.293 32.494
C 300.041 488.925 31.916
C 301.905 487.127 28.779
C 301.278 485.310 25.685
C 303.596 485.799 22.933
C 301.356 486.473 20.306
C 302.641 487.586 16.813
C 300.888 492.761 14.944
C 301.824 493.738 12.487
C 303.323 495.256 10.107
C 304.249 495.779 5.120
C 307.403 496.783 2.724
C 308.116 496.718 -1.309
C 309.409 497.541 -3.175
C 310.147 497.542 -7.926
C 310.408 499.330 -10.524
C 312.716 502.581 -13.513
C 313.043 506.608 -15.142
C 312.306 506.416 -18.915
C 314.429 505.957 -22.494
C 314.197 504.915 -26.051
C 312.650 505.591 -28.512
C 313.140 506.471 -31.900
C 312.639 507.783 -36.318
C 313.324 509.585 -39.899
C 312.110 511.171 -42.834
C 311.709 512.181 -46.809
C 312.230 513.708 -50.024
C 312.587 515.535 -53.811
C 312.913 514.933 -57.243
C 315.978 512.692 -60.373
C 318.538 512.068 -61.563
C 320.755 510.414 -63.890
C 322.087 506.400 -65.139
C 324.967 503.869 -64.330
C 327.022 500.718 -65.518
C 327.549 501.001 -69.162
C 327.152 499.386 -71.598
C 329.175 502.160 -72.839
C 329.047 505.511 -75.603
C 329.077 507.689 -77.701
C 326.582 511.524 -79.114
C 325.269 514.956 -80.185
C 324.541 518.299 -80.832
C 321.173 520.577 -81.611
C 318.723 522.637 -81.075
C 319.474 524.898 -79.446
C 317.701 528.894 -76.202
C 314.422 529.977 -75.441
C 313.441 532.594 -74.253
C 311.117 535.595 -72.914
C 309.254 537.793 -71.382
C 307.702 542.516 -72.138
C 305.097 544.837 -72.118
C 300.591 546.334 -72.132
C 299.375 549.472 -72.422
C 299.537 551.981 -72.819
C 299.471 554.318 -76.696
C 299.552 557.638 -76.590
C 302.166 559.948 -78.114
C 301.910 563.386 -75.598
C 302.877 565.717 -80.930
C 305.881 567.870 -83.308
C 307.388 570.891 -85.772
C 308.789 574.835 -87.407
C 311.004 577.823 -86.026
C 311.166 580.754 -87.324
C 311.746 583.103 -90.384
C 314.340 586.766 -90.356
C 313.646 590.027 -91.278
C 313.878 594.353 -92.731
C 315.339 597.114 -93.623
C 315.891 599.432 -96.251
C 316.703 601.961 -98.303
C 317.784 604.411 -100.273
C 317.451 607.004 -102.363
C 317.787 609.397 -104.662
C 317.783 612.118 -106.787
C 318.258 614.497 -108.966
C 318.638 616.711 -111.310
C 318.876 618.815 -113.841
C 320.558 620.073 -116.650
C 321.750 620.865 -119.780
C 322.672 622.400 -122.831
C 323.028 624.554 -125.583
C 323.776 625.342 -128.390
C 326.576 626.293 -131.147
C 327.370 627.158 -134.552
C 328.176 627.860 -137.998
C 328.655 628.467 -141.094
C 329.389 629.314 -144.431
C 329.969 629.962 -147.550
C 330.760 628.759 -150.857
C 331.433 626.942 -153.531
C 331.204 625.232 -156.098
C 330.457 623.787 -159.114
C 331.562 623.296 -162.811
C 331.274 621.019 -165.535
C 330.454 619.066 -168.457
C 329.934 617.209 -171.107
C 329.054 614.938 -174.044
C 329.102 613.238 -176.271
C 328.967 610.450 -177.999
C 329.085 607.462 -179.885
C 328.040 604.019 -180.630
C 327.286 601.190 -181.121
C 326.063 597.875 -182.113
C 325.137 595.073 -182.804
C 326.407 591.141 -182.230
C 326.647 587.450 -182.221
C 324.697 584.608 -181.374
C 324.023 581.260 -181.467
C 323.521 578.360 -180.728
C 323.740 575.257 -179.573
C 322.578 572.806 -177.148
C 323.084 569.173 -176.391
C 322.013 565.854 -175.669
C 322.390 563.379 -173.171
C 322.897 559.984 -172.318
C 321.628 558.138 -169.437
C 320.850 555.582 -167.069
C 321.467 553.227 -165.319
C 321.464 550.579 -163.390
C 321.648 548.449 -160.113
C 320.762 547.564 -156.742
C 321.277 546.022 -154.174
C 321.291 545.254 -150.843
C 319.971 543.595 -148.180
C 321.653 544.115 -144.194
C 322.638 543.072 -140.329
C 322.021 544.892 -137.210
C 321.835 544.956 -134.031
C 322.285 546.305 -130.681
C 323.175 546.858 -127.872
C 323.776 548.130 -124.688
C 323.746 550.076 -122.237
C 323.073 551.740 -119.218
C 324.765 553.263 -116.103
C 325.879 554.594 -112.725
C 326.566 557.666 -111.322
C 328.609 560.721 -109.942
C 329.204 563.349 -108.213
C 329.421 565.991 -106.021
C 330.382 568.650 -104.284
C 332.138 571.320 -103.328
C 333.160 574.398 -102.425
C 333.359 577.610 -101.754
C 335.218 580.639 -99.986
C 335.624 583.586 -98.295
C 337.233 586.899 -99.594
C 339.554 590.027 -100.062
C 339.273 593.240 -101.020
C 339.639 596.684 -101.315
C 340.721 599.567 -102.485
C 342.223 602.414 -103.682
C 342.992 605.702 -104.599
C 343.443 608.184 -106.623
C 343.164 611.684 -107.807
C 344.614 613.837 -110.293
C 347.103 616.396 -112.449
C 347.846 617.571 -116.053
C 347.990 619.362 -118.661
C 348.901 620.957 -121.489
C 349.335 622.288 -124.479
C 350.946 622.734 -127.944
C 351.931 622.195 -130.823
C 352.859 621.619 -133.711
C 353.480 621.914 -136.993
C 352.900 622.929 -140.589
C 354.190 621.171 -143.611
C 355.227 621.160 -146.946
C 354.628 619.755 -149.915
C 355.817 617.905 -153.123
C 355.280 618.021 -156.831
C 355.776 617.342 -159.854
C 355.714 615.364 -162.557
C 355.588 613.182 -165.090
C 354.139 611.674 -167.912
C 354.943 609.193 -170.174
C 356.386 606.978 -173.325
C 355.752 604.596 -174.915
C 354.704 601.545 -177.174
C 354.297 599.325 -179.137
C 353.521 596.287 -181.045
C 353.655 593.238 -182.130
C 352.910 590.235 -182.870
C 351.971 587.091 -182.876
C 351.421 583.853 -182.868
C 350.299 580.415 -182.644
C 349.349 577.213 -182.709
C 348.586 574.168 -182.208
C 348.901 570.859 -180.027
C 347.856 567.737 -179.354
C 347.154 564.553 -179.018
C 347.600 561.526 -178.180
C 347.991 558.025 -176.621
C 347.761 556.625 -173.833
C 347.135 554.300 -171.338
C 347.627 552.419 -168.578
C 346.877 550.025 -165.656
C 346.683 548.160 -162.931
C 348.848 546.612 -159.838
C 348.911 545.195 -157.436
C 348.774 544.342 -153.345
C 348.713 543.149 -150.568
C 349.027 541.360 -147.620
C 349.801 540.128 -144.596
C 349.906 539.599 -141.305
C 348.651 539.514 -138.135
C 348.167 539.515 -134.810
C 347.259 539.672 -131.719
C 346.974 539.755 -128.183
C 345.911 539.762 -125.034
C 345.740 539.668 -121.887
C 346.346 540.212 -118.337
C 345.685 539.481 -115.224
C 346.666 540.406 -111.977
C 347.105 536.659 -109.336
C 348.592 535.420 -106.334
C 347.681 534.855 -103.891
C 346.277 531.652 -103.396
C 344.137 531.408 -101.006
C 343.269 532.140 -97.072
C 343.112 532.793 -92.759
C 341.745 534.139 -90.540
C 342.506 538.562 -87.012
C 340.841 541.366 -85.255
C 337.386 543.085 -83.096
C 337.529 546.370 -80.845
C 336.173 547.968 -77.616
C 336.855 549.463 -75.715
C 336.661 549.400 -71.756
C 334.153 550.608 -69.074
C 331.231 550.819 -64.906
C 331.053 551.087 -61.673
C 330.059 553.122 -58.944
C 329.270 554.555 -56.012
C 328.762 555.934 -53.030
C 326.944 557.360 -50.609
C 325.772 559.053 -47.984
C 324.173 560.491 -45.283
C 323.146 562.073 -42.624
C 322.092 563.852 -40.121
C 320.943 565.834 -37.746
C 321.413 568.320 -35.317
C 321.636 571.213 -33.465
C 321.281 573.851 -31.135
C 320.179 576.039 -28.618
C 320.065 578.606 -27.051
C 321.657 581.143 -24.335
C 321.464 584.275 -22.570
C 321.353 587.487 -20.928
C 321.051 590.370 -19.595
C 320.824 593.440 -17.886
C 320.587 596.340 -16.464
C 321.396 599.855 -16.469
C 322.483 602.892 -17.171
C 322.750 605.778 -18.252
C 322.381 609.025 -19.282
C 323.067 612.764 -18.454
C 323.534 615.931 -20.015
C 323.359 619.202 -21.529
C 323.434 622.196 -22.864
C 323.355 625.553 -24.674
C 323.905 628.113 -25.672
C 324.888 630.433 -27.776
C 326.162 632.961 -29.894
C 326.804 634.453 -33.190
C 327.439 635.564 -35.869
C 327.830 637.262 -39.099
C 328.275 638.557 -41.803
C 331.340 638.939 -44.608
C 333.318 639.790 -47.616
C 333.105 639.570 -51.152
C 334.113 640.416 -54.305
C 335.169 640.354 -57.149
C 337.004 639.952 -59.884
C 337.505 638.129 -62.993
C 339.788 638.245 -65.959
C 340.549 638.281 -69.438
C 342.405 636.433 -71.815
C 344.588 636.401 -74.597
C 344.769 633.991 -77.332
C 345.645 632.258 -80.328
C 347.548 631.116 -82.342
C 349.079 629.852 -84.949
C 350.710 627.161 -87.275
C 350.829 624.063 -89.097
C 352.367 621.935 -90.629
C 353.205 618.872 -91.896
C 353.221 616.631 -94.457
C 354.977 612.678 -93.927
C 356.862 609.186 -95.045
C 355.883 605.716 -94.396
C 356.128 602.605 -95.030
C 356.332 599.047 -94.291
C 357.224 596.210 -93.907
C 357.572 592.836 -93.128
C 356.951 590.002 -91.954
C 355.985 586.664 -91.447
C 357.149 583.327 -89.898
C 357.941 579.763 -88.850
C 357.257 577.708 -86.171
C 357.755 575.714 -82.825
C 357.248 573.441 -80.627
C 356.471 570.705 -78.693
C 356.268 568.427 -76.289
C 356.643 566.927 -73.333
C 356.178 565.364 -70.387
C 354.903 563.976 -67.695
C 355.306 561.606 -64.535
C 354.478 559.291 -62.155
C 354.107 559.833 -58.305
C 354.556 559.626 -54.413
C 352.641 559.809 -51.653
C 351.268 559.310 -48.499
C 350.663 559.812 -45.299
C 350.437 560.358 -41.916
C 349.401 560.511 -38.578
C 348.325 561.918 -35.873
C 346.243 562.255 -32.825
C 346.128 564.213 -29.814
C 346.763 565.785 -26.004
C 346.349 569.039 -23.963
C 345.257 571.166 -21.886
C 344.894 573.572 -19.552
C 344.222 576.185 -17.648
C 344.929 579.494 -15.819
C 345.646 582.445 -15.245
C 346.329 585.411 -14.729
C 346.276 588.551 -13.555
C 344.793 591.799 -12.310
C 346.339 595.179 -12.590
C 346.785 598.452 -11.457
C 346.531 601.648 -12.389
C 348.008 605.227 -12.762
C 346.977 608.793 -12.235
C 347.317 611.903 -11.997
C 347.840 614.987 -13.196
C 348.429 617.951 -14.632
C 347.508 621.006 -16.100
C 349.083 623.800 -17.378
C 350.962 627.414 -17.944
C 351.335 629.495 -19.978
C 351.579 632.368 -22.660
C 352.021 634.779 -24.375
C 352.541 637.316 -26.976
C 353.970 639.079 -29.287
C 354.662 640.472 -32.062
C 355.353 641.179 -35.191
C 356.429 641.904 -38.208
C 357.134 642.451 -41.720
C 357.836 643.228 -44.892
C 358.703 643.424 -47.943
C 360.861 642.075 -50.998
C 361.544 642.114 -54.288
C 362.507 642.504 -57.397
C 364.459 642.400 -59.895
C 366.690 641.703 -62.957
C 367.545 639.308 -64.780
C 368.458 637.401 -67.528
C 370.166 635.164 -69.394
C 371.064 632.855 -72.343
C 372.164 630.631 -74.528
C 375.207 628.037 -75.342
C 376.271 626.030 -76.961
C 377.123 622.243 -78.518
C 378.023 619.817 -80.080
C 379.558 617.371 -81.991
C 381.234 614.735 -83.216
C 382.030 611.659 -84.229
C 381.418 608.562 -85.520
C 381.455 605.315 -86.384
C 381.017 602.248 -87.282
C 381.216 598.782 -88.017
C 380.724 595.690 -89.130
C 381.053 592.646 -89.885
C 381.805 589.084 -89.788
C 382.010 586.208 -91.320
C 382.863 582.862 -90.658
C 379.555 578.398 -89.763
C 377.899 575.390 -88.535
C 375.897 570.880 -91.724
C 376.588 568.776 -87.300
C 376.646 565.673 -85.927
C 379.621 562.297 -84.769
C 381.138 559.048 -83.830
C 384.072 555.972 -82.153
C 385.926 552.716 -82.667
C 385.866 549.516 -80.283
C 382.353 546.778 -79.518
C 380.648 543.026 -79.134
C 380.382 540.015 -78.075
C 383.078 536.857 -78.428
C 383.989 532.073 -77.045
C 383.611 529.486 -75.997
C 380.942 524.837 -76.296
C 379.009 522.716 -74.459
C 378.528 519.912 -73.656
C 376.168 517.794 -73.398
C 377.296 514.714 -72.777
C 378.353 512.265 -70.170
C 379.778 510.289 -67.410
C 380.255 506.722 -69.098
C 379.501 503.255 -66.630
C 379.174 499.091 -67.475
C 378.459 495.205 -67.837
C 378.636 492.075 -66.065
C 377.451 489.073 -64.926
C 377.274 487.645 -61.995
C 377.991 484.679 -60.243
C 379.124 482.934 -57.957
C 380.442 482.203 -56.125
C 383.890 483.817 -53.073
C 385.268 482.603 -49.160
C 387.209 483.538 -45.570
C 387.265 482.527 -42.275
C 388.705 482.013 -39.179
C 389.738 477.813 -38.324
C 394.657 476.153 -38.122
C 397.510 473.914 -36.439
C 400.945 472.331 -36.269
C 404.448 471.227 -33.314
C 407.049 470.997 -28.728
C 409.945 468.741 -29.523
C 412.131 466.384 -27.612
C 413.888 464.243 -26.885
C 417.571 466.480 -26.028
C 420.592 465.405 -26.184
C 421.407 462.005 -23.346
C 423.099 461.630 -20.384
C 423.268 458.532 -20.040
C 427.508 457.515 -17.924
C 430.682 456.794 -17.252
C 432.577 454.445 -16.380
C 435.030 455.271 -14.506
C 439.452 455.751 -13.685
C 443.276 455.876 -12.940
C 444.936 457.487 -9.933
C 448.317 460.545 -8.574
C 450.507 461.518 -4.706
C 452.163 463.680 -3.368
C 452.577 464.747 2.906
C 454.367 466.557 4.751
C 457.238 469.366 6.614
C 459.812 470.349 9.222
C 459.105 471.180 12.038
C 458.761 472.117 14.677
C 458.874 471.561 18.427
C 458.695 470.324 20.520
C 455.947 473.050 24.744
C 455.755 472.538 29.319
C 453.601 469.122 32.701
C 453.389 464.845 32.253
C 454.112 460.131 33.515
C 452.584 459.113 36.477
C 453.991 456.810 38.532
C 454.190 453.741 40.641
C 457.544 453.029 42.181
C 459.554 452.466 43.730
C 462.012 449.395 45.032
C 463.836 447.607 47.018
C 464.786 443.513 49.830
C 465.320 441.307 53.015
C 466.298 438.256 53.548
C 467.046 435.313 56.182
C 467.882 431.338 58.263
C 468.920 428.130 59.210
C 470.748 424.619 61.033
C 472.934 420.800 62.147
C 473.714 419.594 64.909
C 473.481 417.687 68.233
C 472.903 417.401 72.095
C 474.409 415.912 75.431
C 472.243 411.672 77.278
C 472.371 407.837 78.556
C 472.046 404.605 78.510
C 470.494 401.786 80.001
C 469.288 398.799 80.946
C 468.367 395.753 81.907
C 466.182 393.321 82.626
C 464.549 390.639 83.750
C 462.565 387.918 84.513
C 461.098 385.202 85.564
C 459.559 382.630 86.811
C 457.879 380.175 88.239
C 457.633 377.556 90.560
C 457.059 375.496 93.257
C 455.980 373.003 95.522
C 454.289 370.389 97.149
C 453.480 368.651 99.470
C 454.299 365.692 102.100
C 453.263 363.718 104.929
C 452.291 361.859 107.865
C 451.226 360.340 110.461
C 450.175 358.429 113.225
C 449.166 356.817 115.846
C 449.046 356.535 119.440
C 449.336 356.969 122.700
C 448.883 357.829 125.637
C 447.721 358.641 128.756
C 447.404 357.520 132.468
C 447.084 358.828 135.764
C 446.115 360.113 138.995
C 445.455 361.226 142.006
C 444.565 362.795 145.368
C 444.466 363.582 148.056
C 444.875 365.469 150.710
C 445.514 367.342 153.641
C 445.837 370.491 155.506
C 446.234 373.052 156.953
C 446.261 376.133 158.950
C 446.429 378.715 160.528
C 449.365 381.342 161.899
C 451.136 384.189 163.462
C 451.078 387.738 163.481
C 451.916 390.774 164.805
C 453.026 393.564 165.241
C 454.973 396.234 165.539
C 456.005 399.439 164.158
C 458.258 402.282 165.088
C 459.074 405.712 165.595
C 461.402 408.127 164.475
C 463.592 410.802 165.221
C 464.455 413.690 163.163
C 465.823 416.759 161.955
C 468.007 418.761 161.499
C 469.878 421.378 160.878
C 472.203 423.813 158.885
C 473.160 425.844 156.075
C 475.231 427.451 154.536
C 476.858 428.893 151.899
C 477.514 431.603 149.948
C 480.211 431.277 146.540
C 482.956 432.553 143.742
C 482.883 432.197 140.096
C 483.933 433.039 137.210
C 485.023 432.547 133.773
C 486.603 432.325 131.234
C 487.784 431.773 128.007
C 487.879 430.833 125.023
C 487.788 430.608 121.519
C 489.728 429.250 118.473
C 491.380 428.423 115.155
C 491.177 425.930 112.785
C 492.082 422.715 110.720
C 492.118 420.710 108.224
C 492.019 419.013 105.234
C 492.345 416.788 102.793
C 493.014 413.933 101.205
C 492.889 411.129 99.344
C 491.944 408.603 97.466
C 492.859 405.605 95.030
C 492.591 403.435 92.397
C 491.994 399.578 92.516
C 492.380 395.694 92.118
C 490.411 393.018 91.586
C 489.131 389.973 90.504
C 488.335 386.777 90.577
C 487.889 383.377 90.774
C 486.763 380.087 90.391
C 485.293 377.340 91.257
C 483.116 374.375 90.809
C 482.424 371.240 92.426
C 482.537 367.303 93.796
C 481.250 365.057 96.664
C 479.596 362.886 98.270
C 478.568 360.406 100.310
C 477.200 358.353 102.505
C 476.987 356.264 105.728
C 476.909 355.449 108.708
C 476.796 354.693 111.699
C 475.909 353.303 114.618
C 473.611 351.898 117.273
C 474.246 351.867 120.945
C 473.808 350.485 124.123
C 472.768 351.198 127.214
C 473.287 351.248 131.069
C 471.364 350.517 134.202
C 470.889 350.043 137.267
C 470.635 350.994 140.469
C 470.481 352.188 143.591
C 468.846 353.476 146.420
C 469.685 354.478 149.616
C 470.589 354.700 153.622
C 470.469 356.562 155.886
C 470.037 359.019 158.932
C 469.891 360.536 161.507
C 469.811 362.924 164.293
C 470.799 365.036 166.541
C 471.182 367.671 168.282
C 471.750 370.707 169.390
C 472.682 373.613 170.605
C 473.314 377.041 171.592
C 473.875 380.115 172.775
C 474.741 383.102 173.429
C 477.251 386.143 172.921
C 477.986 389.388 173.396
C 478.897 392.413 174.266
C 480.874 394.821 174.861
C 483.288 397.821 175.000
C 484.775 399.769 173.055
C 486.217 402.601 171.670
C 488.489 404.541 170.096
C 490.025 407.603 168.335
C 491.714 409.889 166.645
C 495.341 410.746 164.982
C 496.925 412.453 163.447
C 498.759 414.235 160.138
C 500.291 415.922 158.153
C 502.450 417.931 156.338
C 504.777 419.262 154.320
C 506.361 420.454 151.638
C 506.597 421.988 148.601
C 507.487 423.078 145.550
C 507.873 424.211 142.555
C 508.973 425.181 139.323
C 509.318 426.532 136.307
C 510.437 427.486 133.517
C 512.074 427.608 130.265
C 513.049 429.330 127.669
C 514.713 428.869 124.606
C 515.255 430.911 121.770
C 517.010 431.556 119.536
C 517.128 432.531 116.215
C 518.566 435.170 114.341
C 520.513 436.770 111.608
C 521.043 440.049 108.963
C 519.310 444.302 108.202
C 518.782 447.061 106.571
C 517.733 448.509 103.507
C 516.785 450.419 100.915
C 516.102 452.442 98.367
C 514.202 453.732 95.932
C 512.947 455.199 93.212
C 511.230 456.770 90.662
C 510.100 458.336 88.035
C 508.987 459.677 85.296
C 507.820 460.803 82.422
C 508.305 462.033 79.173
C 508.668 462.536 75.787
C 508.371 463.481 72.391
C 507.260 464.658 69.274
C 507.284 464.986 66.282
C 508.847 466.633 62.936
C 508.839 466.893 59.344
C 508.937 467.023 55.740
C 508.844 466.981 52.550
C 508.801 467.211 49.037
C 508.763 467.253 45.800
C 510.002 465.930 42.681
C 511.538 464.223 40.309
C 512.294 462.108 38.183
C 512.462 459.786 35.668
C 513.509 459.097 31.985
C 514.554 456.468 29.822
C 514.973 453.733 27.505
C 515.582 451.315 25.378
C 516.144 448.295 23.115
C 517.127 446.434 21.265
C 518.637 443.749 20.131
C 520.464 441.014 18.834
C 521.677 437.546 18.934
C 522.762 434.789 19.114
C 523.748 431.256 18.983
C 524.672 428.370 18.995
C 528.073 426.192 20.040
C 530.487 423.464 20.681
C 530.673 420.349 22.373
C 532.149 417.336 23.018
C 533.521 414.982 24.354
C 535.604 412.991 25.998
C 536.240 411.036 29.001
C 538.857 408.697 30.305
C 540.027 405.686 31.804
C 541.906 404.616 34.603
C 544.385 402.488 35.957
C 544.586 401.058 39.309
C 545.589 399.227 42.205
C 547.561 398.199 44.216
C 549.221 396.630 46.565
C 550.767 395.917 50.088
C 550.713 395.579 53.668
C 552.143 395.332 56.339
C 552.734 395.593 59.695
C 552.774 394.224 62.810
C 553.943 396.611 66.263
C 555.494 397.353 70.011
C 554.016 399.208 72.803
C 553.942 399.962 75.896
C 553.606 402.123 78.804
C 554.083 403.781 81.257
C 553.908 405.927 83.992
C 552.800 408.048 86.010
C 551.368 409.723 88.744
C 551.910 412.675 91.169
C 552.116 415.212 93.988
C 550.864 418.351 94.657
C 550.703 422.253 95.061
C 549.656 425.079 96.143
C 548.316 427.816 97.738
C 547.542 430.878 98.756
C 547.369 434.207 98.873
C 546.363 437.418 98.998
C 544.611 440.199 99.022
C 544.332 444.073 99.839
C 542.941 447.029 100.860
C 542.184 450.197 98.707
C 542.135 453.844 97.263
C 539.942 455.935 95.800
C 538.150 458.747 94.818
C 537.235 461.312 92.963
C 536.677 464.083 91.013
C 535.277 466.846 89.386
C 534.071 468.518 86.895
C 531.699 470.776 85.160
C 531.472 472.650 82.102
C 531.840 475.520 79.100
C 531.597 475.942 75.267
C 530.541 476.752 72.393
C 530.207 477.794 69.204
C 529.646 478.316 65.992
C 530.540 478.705 62.271
C 531.548 478.119 59.409
C 532.533 477.470 56.556
C 532.735 477.219 53.219
C 531.534 476.758 49.663
C 533.515 475.363 46.831
C 534.230 475.100 43.422
C 534.494 472.907 40.919
C 536.443 471.335 37.943
C 535.813 470.171 34.436
C 536.511 469.157 31.550
C 537.557 466.895 29.311
C 538.681 464.481 27.285
C 538.334 461.756 25.097
C 540.389 459.713 23.219
C 542.762 458.019 20.319
C 543.634 455.398 19.333
C 544.556 451.848 17.899
C 545.499 449.388 16.482
C 546.642 446.094 15.335
C 548.547 443.525 14.820
C 549.735 440.574 14.790
C 550.879 437.589 15.529
C 552.390 434.758 16.230
C 553.573 431.498 17.279
C 554.741 428.446 17.974
C 555.984 425.770 19.153
C 558.305 423.935 21.809
C 559.376 421.079 23.220
C 560.744 418.287 24.255
C 562.952 416.405 25.538
C 565.428 414.307 27.614
C 566.186 413.797 30.606
C 567.174 412.267 33.556
C 568.798 411.792 36.479
C 569.744 410.245 39.877
C 570.809 409.379 42.885
C 573.577 410.210 45.766
C 574.565 409.758 48.335
C 575.114 410.060 52.469
C 575.882 409.805 55.381
C 577.315 409.348 58.501
C 578.781 409.607 61.508
C 579.299 410.096 64.766
C 578.461 410.116 68.072
C 578.192 410.686 71.372
C 577.483 411.074 74.495
C 577.331 411.876 77.949
C 576.590 412.073 81.182
C 576.622 412.704 84.271
C 576.903 414.381 87.493
C 576.926 414.226 90.754
C 577.266 416.337 93.544
C 574.789 417.759 96.474
C 575.567 419.862 100.544
C 573.573 420.726 104.089
C 574.421 423.984 105.647
C 571.399 423.643 109.419
C 569.540 424.414 112.988
C 572.101 423.015 116.985
C 569.999 421.733 120.732
C 571.208 422.926 122.630
C 574.355 426.238 123.782
C 576.971 427.256 124.726
C 579.549 430.091 127.242
C 584.588 432.790 125.381
C 586.763 435.409 126.740
C 591.173 438.956 127.062
C 591.001 441.815 128.443
C 591.042 445.268 130.547
C 591.540 446.646 133.446
C 593.661 448.723 135.389
C 595.223 450.640 137.658
C 596.765 452.311 140.083
C 598.169 454.993 141.511
C 599.923 457.171 143.330
C 601.383 459.754 145.094
C 603.046 461.803 147.010
C 604.889 463.832 148.749
C 606.913 465.918 150.312
C 609.616 466.560 152.453
C 612.652 467.248 153.923
C 615.408 468.629 155.657
C 617.652 470.738 157.347
C 620.306 471.609 158.468
C 623.204 471.320 161.272
C 626.425 472.380 162.486
C 629.723 473.322 163.607
C 632.651 474.304 164.409
C 635.802 475.369 165.565
C 638.760 476.324 166.472
C 642.331 475.829 166.364
C 645.405 474.785 165.764
C 648.210 474.348 164.535
C 651.307 474.547 163.084
C 655.152 474.489 163.678
C 658.220 473.711 162.045
C 661.325 473.554 160.212
C 664.196 473.210 158.668
C 667.373 472.860 156.586
C 669.893 472.168 155.572
C 672.135 470.651 153.717
C 674.615 468.872 151.931
C 675.907 467.170 148.941
C 676.869 465.675 146.564
C 678.343 464.244 143.523
C 679.465 462.928 141.033
C 679.959 459.082 139.496
C 680.784 456.201 137.327
C 680.268 455.077 134.000
C 680.971 453.042 131.347
C 680.803 451.009 129.101
C 680.393 448.270 127.273
C 678.399 446.526 124.779
C 678.532 443.325 122.840
C 678.380 441.338 119.888
C 676.566 438.607 118.563
C 676.556 435.555 116.776
C 673.974 434.203 114.578
C 672.119 432.160 112.313
C 671.038 429.569 111.261
C 669.750 427.097 109.540
C 667.080 424.531 108.274
C 663.881 423.522 106.977
C 661.820 421.377 106.351
C 658.779 419.910 105.823
C 656.360 418.787 103.708
C 652.675 417.067 105.274
C 649.333 414.653 105.310
C 645.838 415.547 105.948
C 642.732 414.859 105.799
C 639.286 414.684 106.955
C 636.602 413.791 107.950
C 633.356 413.511 109.176
C 630.571 414.313 110.357
C 627.197 415.152 110.854
C 624.138 414.401 113.082
C 620.774 413.794 114.738
C 618.871 415.267 117.204
C 617.209 415.895 120.705
C 615.072 417.010 122.814
C 612.426 418.244 124.632
C 610.333 419.153 127.042
C 609.118 419.788 130.082
C 607.748 421.191 132.819
C 606.442 423.265 135.010
C 604.383 423.885 138.346
C 602.184 425.362 140.513
C 602.980 427.165 143.884
C 603.127 428.170 147.674
C 603.313 430.977 149.520
C 602.915 433.376 152.003
C 603.595 435.154 154.692
C 604.375 436.652 157.683
C 604.673 438.854 160.385
C 606.160 440.952 162.345
C 606.504 444.030 164.380
C 608.667 445.391 166.907
C 610.590 446.323 170.488
C 613.928 447.697 171.864
C 616.078 449.630 173.157
C 618.604 451.003 174.917
C 621.268 452.519 176.146
C 624.767 452.780 177.723
C 627.814 452.543 178.182
C 630.868 452.316 178.573
C 634.066 453.028 179.288
C 637.220 455.098 179.543
C 640.715 453.809 179.461
C 644.096 454.052 180.303
C 647.163 454.177 178.990
C 650.842 452.931 178.775
C 654.304 454.340 178.491
C 657.442 454.340 178.485
C 660.462 453.638 177.217
C 663.352 452.779 175.766
C 666.164 453.313 173.732
C 669.006 451.586 172.802
C 672.748 449.899 172.549
C 674.693 448.954 170.566
C 677.358 447.948 167.847
C 679.663 447.082 166.148
C 682.031 445.825 163.641
C 683.754 443.777 161.818
C 684.994 442.214 159.340
C 685.527 440.470 156.612
C 686.128 438.412 154.123
C 686.474 436.503 151.063
C 687.074 434.739 148.290
C 687.126 432.824 145.755
C 685.786 429.599 143.854
C 685.643 427.754 141.048
C 685.893 425.744 138.472
C 685.808 423.006 136.873
C 685.122 419.758 134.918
C 682.700 418.118 133.806
C 680.697 416.119 131.804
C 678.520 413.685 130.942
C 676.101 411.596 128.793
C 673.846 409.609 127.414
C 671.544 406.299 128.047
C 669.545 404.571 127.156
C 665.765 402.931 126.445
C 663.337 401.344 125.595
C 660.931 399.038 124.652
C 658.406 396.840 124.417
C 655.366 395.505 124.111
C 652.130 395.369 123.042
C 648.849 394.780 122.620
C 645.692 394.631 121.974
C 642.222 393.923 121.754
C 639.017 393.743 120.893
C 635.978 392.937 120.654
C 632.537 392.016 121.415
C 629.590 391.051 120.392
C 626.419 390.262 121.688
C 623.734 385.948 121.786
C 621.941 384.340 124.808
C 621.145 380.169 125.649
C 617.990 378.823 126.932
C 613.706 379.030 127.960
C 611.699 376.167 129.795
C 611.433 373.544 133.250
C 610.633 372.544 134.368
C 609.711 369.151 137.409
C 609.003 366.139 135.769
C 609.101 362.510 136.410
C 607.651 359.711 138.813
C 605.395 358.159 140.635
C 604.330 354.402 142.058
C 601.632 352.084 144.456
C 600.168 348.121 144.318
C 600.601 344.729 147.142
C 600.944 340.972 147.955
C 599.613 337.882 145.962
C 598.202 335.077 147.821
C 600.395 332.383 146.062
C 599.367 326.797 144.290
C 600.171 324.576 141.667
C 603.024 323.984 139.030
C 604.576 320.993 138.617
C 606.691 318.765 136.732
C 608.069 316.045 138.115
C 611.527 314.056 137.353
C 612.742 311.136 141.831
C 614.954 312.370 141.591
C 617.153 316.442 140.726
C 620.686 318.966 140.577
C 620.672 321.936 143.404
C 621.313 325.020 145.045
C 621.817 327.629 146.785
C 621.997 331.872 146.847
C 626.428 332.852 145.839
C 627.259 334.999 149.458
C 628.781 338.113 154.128
C 631.422 341.678 152.522
C 632.889 346.119 154.151
C 633.663 346.770 155.560
C 635.855 349.142 157.626
C 638.746 348.802 160.641
C 641.663 348.812 160.545
C 644.446 346.172 161.186
C 647.236 344.877 163.697
C 650.693 344.851 159.093
C 654.431 346.841 159.552
C 658.245 344.908 160.962
C 659.659 343.597 164.624
C 662.274 344.120 166.100
C 665.615 346.245 167.920
C 667.064 344.128 169.194
C 667.861 344.864 172.278
C 671.256 342.728 174.419
C 672.024 343.019 178.390
C 674.675 341.700 178.439
C 677.233 342.019 179.672
C 679.205 344.659 184.953
C 681.860 346.281 185.676
C 684.492 345.541 186.594
C 687.086 345.839 188.701
C 691.149 346.887 188.590
C 694.982 345.927 187.977
C 698.238 343.807 187.694
C 700.765 341.595 187.015
C 705.356 343.228 183.780
C 709.446 341.026 182.543
C 712.781 340.586 183.415
C 716.530 340.617 184.103
C 718.078 338.883 185.093
C 723.151 339.467 185.982
C 727.047 340.508 186.316
C 731.236 344.167 188.061
C 734.602 346.392 189.890
C 738.938 345.193 189.105
C 742.659 345.871 190.460
C 746.418 345.195 191.636
C 748.555 347.495 192.820
C 751.966 348.287 191.575
C 755.055 351.412 194.420
C 757.762 351.429 195.283
C 760.841 351.376 195.588
C 762.580 349.081 195.839
C 766.218 351.313 196.433
C 768.589 351.340 197.774
C 773.451 353.739 199.851
C 776.878 353.546 197.663
C 780.588 353.532 197.565
C 783.849 356.293 195.224
C 785.751 356.016 193.167
C 788.109 359.595 190.099
C 790.662 361.838 190.465
C 793.776 363.503 192.643
C 796.837 365.068 194.864
C 798.997 367.719 196.806
C 800.648 371.162 198.215
C 803.966 371.985 199.614
C 807.365 373.804 197.174
C 810.561 374.843 197.343
C 812.412 376.085 195.032
C 814.865 379.383 195.511
C 815.019 382.930 193.351
C 817.677 383.086 190.858
C 818.332 387.128 190.539
C 819.353 389.063 187.820
C 819.383 389.344 183.545
C 821.551 390.493 179.383
C 828.800 390.512 178.792
C 829.393 391.506 176.146
C 831.547 394.556 173.170
C 831.648 397.430 170.321
C 832.512 401.888 168.735
C 832.977 405.695 166.284
C 832.833 407.803 164.585
C 833.681 409.388 160.907
C 833.449 409.462 157.094
C 832.676 412.220 154.665
C 832.012 414.074 151.839
C 827.283 415.880 150.512
C 826.334 418.272 149.131
C 828.137 421.493 145.929
C 827.949 423.310 143.244
C 826.371 425.311 142.081
C 825.028 427.969 141.306
C 823.216 429.783 139.404
C 823.855 433.059 137.503
C 820.000 432.926 136.197
C 818.095 434.454 133.396
C 816.827 432.547 130.897
C 815.808 435.065 125.872
C 814.467 434.962 122.618
C 811.246 435.860 121.898
C 810.172 438.416 119.206
C 810.310 437.183 115.604
C 811.435 434.752 112.472
C 813.601 435.874 110.894
C 814.702 437.535 106.855
C 815.885 441.036 104.934
C 818.183 442.138 101.957
C 822.002 442.322 100.153
C 824.364 445.084 99.641
C 827.441 445.132 97.760
C 831.440 447.361 98.341
C 837.476 448.870 99.383
C 840.666 449.952 101.179
C 843.376 449.804 104.289
C 846.359 450.677 103.585
C 848.171 448.535 104.419
C 851.105 447.152 104.600
C 854.091 446.829 106.487
C 857.068 446.093 107.851
C 860.137 445.443 108.953
C 862.413 444.390 111.170
C 865.128 443.777 113.007
C 867.710 442.720 115.042
C 870.448 442.089 116.697
C 873.117 441.655 118.492
C 875.730 441.375 120.488
C 878.976 442.286 121.456
C 881.809 443.623 122.882
C 884.829 444.252 124.613
C 887.661 444.078 126.684
C 890.033 445.134 128.207
C 893.821 446.545 128.279
C 896.573 447.871 130.186
C 899.265 449.354 132.076
C 901.509 450.644 133.943
C 904.178 451.933 135.843
C 906.523 453.227 137.663
C 908.091 456.168 139.042
C 908.920 459.235 139.943
C 909.157 461.933 141.437
C 909.429 464.528 143.657
C 911.795 467.183 145.234
C 911.764 470.407 146.747
C 911.662 473.344 148.842
C 911.670 476.133 150.564
C 911.361 479.318 152.641
C 911.611 481.895 153.713
C 910.888 485.036 154.335
C 910.304 488.486 154.841
C 908.115 491.401 155.305
C 906.324 493.757 155.531
C 904.215 496.658 156.316
C 902.428 499.056 156.805
C 900.820 502.236 154.635
C 898.955 505.268 153.629
C 895.677 506.619 153.806
C 893.449 509.200 153.593
C 891.152 511.017 152.802
C 889.003 512.954 151.177
C 885.646 513.341 149.828
C 883.603 515.991 148.147
C 880.709 518.013 147.677
C 878.316 518.764 145.183
C 876.354 521.170 143.490
C 873.021 520.797 142.048
C 869.890 521.395 140.442
C 868.107 522.510 138.305
C 865.661 523.611 136.423
C 862.928 523.617 133.623
C 860.122 522.303 131.798
C 858.294 522.297 129.369
C 856.166 521.134 126.960
C 853.016 520.715 125.744
C 852.354 518.578 122.004
C 850.441 517.593 118.487
C 849.421 514.299 117.250
C 847.695 512.497 115.271
C 847.003 509.725 113.016
C 846.443 507.996 110.632
C 845.894 505.413 108.364
C 845.675 502.522 107.185
C 844.585 499.394 106.018
C 844.928 496.917 103.080
C 844.649 494.311 100.331
C 846.059 491.254 99.598
C 848.366 488.560 97.913
C 849.305 485.662 96.927
C 849.763 482.411 95.903
C 850.955 479.575 94.658
C 853.081 477.348 93.375
C 854.973 474.636 92.739
C 856.515 471.737 92.872
C 858.487 468.810 91.055
C 859.494 465.628 90.299
C 863.037 464.055 90.772
C 866.520 462.363 90.142
C 868.586 460.215 91.705
C 870.863 457.687 92.417
C 873.757 456.260 93.081
C 876.922 454.981 93.456
C 879.700 453.013 94.264
C 882.398 452.209 95.855
C 884.739 449.953 97.632
C 888.155 449.911 98.749
C 892.308 449.625 99.001
C 895.299 450.795 101.149
C 897.718 450.785 103.192
C 900.648 451.242 104.795
C 903.205 451.880 106.786
C 906.297 453.781 108.060
C 908.137 456.004 109.165
C 909.923 458.248 110.307
C 912.185 459.925 112.127
C 914.213 460.890 115.170
C 915.660 464.250 115.880
C 918.057 466.306 117.372
C 918.424 468.881 119.465
C 919.850 472.389 120.350
C 921.472 474.149 123.235
C 922.985 476.442 124.752
C 923.256 479.471 126.157
C 923.285 482.557 127.449
C 922.960 484.924 130.023
C 923.299 488.339 130.407
C 924.664 492.174 130.992
C 923.764 494.789 131.969
C 922.567 498.198 133.535
C 922.097 500.940 134.636
C 920.907 504.219 135.778
C 919.888 507.293 135.722
C 918.136 509.925 136.069
C 915.800 512.229 136.032
C 913.661 514.699 135.688
C 910.926 517.070 135.561
C 908.581 519.451 135.557
C 906.155 521.447 135.078
C 903.428 523.025 132.653
C 900.684 524.921 132.241
C 898.307 527.133 131.799
C 896.513 529.236 130.242
C 894.053 531.321 128.135
C 891.698 530.898 126.119
C 888.727 531.278 124.373
C 886.600 531.438 121.755
C 883.289 531.615 119.795
C 880.737 531.609 117.692
C 879.723 531.740 113.742
C 877.751 531.611 111.773
C 875.085 530.070 108.943
C 872.961 529.529 106.863
C 870.670 529.470 104.266
C 868.948 529.035 101.420
C 867.031 527.723 99.027
C 864.522 525.779 97.779
C 862.489 523.875 95.899
C 860.382 521.864 94.512
C 858.416 519.830 92.369
C 856.096 517.871 91.020
C 854.310 516.217 89.016
C 853.177 514.026 86.336
C 850.736 512.782 84.560
C 850.215 510.540 81.902
C 848.004 510.026 78.312
C 847.844 507.510 74.195
C 847.845 504.429 72.757
C 846.242 501.470 71.082
C 842.054 501.707 68.291
C 838.062 500.244 66.929
C 835.480 499.707 64.550
C 833.415 498.555 62.025
C 831.787 499.572 59.661
C 829.197 499.153 57.792
C 827.621 498.024 54.526
C 828.073 497.280 50.190
C 828.404 497.553 47.579
C 826.944 497.299 44.657
C 823.519 496.044 43.239
C 821.835 496.433 40.509
C 819.847 496.360 38.411
C 816.724 495.909 36.220
C 814.320 494.336 33.892
C 810.237 495.142 35.605
C 806.413 494.852 35.757
C 803.706 494.862 32.498
C 800.575 491.765 31.965
C 797.793 489.446 31.163
C 795.972 486.132 29.691
C 792.587 486.166 27.840
C 788.556 486.052 25.401
C 786.152 484.543 23.846
C 782.241 483.521 22.073
C 779.934 481.306 23.876
C 777.845 480.102 25.524
C 773.247 480.049 21.378
C 769.846 479.729 25.100
C 767.170 485.708 24.700
C 762.989 485.872 25.017
C 760.643 486.817 23.067
C 758.339 488.848 22.130
C 756.580 489.450 21.193
C 753.351 488.667 20.103
C 752.918 493.545 17.123
C 750.713 493.605 14.718
C 747.917 495.085 12.347
C 745.518 495.707 11.928
C 744.737 499.975 10.525
C 738.221 499.179 11.278
C 736.148 501.208 12.504
C 734.177 505.740 11.188
C 729.715 506.199 7.945
C 727.389 507.423 10.110
C 726.902 510.745 11.116
C 727.303 516.681 10.374
C 722.612 517.172 8.924
C 719.514 518.135 7.639
C 717.042 520.085 8.765
C 714.493 522.541 11.073
C 712.093 523.827 13.553
C 710.793 527.211 14.861
C 709.741 532.029 18.282
C 709.416 533.102 21.792
C 708.460 533.588 23.125
C 705.086 532.080 23.591
C 703.913 533.379 23.067
C 700.325 532.586 25.532
C 697.325 532.985 27.877
C 694.597 535.678 25.844
C 694.765 539.436 28.870
C 691.980 542.521 29.694
C 690.114 543.628 32.241
C 687.914 545.930 32.826
C 685.537 548.576 33.932
C 683.476 551.298 32.119
C 684.366 552.368 29.331
C 682.225 557.403 27.856
C 679.365 557.951 30.045
C 677.870 559.736 33.002
C 672.980 561.046 32.924
C 668.943 560.902 35.735
C 666.747 560.944 36.622
C 664.162 561.754 38.790
C 662.074 562.286 40.303
C 660.126 561.153 41.616
C 657.919 562.502 44.201
C 656.727 563.378 47.293
C 653.501 564.459 48.119
C 650.348 563.614 50.571
C 649.217 566.938 53.485
C 648.185 565.500 57.631
C 644.818 564.504 60.052
C 644.616 565.078 64.903
C 641.159 561.446 66.440
C 639.960 562.657 70.556
C 639.170 560.759 73.045
C 637.621 559.269 76.453
C 635.733 556.940 79.857
C 635.929 552.269 79.660
C 637.418 546.753 79.812
C 635.315 544.024 77.719
C 635.589 539.608 77.884
C 634.636 536.152 77.609
C 637.219 531.968 78.933
C 636.045 529.543 79.557
C 633.837 524.383 81.573
C 632.897 521.031 82.294
C 631.506 517.984 82.323
C 631.081 514.548 82.161
C 629.099 512.274 82.392
C 625.673 509.221 84.823
C 625.169 505.926 83.770
C 622.621 503.062 82.776
C 620.689 498.663 81.279
C 620.415 494.880 79.476
C 620.356 492.500 77.683
C 615.756 489.849 75.856
C 614.093 486.348 74.900
C 612.306 484.227 72.753
C 610.783 481.727 71.390
C 609.016 477.422 72.082
C 605.763 476.232 71.966
C 604.665 473.639 71.310
C 601.912 472.478 69.141
C 596.477 471.688 67.296
C 596.172 474.149 65.050
C 594.454 476.726 62.937
C 590.617 478.642 61.312
C 589.981 480.639 57.977
C 586.237 483.005 56.889
C 582.320 483.141 54.578
C 579.563 484.600 52.213
C 576.357 485.604 50.557
C 575.252 487.057 49.014
C 571.846 488.832 47.198
C 568.364 489.649 44.403
C 566.067 490.435 42.108
C 564.321 490.944 38.535
N -39.291 -35.774 34.882
N -96.716 256.546 -29.351
N -102.599 416.607 146.862
N -4.418 374.710 254.255
N 278.926 415.659 17.868
N 216.243 509.460 -15.363
N 254.078 479.502 123.148
N 336.070 585.822 -143.606
N 347.570 602.857 -51.544
N 474.475 390.080 131.789
N 540.349 437.467 56.587
N 645.430 438.853 142.964
N 884.371 488.230 120.771
