# Supplementary material for: Impact of DNA methylation on 3D genome structure
Source: Nat Commun. 2021 May 28;12:3243. doi: 10.1038/s41467-021-23142-8 (PMC8163762; doi:10.1038/s41467-021-23142-8)
Supplement: Supplementary file 7 — Supplementary Software 2 [file 41467_2021_23142_MOESM7_ESM.zip › Supplementary_Software2/test/output_pos/cartnucl_000000.xyz]

2888
generated by Juergen Walther
C 0.000 0.000 0.000
C 1.965 -1.615 3.120
C 1.234 -2.185 5.404
C 1.398 -2.864 8.838
C 1.918 -5.731 11.220
C 4.205 -8.417 12.430
C 5.242 -10.401 14.784
C 4.989 -13.630 16.230
C 5.219 -16.497 17.960
C 5.391 -19.184 19.911
C 5.884 -22.424 20.589
C 5.953 -25.516 21.838
C 6.444 -28.773 22.870
C 6.554 -31.731 24.240
C 6.457 -34.732 25.473
C 6.186 -37.841 26.547
C 4.820 -40.243 28.707
C 3.014 -42.723 30.268
C 1.844 -45.678 31.820
C 1.435 -48.949 33.034
C -0.062 -51.306 34.159
C -1.848 -53.181 37.264
C -3.703 -56.014 38.490
C -5.704 -58.773 39.675
C -7.465 -61.303 40.501
C -9.274 -64.091 41.661
C -11.044 -66.636 42.597
C -14.294 -68.112 43.118
C -17.525 -68.771 43.286
C -20.415 -69.658 42.635
C -23.311 -71.179 41.613
C -26.388 -73.301 42.691
C -29.772 -73.968 41.803
C -32.948 -75.122 40.535
C -35.936 -76.058 39.567
C -39.333 -77.042 38.136
C -42.047 -77.612 37.731
C -45.153 -77.186 36.760
C -48.562 -76.685 35.967
C -51.274 -75.370 33.865
C -53.443 -74.173 32.229
C -56.194 -73.168 30.016
C -58.442 -72.182 28.239
C -61.104 -68.974 28.075
C -63.759 -66.608 27.055
C -64.778 -64.737 24.217
C -67.063 -62.902 22.459
C -68.506 -60.689 20.969
C -69.967 -57.850 20.064
C -69.815 -54.849 18.011
C -71.980 -51.898 17.219
C -73.610 -49.588 15.053
C -73.755 -46.109 14.434
C -75.687 -43.234 13.718
C -74.777 -40.303 11.744
C -74.820 -37.177 10.020
C -75.436 -34.260 9.708
C -76.006 -31.193 8.705
C -75.341 -27.407 7.978
C -73.503 -24.610 6.661
C -72.971 -21.623 6.482
C -71.270 -18.689 6.052
C -70.364 -16.049 4.105
C -67.668 -12.989 5.640
C -66.009 -9.231 6.000
C -62.488 -8.232 5.861
C -60.259 -5.981 5.533
C -57.142 -4.234 6.225
C -55.048 -2.271 7.092
C -52.130 -0.559 7.909
C -49.095 0.028 8.402
C -45.740 1.036 8.164
C -42.924 2.833 10.095
C -39.943 4.790 11.404
C -36.974 4.095 13.008
C -34.322 3.756 15.883
C -31.425 3.553 17.233
C -28.126 3.582 18.206
C -25.281 3.463 19.910
C -23.125 2.975 22.408
C -20.559 1.998 24.357
C -17.880 0.547 25.590
C -14.945 0.460 28.261
C -11.808 -0.019 29.543
C -10.688 -2.607 32.244
C -9.289 -4.278 35.507
C -7.604 -7.057 36.379
C -5.448 -9.318 37.901
C -4.431 -11.685 39.955
C -3.548 -13.936 42.394
C -2.007 -16.452 44.275
C -1.714 -19.365 45.648
C 0.020 -22.488 46.632
C -0.446 -25.271 48.859
C -0.624 -27.786 52.181
C -2.383 -30.973 53.475
C -2.907 -33.968 54.359
C -3.881 -36.799 55.909
C -5.051 -39.714 56.931
C -7.417 -42.112 58.787
C -9.950 -43.634 59.691
C -12.503 -45.155 60.529
C -14.641 -47.589 61.393
C -16.225 -51.023 61.390
C -19.781 -51.810 62.177
C -22.260 -53.983 63.332
C -25.127 -55.455 62.459
C -28.852 -56.349 63.130
C -31.156 -59.295 62.870
C -33.781 -60.965 63.274
C -36.988 -61.742 62.699
C -40.212 -62.283 61.984
C -42.870 -63.809 60.270
C -46.322 -63.718 60.313
C -50.320 -64.275 61.097
C -52.941 -64.134 59.786
C -56.396 -64.178 57.897
C -59.202 -64.352 56.874
C -62.469 -64.074 55.226
C -65.384 -62.941 54.384
C -67.846 -61.816 52.712
C -69.871 -60.116 50.769
C -72.036 -58.242 49.159
C -74.074 -56.239 46.933
C -76.178 -54.548 44.963
C -77.829 -52.489 43.192
C -78.764 -48.741 42.251
C -80.293 -46.582 40.179
C -82.166 -44.542 38.426
C -83.835 -41.924 37.778
C -85.342 -38.494 36.878
C -84.402 -35.632 36.035
C -84.228 -32.516 34.525
C -83.801 -29.182 34.200
C -83.362 -25.741 32.526
C -82.801 -22.628 31.564
C -82.272 -18.810 32.905
C -81.667 -16.144 32.353
C -79.481 -12.637 31.711
C -78.439 -9.867 31.097
C -77.782 -6.500 30.626
C -76.779 -3.301 30.770
C -74.955 -0.521 30.508
C -72.609 1.531 29.124
C -70.263 3.850 28.486
C -67.872 5.786 27.514
C -65.368 8.262 27.078
C -63.012 10.292 25.908
C -60.920 12.623 25.542
C -58.270 15.060 26.098
C -56.547 17.630 25.058
C -53.913 19.707 26.112
C -51.995 21.654 25.822
C -52.927 24.247 29.328
C -52.844 25.358 31.452
C -54.767 28.934 31.707
C -53.173 31.959 31.810
C -55.920 33.383 31.431
C -58.816 34.182 34.281
C -62.963 33.732 35.272
C -65.742 37.439 36.194
C -66.854 38.910 34.629
C -71.076 39.894 36.488
C -73.392 41.355 36.381
C -77.699 44.515 38.104
C -76.888 50.056 40.497
C -77.695 53.856 39.689
C -77.843 58.122 40.058
C -79.373 60.970 40.584
C -80.278 63.728 40.327
C -81.558 66.773 38.343
C -81.245 71.274 42.968
C -81.659 74.034 43.050
C -81.415 77.078 44.585
C -83.005 81.357 45.068
C -81.719 83.573 43.374
C -79.602 85.905 41.021
C -77.906 88.603 39.519
C -77.887 91.426 37.518
C -78.071 96.927 38.704
C -76.091 100.987 38.206
C -74.131 102.987 37.656
C -64.170 102.203 39.057
C -62.418 104.644 39.116
C -63.123 107.271 40.558
C -62.312 109.196 38.642
C -58.650 111.643 37.338
C -56.060 112.051 36.288
C -54.430 114.242 34.822
C -53.064 116.124 33.011
C -52.105 120.564 33.731
C -50.673 123.640 34.480
C -49.058 124.751 36.068
C -45.615 126.846 36.640
C -40.849 130.572 34.608
C -41.041 133.726 36.840
C -42.960 137.331 36.655
C -42.990 140.726 35.543
C -39.823 144.543 33.910
C -39.714 147.183 35.182
C -38.207 150.362 35.864
C -36.471 154.107 34.992
C -35.616 158.089 34.181
C -35.335 161.491 34.672
C -35.660 164.883 35.361
C -34.781 166.407 35.462
C -35.281 167.611 30.232
C -36.019 171.015 26.095
C -36.039 174.384 23.558
C -35.902 178.865 24.445
C -35.825 181.794 26.107
C -34.507 186.172 28.205
C -35.418 188.511 26.360
C -37.022 191.811 25.607
C -35.273 194.467 22.158
C -36.422 195.541 15.193
C -34.269 199.301 14.453
C -32.168 202.446 11.209
C -34.889 205.321 10.998
C -35.001 208.677 9.484
C -36.000 212.989 8.416
C -37.708 216.476 7.500
C -40.515 219.035 6.056
C -41.748 222.185 4.253
C -45.049 222.538 4.383
C -46.198 224.063 0.629
C -48.951 226.275 3.333
C -50.214 229.608 4.044
C -53.499 231.606 4.218
C -56.584 233.347 5.239
C -60.650 232.766 5.041
C -64.844 233.786 2.802
C -69.675 234.856 4.579
C -72.814 236.881 4.384
C -75.757 239.114 4.555
C -76.519 242.466 7.606
C -76.952 243.485 11.483
C -79.409 245.140 13.907
C -83.973 243.655 15.990
C -87.009 243.824 17.568
C -89.184 245.065 19.828
C -93.778 242.975 21.407
C -96.276 243.433 24.980
C -98.675 242.381 27.856
C -101.674 242.615 30.374
C -102.917 242.941 32.789
C -105.754 245.012 34.821
C -105.798 242.535 36.973
C -109.286 240.500 37.923
C -111.288 236.878 40.619
C -114.206 234.397 42.296
C -115.489 234.253 45.836
C -118.966 233.452 49.313
C -123.044 233.080 50.662
C -128.047 231.036 51.477
C -130.757 229.678 50.785
C -134.021 229.839 49.393
C -136.806 230.393 47.248
C -138.797 231.911 44.210
C -142.073 232.387 43.754
C -146.496 232.642 42.205
C -148.591 232.148 39.577
C -151.743 232.452 37.829
C -154.940 234.163 36.492
C -156.969 233.830 35.916
C -160.904 234.994 35.017
C -164.413 237.295 36.759
C -167.694 236.812 35.110
C -170.259 237.242 33.535
C -174.149 235.601 33.339
C -176.564 236.565 32.472
C -179.131 236.335 33.467
C -180.024 234.856 36.452
C -183.058 235.205 38.248
C -186.774 235.404 41.192
C -190.833 236.050 40.470
C -194.146 235.445 41.173
C -196.841 234.529 41.555
C -199.714 232.331 39.978
C -202.053 230.111 38.368
C -204.102 228.166 39.333
C -205.562 226.290 40.177
C -209.271 224.541 40.683
C -212.413 221.717 40.457
C -212.247 217.077 36.271
C -213.889 216.384 32.902
C -216.206 216.366 30.626
C -216.915 216.483 27.152
C -218.173 216.490 24.040
C -219.585 216.717 21.039
C -220.141 215.818 17.863
C -220.903 215.614 14.623
C -221.736 214.912 11.346
C -222.629 214.782 8.213
C -223.283 214.722 5.034
C -223.698 214.676 1.760
C -224.363 216.292 -1.281
C -224.280 217.887 -4.331
C -224.537 218.852 -7.724
C -224.963 218.947 -11.209
C -224.736 220.089 -13.985
C -225.934 222.714 -16.817
C -225.527 224.058 -20.133
C -225.006 225.512 -23.394
C -224.366 226.641 -26.310
C -223.940 227.925 -29.560
C -223.381 229.118 -32.518
C -221.685 231.520 -34.607
C -219.792 233.933 -35.829
C -217.442 235.555 -37.018
C -214.742 236.793 -38.726
C -213.534 239.197 -41.536
C -210.715 241.128 -42.541
C -207.682 242.545 -43.889
C -205.017 244.049 -45.065
C -201.735 245.592 -46.249
C -199.714 247.304 -47.162
C -197.092 249.277 -47.055
C -194.433 251.606 -46.971
C -191.237 252.878 -45.680
C -188.729 253.961 -44.519
C -185.395 255.114 -43.505
C -182.709 256.120 -42.525
C -181.233 258.982 -39.873
C -179.015 261.117 -37.822
C -176.317 260.815 -35.536
C -173.697 262.097 -33.756
C -171.833 262.984 -31.533
C -170.473 264.391 -28.853
C -169.205 263.943 -25.472
C -167.515 265.992 -22.832
C -165.013 266.666 -20.388
C -164.735 267.396 -16.939
C -163.241 269.286 -14.350
C -162.491 268.276 -10.924
C -161.374 268.200 -7.534
C -161.004 269.313 -4.775
C -160.128 270.038 -1.702
C -160.286 270.165 2.206
C -160.607 268.772 5.506
C -161.047 269.090 8.496
C -161.996 268.346 11.695
C -161.240 267.273 14.834
C -164.355 266.910 17.860
C -165.972 266.876 21.652
C -168.094 264.349 23.243
C -169.386 263.063 25.854
C -171.981 261.530 27.894
C -174.109 260.947 29.924
C -176.678 259.629 31.868
C -178.966 257.722 32.831
C -180.909 255.269 34.425
C -184.301 254.686 36.168
C -187.317 253.667 38.240
C -190.331 252.085 37.704
C -194.184 251.570 37.153
C -196.995 250.037 37.135
C -199.775 248.044 37.496
C -202.842 246.775 37.466
C -206.082 246.389 36.776
C -209.098 245.237 35.820
C -211.578 243.459 34.598
C -215.464 242.679 34.385
C -218.345 240.845 34.160
C -220.934 240.792 31.238
C -224.215 241.097 29.108
C -225.691 239.514 26.531
C -228.010 238.079 24.377
C -230.046 237.800 21.801
C -232.313 237.874 19.222
C -234.519 237.049 16.635
C -235.529 236.791 13.574
C -237.093 235.138 10.650
C -238.326 235.989 7.383
C -240.620 237.313 4.162
C -240.295 238.523 0.507
C -240.415 238.596 -2.656
C -240.800 239.444 -5.897
C -240.644 240.118 -9.126
C -240.459 242.337 -12.263
C -239.498 244.388 -14.365
C -238.472 246.417 -16.453
C -237.642 247.886 -19.351
C -236.380 248.155 -22.905
C -234.765 251.137 -24.451
C -233.980 253.107 -27.226
C -231.419 254.422 -28.917
C -229.601 257.439 -30.567
C -227.740 258.255 -33.717
C -226.315 260.051 -35.859
C -223.841 261.992 -37.013
C -221.267 263.931 -37.913
C -218.165 264.592 -39.422
C -216.105 267.314 -39.934
C -214.238 270.701 -41.335
C -211.620 272.024 -41.338
C -208.022 273.614 -41.524
C -205.492 275.158 -41.927
C -202.225 276.829 -41.830
C -199.883 278.924 -41.046
C -197.162 280.193 -39.995
C -194.542 281.131 -38.256
C -192.115 282.415 -36.453
C -189.290 283.286 -34.358
C -186.601 284.267 -32.635
C -184.376 285.113 -30.530
C -183.386 286.346 -26.882
C -181.007 286.954 -24.588
C -178.659 287.977 -22.543
C -177.356 289.630 -20.170
C -176.023 291.241 -16.934
C -176.177 290.831 -13.836
C -175.360 290.706 -10.469
C -175.650 291.120 -7.130
C -174.893 290.786 -3.368
C -174.745 290.672 -0.067
C -176.451 292.088 3.359
C -176.614 292.049 6.143
C -177.740 290.967 10.022
C -178.129 290.583 12.995
C -178.447 290.744 16.439
C -179.447 290.940 19.636
C -180.590 290.153 22.669
C -181.105 288.122 25.360
C -182.230 286.588 28.129
C -183.087 284.724 30.619
C -184.482 283.227 33.518
C -185.169 281.303 36.139
C -186.355 280.124 38.812
C -188.617 279.067 41.464
C -189.068 277.857 44.463
C -191.681 276.994 46.650
C -193.223 279.340 50.215
C -194.220 280.303 53.493
C -198.126 283.590 52.713
C -196.524 286.047 54.190
C -195.314 288.194 57.673
C -193.522 291.947 59.337
C -193.585 293.538 61.288
C -191.895 297.703 61.545
C -193.478 300.245 63.825
C -193.421 302.530 65.709
C -193.854 304.113 66.947
C -191.194 304.985 70.471
C -190.245 307.708 73.177
C -189.990 309.864 75.542
C -191.845 311.936 79.493
C -194.304 313.640 80.947
C -193.193 315.713 80.720
C -195.131 319.953 81.619
C -193.938 322.165 80.901
C -186.468 323.454 78.894
C -184.172 328.441 77.909
C -183.465 332.224 78.158
C -183.516 334.003 80.135
C -183.787 337.674 80.629
C -180.824 340.387 81.902
C -176.445 340.693 83.875
C -175.741 344.421 84.970
C -172.265 344.273 88.549
C -170.078 346.833 90.478
C -167.321 348.402 92.933
C -165.064 351.884 92.355
C -164.025 354.857 95.725
C -160.779 356.891 97.642
C -158.423 357.055 99.609
C -154.659 356.924 99.599
C -151.943 358.824 101.652
C -148.685 357.034 102.728
C -146.324 358.745 103.261
C -142.023 360.543 105.139
C -139.619 358.572 104.123
C -136.858 355.721 103.946
C -132.332 356.222 101.102
C -131.925 352.369 102.343
C -131.385 347.930 104.015
C -130.386 346.083 104.764
C -129.669 342.787 103.813
C -128.557 340.589 98.702
C -126.592 337.492 96.572
C -129.320 334.430 96.475
C -130.869 331.471 95.304
C -132.126 328.261 99.263
C -134.013 326.878 100.696
C -133.959 322.931 105.641
C -136.017 320.728 106.571
C -139.561 320.895 107.433
C -139.096 318.006 110.539
C -142.044 316.139 112.735
C -143.930 312.414 112.546
C -147.700 312.708 114.540
C -151.235 310.676 117.473
C -154.584 308.314 118.788
C -155.528 306.484 122.418
C -157.893 304.064 125.000
C -160.635 303.701 125.587
C -164.102 301.861 126.848
C -163.419 301.607 129.580
C -165.825 299.347 133.034
C -165.487 301.103 135.612
C -173.831 304.419 134.737
C -174.182 305.545 138.232
C -177.335 305.800 139.627
C -179.131 308.055 142.055
C -180.132 310.702 144.289
C -183.084 313.587 143.468
C -185.913 314.355 141.507
C -188.806 312.388 139.648
C -193.091 311.027 139.555
C -195.763 311.279 138.657
C -199.405 312.312 138.587
C -202.548 313.713 139.716
C -204.697 318.081 140.576
C -208.602 318.315 142.511
C -212.121 318.878 142.122
C -216.169 317.769 141.726
C -220.470 318.313 141.119
C -224.965 316.481 143.284
C -229.839 315.437 141.954
C -233.061 314.033 139.300
C -235.792 311.790 140.703
C -236.304 307.917 142.506
C -239.125 306.311 143.773
C -243.618 306.318 143.698
C -246.509 305.883 145.062
C -247.598 305.206 146.864
C -249.585 303.801 146.569
C -251.023 300.129 146.468
C -252.512 296.856 147.688
C -254.362 294.619 148.306
C -255.747 292.414 149.343
C -255.538 288.754 150.852
C -253.749 285.625 151.551
C -254.008 282.585 154.222
C -250.403 280.109 154.094
C -248.675 278.710 156.888
C -247.121 279.907 160.674
C -245.739 280.606 164.635
C -243.873 278.612 167.261
C -241.840 274.504 167.695
C -239.359 273.010 168.700
C -237.955 275.615 171.611
C -238.112 275.388 175.374
C -235.987 274.285 178.037
C -233.617 272.851 181.676
C -232.061 272.411 183.404
C -230.353 272.627 186.142
C -228.402 271.452 189.497
C -226.783 269.777 191.560
C -223.653 268.766 192.984
C -224.098 266.506 195.507
C -221.136 265.838 199.608
C -219.198 266.207 202.625
C -215.261 267.116 204.851
C -213.453 266.474 207.685
C -210.237 267.422 209.249
C -208.329 264.896 212.009
C -205.367 260.370 212.906
C -204.031 260.767 215.092
C -201.795 260.220 218.425
C -197.989 258.798 220.767
C -196.646 258.048 224.480
C -194.720 256.498 226.760
C -194.024 251.763 229.980
C -192.422 251.556 233.429
C -192.384 248.625 235.693
C -191.233 249.034 237.977
C -188.991 247.640 239.614
C -184.705 246.362 239.883
C -182.893 244.429 241.046
C -180.775 241.929 240.045
C -178.464 238.917 239.822
C -177.111 235.180 240.966
C -177.797 232.762 242.314
C -180.300 229.312 242.415
C -184.650 226.558 242.083
C -185.537 222.415 241.461
C -183.920 219.815 241.963
C -184.553 217.074 243.595
C -186.669 214.383 242.934
C -187.243 212.014 244.503
C -187.946 210.346 246.139
C -188.542 205.562 248.295
C -188.748 201.715 250.178
C -189.261 198.606 250.968
C -189.771 195.311 249.758
C -190.222 192.030 249.212
C -190.904 188.798 248.836
C -190.364 185.684 247.736
C -190.545 182.512 246.718
C -190.250 179.202 245.785
C -190.514 176.066 244.928
C -190.817 173.023 243.840
C -191.105 170.023 242.497
C -193.049 167.338 241.349
C -194.862 165.021 239.562
C -196.134 162.148 237.938
C -196.581 158.981 236.484
C -197.904 156.903 234.754
C -200.903 154.277 234.084
C -202.444 151.859 231.904
C -204.072 149.563 229.646
C -205.333 147.572 227.494
C -206.806 145.212 225.337
C -208.145 143.154 223.227
C -210.436 142.587 220.498
C -212.637 142.859 218.052
C -213.987 143.272 215.301
C -214.951 143.365 212.014
C -217.376 141.938 209.327
C -218.947 142.790 206.246
C -220.008 143.384 202.848
C -221.195 143.949 199.846
C -222.330 144.826 196.310
C -223.795 145.322 193.974
C -225.344 147.027 191.635
C -227.240 148.784 189.223
C -227.914 151.683 187.067
C -228.515 154.096 185.446
C -229.074 156.811 183.040
C -229.588 159.148 181.181
C -231.970 162.571 181.063
C -233.575 165.750 180.062
C -232.689 169.012 178.980
C -233.418 172.037 177.568
C -233.832 175.000 177.062
C -234.795 178.173 177.179
C -233.885 181.623 177.893
C -235.435 185.024 177.655
C -235.527 188.464 176.739
C -235.918 191.646 178.233
C -237.344 194.881 178.148
C -235.952 198.025 179.372
C -235.431 201.461 180.189
C -236.243 204.159 181.213
C -236.573 207.322 182.003
C -236.395 210.585 184.155
C -234.796 213.024 186.258
C -234.925 215.393 188.159
C -234.065 217.525 190.689
C -232.635 220.419 191.764
C -232.485 221.367 196.015
C -232.375 223.772 199.362
C -230.064 223.681 202.204
C -228.771 225.061 204.766
C -227.472 225.261 208.160
C -227.043 225.828 211.073
C -225.961 225.990 214.377
C -224.339 225.373 216.982
C -222.076 225.387 219.668
C -221.857 225.072 223.507
C -221.125 225.162 227.233
C -220.056 222.952 229.650
C -220.162 220.463 232.685
C -219.068 218.803 235.194
C -217.484 217.413 237.913
C -216.688 215.653 240.611
C -216.844 213.374 243.042
C -216.233 210.869 245.207
C -214.948 208.316 246.831
C -214.771 206.059 250.091
C -213.408 204.143 252.577
C -213.980 200.342 253.268
C -214.943 196.920 254.927
C -213.815 193.750 254.977
C -212.923 190.535 255.951
C -213.162 187.276 256.369
C -213.785 183.949 256.952
C -213.513 180.513 257.554
C -213.663 177.362 256.847
C -212.507 173.841 256.797
C -213.800 170.565 256.079
C -215.712 166.863 256.248
C -217.160 164.097 253.973
C -217.514 161.356 252.426
C -218.676 158.530 251.001
C -219.587 155.962 249.135
C -222.007 153.714 247.164
C -224.062 152.713 245.084
C -226.084 151.754 242.958
C -227.651 149.924 240.625
C -228.025 147.577 237.684
C -230.854 147.516 235.259
C -232.911 145.844 232.985
C -233.970 145.891 229.819
C -236.812 145.850 227.165
C -237.604 144.230 223.878
C -239.342 143.392 221.405
C -240.986 143.945 218.538
C -242.593 144.765 215.720
C -242.911 145.143 212.243
C -245.333 146.149 209.997
C -248.512 146.399 207.400
C -249.430 147.913 205.061
C -250.481 149.805 201.771
C -251.663 150.966 199.280
C -252.820 152.944 196.412
C -254.473 155.102 194.652
C -255.235 157.556 192.777
C -255.628 160.496 191.374
C -256.385 163.444 190.138
C -256.652 166.779 188.749
C -257.079 169.747 187.275
C -257.408 172.786 186.404
C -258.174 176.570 187.354
C -258.231 179.812 186.469
C -258.722 182.887 185.449
C -259.962 185.807 185.434
C -261.083 189.470 185.846
C -260.444 191.967 187.619
C -259.920 195.225 188.682
C -260.092 197.979 190.628
C -259.339 201.512 191.965
C -258.930 204.378 193.562
C -260.291 206.640 196.674
C -260.045 208.920 198.260
C -258.822 211.492 201.323
C -258.253 213.768 203.229
C -258.173 216.561 205.274
C -258.247 218.805 207.768
C -257.388 220.692 210.380
C -255.238 222.421 212.385
C -253.661 223.983 214.908
C -251.744 225.393 217.084
C -250.232 226.935 219.901
C -248.219 228.534 222.007
C -247.009 230.035 224.502
C -246.081 230.994 227.891
C -244.705 233.139 229.932
C -244.059 233.553 233.363
C -241.281 232.844 237.491
C -240.066 232.541 241.902
C -238.757 231.826 245.723
C -236.416 232.125 248.739
C -236.880 232.064 251.434
C -235.910 232.081 254.858
C -234.857 234.476 257.262
C -234.259 233.223 260.153
C -232.852 233.100 262.654
C -231.541 233.220 266.510
C -229.610 233.725 269.871
C -229.031 235.039 272.592
C -226.629 236.863 273.961
C -225.379 239.824 275.362
C -224.763 242.291 275.293
C -223.658 244.315 277.417
C -225.230 248.124 283.727
C -225.863 251.649 283.843
C -224.571 254.309 286.006
C -223.322 257.038 285.722
C -225.399 262.027 284.159
C -221.043 263.788 283.024
C -219.092 265.233 282.443
C -215.507 265.943 283.235
C -212.991 266.103 279.731
C -210.657 267.347 277.547
C -207.317 266.126 276.492
C -204.801 267.452 277.115
C -201.687 267.389 278.804
C -198.622 267.515 277.733
C -195.361 266.145 277.988
C -192.142 265.222 277.749
C -188.885 264.583 277.561
C -186.185 262.662 277.090
C -183.163 261.251 277.027
C -180.192 259.559 276.549
C -177.175 258.327 276.441
C -174.225 256.975 276.544
C -171.318 255.441 276.825
C -168.086 255.192 278.165
C -165.235 254.488 279.961
C -162.073 253.415 281.128
C -158.950 251.860 281.546
C -156.505 250.942 283.042
C -152.938 251.732 284.773
C -150.091 250.544 286.630
C -147.323 249.385 288.634
C -144.976 248.143 290.404
C -142.207 246.942 292.217
C -139.770 245.764 293.993
C -138.350 245.123 297.247
C -137.746 244.838 300.480
C -137.587 243.820 303.396
C -137.268 242.086 306.334
C -135.002 241.347 309.409
C -135.163 240.342 312.822
C -135.271 238.715 316.041
C -135.311 237.448 319.064
C -135.653 235.839 322.507
C -135.533 235.216 325.236
C -136.503 234.946 328.361
C -137.390 234.860 331.782
C -139.797 234.458 334.530
C -141.787 234.274 336.724
C -144.064 233.571 339.517
C -146.014 233.140 341.796
C -148.294 235.442 344.424
C -150.627 236.545 347.074
C -153.969 236.005 348.141
C -156.482 236.208 350.447
C -159.067 236.848 351.900
C -161.650 238.345 353.349
C -165.200 239.136 353.212
C -167.769 240.810 355.361
C -170.913 241.065 357.016
C -173.736 243.192 357.135
C -176.201 244.855 359.050
C -179.653 245.630 358.154
C -183.045 246.742 358.202
C -185.256 248.679 358.791
C -188.075 250.253 359.349
C -191.196 252.509 358.657
C -194.085 253.610 356.819
C -196.258 255.659 356.256
C -198.590 257.468 354.531
C -201.823 258.048 353.643
C -202.815 261.263 350.873
C -205.130 264.213 349.161
C -205.949 264.759 345.632
C -207.746 266.124 343.386
C -208.463 267.794 340.232
C -209.188 269.766 338.093
C -209.787 271.501 335.136
C -209.857 272.188 332.083
C -210.753 272.677 328.723
C -210.594 275.235 325.839
C -211.001 277.481 322.803
C -209.384 277.990 319.803
C -207.077 279.633 317.084
C -205.980 280.330 314.158
C -205.321 280.930 310.836
C -204.022 281.931 307.951
C -201.884 283.221 305.740
C -199.818 283.769 303.138
C -197.954 283.480 300.446
C -195.971 285.161 297.447
C -194.738 285.604 294.285
C -191.008 285.524 293.129
C -187.497 286.490 291.670
C -184.981 285.009 289.997
C -182.347 284.337 287.831
C -179.241 283.980 286.792
C -175.931 283.973 285.875
C -172.855 283.376 284.318
C -169.868 282.174 284.026
C -167.035 280.516 282.306
C -163.505 280.011 282.749
C -159.359 280.440 282.875
C -156.221 279.036 284.639
C -153.527 277.461 285.176
C -150.453 276.472 286.146
C -147.706 275.068 287.324
C -144.689 274.639 289.672
C -142.965 274.207 292.200
C -141.290 273.732 294.749
C -138.976 272.596 296.894
C -136.621 270.123 298.518
C -135.473 270.175 302.064
C -133.122 269.437 304.539
C -132.728 267.839 307.444
C -131.590 267.739 311.162
C -129.748 265.466 313.506
C -128.287 264.587 316.140
C -128.146 263.709 319.370
C -128.268 262.909 322.616
C -128.453 260.693 325.335
C -128.449 260.878 328.783
C -127.456 261.108 332.767
C -128.485 260.384 335.417
C -129.802 259.153 338.918
C -130.403 258.402 341.751
C -131.766 257.565 345.055
C -133.125 257.895 347.976
C -135.090 257.641 350.465
C -137.650 257.612 352.517
C -140.083 257.941 354.699
C -143.058 257.941 356.768
C -145.630 257.889 358.900
C -148.312 258.230 360.569
C -151.547 260.354 361.482
C -154.520 260.560 363.037
C -157.174 260.905 364.928
C -159.417 262.421 366.581
C -162.398 264.355 368.069
C -164.976 265.850 367.116
C -168.208 267.094 366.942
C -170.723 269.300 366.484
C -174.298 270.664 366.045
C -177.130 272.271 365.471
C -178.759 275.963 364.864
C -180.986 277.522 364.241
C -183.869 279.592 362.029
C -186.217 281.172 360.970
C -188.865 283.297 360.285
C -190.950 285.709 359.240
C -193.056 287.517 357.390
C -195.491 288.014 355.055
C -197.563 289.214 352.698
C -199.618 289.907 350.309
C -201.650 291.356 347.787
C -203.914 291.983 345.437
C -205.792 293.384 343.326
C -207.074 295.477 340.635
C -209.605 296.604 338.907
C -210.277 298.773 336.224
C -211.540 298.466 332.296
C -212.526 298.329 328.789
C -214.354 299.888 326.758
C -216.907 298.937 324.037
C -220.682 299.592 321.111
C -222.361 298.052 318.377
C -226.962 301.746 316.195
C -227.606 302.842 313.329
C -231.013 302.605 310.820
C -230.364 305.737 307.685
C -228.053 309.265 305.854
C -227.664 310.960 301.774
C -228.049 310.969 298.213
C -229.295 311.001 295.015
C -229.584 310.707 291.590
C -227.484 310.362 288.787
C -226.184 310.462 286.108
C -227.098 309.702 282.356
C -225.373 308.403 277.680
C -223.546 311.151 274.488
C -222.216 312.737 271.712
C -221.178 310.949 269.618
C -220.039 312.435 268.155
C -217.731 314.963 266.805
C -216.101 315.417 265.043
C -214.519 317.816 261.487
C -215.362 318.551 258.098
C -220.284 320.427 256.529
C -221.299 324.146 254.663
C -222.550 326.399 252.149
C -221.138 329.413 249.792
C -220.896 332.086 246.994
C -219.470 337.338 250.059
C -220.360 341.464 250.364
C -223.585 343.834 250.232
C -226.815 346.743 251.449
C -230.156 348.415 248.328
C -231.969 351.110 247.314
C -230.505 355.775 250.287
C -231.348 359.992 248.758
C -232.628 362.827 247.075
C -235.637 365.056 246.483
C -238.605 368.469 248.050
C -240.425 372.217 248.319
C -244.757 373.021 248.670
C -247.816 374.514 247.233
C -251.622 375.622 248.165
C -253.302 378.100 248.112
C -252.572 383.675 244.199
C -254.076 385.734 244.619
C -255.362 387.528 247.739
C -256.631 388.456 251.448
C -257.478 392.051 253.810
C -260.258 394.491 255.157
C -260.807 397.882 257.578
C -263.455 399.984 256.025
C -265.247 401.524 257.867
C -268.533 404.485 260.064
C -271.569 407.264 257.323
C -274.140 409.624 258.848
C -275.780 411.734 260.002
C -278.736 413.439 256.929
C -281.709 414.802 255.653
C -282.646 415.445 251.047
C -281.032 419.015 250.615
C -282.264 421.332 247.947
C -283.974 424.159 244.548
C -282.029 428.266 242.582
C -285.526 429.266 239.564
C -282.109 433.808 238.913
C -281.152 435.848 235.578
C -280.424 438.364 232.941
C -280.556 439.734 229.470
C -279.942 442.995 226.814
C -281.353 441.974 221.104
C -283.125 441.582 217.816
C -281.395 443.378 214.728
C -283.007 446.347 211.122
C -283.032 448.886 207.186
C -282.119 451.225 206.832
C -278.639 454.055 206.581
C -273.274 453.146 204.255
C -270.190 455.400 203.998
C -269.693 458.098 197.840
C -268.155 459.444 193.751
C -265.904 458.983 193.594
C -264.864 461.007 191.781
C -263.373 463.769 191.254
C -262.077 465.879 190.276
C -261.208 469.243 191.743
C -259.063 471.102 191.995
C -257.941 473.522 192.856
C -256.469 475.859 191.399
C -257.033 478.319 189.309
C -254.277 482.398 190.692
C -252.586 484.655 188.029
C -248.217 484.159 188.687
C -244.419 486.312 189.556
C -243.025 487.602 192.262
C -242.011 487.706 195.360
C -239.005 489.423 197.212
C -236.969 491.289 197.148
C -237.016 495.801 198.946
C -235.670 498.104 201.065
C -232.478 500.209 202.458
C -229.014 504.763 200.420
C -227.044 509.776 199.335
C -222.661 512.775 197.036
C -219.687 513.770 197.982
C -217.469 513.553 199.036
C -215.447 514.045 199.295
C -212.665 512.026 207.215
C -208.787 513.999 205.703
C -206.059 513.998 205.901
C -204.244 519.431 206.561
C -201.553 520.421 205.902
C -200.867 521.860 204.006
C -197.952 523.117 202.495
C -197.418 528.070 199.685
C -193.886 528.730 198.760
C -192.227 530.955 198.332
C -189.596 532.015 198.061
C -186.875 533.561 197.190
C -183.333 533.428 197.055
C -180.031 533.834 196.609
C -176.785 534.486 196.310
C -173.650 533.913 195.287
C -170.349 533.765 194.833
C -167.039 533.491 193.891
C -163.807 533.512 193.454
C -160.578 533.335 193.174
C -157.309 532.924 192.997
C -154.073 533.402 194.264
C -150.996 533.195 195.793
C -147.561 532.984 196.613
C -144.072 532.586 196.563
C -141.329 532.149 197.724
C -138.097 533.524 199.726
C -134.852 532.872 201.145
C -131.677 532.169 202.710
C -128.891 531.323 204.014
C -125.719 530.646 205.385
C -122.868 529.886 206.719
C -121.012 528.747 209.594
C -120.042 527.638 212.549
C -119.268 525.836 214.941
C -118.100 523.456 217.111
C -115.435 522.589 219.810
C -114.918 520.521 222.663
C -114.158 517.991 225.122
C -113.476 515.866 227.522
C -112.919 513.196 230.191
C -112.334 511.788 232.542
C -112.852 510.173 235.353
C -113.326 508.650 238.508
C -115.179 506.538 240.877
C -116.769 504.948 242.814
C -118.392 502.604 245.126
C -119.852 500.783 247.059
C -122.519 501.122 250.249
C -124.824 500.385 253.047
C -127.664 498.381 253.764
C -129.864 496.907 255.923
C -132.362 496.074 257.431
C -135.150 495.992 259.228
C -138.752 495.478 259.267
C -141.521 495.324 261.783
C -144.391 493.890 263.331
C -147.745 494.716 264.090
C -150.434 494.668 266.386
C -154.013 494.426 265.709
C -157.560 494.187 266.036
C -160.232 494.907 267.189
C -163.352 495.104 268.171
C -167.105 496.208 268.204
C -170.357 496.762 266.772
C -173.142 497.976 266.883
C -176.104 499.308 265.817
C -179.410 498.971 265.087
C -181.697 502.353 263.563
C -185.031 504.686 262.902
C -186.319 506.046 259.754
C -188.679 507.351 258.061
C -190.219 509.606 255.654
C -191.773 511.785 254.303
C -193.207 514.073 252.106
C -193.797 515.662 249.475
C -195.121 516.888 246.463
C -196.119 520.139 244.640
C -197.555 522.968 242.551
C -196.502 524.979 239.959
C -195.163 528.132 238.040
C -194.653 530.099 235.565
C -194.557 531.958 232.673
C -193.959 534.249 230.348
C -192.609 536.865 228.780
C -191.112 538.936 226.588
C -189.526 540.233 224.017
C -188.530 543.398 221.839
C -187.829 545.269 219.061
C -184.424 546.897 218.058
C -181.608 549.464 217.125
C -178.909 549.610 215.121
C -176.423 550.670 212.934
C -173.495 551.797 211.928
C -170.484 553.262 211.164
C -167.552 554.341 209.589
C -164.376 554.439 208.990
C -161.326 554.557 206.889
C -157.809 555.214 207.236
C -154.066 557.009 207.624
C -150.485 556.302 208.891
C -147.377 555.696 208.934
C -144.073 555.593 209.595
C -140.913 554.942 210.299
C -137.721 554.851 212.445
C -135.720 554.243 214.720
C -133.749 553.572 216.999
C -130.993 552.682 218.690
C -127.793 550.811 219.435
C -126.399 550.084 222.814
C -123.713 549.447 224.953
C -122.523 547.225 227.142
C -121.070 546.305 230.630
C -118.350 544.188 232.104
C -116.433 543.060 234.317
C -115.694 541.270 237.051
C -115.226 539.450 239.819
C -114.385 536.545 241.604
C -114.116 535.564 244.903
C -112.886 534.793 248.751
C -113.349 532.919 250.959
C -113.828 530.216 253.783
C -113.864 528.407 256.166
C -114.539 526.099 258.938
C -115.644 524.939 261.753
C -117.158 523.198 263.944
C -119.347 521.590 265.784
C -121.527 520.296 267.873
C -124.112 518.561 269.726
C -126.297 516.902 271.633
C -128.763 515.700 273.238
C -132.425 516.115 274.729
C -135.128 514.732 276.170
C -137.548 513.471 277.985
C -140.004 513.458 279.992
C -143.310 513.605 281.965
C -146.322 514.321 281.508
C -149.785 514.328 281.677
C -152.932 515.523 281.930
C -156.783 515.601 281.882
C -160.034 516.200 281.811
C -162.874 519.058 282.462
C -165.547 519.842 282.347
C -169.160 521.371 280.898
C -171.996 522.278 280.377
C -175.261 523.431 280.386
C -178.133 525.152 280.173
C -180.895 526.605 278.996
C -183.565 526.956 276.903
C -186.136 528.058 275.042
C -188.521 528.731 272.977
C -191.157 530.120 271.048
C -193.712 530.649 268.991
C -196.147 531.913 267.436
C -198.315 534.185 265.591
C -201.231 534.852 264.282
C -202.854 537.403 262.489
C -204.205 541.248 261.849
C -206.310 543.950 259.437
C -206.957 547.264 257.335
C -208.827 549.621 256.842
C -211.718 551.195 255.394
C -215.845 551.682 255.083
C -218.379 552.901 253.456
C -220.463 555.726 252.949
C -222.682 558.063 252.010
C -225.087 560.186 251.138
C -226.323 563.072 249.980
C -228.144 565.757 249.205
C -229.728 568.582 248.009
C -231.632 571.105 247.206
C -233.443 573.733 246.613
C -235.144 576.528 246.185
C -237.911 578.579 246.847
C -240.174 580.909 247.986
C -242.436 583.595 248.417
C -244.324 586.538 248.079
C -246.097 588.796 248.983
C -249.734 590.198 250.058
C -251.750 592.949 251.213
C -253.732 595.662 252.529
C -255.286 598.195 253.691
C -257.224 600.911 254.817
C -258.890 603.436 255.973
C -260.146 605.262 258.818
C -260.894 606.379 261.833
C -260.847 607.843 264.558
C -260.567 609.998 267.206
C -262.469 612.296 269.705
C -262.217 613.678 272.977
C -261.665 615.581 275.993
C -261.333 617.177 278.837
C -260.619 618.988 282.119
C -260.722 620.063 284.704
C -260.131 620.368 287.919
C -259.741 620.611 291.424
C -257.820 620.250 294.536
C -256.300 619.811 297.047
C -254.339 619.779 300.150
C -252.734 619.586 302.714
C -252.307 616.966 305.933
C -251.217 615.345 309.074
C -248.234 614.339 310.712
C -246.483 613.332 313.468
C -244.798 611.766 315.446
C -243.557 609.472 317.498
C -240.945 607.017 318.123
C -239.891 604.704 320.872
C -237.557 603.225 323.120
C -236.281 600.039 323.977
C -235.283 597.745 326.476
C -232.654 595.217 326.339
C -230.362 592.600 327.144
C -229.563 589.963 328.324
C -228.057 587.328 329.559
C -226.501 583.741 329.693
C -224.406 581.048 328.557
C -223.560 578.129 328.614
C -222.317 575.128 327.547
C -219.773 572.876 327.356
C -220.270 569.158 325.138
C -219.635 565.198 324.184
C -218.806 563.700 320.945
C -217.724 561.249 319.224
C -217.608 558.914 316.435
C -217.761 556.497 314.667
C -217.801 554.199 312.053
C -217.736 553.037 309.148
C -216.832 551.579 306.083
C -217.949 548.970 303.470
C -218.408 546.317 300.791
C -219.685 546.151 297.595
C -222.168 545.413 294.644
C -223.111 544.842 291.638
C -223.586 544.068 288.320
C -224.862 543.346 285.343
C -227.079 542.914 282.889
C -228.804 543.008 279.999
C -229.913 543.698 276.983
C -232.108 542.717 273.824
C -233.007 542.389 270.539
C -235.987 544.098 268.682
C -239.288 544.756 266.667
C -240.454 546.964 264.411
C -242.080 548.453 261.724
C -244.402 550.110 260.076
C -247.093 551.592 258.541
C -249.205 553.346 256.371
C -251.078 555.795 255.398
C -252.413 558.302 253.018
C -255.195 560.559 252.723
C -258.944 562.269 252.084
C -261.083 565.331 253.072
C -262.614 568.100 252.932
C -264.820 570.636 253.195
C -266.559 573.400 253.686
C -269.171 575.676 255.358
C -270.708 577.347 257.454
C -272.183 579.035 259.577
C -273.808 581.528 261.121
C -274.715 585.086 262.025
C -276.135 586.242 265.271
C -278.038 588.474 267.167
C -277.889 590.545 269.782
C -279.242 591.855 273.185
C -279.903 595.117 274.910
C -280.997 597.057 277.120
C -281.045 598.448 280.167
C -280.913 599.646 283.288
C -279.931 601.922 285.776
C -280.439 602.380 289.160
C -281.872 603.386 292.882
C -280.940 603.963 295.603
C -279.602 604.981 299.164
C -279.040 605.827 301.978
C -277.845 606.451 305.392
C -277.211 606.018 308.538
C -275.710 605.704 311.326
C -273.771 604.825 313.822
C -272.139 603.729 316.454
C -269.865 602.624 319.049
C -267.913 601.774 321.623
C -266.015 600.453 323.804
C -264.484 597.208 325.516
C -262.257 595.837 327.627
C -260.413 594.566 330.019
C -259.495 592.460 332.207
C -258.147 589.604 334.414
C -256.625 586.887 334.118
C -254.513 584.197 334.687
C -253.471 580.994 334.928
C -251.097 577.986 335.316
C -249.463 575.115 335.449
C -249.924 571.060 335.510
C -248.771 568.521 335.475
C -247.139 564.940 334.062
C -245.843 562.244 333.626
C -244.620 559.004 333.664
C -243.979 555.735 333.268
C -242.912 552.826 332.034
C -240.831 550.781 330.269
C -239.418 548.315 328.477
C -237.753 546.284 326.604
C -236.483 543.596 324.666
C -234.611 541.523 322.865
C -233.495 539.027 321.295
C -233.175 536.133 319.106
C -231.410 533.614 318.011
C -231.646 530.959 315.718
C -231.803 527.655 314.633
C -230.505 523.937 314.364
C -229.727 520.971 310.780
C -227.465 517.293 309.599
C -229.134 514.555 306.873
C -230.251 511.138 305.921
C -231.718 508.492 305.299
C -231.245 506.598 304.415
C -228.522 503.274 304.000
C -228.263 499.186 302.980
C -226.974 496.121 300.170
C -224.595 494.028 301.582
C -223.842 491.604 300.597
C -223.380 487.362 302.379
C -223.384 484.550 299.066
C -222.118 482.185 297.233
C -222.443 478.831 296.127
C -222.270 475.792 294.711
C -221.830 472.765 293.410
C -222.700 470.056 291.648
C -223.076 467.023 290.310
C -223.648 464.122 288.528
C -223.849 461.151 287.201
C -224.224 458.138 286.053
C -224.816 455.057 285.027
C -224.315 451.592 285.241
C -224.442 448.207 285.852
C -224.697 444.683 285.693
C -225.268 441.355 284.724
C -225.663 438.397 285.118
C -224.165 434.721 285.888
C -224.758 431.209 286.419
C -225.375 427.723 287.114
C -226.154 424.683 287.695
C -226.774 421.255 288.204
C -227.466 418.145 288.782
C -228.256 415.549 291.159
C -228.960 413.779 293.856
C -230.423 412.362 296.183
C -232.509 410.631 298.280
C -233.095 407.310 300.219
C -234.740 406.008 303.097
C -236.911 404.587 305.606
C -238.688 403.256 308.017
C -240.956 401.971 310.803
C -242.027 400.745 313.084
C -243.179 400.444 316.143
C -244.193 400.003 319.501
C -245.837 401.110 322.596
C -247.042 402.086 325.126
C -248.935 402.991 328.139
C -250.376 403.844 330.664
C -249.437 405.486 334.383
C -249.637 406.898 337.796
C -251.371 409.423 339.589
C -252.399 410.920 342.483
C -252.876 412.885 344.744
C -252.554 415.043 347.245
C -252.880 418.486 348.377
C -252.523 420.420 351.564
C -253.569 422.733 354.062
C -252.477 425.726 355.597
C -252.053 427.647 358.536
C -252.217 431.270 358.942
C -252.231 434.576 360.289
C -251.218 436.803 362.021
C -250.725 439.511 363.799
C -249.446 443.093 364.717
C -248.952 446.616 364.191
C -247.601 449.247 364.892
C -246.298 452.384 364.510
C -246.578 455.763 364.804
C -243.352 458.375 363.478
C -240.982 461.749 363.428
C -240.043 463.877 360.598
C -238.889 466.617 359.457
C -236.944 468.771 357.261
C -234.915 470.637 356.080
C -232.912 472.629 354.047
C -231.704 473.940 351.474
C -230.874 476.065 348.804
C -227.885 477.528 346.853
C -225.330 479.488 344.839
C -223.781 479.212 341.773
C -221.016 478.464 339.088
C -219.465 478.675 336.294
C -218.062 479.402 333.239
C -216.174 479.484 330.511
C -213.889 478.627 328.238
C -212.242 477.811 325.417
C -211.420 477.021 322.335
C -208.665 476.675 319.497
C -207.264 476.790 316.377
C -205.971 473.806 314.214
C -203.711 471.363 312.136
C -203.996 469.350 309.455
C -203.396 467.589 306.519
C -202.574 465.066 304.566
C -201.389 462.394 302.764
C -200.700 460.030 300.278
C -200.847 457.158 298.801
C -201.191 454.835 295.934
C -200.663 451.364 295.168
C -199.015 447.657 294.200
C -199.701 443.867 294.500
C -200.446 440.879 293.759
C -200.611 437.525 293.469
C -201.304 434.298 293.347
C -201.231 430.627 294.493
C -201.592 428.061 296.177
C -202.014 425.523 297.884
C -202.776 422.403 298.847
C -204.671 419.132 298.941
C -204.955 416.833 301.861
C -205.399 413.650 303.228
C -207.328 411.893 305.311
C -207.790 409.508 308.348
C -209.795 406.489 309.307
C -210.675 404.024 311.037
C -212.073 402.542 313.697
C -213.483 401.309 316.469
C -216.129 400.006 318.375
C -216.622 398.809 321.576
C -216.872 396.533 324.992
C -218.374 396.353 327.506
C -220.601 396.016 330.736
C -222.033 395.378 333.284
C -223.868 395.241 336.459
C -224.542 395.500 339.617
C -225.862 396.332 342.389
C -227.071 397.911 344.999
C -227.933 399.408 347.793
C -229.245 401.362 350.547
C -230.494 402.917 353.227
C -231.322 404.827 355.629
C -230.512 407.907 358.008
C -231.532 410.091 360.351
C -232.390 411.896 362.948
C -231.985 413.676 365.543
C -231.385 416.279 368.319
C -230.599 419.292 368.624
C -230.398 422.561 369.759
C -229.025 425.499 370.700
C -228.767 429.203 371.727
C -228.027 432.335 372.483
C -224.969 434.857 373.454
C -224.080 437.448 373.976
C -222.609 441.318 373.384
C -221.652 444.180 373.549
C -220.352 447.301 374.298
C -218.542 450.106 374.637
C -217.147 453.083 374.075
C -216.980 456.238 372.791
C -216.042 459.229 371.582
C -215.567 462.103 370.195
C -214.353 465.173 368.895
C -214.010 468.208 367.585
C -212.873 470.980 366.602
C -210.796 473.575 365.112
C -210.189 476.741 364.591
C -207.856 478.798 362.953
C -207.811 482.539 360.626
C -205.373 485.784 359.538
C -204.593 488.508 359.061
C -204.567 491.676 358.439
C -202.093 494.321 356.805
C -200.350 495.469 357.167
C -200.406 498.123 355.100
C -199.985 500.125 353.825
C -200.730 503.937 352.976
C -198.011 507.859 352.578
C -195.907 508.860 351.759
C -194.932 510.651 347.547
C -194.545 512.774 343.665
C -193.624 515.394 342.123
C -192.015 519.977 343.042
C -192.572 521.253 339.835
C -191.385 523.394 338.766
C -190.508 527.564 338.157
C -187.492 530.123 337.658
C -185.922 533.203 336.768
C -182.605 533.163 333.773
C -183.510 538.022 332.578
C -179.381 539.617 331.348
C -177.029 542.678 329.511
C -177.127 545.738 327.537
C -173.830 547.528 328.423
C -174.544 550.114 329.338
C -173.358 553.505 330.885
C -175.543 556.182 334.477
C -174.092 558.685 334.856
C -172.554 561.297 336.065
C -169.558 565.654 335.694
C -166.076 567.444 336.884
C -164.958 571.048 337.575
C -163.338 573.334 338.293
C -161.495 577.356 337.406
C -161.049 580.371 338.357
C -158.098 583.103 341.188
C -157.828 586.009 344.422
C -157.467 590.119 342.768
C -154.038 592.370 341.534
C -152.104 595.026 340.613
C -152.376 597.993 339.471
C -149.897 600.802 339.037
C -148.358 604.650 337.894
C -146.436 607.790 337.643
C -145.899 610.974 337.475
C -144.633 614.209 336.697
C -142.442 617.419 336.434
C -139.839 619.962 335.612
C -138.381 622.062 333.775
C -134.843 622.408 330.522
C -133.293 620.727 328.001
C -129.048 620.075 325.939
C -129.152 620.263 321.253
C -128.136 617.984 318.347
C -127.017 617.635 314.696
C -124.742 620.167 313.200
C -125.993 622.214 309.624
C -123.249 624.030 310.609
C -122.419 627.829 312.160
C -122.072 630.695 312.031
C -122.983 634.784 314.206
C -122.824 637.908 316.533
C -121.150 641.732 318.321
C -122.752 645.247 319.618
C -124.629 647.779 321.029
C -125.067 647.905 324.094
C -127.878 650.090 328.336
C -130.808 651.739 328.511
C -131.473 654.132 331.239
C -134.072 656.427 333.534
C -136.413 658.220 335.346
C -138.145 662.434 337.639
C -139.987 665.301 338.833
C -143.952 667.879 338.208
C -144.854 670.855 340.077
C -144.720 671.737 342.267
C -142.694 674.944 343.051
C -142.432 675.725 346.157
C -139.671 677.338 347.962
C -141.699 677.189 351.939
C -138.271 681.906 351.278
C -134.625 683.956 352.630
C -132.389 686.883 354.171
C -130.380 690.582 356.657
C -129.489 690.329 359.879
C -129.149 692.846 362.258
C -128.723 696.226 362.869
C -126.141 697.994 366.116
C -127.294 701.071 367.209
C -127.505 705.085 369.489
C -126.416 707.731 371.026
C -125.599 711.171 370.737
C -124.743 714.399 371.080
C -123.643 717.504 371.525
C -123.863 720.844 371.484
C -123.357 724.139 371.402
C -123.284 727.589 371.528
C -122.679 730.793 371.572
C -122.084 733.977 371.365
C -121.547 737.201 370.908
C -119.412 739.901 370.235
C -117.554 742.463 368.881
C -116.117 745.555 367.941
C -115.417 748.955 367.398
C -114.066 751.322 366.121
C -110.837 753.715 365.683
C -109.289 756.520 364.039
C -107.685 759.226 362.271
C -106.471 761.647 360.584
C -104.993 764.399 358.957
C -103.686 766.863 357.313
C -101.765 768.011 354.484
C -100.018 768.289 351.697
C -99.168 768.611 348.740
C -98.727 769.440 345.445
C -96.539 771.376 342.876
C -95.589 771.363 339.444
C -95.145 771.743 335.882
C -94.516 772.015 332.677
C -94.063 772.162 328.892
C -93.051 772.266 326.280
C -92.142 771.220 323.305
C -90.913 770.112 320.180
C -91.011 767.966 317.199
C -91.029 766.124 314.872
C -91.249 764.240 311.729
C -91.376 762.551 309.216
C -89.583 759.112 307.680
C -88.642 756.252 305.530
C -90.162 753.588 303.743
C -90.116 751.089 301.414
C -90.234 748.400 300.013
C -89.755 745.266 299.034
C -91.061 741.873 298.887
C -90.096 738.574 297.400
C -90.661 735.592 295.536
C -90.539 732.082 295.956
C -89.647 728.906 294.683
C -91.301 725.693 295.193
C -92.209 722.242 295.073
C -91.672 719.293 295.112
C -91.710 716.025 294.886
C -92.058 712.292 296.007
C -93.679 709.495 297.583
C -93.629 706.656 298.666
C -94.417 703.945 300.594
C -96.093 701.017 301.043
C -95.754 698.826 304.794
C -95.729 695.530 307.271
C -97.552 694.970 310.399
C -98.646 693.004 312.653
C -99.442 691.899 316.028
C -99.516 690.507 318.683
C -100.108 689.443 321.943
C -101.214 689.385 324.871
C -103.030 688.771 327.813
C -102.628 687.907 331.552
C -102.805 686.747 335.164
C -103.158 688.199 338.269
C -102.228 689.608 341.813
C -102.675 690.515 344.852
C -103.610 691.150 348.100
C -103.722 692.063 351.289
C -102.865 693.454 354.197
C -102.762 695.218 357.063
C -103.392 697.260 359.560
C -102.741 698.409 363.303
C -103.415 699.592 366.443
C -102.179 702.917 368.074
C -100.475 705.548 370.434
C -101.091 708.644 371.599
C -101.332 711.474 373.602
C -100.544 714.405 374.883
C -99.346 717.311 376.268
C -99.003 720.403 377.869
C -98.485 723.588 378.078
C -99.089 727.049 379.256
C -97.437 730.241 379.278
C -94.984 733.501 380.140
C -93.487 736.675 378.524
C -92.955 739.709 377.790
C -91.604 742.706 377.043
C -90.602 745.620 375.855
C -88.188 748.113 374.195
C -86.337 749.496 372.143
C -84.530 750.858 370.043
C -83.069 753.151 368.081
C -82.784 756.241 365.920
C -80.369 756.764 363.130
C -78.442 758.842 361.089
C -77.884 759.668 357.902
C -75.492 760.242 354.889
C -74.961 762.708 352.116
C -73.501 764.090 349.707
C -72.403 764.287 346.548
C -71.374 764.219 343.365
C -71.635 764.901 339.930
C -69.753 764.400 337.079
C -67.069 764.648 333.973
C -66.747 763.845 331.170
C -66.493 762.964 327.340
C -65.882 762.515 324.446
C -65.476 761.412 320.969
C -64.447 759.748 318.388
C -64.351 757.928 315.780
C -64.619 755.540 313.546
C -64.508 753.057 311.399
C -64.957 750.302 309.089
C -65.207 747.907 306.773
C -65.473 745.267 305.024
C -65.157 741.318 304.689
C -65.722 738.518 302.918
C -65.858 735.874 300.987
C -65.090 732.992 299.905
C -64.487 729.288 299.033
C -65.226 726.443 300.104
C -66.074 723.085 300.268
C -66.034 719.862 301.275
C -67.106 716.183 301.660
C -67.703 713.020 302.416
C -66.253 709.785 304.438
C -66.604 707.164 305.323
C -67.734 703.908 307.692
C -68.351 701.225 308.938
C -68.549 697.960 310.075
C -68.446 695.061 311.761
C -69.185 692.556 313.836
C -71.251 690.517 315.626
C -72.654 688.419 317.844
C -74.419 686.604 319.843
C -75.711 684.429 322.331
C -77.609 682.467 324.228
C -78.648 680.399 326.368
C -79.199 678.540 329.452
C -80.565 676.019 331.013
C -80.751 674.634 334.239
C -81.444 670.499 333.817
C -80.680 667.577 335.724
C -81.693 665.398 337.103
C -82.717 662.683 335.369
C -84.607 662.432 337.014
C -86.562 660.875 340.258
C -87.924 658.914 343.959
C -90.145 658.605 345.809
C -91.226 659.006 350.818
C -93.752 660.217 353.257
C -97.089 659.641 355.233
C -97.785 660.001 358.841
C -99.430 660.092 362.493
C -99.983 659.134 364.785
C -101.625 656.343 367.233
C -105.274 656.083 368.832
C -110.249 654.572 370.536
C -111.497 652.985 373.082
C -113.277 653.268 376.137
C -114.955 652.914 379.022
C -116.387 652.421 381.982
C -118.860 652.593 384.230
C -120.785 652.708 386.952
C -123.146 652.679 389.470
C -124.951 652.652 392.186
C -126.720 652.876 394.899
C -128.528 653.356 397.617
C -128.813 653.821 401.082
C -129.120 654.993 404.304
C -130.142 655.828 407.586
C -131.946 656.377 410.549
C -132.486 657.534 413.275
C -131.810 657.611 417.260
C -132.471 659.119 420.463
C -133.010 660.740 423.641
C -133.636 662.324 426.340
C -134.312 663.823 429.453
C -134.907 665.352 432.245
C -134.014 667.934 434.600
C -132.642 670.471 436.207
C -131.918 673.297 437.236
C -131.798 676.527 438.371
C -131.293 678.840 441.458
C -130.210 682.114 442.350
C -129.743 685.594 443.183
C -129.111 688.694 444.041
C -128.450 692.388 444.729
C -127.501 694.843 445.690
C -125.781 697.638 445.779
C -123.774 700.535 446.057
C -122.003 703.436 444.660
C -120.462 705.687 443.490
C -118.941 708.772 442.208
C -117.563 711.227 441.086
C -113.720 712.404 439.967
C -110.814 714.322 438.719
C -109.829 716.212 435.881
C -107.787 718.437 434.283
C -105.837 719.758 432.371
C -103.203 720.568 430.522
C -101.751 720.784 427.192
C -98.599 722.028 425.598
C -96.709 723.858 423.198
C -94.230 723.319 420.733
C -91.239 724.364 419.161
C -90.237 723.981 415.673
C -88.467 724.115 412.575
C -86.039 723.915 410.828
C -83.767 724.043 408.471
C -81.549 722.865 405.471
C -80.937 721.434 402.229
C -79.053 720.267 400.148
C -77.951 718.380 397.519
C -77.156 718.068 394.225
C -75.829 714.240 392.621
C -73.809 711.682 390.096
C -75.078 708.809 388.210
C -74.748 706.662 385.882
C -74.938 703.391 384.297
C -74.333 700.728 383.059
C -74.394 697.544 381.653
C -75.479 694.790 380.639
C -76.683 692.098 378.731
C -76.234 688.315 378.124
C -75.975 684.724 376.912
C -77.598 681.740 377.491
C -78.332 678.148 378.894
C -79.634 675.225 379.021
C -81.119 672.151 378.598
C -82.205 669.036 378.950
C -82.905 666.083 380.336
C -84.394 663.285 381.470
C -86.552 660.957 382.323
C -87.327 657.197 383.333
C -88.994 654.213 383.492
C -90.621 652.535 386.621
C -91.518 650.051 389.522
C -94.244 649.073 391.235
C -96.618 647.208 392.957
C -98.247 645.923 395.517
C -99.580 644.481 398.334
C -101.675 642.944 400.678
C -103.547 642.765 403.308
C -106.520 641.785 405.291
C -107.571 641.640 408.725
C -108.200 640.560 412.703
C -109.158 642.058 416.133
C -110.806 642.807 418.731
C -111.845 643.459 421.871
C -113.022 644.592 424.741
C -112.851 645.991 428.320
C -112.261 647.820 430.741
C -111.682 649.702 433.118
C -112.011 651.520 435.916
C -113.706 653.718 438.485
C -112.031 656.176 440.731
C -111.872 658.005 443.702
C -111.679 661.113 444.907
C -110.030 663.797 447.189
C -111.045 666.548 449.524
C -110.690 668.782 451.698
C -109.679 671.771 452.824
C -108.532 674.786 453.714
C -108.789 678.244 454.266
C -106.773 680.803 455.412
C -104.680 683.530 457.669
C -103.566 686.239 457.514
C -102.326 689.972 457.329
C -101.243 692.744 457.635
C -99.781 696.101 457.372
C -97.593 698.469 457.073
C -95.955 700.984 456.018
C -94.223 703.160 454.276
C -92.166 705.196 452.723
C -90.299 707.460 450.598
C -88.540 709.714 448.869
C -86.688 711.402 446.914
C -83.678 711.570 444.322
C -81.925 713.314 442.046
C -79.957 715.164 440.191
C -77.282 716.046 438.731
C -74.176 716.715 436.551
C -72.846 715.666 433.921
C -71.131 715.514 430.912
C -68.979 714.412 428.555
C -67.225 714.061 425.144
C -65.536 713.295 422.406
C -62.495 710.999 420.945
C -61.023 710.090 418.757
C -59.837 707.793 415.470
C -58.554 706.559 413.027
C -56.557 705.360 410.465
C -54.664 703.586 408.336
C -53.688 701.553 405.880
C -53.943 699.992 402.858
C -53.738 697.918 400.223
C -53.961 696.117 397.556
C -53.655 693.758 394.922
C -53.857 692.072 392.066
C -53.406 690.026 389.709
C -52.864 686.988 387.775
C -52.261 685.547 384.908
C -51.806 682.333 383.556
C -55.355 679.007 380.489
C -57.067 676.113 379.212
C -56.452 673.882 373.572
C -57.501 669.298 375.863
C -56.855 664.772 375.340
C -54.740 660.787 374.205
C -54.841 657.238 373.244
C -52.888 653.017 373.171
C -51.287 650.179 371.275
C -52.969 646.488 371.052
C -56.524 644.403 368.911
C -58.113 641.392 366.557
C -59.398 638.179 365.435
C -56.507 635.092 364.885
C -56.662 629.779 363.642
C -56.701 627.155 363.124
C -58.333 623.912 359.524
C -60.935 620.803 360.133
C -61.428 617.904 359.049
C -63.389 616.376 357.594
C -62.687 612.945 357.152
C -63.171 609.650 358.764
C -63.599 606.315 360.485
C -63.137 603.351 357.877
C -64.177 600.043 357.166
C -64.976 596.462 355.142
C -66.258 593.464 352.895
C -67.623 590.407 352.360
C -69.124 587.083 351.465
C -71.285 585.417 353.258
C -72.849 582.987 354.182
C -73.810 580.492 355.376
C -74.092 578.926 356.514
C -73.643 578.150 361.342
C -75.648 575.598 364.411
C -76.123 574.806 367.984
C -78.432 573.222 369.403
C -80.629 571.418 371.836
C -82.251 567.575 370.323
C -79.355 562.997 372.236
C -79.144 559.193 373.113
C -77.039 556.733 374.964
C -77.187 553.403 377.490
C -77.791 550.740 381.687
C -76.282 547.939 381.544
C -76.732 544.404 383.406
C -76.480 543.078 385.150
C -73.782 543.440 388.060
C -70.899 541.369 389.050
C -70.919 537.602 390.553
C -70.841 535.313 393.220
C -71.358 532.708 391.837
C -68.695 530.515 394.910
C -65.987 528.292 396.035
C -65.019 525.159 395.909
C -63.348 524.334 398.703
C -58.889 522.688 401.030
C -55.712 522.083 403.027
C -54.488 521.228 406.633
C -50.995 522.068 409.751
C -49.941 521.504 414.099
C -48.746 522.299 416.995
C -51.928 520.447 423.053
C -49.818 520.858 425.233
C -46.903 521.614 428.645
C -45.275 520.518 431.642
C -46.185 521.642 434.603
C -47.288 521.731 437.099
C -47.659 520.212 440.708
C -48.131 517.975 442.618
C -49.479 520.437 447.424
C -49.051 519.553 452.089
C -50.540 517.356 455.555
C -50.739 513.927 455.503
C -50.147 509.126 456.468
C -51.311 507.988 459.545
C -50.130 505.514 461.544
C -50.079 503.482 463.977
C -47.401 502.620 465.928
C -45.601 503.406 468.006
C -42.867 500.678 470.341
C -40.588 499.688 472.486
C -40.104 497.664 476.870
C -40.189 496.311 480.406
C -38.917 493.464 481.734
C -37.553 491.623 485.173
C -37.292 488.176 487.937
C -36.372 486.103 490.589
C -35.151 483.125 493.661
C -31.222 479.115 494.867
C -31.217 479.097 498.379
C -30.934 478.246 502.081
C -31.033 478.483 506.080
C -29.663 476.980 509.857
C -32.899 473.028 512.767
C -32.739 469.609 514.138
C -33.129 466.389 514.323
C -34.572 463.702 516.134
C -35.730 460.808 517.379
C -36.605 457.848 518.614
C -38.750 455.519 519.700
C -40.309 452.950 521.147
C -42.255 450.330 522.274
C -43.657 447.718 523.634
C -45.107 445.264 525.186
C -46.676 442.941 526.926
C -46.731 440.470 529.416
C -47.062 438.587 532.278
C -47.949 436.260 534.790
C -49.511 433.790 536.739
C -50.109 432.213 539.232
C -49.079 429.394 541.941
C -49.854 427.618 544.977
C -50.553 425.961 548.104
C -51.372 424.624 550.884
C -52.168 422.907 553.853
C -52.931 421.478 556.657
C -52.683 421.412 560.255
C -52.050 422.030 563.435
C -52.180 423.073 566.345
C -52.997 424.096 569.510
C -52.950 423.204 573.297
C -52.903 424.712 576.523
C -53.508 426.209 579.750
C -53.832 427.515 582.740
C -54.339 429.301 586.073
C -54.144 430.248 588.703
C -53.427 432.277 591.181
C -52.453 434.302 593.911
C -51.879 437.547 595.537
C -51.285 440.178 596.776
C -50.993 443.369 598.567
C -50.614 446.035 599.959
C -47.502 448.664 600.859
C -45.525 451.552 602.056
C -45.513 455.096 601.863
C -44.485 458.183 602.906
C -43.282 460.965 603.055
C -41.265 463.598 602.989
C -40.321 466.689 601.316
C -37.930 469.524 601.835
C -37.001 472.956 602.045
C -34.755 475.241 600.547
C -32.449 477.899 600.901
C -31.749 480.639 598.593
C -30.455 483.595 597.066
C -28.292 485.511 596.267
C -26.446 488.039 595.299
C -24.293 490.293 592.934
C -23.594 492.129 589.922
C -21.663 493.590 588.084
C -20.290 494.833 585.211
C -19.788 497.406 583.041
C -17.465 496.811 579.402
C -15.000 497.850 576.265
C -15.457 497.282 572.675
C -14.694 497.925 569.650
C -13.976 497.204 566.156
C -12.672 496.793 563.488
C -11.842 496.022 560.197
C -12.073 494.906 557.282
C -12.530 494.477 553.826
C -10.942 492.893 550.687
C -9.658 491.830 547.274
C -10.153 489.207 545.095
C -9.528 485.855 543.149
C -9.788 483.706 540.790
C -10.229 481.838 537.935
C -10.200 479.466 535.614
C -9.752 476.506 534.144
C -10.122 473.602 532.481
C -11.305 470.994 530.868
C -10.704 467.835 528.539
C -11.284 465.521 526.086
C -11.939 461.694 526.500
C -11.670 457.785 526.304
C -13.734 455.133 526.141
C -15.177 452.063 525.384
C -16.022 448.897 525.733
C -16.510 445.528 526.183
C -17.732 442.250 526.119
C -19.157 439.597 527.297
C -21.424 436.666 527.256
C -22.004 433.651 529.124
C -21.826 429.800 530.714
C -22.852 427.760 533.830
C -24.372 425.730 535.727
C -25.230 423.402 538.009
C -26.403 421.517 540.454
C -26.321 419.627 543.804
C -26.106 418.992 546.820
C -25.924 418.417 549.848
C -26.530 417.224 552.922
C -28.567 416.036 555.879
C -27.557 416.206 559.462
C -27.690 415.026 562.747
C -28.391 415.945 565.879
C -27.475 416.209 569.649
C -29.077 415.713 573.002
C -29.241 415.433 576.123
C -29.144 416.578 579.269
C -28.952 417.957 582.312
C -30.261 419.450 585.209
C -29.077 420.617 588.235
C -27.759 421.052 592.106
C -27.609 423.047 594.252
C -27.676 425.690 597.171
C -27.527 427.359 599.649
C -27.273 429.908 602.277
C -26.018 432.124 604.279
C -25.406 434.846 605.807
C -24.669 437.927 606.664
C -23.561 440.875 607.596
C -22.765 444.338 608.302
C -22.027 447.461 609.231
C -21.041 450.459 609.609
C -18.539 453.400 608.662
C -17.697 456.648 608.860
C -16.644 459.696 609.445
C -14.570 462.084 609.687
C -12.098 465.024 609.395
C -10.784 466.816 607.192
C -9.439 469.524 605.496
C -7.305 471.310 603.583
C -5.902 474.223 601.490
C -4.353 476.362 599.500
C -0.902 477.027 597.425
C 0.546 478.601 595.635
C 2.062 480.138 592.053
C 3.412 481.666 589.822
C 5.410 483.508 587.677
C 7.541 484.659 585.354
C 8.861 485.650 582.456
C 8.811 486.997 579.324
C 9.402 487.882 576.136
C 9.497 488.827 573.054
C 10.275 489.576 569.673
C 10.332 490.738 566.560
C 11.174 491.497 563.618
C 12.468 491.386 560.215
C 13.202 492.926 557.431
C 14.531 492.243 554.249
C 14.325 494.081 550.830
C 15.995 494.390 548.591
C 15.362 495.609 545.430
C 16.932 497.252 542.505
C 17.249 498.007 539.192
C 18.321 501.654 536.612
C 18.007 506.522 535.775
C 17.777 509.157 533.889
C 16.410 510.536 530.921
C 15.358 512.376 528.318
C 14.593 514.260 525.687
C 12.533 515.771 523.524
C 11.057 517.254 520.927
C 9.210 518.975 518.572
C 7.896 520.531 516.025
C 6.520 521.854 513.400
C 5.011 522.973 510.687
C 4.996 523.721 507.260
C 4.661 523.791 503.835
C 3.807 524.458 500.468
C 2.305 525.589 497.500
C 1.703 525.616 494.551
C 2.780 526.472 490.749
C 1.991 526.387 487.236
C 1.268 526.148 483.709
C 0.421 525.833 480.649
C -0.389 525.735 477.224
C -1.175 525.482 474.093
C -1.051 523.592 471.023
C -0.561 521.327 468.672
C -0.846 518.897 466.779
C -1.825 516.388 464.661
C -1.864 515.106 460.988
C -2.007 512.103 459.078
C -2.800 509.150 457.162
C -3.294 506.468 455.343
C -4.008 503.208 453.494
C -3.954 500.989 451.784
C -3.428 497.907 450.783
C -2.655 494.678 449.568
C -2.305 491.039 449.939
C -1.890 488.123 450.307
C -1.824 484.458 450.511
C -1.630 481.445 450.769
C 1.310 478.556 451.416
C 3.094 475.361 451.955
C 2.932 472.480 454.023
C 3.764 469.259 454.800
C 4.817 466.764 456.167
C 6.699 464.457 457.634
C 7.542 462.695 460.703
C 9.765 459.882 461.785
C 10.510 456.823 463.450
C 12.687 455.564 465.937
C 14.841 452.994 467.062
C 15.480 451.883 470.480
C 16.674 450.133 473.353
C 18.763 448.815 475.052
C 20.511 447.092 477.223
C 22.627 446.330 480.425
C 23.337 446.356 483.950
C 25.254 445.993 486.281
C 26.661 446.403 489.370
C 27.107 445.370 492.581
C 29.582 447.678 495.325
C 32.099 448.334 498.524
C 31.798 450.766 501.247
C 32.632 451.799 504.142
C 33.508 454.236 506.700
C 34.924 455.932 508.727
C 35.907 458.295 511.085
C 35.835 460.812 512.944
C 35.521 463.054 515.629
C 37.297 465.973 517.421
C 38.752 468.619 519.726
C 38.468 472.026 520.155
C 39.331 475.852 519.993
C 39.263 478.943 520.828
C 39.019 482.073 522.233
C 39.250 485.313 522.915
C 39.899 488.565 522.563
C 39.736 491.925 522.405
C 38.746 495.058 522.367
C 39.587 498.929 522.632
C 39.212 502.228 523.459
C 38.740 505.268 521.053
C 39.215 508.647 519.117
C 37.296 511.095 517.833
C 36.038 514.174 516.825
C 35.345 516.704 514.831
C 35.014 519.329 512.642
C 33.963 522.198 510.937
C 32.636 523.887 508.521
C 30.523 526.516 506.985
C 30.033 528.088 503.790
C 30.352 530.466 500.379
C 29.323 530.576 496.657
C 27.844 531.361 493.969
C 27.026 532.151 490.795
C 25.866 532.498 487.723
C 25.927 532.287 483.882
C 26.069 531.191 480.997
C 26.175 530.040 478.134
C 25.522 529.433 474.901
C 23.447 528.973 471.774
C 24.321 526.846 468.841
C 24.134 526.086 465.438
C 23.278 523.676 463.292
C 24.047 521.375 460.252
C 22.356 520.094 457.162
C 22.097 518.666 454.380
C 22.025 516.009 452.341
C 22.040 513.204 450.516
C 20.557 510.475 448.878
C 21.572 507.796 446.951
C 22.731 505.272 443.918
C 22.704 502.433 443.180
C 22.399 498.647 442.139
C 22.376 495.904 440.946
C 22.408 492.333 440.099
C 23.478 489.317 439.599
C 23.896 486.168 439.772
C 24.444 483.070 440.704
C 25.367 480.019 441.500
C 25.960 476.677 442.764
C 26.505 473.504 443.658
C 27.323 470.717 444.948
C 29.703 468.594 447.322
C 30.371 465.702 448.899
C 31.246 462.758 450.041
C 33.186 460.490 451.117
C 35.513 458.018 452.938
C 36.810 457.610 455.756
C 38.074 456.157 458.639
C 40.179 455.548 461.208
C 41.504 454.132 464.535
C 43.010 453.303 467.360
C 46.493 453.641 469.460
C 47.921 453.188 471.812
C 49.481 453.721 475.655
C 50.828 453.548 478.355
C 52.804 453.024 481.151
C 54.953 453.169 483.724
C 56.321 453.807 486.697
C 56.312 454.357 490.063
C 56.968 455.285 493.225
C 57.123 456.137 496.332
C 57.979 457.271 499.584
C 58.086 457.959 502.834
C 58.990 458.846 505.721
C 60.406 460.685 508.529
C 61.157 460.835 511.702
C 62.630 463.034 514.016
C 62.114 465.067 517.359
C 64.192 465.792 520.690
C 63.527 466.881 524.679
C 64.402 469.046 526.258
C 63.067 469.935 530.917
C 62.596 472.501 534.313
C 65.904 470.763 537.288
C 65.059 470.325 541.535
C 66.837 471.050 542.870
C 71.040 473.449 542.996
C 74.036 473.589 543.298
C 78.278 474.015 543.992
C 83.228 473.263 540.664
C 86.647 474.560 540.486
C 91.867 475.252 538.953
C 93.461 477.996 539.145
C 95.642 481.068 540.126
C 97.396 482.824 542.223
C 100.593 484.154 542.989
C 103.325 485.699 544.180
C 105.986 487.089 545.608
C 108.647 489.113 545.758
C 111.527 490.662 546.416
C 114.292 492.671 546.906
C 117.068 494.180 547.711
C 119.947 495.541 548.340
C 122.961 496.816 548.764
C 126.170 496.728 550.178
C 129.508 496.336 550.921
C 132.940 496.731 551.680
C 136.191 497.961 552.186
C 139.170 497.799 552.583
C 142.368 497.025 554.933
C 145.945 496.789 555.279
C 149.519 496.392 555.573
C 152.697 496.108 555.604
C 156.199 495.892 555.903
C 159.421 495.602 556.035
C 162.348 493.520 555.703
C 164.492 491.064 555.181
C 166.464 489.065 553.885
C 168.881 487.404 552.113
C 172.408 485.765 552.232
C 174.372 483.244 550.661
C 176.554 481.171 548.669
C 178.536 479.131 547.040
C 180.641 476.792 544.883
C 182.321 474.770 543.914
C 183.211 471.939 542.510
C 184.226 468.799 541.239
C 183.900 465.926 538.971
C 183.528 463.552 537.229
C 183.455 460.809 534.790
C 183.263 458.482 532.858
C 181.794 454.578 532.820
C 180.820 451.158 531.801
C 179.034 449.503 529.218
C 178.150 446.714 527.454
C 176.609 444.441 526.164
C 174.693 441.802 525.551
C 171.587 440.537 524.138
C 169.942 437.229 523.533
C 168.243 434.787 521.574
C 165.228 432.939 521.584
C 163.554 429.865 521.079
C 160.162 429.283 519.862
C 157.125 427.767 518.756
C 154.884 425.780 518.880
C 152.326 423.797 518.368
C 148.637 422.497 518.472
C 145.076 422.742 518.028
C 142.259 421.699 518.493
C 138.866 421.704 518.909
C 135.730 421.264 517.665
C 132.236 421.944 520.178
C 128.362 421.448 521.502
C 125.800 423.981 522.165
C 122.755 424.779 522.646
C 119.960 426.536 524.179
C 117.516 427.293 525.741
C 114.875 428.888 527.354
C 113.049 431.173 528.467
C 110.534 433.565 529.006
C 108.145 434.963 531.694
C 105.390 436.459 533.838
C 104.947 439.270 535.781
C 104.669 441.552 538.964
C 103.784 444.066 540.739
C 102.420 446.832 542.262
C 101.576 449.239 544.385
C 101.568 451.191 547.089
C 101.642 453.777 549.245
C 101.884 456.742 550.640
C 101.208 459.153 553.721
C 100.425 462.017 555.422
C 102.733 464.129 557.759
C 104.272 465.983 560.855
C 106.022 468.787 561.487
C 107.270 471.695 562.923
C 109.282 473.645 564.657
C 111.355 475.398 566.759
C 113.200 477.884 568.390
C 115.852 479.528 569.238
C 117.897 482.542 569.923
C 121.011 483.416 571.489
C 124.031 484.337 574.213
C 127.877 484.359 574.577
C 130.870 485.371 574.795
C 134.104 485.871 575.608
C 137.371 486.279 575.862
C 140.981 485.345 576.807
C 143.698 483.882 576.962
C 146.408 482.405 577.049
C 149.695 481.745 577.069
C 153.348 482.120 576.163
C 155.907 479.411 576.160
C 159.208 478.308 576.449
C 161.607 476.638 574.836
C 164.309 473.845 574.672
C 167.831 473.369 573.481
C 170.596 471.932 573.108
C 172.644 469.599 571.850
C 174.469 467.142 570.497
C 176.608 465.729 568.097
C 178.193 462.710 567.553
C 180.769 459.505 567.512
C 181.583 457.257 565.811
C 182.811 454.420 563.372
C 184.050 452.154 561.862
C 184.975 449.300 559.747
C 185.209 446.269 558.631
C 185.029 443.682 556.788
C 184.089 441.195 554.865
C 183.151 438.480 553.271
C 181.891 435.846 551.127
C 180.990 433.298 549.162
C 179.610 430.942 547.536
C 176.667 428.297 547.146
C 175.071 426.013 545.268
C 173.818 423.474 543.617
C 172.251 420.751 543.176
C 169.860 417.773 542.668
C 166.790 417.184 542.539
C 163.709 415.848 541.676
C 160.615 414.547 542.045
C 157.093 413.285 541.129
C 153.964 412.250 540.864
C 150.821 410.692 542.950
C 148.149 409.897 543.008
C 143.988 410.042 543.407
C 141.004 409.574 543.501
C 137.735 408.464 543.774
C 134.594 407.700 544.672
C 131.313 407.878 545.244
C 128.120 408.941 544.689
C 124.886 409.825 544.904
C 121.871 410.960 544.734
C 118.478 411.888 545.201
C 115.351 412.958 544.850
C 112.295 413.601 545.286
C 109.109 414.615 546.731
C 105.862 414.859 546.494
C 103.109 416.012 548.352
C 98.954 413.630 549.027
C 97.532 414.072 552.512
C 95.539 411.879 555.156
C 92.732 413.746 557.137
C 89.395 416.360 558.355
C 87.383 415.164 561.903
C 86.927 415.334 565.471
C 86.316 415.120 567.149
C 84.487 414.460 571.235
C 82.044 413.036 572.174
C 80.682 410.388 574.405
C 78.586 408.660 577.826
C 76.175 409.378 580.140
C 74.292 406.983 582.620
C 71.623 407.546 585.906
C 68.370 405.373 587.718
C 67.649 404.244 592.116
C 66.932 401.017 594.047
C 64.136 398.871 594.520
C 61.791 398.397 597.384
C 63.124 394.177 596.506
C 60.741 389.549 597.571
C 59.942 385.868 596.497
C 62.011 382.516 595.241
C 61.248 379.829 596.991
C 62.069 375.972 596.218
C 62.690 374.241 598.993
C 62.965 369.678 599.393
C 64.380 369.358 604.796
C 66.555 368.169 603.103
C 69.892 368.083 599.589
C 73.088 367.218 597.408
C 76.755 367.884 597.181
C 79.856 369.195 596.050
C 83.209 369.936 596.363
C 86.067 371.193 593.128
C 88.487 367.137 591.855
C 92.820 368.649 592.176
C 98.273 371.001 592.318
C 100.055 370.031 587.653
C 103.171 370.305 584.617
C 104.805 370.677 583.571
C 108.244 370.727 582.748
C 110.620 369.616 585.212
C 112.428 367.339 585.807
C 112.847 365.282 589.015
C 114.988 363.658 591.973
C 114.406 358.570 589.702
C 117.013 355.759 589.856
C 118.628 353.557 592.851
C 120.256 353.667 596.563
C 122.828 352.918 598.016
C 127.139 352.065 598.407
C 127.497 351.359 601.175
C 129.337 352.805 603.387
C 131.002 350.824 608.210
C 133.330 352.754 610.265
C 135.246 350.939 612.422
C 138.103 350.830 613.611
C 142.584 354.920 614.003
C 146.047 354.799 613.557
C 148.208 354.648 614.926
C 151.595 355.637 615.979
C 155.384 354.370 616.386
C 157.159 352.196 618.938
C 159.017 349.779 621.907
C 159.875 346.240 623.018
C 161.891 343.597 623.190
C 164.118 339.384 625.199
C 167.067 339.055 626.550
C 170.509 337.395 628.122
C 171.318 336.711 629.873
C 176.218 334.930 630.080
C 179.554 335.163 629.758
C 184.331 337.187 627.096
C 188.210 338.247 625.768
C 192.280 336.685 624.470
C 195.939 338.376 623.742
C 199.604 339.672 624.926
C 201.444 341.597 624.870
C 205.023 341.623 623.871
C 208.274 346.044 623.781
C 211.135 346.854 624.626
C 214.439 347.486 625.200
C 215.681 346.900 627.214
C 219.415 347.849 626.564
C 221.934 349.519 626.694
C 226.848 352.708 625.836
C 230.399 351.767 624.775
C 234.137 351.468 624.818
C 237.488 350.977 621.535
C 239.368 349.322 620.384
C 241.994 349.105 616.275
C 245.126 350.881 616.114
C 248.254 353.246 618.728
C 251.053 355.727 620.390
C 253.479 359.479 621.376
C 254.718 363.388 621.813
C 257.840 365.110 622.779
C 261.231 365.795 620.222
C 264.661 367.002 619.884
C 266.821 366.546 617.310
C 269.271 369.416 616.137
C 268.471 372.145 612.729
C 270.597 372.075 610.296
C 271.759 375.082 608.143
C 272.955 375.168 604.761
C 272.719 372.818 601.050
C 272.328 370.429 596.775
C 278.254 369.386 595.791
C 278.538 368.231 593.160
C 279.715 368.517 588.315
C 280.410 369.341 585.089
C 279.890 371.050 580.822
C 280.154 371.587 576.295
C 279.707 370.603 573.561
C 280.359 368.230 569.989
C 279.801 364.385 568.568
C 279.865 362.137 565.831
C 280.054 360.196 562.758
C 276.129 359.351 560.444
C 275.362 359.652 557.555
C 278.590 358.948 552.857
C 279.084 357.744 550.339
C 277.530 357.937 547.388
C 275.866 357.369 545.098
C 273.478 356.573 542.982
C 272.569 355.819 539.894
C 268.836 353.976 539.821
C 266.701 352.572 537.122
C 265.396 349.420 537.239
C 264.415 347.572 531.492
C 263.644 344.641 529.544
C 260.823 343.533 528.193
C 259.407 343.930 524.266
C 260.199 341.387 522.703
C 261.288 337.909 521.628
C 264.000 337.830 520.300
C 265.080 335.613 516.540
C 265.766 336.353 511.708
C 269.922 333.992 511.312
C 274.070 333.160 510.299
C 275.894 334.678 507.444
C 279.145 333.707 505.890
C 282.597 336.639 504.143
C 287.879 338.952 502.891
C 290.587 341.663 501.916
C 292.869 343.299 502.930
C 295.022 343.502 500.294
C 298.331 343.864 501.268
C 301.548 344.080 500.870
C 304.347 346.250 500.677
C 307.329 347.779 500.477
C 310.321 349.157 500.029
C 312.949 351.057 500.858
C 315.678 352.972 500.965
C 318.551 354.797 501.546
C 321.295 356.557 501.554
C 323.884 358.516 501.539
C 326.356 360.702 501.560
C 328.633 362.790 499.899
C 330.365 365.362 498.406
C 332.661 367.884 497.469
C 335.263 370.242 497.353
C 336.770 372.638 496.328
C 339.165 374.369 493.569
C 340.868 377.315 492.390
C 342.434 380.309 491.125
C 343.731 383.073 490.196
C 345.384 385.974 489.079
C 346.759 388.727 488.071
C 346.556 391.733 486.088
C 345.633 394.215 484.117
C 344.459 396.855 483.011
C 343.420 400.054 482.360
C 344.053 403.287 480.290
C 342.369 406.135 478.971
C 340.823 409.304 478.203
C 339.424 412.119 477.274
C 337.568 415.344 476.429
C 336.442 417.577 475.164
C 334.165 419.467 473.745
C 331.826 421.449 471.984
C 328.438 422.721 471.345
C 325.671 423.619 470.756
C 322.380 425.169 470.265
C 319.611 426.307 469.791
C 316.380 425.674 467.229
C 313.096 425.867 465.537
C 309.635 425.844 466.324
C 306.350 426.378 465.552
C 303.384 426.035 465.010
C 300.419 425.099 463.851
C 297.313 423.311 464.481
C 294.043 422.709 462.759
C 290.490 422.581 462.547
C 287.909 420.272 461.826
C 284.839 419.560 460.222
C 282.163 417.324 461.299
C 279.111 415.486 461.534
C 276.866 413.810 460.467
C 274.093 412.169 459.874
C 271.615 409.149 459.650
C 269.866 406.263 460.894
C 268.175 403.778 460.442
C 266.868 400.657 460.929
C 264.384 398.632 462.073
C 264.741 394.300 461.763
C 263.439 390.404 461.410
C 264.304 387.481 463.442
C 263.712 384.502 464.401
C 264.493 381.079 465.358
C 264.807 378.099 465.474
C 265.604 374.795 466.226
C 266.920 372.325 467.627
C 267.640 369.525 469.621
C 269.076 365.947 469.493
C 270.078 362.302 469.862
C 272.875 360.537 470.828
C 276.156 358.395 470.584
C 278.456 356.378 471.533
C 280.545 354.032 472.933
C 283.004 351.898 473.573
C 285.907 350.273 473.326
C 288.924 348.884 473.877
C 291.805 347.950 475.154
C 294.924 345.495 475.157
C 297.453 343.547 476.391
C 301.302 344.067 475.985
C 305.089 343.597 475.077
C 308.096 344.357 476.384
C 311.428 344.276 477.371
C 314.669 344.860 477.290
C 318.035 345.348 476.816
C 321.485 345.753 477.235
C 324.286 347.365 477.343
C 327.597 348.319 478.708
C 330.547 350.101 477.688
C 334.186 351.232 475.995
C 336.191 354.361 474.938
C 338.357 356.671 474.898
C 340.663 358.979 474.049
C 342.585 361.603 473.475
C 344.214 364.396 471.392
C 344.610 366.888 469.608
C 344.952 369.408 467.858
C 346.050 372.330 466.632
C 347.425 375.852 466.680
C 346.844 378.480 464.103
C 347.824 381.353 462.375
C 346.867 384.461 461.621
C 346.200 387.303 459.050
C 346.791 390.986 458.673
C 346.905 393.770 457.230
C 345.573 396.509 455.835
C 343.999 399.120 454.457
C 342.612 402.346 454.447
C 341.054 404.448 452.194
C 340.137 407.187 449.266
C 338.023 409.065 448.485
C 335.269 411.750 447.638
C 333.454 413.904 446.630
C 330.747 416.174 445.634
C 328.213 417.392 444.028
C 325.335 418.538 443.301
C 322.123 419.052 442.867
C 318.965 419.444 442.055
C 315.377 419.815 441.720
C 312.119 420.393 441.258
C 308.970 420.365 440.830
C 305.663 418.438 439.752
C 302.308 418.334 439.584
C 299.085 418.456 439.008
C 296.330 417.749 437.602
C 292.991 416.406 436.228
C 291.117 413.920 436.545
C 288.309 411.899 436.769
C 286.265 409.263 436.248
C 283.270 406.876 436.657
C 280.998 404.475 436.740
C 279.806 401.004 434.955
C 278.095 398.801 434.913
C 276.517 395.006 435.683
C 274.896 392.467 435.930
C 272.837 389.697 435.648
C 271.440 386.679 435.203
C 270.392 383.551 435.696
C 269.275 380.908 437.538
C 268.490 377.882 438.771
C 267.735 375.193 440.385
C 267.058 371.902 441.527
C 266.100 369.215 443.232
C 265.375 366.274 444.107
C 265.442 362.673 444.651
C 263.962 359.957 445.695
C 264.569 356.506 445.987
C 263.499 351.998 445.454
C 266.106 347.495 444.998
C 269.766 345.008 446.002
C 270.083 341.819 447.884
C 267.632 337.600 449.348
C 265.473 334.365 451.910
C 264.188 331.608 452.037
C 263.683 328.200 452.595
C 262.809 325.725 450.833
C 260.866 323.025 451.490
C 260.250 319.571 450.722
C 261.032 315.777 449.246
C 260.656 313.525 448.247
C 260.359 310.040 448.705
C 258.169 307.631 450.388
C 256.676 305.134 450.075
C 253.308 303.752 448.624
C 250.383 301.177 449.731
C 248.847 298.093 450.907
C 245.652 299.335 453.927
C 243.788 297.599 456.200
C 240.371 294.560 456.164
C 239.322 291.434 459.126
C 237.875 288.925 461.211
C 237.719 284.750 462.451
C 234.622 282.606 463.132
C 231.408 279.421 463.761
C 230.504 276.292 465.144
C 228.963 272.229 466.620
C 229.834 269.155 470.527
C 229.421 268.326 473.672
C 224.475 264.491 473.650
C 223.727 266.341 478.793
C 218.272 270.652 479.299
C 215.788 268.672 482.282
C 212.794 267.525 481.889
C 209.430 267.845 482.040
C 207.610 267.108 483.173
C 205.257 264.339 484.183
C 201.732 265.959 479.841
C 198.903 264.758 479.287
C 195.570 264.365 478.494
C 193.100 264.482 478.745
C 190.881 267.119 475.750
C 185.432 266.546 479.356
C 183.382 268.762 479.652
C 180.254 272.343 476.838
C 175.624 272.634 476.058
C 174.683 276.236 476.982
C 174.280 279.569 475.430
C 172.827 281.857 470.401
C 168.545 282.987 472.722
C 164.961 283.264 472.909
C 162.851 286.825 472.970
C 160.958 290.198 473.297
C 159.917 293.875 474.463
C 158.601 297.309 473.147
C 157.706 302.669 472.297
C 158.382 306.034 474.093
C 158.149 307.594 474.914
C 155.230 306.621 477.817
C 153.817 307.435 477.257
C 151.560 308.041 480.570
C 149.919 309.964 483.516
C 146.600 311.958 483.458
C 147.978 316.261 484.141
C 146.479 319.438 484.778
C 145.630 321.794 486.372
C 143.776 324.056 486.279
C 141.397 326.804 486.747
C 137.847 328.212 485.059
C 137.378 326.784 482.445
C 134.228 330.192 479.224
C 133.012 332.006 481.907
C 132.703 335.003 483.926
C 127.895 337.129 485.399
C 127.000 339.267 489.554
C 126.108 339.564 492.104
C 124.540 342.154 493.905
C 123.025 342.796 495.947
C 122.176 342.992 498.279
C 120.077 345.247 499.840
C 120.251 347.505 502.330
C 117.430 348.781 504.356
C 116.160 350.720 508.014
C 115.882 354.767 509.640
C 116.282 355.785 513.984
C 113.615 357.043 517.199
C 115.699 361.539 520.069
C 113.063 360.357 524.446
C 112.524 362.778 527.334
C 112.294 361.668 531.002
C 112.803 361.573 535.039
C 112.482 361.596 540.378
C 112.867 357.209 541.800
C 114.721 351.810 542.805
C 112.665 349.312 543.826
C 113.864 345.317 545.661
C 113.320 341.738 546.870
C 116.608 337.744 547.819
C 116.398 336.173 549.542
C 116.122 333.085 554.580
C 116.389 331.086 557.090
C 115.462 328.351 559.243
C 115.346 324.961 560.222
C 114.491 324.431 563.259
C 114.538 322.605 567.576
C 114.427 318.753 568.631
C 113.031 317.153 571.083
C 111.773 312.513 573.445
C 110.587 308.917 573.887
C 109.376 306.324 575.011
C 105.087 304.943 578.441
C 103.200 302.662 580.544
C 101.756 300.104 581.769
C 100.648 297.253 584.264
C 101.913 295.497 588.236
C 99.606 295.395 591.279
C 98.919 293.589 593.637
C 95.569 293.885 595.228
C 91.167 297.130 597.832
C 89.254 298.474 595.311
C 86.708 299.858 593.075
C 83.258 303.057 593.412
C 80.061 303.848 591.282
C 77.674 307.413 590.843
C 72.995 307.382 592.540
C 69.187 308.036 592.039
C 65.906 310.260 593.908
C 64.022 311.865 592.957
C 60.684 314.306 593.784
C 56.848 315.836 594.419
C 53.739 316.050 595.624
C 50.033 315.496 596.400
N -40.882 -34.652 33.224
N -200.559 255.806 -4.803
N -228.772 182.181 215.973
N -168.137 263.532 323.671
N -152.628 525.588 239.841
N -247.590 579.560 292.076
N -225.342 437.204 329.198
N -90.502 730.119 335.466
N -97.453 684.114 416.548
N -25.479 454.974 567.865
N 24.122 489.578 482.587
N 144.442 454.304 547.592
N 307.965 386.419 465.917
