# Supplementary material for: Impact of DNA methylation on 3D genome structure
Source: Nat Commun. 2021 May 28;12:3243. doi: 10.1038/s41467-021-23142-8 (PMC8163762; doi:10.1038/s41467-021-23142-8)
Supplement: Supplementary file 7 — Supplementary Software 2 [file 41467_2021_23142_MOESM7_ESM.zip › Supplementary_Software2/test/output_pos/cartnucl_000000_000073.xyz]

2888
generated by Juergen Walther
C 0.000 0.000 0.000
C 3.974 -1.344 2.862
C 4.071 -2.657 4.651
C 4.166 -3.820 8.101
C 5.324 -6.680 10.076
C 7.057 -10.482 10.441
C 7.925 -12.682 12.669
C 7.158 -15.801 14.173
C 6.973 -18.677 15.894
C 6.799 -21.367 17.840
C 6.655 -24.648 18.488
C 6.204 -27.700 19.756
C 6.099 -31.003 20.756
C 5.733 -33.935 22.136
C 5.139 -36.862 23.407
C 4.334 -39.853 24.543
C 2.761 -41.935 26.887
C 0.668 -43.987 28.693
C -0.913 -46.640 30.416
C -1.870 -49.763 31.711
C -3.690 -51.755 33.044
C -5.437 -53.245 36.371
C -7.696 -55.625 37.856
C -10.085 -57.901 39.317
C -12.237 -59.999 40.389
C -14.450 -62.344 41.803
C -16.599 -64.457 42.985
C -20.001 -65.197 43.930
C -23.250 -65.139 44.513
C -26.323 -65.365 44.244
C -29.586 -66.202 43.614
C -32.891 -67.620 45.098
C -36.423 -67.518 44.653
C -39.908 -67.933 43.811
C -43.126 -68.179 43.239
C -46.809 -68.376 42.261
C -49.610 -68.335 42.210
C -52.646 -67.226 41.634
C -55.935 -65.982 41.273
C -58.538 -64.074 39.515
C -60.582 -62.407 38.153
C -63.303 -60.792 36.293
C -65.487 -59.310 34.803
C -67.385 -55.598 34.939
C -69.566 -52.694 34.235
C -70.502 -50.600 31.526
C -72.535 -48.284 30.050
C -73.636 -45.785 28.728
C -74.545 -42.682 27.981
C -74.002 -39.754 25.890
C -75.553 -36.390 25.343
C -76.899 -33.746 23.374
C -76.358 -30.309 22.737
C -77.691 -27.072 22.237
C -76.420 -24.378 20.128
C -75.997 -21.290 18.386
C -75.995 -18.304 18.121
C -76.005 -15.171 17.161
C -74.626 -11.609 16.311
C -72.404 -9.259 14.739
C -71.260 -6.457 14.459
C -69.028 -3.958 13.782
C -67.821 -1.548 11.705
C -64.351 0.826 12.850
C -61.880 4.126 12.952
C -58.272 4.336 12.358
C -55.665 6.052 11.723
C -52.181 7.067 11.995
C -49.616 8.511 12.567
C -46.316 9.534 12.988
C -43.189 9.437 13.086
C -39.752 9.694 12.414
C -36.391 10.803 13.952
C -32.915 12.042 14.850
C -29.991 10.691 16.073
C -27.136 9.736 18.593
C -24.207 8.885 19.568
C -20.885 8.179 20.117
C -17.943 7.415 21.448
C -15.649 6.429 23.659
C -13.133 4.885 25.279
C -10.702 2.866 26.181
C -7.543 2.098 28.460
C -4.451 0.927 29.340
C -3.591 -1.886 31.909
C -2.191 -3.874 34.988
C -1.057 -6.967 35.673
C 0.729 -9.668 36.938
C 1.455 -12.232 38.874
C 2.126 -14.661 41.208
C 3.305 -17.481 42.910
C 3.126 -20.410 44.269
C 4.247 -23.852 45.063
C 3.470 -26.501 47.364
C 3.168 -28.970 50.711
C 0.933 -31.718 52.255
C -0.116 -34.541 53.233
C -1.482 -37.116 54.928
C -3.120 -39.722 56.125
C -5.700 -41.576 58.293
C -8.369 -42.524 59.528
C -11.065 -43.465 60.700
C -13.557 -45.389 61.857
C -15.839 -48.394 62.095
C -19.354 -48.401 63.334
C -22.081 -49.999 64.820
C -25.286 -50.797 64.334
C -29.002 -50.868 65.481
C -31.907 -53.237 65.550
C -34.761 -54.302 66.302
C -38.107 -54.351 66.146
C -41.434 -54.166 65.851
C -44.556 -55.048 64.506
C -47.871 -54.208 64.984
C -51.763 -53.893 66.274
C -54.433 -53.163 65.303
C -58.025 -52.423 63.867
C -60.907 -51.964 63.210
C -64.216 -50.955 61.984
C -66.896 -49.201 61.505
C -69.244 -47.540 60.144
C -71.077 -45.408 58.453
C -72.967 -43.082 57.107
C -74.782 -40.647 55.133
C -76.698 -38.507 53.425
C -78.069 -36.110 51.853
C -78.275 -32.234 50.993
C -79.545 -29.760 49.105
C -81.133 -27.333 47.580
C -82.259 -24.404 47.117
C -83.082 -20.715 46.374
C -81.654 -18.112 45.385
C -80.997 -15.086 43.827
C -79.897 -11.920 43.412
C -78.932 -8.631 41.654
C -77.831 -5.700 40.593
C -76.318 -2.111 41.810
C -75.220 0.368 41.155
C -72.420 3.324 40.199
C -70.885 5.810 39.426
C -69.574 8.960 38.835
C -67.887 11.861 38.814
C -65.549 14.180 38.290
C -63.005 15.694 36.596
C -60.309 17.456 35.639
C -57.696 18.840 34.350
C -54.787 20.718 33.571
C -52.212 22.204 32.088
C -49.725 24.028 31.432
C -46.559 25.820 31.620
C -44.461 27.970 30.340
C -41.327 29.405 31.027
C -38.940 30.732 30.296
C -38.457 33.044 34.059
C -38.656 33.728 36.401
C -38.345 37.813 37.479
C -35.780 40.199 36.047
C -37.104 42.581 36.219
C -40.662 44.204 38.521
C -44.603 45.905 39.403
C -46.294 49.617 39.580
C -47.483 50.856 39.872
C -49.147 52.829 43.302
C -51.183 54.676 45.147
C -50.219 58.789 49.799
C -46.783 63.439 51.176
C -46.241 66.962 51.390
C -43.884 70.853 50.997
C -44.027 74.381 50.592
C -41.874 77.050 51.470
C -41.215 80.058 49.778
C -36.776 82.312 52.449
C -35.392 84.838 53.276
C -33.135 86.939 53.368
C -31.207 90.796 53.878
C -28.472 91.813 52.785
C -26.530 93.843 50.559
C -25.653 95.770 48.571
C -24.770 98.662 47.686
C -21.887 102.859 50.207
C -17.919 105.143 48.698
C -14.706 105.765 48.178
C -7.967 101.790 43.669
C -3.789 101.555 42.692
C -0.630 102.356 43.968
C 1.367 103.730 43.777
C 5.480 102.285 42.192
C 7.192 102.211 40.239
C 10.027 103.136 40.189
C 12.479 104.578 38.467
C 16.709 104.327 39.172
C 19.304 104.567 39.986
C 21.748 102.825 40.500
C 25.264 101.142 38.931
C 29.560 100.789 38.050
C 32.804 100.857 41.067
C 34.381 104.278 42.298
C 37.083 105.117 43.329
C 41.010 106.153 40.656
C 44.085 106.242 40.809
C 47.051 106.325 42.694
C 50.952 107.394 39.824
C 54.687 108.843 39.494
C 57.276 110.218 39.572
C 59.646 112.056 42.105
C 60.748 113.079 41.620
C 62.054 117.094 37.984
C 64.781 120.218 35.216
C 68.385 121.394 34.126
C 72.930 122.550 36.002
C 74.742 121.514 38.941
C 78.628 120.235 41.909
C 80.463 123.004 41.337
C 82.931 125.725 42.011
C 86.781 126.935 39.888
C 88.269 130.221 32.743
C 92.485 130.201 33.117
C 96.885 131.111 30.186
C 98.931 134.653 32.122
C 102.286 136.276 32.298
C 105.643 139.175 34.225
C 108.810 142.541 34.271
C 110.672 145.861 34.629
C 114.375 148.038 33.345
C 114.830 150.535 32.718
C 115.222 153.107 30.229
C 117.688 155.083 33.692
C 120.812 156.016 35.564
C 123.220 159.125 36.024
C 124.672 162.244 37.363
C 125.672 166.025 36.730
C 128.334 169.400 35.235
C 129.996 173.526 37.643
C 133.656 174.863 38.277
C 136.473 178.142 38.464
C 139.501 179.303 41.781
C 139.836 180.767 45.354
C 140.440 183.764 47.659
C 137.472 187.909 49.208
C 136.403 190.921 50.699
C 136.937 193.548 55.452
C 134.907 197.481 55.699
C 135.112 200.830 57.661
C 133.536 203.575 59.800
C 132.531 207.060 61.266
C 132.480 209.101 63.467
C 132.060 212.859 64.636
C 128.299 212.571 66.865
C 125.485 214.980 67.735
C 121.030 216.755 69.297
C 118.087 218.401 71.809
C 115.927 220.697 73.265
C 114.160 224.389 75.587
C 112.127 228.419 75.053
C 109.940 233.318 75.203
C 106.873 235.120 74.690
C 104.030 236.678 73.006
C 101.328 238.599 70.276
C 99.579 240.051 66.488
C 98.518 242.700 65.296
C 95.860 245.524 63.504
C 93.865 246.284 61.980
C 90.588 248.219 60.990
C 87.741 251.144 59.605
C 85.683 251.646 59.163
C 82.712 254.268 58.116
C 80.669 258.126 56.574
C 77.405 258.425 55.547
C 74.406 258.471 55.416
C 70.956 258.904 57.062
C 67.539 259.030 55.926
C 66.227 260.400 57.849
C 65.829 262.665 61.321
C 62.751 264.345 62.184
C 59.701 266.622 65.261
C 55.688 267.010 64.601
C 52.498 266.904 65.779
C 49.771 266.435 66.767
C 47.330 264.329 68.953
C 45.408 262.479 70.725
C 43.623 262.458 73.060
C 42.954 262.626 75.897
C 39.168 262.673 77.759
C 37.251 261.231 81.017
C 40.325 255.677 84.025
C 38.674 252.225 84.681
C 36.090 250.449 85.532
C 34.331 247.406 85.058
C 32.307 244.727 85.076
C 30.085 242.255 85.038
C 29.060 239.083 85.332
C 27.497 236.139 85.193
C 26.117 232.987 85.473
C 24.447 230.187 85.379
C 22.917 227.341 85.078
C 21.540 224.379 84.604
C 19.198 222.288 83.041
C 17.461 220.079 81.053
C 15.659 217.366 79.675
C 14.131 214.265 79.050
C 12.828 212.117 77.392
C 9.618 210.669 75.406
C 8.179 208.077 73.361
C 6.794 205.562 71.176
C 5.780 203.224 69.255
C 4.409 200.667 67.260
C 3.284 198.327 65.326
C 2.740 197.079 61.986
C 2.629 196.605 58.720
C 3.295 195.800 55.809
C 4.265 194.329 52.871
C 3.093 192.489 49.650
C 4.037 191.904 46.265
C 5.299 190.784 43.076
C 6.280 189.904 40.074
C 7.731 188.948 36.678
C 8.179 188.476 33.952
C 9.307 188.954 30.907
C 10.277 189.540 27.558
C 12.606 190.762 24.991
C 14.437 191.889 22.945
C 16.846 192.794 20.327
C 18.800 193.701 18.195
C 19.394 197.003 15.717
C 20.754 199.380 13.229
C 23.806 200.993 12.406
C 25.829 202.746 10.282
C 27.593 204.861 9.011
C 28.841 207.659 7.736
C 31.184 210.417 8.117
C 32.358 213.374 6.142
C 34.811 215.524 4.711
C 35.789 218.922 4.775
C 36.870 221.799 3.026
C 39.100 224.458 4.157
C 41.137 227.385 4.340
C 41.770 230.281 3.893
C 43.104 233.250 3.522
C 44.191 236.901 4.415
C 45.717 239.449 6.443
C 46.182 242.370 7.142
C 46.846 245.154 9.012
C 49.018 247.526 10.122
C 47.704 250.590 12.928
C 47.669 254.277 14.775
C 47.775 255.077 18.348
C 48.248 257.167 20.704
C 47.620 258.818 23.887
C 46.880 260.752 26.055
C 46.132 262.392 29.032
C 45.586 262.873 32.077
C 45.798 263.681 35.488
C 43.956 265.526 38.331
C 42.742 267.457 41.369
C 40.963 266.786 44.242
C 37.969 266.617 46.776
C 36.496 266.410 49.612
C 35.404 266.375 52.874
C 33.590 266.292 55.651
C 30.974 265.960 57.694
C 28.838 265.065 60.138
C 27.361 263.618 62.693
C 24.585 263.663 65.530
C 23.141 263.164 68.592
C 20.147 260.820 69.482
C 16.679 259.432 70.680
C 15.462 256.678 72.183
C 13.633 254.483 74.163
C 11.309 252.296 74.982
C 8.620 250.271 75.662
C 6.432 247.892 77.002
C 4.757 245.128 77.091
C 3.391 242.041 78.621
C 0.909 239.534 77.933
C -2.644 237.393 77.510
C -4.191 234.452 75.540
C -5.357 231.595 74.826
C -7.152 228.995 73.650
C -8.423 226.266 72.292
C -10.424 224.197 69.739
C -11.382 222.908 67.100
C -12.273 221.614 64.442
C -13.301 219.394 62.149
C -13.591 216.063 60.383
C -14.317 215.542 56.765
C -15.594 213.630 54.136
C -14.768 212.221 51.224
C -15.385 211.591 47.435
C -15.341 208.754 44.986
C -15.814 207.269 42.262
C -15.199 206.599 39.038
C -14.421 206.148 35.815
C -12.773 204.587 33.136
C -12.674 204.856 29.695
C -13.357 204.586 25.649
C -11.939 204.720 23.084
C -9.934 204.653 19.696
C -8.828 204.515 16.919
C -7.036 204.783 13.728
C -5.971 205.966 10.907
C -4.099 207.032 8.566
C -1.915 208.619 6.701
C -0.040 210.421 4.694
C 2.457 212.280 2.841
C 4.669 213.859 0.898
C 6.704 215.801 -0.580
C 8.061 219.473 -1.280
C 10.402 221.477 -2.621
C 12.425 223.414 -4.323
C 13.403 226.030 -5.826
C 14.707 229.419 -7.115
C 15.804 232.126 -5.994
C 17.619 235.054 -5.602
C 18.268 238.310 -4.986
C 20.270 241.530 -4.306
C 21.524 244.493 -3.546
C 20.564 248.399 -2.857
C 21.364 250.959 -2.091
C 22.279 254.264 0.302
C 23.134 256.899 1.512
C 23.924 260.161 2.365
C 24.070 263.303 3.534
C 24.547 265.945 5.513
C 26.044 267.720 8.010
C 26.827 269.838 10.499
C 27.901 271.539 13.020
C 28.493 273.827 15.668
C 29.775 275.602 18.167
C 30.298 277.773 20.394
C 29.894 280.118 23.151
C 31.127 282.475 25.044
C 30.192 284.516 27.750
C 28.678 289.067 28.405
C 26.510 290.795 31.137
C 21.880 292.556 28.541
C 22.005 295.550 26.426
C 22.267 299.723 26.551
C 22.432 304.680 25.420
C 21.392 306.880 24.670
C 19.883 309.178 21.213
C 18.233 311.646 22.013
C 18.033 314.491 22.070
C 16.768 315.847 23.430
C 18.869 320.065 20.201
C 18.974 323.388 18.163
C 18.175 326.686 17.404
C 16.894 331.278 20.233
C 14.879 332.772 21.742
C 14.159 334.025 19.471
C 10.537 336.648 18.994
C 11.544 338.549 16.910
C 15.220 342.000 10.640
C 12.304 344.870 7.120
C 10.119 348.058 5.915
C 7.714 349.437 5.636
C 4.491 351.714 5.214
C 4.432 355.403 4.474
C 8.033 359.059 4.730
C 6.535 362.997 4.786
C 8.976 366.328 6.621
C 9.044 370.204 7.286
C 11.522 373.560 9.399
C 12.770 376.214 8.119
C 13.536 379.953 8.366
C 16.223 382.413 4.356
C 18.590 384.262 5.413
C 21.509 384.403 3.633
C 22.273 387.557 2.275
C 25.018 388.917 0.841
C 25.452 391.097 -0.716
C 26.325 393.644 -2.892
C 29.490 392.024 -3.975
C 32.897 390.762 -4.396
C 34.334 389.427 -9.325
C 37.815 390.224 -6.683
C 41.168 390.471 -4.208
C 44.009 391.608 -3.121
C 47.151 390.054 -2.906
C 48.676 385.658 -3.319
C 51.578 383.359 -6.109
C 53.069 379.843 -4.165
C 54.743 376.513 -3.391
C 57.047 375.269 0.288
C 57.989 374.867 2.663
C 63.307 375.184 4.324
C 64.610 373.984 6.745
C 63.490 373.197 10.404
C 66.214 373.239 12.102
C 69.473 373.133 14.329
C 71.791 369.006 15.191
C 71.830 370.143 20.296
C 74.278 369.559 24.247
C 75.415 366.967 28.001
C 78.749 368.043 30.473
C 81.670 368.225 33.080
C 81.777 367.998 35.536
C 83.836 368.941 38.997
C 86.331 371.211 38.977
C 89.733 371.524 42.526
C 90.443 374.449 43.381
C 85.917 375.639 51.062
C 87.656 378.055 52.861
C 86.686 379.786 54.943
C 86.282 383.292 55.882
C 85.442 386.684 55.823
C 82.161 388.275 57.268
C 79.934 388.842 59.685
C 81.504 385.859 64.031
C 81.661 385.520 68.094
C 81.195 385.314 71.083
C 80.479 386.569 73.977
C 79.604 387.292 77.288
C 75.832 390.884 78.622
C 75.859 393.060 82.116
C 74.597 394.575 84.829
C 73.290 394.629 88.565
C 70.175 396.611 91.316
C 67.796 399.446 94.585
C 65.334 400.462 97.576
C 62.563 401.433 99.646
C 62.360 401.371 103.231
C 64.921 399.765 106.411
C 65.797 400.583 109.890
C 65.454 403.341 113.365
C 65.655 405.599 115.854
C 66.389 403.846 117.854
C 64.598 404.172 120.077
C 63.951 401.803 124.139
C 63.363 400.568 127.915
C 63.760 399.336 131.101
C 63.252 397.907 134.491
C 64.252 396.063 136.861
C 64.323 392.952 138.314
C 65.226 391.373 141.747
C 64.814 387.471 142.849
C 66.998 385.093 144.762
C 70.138 384.208 145.279
C 74.046 382.397 145.240
C 76.071 379.894 146.399
C 76.440 376.755 148.929
C 77.354 374.558 150.118
C 81.015 373.102 149.381
C 84.407 373.055 151.422
C 86.484 370.322 153.788
C 88.726 366.051 155.497
C 89.265 363.417 154.959
C 91.926 361.218 155.274
C 94.799 358.132 156.882
C 95.588 355.912 157.596
C 97.100 352.723 157.342
C 98.767 350.584 159.686
C 103.955 349.595 158.643
C 107.268 348.326 159.196
C 110.608 346.072 158.135
C 113.140 344.137 158.060
C 115.711 341.801 155.682
C 120.011 340.149 156.677
C 119.405 335.594 158.505
C 121.071 334.143 160.179
C 122.436 330.832 161.921
C 121.132 326.506 162.508
C 123.154 323.515 163.618
C 123.238 319.918 164.278
C 122.612 317.028 170.096
C 124.918 314.091 171.091
C 125.629 311.704 173.095
C 126.872 308.669 172.893
C 125.984 304.859 173.551
C 124.042 301.910 171.673
C 122.374 299.409 171.172
C 119.550 297.422 170.578
C 116.557 294.452 170.402
C 114.374 291.059 172.455
C 113.247 290.623 174.912
C 110.458 290.710 177.374
C 109.033 292.097 180.716
C 106.051 291.509 183.607
C 104.730 289.079 184.802
C 104.379 288.347 187.975
C 103.245 289.670 190.726
C 103.228 289.939 193.522
C 103.977 290.034 195.828
C 102.198 288.874 200.721
C 100.545 288.183 203.915
C 98.845 287.665 206.635
C 95.670 287.878 208.202
C 92.944 287.784 210.157
C 90.393 287.842 212.288
C 87.307 287.111 213.359
C 84.316 286.981 214.829
C 81.225 286.361 216.237
C 78.377 286.251 217.821
C 75.445 286.285 219.215
C 72.374 286.415 220.414
C 69.849 288.021 222.245
C 67.153 289.837 223.377
C 64.097 290.984 224.738
C 60.846 291.262 226.041
C 58.309 292.668 226.846
C 56.264 295.048 229.395
C 53.201 296.750 230.226
C 50.184 298.586 230.966
C 47.422 300.118 231.421
C 44.408 301.763 232.200
C 41.633 303.336 232.757
C 39.647 306.322 232.373
C 38.456 309.300 231.589
C 37.070 311.665 230.156
C 35.047 313.820 228.424
C 32.472 316.726 228.675
C 31.213 319.510 226.846
C 29.495 321.904 224.763
C 28.035 324.252 223.002
C 26.441 326.827 220.681
C 25.407 329.152 219.508
C 25.268 331.814 217.592
C 25.157 334.827 215.745
C 25.922 336.892 212.803
C 26.678 338.580 210.482
C 27.128 340.599 207.450
C 27.659 342.285 204.988
C 30.362 345.206 203.735
C 32.208 347.719 201.747
C 33.783 348.050 198.583
C 35.144 349.903 196.056
C 37.030 351.111 194.009
C 39.548 352.615 192.457
C 42.460 352.269 190.303
C 44.973 354.485 188.632
C 46.900 355.667 185.879
C 50.281 356.127 184.950
C 52.761 358.138 183.430
C 55.736 357.097 181.590
C 58.750 357.057 179.676
C 61.509 357.971 178.942
C 64.398 358.645 177.552
C 68.216 358.359 176.746
C 71.238 356.639 175.827
C 74.264 356.532 175.567
C 77.428 355.244 175.434
C 80.116 354.171 173.643
C 83.638 352.596 175.668
C 87.633 351.723 176.201
C 89.209 348.532 177.072
C 91.792 346.680 177.257
C 94.065 344.246 178.726
C 96.381 342.856 180.027
C 98.590 340.643 181.556
C 99.699 338.048 182.910
C 101.252 334.983 183.635
C 103.564 333.233 186.180
C 106.040 331.155 188.174
C 105.913 328.783 190.670
C 106.125 327.166 194.241
C 106.461 324.855 196.432
C 107.081 322.082 198.371
C 107.504 319.945 200.874
C 107.472 318.650 203.948
C 107.010 316.724 206.670
C 106.076 314.392 208.790
C 106.577 312.483 212.234
C 106.680 309.884 214.459
C 104.412 309.309 217.585
C 103.113 308.789 221.250
C 100.690 307.073 222.835
C 98.879 305.201 225.136
C 96.790 304.549 227.599
C 94.804 304.162 230.374
C 92.650 302.943 232.847
C 89.877 302.670 234.487
C 87.127 300.892 236.222
C 84.383 301.620 238.426
C 81.987 302.468 241.732
C 78.594 304.048 242.687
C 75.584 304.371 243.618
C 72.683 305.353 245.027
C 69.649 306.336 245.884
C 66.948 308.782 247.116
C 65.050 311.212 247.320
C 63.148 313.640 247.455
C 60.418 315.552 247.821
C 56.767 316.518 247.623
C 55.416 319.979 247.336
C 52.895 322.341 247.850
C 50.930 324.525 246.264
C 49.441 328.091 245.825
C 46.140 329.722 245.119
C 44.064 332.057 244.833
C 42.736 334.759 243.364
C 41.633 337.466 241.737
C 39.622 339.179 239.423
C 39.129 342.437 238.390
C 37.929 346.345 237.944
C 37.580 348.401 235.881
C 36.887 351.025 233.028
C 36.207 353.300 231.207
C 35.872 355.874 228.612
C 36.465 358.503 226.818
C 37.100 360.443 224.377
C 38.366 361.974 221.766
C 39.791 363.768 219.412
C 41.344 365.267 216.502
C 42.586 366.861 213.842
C 44.275 368.150 211.478
C 47.777 369.288 209.977
C 49.575 370.382 207.357
C 51.207 371.882 204.944
C 53.482 373.631 203.590
C 56.575 375.269 201.979
C 59.525 374.550 201.226
C 62.572 374.373 199.583
C 65.918 374.370 199.122
C 69.325 373.941 197.378
C 72.454 373.577 196.374
C 76.349 374.082 197.481
C 79.059 373.740 196.917
C 82.862 372.015 196.684
C 85.746 371.260 196.188
C 89.158 371.001 195.656
C 92.484 370.588 195.830
C 95.522 369.214 195.907
C 97.894 366.886 195.146
C 100.554 364.834 195.067
C 102.833 362.578 194.720
C 105.682 360.467 194.869
C 108.041 358.193 194.315
C 110.678 356.468 194.415
C 113.546 354.531 195.552
C 116.335 352.972 194.880
C 118.862 351.155 196.514
C 120.175 346.803 199.054
C 122.350 343.465 201.542
C 124.270 340.537 203.476
C 125.986 337.383 204.344
C 128.526 337.414 205.908
C 130.249 335.329 208.004
C 131.746 332.806 208.082
C 131.466 330.720 211.065
C 131.657 328.015 212.771
C 132.628 324.829 214.995
C 133.358 321.824 217.149
C 135.410 319.784 217.077
C 136.260 316.904 217.683
C 138.596 314.224 217.125
C 139.750 312.401 216.385
C 141.529 311.136 216.971
C 147.666 311.029 221.375
C 150.588 310.519 219.029
C 153.202 308.479 219.344
C 155.344 305.823 219.250
C 159.530 305.399 216.025
C 159.417 300.885 215.880
C 159.517 298.318 215.379
C 159.088 294.636 214.811
C 157.250 291.710 212.920
C 157.583 288.945 210.739
C 155.351 285.699 211.156
C 156.542 283.171 211.391
C 155.875 280.806 212.233
C 155.524 277.627 211.663
C 154.391 274.519 212.943
C 153.450 271.362 213.586
C 152.787 268.155 214.159
C 150.846 265.544 214.944
C 149.541 262.635 215.923
C 147.803 259.740 216.643
C 146.639 256.818 217.505
C 145.458 253.998 218.597
C 144.189 251.254 219.919
C 144.535 248.245 221.688
C 144.668 245.701 224.003
C 144.196 242.791 225.957
C 142.967 239.853 227.441
C 142.777 237.685 229.521
C 144.229 234.329 231.245
C 143.951 231.828 233.821
C 143.762 229.421 236.502
C 143.398 227.406 238.950
C 143.088 224.977 241.480
C 142.784 222.869 243.919
C 143.602 221.926 247.303
C 144.735 221.764 250.400
C 145.069 222.049 253.462
C 144.765 222.223 256.870
C 145.417 220.425 260.258
C 145.977 221.090 263.712
C 145.892 221.716 267.265
C 146.048 222.227 270.499
C 146.077 223.112 274.210
C 146.688 223.386 276.931
C 147.788 224.768 279.698
C 149.183 226.094 282.664
C 150.005 228.856 284.944
C 150.786 231.122 286.696
C 151.355 233.780 289.162
C 151.949 236.032 291.102
C 155.160 238.483 292.142
C 157.299 241.064 293.705
C 157.276 244.544 294.407
C 158.454 247.316 296.019
C 159.661 250.022 296.673
C 161.639 252.671 296.959
C 162.301 256.115 295.989
C 164.740 258.830 296.827
C 165.687 262.138 297.745
C 167.662 264.813 296.540
C 169.991 267.394 297.189
C 170.311 270.646 295.562
C 171.341 273.938 294.643
C 173.347 276.080 294.027
C 175.012 278.842 293.451
C 176.756 281.698 291.423
C 176.964 284.249 288.897
C 178.576 286.197 287.209
C 179.471 288.167 284.563
C 179.618 291.215 283.057
C 181.331 291.634 279.072
C 183.262 293.517 275.954
C 182.239 293.836 272.451
C 182.509 295.238 269.604
C 182.662 295.433 265.973
C 183.524 295.749 263.119
C 183.819 295.850 259.652
C 183.127 295.480 256.622
C 182.125 295.901 253.283
C 183.195 295.209 249.641
C 183.919 295.076 245.914
C 183.086 293.056 243.250
C 183.397 290.317 240.454
C 182.766 288.809 237.701
C 181.878 287.689 234.572
C 181.540 285.968 231.756
C 181.750 283.484 229.540
C 181.123 281.068 227.279
C 179.702 278.894 225.266
C 179.927 276.436 222.156
C 178.966 274.779 219.321
C 178.390 270.944 218.859
C 178.630 267.220 217.650
C 176.569 264.607 217.148
C 175.028 261.763 215.877
C 174.254 258.578 215.548
C 173.848 255.184 215.208
C 172.635 251.976 214.514
C 171.419 249.059 215.195
C 169.178 246.138 214.771
C 168.907 242.734 215.890
C 169.342 238.620 216.416
C 168.828 235.832 219.042
C 167.633 233.335 220.580
C 167.153 230.482 222.310
C 166.387 228.004 224.355
C 167.005 225.350 227.070
C 167.699 223.998 229.761
C 168.363 222.700 232.482
C 168.256 220.760 235.215
C 166.718 218.796 238.057
C 168.287 218.116 241.368
C 168.681 216.156 244.232
C 168.488 216.243 247.564
C 169.993 215.604 251.093
C 168.947 214.229 254.419
C 169.283 213.180 257.357
C 169.879 213.514 260.637
C 170.552 214.104 263.860
C 169.721 214.780 267.205
C 171.370 215.211 270.208
C 173.289 214.729 273.813
C 173.777 216.136 276.341
C 174.172 217.970 279.803
C 174.713 218.979 282.567
C 175.380 220.808 285.679
C 176.936 222.509 287.953
C 177.780 224.792 290.002
C 178.640 227.593 291.479
C 179.879 230.262 292.939
C 180.773 233.473 294.359
C 181.647 236.297 295.915
C 182.677 239.146 296.876
C 184.991 242.331 296.322
C 185.850 245.461 297.196
C 186.979 248.310 298.356
C 189.063 250.648 298.866
C 191.453 253.668 298.944
C 192.397 256.001 297.085
C 193.450 259.098 295.935
C 195.249 261.387 294.225
C 196.297 264.782 292.739
C 197.506 267.409 291.134
C 200.581 268.708 288.787
C 201.723 270.733 287.246
C 202.646 273.169 283.975
C 203.622 275.256 282.018
C 205.250 277.652 280.121
C 206.981 279.428 277.861
C 207.821 281.158 275.137
C 207.270 283.234 272.487
C 207.344 284.903 269.572
C 206.945 286.584 266.848
C 207.173 288.177 263.685
C 206.731 290.074 260.992
C 207.092 291.571 258.240
C 207.827 292.358 254.761
C 208.105 294.567 252.374
C 208.911 294.748 248.956
C 207.459 295.469 245.561
C 204.919 297.735 242.567
C 203.273 299.378 240.990
C 200.942 301.113 238.304
C 199.829 303.490 234.911
C 197.541 304.835 233.439
C 197.329 308.987 231.598
C 195.748 309.931 229.070
C 194.228 312.311 226.825
C 194.505 311.472 222.572
C 191.964 309.609 220.042
C 189.342 310.180 216.923
C 186.718 311.130 214.700
C 185.841 313.160 212.131
C 183.227 314.895 210.404
C 181.444 316.371 207.880
C 177.913 316.562 206.831
C 175.303 318.681 205.194
C 170.986 317.686 203.329
C 168.277 316.586 199.830
C 165.833 316.688 196.826
C 162.728 316.560 198.415
C 161.644 315.911 196.254
C 160.086 314.077 193.353
C 157.744 313.414 192.124
C 154.647 313.978 189.225
C 153.636 316.449 187.438
C 154.790 321.914 186.111
C 155.988 324.040 182.426
C 155.462 326.177 179.750
C 154.383 326.940 175.770
C 153.643 327.918 172.378
C 157.023 326.943 167.427
C 158.646 328.760 163.993
C 161.309 332.003 163.482
C 164.290 335.166 162.742
C 164.193 339.396 162.470
C 165.491 342.254 161.026
C 167.110 341.879 156.078
C 166.160 345.190 153.534
C 166.108 348.686 152.828
C 167.140 351.681 151.844
C 170.500 355.611 151.665
C 172.312 358.726 149.806
C 176.045 361.319 151.267
C 177.987 363.789 151.043
C 180.707 366.522 151.246
C 182.152 368.938 150.452
C 181.300 372.570 146.157
C 181.960 375.829 144.262
C 185.633 376.729 146.143
C 189.280 377.896 145.578
C 192.756 379.389 144.157
C 195.432 381.571 142.696
C 198.431 382.870 140.524
C 197.757 386.278 139.618
C 200.743 387.810 138.663
C 204.137 390.963 137.029
C 201.619 395.032 136.344
C 203.897 398.152 135.420
C 206.451 400.324 134.826
C 206.764 404.445 135.195
C 206.677 407.753 136.380
C 203.239 411.028 135.696
C 204.713 412.685 132.484
C 203.500 416.859 132.531
C 202.915 421.148 131.918
C 203.459 424.460 128.259
C 203.143 428.518 128.616
C 204.583 430.549 123.750
C 203.190 433.439 121.752
C 203.174 436.643 120.173
C 200.544 438.237 119.532
C 198.773 442.060 118.682
C 192.822 443.040 120.427
C 190.095 444.891 121.045
C 186.291 447.250 119.959
C 184.435 451.688 121.009
C 180.052 455.620 120.588
C 178.852 457.748 119.169
C 176.878 458.981 114.849
C 175.592 458.563 110.712
C 176.506 459.111 107.024
C 171.026 461.079 104.017
C 166.617 461.029 101.256
C 167.452 461.509 99.620
C 166.173 462.084 97.018
C 165.877 463.796 94.288
C 165.165 464.903 91.974
C 166.870 466.333 89.781
C 169.070 465.362 86.813
C 169.986 466.863 83.509
C 169.382 468.342 81.189
C 167.052 469.957 79.889
C 166.961 471.326 76.807
C 165.182 470.948 73.438
C 168.426 468.759 71.111
C 169.733 468.433 66.934
C 171.639 469.860 64.117
C 174.929 470.528 62.546
C 175.948 472.778 59.495
C 174.472 473.801 56.763
C 174.275 479.301 56.232
C 174.592 482.941 54.850
C 176.234 483.803 51.006
C 173.656 485.202 45.931
C 171.226 488.920 42.204
C 168.931 489.694 37.529
C 169.908 488.035 34.197
C 171.565 488.978 32.704
C 171.145 489.224 30.146
C 179.551 489.904 27.652
C 179.011 489.827 24.134
C 180.268 490.459 22.253
C 179.043 495.689 20.146
C 179.164 496.160 17.182
C 176.874 496.899 15.541
C 178.694 495.947 12.100
C 176.138 496.397 9.257
C 175.904 496.565 5.750
C 174.887 498.108 3.683
C 174.239 498.024 1.423
C 173.072 499.040 -1.434
C 173.094 498.576 -4.950
C 172.663 498.565 -8.279
C 172.305 498.833 -11.574
C 171.577 497.742 -14.653
C 171.288 497.197 -17.931
C 170.563 496.399 -21.210
C 170.243 496.028 -24.434
C 170.126 495.509 -27.637
C 170.172 494.790 -30.857
C 171.369 495.318 -34.111
C 172.996 495.274 -37.145
C 173.955 495.004 -40.539
C 174.128 494.314 -43.979
C 175.452 493.977 -46.661
C 177.114 495.566 -49.986
C 178.762 495.051 -53.147
C 180.560 494.533 -56.232
C 182.134 493.840 -58.920
C 183.739 493.295 -62.006
C 185.321 492.687 -64.765
C 188.456 492.218 -66.486
C 191.631 491.875 -67.327
C 194.443 490.731 -67.915
C 197.212 488.940 -68.846
C 200.130 488.615 -71.398
C 203.450 487.363 -71.702
C 206.524 485.541 -72.210
C 209.429 484.096 -72.677
C 212.735 482.214 -72.968
C 215.396 481.452 -73.403
C 218.520 480.711 -72.718
C 221.951 480.147 -72.081
C 224.740 478.922 -70.026
C 226.982 478.057 -68.282
C 229.786 476.575 -66.434
C 232.089 475.477 -64.800
C 234.981 476.893 -62.148
C 237.797 477.141 -59.762
C 238.935 475.654 -56.746
C 241.338 475.013 -54.404
C 242.932 474.835 -51.829
C 244.594 475.480 -49.029
C 244.652 475.303 -45.395
C 247.025 476.073 -42.602
C 248.807 475.360 -39.602
C 249.206 476.642 -36.330
C 251.341 477.446 -33.628
C 250.638 477.333 -30.048
C 250.902 477.493 -26.491
C 251.730 478.722 -23.886
C 252.520 479.441 -20.788
C 252.132 480.827 -17.150
C 250.498 481.244 -13.973
C 250.187 482.674 -11.309
C 248.706 483.913 -8.488
C 247.986 483.670 -5.171
C 245.533 486.693 -3.212
C 244.159 489.032 -0.107
C 240.721 489.590 1.026
C 238.663 490.583 3.244
C 235.688 492.221 4.553
C 233.750 494.076 5.893
C 230.972 495.794 7.096
C 227.992 496.653 7.518
C 224.719 497.124 8.700
C 222.056 499.830 9.385
C 219.237 502.097 10.542
C 216.234 503.232 9.290
C 213.581 505.621 7.656
C 210.686 506.793 6.950
C 207.404 507.782 6.662
C 204.568 509.297 5.840
C 202.398 511.265 4.246
C 199.779 512.529 2.549
C 197.007 512.941 0.831
C 194.090 515.300 -0.466
C 190.934 516.280 -1.356
C 189.642 517.281 -4.903
C 188.143 519.251 -7.947
C 186.263 518.619 -10.665
C 183.954 518.831 -13.254
C 182.778 519.391 -16.280
C 181.746 520.333 -19.417
C 180.035 520.692 -22.448
C 179.535 520.355 -25.625
C 177.581 519.640 -28.691
C 177.853 520.066 -32.249
C 177.864 521.576 -36.136
C 179.391 520.939 -39.628
C 179.697 520.107 -42.668
C 180.469 519.908 -45.944
C 181.425 519.207 -49.026
C 183.619 519.433 -52.178
C 186.038 519.298 -54.097
C 188.476 519.106 -55.980
C 190.434 518.479 -58.630
C 191.759 516.616 -61.641
C 195.252 516.719 -62.935
C 197.570 516.461 -65.535
C 200.315 514.824 -66.501
C 203.968 514.765 -67.835
C 206.046 512.906 -70.341
C 208.542 512.263 -72.129
C 211.680 511.226 -72.680
C 214.850 510.193 -72.959
C 217.378 507.820 -73.519
C 220.827 507.753 -73.670
C 224.778 507.954 -74.793
C 227.393 506.795 -74.144
C 230.824 505.011 -73.399
C 233.603 503.926 -73.179
C 236.872 502.523 -72.276
C 239.858 502.268 -71.047
C 242.386 501.322 -69.363
C 244.519 500.464 -67.022
C 246.807 499.975 -64.717
C 248.974 499.034 -61.970
C 251.185 498.145 -59.629
C 252.973 497.637 -57.050
C 254.177 498.749 -53.428
C 255.849 498.043 -50.600
C 257.857 497.531 -48.061
C 259.711 498.271 -45.596
C 261.462 499.227 -42.300
C 260.731 500.044 -39.369
C 260.779 500.390 -35.920
C 260.598 501.871 -32.891
C 260.405 502.258 -29.064
C 260.070 503.088 -25.881
C 259.833 506.245 -23.306
C 259.424 507.192 -20.714
C 257.499 508.570 -17.267
C 256.661 509.538 -14.529
C 256.253 510.922 -11.381
C 255.490 512.758 -8.678
C 253.876 514.064 -6.068
C 251.679 514.059 -3.459
C 249.507 514.828 -1.014
C 247.261 515.115 1.283
C 244.944 516.146 3.766
C 242.738 516.311 6.245
C 240.821 517.307 8.543
C 238.363 519.168 10.482
C 236.828 519.699 13.314
C 234.362 521.796 14.685
C 232.608 524.834 16.248
C 229.593 527.178 18.449
C 226.989 529.237 19.425
C 225.700 530.997 20.830
C 223.354 531.992 23.992
C 222.850 532.624 27.418
C 220.968 533.421 29.944
C 219.669 536.062 31.923
C 218.105 538.115 34.070
C 216.672 539.993 36.409
C 214.722 542.458 37.557
C 213.205 544.873 39.288
C 211.241 547.285 40.787
C 209.748 549.541 42.607
C 208.422 551.956 44.324
C 207.202 554.573 45.920
C 207.259 556.856 48.583
C 207.681 559.524 50.717
C 207.321 562.320 52.853
C 206.145 565.114 54.629
C 206.358 567.620 56.282
C 207.015 569.449 59.827
C 207.323 572.512 61.697
C 207.796 575.584 63.530
C 208.169 578.418 64.947
C 208.458 581.434 66.740
C 208.829 584.265 68.269
C 211.016 586.913 69.371
C 213.570 588.912 69.990
C 215.731 591.117 69.808
C 217.610 593.948 69.368
C 219.334 596.972 71.105
C 222.040 599.254 70.707
C 224.341 601.941 69.995
C 226.574 604.294 69.520
C 229.153 606.965 68.643
C 231.300 608.765 68.631
C 234.268 609.986 67.940
C 237.535 611.244 67.445
C 240.586 611.736 65.456
C 243.092 611.994 63.886
C 246.035 612.794 61.844
C 248.516 613.299 60.179
C 252.365 611.740 59.771
C 255.831 611.079 58.663
C 257.654 610.467 55.679
C 260.560 610.246 53.897
C 262.892 609.263 52.223
C 265.518 607.628 51.022
C 266.812 605.351 48.496
C 270.112 603.914 47.462
C 272.666 603.063 45.130
C 274.418 600.222 43.962
C 277.474 598.732 42.991
C 278.063 596.157 40.472
C 279.581 593.793 38.269
C 281.484 591.593 37.546
C 283.429 589.378 36.115
C 284.607 585.924 34.704
C 284.299 582.918 32.753
C 285.215 580.113 32.026
C 285.075 576.875 30.937
C 285.532 574.551 28.494
C 284.533 570.369 29.203
C 284.798 566.279 28.756
C 282.143 563.847 28.078
C 281.218 560.946 27.145
C 279.254 557.883 27.201
C 278.291 555.059 27.502
C 276.485 552.091 27.707
C 274.059 550.114 27.769
C 271.558 547.769 27.010
C 269.860 544.555 28.304
C 268.102 541.250 28.945
C 265.120 540.200 30.315
C 262.560 538.733 32.905
C 259.875 537.338 33.953
C 256.948 535.634 34.550
C 254.341 534.119 35.935
C 252.159 533.081 38.235
C 249.397 532.391 40.033
C 246.329 532.203 41.196
C 243.639 530.430 43.515
C 240.614 529.180 44.516
C 238.373 530.397 47.473
C 236.300 530.579 50.799
C 233.503 532.067 51.934
C 230.517 532.764 53.571
C 228.482 533.962 55.868
C 226.612 535.045 58.537
C 224.047 536.170 60.634
C 222.412 538.304 62.431
C 219.411 540.048 63.728
C 218.493 542.242 66.421
C 217.424 543.860 70.113
C 217.482 547.174 72.098
C 216.542 549.845 73.517
C 216.066 552.445 75.610
C 215.732 555.309 77.220
C 216.683 558.101 79.690
C 218.206 560.391 81.099
C 219.747 562.702 82.445
C 220.498 565.616 83.924
C 220.310 569.321 84.660
C 223.082 571.457 85.941
C 224.250 574.240 87.699
C 226.124 576.986 87.394
C 228.998 579.314 88.598
C 229.679 582.969 89.078
C 231.223 585.529 90.031
C 233.715 587.765 89.938
C 236.334 589.831 89.672
C 238.013 592.696 88.529
C 241.113 594.165 88.925
C 244.383 596.301 90.213
C 246.794 597.618 89.185
C 249.869 599.586 87.709
C 252.294 601.204 87.036
C 255.347 602.760 85.723
C 258.470 603.255 85.022
C 261.203 603.715 83.459
C 263.821 603.529 81.489
C 266.637 603.191 79.832
C 269.412 602.804 77.535
C 272.095 602.668 75.549
C 274.544 601.969 73.649
C 277.126 599.312 72.205
C 279.519 598.530 69.979
C 282.156 597.943 68.123
C 284.860 596.544 67.232
C 287.801 594.415 65.943
C 288.310 591.664 64.542
C 289.627 589.170 62.526
C 290.800 586.139 61.611
C 292.036 583.274 59.352
C 292.999 580.499 57.833
C 294.275 576.674 58.459
C 294.984 574.188 57.411
C 294.684 570.275 55.967
C 295.055 567.514 54.795
C 296.043 564.379 53.705
C 296.633 561.113 53.209
C 296.311 557.922 52.297
C 295.208 555.348 50.349
C 294.216 552.396 49.088
C 293.013 549.823 47.560
C 291.949 546.623 46.454
C 290.824 544.022 44.719
C 290.057 541.121 43.750
C 288.828 537.695 43.608
C 288.512 534.884 41.978
C 287.121 531.680 42.386
C 286.308 528.059 43.004
C 286.614 524.157 42.624
C 285.700 519.786 42.215
C 285.268 515.916 40.318
C 284.608 512.803 43.185
C 284.474 509.358 44.296
C 285.217 507.115 46.944
C 286.039 505.928 47.048
C 288.479 503.029 45.526
C 290.005 499.167 45.486
C 289.569 495.243 44.203
C 291.991 494.771 41.674
C 291.808 490.941 41.900
C 294.408 488.763 40.603
C 293.801 485.030 38.938
C 293.431 482.372 37.107
C 294.000 478.881 36.845
C 294.199 475.619 36.078
C 294.522 472.467 35.071
C 294.155 469.148 35.301
C 294.364 465.827 35.084
C 294.101 462.385 34.997
C 294.308 459.153 34.619
C 294.674 455.933 34.438
C 295.157 452.669 34.483
C 297.019 449.821 33.633
C 299.129 447.105 33.477
C 300.615 443.900 33.293
C 301.265 440.448 33.299
C 302.957 437.961 33.415
C 305.508 435.359 31.665
C 307.559 432.411 31.934
C 309.739 429.554 32.260
C 311.593 427.008 32.775
C 313.583 424.119 33.077
C 315.476 421.526 33.499
C 318.696 420.169 34.391
C 321.819 419.693 35.351
C 324.375 419.222 37.029
C 326.810 418.260 39.239
C 330.008 416.110 39.772
C 332.974 415.952 41.738
C 335.617 415.429 44.139
C 338.173 415.015 46.148
C 340.986 414.717 48.708
C 343.452 414.464 50.016
C 346.158 415.355 51.647
C 349.207 416.282 53.178
C 351.234 418.331 55.457
C 352.873 420.095 57.193
C 354.897 421.885 59.677
C 356.565 423.496 61.629
C 359.155 426.766 61.554
C 361.467 429.489 62.512
C 361.678 432.184 64.814
C 363.410 434.598 66.500
C 364.424 437.242 67.590
C 365.640 440.307 67.962
C 364.987 443.768 68.875
C 366.913 446.950 69.309
C 367.913 449.899 71.038
C 367.970 453.406 70.584
C 369.693 456.478 70.906
C 368.334 459.803 71.554
C 367.965 463.297 72.185
C 368.545 466.207 71.754
C 368.887 469.463 71.896
C 368.146 473.244 71.218
C 366.084 476.186 71.047
C 365.606 479.051 70.151
C 363.935 481.867 69.170
C 362.580 484.906 69.883
C 360.525 487.193 66.795
C 359.144 490.560 64.857
C 355.761 491.333 63.685
C 353.595 493.436 62.670
C 350.859 494.698 60.629
C 349.157 496.177 58.652
C 346.646 497.381 56.564
C 343.899 497.603 55.081
C 340.646 498.425 54.044
C 338.556 499.383 50.945
C 336.133 500.669 48.318
C 333.733 499.343 46.232
C 332.012 497.995 42.970
C 329.622 497.217 40.986
C 326.745 496.748 39.161
C 324.508 495.948 36.844
C 323.150 494.601 34.111
C 321.227 492.929 31.910
C 318.977 491.011 30.473
C 316.934 489.947 27.241
C 314.287 488.911 25.335
C 313.920 485.570 23.348
C 313.474 482.916 20.492
C 312.036 479.904 20.068
C 310.347 477.161 18.762
C 309.900 474.230 17.326
C 309.694 471.302 15.543
C 308.691 468.248 14.161
C 308.726 465.046 13.715
C 307.263 461.669 13.280
C 308.272 458.383 12.231
C 309.329 455.006 10.024
C 311.298 451.695 10.312
C 311.971 448.611 10.567
C 313.272 445.513 10.293
C 314.605 442.505 10.578
C 317.339 439.814 10.287
C 319.982 438.252 10.643
C 322.625 436.713 11.064
C 324.853 434.271 11.621
C 326.274 431.101 13.115
C 329.883 430.338 13.643
C 332.529 428.078 13.952
C 334.981 427.117 16.003
C 338.716 426.297 16.715
C 340.765 423.714 18.498
C 343.348 422.166 19.380
C 346.232 421.799 21.045
C 349.097 421.698 22.770
C 351.107 420.923 25.543
C 354.426 421.213 26.451
C 358.464 420.697 27.036
C 360.599 421.387 28.926
C 363.361 422.125 31.633
C 365.749 422.441 33.408
C 368.410 423.403 35.746
C 370.990 424.915 36.990
C 372.896 426.639 38.865
C 374.322 428.966 40.687
C 375.984 431.366 42.193
C 377.349 434.067 44.185
C 378.843 436.396 46.057
C 379.970 438.989 47.508
C 380.697 442.898 47.488
C 381.625 445.669 49.149
C 382.969 448.252 50.652
C 384.453 451.043 50.917
C 385.731 454.672 51.118
C 384.668 457.591 50.749
C 384.152 460.999 51.127
C 383.742 464.244 50.287
C 382.935 467.993 50.641
C 382.206 471.211 50.410
C 382.191 474.413 47.880
C 381.527 477.078 47.401
C 379.346 480.473 46.302
C 378.248 483.229 45.724
C 377.576 486.535 44.943
C 376.746 489.475 43.556
C 375.001 492.087 42.434
C 372.414 494.309 42.407
C 370.048 496.561 41.620
C 367.533 498.546 41.241
C 365.079 500.878 40.178
C 362.542 503.014 39.960
C 360.498 505.212 38.994
C 358.189 507.200 36.999
C 356.311 509.851 36.677
C 354.150 511.349 34.343
C 350.341 513.290 34.360
C 347.918 515.336 32.557
C 346.444 517.683 31.272
C 343.432 519.434 30.038
C 341.301 521.262 27.528
C 341.505 523.493 25.897
C 339.046 525.459 25.231
C 337.438 526.584 24.254
C 334.505 529.033 24.114
C 333.775 532.003 21.009
C 334.173 533.944 18.822
C 333.097 532.832 15.066
C 331.326 532.358 11.216
C 329.333 533.708 9.224
C 327.013 536.213 6.892
C 324.471 534.787 4.024
C 323.667 535.767 1.026
C 321.906 537.984 -1.783
C 321.264 541.085 -3.601
C 319.152 542.532 -6.246
C 319.004 541.994 -10.153
C 315.605 544.665 -11.760
C 316.561 546.231 -16.093
C 314.846 548.808 -18.816
C 311.882 550.535 -19.593
C 311.815 553.976 -20.751
C 308.958 555.229 -19.125
C 307.561 558.491 -18.958
C 307.206 560.457 -13.303
C 307.591 563.095 -12.660
C 307.320 567.214 -11.901
C 306.609 571.846 -11.753
C 307.418 575.332 -11.478
C 306.222 579.564 -11.551
C 305.987 581.790 -10.312
C 303.675 585.627 -11.127
C 302.474 588.637 -9.736
C 302.872 593.477 -8.612
C 303.604 596.871 -6.322
C 301.344 599.104 -8.190
C 300.959 601.640 -11.304
C 298.921 603.901 -13.352
C 297.149 605.701 -13.301
C 295.550 608.010 -15.247
C 291.982 610.486 -17.292
C 290.591 613.920 -19.106
C 288.239 616.150 -20.036
C 284.817 617.697 -22.263
C 284.081 620.254 -24.279
C 282.119 622.791 -26.393
C 279.557 623.586 -29.053
C 280.688 623.305 -33.801
C 282.218 623.688 -36.087
C 283.049 623.992 -39.980
C 283.850 622.406 -43.547
C 286.510 621.417 -45.680
C 287.776 620.748 -49.182
C 286.174 623.181 -51.886
C 284.496 622.986 -54.660
C 285.573 626.626 -54.272
C 283.953 630.577 -53.822
C 282.700 634.195 -53.448
C 279.583 636.569 -50.669
C 277.830 639.553 -47.940
C 276.419 642.528 -46.218
C 273.770 644.196 -43.760
C 271.936 644.794 -41.150
C 272.241 646.708 -39.398
C 272.105 647.712 -34.515
C 269.552 647.424 -32.074
C 267.853 648.010 -30.395
C 267.146 650.005 -27.112
C 265.963 650.347 -24.226
C 265.631 654.145 -21.460
C 264.086 656.377 -18.839
C 260.448 658.194 -16.963
C 260.038 660.176 -14.936
C 260.781 662.315 -13.538
C 261.703 666.405 -14.358
C 261.335 669.385 -12.860
C 263.540 672.671 -12.757
C 263.735 673.751 -9.017
C 263.276 679.049 -11.571
C 265.519 682.568 -12.430
C 267.442 685.166 -12.190
C 268.261 688.958 -10.521
C 270.666 690.298 -7.503
C 270.878 692.857 -5.783
C 271.249 696.809 -5.363
C 272.679 700.067 -2.914
C 271.675 703.189 -1.812
C 271.352 707.497 -0.084
C 272.794 710.188 1.026
C 273.418 713.634 0.462
C 274.272 716.880 0.491
C 275.390 720.010 0.549
C 275.100 723.345 0.530
C 275.491 726.646 0.259
C 275.529 730.098 0.311
C 276.054 733.311 0.131
C 276.495 736.500 -0.286
C 276.806 739.723 -0.924
C 278.591 742.442 -2.237
C 279.910 745.007 -4.115
C 280.940 748.103 -5.481
C 281.378 751.502 -6.253
C 282.240 753.866 -7.904
C 285.144 756.300 -9.314
C 286.078 759.098 -11.380
C 287.029 761.795 -13.581
C 287.638 764.203 -15.584
C 288.509 766.946 -17.612
C 289.220 769.399 -19.603
C 290.190 770.524 -22.890
C 291.026 770.776 -26.074
C 290.953 771.056 -29.154
C 290.379 771.830 -32.441
C 291.666 773.752 -35.570
C 291.554 773.689 -39.129
C 290.914 774.009 -42.666
C 290.558 774.231 -45.918
C 289.864 774.314 -49.668
C 290.052 774.385 -52.463
C 290.058 773.298 -55.560
C 290.328 772.151 -58.894
C 289.392 769.948 -61.683
C 288.723 768.062 -63.875
C 287.618 766.117 -66.785
C 286.785 764.379 -69.124
C 288.112 760.940 -71.078
C 288.430 758.056 -73.373
C 286.503 755.336 -74.591
C 285.906 752.794 -76.795
C 285.433 750.078 -78.063
C 285.663 746.934 -79.098
C 284.442 743.519 -78.806
C 284.990 740.209 -80.468
C 283.957 737.184 -82.040
C 284.270 733.685 -81.629
C 284.809 730.499 -83.068
C 283.447 727.271 -82.047
C 282.614 723.805 -81.846
C 283.199 720.866 -81.930
C 283.162 717.594 -82.090
C 283.239 713.878 -80.867
C 282.216 711.086 -78.844
C 282.643 708.268 -77.787
C 282.518 705.582 -75.676
C 281.111 702.638 -74.711
C 282.593 700.522 -71.201
C 283.419 697.274 -68.800
C 282.618 696.745 -65.264
C 282.283 694.805 -62.762
C 282.547 693.750 -59.288
C 283.293 692.408 -56.713
C 283.717 691.396 -53.410
C 283.531 691.376 -50.285
C 282.683 690.788 -46.929
C 284.194 690.001 -43.467
C 285.121 688.906 -39.950
C 285.676 690.410 -36.900
C 287.587 691.899 -33.811
C 288.044 692.856 -30.789
C 288.102 693.537 -27.418
C 288.923 694.507 -24.353
C 290.575 695.966 -21.849
C 291.488 697.784 -19.167
C 291.587 699.863 -16.623
C 293.296 701.092 -13.258
C 293.560 702.322 -10.075
C 295.156 705.697 -8.930
C 297.429 708.398 -7.218
C 297.124 711.505 -5.963
C 297.431 714.368 -4.016
C 298.504 717.334 -3.066
C 299.999 720.284 -2.138
C 300.739 723.410 -0.753
C 301.231 726.606 -0.749
C 300.933 730.079 0.509
C 302.451 733.296 -0.003
C 304.983 736.609 0.048
C 305.868 739.775 -1.982
C 306.095 742.803 -2.881
C 307.102 745.806 -4.035
C 307.647 748.713 -5.505
C 309.408 751.212 -7.841
C 310.538 752.584 -10.368
C 311.612 753.934 -12.928
C 312.379 756.213 -15.265
C 311.947 759.266 -17.455
C 313.413 759.774 -20.843
C 314.605 761.844 -23.392
C 314.175 762.618 -26.611
C 315.552 763.172 -30.206
C 315.186 765.594 -33.044
C 315.837 766.954 -35.796
C 315.944 767.108 -39.140
C 315.982 766.997 -42.484
C 314.700 767.610 -45.696
C 315.661 767.085 -48.970
C 317.297 767.317 -52.736
C 316.789 766.466 -55.498
C 315.912 765.518 -59.218
C 315.646 765.024 -62.157
C 315.024 763.863 -65.583
C 315.275 762.167 -68.330
C 314.629 760.301 -70.825
C 313.759 757.867 -72.846
C 313.278 755.346 -74.896
C 312.220 752.542 -76.932
C 311.343 750.100 -79.037
C 310.623 747.425 -80.593
C 310.907 743.475 -80.955
C 309.899 740.634 -82.440
C 309.249 737.953 -84.209
C 309.720 735.064 -85.432
C 310.113 731.354 -86.394
C 309.783 728.518 -85.114
C 309.091 725.151 -84.661
C 309.494 721.949 -83.669
C 308.660 718.261 -82.934
C 308.379 715.104 -81.993
C 310.429 711.931 -80.450
C 310.410 709.321 -79.467
C 310.101 706.093 -76.826
C 309.936 703.424 -75.418
C 310.151 700.178 -74.230
C 310.809 697.313 -72.612
C 310.771 694.837 -70.378
C 309.371 692.799 -68.029
C 308.733 690.722 -65.466
C 307.678 688.918 -63.009
C 307.226 686.769 -60.221
C 306.018 684.815 -57.820
C 305.703 682.770 -55.440
C 306.130 680.961 -52.308
C 305.341 678.449 -50.379
C 306.149 677.121 -47.225
C 306.461 672.386 -47.491
C 307.808 669.477 -46.054
C 306.656 667.375 -44.835
C 304.970 664.976 -46.754
C 303.055 663.640 -44.858
C 302.119 661.563 -41.295
C 302.361 659.173 -37.651
C 301.625 658.188 -35.124
C 302.601 658.621 -29.601
C 300.693 658.616 -26.611
C 298.471 657.036 -23.617
C 298.823 656.028 -19.939
C 298.032 653.257 -17.297
C 298.997 651.915 -15.508
C 299.113 648.035 -14.545
C 298.590 646.024 -11.409
C 294.830 641.801 -9.918
C 295.012 638.825 -8.628
C 294.530 636.847 -5.724
C 294.205 634.495 -3.350
C 294.157 632.095 -1.050
C 292.762 630.160 1.298
C 292.056 628.159 3.871
C 290.907 625.977 6.288
C 290.335 623.916 8.749
C 289.743 622.065 11.349
C 289.066 620.395 14.113
C 290.050 618.936 17.147
C 290.777 618.138 20.416
C 290.952 616.771 23.674
C 290.358 615.036 26.670
C 290.687 614.382 29.589
C 292.816 612.736 32.607
C 293.148 612.072 36.131
C 293.558 611.556 39.678
C 293.712 611.213 42.847
C 293.998 610.580 46.299
C 294.227 610.162 49.501
C 295.412 611.355 52.693
C 296.749 613.068 55.178
C 297.221 615.040 57.514
C 297.108 617.041 60.293
C 298.281 617.513 63.972
C 298.933 620.041 66.395
C 298.964 622.519 69.018
C 299.232 624.753 71.402
C 299.339 627.545 74.000
C 300.063 629.350 76.017
C 301.075 632.148 77.404
C 302.398 635.044 78.941
C 302.862 638.679 79.221
C 303.339 641.606 79.339
C 303.585 645.230 79.868
C 303.893 648.229 80.176
C 306.680 651.188 79.238
C 308.423 654.424 78.823
C 307.830 657.679 77.537
C 308.599 660.991 77.205
C 309.348 663.720 76.111
C 310.840 666.284 74.625
C 310.819 668.659 71.869
C 312.788 671.636 70.736
C 313.191 674.979 69.575
C 314.582 676.738 66.839
C 316.454 679.487 65.638
C 316.090 681.300 62.492
C 316.462 683.620 59.804
C 318.014 685.268 57.839
C 319.124 687.413 55.624
C 320.204 688.837 52.144
C 319.797 689.561 48.645
C 320.928 690.411 45.955
C 321.292 690.667 42.565
C 320.801 692.360 39.654
C 322.157 690.687 35.866
C 323.524 690.726 31.976
C 322.240 688.929 29.053
C 322.077 688.535 25.897
C 321.962 686.697 22.757
C 322.572 685.471 20.090
C 322.624 683.663 17.116
C 321.818 681.599 14.906
C 320.548 679.979 12.060
C 321.489 677.508 9.251
C 321.987 675.412 6.123
C 321.358 672.175 5.126
C 321.970 668.401 4.233
C 321.443 665.559 2.856
C 320.570 662.799 0.997
C 320.364 659.779 -0.362
C 320.869 656.525 -0.896
C 320.537 653.209 -1.377
C 319.398 650.140 -1.663
C 319.857 646.414 -2.954
C 319.026 643.366 -4.270
C 319.109 639.885 -2.503
C 319.926 636.171 -1.538
C 318.333 633.507 -0.239
C 317.241 630.284 0.469
C 317.023 627.388 2.026
C 317.203 624.358 3.631
C 316.535 621.192 4.963
C 315.900 619.028 7.280
C 314.188 616.133 8.837
C 314.595 613.918 11.637
C 315.783 610.869 14.222
C 315.938 609.970 17.976
C 315.303 608.632 20.775
C 315.445 607.186 23.818
C 315.261 606.193 26.962
C 316.509 605.582 30.549
C 317.601 606.039 33.404
C 318.655 606.554 36.259
C 319.066 606.460 39.585
C 318.083 606.246 43.231
C 319.955 607.699 46.107
C 320.870 607.718 49.478
C 320.876 609.617 52.224
C 322.691 611.218 55.268
C 322.117 611.813 58.924
C 322.819 612.617 61.875
C 323.554 614.779 64.326
C 324.315 617.131 66.580
C 323.591 619.451 69.116
C 325.326 621.658 71.126
C 327.524 623.478 74.088
C 327.914 626.095 75.354
C 328.198 629.573 77.179
C 328.726 631.999 78.848
C 329.255 635.309 80.344
C 330.627 638.149 81.081
C 331.182 641.262 81.426
C 331.625 644.487 81.015
C 332.463 647.637 80.603
C 332.863 651.172 79.919
C 333.320 654.462 79.559
C 333.889 657.459 78.668
C 335.564 660.037 76.147
C 335.910 663.198 75.059
C 336.589 666.318 74.319
C 338.254 668.762 73.171
C 340.072 671.563 71.251
C 340.469 672.561 68.312
C 340.884 674.593 65.534
C 342.137 675.734 62.613
C 342.472 677.825 59.396
C 343.093 679.235 56.470
C 345.734 679.349 53.362
C 346.401 680.292 50.823
C 346.669 680.588 46.660
C 347.134 681.331 43.768
C 348.189 682.437 40.660
C 349.432 682.841 37.570
C 349.779 682.850 34.253
C 348.702 683.029 31.022
C 348.294 682.794 27.695
C 347.433 682.623 24.591
C 347.174 682.206 21.077
C 346.235 682.225 17.889
C 346.150 681.972 14.747
C 346.511 680.772 11.327
C 346.243 681.300 8.116
C 346.785 679.642 5.064
C 343.335 676.924 1.909
C 341.644 673.917 0.157
C 339.821 674.848 -4.756
C 340.605 669.942 -5.345
C 340.149 667.816 -6.950
C 343.939 664.924 -9.929
C 344.444 662.501 -12.654
C 346.767 659.898 -15.226
C 348.049 658.285 -19.019
C 347.479 654.328 -20.308
C 343.464 652.663 -21.754
C 340.552 651.233 -24.864
C 339.530 649.212 -26.693
C 340.753 646.963 -30.135
C 338.598 641.985 -31.680
C 338.252 639.846 -33.497
C 334.841 638.682 -37.574
C 332.206 636.735 -38.447
C 330.624 635.246 -40.903
C 328.164 635.164 -42.662
C 325.807 634.984 -45.990
C 325.612 631.402 -47.010
C 326.050 627.935 -47.782
C 326.809 627.510 -51.585
C 324.789 624.176 -53.450
C 324.085 623.204 -57.832
C 322.166 622.206 -61.161
C 321.144 619.285 -62.686
C 318.767 617.599 -64.006
C 316.426 614.988 -64.008
C 314.830 612.811 -66.348
C 314.548 609.758 -66.861
C 315.258 607.683 -67.113
C 316.003 604.153 -63.281
C 315.487 599.906 -63.241
C 315.687 596.500 -61.372
C 315.121 593.648 -61.857
C 315.050 590.199 -61.717
C 316.041 588.192 -65.210
C 320.586 586.165 -65.686
C 323.343 583.573 -66.807
C 327.243 582.673 -68.015
C 329.982 578.961 -67.110
C 331.639 574.823 -65.660
C 334.916 573.922 -66.959
C 336.633 570.614 -67.264
C 338.437 568.647 -67.865
C 340.769 566.758 -65.837
C 344.387 566.650 -66.243
C 345.144 562.944 -68.689
C 346.017 560.207 -67.713
C 346.852 558.937 -70.327
C 352.112 557.535 -70.846
C 354.690 555.177 -70.465
C 356.280 553.069 -71.463
C 357.541 550.475 -70.341
C 361.010 548.370 -68.666
C 363.681 546.360 -67.701
C 364.780 543.378 -65.368
C 367.685 541.554 -62.428
C 367.054 537.045 -62.242
C 368.417 535.408 -60.582
C 366.093 530.207 -58.527
C 367.598 528.648 -56.101
C 369.513 526.632 -52.806
C 370.013 523.002 -51.281
C 368.685 521.747 -49.515
C 367.100 520.093 -47.747
C 364.667 517.186 -47.849
C 363.389 515.478 -49.132
C 358.686 515.002 -46.020
C 355.747 511.814 -46.336
C 351.886 510.110 -49.178
C 351.406 509.955 -53.021
C 350.848 508.606 -57.819
C 348.634 506.742 -58.918
C 348.556 503.996 -61.272
C 347.077 502.611 -63.910
C 347.156 498.970 -64.843
C 346.670 496.558 -65.682
C 346.004 494.191 -69.505
C 345.365 491.320 -70.841
C 343.406 489.191 -74.879
C 340.861 487.773 -76.748
C 340.078 486.878 -79.276
C 337.707 486.020 -82.563
C 335.947 485.495 -86.547
C 335.074 484.981 -89.973
C 332.873 483.612 -93.580
C 332.952 481.576 -97.801
C 330.002 480.438 -98.929
C 326.677 480.206 -100.059
C 322.842 480.380 -99.634
C 319.572 478.787 -100.895
C 317.026 481.953 -104.080
C 314.055 482.460 -106.713
C 313.366 483.371 -109.754
C 311.091 485.090 -111.863
C 309.360 486.613 -114.303
C 307.646 487.868 -116.860
C 306.099 490.277 -118.595
C 304.195 492.121 -120.619
C 302.576 494.380 -122.667
C 300.760 496.084 -124.773
C 298.775 497.793 -126.690
C 296.617 499.582 -128.432
C 293.786 499.845 -130.486
C 290.659 500.248 -131.866
C 287.778 501.302 -133.628
C 285.393 503.091 -135.486
C 282.661 503.736 -136.572
C 279.623 502.974 -139.129
C 276.316 503.782 -140.302
C 272.939 504.487 -141.360
C 269.947 505.285 -142.132
C 266.713 506.109 -143.253
C 263.687 506.865 -144.123
C 260.140 506.333 -143.735
C 257.131 505.341 -142.808
C 254.409 505.050 -141.368
C 251.390 505.416 -139.789
C 247.522 505.204 -140.145
C 244.568 504.633 -138.239
C 241.572 504.706 -136.228
C 238.799 504.554 -134.487
C 235.749 504.472 -132.196
C 233.307 503.902 -130.947
C 231.207 502.648 -128.757
C 228.874 501.122 -126.582
C 227.790 499.875 -123.300
C 226.997 498.744 -120.673
C 225.726 497.769 -117.370
C 224.775 496.831 -114.649
C 224.462 493.256 -112.521
C 223.830 490.727 -109.897
C 224.553 490.133 -106.473
C 224.047 488.515 -103.507
C 224.388 486.852 -100.992
C 224.966 484.432 -98.797
C 227.137 483.123 -96.186
C 227.190 480.253 -93.781
C 227.552 478.743 -90.575
C 229.504 476.277 -88.958
C 229.688 473.534 -86.733
C 232.419 472.577 -84.508
C 234.445 470.935 -82.070
C 235.647 468.554 -80.701
C 237.089 466.395 -78.703
C 239.888 464.098 -77.219
C 243.177 463.352 -75.970
C 245.322 461.363 -75.146
C 248.424 460.044 -74.577
C 250.981 459.298 -72.460
C 254.618 457.421 -73.957
C 258.014 455.086 -73.818
C 261.445 455.931 -74.785
C 264.571 455.326 -74.711
C 267.953 455.033 -76.024
C 270.600 454.045 -77.025
C 273.781 453.634 -78.379
C 276.476 454.293 -79.827
C 279.796 455.103 -80.638
C 282.748 454.072 -82.899
C 286.031 453.276 -84.634
C 287.759 454.386 -87.401
C 289.212 454.501 -91.046
C 291.202 455.316 -93.418
C 293.714 456.302 -95.552
C 295.649 456.867 -98.188
C 296.681 457.050 -101.354
C 297.865 458.043 -104.346
C 298.996 459.779 -106.897
C 300.855 459.917 -110.402
C 302.895 461.082 -112.891
C 301.872 462.336 -116.444
C 301.494 462.748 -120.328
C 301.137 465.236 -122.564
C 301.339 467.235 -125.401
C 300.469 468.570 -128.285
C 299.491 469.580 -131.418
C 298.990 471.339 -134.401
C 297.346 473.088 -136.567
C 296.815 475.813 -139.022
C 294.484 476.735 -141.597
C 292.347 477.077 -145.162
C 288.905 478.170 -146.536
C 286.640 479.846 -147.980
C 283.988 480.892 -149.780
C 281.223 482.158 -151.069
C 277.638 482.117 -152.463
C 274.578 481.761 -152.704
C 271.514 481.426 -152.880
C 268.265 481.967 -153.510
C 265.051 483.921 -153.894
C 261.598 482.601 -153.417
C 258.172 482.656 -154.090
C 255.178 482.928 -152.637
C 251.550 481.669 -152.024
C 248.073 483.047 -151.759
C 244.942 482.995 -151.572
C 242.014 482.444 -150.041
C 239.229 481.769 -148.313
C 236.519 482.560 -146.224
C 233.776 480.948 -144.882
C 230.097 479.257 -144.161
C 228.288 478.594 -141.949
C 225.801 477.970 -138.960
C 223.614 477.335 -137.020
C 221.418 476.436 -134.220
C 219.849 474.662 -132.011
C 218.785 473.474 -129.258
C 218.445 472.159 -126.271
C 218.032 470.496 -123.469
C 217.902 469.070 -120.140
C 217.498 467.740 -117.102
C 217.633 466.235 -114.307
C 219.155 463.360 -112.020
C 219.496 461.969 -108.980
C 219.438 460.371 -106.119
C 219.679 457.911 -104.131
C 220.552 455.011 -101.749
C 223.071 453.602 -100.543
C 225.230 451.966 -98.380
C 227.511 449.729 -97.286
C 230.096 448.033 -94.988
C 232.471 446.317 -93.456
C 234.819 442.989 -93.712
C 236.906 441.450 -92.685
C 240.760 440.001 -91.953
C 243.270 438.603 -91.014
C 245.781 436.509 -89.872
C 248.369 434.416 -89.453
C 251.455 433.194 -89.123
C 254.746 433.277 -88.234
C 258.059 432.814 -87.917
C 261.249 432.818 -87.439
C 264.743 432.210 -87.314
C 267.993 432.217 -86.621
C 271.060 431.508 -86.438
C 274.477 430.540 -87.247
C 277.498 429.792 -86.261
C 280.614 428.867 -87.603
C 284.040 428.484 -86.490
C 286.686 427.460 -86.491
C 290.084 427.923 -85.520
C 292.076 426.645 -84.294
C 295.134 425.791 -83.191
C 298.042 426.028 -80.105
C 298.718 428.119 -76.033
C 300.601 428.756 -73.464
C 303.722 430.019 -72.348
C 306.435 431.145 -70.723
C 309.135 432.004 -68.984
C 311.554 434.072 -67.948
C 314.323 435.515 -66.774
C 316.902 437.407 -65.473
C 319.597 438.719 -64.192
C 322.381 440.023 -63.147
C 325.270 441.390 -62.329
C 328.661 441.137 -61.468
C 332.099 441.018 -61.342
C 335.548 441.556 -60.772
C 338.689 442.885 -59.930
C 341.693 443.077 -59.932
C 345.302 441.754 -58.678
C 348.891 442.020 -58.812
C 352.486 442.181 -59.078
C 355.637 442.504 -59.468
C 359.142 442.799 -59.624
C 362.353 443.071 -59.936
C 365.387 442.063 -61.606
C 367.662 440.707 -63.578
C 369.591 440.112 -65.921
C 371.840 440.133 -68.506
C 375.491 439.356 -69.605
C 377.420 438.477 -72.466
C 379.447 438.234 -75.442
C 381.334 437.786 -78.085
C 383.285 437.398 -81.341
C 384.984 436.556 -83.404
C 385.921 435.139 -86.212
C 387.037 433.419 -89.093
C 386.643 432.211 -92.541
C 386.239 431.124 -95.273
C 386.051 430.161 -98.810
C 385.787 429.246 -101.688
C 384.754 425.785 -103.774
C 383.992 423.338 -106.442
C 381.985 423.040 -109.355
C 381.120 421.530 -112.295
C 379.635 420.072 -114.503
C 377.934 417.881 -116.324
C 374.788 417.037 -117.946
C 373.424 414.339 -120.156
C 371.691 413.073 -122.998
C 368.933 410.999 -123.775
C 367.533 408.436 -125.769
C 364.067 407.997 -126.826
C 361.066 406.794 -128.338
C 359.101 404.685 -129.162
C 356.718 402.864 -130.482
C 353.257 401.071 -130.822
C 349.667 400.868 -130.765
C 347.094 399.250 -130.734
C 343.837 398.417 -130.114
C 340.601 398.157 -131.135
C 337.524 396.735 -128.396
C 334.001 394.916 -127.265
C 331.331 396.184 -125.100
C 328.342 396.033 -124.012
C 325.672 396.152 -121.541
C 323.457 395.495 -119.631
C 320.969 395.466 -117.196
C 319.123 396.420 -114.856
C 316.494 397.646 -112.876
C 314.454 396.923 -109.683
C 311.952 396.506 -106.855
C 311.545 397.698 -103.648
C 311.562 397.818 -99.724
C 310.725 398.777 -96.785
C 309.348 399.990 -93.876
C 308.621 400.680 -90.713
C 308.858 400.835 -87.389
C 309.016 401.820 -84.174
C 309.173 403.558 -81.388
C 308.769 403.766 -77.445
C 307.982 405.071 -74.380
C 310.411 405.973 -71.459
C 312.240 406.115 -67.991
C 313.764 408.402 -66.049
C 314.918 410.252 -63.343
C 316.974 411.291 -60.987
C 319.171 411.980 -58.439
C 320.989 413.485 -55.856
C 323.556 414.863 -54.453
C 325.355 417.348 -52.374
C 328.577 417.789 -50.844
C 331.895 417.630 -48.323
C 335.723 418.148 -48.321
C 338.586 419.406 -47.819
C 341.838 419.965 -47.129
C 345.040 420.755 -46.955
C 348.836 420.131 -46.985
C 351.680 419.333 -47.891
C 354.507 418.558 -48.860
C 357.803 418.598 -49.477
C 361.192 420.053 -50.311
C 363.987 418.285 -52.029
C 367.389 417.818 -52.670
C 369.648 417.743 -55.127
C 372.565 416.017 -57.036
C 375.869 416.901 -58.570
C 378.669 416.417 -59.901
C 380.714 415.541 -62.405
C 382.537 414.573 -65.039
C 384.382 415.084 -67.983
C 386.166 413.176 -70.241
C 389.024 411.023 -72.268
C 389.776 410.231 -74.990
C 390.873 409.426 -78.686
C 392.075 408.594 -81.296
C 392.931 407.546 -84.708
C 393.295 405.691 -87.337
C 393.085 404.517 -90.287
C 392.106 403.331 -93.185
C 391.208 401.781 -95.939
C 389.894 400.535 -99.077
C 388.953 399.329 -102.046
C 387.579 398.012 -104.592
C 384.909 395.511 -106.149
C 383.272 394.349 -108.845
C 382.038 392.918 -111.522
C 380.716 390.628 -113.276
C 378.604 388.016 -115.161
C 375.635 387.045 -115.348
C 372.613 385.851 -116.557
C 369.779 384.022 -116.726
C 366.308 382.838 -117.902
C 363.306 381.562 -118.445
C 360.739 378.591 -117.334
C 358.214 377.421 -117.513
C 354.187 376.575 -116.766
C 351.327 375.600 -116.709
C 348.286 373.947 -116.837
C 345.438 372.268 -116.266
C 342.298 371.515 -115.430
C 338.963 372.112 -115.039
C 335.735 372.141 -114.109
C 332.631 372.622 -113.374
C 329.285 372.523 -112.197
C 326.048 373.028 -111.639
C 323.057 372.772 -110.674
C 320.068 372.255 -108.658
C 316.820 371.997 -108.456
C 314.309 371.451 -106.056
C 311.911 372.731 -104.370
C 308.357 372.347 -102.801
C 304.391 373.779 -102.283
C 303.278 372.369 -99.038
C 299.554 374.283 -98.305
C 295.811 375.431 -97.074
C 292.763 373.502 -97.018
C 288.483 375.042 -97.316
C 286.842 373.645 -95.964
C 285.748 371.332 -92.332
C 284.635 368.848 -90.950
C 282.723 366.879 -87.278
C 283.723 361.347 -84.265
C 282.308 358.865 -82.096
C 282.042 354.932 -78.071
C 281.916 355.066 -74.798
C 281.245 355.038 -70.549
C 278.680 355.242 -68.566
C 276.673 353.559 -66.175
C 274.493 352.517 -63.845
C 272.123 351.561 -61.718
C 270.933 350.359 -58.830
C 269.170 348.982 -56.356
C 267.629 347.830 -53.489
C 265.776 346.580 -51.115
C 264.030 345.110 -48.806
C 262.407 343.412 -46.488
C 259.746 341.369 -45.467
C 257.620 338.816 -44.564
C 255.475 336.536 -42.918
C 253.674 334.662 -40.555
C 252.024 332.357 -39.541
C 248.493 330.406 -39.281
C 246.628 327.568 -38.081
C 244.805 324.642 -37.019
C 243.394 321.975 -35.978
C 241.606 319.187 -34.783
C 240.084 316.524 -33.745
C 239.027 313.133 -34.370
C 238.461 310.132 -35.625
C 238.687 307.152 -36.422
C 239.166 303.767 -36.660
C 237.464 300.269 -36.709
C 237.918 296.958 -37.938
C 238.677 293.494 -38.611
C 239.197 290.353 -39.391
C 240.127 286.769 -40.310
C 240.184 284.147 -41.297
C 240.936 281.633 -43.270
C 241.500 278.939 -45.488
C 243.553 277.033 -47.867
C 245.174 275.594 -49.894
C 247.278 273.472 -52.026
C 248.995 271.831 -53.909
C 249.484 271.304 -58.019
C 250.665 270.190 -61.342
C 253.687 269.858 -63.175
C 255.530 268.642 -65.781
C 257.253 268.370 -68.264
C 258.510 268.517 -71.331
C 261.064 269.892 -73.529
C 262.168 269.534 -77.090
C 264.553 269.044 -79.689
C 265.759 270.672 -82.588
C 266.795 270.479 -85.964
C 269.327 272.459 -87.693
C 271.563 273.795 -90.135
C 272.327 274.785 -92.860
C 273.799 275.774 -95.614
C 275.236 278.219 -98.310
C 277.182 281.008 -99.481
C 277.929 283.010 -101.643
C 279.017 285.910 -103.090
C 281.470 287.735 -104.583
C 280.742 291.861 -105.779
C 281.196 295.299 -108.010
C 281.820 298.728 -106.879
C 282.734 301.718 -107.480
C 282.638 305.350 -107.273
C 282.319 308.280 -107.827
C 282.077 311.750 -107.715
C 281.965 314.663 -106.573
C 282.672 317.941 -105.532
C 281.344 321.561 -105.655
C 280.668 325.297 -105.759
C 279.236 327.662 -103.702
C 276.593 330.170 -102.240
C 275.490 332.693 -100.606
C 274.832 335.609 -98.904
C 273.393 338.195 -97.403
C 271.048 340.147 -96.054
C 269.193 342.086 -94.021
C 267.966 343.745 -91.463
C 265.591 346.587 -90.033
C 264.527 349.150 -88.031
C 261.523 349.160 -85.536
C 258.154 349.986 -83.703
C 256.959 350.051 -80.558
C 255.260 350.893 -77.645
C 252.920 350.825 -75.327
C 250.212 350.774 -73.216
C 248.061 351.032 -70.468
C 246.229 349.957 -68.030
C 244.868 349.898 -64.584
C 242.154 348.410 -62.757
C 238.440 347.488 -61.101
C 236.455 344.553 -59.561
C 235.016 342.673 -57.458
C 232.912 340.621 -55.805
C 231.294 338.274 -54.139
C 228.843 335.350 -53.643
C 227.466 332.594 -53.870
C 226.151 329.810 -54.104
C 224.687 326.888 -53.354
C 223.946 323.746 -51.386
C 222.722 320.512 -52.775
C 220.988 317.496 -52.459
C 221.331 314.187 -52.737
C 220.186 310.737 -54.120
C 219.720 307.213 -52.928
C 218.798 304.216 -53.034
C 218.942 301.045 -54.105
C 219.263 297.963 -55.367
C 220.439 294.654 -55.402
C 220.107 291.849 -57.388
C 218.888 288.371 -59.211
C 219.966 286.050 -60.646
C 221.505 282.840 -62.330
C 222.229 280.248 -63.636
C 223.605 277.406 -65.507
C 224.371 275.449 -67.972
C 225.991 273.723 -70.097
C 228.016 272.619 -72.431
C 229.732 271.548 -75.019
C 232.087 270.546 -77.584
C 234.129 269.367 -79.950
C 236.081 268.793 -82.392
C 237.580 269.854 -85.918
C 239.856 269.384 -88.346
C 241.767 268.619 -90.896
C 242.716 268.519 -93.921
C 244.067 268.944 -97.504
C 245.480 271.104 -99.272
C 247.524 272.651 -101.606
C 248.466 274.725 -104.098
C 250.752 276.637 -106.539
C 252.292 278.597 -108.712
C 251.695 281.297 -111.713
C 252.758 283.124 -113.532
C 254.198 286.695 -115.164
C 255.379 288.930 -116.822
C 256.491 291.188 -119.200
C 257.000 293.748 -121.309
C 257.908 296.696 -122.577
C 259.832 299.498 -122.845
C 261.074 302.570 -123.406
C 262.578 305.417 -123.593
C 263.662 308.738 -124.217
C 265.375 311.574 -124.482
C 266.329 314.487 -125.220
C 266.446 318.076 -125.829
C 268.070 320.697 -126.903
C 267.635 324.166 -127.272
C 268.317 327.107 -132.485
C 266.649 330.615 -132.845
C 265.357 332.726 -136.937
C 265.898 336.507 -137.522
C 268.045 340.427 -136.539
C 267.283 343.906 -137.896
C 265.204 347.197 -139.189
C 264.951 349.224 -139.730
C 262.855 353.281 -140.932
C 263.760 355.840 -143.135
C 262.415 358.892 -144.838
C 262.640 362.521 -144.338
C 265.002 365.126 -143.107
C 264.945 369.164 -144.236
C 264.938 372.683 -143.442
C 264.495 376.837 -143.807
C 261.886 379.788 -143.125
C 260.824 383.074 -143.938
C 262.962 386.007 -145.336
C 262.682 389.437 -144.091
C 262.561 391.593 -147.055
C 263.936 396.388 -150.344
C 264.724 397.753 -153.407
C 264.108 397.145 -157.122
C 264.096 399.752 -159.520
C 264.066 401.823 -162.962
C 263.649 404.905 -164.157
C 261.788 405.790 -167.466
C 257.833 408.654 -166.175
C 256.708 406.767 -167.303
C 254.349 404.522 -168.984
C 251.485 401.748 -170.765
C 249.857 399.016 -168.502
C 247.970 395.881 -166.645
C 247.288 392.950 -165.814
C 247.775 389.078 -165.642
C 245.715 386.379 -169.076
C 244.294 383.335 -167.368
C 241.323 378.700 -163.959
C 242.135 374.524 -166.031
C 241.540 370.751 -164.441
C 240.429 369.721 -163.508
C 238.854 366.129 -162.437
C 235.539 363.579 -161.678
C 234.079 361.486 -163.201
C 230.291 361.673 -165.546
C 226.287 360.478 -165.421
C 227.123 357.845 -170.322
C 226.299 353.922 -170.413
C 223.246 350.621 -170.823
C 219.508 349.940 -168.894
C 218.376 347.426 -168.512
C 216.968 343.570 -167.011
C 214.061 342.843 -167.910
C 213.210 341.720 -165.008
C 209.392 338.802 -164.475
C 207.538 338.023 -161.075
C 206.006 335.130 -161.846
C 205.611 332.387 -161.683
C 204.713 329.607 -156.848
C 205.469 325.778 -157.370
C 205.303 322.852 -157.640
C 204.238 320.192 -156.021
C 205.161 316.115 -156.110
C 204.574 312.313 -157.998
C 203.469 308.911 -158.320
C 201.349 305.885 -159.462
C 204.338 301.418 -158.961
C 204.509 296.762 -159.018
C 204.721 293.877 -156.981
C 205.407 290.585 -154.999
C 203.261 288.335 -154.974
C 204.645 284.152 -152.544
C 206.150 280.536 -150.867
C 209.921 278.110 -147.877
C 212.533 276.423 -144.429
C 213.602 272.134 -143.662
C 215.736 269.449 -141.603
C 216.575 266.228 -139.422
C 218.800 266.087 -136.667
C 221.435 263.940 -136.320
C 225.422 263.924 -132.988
C 226.500 261.975 -131.407
C 228.737 259.439 -130.253
C 228.288 256.970 -129.412
C 232.177 255.239 -128.318
C 233.357 253.574 -126.403
C 237.735 251.256 -123.394
C 239.588 248.135 -125.514
C 242.032 245.349 -125.083
C 246.326 244.121 -127.078
C 247.855 241.840 -128.897
C 251.632 241.780 -132.481
C 254.750 241.174 -132.479
C 257.503 238.539 -130.997
C 260.768 237.940 -128.906
C 264.312 237.781 -127.638
C 268.307 238.954 -127.258
C 270.347 236.757 -125.420
C 273.005 233.913 -127.780
C 275.466 231.930 -127.386
C 277.230 230.671 -129.686
C 281.163 230.455 -129.535
C 283.561 231.346 -132.578
C 284.735 229.240 -134.735
C 287.955 230.549 -136.288
C 288.892 230.100 -139.947
C 288.756 228.433 -144.630
C 290.041 224.674 -148.661
C 293.716 219.945 -148.215
C 292.929 218.312 -150.930
C 295.115 216.453 -154.257
C 295.526 215.739 -158.298
C 297.638 214.592 -162.135
C 298.933 213.430 -165.774
C 298.969 212.420 -168.266
C 298.028 210.125 -171.572
C 295.899 208.067 -174.070
C 295.838 208.328 -177.802
C 295.398 208.082 -181.204
C 293.313 210.919 -184.438
C 293.165 212.103 -187.777
C 295.062 210.407 -191.851
C 294.698 209.686 -195.234
C 294.036 210.432 -198.548
C 293.374 212.161 -200.779
C 292.274 213.041 -204.031
C 294.690 213.226 -207.784
C 291.379 214.985 -208.646
C 288.965 214.883 -210.856
C 285.853 213.274 -211.229
C 284.169 212.719 -216.693
C 281.368 211.716 -218.484
C 278.846 213.968 -219.473
C 278.059 214.342 -223.435
C 274.860 212.686 -224.935
C 273.067 210.043 -226.013
C 273.776 208.273 -228.203
C 272.310 206.433 -232.044
C 273.492 206.069 -235.052
C 273.325 202.924 -238.260
C 275.684 200.069 -240.053
C 278.132 200.125 -243.312
C 279.898 197.421 -245.165
C 283.966 197.097 -247.322
C 289.462 195.759 -249.633
C 293.208 196.456 -250.048
C 297.948 197.365 -249.401
C 300.036 195.918 -251.619
C 302.117 194.081 -250.691
C 304.550 191.990 -251.202
C 308.054 191.593 -251.575
C 311.244 190.609 -251.934
C 314.322 189.507 -252.536
C 317.569 189.042 -251.872
C 320.862 188.513 -251.933
C 324.220 187.822 -251.521
C 327.411 187.171 -251.675
C 330.627 186.769 -251.854
C 333.920 186.613 -252.004
C 336.917 186.511 -253.823
C 339.871 187.137 -255.476
C 343.222 187.338 -256.590
C 346.720 187.213 -256.888
C 349.413 187.872 -258.059
C 352.190 187.425 -260.964
C 355.399 188.341 -262.318
C 358.539 189.386 -263.756
C 361.343 190.457 -264.839
C 364.488 191.376 -266.128
C 367.336 192.384 -267.292
C 369.179 194.667 -269.390
C 370.144 197.076 -271.432
C 371.082 199.779 -272.607
C 372.532 202.792 -273.355
C 375.127 204.654 -275.576
C 375.835 207.860 -276.956
C 376.893 211.204 -277.804
C 377.803 214.191 -278.802
C 378.674 217.791 -279.719
C 379.356 220.167 -281.037
C 378.967 223.101 -282.458
C 378.580 226.140 -284.222
C 377.005 229.409 -284.803
C 375.618 231.978 -285.339
C 374.315 235.381 -285.786
C 373.100 238.123 -286.217
C 370.212 239.905 -288.644
C 367.907 242.321 -290.235
C 365.453 244.723 -289.335
C 363.432 247.391 -290.021
C 361.041 249.209 -290.452
C 358.206 250.597 -291.475
C 354.770 251.485 -290.672
C 351.919 253.322 -292.260
C 349.275 255.706 -292.351
C 345.782 255.845 -292.892
C 343.004 257.464 -294.365
C 339.588 257.735 -293.110
C 336.135 258.546 -292.701
C 333.305 258.903 -293.624
C 330.146 259.656 -294.058
C 326.258 259.217 -294.077
C 323.062 258.377 -292.659
C 320.098 257.771 -292.953
C 317.015 256.448 -292.296
C 313.886 256.736 -290.988
C 311.110 253.380 -291.131
C 307.448 251.493 -291.281
C 306.138 248.808 -289.159
C 303.691 247.093 -288.059
C 301.918 244.100 -286.988
C 300.074 241.746 -286.759
C 298.384 238.828 -285.898
C 297.681 236.149 -284.440
C 296.351 233.654 -282.357
C 294.883 230.087 -282.383
C 293.082 226.778 -281.897
C 293.907 223.569 -280.950
C 294.753 219.744 -281.212
C 295.046 216.702 -280.256
C 294.981 213.573 -278.829
C 295.290 210.333 -278.181
C 296.225 207.143 -278.456
C 297.448 204.048 -277.945
C 298.928 201.379 -276.726
C 299.453 197.444 -276.723
C 299.972 194.293 -275.492
C 303.069 191.980 -276.044
C 305.408 188.996 -277.054
C 308.157 187.453 -275.879
C 310.538 185.079 -274.997
C 313.262 183.237 -275.208
C 315.987 181.237 -275.811
C 318.762 179.125 -275.521
C 321.895 178.328 -275.570
C 325.001 176.713 -274.354
C 328.301 175.926 -275.541
C 331.606 174.189 -277.397
C 335.165 175.026 -278.647
C 338.322 175.172 -278.853
C 341.535 175.213 -279.871
C 344.708 175.749 -280.614
C 347.711 176.601 -282.863
C 349.636 178.099 -284.760
C 351.544 179.654 -286.623
C 354.299 180.976 -288.003
C 357.738 182.542 -288.145
C 359.018 184.813 -290.808
C 361.629 186.177 -292.684
C 363.068 189.067 -293.534
C 364.435 191.551 -296.197
C 367.401 193.777 -296.745
C 369.346 195.683 -298.304
C 370.225 198.565 -299.767
C 370.844 201.525 -301.199
C 372.096 204.805 -301.297
C 372.326 207.381 -303.584
C 373.423 209.964 -306.590
C 373.175 212.779 -307.380
C 373.028 216.618 -308.246
C 373.175 219.420 -309.283
C 372.765 222.927 -310.284
C 371.714 225.557 -311.855
C 370.413 228.380 -312.535
C 368.448 230.984 -312.885
C 366.417 233.462 -313.610
C 364.088 236.227 -313.843
C 362.133 238.910 -314.223
C 359.836 241.082 -314.546
C 356.071 241.998 -315.436
C 353.588 244.262 -315.491
C 351.334 246.593 -315.966
C 348.796 247.997 -317.252
C 345.398 249.353 -318.460
C 342.343 248.880 -317.980
C 338.937 249.390 -317.582
C 335.611 248.922 -317.928
C 331.826 249.302 -317.323
C 328.532 249.166 -317.068
C 325.170 247.496 -318.668
C 322.410 247.110 -318.564
C 318.678 245.495 -317.587
C 315.763 244.807 -317.183
C 312.345 244.255 -317.283
C 309.221 243.062 -317.558
C 306.319 241.554 -316.903
C 303.775 240.450 -314.918
C 301.171 238.838 -313.536
C 298.844 237.448 -311.788
C 296.127 235.569 -310.491
C 293.660 234.322 -308.646
C 291.139 232.726 -307.628
C 288.709 230.101 -306.938
C 285.812 229.193 -305.735
C 283.860 226.299 -305.321
C 279.864 224.557 -306.219
C 277.407 220.805 -304.683
C 276.876 217.239 -303.677
C 274.024 215.072 -301.952
C 269.959 215.309 -300.544
C 265.896 214.815 -298.691
C 262.338 214.215 -298.307
C 259.809 211.955 -298.156
C 257.269 211.995 -298.962
C 254.091 212.234 -299.020
C 251.013 210.050 -299.444
C 248.535 206.720 -301.927
C 247.189 204.819 -304.095
C 243.862 204.114 -305.159
C 240.485 205.069 -303.712
C 236.954 203.798 -303.604
C 233.980 204.477 -304.254
C 229.768 204.828 -305.286
C 226.648 205.495 -304.685
C 225.275 208.979 -305.228
C 223.319 212.385 -305.183
C 219.755 213.266 -306.222
C 216.912 213.878 -303.143
C 214.533 214.798 -301.182
C 210.803 215.019 -299.041
C 208.196 217.616 -298.791
C 205.313 220.343 -298.736
C 202.767 222.108 -298.286
C 199.451 224.876 -298.237
C 199.146 227.612 -296.052
C 198.727 230.315 -296.236
C 193.765 231.549 -299.935
C 194.459 236.576 -298.691
C 195.083 238.862 -304.802
C 192.685 241.885 -306.483
C 189.849 242.356 -308.484
C 188.344 243.671 -311.018
C 186.697 245.174 -311.262
C 183.918 247.334 -311.760
C 182.778 247.055 -317.345
C 180.614 247.484 -319.853
C 178.276 249.561 -321.628
C 176.952 251.870 -322.469
C 176.063 253.297 -326.361
C 173.186 259.297 -325.214
C 174.084 262.179 -326.045
C 172.951 264.754 -330.314
C 167.801 267.250 -331.109
C 167.623 269.922 -331.310
C 168.934 271.684 -333.867
C 170.966 272.640 -339.328
C 168.560 277.334 -340.085
C 167.536 279.816 -341.635
C 167.375 282.715 -343.553
C 169.347 285.676 -345.668
C 170.879 288.576 -346.683
C 172.454 290.238 -349.751
C 177.124 291.966 -353.085
C 179.819 294.122 -352.568
C 180.324 295.699 -352.625
C 179.426 298.683 -352.061
C 179.453 299.561 -353.395
C 179.151 303.458 -351.219
C 180.571 307.177 -349.997
C 179.290 308.989 -353.885
C 183.363 311.829 -355.878
C 183.892 315.942 -358.458
C 184.904 318.568 -357.746
C 185.198 321.466 -359.205
C 185.571 324.704 -360.642
C 185.675 326.377 -363.613
C 186.180 325.446 -366.446
C 185.776 328.765 -370.248
C 184.821 331.981 -369.367
C 186.678 334.680 -368.311
C 184.710 338.545 -368.402
C 183.790 342.278 -366.310
C 182.700 344.254 -366.046
C 182.123 347.289 -364.629
C 181.259 349.710 -363.940
C 180.512 350.370 -361.286
C 180.036 353.475 -359.739
C 180.261 356.103 -356.818
C 178.499 359.104 -356.988
C 175.499 361.254 -353.671
C 177.960 365.367 -352.509
C 176.974 368.240 -349.373
C 174.979 371.440 -347.282
C 178.863 376.262 -345.680
C 176.359 379.178 -342.905
C 177.543 383.030 -341.942
C 176.772 385.481 -339.570
C 177.023 388.058 -336.559
C 175.483 390.194 -333.444
C 172.868 388.694 -330.550
C 169.610 387.218 -326.688
C 165.650 387.035 -327.421
C 162.295 385.993 -324.611
C 158.770 385.651 -323.894
C 156.254 383.948 -320.383
C 153.538 384.386 -320.152
C 147.655 384.740 -318.917
C 144.956 384.213 -317.534
C 141.745 383.910 -317.891
C 138.461 383.066 -317.119
C 135.309 383.925 -317.620
C 130.782 385.905 -317.271
C 127.601 384.781 -317.222
C 123.978 383.941 -318.566
C 119.719 381.316 -318.749
C 116.024 379.903 -317.140
C 115.042 376.961 -315.775
C 111.200 375.871 -318.308
C 107.516 373.998 -317.766
C 104.932 371.617 -318.928
C 102.465 368.904 -318.975
C 97.423 369.829 -317.610
C 94.844 370.153 -319.532
C 92.152 369.022 -318.686
C 89.890 367.027 -320.881
C 86.196 366.136 -324.699
C 87.883 364.966 -327.214
C 88.566 363.833 -330.716
C 87.389 363.558 -335.127
C 88.255 361.525 -338.231
C 87.649 361.943 -342.640
C 84.862 360.514 -346.480
C 84.780 359.099 -350.129
C 84.178 357.721 -352.632
C 84.894 356.535 -355.006
C 84.912 355.460 -358.791
C 83.351 353.254 -362.666
C 82.787 351.700 -365.441
C 82.792 348.202 -367.189
N -39.679 -26.594 37.080
N 17.033 230.615 37.584
N 67.767 333.071 211.925
N 171.630 253.655 258.795
N 217.387 500.073 -34.460
N 250.258 571.725 56.970
N 342.224 456.648 40.724
N 296.072 732.462 -43.892
N 318.059 647.039 40.939
N 259.252 473.316 -114.865
N 350.638 410.875 -88.700
N 252.258 307.227 -75.776
N 336.795 217.624 -288.062
