# Supplementary material for: Impact of DNA methylation on 3D genome structure
Source: Nat Commun. 2021 May 28;12:3243. doi: 10.1038/s41467-021-23142-8 (PMC8163762; doi:10.1038/s41467-021-23142-8)
Supplement: Supplementary file 7 — Supplementary Software 2 [file 41467_2021_23142_MOESM7_ESM.zip › Supplementary_Software2/test/output_pos/cartnucl_000000_000067.xyz]

2888
generated by Juergen Walther
C 0.000 0.000 0.000
C 2.841 -1.232 3.066
C 2.741 -2.343 5.858
C 3.305 -2.946 9.136
C 4.701 -4.768 11.589
C 5.286 -8.600 12.777
C 6.675 -10.406 15.093
C 6.310 -13.182 17.270
C 6.560 -15.702 19.474
C 6.874 -18.001 21.855
C 6.908 -21.109 23.097
C 6.793 -23.872 24.961
C 6.950 -26.941 26.534
C 6.942 -29.569 28.464
C 6.688 -32.204 30.344
C 6.196 -34.917 32.156
C 5.243 -36.494 35.141
C 3.657 -38.117 37.730
C 2.551 -40.365 40.226
C 1.951 -43.174 42.249
C 0.515 -44.831 44.311
C -0.373 -45.648 48.169
C -2.196 -47.644 50.549
C -4.151 -49.536 52.919
C -5.971 -51.331 54.829
C -7.767 -53.307 57.125
C -9.558 -55.098 59.142
C -12.629 -55.532 60.984
C -15.644 -55.250 62.300
C -18.690 -55.405 62.813
C -22.003 -56.216 63.135
C -24.848 -57.226 65.589
C -28.384 -57.071 65.984
C -31.966 -57.496 66.081
C -35.226 -57.717 66.343
C -39.035 -57.945 66.317
C -41.767 -57.808 66.925
C -44.858 -56.705 66.896
C -48.145 -55.420 67.108
C -51.105 -53.755 65.704
C -53.425 -52.277 64.589
C -56.523 -50.912 63.169
C -59.009 -49.634 61.999
C -60.840 -45.887 61.912
C -63.143 -43.072 61.236
C -64.714 -41.452 58.496
C -67.055 -39.357 57.153
C -68.456 -37.089 55.704
C -69.535 -34.134 54.649
C -69.526 -31.641 51.998
C -71.183 -28.369 51.241
C -72.977 -26.063 49.204
C -72.625 -22.814 47.851
C -74.058 -19.667 47.110
C -73.345 -17.435 44.311
C -73.370 -14.719 41.994
C -73.450 -11.828 41.204
C -73.707 -8.914 39.728
C -72.594 -5.611 37.951
C -70.827 -3.659 35.501
C -69.800 -0.995 34.460
C -67.810 1.262 32.836
C -67.150 3.222 30.134
C -63.521 5.628 29.978
C -61.117 8.800 28.899
C -57.758 8.766 27.437
C -55.390 10.246 25.906
C -51.948 11.161 25.157
C -49.329 12.586 24.836
C -46.030 13.542 24.272
C -42.971 13.346 23.642
C -39.797 13.352 22.138
C -36.172 14.586 22.611
C -32.589 15.833 22.422
C -29.449 14.609 23.139
C -26.067 14.005 25.040
C -22.985 13.228 25.429
C -19.625 12.505 25.292
C -16.445 11.877 26.002
C -13.681 11.209 27.746
C -10.842 9.880 28.973
C -8.253 7.961 29.620
C -4.636 7.487 31.185
C -1.416 6.373 31.503
C 0.052 4.024 34.256
C 2.162 2.557 37.220
C 3.445 -0.408 38.161
C 5.497 -2.911 39.429
C 6.682 -5.120 41.566
C 7.907 -7.125 44.071
C 9.476 -9.646 45.922
C 9.646 -12.281 47.788
C 10.944 -15.570 48.898
C 10.757 -17.743 51.754
C 11.281 -19.573 55.464
C 9.498 -21.921 57.961
C 8.731 -24.487 59.651
C 7.827 -26.672 62.055
C 6.539 -28.963 64.053
C 4.565 -30.311 67.068
C 2.276 -30.926 69.050
C -0.055 -31.545 70.977
C -2.185 -33.140 73.018
C -4.326 -35.970 74.326
C -7.440 -35.626 76.343
C -9.722 -36.836 78.695
C -12.945 -37.585 79.134
C -16.277 -37.314 81.124
C -19.067 -39.523 82.303
C -21.650 -40.332 83.889
C -24.936 -40.282 84.542
C -28.238 -40.026 85.016
C -31.586 -41.013 84.631
C -34.694 -39.978 85.722
C -38.165 -39.296 87.820
C -40.994 -38.648 87.395
C -44.829 -38.037 86.742
C -47.788 -37.593 86.716
C -51.300 -36.691 86.149
C -54.027 -34.949 86.012
C -56.642 -33.465 84.972
C -58.840 -31.596 83.409
C -61.011 -29.473 82.155
C -63.261 -27.356 80.264
C -65.542 -25.479 78.704
C -67.265 -23.345 77.098
C -67.693 -19.675 75.630
C -69.394 -17.526 73.685
C -71.316 -15.346 72.169
C -72.537 -12.504 71.468
C -73.535 -8.973 70.292
C -72.401 -6.641 68.543
C -72.154 -3.961 66.357
C -71.205 -0.961 65.131
C -70.709 1.929 62.635
C -69.912 4.585 60.834
C -68.171 8.273 60.993
C -67.277 10.555 59.662
C -64.805 13.190 57.556
C -63.515 15.442 56.007
C -62.402 18.389 54.568
C -60.786 21.175 53.627
C -58.656 23.277 52.156
C -56.601 24.373 49.664
C -54.224 25.837 47.794
C -52.005 26.874 45.696
C -49.379 28.475 43.926
C -47.243 29.581 41.633
C -44.996 31.167 40.090
C -41.888 32.843 39.197
C -40.172 34.654 37.091
C -36.972 36.070 36.747
C -35.132 37.119 35.062
C -33.525 40.001 36.623
C -32.220 41.523 38.060
C -30.433 45.243 38.456
C -30.724 48.231 37.102
C -32.093 50.829 38.637
C -34.786 51.755 42.912
C -36.469 53.854 46.653
C -36.122 57.060 48.497
C -36.737 58.664 49.473
C -36.728 60.622 52.962
C -37.646 62.991 55.631
C -33.986 67.065 58.498
C -30.159 70.573 56.415
C -29.588 73.040 53.826
C -29.008 75.547 51.301
C -29.053 78.648 48.992
C -27.727 81.310 47.959
C -26.532 84.255 45.791
C -20.885 85.840 45.452
C -18.536 87.248 44.814
C -15.535 87.906 43.302
C -12.719 90.229 41.361
C -11.202 90.572 38.959
C -10.336 91.051 35.442
C -10.464 91.875 32.719
C -10.528 93.797 30.091
C -6.349 97.072 28.670
C -3.658 96.843 25.285
C -0.869 97.150 23.148
C 1.520 92.540 19.481
C 3.513 89.747 16.180
C 7.196 89.316 15.584
C 9.141 89.462 14.394
C 11.175 85.916 12.412
C 11.078 84.433 10.398
C 14.235 84.020 8.961
C 14.898 84.467 5.958
C 16.564 83.507 2.578
C 19.054 82.573 0.688
C 20.088 80.052 0.065
C 20.967 76.711 -2.328
C 24.431 76.545 -3.952
C 27.558 75.649 -6.375
C 29.095 77.879 -8.771
C 30.939 77.662 -11.212
C 31.061 77.229 -16.008
C 32.218 76.057 -18.862
C 35.528 74.922 -20.342
C 35.626 74.463 -25.049
C 37.082 74.361 -28.289
C 38.762 75.832 -30.089
C 42.528 77.386 -31.360
C 42.507 77.937 -32.841
C 39.865 80.683 -36.847
C 38.099 82.454 -41.931
C 38.475 82.755 -45.908
C 41.919 83.105 -48.639
C 44.936 81.232 -48.277
C 48.315 79.213 -48.890
C 50.434 82.109 -50.992
C 53.185 83.010 -52.492
C 53.921 83.158 -57.004
C 50.277 86.925 -63.133
C 52.806 85.670 -66.222
C 53.547 85.594 -71.428
C 56.892 86.171 -73.338
C 58.187 85.771 -77.271
C 61.654 85.491 -80.617
C 64.744 86.237 -84.157
C 67.639 88.235 -86.175
C 69.485 89.443 -89.813
C 69.713 91.574 -91.193
C 68.841 94.927 -92.819
C 72.845 95.542 -94.056
C 76.276 95.737 -95.062
C 78.419 96.889 -98.359
C 81.252 99.010 -97.615
C 83.668 101.042 -98.445
C 85.359 103.701 -101.205
C 90.155 105.211 -101.816
C 92.647 104.909 -104.908
C 95.437 106.655 -107.710
C 99.931 105.913 -109.302
C 103.626 105.448 -108.831
C 107.163 105.708 -109.576
C 111.770 109.522 -107.849
C 115.302 111.384 -107.182
C 120.088 109.370 -106.394
C 122.552 111.560 -104.769
C 126.907 111.975 -103.605
C 129.581 112.856 -101.551
C 133.085 114.399 -99.494
C 136.940 115.772 -99.012
C 139.888 118.711 -97.810
C 140.813 118.038 -93.390
C 142.406 119.958 -90.455
C 143.912 122.927 -87.211
C 144.204 124.708 -83.674
C 144.747 126.792 -81.051
C 149.839 128.783 -79.422
C 151.282 132.767 -78.059
C 154.183 135.962 -74.613
C 154.800 138.249 -71.606
C 154.208 140.977 -69.008
C 152.193 144.909 -67.459
C 149.334 148.059 -66.986
C 149.277 151.278 -66.622
C 147.592 154.803 -65.603
C 146.222 157.322 -65.826
C 144.085 159.784 -63.701
C 142.779 163.207 -62.066
C 141.274 163.883 -60.652
C 139.171 166.925 -59.421
C 137.045 170.515 -58.917
C 133.993 171.520 -57.091
C 131.833 172.563 -55.228
C 129.793 173.986 -52.568
C 126.719 175.421 -51.374
C 128.042 177.855 -49.653
C 130.205 178.806 -46.012
C 128.121 181.686 -43.456
C 128.364 183.655 -39.147
C 124.916 185.049 -37.577
C 123.028 186.819 -34.926
C 121.253 187.554 -32.516
C 120.435 186.943 -28.551
C 118.987 186.158 -25.881
C 118.343 186.973 -22.880
C 119.495 187.548 -20.279
C 117.917 189.333 -17.065
C 117.931 189.165 -13.375
C 120.638 184.792 -10.267
C 119.351 183.254 -7.392
C 117.698 183.083 -4.600
C 115.532 181.130 -2.582
C 113.566 179.730 -0.249
C 111.458 178.582 2.051
C 110.308 176.379 4.293
C 108.523 174.506 6.399
C 107.110 172.475 8.806
C 105.304 170.785 10.932
C 103.456 168.942 12.861
C 101.583 166.889 14.641
C 98.453 165.750 15.740
C 95.461 164.135 16.277
C 92.728 162.264 17.519
C 90.620 160.121 19.336
C 88.172 158.446 19.853
C 84.254 158.144 20.801
C 81.369 156.053 21.323
C 78.445 153.969 21.681
C 75.998 151.938 21.949
C 73.202 149.859 22.454
C 70.666 147.871 22.772
C 67.830 146.222 21.272
C 65.505 145.064 19.234
C 63.916 143.362 17.198
C 62.405 140.944 15.299
C 59.080 139.093 14.490
C 57.423 137.341 11.869
C 56.025 135.034 9.472
C 54.591 133.104 7.243
C 53.225 130.803 4.525
C 51.663 129.530 2.577
C 50.564 128.694 -0.401
C 49.170 127.947 -3.563
C 49.401 127.334 -7.179
C 49.595 126.988 -10.120
C 49.790 126.053 -13.665
C 49.976 125.442 -16.628
C 49.396 127.415 -20.258
C 49.192 128.247 -23.856
C 51.173 128.074 -26.796
C 51.574 128.163 -30.188
C 52.417 128.888 -33.011
C 53.012 130.429 -35.888
C 55.488 131.853 -38.142
C 55.596 133.394 -41.554
C 56.842 133.802 -44.865
C 58.238 136.308 -46.935
C 58.413 137.876 -50.100
C 61.283 139.449 -51.715
C 63.437 141.107 -54.030
C 64.149 143.209 -56.044
C 65.436 145.081 -58.406
C 67.504 147.960 -60.062
C 70.434 149.969 -60.621
C 71.784 152.449 -61.746
C 74.027 155.008 -62.077
C 76.787 156.355 -63.542
C 78.262 160.266 -62.310
C 80.151 163.908 -62.719
C 82.737 165.424 -60.614
C 85.030 167.590 -60.173
C 86.985 170.070 -58.364
C 88.243 172.596 -57.350
C 89.973 175.070 -55.618
C 91.676 176.472 -53.398
C 94.234 177.908 -51.466
C 95.119 181.014 -49.355
C 96.605 183.961 -47.475
C 97.080 184.878 -44.188
C 96.543 186.687 -40.744
C 97.304 187.859 -37.863
C 98.656 189.113 -34.960
C 99.154 190.530 -32.000
C 98.536 191.909 -29.027
C 98.427 192.688 -25.753
C 98.765 192.725 -22.484
C 98.627 194.695 -19.040
C 99.503 195.658 -15.875
C 97.471 195.191 -12.574
C 95.477 195.834 -9.257
C 95.063 194.373 -6.254
C 94.626 193.782 -2.857
C 93.063 193.134 -0.030
C 91.174 192.755 2.813
C 90.018 192.009 6.030
C 88.336 190.397 8.273
C 87.770 188.721 11.529
C 85.038 187.500 13.519
C 81.770 187.136 16.085
C 78.790 184.810 16.881
C 76.931 182.695 18.331
C 74.359 180.968 19.659
C 72.023 178.852 20.646
C 68.493 177.337 20.854
C 65.811 176.008 20.087
C 63.165 174.640 19.276
C 60.485 172.626 19.230
C 58.480 169.454 19.699
C 55.466 168.444 17.754
C 52.441 166.723 17.455
C 50.854 164.429 15.620
C 47.787 163.234 13.548
C 45.667 160.172 13.124
C 43.246 158.437 12.137
C 41.439 156.798 9.842
C 39.793 155.275 7.359
C 38.928 152.540 5.332
C 36.780 151.886 2.709
C 33.562 150.968 0.318
C 32.927 149.824 -2.307
C 32.137 148.043 -5.730
C 31.082 146.752 -8.214
C 30.331 145.404 -11.544
C 29.467 145.258 -14.662
C 29.485 144.769 -17.806
C 30.142 144.707 -21.020
C 30.522 144.932 -24.275
C 31.466 144.967 -27.772
C 32.091 144.865 -31.053
C 32.962 145.269 -34.082
C 34.181 147.655 -37.020
C 35.376 148.010 -40.141
C 36.090 148.360 -43.320
C 36.303 149.811 -46.133
C 37.042 151.832 -49.329
C 39.089 153.949 -50.383
C 41.221 155.757 -52.435
C 42.714 158.423 -53.872
C 45.226 160.470 -55.954
C 47.200 162.649 -57.468
C 47.694 166.609 -58.320
C 49.264 168.645 -59.401
C 52.133 171.669 -59.740
C 54.051 173.853 -60.570
C 55.803 176.519 -61.916
C 57.275 179.445 -62.645
C 59.426 181.992 -62.735
C 62.498 183.465 -62.580
C 65.110 185.549 -62.221
C 67.875 187.152 -61.792
C 70.485 189.506 -61.300
C 73.402 191.076 -61.032
C 75.662 193.257 -60.748
C 77.630 196.131 -59.685
C 80.221 198.075 -60.096
C 81.712 200.911 -58.649
C 81.695 205.871 -58.092
C 82.422 209.322 -56.834
C 79.258 213.878 -56.448
C 80.386 215.525 -59.593
C 81.400 218.855 -61.509
C 83.811 222.180 -63.687
C 83.005 224.492 -65.660
C 80.316 227.338 -68.456
C 80.928 230.062 -69.401
C 81.881 232.422 -70.955
C 83.333 234.438 -70.250
C 84.702 235.865 -75.749
C 85.119 238.416 -78.252
C 85.135 241.492 -80.388
C 87.610 245.684 -80.118
C 86.945 248.308 -80.261
C 85.971 249.180 -83.766
C 85.164 252.899 -84.957
C 86.597 253.305 -87.967
C 90.064 253.185 -95.890
C 87.348 254.569 -99.950
C 86.356 257.238 -101.647
C 83.930 258.948 -101.887
C 80.732 261.416 -101.872
C 80.705 263.732 -103.839
C 83.846 267.052 -105.936
C 82.490 270.097 -107.194
C 84.967 273.355 -104.898
C 85.831 276.540 -105.832
C 86.018 280.186 -105.886
C 87.837 282.210 -108.123
C 87.618 286.225 -107.649
C 89.219 287.101 -113.074
C 90.137 289.707 -113.585
C 93.532 289.041 -115.880
C 93.498 291.622 -118.312
C 96.461 292.637 -119.992
C 96.843 293.557 -122.619
C 98.269 294.631 -124.555
C 101.210 292.994 -125.502
C 104.843 292.099 -126.392
C 106.673 290.033 -129.288
C 110.430 291.513 -127.587
C 114.436 292.603 -126.294
C 117.707 293.553 -125.994
C 121.359 293.138 -126.579
C 123.904 289.891 -126.160
C 126.157 287.646 -129.541
C 129.048 284.517 -128.192
C 130.959 281.920 -127.324
C 133.727 280.178 -124.123
C 135.490 279.756 -122.065
C 140.513 280.392 -121.141
C 143.167 278.696 -120.652
C 145.715 278.869 -117.777
C 149.496 279.781 -117.213
C 153.499 280.448 -116.008
C 156.021 276.465 -114.859
C 157.361 278.910 -110.209
C 160.400 278.548 -106.842
C 162.708 277.603 -102.457
C 166.920 279.223 -101.605
C 169.662 280.604 -100.067
C 169.590 281.205 -97.629
C 171.608 282.709 -93.778
C 173.725 284.134 -92.306
C 176.711 286.204 -88.684
C 177.515 289.041 -88.136
C 173.038 292.145 -82.366
C 175.060 294.913 -81.413
C 173.704 296.624 -80.506
C 172.563 300.595 -80.088
C 172.794 304.533 -80.961
C 170.538 307.493 -80.228
C 168.938 309.006 -77.706
C 168.810 306.954 -72.938
C 168.793 307.155 -69.044
C 167.471 307.832 -66.444
C 168.336 310.512 -64.078
C 168.134 310.935 -60.129
C 166.168 316.214 -58.945
C 166.052 318.892 -55.844
C 164.802 320.836 -53.594
C 162.489 321.659 -50.269
C 159.139 324.652 -48.126
C 156.855 328.110 -45.168
C 154.422 330.362 -42.921
C 151.369 331.892 -40.665
C 150.695 332.259 -36.926
C 151.673 330.757 -32.395
C 152.009 332.206 -29.351
C 151.972 334.715 -26.142
C 152.609 337.375 -23.906
C 152.795 337.150 -21.687
C 150.916 339.021 -19.903
C 149.196 338.177 -16.481
C 148.793 336.555 -11.511
C 147.144 336.443 -8.138
C 145.843 336.186 -4.803
C 146.530 336.302 -1.753
C 146.762 333.903 0.311
C 147.021 332.333 3.975
C 145.714 328.791 6.108
C 146.576 326.908 9.039
C 149.278 326.036 11.327
C 152.526 324.102 12.909
C 155.090 322.114 14.597
C 155.491 319.142 16.320
C 155.424 316.884 17.722
C 158.547 314.748 18.673
C 159.611 313.841 22.553
C 159.133 309.712 25.252
C 160.002 304.667 27.075
C 160.498 302.032 26.785
C 162.283 299.602 26.943
C 163.175 295.728 27.828
C 163.459 292.697 28.404
C 163.959 289.698 29.751
C 164.692 287.225 32.264
C 169.382 285.806 32.390
C 171.412 283.236 33.330
C 174.257 280.766 33.632
C 176.332 278.183 33.867
C 178.904 276.179 31.883
C 178.747 272.615 33.556
C 177.437 267.746 34.489
C 177.625 265.759 34.599
C 178.850 262.377 37.230
C 176.621 258.672 37.666
C 177.331 255.170 39.396
C 178.460 251.550 40.354
C 177.536 251.735 47.380
C 179.735 248.638 49.456
C 178.920 247.187 52.387
C 179.641 244.199 54.537
C 177.819 241.234 56.222
C 175.722 238.164 55.044
C 173.808 235.796 54.907
C 171.524 233.911 54.513
C 168.492 231.340 54.447
C 165.329 228.487 56.281
C 164.768 229.741 60.007
C 161.638 230.408 61.639
C 159.879 232.305 65.094
C 155.457 233.041 66.579
C 151.862 230.933 66.298
C 149.465 230.227 68.772
C 147.797 232.233 70.720
C 146.950 232.896 73.503
C 146.226 233.876 75.915
C 143.301 234.221 80.294
C 142.314 233.942 83.776
C 140.823 234.424 86.622
C 138.198 236.102 88.318
C 135.885 237.343 90.410
C 133.812 238.661 92.650
C 130.823 239.411 93.956
C 128.211 240.694 95.585
C 125.296 241.575 97.212
C 122.832 242.824 98.945
C 120.335 244.224 100.477
C 117.734 245.753 101.811
C 116.307 248.428 103.576
C 114.747 251.309 104.633
C 112.603 253.760 106.012
C 109.913 255.509 107.442
C 108.292 257.926 108.212
C 107.693 261.150 110.577
C 105.725 264.061 111.367
C 103.848 267.066 112.049
C 102.045 269.665 112.469
C 100.093 272.500 113.212
C 98.304 275.149 113.730
C 97.733 278.656 113.112
C 97.838 281.784 112.058
C 97.446 284.390 110.439
C 96.363 287.056 108.580
C 95.287 290.795 108.633
C 95.148 293.692 106.567
C 94.408 296.415 104.317
C 93.911 299.012 102.379
C 93.336 301.824 99.866
C 93.269 304.265 98.492
C 94.081 306.565 96.295
C 95.073 309.175 94.126
C 96.351 310.469 90.932
C 97.522 311.476 88.398
C 98.489 312.856 85.137
C 99.442 313.946 82.474
C 102.990 315.316 80.760
C 105.524 316.627 78.405
C 106.781 315.994 75.146
C 108.547 316.874 72.357
C 110.562 316.988 70.091
C 113.318 317.138 68.250
C 115.594 315.404 66.001
C 118.634 316.187 63.960
C 120.606 316.203 60.994
C 123.762 315.093 59.845
C 126.700 315.718 57.979
C 128.770 313.357 56.117
C 131.289 311.875 54.066
C 134.092 311.457 53.090
C 136.850 310.713 51.485
C 140.096 308.755 50.519
C 142.010 305.838 49.646
C 144.671 304.424 49.243
C 146.969 301.898 49.093
C 148.771 299.637 47.299
C 151.479 296.874 49.304
C 154.765 294.419 49.724
C 154.928 290.943 50.869
C 156.496 288.183 51.129
C 157.661 285.138 52.746
C 159.291 283.000 54.074
C 160.498 280.185 55.728
C 160.534 277.484 57.309
C 160.715 274.119 58.296
C 162.307 271.759 60.901
C 163.856 268.988 62.986
C 162.981 267.110 65.739
C 162.833 265.852 69.455
C 162.373 263.805 71.874
C 161.950 261.201 74.081
C 161.670 259.298 76.786
C 161.390 258.395 79.984
C 160.422 257.079 82.928
C 158.801 255.551 85.345
C 158.779 253.897 88.954
C 157.990 251.694 91.451
C 156.000 252.400 94.736
C 154.959 252.785 98.499
C 152.203 252.407 100.392
C 150.002 251.684 102.983
C 148.077 252.191 105.608
C 146.388 252.918 108.509
C 144.168 252.943 111.213
C 141.708 254.017 113.015
C 138.645 253.736 115.082
C 136.687 255.745 117.328
C 135.198 257.801 120.636
C 132.893 260.755 121.580
C 130.403 262.410 122.624
C 128.334 264.650 124.061
C 126.093 266.904 124.957
C 124.804 270.362 126.041
C 124.134 273.379 126.066
C 123.453 276.390 126.022
C 121.830 279.310 126.310
C 118.924 281.727 126.193
C 119.135 285.398 125.585
C 117.904 288.645 125.958
C 116.900 291.325 124.238
C 117.016 295.137 123.474
C 114.658 297.962 122.759
C 113.739 300.929 122.318
C 113.539 303.811 120.622
C 113.528 306.589 118.757
C 112.214 308.806 116.372
C 113.042 311.865 115.001
C 113.562 315.861 114.177
C 113.915 317.694 111.914
C 114.123 320.122 108.821
C 114.293 322.313 106.791
C 114.826 324.564 103.942
C 116.297 326.531 101.831
C 117.453 327.808 99.156
C 118.990 328.432 96.325
C 120.806 329.247 93.712
C 122.560 329.694 90.573
C 124.098 330.382 87.688
C 125.938 330.628 85.109
C 129.432 330.030 83.309
C 131.264 330.033 80.491
C 133.138 330.489 77.842
C 135.797 330.979 76.181
C 139.122 330.997 74.236
C 141.409 329.025 73.418
C 143.926 327.428 71.649
C 146.899 325.955 71.018
C 149.625 323.968 69.159
C 152.199 322.218 68.042
C 156.031 321.094 68.880
C 158.278 319.579 68.219
C 160.960 316.379 67.987
C 163.196 314.423 67.430
C 166.114 312.685 66.756
C 168.956 310.902 66.802
C 171.126 308.371 66.876
C 172.213 305.197 66.263
C 173.742 302.205 66.280
C 174.815 299.170 66.074
C 176.510 296.061 66.314
C 177.628 292.959 65.900
C 179.291 290.285 66.059
C 181.171 287.405 67.258
C 182.966 284.753 66.623
C 184.637 282.167 68.320
C 184.339 277.948 71.156
C 185.406 274.645 74.604
C 186.750 271.091 75.345
C 187.373 268.024 76.503
C 189.935 268.274 77.840
C 191.740 266.605 80.280
C 192.723 264.423 81.636
C 191.333 264.051 85.463
C 191.043 261.953 87.837
C 191.698 259.518 90.474
C 192.190 256.557 92.404
C 192.263 253.917 92.717
C 192.943 251.034 93.547
C 193.724 247.463 93.265
C 193.455 244.921 93.292
C 193.788 242.991 94.647
C 198.708 240.171 98.771
C 201.735 237.864 96.613
C 202.946 234.852 97.466
C 203.840 231.692 97.294
C 206.623 229.029 95.840
C 205.207 225.061 96.119
C 205.074 221.966 95.934
C 203.914 218.289 96.807
C 201.653 216.111 95.583
C 201.098 212.592 93.259
C 197.531 209.965 93.285
C 197.640 207.132 93.211
C 195.994 204.984 94.565
C 195.081 201.869 94.415
C 192.637 199.475 95.349
C 190.649 196.821 95.870
C 188.911 194.056 96.494
C 186.185 192.114 96.499
C 183.802 189.848 97.058
C 181.195 187.587 97.166
C 178.984 185.253 97.708
C 176.674 183.084 98.414
C 174.199 181.067 99.249
C 172.760 178.677 101.375
C 171.009 176.917 103.759
C 168.834 174.800 105.576
C 166.258 172.640 106.597
C 164.464 171.218 108.551
C 163.859 168.317 111.301
C 161.653 166.735 113.668
C 159.497 165.260 116.156
C 157.422 164.115 118.293
C 155.234 162.594 120.594
C 153.187 161.349 122.772
C 151.930 161.303 126.153
C 151.294 161.865 129.344
C 150.146 162.962 131.998
C 148.271 164.153 134.607
C 146.632 163.327 138.037
C 145.585 164.860 141.076
C 143.948 166.486 143.851
C 142.632 167.875 146.513
C 141.084 169.773 149.438
C 140.328 170.719 151.964
C 140.268 172.650 154.619
C 140.335 174.540 157.606
C 140.677 177.679 159.486
C 141.103 180.203 160.989
C 141.116 183.336 162.901
C 141.291 185.930 164.458
C 144.121 188.048 166.674
C 145.847 190.607 168.713
C 146.472 194.101 168.719
C 147.438 197.003 170.242
C 148.879 199.561 171.005
C 151.120 201.841 171.895
C 153.119 204.716 170.905
C 155.487 207.146 172.490
C 156.756 210.390 173.231
C 159.734 212.267 172.889
C 162.067 214.532 174.280
C 164.053 217.089 172.595
C 166.288 219.778 171.874
C 168.851 221.314 172.118
C 171.289 223.503 172.110
C 174.533 225.349 170.937
C 176.671 227.003 168.564
C 179.380 228.109 167.743
C 181.977 229.073 165.740
C 183.704 231.498 164.093
C 187.191 230.485 161.684
C 190.849 231.070 159.873
C 191.818 230.523 156.383
C 193.837 230.988 153.964
C 195.802 230.106 151.031
C 198.004 229.451 149.104
C 199.979 228.504 146.399
C 200.793 227.392 143.589
C 201.728 226.985 140.228
C 204.201 225.118 137.929
C 206.590 223.811 135.281
C 206.639 221.264 132.960
C 207.491 217.824 131.271
C 207.896 215.705 128.905
C 208.384 213.885 126.028
C 209.000 211.500 123.803
C 209.556 208.483 122.495
C 209.464 205.648 120.682
C 208.665 203.234 118.599
C 209.680 199.982 116.560
C 209.811 197.750 113.970
C 208.474 194.082 113.891
C 208.207 190.176 113.626
C 206.015 187.881 112.507
C 204.562 185.066 111.077
C 203.181 182.081 110.895
C 202.050 178.838 110.939
C 200.481 175.794 110.221
C 198.317 173.420 110.586
C 195.850 170.884 109.482
C 194.110 168.030 110.801
C 193.040 164.225 112.132
C 190.535 162.424 114.457
C 188.086 160.691 115.470
C 186.030 158.565 117.088
C 183.691 156.929 118.750
C 182.111 155.105 121.746
C 180.977 154.493 124.554
C 179.818 153.945 127.362
C 177.836 152.913 129.863
C 174.615 152.111 131.675
C 174.087 152.177 135.364
C 172.447 151.086 138.248
C 170.676 152.155 140.868
C 170.000 152.333 144.694
C 167.113 152.150 147.079
C 165.649 151.951 149.846
C 164.623 153.117 152.815
C 163.762 154.497 155.738
C 161.626 156.225 157.926
C 161.631 157.240 161.226
C 161.302 157.524 165.316
C 160.862 159.504 167.435
C 160.008 162.171 170.203
C 159.382 163.836 172.609
C 158.922 166.355 175.238
C 159.569 168.376 177.684
C 159.906 170.992 179.463
C 160.684 173.931 180.698
C 161.746 176.682 182.146
C 162.696 179.987 183.286
C 163.453 182.968 184.590
C 164.639 185.778 185.484
C 167.722 188.271 185.782
C 168.889 191.348 186.467
C 170.058 194.200 187.580
C 172.187 196.233 188.762
C 174.975 198.741 189.645
C 177.328 200.266 188.258
C 179.640 202.699 187.391
C 182.612 204.094 186.600
C 185.170 206.714 185.404
C 187.700 208.549 184.323
C 191.754 208.626 183.864
C 194.027 209.921 182.896
C 197.086 211.141 180.319
C 199.443 212.400 178.907
C 202.397 213.868 177.852
C 205.437 214.630 176.654
C 207.959 215.352 174.595
C 209.397 216.639 171.783
C 211.363 217.367 169.158
C 212.851 218.235 166.430
C 215.045 218.797 163.698
C 216.544 219.884 160.939
C 218.618 220.453 158.633
C 221.156 220.083 156.046
C 223.186 221.443 153.881
C 225.579 220.507 151.482
C 226.814 221.194 148.258
C 227.219 222.292 144.653
C 226.562 223.138 141.526
C 225.831 224.479 137.872
C 226.879 224.476 134.565
C 226.815 226.691 130.749
C 228.225 230.681 129.353
C 229.087 231.235 126.178
C 230.768 233.485 124.698
C 233.440 231.670 122.187
C 232.853 230.332 118.781
C 233.954 229.529 114.742
C 234.932 228.653 111.219
C 237.173 228.906 108.889
C 236.727 230.035 105.872
C 237.238 229.787 102.980
C 235.555 229.983 99.799
C 235.649 230.836 96.649
C 232.109 230.147 93.302
C 231.111 227.689 89.747
C 230.267 225.839 86.450
C 227.465 226.536 85.696
C 226.683 224.939 84.187
C 225.275 221.607 82.843
C 222.601 219.240 82.663
C 219.729 216.928 80.160
C 219.274 216.881 77.076
C 220.690 218.367 72.012
C 222.032 216.637 68.072
C 221.859 215.610 64.909
C 220.657 213.767 61.519
C 221.157 212.226 58.670
C 224.317 209.083 55.042
C 225.194 207.566 51.598
C 227.248 209.042 48.560
C 229.702 210.242 45.116
C 229.916 211.716 41.774
C 231.600 213.143 38.390
C 232.417 209.071 34.742
C 230.391 210.365 31.288
C 230.297 212.860 28.519
C 230.816 213.295 25.026
C 233.672 214.794 21.258
C 233.862 214.465 16.979
C 238.232 216.256 15.113
C 239.712 217.309 12.933
C 243.128 217.059 10.376
C 244.714 217.200 7.905
C 243.198 215.783 3.161
C 241.917 216.044 -1.553
C 247.368 216.073 -0.637
C 249.868 215.386 -2.832
C 252.492 214.728 -5.659
C 254.240 214.632 -8.914
C 255.959 214.111 -11.476
C 255.025 215.450 -14.821
C 257.066 215.404 -17.202
C 259.677 215.234 -21.208
C 257.133 217.989 -24.472
C 258.234 217.710 -28.751
C 259.695 218.113 -31.485
C 260.963 221.135 -34.523
C 262.834 223.239 -36.890
C 258.907 225.764 -39.253
C 257.730 223.923 -42.042
C 256.725 226.730 -45.032
C 256.024 228.950 -48.627
C 253.491 228.423 -52.917
C 253.720 230.558 -56.426
C 249.968 228.043 -59.185
C 247.302 229.066 -61.558
C 244.771 229.592 -64.354
C 242.500 231.790 -64.591
C 239.868 233.739 -66.408
C 238.398 239.024 -64.100
C 236.774 241.639 -64.625
C 233.204 244.971 -64.668
C 231.664 248.597 -68.118
C 228.585 251.812 -69.827
C 226.428 252.700 -71.457
C 221.845 252.222 -73.463
C 219.521 250.184 -73.135
C 217.075 247.803 -74.254
C 211.583 249.421 -73.913
C 206.842 251.873 -72.203
C 206.164 249.309 -70.907
C 203.306 249.266 -71.489
C 200.636 248.091 -72.739
C 197.727 247.761 -73.215
C 195.624 246.311 -74.368
C 193.674 244.310 -75.241
C 190.997 241.820 -76.191
C 187.954 241.225 -76.754
C 185.607 243.199 -76.535
C 183.198 241.336 -76.765
C 179.968 241.655 -75.908
C 179.183 237.939 -75.250
C 175.668 235.221 -74.085
C 174.650 231.750 -75.110
C 175.588 228.408 -76.435
C 173.360 225.518 -78.287
C 169.932 224.906 -80.005
C 169.361 223.945 -84.796
C 168.259 222.651 -87.467
C 166.417 218.909 -88.445
C 160.503 218.173 -89.654
C 156.193 217.945 -93.511
C 152.233 217.099 -94.935
C 150.431 214.129 -95.148
C 150.211 212.301 -96.932
C 146.881 211.557 -96.787
C 150.008 204.566 -99.650
C 147.138 203.495 -101.625
C 145.932 201.054 -102.963
C 145.223 204.408 -107.082
C 143.666 203.888 -109.492
C 139.870 205.209 -110.651
C 137.807 202.847 -112.667
C 134.459 203.295 -113.609
C 131.858 201.785 -115.296
C 129.893 202.175 -117.974
C 126.797 201.428 -119.993
C 124.209 200.700 -121.817
C 122.122 198.115 -123.059
C 119.801 196.134 -124.459
C 117.572 194.292 -126.098
C 115.114 192.039 -126.392
C 112.914 189.728 -127.363
C 110.353 187.501 -127.995
C 108.168 185.336 -129.078
C 106.153 183.000 -130.088
C 104.250 180.458 -130.987
C 103.306 177.981 -133.284
C 102.814 175.117 -135.128
C 101.561 172.235 -136.752
C 99.631 169.499 -137.813
C 99.092 166.861 -139.160
C 98.525 164.677 -142.515
C 97.954 161.460 -144.030
C 97.549 158.214 -145.552
C 97.191 155.249 -146.678
C 96.629 152.087 -148.120
C 96.239 149.118 -149.352
C 97.719 146.109 -150.680
C 99.758 143.729 -151.719
C 101.622 141.265 -151.863
C 103.219 138.244 -151.612
C 104.039 134.877 -153.381
C 106.474 132.280 -153.453
C 108.566 129.364 -153.071
C 110.563 126.768 -152.937
C 112.967 123.842 -152.473
C 114.816 121.766 -152.822
C 117.702 120.201 -152.808
C 120.815 118.543 -153.056
C 124.223 117.792 -151.906
C 127.022 117.313 -151.040
C 130.308 116.277 -149.775
C 133.082 115.567 -148.782
C 137.041 116.599 -149.597
C 140.731 116.857 -149.534
C 143.369 117.447 -147.235
C 146.663 117.403 -146.327
C 149.464 118.182 -145.460
C 152.487 119.525 -145.198
C 154.681 121.796 -143.390
C 158.278 122.836 -143.445
C 161.459 123.507 -141.991
C 163.775 126.161 -141.670
C 167.129 127.282 -141.726
C 168.681 129.945 -139.771
C 171.009 132.243 -138.341
C 173.272 134.207 -138.412
C 175.775 136.237 -137.817
C 177.680 139.594 -137.182
C 178.268 142.761 -135.582
C 179.659 145.461 -135.456
C 180.194 148.763 -134.753
C 181.571 151.191 -132.807
C 180.891 155.400 -133.707
C 181.728 159.436 -133.825
C 179.658 162.262 -132.754
C 179.362 165.330 -131.952
C 177.817 168.624 -131.840
C 177.132 171.520 -132.201
C 175.686 174.686 -132.262
C 173.577 176.971 -131.906
C 171.666 179.697 -130.788
C 170.048 183.001 -131.949
C 168.564 186.457 -132.479
C 165.456 187.800 -133.120
C 162.458 189.395 -135.089
C 159.762 191.063 -135.540
C 156.995 193.107 -135.532
C 154.293 194.854 -136.341
C 151.687 195.997 -138.082
C 148.630 196.919 -139.149
C 145.401 197.440 -139.468
C 142.388 199.378 -141.178
C 139.365 200.954 -141.478
C 136.266 199.827 -143.570
C 133.342 199.667 -146.181
C 130.191 198.499 -146.351
C 126.809 198.097 -147.042
C 124.093 197.013 -148.560
C 121.443 195.990 -150.491
C 118.286 195.068 -151.685
C 115.987 193.045 -152.722
C 112.567 191.640 -152.963
C 110.694 189.384 -155.041
C 108.464 187.638 -158.102
C 107.594 184.198 -159.631
C 106.002 181.579 -160.429
C 104.672 178.911 -162.002
C 103.584 176.001 -163.122
C 103.489 172.912 -165.413
C 104.291 170.325 -166.900
C 105.126 167.719 -168.329
C 105.103 164.618 -169.605
C 104.302 160.929 -169.828
C 106.349 158.329 -171.543
C 106.660 155.277 -173.212
C 108.224 152.330 -173.098
C 110.368 149.533 -174.744
C 110.473 145.792 -174.959
C 111.392 142.972 -175.983
C 113.544 140.424 -176.298
C 115.884 138.040 -176.498
C 117.482 135.071 -175.518
C 120.163 133.155 -176.550
C 122.683 130.485 -178.403
C 125.121 128.931 -177.907
C 128.244 126.678 -177.083
C 130.562 124.797 -176.895
C 133.666 122.940 -176.269
C 136.784 122.071 -176.371
C 139.774 121.362 -175.549
C 142.841 121.338 -174.381
C 146.026 121.411 -173.583
C 149.356 121.591 -172.167
C 152.484 121.511 -170.996
C 155.428 122.012 -169.909
C 158.592 124.389 -169.523
C 161.583 125.007 -168.120
C 164.681 125.367 -167.113
C 167.665 126.441 -167.142
C 171.069 128.235 -166.938
C 172.254 130.992 -166.053
C 174.352 133.433 -164.764
C 176.067 136.334 -164.552
C 178.197 139.171 -163.052
C 179.850 141.898 -162.177
C 181.323 145.443 -163.560
C 182.571 147.882 -163.035
C 183.127 151.902 -162.028
C 184.118 154.670 -161.327
C 185.716 157.715 -160.911
C 186.784 160.895 -160.974
C 187.090 164.163 -160.385
C 186.870 167.015 -158.528
C 186.606 170.169 -157.401
C 186.174 173.001 -155.918
C 185.828 176.397 -154.950
C 185.530 179.262 -153.292
C 185.395 182.311 -152.498
C 184.647 185.876 -152.435
C 185.115 188.826 -151.118
C 184.036 192.149 -151.511
C 183.073 195.344 -151.554
C 183.143 200.017 -153.237
C 182.340 203.239 -154.875
C 182.695 205.545 -155.686
C 182.180 209.464 -155.120
C 183.511 212.714 -153.926
C 183.213 215.890 -153.310
C 183.430 219.173 -154.635
C 183.411 222.456 -155.335
C 183.572 225.743 -155.806
C 182.801 228.645 -157.286
C 182.677 231.749 -158.500
C 182.055 234.897 -159.772
C 181.971 237.989 -160.807
C 182.005 240.989 -162.046
C 182.104 243.935 -163.529
C 183.768 246.909 -164.360
C 185.552 249.473 -165.806
C 186.680 252.480 -167.288
C 186.929 255.616 -168.852
C 188.277 257.851 -170.351
C 190.817 260.996 -170.439
C 192.434 263.589 -172.343
C 194.177 266.078 -174.289
C 195.600 268.200 -176.201
C 197.158 270.725 -178.097
C 198.632 272.930 -179.955
C 201.444 273.840 -182.022
C 204.247 273.922 -183.765
C 206.357 273.685 -186.014
C 208.191 273.665 -188.908
C 210.963 275.445 -190.977
C 213.451 274.810 -193.445
C 215.500 274.315 -196.374
C 217.552 273.886 -198.894
C 219.759 273.123 -201.911
C 221.878 272.843 -203.723
C 224.295 271.396 -205.408
C 227.070 269.964 -207.067
C 228.828 267.179 -208.698
C 230.281 264.877 -209.879
C 231.967 262.240 -211.798
C 233.390 259.985 -213.239
C 236.292 257.103 -212.415
C 238.661 254.273 -212.667
C 238.716 250.862 -213.647
C 240.343 247.993 -214.539
C 241.411 245.156 -214.648
C 242.864 242.245 -213.997
C 242.434 238.711 -213.241
C 244.580 235.681 -212.755
C 245.545 232.296 -213.301
C 246.078 229.313 -211.477
C 248.036 226.426 -210.892
C 246.955 223.116 -209.800
C 246.861 219.677 -208.845
C 247.834 217.235 -207.404
C 248.501 214.232 -206.274
C 248.332 211.081 -203.961
C 246.684 208.451 -202.144
C 246.711 206.228 -200.072
C 245.588 204.062 -197.678
C 244.466 200.983 -196.762
C 243.322 200.182 -192.634
C 242.730 197.928 -189.232
C 239.747 197.662 -187.121
C 238.069 196.148 -184.878
C 235.942 195.819 -181.943
C 234.835 195.286 -179.208
C 232.931 195.033 -176.306
C 230.569 195.410 -174.287
C 227.693 195.045 -172.304
C 226.368 195.452 -168.703
C 224.664 195.355 -165.310
C 222.586 197.396 -163.470
C 221.396 199.966 -160.751
C 219.368 201.467 -158.778
C 216.870 202.613 -156.711
C 215.054 204.278 -154.487
C 214.115 206.630 -152.317
C 212.486 209.042 -150.624
C 210.362 211.345 -149.633
C 208.883 213.641 -146.752
C 206.562 215.338 -144.896
C 206.222 219.199 -144.424
C 206.050 222.804 -142.884
C 204.396 225.685 -143.419
C 202.701 228.691 -143.007
C 202.220 231.946 -142.836
C 202.042 235.349 -142.410
C 200.996 238.682 -142.213
C 200.761 241.772 -143.136
C 199.045 244.988 -143.805
C 199.868 248.426 -144.448
C 200.954 252.439 -144.115
C 202.447 255.352 -146.166
C 202.711 258.050 -147.804
C 203.688 260.996 -149.121
C 204.596 263.623 -150.903
C 207.017 266.234 -152.359
C 209.349 267.546 -153.905
C 211.671 268.810 -155.499
C 213.462 270.828 -157.491
C 214.202 273.092 -160.427
C 217.531 273.625 -162.015
C 219.797 275.589 -163.806
C 221.679 275.637 -166.563
C 225.088 276.145 -168.366
C 226.449 277.768 -171.459
C 228.621 278.844 -173.451
C 231.065 278.524 -175.721
C 233.508 277.937 -177.930
C 234.839 277.501 -181.150
C 237.927 276.915 -182.578
C 241.690 277.208 -184.211
C 243.478 275.822 -186.079
C 245.723 274.058 -188.791
C 247.737 273.064 -190.767
C 249.980 271.252 -193.038
C 252.419 269.402 -194.098
C 254.102 267.082 -195.478
C 255.394 264.229 -196.457
C 256.985 261.448 -197.179
C 258.227 258.183 -198.142
C 259.575 255.308 -199.179
C 260.679 252.366 -199.655
C 261.826 248.847 -198.201
C 262.713 245.651 -198.744
C 264.016 242.700 -199.318
C 265.721 240.087 -198.743
C 267.330 236.739 -197.722
C 266.691 234.232 -195.963
C 266.493 230.976 -194.787
C 266.619 228.385 -192.626
C 266.180 224.825 -191.223
C 265.873 221.996 -189.540
C 266.709 220.167 -185.988
C 266.452 217.944 -184.325
C 264.918 215.295 -181.475
C 264.268 213.023 -179.590
C 264.134 210.347 -177.396
C 263.923 208.257 -174.780
C 262.733 206.334 -172.328
C 260.464 204.287 -170.815
C 258.562 202.537 -168.668
C 256.407 200.854 -166.956
C 254.483 199.147 -164.512
C 252.291 197.258 -162.877
C 250.733 195.639 -160.665
C 249.094 194.641 -157.569
C 247.621 192.341 -155.779
C 246.138 191.933 -152.617
C 246.084 190.820 -148.474
C 245.667 188.886 -145.170
C 245.413 186.875 -141.487
C 243.439 183.412 -139.276
C 243.715 183.897 -135.116
C 242.401 182.393 -131.618
C 243.945 183.154 -128.450
C 244.639 182.628 -126.856
C 245.274 178.812 -124.946
C 245.745 176.787 -121.760
C 245.237 174.493 -119.244
C 244.893 171.239 -120.115
C 243.679 169.045 -117.115
C 245.408 166.036 -116.271
C 243.186 163.407 -113.893
C 241.638 161.015 -112.331
C 241.658 158.839 -109.530
C 241.113 156.609 -107.081
C 240.550 154.200 -104.860
C 240.078 152.938 -101.797
C 239.839 151.062 -99.049
C 239.268 149.463 -96.043
C 238.947 147.518 -93.445
C 238.866 145.635 -90.803
C 239.004 143.830 -88.044
C 239.833 140.883 -86.332
C 241.261 138.362 -84.473
C 242.112 135.906 -82.074
C 242.350 133.895 -79.203
C 243.599 131.892 -77.335
C 244.529 128.074 -76.383
C 246.121 125.770 -74.119
C 247.859 123.483 -71.935
C 249.458 121.650 -69.870
C 251.021 119.429 -67.629
C 252.597 117.486 -65.573
C 255.644 115.790 -64.651
C 258.724 114.620 -64.444
C 261.728 114.251 -63.803
C 264.880 114.081 -62.471
C 267.640 111.758 -61.016
C 271.170 111.532 -60.602
C 274.639 111.603 -59.608
C 277.830 111.494 -58.867
C 281.547 111.699 -58.032
C 284.292 111.223 -57.729
C 287.515 111.405 -58.323
C 290.972 111.358 -59.064
C 294.089 112.912 -60.235
C 296.560 114.145 -61.322
C 299.765 115.720 -62.175
C 302.365 117.016 -63.039
C 304.766 117.214 -66.445
C 307.455 118.017 -68.855
C 309.132 120.840 -70.204
C 311.710 122.306 -71.899
C 313.385 123.835 -73.914
C 314.872 124.960 -76.660
C 315.136 127.624 -79.125
C 317.257 128.481 -82.090
C 319.298 130.616 -84.080
C 319.406 131.972 -87.345
C 321.286 132.802 -90.222
C 320.807 135.578 -92.543
C 321.156 137.913 -95.222
C 321.659 138.724 -98.063
C 322.309 140.231 -100.900
C 321.655 141.976 -104.340
C 320.108 144.352 -106.553
C 319.472 145.361 -109.348
C 317.793 146.903 -111.896
C 317.328 149.584 -113.939
C 314.127 149.584 -116.896
C 312.213 150.570 -120.413
C 308.826 151.870 -120.919
C 306.654 153.297 -122.761
C 303.371 153.888 -124.216
C 301.003 154.094 -126.043
C 297.876 154.507 -127.516
C 294.798 154.990 -127.813
C 291.598 156.341 -128.329
C 288.244 155.705 -130.128
C 284.902 155.733 -131.932
C 281.645 154.859 -131.227
C 278.304 152.797 -131.170
C 275.160 152.256 -130.897
C 271.725 152.229 -130.722
C 268.523 151.365 -130.611
C 265.775 149.487 -130.392
C 262.821 148.117 -129.535
C 259.993 147.336 -128.054
C 256.425 145.598 -128.165
C 253.087 145.120 -127.581
C 251.396 142.285 -125.495
C 249.223 139.214 -124.382
C 247.528 138.194 -121.660
C 245.165 136.813 -119.517
C 243.746 134.607 -117.524
C 242.337 132.034 -115.739
C 240.474 130.094 -113.501
C 239.975 128.204 -110.925
C 238.222 127.012 -107.885
C 238.194 124.153 -105.707
C 237.563 120.410 -103.981
C 239.064 117.985 -101.376
C 239.491 116.316 -98.718
C 240.148 113.944 -96.415
C 241.146 111.993 -93.944
C 243.021 109.066 -92.295
C 245.274 107.191 -91.319
C 247.566 105.372 -90.333
C 249.508 103.425 -88.415
C 251.228 102.201 -85.277
C 254.451 100.336 -85.116
C 256.619 98.087 -83.554
C 259.698 97.796 -82.297
C 263.121 95.968 -82.028
C 265.575 94.908 -79.400
C 268.069 93.441 -78.186
C 271.347 92.945 -77.708
C 274.667 92.629 -77.431
C 277.791 93.167 -75.921
C 281.073 92.231 -76.444
C 284.705 90.305 -76.559
C 287.578 90.868 -76.745
C 291.426 91.706 -76.734
C 294.413 91.875 -76.699
C 297.993 92.614 -77.027
C 300.954 92.892 -78.310
C 303.720 94.065 -79.356
C 306.111 95.743 -80.850
C 308.531 97.112 -82.599
C 310.998 99.122 -84.330
C 313.473 100.802 -85.819
C 315.437 102.502 -87.651
C 316.376 104.013 -91.206
C 318.303 106.051 -93.057
C 320.475 107.670 -94.902
C 322.100 108.447 -97.513
C 323.594 109.693 -100.839
C 322.765 111.403 -103.325
C 322.846 113.592 -106.011
C 322.331 114.791 -109.126
C 322.186 117.281 -112.061
C 321.739 119.060 -114.812
C 320.620 118.843 -118.731
C 320.041 120.145 -121.128
C 317.925 122.149 -124.127
C 316.939 123.650 -126.558
C 316.244 125.055 -129.646
C 315.052 125.937 -132.656
C 313.218 127.319 -135.074
C 311.249 129.718 -136.488
C 309.050 131.483 -138.316
C 306.927 133.481 -139.697
C 304.509 135.135 -141.700
C 302.471 137.332 -143.136
C 300.436 138.777 -145.063
C 297.597 139.532 -147.217
C 296.094 141.566 -149.281
C 293.149 141.768 -151.192
C 290.230 144.773 -152.040
C 286.916 145.217 -154.295
C 284.969 146.864 -156.276
C 282.039 149.129 -157.375
C 279.295 149.856 -159.728
C 278.533 150.114 -161.646
C 276.141 152.459 -162.097
C 274.462 153.827 -163.024
C 273.455 157.390 -164.234
C 271.237 158.236 -167.395
C 270.573 159.097 -169.965
C 266.811 158.372 -170.705
C 262.854 158.253 -171.683
C 260.773 159.079 -173.569
C 258.031 159.718 -175.569
C 254.230 159.884 -174.975
C 251.180 159.790 -176.597
C 247.908 160.550 -178.617
C 246.013 161.709 -181.880
C 242.822 163.772 -182.668
C 239.111 163.853 -182.375
C 237.227 166.991 -183.726
C 232.242 166.064 -185.318
C 229.399 168.374 -187.220
C 228.127 171.086 -188.369
C 227.758 171.797 -192.049
C 228.796 174.259 -193.173
C 230.713 177.399 -195.703
C 235.837 178.337 -196.628
C 237.081 179.387 -198.684
C 238.304 180.898 -202.457
C 239.602 183.234 -206.124
C 241.483 184.280 -208.294
C 243.194 185.779 -212.898
C 245.775 185.668 -213.862
C 248.237 187.734 -217.063
C 251.487 188.579 -218.469
C 255.185 187.976 -221.988
C 259.368 187.530 -222.195
C 259.322 189.581 -225.587
C 257.510 190.714 -229.391
C 257.010 192.807 -232.491
C 257.749 195.736 -232.998
C 257.482 198.270 -235.521
C 256.260 201.588 -238.767
C 256.383 202.970 -242.841
C 255.882 204.475 -245.531
C 253.804 207.009 -248.022
C 252.264 206.580 -251.301
C 251.245 207.871 -254.714
C 248.615 210.223 -258.099
C 245.081 207.764 -260.011
C 243.588 206.239 -261.242
C 240.188 205.342 -261.228
C 236.369 204.050 -261.424
C 234.866 200.895 -262.837
C 231.042 199.601 -262.822
C 228.567 200.892 -265.824
C 226.200 201.846 -266.731
C 227.020 201.108 -270.719
C 226.479 202.450 -274.123
C 225.693 204.816 -277.155
C 224.672 209.393 -278.094
C 226.083 212.416 -280.984
C 226.569 214.703 -283.873
C 227.545 218.352 -285.000
C 229.701 220.826 -285.752
C 231.098 220.778 -288.085
C 234.027 222.829 -289.712
C 235.591 226.230 -289.567
C 236.305 228.243 -291.058
C 239.060 229.812 -293.339
C 241.528 232.153 -294.037
C 243.241 233.164 -298.145
C 244.728 235.595 -300.700
C 244.322 239.140 -302.429
C 244.541 238.894 -305.206
C 244.936 238.671 -307.921
C 241.529 237.902 -311.730
C 240.948 239.518 -314.359
C 240.902 237.851 -317.746
C 243.276 239.403 -320.568
C 240.190 237.664 -323.245
C 239.222 234.818 -326.263
C 239.383 233.177 -329.056
C 240.027 232.739 -333.619
C 242.566 232.825 -336.587
C 242.145 232.941 -339.986
C 240.802 231.263 -343.507
C 242.048 230.921 -347.282
C 240.928 231.493 -350.504
C 239.895 231.427 -355.050
C 240.727 230.159 -357.923
C 239.633 228.323 -360.753
C 239.160 226.714 -363.661
C 238.917 224.954 -366.471
C 237.640 224.161 -369.462
C 236.643 222.713 -372.296
C 235.590 221.676 -375.417
C 234.771 220.206 -378.210
C 233.742 218.671 -380.878
C 232.465 217.097 -383.482
C 231.842 214.166 -385.306
C 230.577 211.309 -386.752
C 229.307 208.808 -388.906
C 227.963 207.008 -391.607
C 226.623 204.690 -392.982
C 226.753 200.938 -394.482
C 225.033 198.197 -396.063
C 223.265 195.396 -397.493
C 221.504 193.054 -398.758
C 219.788 190.399 -400.307
C 218.086 187.974 -401.616
C 216.089 185.006 -401.156
C 214.357 182.462 -399.962
C 212.098 180.660 -398.858
C 209.211 178.971 -398.117
C 207.271 175.614 -398.434
C 204.767 173.669 -396.813
C 201.811 172.023 -395.556
C 199.269 170.356 -394.330
C 196.208 168.700 -392.767
C 194.382 166.926 -391.596
C 192.603 165.466 -389.255
C 190.851 163.688 -386.751
C 189.033 163.456 -383.566
C 187.697 163.271 -380.922
C 185.602 163.022 -377.918
C 184.010 162.831 -375.346
C 184.634 161.733 -371.370
C 184.190 161.039 -367.764
C 182.977 162.621 -364.828
C 181.890 162.571 -361.589
C 181.586 163.019 -358.603
C 182.036 163.194 -355.321
C 182.546 165.319 -352.411
C 182.824 164.942 -348.695
C 182.046 165.733 -345.311
C 183.660 166.784 -342.345
C 184.046 166.505 -338.841
C 184.906 169.100 -336.423
C 185.622 170.892 -333.419
C 186.892 171.284 -330.731
C 187.813 172.205 -327.725
C 189.903 173.969 -324.927
C 191.533 176.752 -323.335
C 193.447 177.884 -321.263
C 195.686 180.002 -319.784
C 196.387 182.513 -317.598
C 200.449 184.044 -317.214
C 203.687 185.776 -315.339
C 205.773 188.579 -316.439
C 207.906 190.858 -315.807
C 210.810 192.974 -316.386
C 213.501 194.294 -316.300
C 216.378 196.177 -316.837
C 218.416 198.123 -318.200
C 220.367 200.877 -319.169
C 223.987 201.957 -319.955
C 227.365 203.607 -320.502
C 229.340 204.488 -323.184
C 232.229 204.365 -325.840
C 234.299 205.469 -328.019
C 236.439 207.160 -330.115
C 238.771 208.008 -332.318
C 241.098 207.754 -334.694
C 242.952 208.056 -337.488
C 244.098 208.820 -340.473
C 247.130 209.088 -343.021
C 249.097 210.349 -345.521
C 249.834 208.778 -349.020
C 251.619 207.223 -352.148
C 251.283 207.241 -355.496
C 251.900 207.267 -358.917
C 252.295 206.105 -361.974
C 252.953 204.615 -364.997
C 253.380 203.909 -368.398
C 252.671 202.575 -371.257
C 252.224 202.481 -374.934
C 251.820 200.063 -377.563
C 252.430 197.170 -380.504
C 250.586 194.376 -382.432
C 249.138 192.774 -384.748
C 248.028 190.440 -386.913
C 246.432 188.305 -388.862
C 245.160 184.870 -390.037
C 243.710 182.143 -390.131
C 242.208 179.446 -390.191
C 240.361 176.832 -391.190
C 237.588 174.982 -392.975
C 236.042 171.763 -391.906
C 234.392 168.767 -392.614
C 231.646 167.008 -391.900
C 229.885 163.725 -390.784
C 226.911 161.640 -391.716
C 224.999 159.153 -391.709
C 222.715 157.099 -390.371
C 220.472 155.179 -388.798
C 217.230 154.121 -387.961
C 215.767 151.663 -386.026
C 214.160 148.182 -384.539
C 212.202 147.235 -382.571
C 209.376 146.045 -380.100
C 207.338 144.705 -378.368
C 204.948 143.555 -375.830
C 203.765 142.293 -373.092
C 202.230 141.910 -370.332
C 201.057 142.141 -367.276
C 200.145 142.085 -364.121
C 198.960 142.561 -360.730
C 197.728 142.752 -357.631
C 197.052 143.209 -354.559
C 198.260 143.974 -350.849
C 197.499 144.740 -347.667
C 196.724 145.023 -344.495
C 197.119 144.831 -341.354
C 197.907 145.095 -337.592
C 199.489 146.936 -335.618
C 200.437 148.736 -332.811
C 202.415 149.965 -330.365
C 203.569 152.132 -327.398
C 205.053 153.838 -324.985
C 208.470 154.122 -322.772
C 209.976 155.488 -320.863
C 212.636 158.215 -319.137
C 214.359 159.954 -317.366
C 216.364 161.452 -314.971
C 218.830 162.745 -313.099
C 221.142 164.805 -311.861
C 222.509 167.835 -311.098
C 224.530 170.420 -310.376
C 226.120 173.180 -309.863
C 228.440 175.775 -309.173
C 229.939 178.664 -308.503
C 232.033 180.888 -307.724
C 235.052 182.911 -307.471
C 236.679 185.378 -306.083
C 239.804 186.979 -306.264
C 241.218 187.836 -301.995
C 243.427 188.587 -300.117
C 245.472 190.477 -298.944
C 244.797 191.175 -295.374
C 245.752 194.015 -295.105
C 249.078 197.018 -295.073
C 253.091 199.216 -294.623
C 254.388 202.018 -293.563
C 258.254 204.579 -295.740
C 259.363 208.111 -296.396
C 259.122 212.842 -295.289
C 262.321 215.357 -295.856
C 265.064 217.189 -294.163
C 266.979 218.125 -293.844
C 270.685 217.665 -291.848
C 273.229 219.897 -290.630
C 274.794 223.138 -286.192
C 277.575 223.766 -284.635
C 280.201 226.096 -284.133
C 282.877 227.906 -283.219
C 285.689 229.471 -282.386
C 287.520 232.008 -281.197
C 289.870 234.244 -280.421
C 292.031 236.649 -279.210
C 294.430 238.709 -278.414
C 296.752 240.898 -277.820
C 298.995 243.279 -277.382
C 302.095 244.756 -278.097
C 304.741 246.625 -279.261
C 307.481 248.817 -279.706
C 309.934 251.308 -279.362
C 312.094 253.197 -280.273
C 315.899 253.880 -281.455
C 318.388 256.212 -282.612
C 320.830 258.518 -283.930
C 322.822 260.729 -285.082
C 325.228 263.041 -286.208
C 327.327 265.221 -287.357
C 328.828 266.861 -290.198
C 329.682 267.914 -293.209
C 329.838 269.455 -295.886
C 329.907 271.717 -298.458
C 332.147 273.676 -300.965
C 332.066 275.198 -304.184
C 331.806 277.281 -307.119
C 331.705 279.013 -309.901
C 331.260 281.048 -313.097
C 331.488 282.173 -315.653
C 330.862 282.707 -318.831
C 330.409 283.150 -322.309
C 328.349 283.293 -325.349
C 326.686 283.259 -327.808
C 324.654 283.732 -330.828
C 322.957 283.957 -333.328
C 321.901 281.594 -336.601
C 320.400 280.339 -339.740
C 317.220 280.011 -341.283
C 315.210 279.475 -343.993
C 313.177 278.351 -345.945
C 311.430 276.428 -348.009
C 308.357 274.570 -348.596
C 306.765 272.616 -351.366
C 304.105 271.716 -353.557
C 302.185 268.884 -354.452
C 300.660 266.928 -356.973
C 297.582 264.975 -356.801
C 294.784 262.901 -357.587
C 293.430 260.521 -358.808
C 291.382 258.288 -360.055
C 289.132 255.092 -360.228
C 286.577 252.834 -359.085
C 285.159 250.147 -359.191
C 283.374 247.420 -358.160
C 280.437 245.718 -357.930
C 280.250 241.898 -355.841
C 278.862 238.113 -354.976
C 277.860 236.696 -351.750
C 276.366 234.451 -350.056
C 275.877 232.086 -347.333
C 275.601 229.625 -345.643
C 275.266 227.272 -343.099
C 275.067 226.043 -340.228
C 273.994 224.686 -337.172
C 274.651 221.813 -334.683
C 274.658 219.027 -332.101
C 275.984 218.493 -328.965
C 278.366 217.166 -326.141
C 279.277 216.310 -323.193
C 279.699 215.336 -319.921
C 280.905 214.266 -317.020
C 283.072 213.311 -314.672
C 284.878 212.953 -311.853
C 286.207 213.297 -308.867
C 288.266 211.783 -305.829
C 289.192 211.162 -302.594
C 292.516 212.172 -300.812
C 295.950 212.082 -298.915
C 297.613 213.928 -296.647
C 299.596 214.964 -293.987
C 302.260 216.061 -292.388
C 305.245 216.918 -290.923
C 307.740 218.134 -288.792
C 310.100 220.122 -287.826
C 311.994 222.222 -285.432
C 315.182 223.864 -285.186
C 319.218 224.765 -284.652
C 321.896 227.369 -285.639
C 323.956 229.769 -285.482
C 326.618 231.819 -285.762
C 328.861 234.195 -286.244
C 331.819 235.961 -287.956
C 333.588 237.365 -290.064
C 335.299 238.799 -292.196
C 337.340 240.970 -293.734
C 338.914 244.305 -294.572
C 340.426 245.270 -297.839
C 342.674 247.143 -299.746
C 342.855 249.294 -302.293
C 344.327 250.430 -305.709
C 345.573 253.553 -307.366
C 346.959 255.314 -309.562
C 347.182 256.776 -312.568
C 347.188 258.089 -315.646
C 346.599 260.604 -318.025
C 347.073 261.073 -321.413
C 348.552 261.905 -325.159
C 347.663 262.756 -327.823
C 346.437 264.149 -331.296
C 345.960 265.191 -334.059
C 344.799 266.165 -337.402
C 343.984 265.982 -340.531
C 342.356 266.076 -343.263
C 340.195 265.694 -345.703
C 338.287 265.043 -348.296
C 335.750 264.511 -350.827
C 333.579 264.163 -353.342
C 331.381 263.328 -355.480
C 329.169 260.519 -357.220
C 326.641 259.700 -359.278
C 324.498 258.911 -361.628
C 323.100 257.112 -363.836
C 321.130 254.666 -366.066
C 319.103 252.299 -365.787
C 316.473 250.110 -366.345
C 314.800 247.191 -366.635
C 311.856 244.736 -367.011
C 309.674 242.256 -367.160
C 309.306 238.197 -367.356
C 307.667 235.941 -367.346
C 305.396 232.710 -365.971
C 303.599 230.314 -365.559
C 301.748 227.388 -365.640
C 300.476 224.301 -365.311
C 298.887 221.622 -364.119
C 296.498 219.973 -362.329
C 294.679 217.777 -360.552
C 292.704 216.054 -358.672
C 290.986 213.606 -356.761
C 288.797 211.887 -354.945
C 287.256 209.609 -353.403
C 286.434 206.761 -351.286
C 284.236 204.609 -350.193
C 284.011 201.879 -347.989
C 281.983 201.113 -343.305
C 282.232 199.238 -339.838
C 278.659 196.398 -338.593
C 279.218 192.789 -335.857
C 278.733 188.774 -336.076
C 279.010 184.012 -337.010
C 277.461 180.337 -336.330
C 276.865 175.838 -338.152
C 276.690 172.374 -336.963
C 277.200 170.039 -333.261
C 274.238 170.394 -327.505
C 271.363 168.166 -324.940
C 270.539 165.669 -322.993
C 269.664 162.077 -321.759
C 270.317 158.426 -317.966
C 270.297 156.001 -316.420
C 266.398 153.745 -312.688
C 264.434 152.593 -310.599
C 263.160 150.049 -309.028
C 260.762 150.383 -305.837
C 257.616 148.788 -303.659
C 259.330 145.057 -302.529
C 259.847 142.527 -300.972
C 258.990 139.259 -302.180
C 258.181 137.085 -298.762
C 256.118 133.236 -297.109
C 253.501 131.161 -294.851
C 253.724 127.704 -293.147
C 252.760 126.500 -290.284
C 253.405 124.932 -287.128
C 252.207 122.582 -284.132
C 253.029 120.638 -282.406
C 254.550 118.670 -280.605
C 258.611 119.395 -277.521
C 259.434 116.968 -273.608
C 261.408 116.805 -270.721
C 262.000 115.017 -268.397
C 263.837 114.034 -265.027
C 264.780 110.387 -264.429
C 269.424 109.420 -265.372
C 272.963 107.944 -266.592
C 276.226 106.015 -268.897
C 280.541 106.102 -267.055
C 283.736 104.837 -264.619
C 286.566 103.941 -265.940
C 289.669 102.306 -264.638
C 291.848 100.450 -263.817
C 295.425 103.040 -262.115
C 298.844 102.594 -263.655
C 300.441 98.727 -262.011
C 302.721 98.083 -261.841
C 303.465 95.507 -261.071
C 308.622 94.084 -263.349
C 311.470 92.545 -262.094
C 313.487 90.804 -260.190
C 315.030 91.323 -257.415
C 318.858 91.820 -255.847
C 321.480 92.044 -254.035
C 323.640 93.423 -250.686
C 327.024 94.635 -248.590
C 328.187 92.542 -245.236
C 330.715 92.371 -243.302
C 331.627 91.896 -238.486
C 333.723 93.825 -236.824
C 336.963 96.034 -235.317
C 339.073 96.814 -232.780
C 338.333 97.718 -230.326
C 338.389 98.904 -227.681
C 337.761 97.409 -223.566
C 337.318 96.463 -222.014
C 333.793 99.074 -218.677
C 333.045 98.404 -214.607
C 330.148 95.787 -211.825
C 329.819 93.576 -210.755
C 329.052 88.743 -210.179
C 328.382 87.263 -207.826
C 329.320 84.505 -206.129
C 329.086 82.022 -204.594
C 330.734 79.782 -202.067
C 330.870 78.425 -200.022
C 330.694 74.284 -198.158
C 331.137 72.060 -195.207
C 328.293 68.743 -192.279
C 326.153 66.881 -190.352
C 323.895 64.867 -189.670
C 321.591 61.394 -188.886
C 319.508 58.104 -189.373
C 318.474 55.063 -189.627
C 316.765 51.182 -188.464
C 318.516 46.298 -187.763
C 315.785 45.125 -185.631
C 313.119 43.333 -183.915
C 309.488 43.981 -182.600
C 307.425 42.541 -179.960
C 303.180 40.611 -181.310
C 300.398 38.120 -181.998
C 298.354 35.671 -182.614
C 294.989 34.738 -183.239
C 292.042 33.290 -183.933
C 289.172 31.678 -184.398
C 286.285 30.992 -185.948
C 283.215 30.045 -186.843
C 280.213 29.062 -188.236
C 277.243 27.985 -189.047
C 274.197 27.138 -189.782
C 271.038 26.522 -190.508
C 267.799 25.546 -189.578
C 264.500 25.316 -188.624
C 261.014 24.773 -188.375
C 257.620 24.121 -189.006
C 254.665 24.086 -188.432
C 251.476 22.517 -186.506
C 247.939 22.611 -185.831
C 244.427 22.815 -185.030
C 241.307 23.182 -184.471
C 237.845 23.304 -183.840
C 234.677 23.583 -183.232
C 232.035 24.958 -181.197
C 230.223 26.583 -178.965
C 228.563 28.724 -177.473
C 226.444 31.209 -176.439
C 223.134 32.052 -174.576
C 221.557 34.648 -172.717
C 219.730 37.475 -171.414
C 218.081 39.938 -170.016
C 216.370 43.013 -168.542
C 214.987 44.838 -166.926
C 214.505 47.305 -164.814
C 213.928 49.780 -162.357
C 214.696 52.947 -160.658
C 215.426 55.434 -159.212
C 215.937 58.729 -157.677
C 216.492 61.388 -156.332
C 218.412 62.808 -152.911
C 219.829 64.983 -150.277
C 221.917 67.836 -149.948
C 223.205 70.458 -148.178
C 225.062 72.386 -146.750
C 227.302 73.803 -144.754
C 230.598 75.312 -144.437
C 232.650 77.006 -141.801
C 234.714 79.599 -140.498
C 237.923 80.037 -139.077
C 239.970 81.545 -136.619
C 243.459 82.585 -136.874
C 246.703 83.916 -136.201
C 249.155 84.374 -134.538
C 251.950 85.385 -133.159
C 255.758 85.465 -132.262
C 259.281 85.458 -132.983
C 262.177 85.185 -132.100
C 265.522 84.499 -132.246
C 268.743 85.531 -132.619
C 272.012 82.649 -132.560
C 275.851 81.282 -131.933
C 278.062 79.461 -134.217
C 280.966 78.437 -135.030
C 283.459 76.100 -136.280
C 285.722 74.154 -136.575
C 288.077 71.820 -137.632
C 289.567 69.748 -139.445
C 291.754 68.100 -141.643
C 293.833 64.878 -142.073
C 296.289 62.085 -142.840
C 296.306 59.171 -144.679
C 296.165 55.341 -145.530
C 296.662 52.658 -147.206
C 297.618 50.065 -149.253
C 298.072 47.107 -150.688
C 297.723 43.868 -151.403
C 297.244 40.893 -152.906
C 296.588 38.483 -155.042
C 296.831 34.661 -156.086
C 297.190 31.918 -158.102
C 294.542 29.161 -158.899
C 292.652 25.739 -159.229
C 290.556 24.227 -161.383
C 288.908 21.891 -163.360
C 286.601 19.724 -164.274
C 284.239 17.300 -164.858
C 282.040 15.003 -166.317
C 279.176 13.824 -167.245
C 276.760 12.208 -169.543
C 273.494 10.710 -169.442
C 270.263 8.124 -168.933
C 266.428 8.126 -168.462
C 263.330 7.801 -169.031
C 260.026 7.149 -168.875
C 256.725 7.050 -168.852
C 253.210 6.869 -167.299
C 250.680 7.538 -165.656
C 248.163 8.273 -164.027
C 244.979 8.806 -163.119
C 241.355 9.817 -163.491
C 239.136 11.101 -160.786
C 235.978 11.559 -159.366
C 233.871 13.902 -158.262
C 231.528 15.378 -155.531
C 228.146 16.970 -155.249
C 225.592 18.117 -153.834
C 223.893 20.360 -152.015
C 222.437 22.718 -150.141
C 220.594 25.659 -149.607
C 219.403 27.472 -146.920
C 217.229 28.985 -143.775
C 216.766 31.491 -142.320
C 215.997 34.940 -140.582
C 215.106 37.316 -138.997
C 214.624 40.446 -137.143
C 214.802 42.668 -134.794
C 215.371 45.347 -133.175
C 216.688 47.993 -131.748
C 218.013 50.425 -129.983
C 219.673 53.303 -128.538
C 220.960 56.013 -127.068
C 222.682 58.297 -125.683
C 225.932 59.419 -123.686
C 227.873 61.886 -122.485
C 229.492 64.274 -120.931
C 231.389 65.596 -118.759
C 234.136 67.005 -116.454
C 237.257 67.078 -116.244
C 240.510 68.113 -115.642
C 243.716 68.003 -114.587
C 247.401 69.019 -114.113
C 250.639 69.384 -113.554
C 253.843 67.795 -111.588
C 256.586 67.812 -111.079
C 260.676 67.018 -111.429
C 263.688 66.847 -111.234
C 267.048 66.736 -110.405
C 270.212 65.928 -109.635
C 273.419 65.041 -109.868
C 276.486 64.852 -111.347
C 279.580 64.023 -112.361
C 282.444 63.468 -113.738
C 285.679 62.376 -114.707
C 288.670 62.003 -116.106
C 291.605 61.081 -116.797
C 294.578 59.077 -117.438
C 297.781 58.909 -118.048
C 300.289 56.511 -118.614
C 303.112 55.138 -119.652
C 305.327 54.002 -121.077
C 307.558 53.462 -121.852
C 309.835 52.507 -122.919
C 312.439 50.885 -124.384
C 315.558 51.963 -126.523
C 317.200 53.801 -129.239
C 318.820 55.597 -131.408
C 320.795 55.574 -134.354
C 322.618 56.172 -137.108
C 324.605 56.913 -139.668
C 325.545 56.938 -142.881
C 327.147 57.057 -145.804
C 328.363 57.304 -149.026
C 330.002 57.562 -151.833
C 331.671 57.570 -154.617
C 333.346 57.323 -157.450
C 336.357 57.145 -159.239
C 339.192 56.241 -160.971
C 341.742 55.682 -163.358
C 343.643 55.387 -166.297
C 345.930 54.459 -168.020
C 349.802 54.704 -169.158
C 352.487 53.466 -171.213
C 355.213 52.113 -173.152
C 357.468 50.758 -174.959
C 360.066 49.522 -176.989
C 362.413 48.229 -178.805
C 365.098 45.843 -179.138
C 367.320 43.438 -178.711
C 368.760 40.702 -178.626
C 370.058 37.574 -179.145
C 373.209 35.518 -180.135
C 374.716 32.323 -179.684
C 375.914 28.919 -179.771
C 377.180 25.897 -179.705
C 378.348 22.268 -179.562
C 379.800 19.894 -179.229
C 380.833 17.106 -177.837
C 382.169 14.231 -176.273
C 381.900 11.215 -174.189
C 381.689 8.868 -172.385
C 381.427 5.681 -170.583
C 381.201 3.135 -168.954
C 381.970 1.849 -165.061
C 382.264 -0.179 -161.982
C 380.288 -2.301 -159.934
C 379.911 -4.659 -157.491
C 379.148 -6.143 -154.956
C 378.706 -7.116 -151.815
C 376.376 -7.610 -149.064
C 376.420 -8.997 -145.586
C 375.230 -11.028 -142.912
C 374.072 -10.705 -139.586
C 374.051 -11.891 -136.255
C 371.340 -11.799 -133.813
C 369.351 -12.195 -130.875
C 368.838 -12.152 -127.921
C 367.733 -12.484 -124.855
C 365.936 -11.567 -121.502
C 363.199 -10.409 -119.477
C 362.080 -9.426 -116.827
C 360.075 -7.766 -114.611
C 357.452 -7.729 -112.444
C 356.325 -4.052 -110.395
C 354.769 -1.719 -107.372
C 352.319 0.997 -107.571
C 350.226 2.945 -106.170
C 348.491 6.077 -105.515
C 347.459 8.627 -104.321
C 345.947 11.685 -103.632
C 344.366 14.354 -104.052
C 341.938 16.887 -104.190
C 341.323 20.606 -103.367
C 340.097 24.084 -102.458
C 339.690 27.114 -104.048
C 340.370 30.813 -105.175
C 339.704 33.743 -106.281
C 338.456 36.780 -107.305
C 338.074 39.920 -108.308
C 338.798 42.979 -109.422
C 338.962 45.869 -111.142
C 338.613 48.270 -113.359
C 338.911 52.104 -114.344
C 338.110 55.101 -115.790
C 340.079 57.037 -118.551
C 342.107 59.755 -120.524
C 342.376 60.884 -123.682
C 342.744 62.897 -126.492
C 344.230 64.395 -129.022
C 346.066 66.070 -131.393
C 347.137 67.804 -134.236
C 348.658 68.208 -137.061
C 349.059 69.362 -140.559
C 351.663 69.792 -142.999
C 354.874 71.197 -145.258
C 357.632 69.989 -147.679
C 359.289 69.463 -150.326
C 361.692 69.076 -152.659
C 363.826 68.188 -155.018
C 367.206 67.084 -156.485
C 369.763 65.456 -157.087
C 372.280 63.772 -157.683
C 374.771 62.190 -159.276
C 376.484 60.218 -162.011
C 379.405 57.943 -161.588
C 382.266 56.361 -162.818
C 383.650 53.361 -163.297
C 386.608 50.864 -162.923
C 388.450 48.318 -164.968
C 390.711 46.266 -165.690
C 392.376 43.374 -165.396
C 393.890 40.436 -164.876
C 394.517 37.036 -165.490
C 396.610 34.568 -164.284
C 399.744 32.023 -163.500
C 400.287 29.304 -162.542
C 400.931 25.562 -161.499
C 401.877 22.818 -160.772
C 402.521 19.444 -159.481
C 403.382 17.046 -157.480
C 403.334 14.445 -155.650
C 402.689 12.125 -153.421
C 402.345 9.957 -150.977
C 401.422 7.518 -148.463
C 400.806 5.121 -146.218
C 399.987 3.269 -143.769
C 398.999 2.872 -139.938
C 397.854 0.940 -137.439
C 397.187 -1.067 -134.935
C 397.116 -2.079 -131.929
C 396.575 -2.941 -128.213
C 394.728 -2.117 -125.826
C 392.775 -2.221 -122.964
C 391.531 -1.327 -119.954
C 389.220 -1.265 -116.873
C 387.455 -0.734 -114.128
C 387.318 1.418 -110.663
C 385.940 2.138 -108.348
C 383.353 4.152 -105.752
C 381.641 5.175 -103.481
C 380.138 6.151 -100.518
C 378.936 7.734 -97.815
C 377.020 9.555 -95.781
C 374.090 10.865 -94.626
C 371.673 12.716 -93.205
C 369.059 14.295 -92.167
C 366.667 16.429 -90.644
C 363.900 17.878 -89.509
C 361.842 19.721 -87.990
C 360.132 22.589 -86.533
C 357.726 23.788 -84.680
C 356.487 26.877 -83.550
C 353.871 28.510 -82.606
C 350.905 30.316 -80.792
C 346.335 30.827 -79.787
C 345.883 34.724 -78.036
C 341.397 35.311 -77.641
C 337.114 36.255 -76.857
C 335.647 36.321 -72.445
C 332.154 35.734 -70.807
C 332.584 37.315 -68.562
C 332.529 40.451 -65.892
C 332.959 41.739 -63.149
C 333.088 44.735 -60.099
C 337.049 46.991 -55.843
C 337.303 48.336 -52.222
C 339.255 51.740 -48.378
C 338.412 54.679 -47.724
C 338.171 59.032 -47.995
C 336.300 61.337 -46.677
C 336.072 63.894 -44.229
C 335.309 66.439 -42.178
C 334.318 68.812 -40.070
C 334.497 71.775 -38.525
C 334.283 74.395 -36.472
C 334.155 77.384 -34.749
C 333.780 79.922 -32.736
C 333.615 82.372 -30.613
C 333.686 84.805 -28.385
C 332.991 86.074 -25.190
C 333.011 87.133 -21.914
C 332.945 88.944 -18.877
C 332.991 91.436 -16.402
C 333.244 92.555 -13.619
C 331.716 93.186 -9.930
C 332.153 94.494 -6.603
C 332.658 95.656 -3.224
C 333.323 96.754 -0.303
C 333.788 98.049 2.938
C 334.364 99.159 5.925
C 335.534 98.531 9.278
C 336.767 97.231 12.052
C 338.665 96.283 14.303
C 341.078 95.839 16.694
C 341.885 95.860 20.500
C 344.108 94.440 22.893
C 346.733 93.525 25.194
C 348.961 92.549 27.392
C 351.761 91.363 29.695
C 353.283 90.265 31.776
C 355.154 88.104 33.391
C 356.958 85.717 35.274
C 359.420 83.012 35.632
C 361.305 80.732 35.869
C 363.970 78.255 36.355
C 366.071 76.096 36.686
C 366.246 71.939 36.990
C 367.421 68.446 37.298
C 369.746 66.224 35.795
C 371.593 63.350 35.746
C 372.784 60.656 35.020
C 373.280 57.461 34.274
C 374.148 55.012 31.727
C 374.770 51.326 31.496
C 376.596 48.422 30.541
C 376.168 45.464 28.651
C 376.659 41.977 28.323
C 377.201 40.021 25.289
C 377.814 37.370 22.978
C 377.452 34.615 21.852
C 377.641 31.738 20.296
C 376.919 28.987 17.609
C 376.580 27.696 14.269
C 375.659 25.544 12.330
C 374.547 24.095 9.440
C 375.152 22.377 6.566
C 371.905 21.465 3.807
C 369.868 19.345 0.916
C 368.402 20.533 -2.224
C 367.208 19.948 -5.118
C 364.937 20.322 -7.937
C 362.823 19.942 -10.029
C 360.525 20.235 -12.627
C 358.802 21.506 -14.910
C 357.482 22.588 -17.979
C 354.214 22.794 -20.020
C 351.387 22.941 -22.552
C 349.087 25.266 -23.637
C 345.678 27.165 -24.067
C 343.484 29.036 -25.459
C 341.405 30.933 -27.437
C 338.893 32.719 -28.667
C 336.042 34.443 -28.835
C 333.670 36.781 -29.324
C 332.027 39.547 -29.999
C 328.619 41.394 -30.856
C 326.478 43.626 -32.321
C 324.449 46.487 -30.604
C 321.551 48.776 -29.279
C 320.984 52.049 -28.742
C 319.518 55.191 -28.501
C 318.032 57.788 -27.121
C 316.222 60.228 -25.519
C 314.740 63.239 -24.532
C 314.282 65.845 -22.673
C 313.700 69.433 -21.952
C 312.729 71.530 -19.199
C 310.608 73.612 -16.274
C 311.054 75.268 -12.812
C 311.352 77.457 -10.543
C 311.179 79.278 -7.711
C 311.567 81.037 -4.943
C 311.508 81.719 -1.158
C 312.091 81.553 1.872
C 312.739 81.372 4.885
C 313.480 82.178 8.055
C 315.079 84.088 10.900
C 315.924 82.730 14.266
C 316.457 83.138 17.694
C 318.714 82.674 20.109
C 319.755 81.303 23.597
C 321.700 82.393 26.611
C 322.802 82.278 29.546
C 324.717 81.060 32.011
C 326.691 79.636 34.307
C 329.629 79.305 36.202
C 330.831 77.260 38.710
C 331.773 75.461 42.286
C 333.850 73.800 43.524
C 336.798 71.793 45.194
C 338.782 70.294 46.858
C 341.354 68.138 48.345
C 342.832 65.513 49.534
C 344.878 63.123 50.003
C 346.833 60.501 49.743
C 348.494 57.668 49.657
C 350.615 54.779 49.124
C 352.625 52.119 48.913
C 354.185 49.423 48.283
C 354.251 45.781 46.688
C 356.002 43.061 45.778
C 357.633 40.254 45.329
C 358.044 37.130 44.965
C 358.378 33.424 43.966
C 357.930 31.583 41.476
C 358.278 29.073 39.111
C 357.423 26.571 37.010
C 357.722 23.940 34.213
C 357.444 21.673 31.823
C 354.940 18.894 30.192
C 354.417 17.033 28.181
C 353.145 15.384 24.555
C 352.485 13.686 22.143
C 351.664 11.283 19.788
C 350.223 9.239 17.551
C 348.964 7.992 14.726
C 348.716 7.599 11.347
C 347.733 7.016 8.188
C 347.140 6.758 5.027
C 345.873 6.143 1.770
C 345.441 5.782 -1.505
C 344.307 5.053 -4.356
C 342.123 4.590 -7.234
C 341.649 3.429 -10.248
C 339.138 3.270 -12.705
C 338.523 -1.372 -15.750
C 335.819 0.285 -17.558
C 333.084 -1.853 -20.510
C 331.057 -0.925 -23.416
C 330.708 1.603 -27.720
C 327.643 2.465 -29.818
C 323.661 2.469 -30.953
C 321.286 2.960 -31.164
C 318.125 3.989 -32.834
C 316.279 5.017 -35.973
C 313.132 5.414 -37.610
C 312.054 8.224 -39.742
C 311.243 10.690 -41.821
C 309.265 11.854 -44.805
C 307.692 14.713 -46.343
C 305.510 18.337 -47.056
C 302.946 21.086 -46.328
C 300.273 23.234 -46.592
C 298.949 23.989 -50.594
C 298.268 27.290 -51.463
C 295.079 27.313 -53.475
C 291.644 28.594 -56.689
C 289.738 29.118 -59.335
C 287.060 28.310 -62.787
C 285.027 30.644 -64.242
C 282.243 32.247 -66.431
C 280.028 34.228 -66.281
C 276.827 35.096 -67.764
C 274.499 39.868 -64.121
C 272.558 37.642 -63.974
C 269.339 35.840 -64.639
C 265.185 32.888 -65.233
C 263.279 30.464 -63.395
C 260.994 27.810 -61.252
C 259.983 25.325 -59.711
C 258.695 22.379 -58.547
C 255.275 19.829 -60.245
C 253.907 17.757 -56.937
C 251.944 13.790 -53.843
C 251.156 9.033 -54.566
C 250.875 6.555 -51.399
C 249.079 5.964 -50.505
C 248.108 2.923 -47.899
C 245.738 0.494 -45.791
C 243.705 -1.187 -46.547
C 240.481 -2.217 -48.886
C 237.359 -2.865 -47.348
C 236.897 -7.308 -51.072
C 235.481 -10.847 -48.730
C 233.692 -13.668 -46.121
C 230.773 -13.472 -43.082
C 229.526 -16.618 -42.505
C 227.774 -19.228 -39.574
C 225.238 -19.074 -39.994
C 224.043 -19.137 -37.327
C 219.682 -20.328 -35.490
C 218.543 -18.581 -31.357
C 214.867 -19.836 -30.530
C 213.517 -21.365 -28.884
C 214.022 -22.741 -23.885
C 213.663 -27.611 -25.442
C 212.327 -29.596 -23.479
C 211.579 -30.380 -20.207
C 211.053 -34.151 -18.576
C 208.653 -37.556 -18.062
C 206.693 -39.774 -15.869
C 203.419 -41.308 -14.930
C 205.188 -45.399 -13.098
C 204.716 -49.490 -11.156
C 204.105 -52.077 -8.037
C 204.045 -55.141 -5.812
C 202.496 -57.611 -6.123
C 201.997 -60.630 -3.379
C 201.278 -64.307 -1.545
C 203.304 -67.424 2.373
C 205.599 -69.330 6.716
C 206.116 -73.663 7.713
C 207.831 -76.434 9.826
C 207.322 -79.727 11.515
C 207.212 -81.634 14.748
C 208.547 -84.392 14.988
C 211.206 -85.577 19.253
C 213.300 -87.142 20.066
C 215.264 -89.564 20.925
C 215.978 -92.587 21.362
C 218.763 -94.998 22.228
C 220.123 -97.072 23.862
C 224.310 -99.174 25.068
C 226.625 -101.906 22.514
C 229.535 -103.980 22.871
C 234.153 -103.435 20.907
C 236.311 -104.194 17.927
C 238.572 -102.797 13.507
C 241.526 -101.464 13.280
C 244.456 -102.024 16.620
C 246.676 -102.194 18.778
C 249.306 -99.732 21.147
C 251.589 -96.473 23.501
C 252.858 -98.708 26.039
C 257.591 -98.987 24.374
C 260.543 -100.626 24.973
C 263.452 -100.237 23.800
C 266.796 -97.330 24.509
C 269.207 -95.273 23.168
C 272.951 -96.845 22.213
C 275.262 -94.684 22.915
C 278.040 -93.671 20.938
C 281.334 -92.832 17.349
C 286.308 -93.118 15.263
C 290.258 -92.566 15.122
C 292.297 -92.069 12.751
C 296.424 -91.562 11.371
C 299.124 -90.333 9.016
C 303.518 -89.903 9.149
C 307.277 -89.725 9.013
C 310.416 -90.261 8.590
C 313.905 -91.742 7.081
C 316.398 -93.146 4.378
C 319.924 -91.533 3.388
C 323.180 -91.101 1.745
C 324.326 -89.284 -2.510
C 325.971 -87.922 -4.599
C 331.327 -85.972 -3.440
C 334.726 -85.427 -4.829
C 336.471 -83.221 -6.759
C 337.575 -81.343 -8.564
C 339.601 -79.630 -10.088
C 341.834 -76.215 -9.729
C 342.337 -75.584 -13.559
C 343.509 -75.491 -16.973
C 344.862 -77.649 -19.678
C 348.831 -74.673 -22.648
C 350.779 -74.894 -25.770
C 349.505 -72.621 -27.816
C 351.204 -69.958 -29.806
C 352.627 -70.273 -33.983
C 354.792 -71.358 -35.556
C 357.612 -70.404 -34.717
C 361.712 -68.473 -37.803
C 363.875 -67.228 -36.752
C 368.303 -66.936 -37.113
C 371.640 -67.233 -34.725
C 374.321 -64.846 -33.164
C 376.844 -63.670 -30.696
C 377.869 -62.700 -26.341
C 380.192 -60.946 -21.605
C 380.414 -58.203 -19.498
C 378.140 -56.683 -15.009
C 380.350 -56.012 -12.759
C 381.351 -56.365 -9.956
C 383.468 -56.666 -7.510
C 384.734 -55.230 -4.525
C 386.258 -54.398 -1.652
C 388.017 -53.600 1.054
C 388.446 -52.788 4.272
C 389.494 -51.687 7.241
C 390.275 -50.890 10.509
C 391.446 -49.889 13.382
C 392.500 -48.671 16.201
C 393.406 -47.241 19.033
C 395.542 -45.169 20.890
C 397.120 -42.623 22.587
C 398.599 -40.466 24.968
C 399.648 -38.854 27.907
C 400.770 -36.612 29.573
C 403.916 -34.430 30.871
C 405.146 -31.675 32.838
C 406.353 -28.815 34.676
C 407.194 -26.242 36.366
C 408.357 -23.543 38.305
C 409.308 -20.963 40.016
C 410.055 -17.436 40.124
C 410.499 -14.232 39.461
C 410.084 -11.193 39.064
C 409.262 -7.870 39.208
C 410.507 -4.277 40.028
C 409.917 -0.861 39.211
C 408.900 2.587 38.887
C 408.176 5.756 38.464
C 407.029 9.347 37.881
C 406.859 12.080 37.288
C 406.225 14.808 35.574
C 405.803 17.770 33.690
C 404.060 19.854 31.216
C 402.721 21.459 29.109
C 400.853 23.710 26.891
C 399.368 25.481 24.930
C 399.660 26.630 20.930
C 399.050 28.166 17.621
C 396.444 28.529 15.239
C 395.033 29.991 12.492
C 393.828 30.514 9.757
C 393.243 30.762 6.501
C 391.370 29.549 3.626
C 390.974 30.388 -0.002
C 389.122 31.087 -2.962
C 388.731 29.857 -6.255
C 388.383 30.509 -9.714
C 386.509 28.627 -12.217
C 384.989 27.520 -15.252
C 384.916 26.926 -18.189
C 384.160 26.277 -21.310
C 383.601 24.191 -24.573
C 382.280 21.473 -26.523
C 382.230 19.795 -29.057
C 381.813 17.088 -31.102
C 379.949 15.325 -33.338
C 381.393 11.530 -34.918
C 381.814 8.477 -37.658
C 381.390 4.869 -37.187
C 380.981 1.949 -38.390
C 381.467 -1.646 -38.685
C 382.241 -4.406 -39.564
C 382.869 -7.814 -39.894
C 383.096 -10.853 -39.180
C 382.591 -14.306 -38.793
C 384.340 -17.728 -39.135
C 385.466 -21.323 -39.616
C 386.725 -23.860 -37.653
C 389.300 -26.333 -36.020
C 390.344 -28.984 -34.558
C 390.988 -32.071 -33.184
C 392.394 -34.732 -31.787
C 394.634 -36.668 -30.249
C 396.259 -38.744 -28.156
C 397.133 -40.686 -25.652
C 399.492 -43.506 -24.156
C 400.429 -46.260 -22.354
C 402.846 -46.418 -19.291
C 405.849 -47.236 -16.902
C 406.382 -47.711 -13.614
C 407.546 -48.868 -10.550
C 409.344 -48.977 -7.791
C 411.544 -49.036 -5.154
C 413.110 -49.552 -2.069
C 414.270 -48.736 0.837
C 414.888 -49.124 4.470
C 416.979 -47.725 7.037
C 420.144 -46.767 9.577
C 421.410 -43.962 11.913
C 422.159 -42.334 14.524
C 423.624 -40.405 16.869
C 424.579 -38.231 19.164
C 426.511 -35.226 20.592
C 427.566 -32.360 21.063
C 428.557 -29.472 21.518
C 429.479 -26.596 22.975
C 429.425 -23.766 25.483
C 430.508 -20.254 24.866
C 431.768 -17.191 25.977
C 431.095 -13.924 26.102
C 432.073 -10.207 25.504
C 431.864 -6.900 27.257
C 432.422 -3.857 27.780
C 432.119 -0.578 27.163
C 431.693 2.629 26.312
C 430.160 5.784 26.489
C 430.548 8.895 25.041
C 431.686 12.718 24.039
C 430.649 15.139 22.747
C 429.109 18.435 21.239
C 428.359 21.133 20.188
C 427.059 24.112 18.483
C 426.578 26.372 16.213
C 425.227 28.276 14.052
C 423.598 29.567 11.513
C 422.325 30.894 8.791
C 420.434 32.093 5.943
C 418.786 33.461 3.379
C 417.313 34.255 0.677
C 416.696 33.659 -3.206
C 414.918 34.321 -5.980
C 413.484 35.324 -8.751
C 413.162 35.835 -11.865
C 412.623 35.887 -15.679
C 411.866 33.930 -18.000
C 410.536 32.615 -20.919
C 410.373 30.903 -23.825
C 408.873 29.225 -26.951
C 408.051 27.521 -29.663
C 409.560 25.411 -32.813
C 409.114 23.820 -35.060
C 408.472 20.454 -37.456
C 407.927 18.426 -39.630
C 407.597 16.500 -42.490
C 407.835 14.286 -44.999
C 407.562 11.518 -46.839
C 406.081 8.640 -47.914
C 405.356 5.605 -49.162
C 404.273 2.707 -50.074
C 403.743 -0.548 -51.384
C 402.471 -3.440 -52.414
C 402.042 -6.265 -53.747
C 402.481 -9.703 -54.869
C 401.434 -12.243 -56.632
C 402.347 -15.554 -57.384
C 402.658 -18.142 -59.335
C 403.392 -22.515 -59.602
C 405.015 -25.627 -60.486
C 403.801 -28.960 -61.780
C 401.861 -30.569 -65.412
C 399.448 -33.123 -68.208
C 398.802 -35.570 -70.651
C 398.010 -38.201 -72.326
C 398.478 -40.655 -74.238
C 397.354 -41.866 -77.102
C 397.003 -43.591 -80.320
C 399.334 -46.698 -83.201
C 400.483 -47.833 -85.124
C 400.292 -49.740 -88.243
C 397.851 -51.273 -90.194
C 397.873 -54.524 -92.334
C 397.031 -55.979 -94.774
C 394.692 -58.761 -97.267
C 393.431 -61.780 -99.671
C 390.997 -60.714 -102.230
C 388.585 -60.254 -104.256
C 387.249 -63.139 -105.986
C 384.640 -66.324 -104.674
C 382.099 -68.634 -104.086
C 379.725 -71.926 -103.278
C 377.139 -73.003 -103.912
C 373.827 -73.844 -106.591
C 371.258 -74.790 -108.065
C 368.350 -76.463 -110.478
C 364.635 -77.440 -109.810
C 362.711 -76.571 -111.634
C 361.947 -75.622 -118.475
C 357.662 -73.840 -115.948
C 357.508 -70.132 -118.798
C 354.285 -68.197 -121.005
C 353.279 -66.240 -124.391
C 352.376 -63.903 -126.920
C 350.575 -63.808 -128.711
C 348.149 -63.910 -131.327
C 348.990 -60.820 -135.483
C 345.816 -59.103 -136.812
C 343.338 -57.442 -139.048
C 342.393 -56.619 -140.969
C 341.672 -53.325 -143.614
C 336.052 -54.317 -145.914
C 333.735 -52.038 -145.152
C 333.731 -47.807 -147.567
C 332.187 -48.034 -153.053
C 329.862 -47.087 -154.602
C 329.905 -43.786 -154.670
C 330.764 -39.088 -155.804
C 329.777 -37.038 -160.219
C 329.231 -35.115 -162.213
C 329.459 -32.450 -164.987
C 327.788 -28.941 -166.165
C 324.585 -26.468 -167.374
C 324.055 -22.896 -167.740
C 321.932 -17.770 -168.145
C 318.877 -16.819 -168.895
C 318.043 -16.615 -170.370
C 316.595 -16.787 -172.841
C 316.322 -14.263 -173.761
C 314.249 -15.583 -176.661
C 311.376 -16.491 -179.581
C 312.889 -14.936 -183.484
C 309.334 -12.396 -185.112
C 307.679 -10.757 -188.678
C 304.523 -11.804 -189.827
C 303.045 -11.748 -193.059
C 301.499 -11.265 -196.791
C 302.391 -10.263 -199.749
C 302.959 -7.221 -200.513
C 303.220 -5.654 -204.848
C 302.038 -8.104 -207.239
C 298.579 -8.619 -208.728
C 298.307 -11.472 -212.609
C 296.080 -15.750 -213.099
C 296.135 -17.756 -215.127
C 295.007 -20.242 -216.607
C 294.481 -22.348 -217.840
C 294.095 -24.523 -216.046
C 293.478 -27.220 -216.620
C 291.749 -30.698 -215.900
C 293.601 -33.828 -217.322
C 295.011 -37.086 -216.202
C 292.803 -40.138 -218.615
C 292.235 -44.190 -217.765
C 292.084 -48.118 -219.117
C 287.191 -51.252 -221.183
C 288.128 -56.149 -220.670
C 286.673 -58.717 -223.221
C 285.903 -61.842 -222.803
C 284.841 -65.446 -223.426
C 285.772 -69.535 -223.938
C 287.326 -72.023 -221.824
C 290.131 -75.182 -219.338
C 293.140 -76.545 -219.669
C 296.214 -79.758 -217.311
C 299.540 -81.860 -217.448
C 301.358 -84.539 -214.791
C 304.231 -85.752 -216.038
C 308.881 -89.341 -216.221
C 311.170 -91.332 -215.308
C 313.804 -92.625 -214.921
C 315.937 -94.818 -213.661
C 318.206 -97.346 -214.776
C 319.242 -102.547 -215.500
C 321.734 -104.040 -212.865
C 324.978 -106.348 -212.797
C 328.555 -108.779 -210.177
C 330.538 -111.172 -207.979
C 333.207 -112.180 -206.094
C 336.878 -114.503 -206.777
C 339.279 -115.817 -203.873
C 342.876 -116.844 -203.336
C 345.971 -117.716 -201.598
C 348.089 -122.097 -200.982
C 351.169 -123.535 -201.937
C 353.666 -125.148 -200.209
C 356.868 -125.712 -198.809
C 362.128 -126.472 -199.252
C 363.485 -123.567 -199.765
C 365.751 -121.270 -200.538
C 370.111 -119.918 -201.491
C 372.786 -117.122 -199.991
C 376.186 -114.201 -200.274
C 381.154 -114.510 -200.138
C 385.073 -112.507 -200.356
C 387.098 -110.503 -199.435
C 387.802 -107.085 -199.170
C 390.247 -104.582 -199.668
C 392.571 -101.638 -199.109
C 394.783 -99.451 -198.729
C 396.289 -96.818 -196.162
N -33.597 -18.019 52.183
N 68.454 162.762 -19.353
N 132.406 289.029 88.321
N 178.375 190.260 145.813
N 140.311 156.609 -151.011
N 227.188 238.553 -177.970
N 281.902 125.827 -98.328
N 217.714 179.901 -357.617
N 310.220 245.414 -323.638
N 254.805 46.029 -150.182
N 366.126 28.045 -139.056
N 344.139 55.543 7.733
N 404.856 -6.004 -1.907
