# Supplementary material for: Impact of DNA methylation on 3D genome structure
Source: Nat Commun. 2021 May 28;12:3243. doi: 10.1038/s41467-021-23142-8 (PMC8163762; doi:10.1038/s41467-021-23142-8)
Supplement: Supplementary file 7 — Supplementary Software 2 [file 41467_2021_23142_MOESM7_ESM.zip › Supplementary_Software2/test/output_pos/cartnucl_000000_000066.xyz]

2888
generated by Juergen Walther
C 0.000 0.000 0.000
C 2.873 -0.625 3.139
C 3.953 -1.022 6.438
C 4.736 -1.568 9.681
C 6.217 -3.398 12.076
C 6.683 -7.224 13.336
C 8.147 -9.042 15.595
C 7.802 -11.733 17.881
C 8.084 -14.202 20.137
C 8.456 -16.449 22.559
C 8.418 -19.519 23.891
C 8.297 -22.219 25.845
C 8.408 -25.249 27.497
C 8.408 -27.819 29.504
C 8.157 -30.383 31.479
C 7.660 -33.014 33.408
C 6.858 -34.452 36.505
C 5.392 -35.912 39.256
C 4.361 -38.025 41.899
C 3.768 -40.740 44.048
C 2.408 -42.256 46.264
C 1.779 -42.916 50.203
C 0.041 -44.740 52.776
C -1.825 -46.454 55.346
C -3.586 -48.090 57.445
C -5.303 -49.898 59.930
C -7.027 -51.529 62.134
C -9.965 -51.738 64.216
C -12.849 -51.251 65.748
C -15.850 -51.218 66.495
C -19.167 -51.831 67.093
C -21.863 -52.611 69.787
C -25.345 -52.246 70.444
C -28.927 -52.465 70.826
C -32.164 -52.494 71.341
C -35.969 -52.506 71.612
C -38.634 -52.198 72.421
C -41.654 -50.922 72.593
C -44.840 -49.448 73.013
C -47.805 -47.656 71.786
C -50.121 -46.081 70.805
C -53.240 -44.581 69.582
C -55.737 -43.197 68.564
C -57.363 -39.355 68.500
C -59.555 -36.434 67.912
C -61.243 -34.803 65.250
C -63.563 -32.615 64.023
C -64.947 -30.312 62.614
C -65.942 -27.330 61.552
C -66.004 -24.915 58.831
C -67.533 -21.576 58.099
C -69.352 -19.228 56.134
C -68.930 -16.042 54.656
C -70.242 -12.840 53.927
C -69.628 -10.729 51.014
C -69.686 -8.080 48.621
C -69.669 -5.212 47.749
C -69.881 -2.329 46.206
C -68.731 0.856 44.246
C -67.056 2.638 41.609
C -65.969 5.210 40.409
C -63.991 7.305 38.569
C -63.438 9.151 35.765
C -59.706 11.343 35.258
C -57.224 14.342 33.900
C -53.995 14.079 32.190
C -51.676 15.380 30.437
C -48.258 16.077 29.400
C -45.599 17.343 28.836
C -42.306 18.095 27.994
C -39.320 17.709 27.140
C -36.277 17.494 25.400
C -32.564 18.533 25.557
C -28.944 19.569 25.058
C -25.829 18.189 25.572
C -22.348 17.446 27.228
C -19.292 16.507 27.406
C -15.997 15.591 27.037
C -12.810 14.804 27.523
C -9.960 14.027 29.073
C -7.110 12.574 30.122
C -4.588 10.529 30.630
C -0.891 9.894 31.930
C 2.279 8.608 32.037
C 3.825 6.255 34.743
C 6.076 4.752 37.584
C 7.265 1.746 38.517
C 9.270 -0.834 39.703
C 10.495 -3.048 41.813
C 11.800 -5.050 44.279
C 13.369 -7.604 46.084
C 13.539 -10.193 48.013
C 14.738 -13.519 49.124
C 14.656 -15.600 52.053
C 15.366 -17.355 55.769
C 13.657 -19.530 58.466
C 12.884 -22.002 60.290
C 12.052 -24.065 62.822
C 10.800 -26.225 64.984
C 8.996 -27.376 68.181
C 6.838 -27.807 70.350
C 4.633 -28.240 72.467
C 2.584 -29.656 74.712
C 0.400 -32.323 76.267
C -2.525 -31.749 78.503
C -4.680 -32.763 81.058
C -7.896 -33.316 81.765
C -11.043 -32.803 83.992
C -13.849 -34.818 85.448
C -16.342 -35.435 87.250
C -19.559 -35.182 88.150
C -22.796 -34.726 88.865
C -26.212 -35.532 88.766
C -29.165 -34.293 90.057
C -32.420 -33.359 92.390
C -35.235 -32.563 92.161
C -39.070 -31.754 91.783
C -41.993 -31.144 91.967
C -45.485 -30.060 91.641
C -48.115 -28.170 91.657
C -50.718 -26.570 90.772
C -52.926 -24.623 89.323
C -55.069 -22.415 88.171
C -57.341 -20.226 86.391
C -59.630 -18.266 84.950
C -61.354 -16.082 83.413
C -61.694 -12.435 81.867
C -63.421 -10.246 79.991
C -65.333 -8.003 78.558
C -66.449 -5.116 77.863
C -67.342 -1.568 76.655
C -66.222 0.648 74.752
C -66.000 3.249 72.471
C -64.986 6.156 71.083
C -64.529 8.945 68.466
C -63.731 11.502 66.527
C -61.785 15.088 66.438
C -60.874 17.279 64.972
C -58.434 19.711 62.602
C -57.146 21.843 60.890
C -55.990 24.682 59.278
C -54.303 27.345 58.130
C -52.182 29.283 56.436
C -50.270 30.193 53.763
C -47.969 31.468 51.673
C -45.866 32.321 49.380
C -43.302 33.722 47.367
C -41.294 34.642 44.884
C -39.091 36.056 43.126
C -35.975 37.529 41.947
C -34.331 39.182 39.662
C -31.095 40.404 39.031
C -29.337 41.301 37.179
C -27.544 44.036 38.538
C -26.322 45.904 39.446
C -24.301 49.521 39.594
C -24.296 52.812 38.271
C -25.004 55.702 39.728
C -26.719 57.356 44.278
C -27.453 59.404 48.610
C -25.678 62.309 50.668
C -25.883 64.017 51.491
C -24.965 66.049 54.901
C -25.116 68.686 57.471
C -20.722 72.632 59.083
C -17.268 75.660 55.891
C -16.811 78.282 52.984
C -16.741 80.844 50.352
C -16.997 83.738 47.931
C -15.193 86.189 46.431
C -14.511 89.130 44.046
C -9.294 90.017 41.952
C -7.156 91.221 40.579
C -4.862 91.270 37.994
C -2.771 93.319 35.074
C -2.471 93.798 32.573
C -2.925 93.989 28.569
C -3.997 94.813 26.280
C -5.327 96.495 23.816
C -1.531 99.812 21.070
C -0.521 99.379 16.882
C 1.109 99.468 13.670
C 2.155 94.551 10.204
C 2.780 91.268 6.813
C 5.927 90.698 4.846
C 7.820 90.058 3.779
C 9.762 86.539 1.731
C 9.148 84.673 0.251
C 10.241 83.552 -2.603
C 9.319 83.386 -5.565
C 9.249 81.782 -9.107
C 10.790 80.902 -11.966
C 11.483 78.553 -12.952
C 11.918 75.185 -14.833
C 14.279 74.721 -17.797
C 16.366 73.177 -20.914
C 16.256 74.177 -24.290
C 17.090 73.235 -27.088
C 16.792 71.810 -31.082
C 17.283 69.708 -33.571
C 20.180 68.341 -35.616
C 19.152 65.954 -39.781
C 19.619 65.332 -43.232
C 20.410 66.098 -45.924
C 23.187 66.828 -49.080
C 23.256 66.328 -50.391
C 19.314 67.138 -54.047
C 15.657 66.671 -58.173
C 14.483 65.017 -61.627
C 16.615 63.498 -65.174
C 19.360 61.650 -65.110
C 22.247 58.811 -65.665
C 23.588 59.974 -69.427
C 25.767 59.615 -71.824
C 25.381 57.968 -76.121
C 20.757 59.155 -82.620
C 22.492 56.205 -85.320
C 22.249 53.339 -90.030
C 25.288 52.491 -92.312
C 25.927 50.675 -95.778
C 28.010 49.294 -99.377
C 30.483 47.950 -103.213
C 33.120 47.957 -106.334
C 34.391 47.166 -110.317
C 34.242 48.803 -112.138
C 32.259 51.315 -115.491
C 35.908 50.552 -117.503
C 39.027 49.643 -119.008
C 40.096 48.048 -122.982
C 43.112 49.780 -123.972
C 45.319 50.799 -126.150
C 46.527 51.483 -129.934
C 51.106 51.903 -132.055
C 52.379 50.026 -134.855
C 54.381 50.079 -138.687
C 58.475 48.367 -140.917
C 62.211 47.943 -141.388
C 65.453 47.951 -143.876
C 69.583 52.465 -145.095
C 72.673 54.604 -146.391
C 77.794 53.329 -145.783
C 79.475 57.081 -146.488
C 84.002 57.901 -146.480
C 86.803 59.762 -145.282
C 90.727 62.353 -146.014
C 94.239 64.298 -146.943
C 96.737 67.810 -147.435
C 98.783 68.185 -142.859
C 100.659 71.018 -141.043
C 102.460 74.872 -139.169
C 103.108 77.911 -136.651
C 103.787 80.703 -134.958
C 108.619 83.735 -134.977
C 109.509 88.087 -135.274
C 112.209 92.614 -133.628
C 112.962 96.021 -132.066
C 112.148 99.468 -130.461
C 109.480 103.277 -129.930
C 106.068 105.859 -130.044
C 105.361 108.954 -130.690
C 103.056 112.268 -130.579
C 101.171 114.291 -131.369
C 98.401 116.673 -130.154
C 96.196 120.349 -130.668
C 94.454 121.003 -129.700
C 91.863 123.867 -129.179
C 89.169 126.927 -129.584
C 86.315 128.141 -127.574
C 84.310 129.543 -125.775
C 82.391 131.605 -123.392
C 79.978 132.978 -122.233
C 80.629 136.159 -122.539
C 82.778 139.488 -120.766
C 80.301 142.870 -119.503
C 80.628 146.903 -116.773
C 77.271 148.155 -114.858
C 75.438 150.574 -112.733
C 74.018 152.027 -110.416
C 74.248 152.906 -106.343
C 73.519 153.466 -103.343
C 73.068 155.661 -101.094
C 74.318 157.798 -99.580
C 72.707 160.709 -97.359
C 73.286 162.624 -94.253
C 77.862 161.854 -90.412
C 78.533 162.294 -86.623
C 77.498 163.226 -83.688
C 76.495 162.172 -80.454
C 75.533 161.781 -77.261
C 74.346 161.550 -74.165
C 74.404 160.635 -70.946
C 73.740 159.780 -67.791
C 73.521 159.033 -64.428
C 72.776 158.332 -61.331
C 72.015 157.394 -58.318
C 71.282 156.200 -55.331
C 68.961 155.122 -52.931
C 66.848 153.391 -50.836
C 65.174 151.874 -48.115
C 64.261 150.571 -44.983
C 62.669 148.904 -43.047
C 59.303 148.259 -40.902
C 57.454 146.152 -38.642
C 55.541 143.958 -36.510
C 54.036 141.867 -34.626
C 52.262 139.782 -32.412
C 50.667 137.733 -30.477
C 48.395 134.954 -30.129
C 46.339 132.415 -30.609
C 45.154 129.596 -31.074
C 44.313 126.275 -31.129
C 41.767 123.577 -29.958
C 40.446 120.398 -30.872
C 39.594 116.936 -31.430
C 38.602 113.865 -32.004
C 37.727 110.248 -32.846
C 36.430 107.835 -33.435
C 35.247 105.353 -35.228
C 33.732 102.782 -37.124
C 33.601 100.453 -39.965
C 33.447 98.687 -42.344
C 33.406 96.123 -44.971
C 33.333 94.125 -47.249
C 31.543 93.737 -50.997
C 30.504 92.512 -54.329
C 31.939 91.294 -57.338
C 31.753 89.699 -60.354
C 31.840 89.024 -63.311
C 31.402 88.937 -66.599
C 32.840 89.504 -69.893
C 31.871 89.029 -73.479
C 32.365 87.931 -76.831
C 32.454 89.240 -80.115
C 31.574 88.932 -83.527
C 33.422 90.042 -86.472
C 34.471 90.696 -89.822
C 34.079 91.546 -92.669
C 34.245 92.156 -95.884
C 34.887 94.139 -99.195
C 36.801 96.171 -101.464
C 37.003 97.938 -103.929
C 38.124 100.384 -106.038
C 39.974 101.360 -108.722
C 40.153 105.557 -109.878
C 40.556 108.776 -112.423
C 42.737 111.704 -112.127
C 44.163 114.237 -113.427
C 45.378 117.663 -113.612
C 45.810 120.556 -114.270
C 46.807 123.886 -114.447
C 48.231 126.579 -113.730
C 50.388 129.344 -113.535
C 50.442 133.200 -113.412
C 51.071 136.941 -113.598
C 51.697 139.510 -111.389
C 51.100 142.665 -109.129
C 51.837 145.297 -107.463
C 53.095 148.143 -105.996
C 53.515 150.958 -104.290
C 52.922 153.498 -102.210
C 53.054 155.812 -99.769
C 53.860 157.615 -97.142
C 53.574 160.994 -95.077
C 54.535 163.627 -93.114
C 53.333 164.493 -89.501
C 51.780 166.292 -86.380
C 52.376 166.550 -83.078
C 52.706 167.725 -79.823
C 51.928 168.304 -76.675
C 50.757 169.037 -73.530
C 50.449 169.828 -70.136
C 49.810 169.281 -67.014
C 50.379 169.460 -63.357
C 48.593 168.866 -60.295
C 46.101 169.156 -56.964
C 44.289 166.976 -54.339
C 43.539 165.563 -51.606
C 41.976 164.245 -48.926
C 40.714 162.483 -46.433
C 38.019 160.542 -44.493
C 35.890 158.441 -43.717
C 33.801 156.293 -42.973
C 32.026 154.002 -41.287
C 31.361 151.175 -38.865
C 28.631 148.651 -39.119
C 26.396 146.392 -37.669
C 25.451 143.190 -37.703
C 22.717 140.436 -37.965
C 21.769 137.211 -36.306
C 19.989 134.721 -35.616
C 18.540 131.769 -36.259
C 17.171 128.853 -37.162
C 17.019 125.352 -37.385
C 14.858 122.966 -38.635
C 11.839 120.240 -39.241
C 11.247 117.792 -40.745
C 10.612 114.370 -42.588
C 9.707 111.779 -43.778
C 8.971 108.770 -45.747
C 7.741 106.838 -48.037
C 7.443 104.808 -50.469
C 7.573 103.239 -53.348
C 7.341 101.823 -56.302
C 7.660 100.252 -59.551
C 7.764 98.609 -62.458
C 7.957 97.569 -65.455
C 7.790 98.289 -69.362
C 8.285 97.234 -72.514
C 8.330 96.036 -75.564
C 7.582 95.821 -78.639
C 7.059 95.998 -82.452
C 8.044 97.661 -84.913
C 9.060 98.571 -88.100
C 9.280 100.362 -90.954
C 10.559 101.539 -94.392
C 11.382 102.998 -97.243
C 10.316 105.933 -99.870
C 10.884 107.406 -102.169
C 12.419 110.374 -104.684
C 13.295 112.178 -106.945
C 13.769 114.076 -109.803
C 13.988 116.444 -112.170
C 15.066 118.984 -114.042
C 17.410 120.975 -115.517
C 19.145 123.471 -116.948
C 21.203 125.642 -118.156
C 22.862 128.429 -119.595
C 25.047 130.523 -120.969
C 26.412 132.980 -122.399
C 27.385 136.347 -123.390
C 29.031 138.323 -125.401
C 29.637 141.750 -125.904
C 27.966 146.125 -127.631
C 27.621 149.787 -128.330
C 23.309 153.276 -128.719
C 22.721 153.470 -132.466
C 22.167 155.717 -135.696
C 22.747 157.683 -139.491
C 20.241 158.103 -142.145
C 16.145 159.102 -143.773
C 15.697 161.414 -145.988
C 14.423 162.651 -148.665
C 15.810 164.997 -149.867
C 14.742 163.968 -155.520
C 13.681 165.308 -158.685
C 12.266 167.249 -161.558
C 13.681 171.348 -163.788
C 12.442 173.638 -164.542
C 10.023 173.474 -167.253
C 8.547 176.689 -169.091
C 8.623 176.065 -172.390
C 8.607 173.313 -180.590
C 4.477 173.363 -183.592
C 2.734 175.246 -185.690
C 0.366 176.399 -184.981
C -2.992 178.089 -185.042
C -4.167 179.446 -187.495
C -2.930 181.945 -191.679
C -5.498 184.018 -193.221
C -3.808 188.089 -193.986
C -4.305 190.460 -196.492
C -5.281 193.838 -197.627
C -4.758 195.330 -200.775
C -6.325 199.018 -201.357
C -6.317 198.331 -207.040
C -5.723 201.017 -208.272
C -2.809 200.576 -211.196
C -4.246 201.977 -214.120
C -2.235 203.124 -216.817
C -2.716 203.104 -219.585
C -2.180 203.772 -222.075
C 0.747 202.339 -223.402
C 4.217 202.949 -225.416
C 6.286 200.688 -227.986
C 9.646 203.728 -227.775
C 13.118 206.275 -227.900
C 15.866 208.169 -228.643
C 19.444 209.098 -229.937
C 23.031 206.943 -228.952
C 25.471 204.492 -232.049
C 29.523 203.478 -230.653
C 32.082 202.665 -229.699
C 35.309 203.659 -226.790
C 37.170 204.866 -225.381
C 40.980 208.323 -225.523
C 43.979 207.927 -224.546
C 45.707 210.752 -222.272
C 48.297 213.706 -222.338
C 51.149 216.743 -221.582
C 55.269 215.278 -219.478
C 54.483 219.128 -215.743
C 56.651 221.263 -212.469
C 58.350 222.960 -208.033
C 60.902 226.766 -207.737
C 62.222 229.769 -206.717
C 61.423 230.861 -204.602
C 61.663 234.188 -201.434
C 63.054 236.690 -200.741
C 63.628 240.945 -198.447
C 63.737 244.218 -199.007
C 56.699 245.871 -193.542
C 57.371 249.395 -193.626
C 55.340 250.512 -193.163
C 52.464 253.438 -193.809
C 51.183 256.712 -194.977
C 47.759 258.343 -194.986
C 45.514 259.271 -193.078
C 46.194 258.214 -187.562
C 45.694 259.401 -183.970
C 44.185 259.735 -181.406
C 43.501 262.593 -179.805
C 42.747 263.388 -175.983
C 38.909 267.711 -176.000
C 37.441 270.221 -173.226
C 35.290 271.877 -171.484
C 32.275 272.064 -168.347
C 27.968 274.002 -167.352
C 23.989 276.706 -165.682
C 20.461 278.150 -164.455
C 16.650 278.672 -163.080
C 14.942 279.215 -159.710
C 14.782 278.763 -155.176
C 13.865 280.503 -152.417
C 12.346 282.898 -149.600
C 12.031 286.361 -147.520
C 12.235 286.340 -145.018
C 9.626 287.733 -143.720
C 7.940 286.417 -140.163
C 7.109 285.435 -135.383
C 5.145 285.120 -132.198
C 3.590 284.728 -129.252
C 3.793 285.293 -126.182
C 4.524 283.317 -123.808
C 4.776 282.264 -119.964
C 3.902 279.632 -117.284
C 5.285 278.482 -114.167
C 7.905 278.792 -111.650
C 10.928 278.916 -109.273
C 13.675 277.855 -107.226
C 14.750 275.341 -105.108
C 15.197 273.543 -103.217
C 18.781 272.603 -101.995
C 19.821 272.821 -97.985
C 20.606 269.289 -94.600
C 23.087 265.181 -92.050
C 25.174 263.288 -92.397
C 27.945 261.950 -91.822
C 30.574 259.321 -90.158
C 32.317 257.081 -88.917
C 34.109 255.111 -86.925
C 35.642 253.893 -83.903
C 40.295 255.308 -83.290
C 43.282 254.286 -81.625
C 46.791 254.640 -80.267
C 49.655 254.464 -79.184
C 53.208 254.403 -80.060
C 55.304 252.309 -77.153
C 57.263 248.450 -74.404
C 58.642 247.248 -73.596
C 61.373 246.688 -70.119
C 61.586 243.014 -67.949
C 63.937 241.490 -65.137
C 66.741 239.842 -62.955
C 65.554 243.373 -56.617
C 68.912 243.197 -53.840
C 68.618 243.400 -50.489
C 69.994 242.309 -47.444
C 69.130 240.916 -43.804
C 69.127 237.156 -42.770
C 68.648 234.545 -41.260
C 68.092 232.003 -40.008
C 66.488 228.951 -38.079
C 64.789 226.658 -34.530
C 63.322 229.389 -32.060
C 60.061 229.411 -30.554
C 57.584 231.854 -28.421
C 53.323 231.321 -26.822
C 51.095 228.422 -24.802
C 49.086 228.719 -21.931
C 46.608 230.687 -21.324
C 45.468 233.010 -19.702
C 44.116 234.963 -18.413
C 41.128 237.053 -14.599
C 40.170 238.981 -11.676
C 38.430 240.632 -9.485
C 35.184 241.610 -8.442
C 32.405 242.773 -6.961
C 29.770 244.187 -5.510
C 26.772 244.223 -4.022
C 23.761 244.943 -2.782
C 20.724 245.314 -1.180
C 17.846 246.155 0.101
C 14.875 246.920 1.161
C 11.761 247.568 2.040
C 8.945 249.659 2.078
C 5.964 251.295 1.545
C 2.711 252.674 1.711
C -0.607 253.470 2.549
C -3.356 254.623 2.131
C -5.844 257.804 1.945
C -9.157 259.086 1.352
C -12.438 260.381 0.594
C -15.411 261.300 -0.116
C -18.664 262.514 -0.699
C -21.660 263.538 -1.377
C -24.032 264.743 -3.813
C -25.597 265.725 -6.549
C -27.234 265.802 -9.172
C -29.456 265.437 -11.754
C -32.431 267.028 -13.693
C -33.984 267.052 -16.898
C -35.922 266.587 -19.907
C -37.614 266.384 -22.707
C -39.443 265.851 -26.013
C -40.740 266.156 -28.477
C -41.164 266.180 -31.732
C -41.613 266.469 -35.227
C -41.008 265.436 -38.702
C -40.387 264.674 -41.502
C -40.081 263.502 -44.967
C -39.676 262.598 -47.832
C -37.361 263.661 -51.136
C -35.797 263.788 -54.485
C -34.131 261.657 -56.783
C -32.926 260.904 -59.890
C -31.134 260.220 -62.241
C -28.783 260.185 -64.583
C -25.749 258.627 -65.849
C -23.499 258.916 -68.829
C -21.627 257.658 -71.586
C -18.305 257.613 -72.798
C -16.067 257.897 -75.521
C -12.886 256.188 -76.052
C -9.806 255.016 -77.426
C -7.174 255.315 -78.829
C -4.345 254.967 -80.445
C -0.490 254.634 -81.027
C 2.788 253.265 -80.469
C 5.808 253.374 -80.798
C 9.126 252.905 -80.123
C 12.025 251.181 -80.575
C 15.632 252.310 -78.406
C 19.679 252.721 -77.732
C 21.651 251.732 -74.807
C 24.461 251.111 -73.443
C 26.983 251.133 -70.819
C 29.407 251.642 -69.130
C 31.832 251.834 -66.640
C 33.232 251.523 -63.858
C 35.171 250.489 -61.119
C 37.581 251.778 -58.395
C 40.227 252.453 -55.756
C 40.318 253.030 -52.360
C 40.582 254.952 -48.947
C 41.137 255.379 -45.822
C 42.050 255.369 -42.506
C 42.650 256.158 -39.339
C 42.652 257.843 -36.461
C 42.336 258.821 -33.254
C 41.643 259.020 -30.048
C 42.241 260.705 -26.504
C 42.604 260.960 -23.111
C 40.290 262.830 -20.582
C 38.899 265.285 -17.856
C 36.671 265.234 -15.334
C 35.036 265.739 -12.309
C 32.941 267.057 -10.134
C 30.896 268.793 -7.990
C 28.820 269.778 -5.351
C 26.037 270.577 -3.912
C 23.487 270.568 -1.223
C 20.562 272.411 -0.244
C 17.908 275.248 1.272
C 14.280 276.516 0.878
C 11.213 277.072 1.438
C 8.135 278.411 1.751
C 4.953 279.294 1.743
C 1.871 281.381 0.768
C -0.363 282.738 -0.880
C -2.597 284.039 -2.567
C -5.588 285.116 -3.633
C -9.325 285.069 -4.210
C -11.143 286.712 -7.018
C -13.998 288.199 -8.372
C -16.174 287.975 -10.894
C -18.135 289.541 -13.865
C -21.596 289.526 -15.305
C -23.969 290.414 -17.156
C -25.596 290.669 -20.074
C -26.994 290.829 -23.109
C -29.112 289.741 -25.690
C -30.015 290.776 -28.858
C -31.739 292.575 -32.130
C -32.276 292.097 -34.974
C -33.195 291.281 -38.715
C -34.103 291.085 -41.559
C -34.675 290.490 -45.136
C -34.376 290.684 -48.355
C -33.906 289.960 -51.417
C -32.744 288.938 -54.310
C -31.476 288.297 -57.272
C -30.011 287.054 -60.344
C -28.880 286.028 -63.315
C -27.278 285.114 -65.904
C -23.905 285.027 -68.007
C -22.155 283.807 -70.604
C -20.637 282.972 -73.385
C -18.572 283.208 -75.782
C -15.670 283.276 -78.315
C -12.613 282.622 -78.447
C -9.494 281.589 -79.553
C -6.164 281.639 -80.112
C -2.649 280.422 -81.110
C 0.546 279.799 -81.689
C 4.269 281.468 -81.757
C 7.025 281.157 -82.055
C 11.042 280.431 -81.147
C 14.026 279.951 -81.090
C 17.462 279.802 -81.493
C 20.800 280.114 -81.344
C 23.996 279.747 -80.465
C 26.712 278.064 -79.273
C 29.639 277.126 -77.916
C 32.232 275.804 -76.525
C 35.342 275.035 -75.000
C 38.028 273.548 -73.726
C 40.877 272.941 -72.519
C 43.933 273.067 -70.541
C 46.946 271.960 -69.943
C 49.623 272.509 -67.732
C 51.395 272.207 -62.987
C 53.711 273.607 -58.911
C 56.979 273.219 -56.442
C 59.509 272.536 -54.306
C 62.091 275.139 -55.652
C 64.516 277.205 -54.099
C 66.537 277.592 -52.272
C 65.427 279.712 -48.958
C 66.195 280.404 -45.948
C 67.723 281.635 -42.872
C 69.780 282.019 -39.585
C 71.408 281.132 -37.679
C 73.742 280.846 -35.419
C 76.764 279.554 -33.793
C 78.286 278.339 -32.137
C 79.216 278.134 -29.904
C 84.025 282.604 -27.445
C 88.100 281.760 -28.794
C 90.740 281.279 -26.867
C 93.517 280.182 -25.489
C 97.406 279.524 -25.651
C 98.830 277.204 -22.672
C 100.894 275.615 -20.984
C 102.412 273.574 -17.959
C 102.793 270.430 -17.235
C 105.242 266.754 -17.874
C 103.893 262.833 -15.683
C 105.933 261.249 -14.511
C 106.343 259.719 -12.279
C 107.633 257.137 -10.789
C 107.087 254.495 -8.486
C 107.135 251.803 -6.481
C 107.417 249.250 -4.371
C 106.583 246.291 -3.049
C 106.085 243.601 -1.141
C 105.516 240.567 0.406
C 105.193 237.937 2.307
C 104.657 235.420 4.285
C 103.874 232.948 6.326
C 103.815 231.493 9.517
C 103.072 230.340 12.674
C 102.358 228.439 15.571
C 101.548 225.897 17.855
C 100.657 224.733 20.484
C 101.404 223.779 24.341
C 100.213 222.435 27.463
C 98.965 221.244 30.632
C 97.651 220.153 33.327
C 96.449 218.828 36.361
C 95.209 217.711 39.135
C 93.547 218.384 42.265
C 92.015 219.749 44.851
C 89.883 220.874 46.790
C 87.158 221.567 48.747
C 85.686 221.533 52.348
C 83.273 223.165 54.397
C 80.418 224.355 56.256
C 77.977 225.555 58.086
C 74.986 227.038 59.932
C 73.271 228.266 61.777
C 71.435 230.609 63.162
C 69.647 233.158 64.836
C 67.531 236.161 64.914
C 65.945 238.670 64.949
C 63.578 241.471 65.104
C 61.748 243.886 65.187
C 62.060 248.015 65.691
C 61.309 251.625 65.987
C 59.598 254.192 64.232
C 58.176 257.292 64.026
C 57.493 260.146 63.257
C 57.556 263.402 62.618
C 57.482 266.029 60.101
C 57.392 269.770 59.975
C 56.158 272.927 58.883
C 57.297 275.859 57.265
C 57.326 279.389 57.054
C 57.594 281.499 54.088
C 57.753 284.282 51.858
C 58.663 286.997 50.970
C 59.129 289.922 49.569
C 60.671 292.634 47.207
C 61.767 293.975 44.055
C 63.290 296.043 42.429
C 65.080 297.419 39.862
C 65.227 299.297 37.028
C 69.007 299.845 34.930
C 71.785 301.759 32.560
C 73.625 300.484 29.659
C 75.383 300.994 27.054
C 78.055 300.404 24.654
C 80.541 300.559 22.984
C 83.210 300.039 20.812
C 85.136 298.619 18.794
C 86.834 297.467 15.944
C 90.360 296.881 14.492
C 93.552 296.431 12.484
C 95.690 293.850 11.684
C 98.846 291.516 11.745
C 100.994 289.408 10.651
C 103.131 287.310 8.959
C 105.571 285.238 8.085
C 108.159 283.146 8.316
C 110.259 280.521 8.115
C 111.625 277.580 7.579
C 114.864 275.313 7.223
C 116.926 272.857 6.028
C 118.228 269.691 7.906
C 120.521 266.984 9.582
C 120.555 263.649 10.023
C 121.537 260.329 10.338
C 122.403 257.509 11.805
C 123.566 254.793 13.556
C 124.446 251.576 14.614
C 124.223 248.873 16.374
C 124.197 245.218 16.982
C 124.381 242.919 19.738
C 125.656 240.471 22.864
C 124.386 238.780 26.098
C 123.407 236.580 28.154
C 122.832 234.661 30.866
C 121.730 232.883 33.421
C 121.021 232.075 37.115
C 119.931 232.221 40.002
C 118.783 232.390 42.863
C 117.387 231.591 45.805
C 115.071 229.826 48.218
C 113.819 231.176 51.458
C 112.632 230.734 54.713
C 110.057 231.423 56.723
C 108.594 232.809 60.050
C 106.016 231.899 62.614
C 104.430 232.068 65.316
C 102.278 233.456 67.477
C 100.125 235.061 69.472
C 96.962 235.729 70.845
C 95.604 237.838 73.218
C 94.276 239.631 76.673
C 92.243 241.520 77.624
C 89.328 243.856 78.868
C 87.289 245.558 80.245
C 84.792 247.996 81.384
C 83.476 250.759 82.444
C 81.705 253.390 82.686
C 80.184 256.263 82.239
C 78.944 259.298 82.026
C 77.345 262.466 81.298
C 75.766 265.382 80.892
C 74.705 268.285 80.154
C 75.397 271.952 78.781
C 74.203 274.914 77.736
C 73.056 277.931 77.170
C 73.123 281.093 76.917
C 73.455 284.840 76.086
C 74.576 286.683 73.819
C 74.985 289.293 71.574
C 76.519 291.721 69.798
C 77.068 294.458 67.145
C 78.060 296.743 64.970
C 81.154 299.204 63.957
C 82.265 301.040 62.176
C 84.369 302.616 58.923
C 85.664 304.286 56.762
C 87.196 306.629 54.724
C 89.267 308.528 52.890
C 91.162 309.682 50.400
C 92.060 310.148 47.143
C 93.661 310.694 44.240
C 94.839 310.970 41.250
C 96.738 311.512 38.301
C 97.794 311.917 35.177
C 99.505 312.576 32.611
C 102.210 312.830 30.186
C 103.364 314.012 27.369
C 106.273 313.906 25.398
C 107.837 313.556 22.315
C 108.253 312.883 18.609
C 107.393 311.412 15.427
C 106.816 310.133 11.723
C 107.678 309.464 8.614
C 107.134 309.046 4.522
C 107.002 312.294 1.002
C 107.992 311.638 -2.116
C 108.151 313.474 -4.797
C 111.810 312.662 -6.437
C 112.782 309.812 -8.598
C 114.799 307.648 -12.105
C 115.871 305.999 -15.418
C 118.116 306.324 -17.742
C 117.949 305.379 -20.849
C 119.020 304.018 -23.208
C 118.144 301.872 -25.967
C 118.435 301.103 -29.127
C 116.156 297.158 -31.061
C 117.229 293.224 -32.807
C 118.094 289.947 -34.634
C 115.472 288.793 -36.039
C 115.846 286.582 -36.678
C 116.382 282.770 -36.397
C 115.121 279.534 -35.548
C 114.227 275.352 -36.799
C 114.794 273.512 -39.050
C 116.617 273.426 -44.201
C 119.485 271.225 -46.892
C 120.968 269.278 -49.147
C 121.566 265.935 -51.338
C 122.327 263.697 -53.600
C 127.984 261.097 -54.441
C 130.332 258.765 -56.507
C 132.904 259.377 -59.420
C 135.968 259.836 -62.538
C 137.023 259.253 -65.993
C 139.168 259.369 -69.415
C 142.593 256.470 -69.674
C 141.960 254.233 -73.182
C 142.308 254.044 -77.080
C 144.162 252.484 -79.686
C 147.789 253.301 -83.447
C 150.056 251.282 -85.739
C 153.950 253.600 -88.032
C 155.773 254.207 -90.176
C 159.759 254.958 -91.459
C 162.237 254.804 -93.092
C 164.069 250.979 -95.684
C 164.970 247.837 -99.324
C 168.386 252.158 -98.860
C 171.188 253.744 -100.365
C 174.978 253.903 -102.042
C 177.604 253.919 -104.402
C 180.336 253.235 -105.765
C 180.686 251.401 -109.001
C 182.922 251.358 -110.909
C 187.036 250.589 -113.229
C 185.580 248.481 -117.566
C 188.532 246.676 -120.326
C 190.767 246.311 -122.482
C 191.896 247.133 -126.726
C 193.359 248.274 -129.772
C 190.635 245.566 -133.327
C 192.173 242.266 -134.134
C 192.405 241.597 -137.931
C 193.024 240.874 -142.107
C 194.065 237.079 -145.207
C 195.468 237.105 -149.074
C 193.991 231.553 -149.674
C 193.092 229.523 -152.649
C 192.737 227.110 -155.574
C 190.127 227.251 -157.641
C 188.519 226.023 -160.794
C 184.017 229.277 -162.927
C 182.111 229.644 -165.373
C 178.253 229.346 -168.354
C 177.684 229.283 -173.559
C 175.190 228.661 -177.516
C 174.650 227.340 -179.577
C 172.898 223.447 -181.632
C 171.945 220.662 -180.632
C 171.927 217.073 -180.464
C 167.273 214.348 -182.417
C 162.000 213.134 -183.875
C 162.552 211.084 -181.541
C 160.980 208.829 -182.517
C 160.411 205.772 -183.151
C 157.989 203.618 -183.682
C 157.855 200.804 -183.689
C 158.193 197.888 -183.167
C 157.983 193.884 -182.413
C 156.450 191.267 -182.814
C 153.752 190.776 -184.206
C 153.122 187.911 -183.360
C 150.280 186.127 -183.259
C 151.121 183.806 -180.373
C 149.851 180.219 -178.286
C 151.453 177.143 -176.834
C 154.478 175.446 -175.473
C 155.409 171.464 -175.328
C 154.458 168.078 -176.168
C 157.185 165.579 -179.342
C 158.230 163.247 -180.657
C 159.160 159.235 -179.480
C 155.655 154.395 -180.609
C 154.262 149.938 -184.028
C 152.471 146.486 -185.155
C 152.791 143.299 -183.794
C 154.159 141.262 -184.517
C 152.374 138.351 -184.456
C 159.808 136.138 -181.872
C 159.809 132.822 -183.384
C 160.823 129.973 -183.364
C 161.148 129.548 -187.819
C 161.911 127.406 -190.013
C 159.569 125.139 -192.623
C 160.434 122.388 -194.158
C 158.794 120.072 -196.217
C 159.100 116.761 -197.510
C 159.671 115.109 -200.565
C 159.901 111.855 -202.107
C 159.729 109.133 -203.871
C 160.617 105.705 -204.080
C 161.099 102.459 -204.786
C 161.688 99.328 -205.738
C 161.643 95.996 -205.429
C 162.157 92.704 -205.584
C 162.217 89.252 -205.593
C 162.717 86.046 -205.911
C 163.379 82.870 -206.038
C 164.168 79.668 -205.942
C 166.265 76.987 -206.792
C 168.616 74.478 -206.958
C 170.391 71.423 -207.123
C 171.364 68.048 -207.067
C 173.285 65.733 -206.954
C 176.018 63.342 -208.730
C 178.344 60.605 -208.465
C 180.792 57.974 -208.150
C 182.892 55.625 -207.642
C 185.153 52.943 -207.344
C 187.294 50.549 -206.929
C 190.653 49.520 -206.110
C 193.833 49.360 -205.240
C 196.470 49.170 -203.634
C 199.049 48.492 -201.483
C 202.450 46.663 -201.007
C 205.474 46.829 -199.132
C 208.224 46.612 -196.806
C 210.866 46.485 -194.870
C 213.769 46.512 -192.394
C 216.284 46.522 -191.159
C 218.941 47.699 -189.633
C 221.933 48.943 -188.218
C 223.824 51.225 -186.046
C 225.340 53.175 -184.399
C 227.258 55.204 -182.016
C 228.823 57.009 -180.151
C 231.091 60.504 -180.374
C 233.163 63.453 -179.545
C 233.187 66.208 -177.307
C 234.733 68.813 -175.726
C 235.524 71.564 -174.722
C 236.457 74.737 -174.451
C 235.507 78.143 -173.589
C 237.137 81.500 -173.280
C 237.905 84.569 -171.645
C 237.618 88.055 -172.172
C 239.052 91.281 -171.967
C 237.406 94.478 -171.344
C 236.728 97.937 -170.774
C 237.019 100.877 -171.281
C 237.056 104.153 -171.217
C 235.942 107.831 -171.948
C 233.609 110.563 -172.114
C 232.836 113.349 -173.053
C 230.879 115.972 -174.038
C 229.265 118.887 -173.345
C 226.914 120.899 -176.413
C 225.166 124.076 -178.375
C 221.691 124.502 -179.455
C 219.308 126.369 -180.444
C 216.406 127.321 -182.423
C 214.515 128.588 -184.376
C 211.842 129.504 -186.408
C 209.044 129.433 -187.808
C 205.699 129.922 -188.759
C 203.437 130.608 -191.809
C 200.828 131.600 -194.385
C 198.503 130.007 -196.367
C 196.822 128.429 -199.544
C 194.458 127.385 -201.436
C 191.586 126.606 -203.160
C 189.367 125.547 -205.389
C 188.062 124.016 -208.050
C 186.242 122.120 -210.154
C 184.142 119.967 -211.480
C 182.113 118.641 -214.624
C 179.521 117.319 -216.425
C 179.412 113.912 -218.330
C 179.134 111.163 -221.116
C 177.974 108.020 -221.433
C 176.514 105.102 -222.629
C 176.303 102.109 -223.990
C 176.322 99.134 -225.706
C 175.571 95.968 -226.993
C 175.894 92.774 -227.375
C 174.744 89.266 -227.694
C 176.027 86.065 -228.707
C 177.332 82.752 -230.877
C 179.611 79.646 -230.583
C 180.580 76.645 -230.287
C 182.158 73.677 -230.539
C 183.777 70.815 -230.234
C 186.742 68.385 -230.556
C 189.530 67.087 -230.252
C 192.317 65.812 -229.883
C 194.781 63.602 -229.346
C 196.537 60.614 -227.834
C 200.217 60.205 -227.404
C 203.071 58.211 -227.132
C 205.663 57.531 -225.140
C 209.477 57.082 -224.529
C 211.813 54.743 -222.759
C 214.555 53.465 -221.927
C 217.508 53.408 -220.347
C 220.419 53.616 -218.711
C 222.574 53.097 -215.987
C 225.876 53.717 -215.191
C 229.960 53.596 -214.723
C 232.075 54.526 -212.915
C 234.834 55.582 -210.312
C 237.233 56.161 -208.619
C 239.859 57.422 -206.387
C 242.320 59.197 -205.255
C 244.110 61.135 -203.477
C 245.363 63.627 -201.749
C 246.834 66.207 -200.345
C 247.997 69.069 -198.453
C 249.319 71.571 -196.677
C 250.240 74.291 -195.315
C 250.594 78.249 -195.437
C 251.305 81.132 -193.863
C 252.444 83.864 -192.456
C 253.665 86.788 -192.295
C 254.601 90.524 -192.209
C 253.256 93.321 -192.603
C 252.433 96.673 -192.279
C 251.695 99.845 -193.171
C 250.548 103.510 -192.869
C 249.514 106.639 -193.142
C 249.123 109.766 -195.735
C 248.196 112.346 -196.248
C 245.673 115.495 -197.346
C 244.304 118.122 -197.946
C 243.302 121.332 -198.772
C 242.157 124.148 -200.193
C 240.142 126.559 -201.312
C 237.357 128.527 -201.303
C 234.767 130.529 -202.061
C 232.067 132.260 -202.401
C 229.373 134.327 -203.434
C 226.642 136.211 -203.615
C 224.372 138.185 -204.561
C 221.828 139.902 -206.523
C 219.700 142.357 -206.839
C 217.339 143.592 -209.134
C 214.934 144.893 -211.047
C 213.138 147.564 -214.830
C 211.669 148.618 -218.062
C 210.978 149.945 -220.055
C 207.939 151.860 -221.797
C 205.850 154.939 -222.223
C 203.304 156.515 -223.484
C 202.070 158.375 -226.241
C 200.357 160.104 -228.552
C 198.600 162.008 -230.635
C 197.203 162.824 -233.565
C 195.849 164.315 -236.224
C 194.249 165.412 -239.080
C 192.820 166.947 -241.577
C 191.626 168.507 -244.161
C 190.641 170.066 -246.898
C 190.049 173.001 -248.724
C 190.136 175.745 -250.802
C 189.629 178.187 -253.309
C 188.644 179.967 -256.173
C 188.754 182.163 -258.229
C 188.063 185.993 -259.324
C 188.312 188.567 -261.830
C 188.715 191.183 -264.282
C 189.174 193.335 -266.594
C 189.432 195.823 -269.072
C 189.832 198.068 -271.370
C 191.858 200.681 -272.813
C 194.224 202.860 -273.558
C 196.738 204.238 -274.718
C 199.347 205.441 -276.584
C 200.795 208.502 -278.500
C 203.881 209.949 -279.530
C 206.924 211.063 -281.120
C 209.689 212.259 -282.412
C 213.034 213.346 -283.890
C 215.328 214.753 -284.672
C 218.448 215.773 -284.656
C 221.723 217.100 -284.537
C 225.339 216.841 -283.936
C 228.232 216.644 -283.304
C 231.883 216.377 -283.032
C 234.880 216.153 -282.643
C 237.716 217.041 -279.714
C 240.871 217.405 -277.818
C 243.656 215.460 -276.790
C 246.833 215.122 -275.578
C 249.257 214.422 -273.893
C 251.481 214.078 -271.455
C 253.097 211.845 -269.080
C 255.843 211.990 -266.537
C 258.818 210.856 -264.941
C 259.948 209.835 -261.749
C 262.449 209.915 -259.249
C 263.400 207.302 -256.885
C 265.009 205.419 -254.314
C 266.235 205.021 -251.607
C 267.846 204.027 -248.932
C 268.447 202.383 -245.433
C 268.256 199.754 -242.986
C 268.500 198.761 -240.124
C 267.942 196.883 -237.323
C 268.826 194.346 -235.234
C 266.378 193.386 -231.759
C 265.561 192.003 -227.961
C 263.010 189.612 -226.867
C 261.842 187.620 -224.674
C 259.286 185.986 -222.663
C 257.490 185.061 -220.448
C 255.016 183.649 -218.447
C 252.418 182.117 -217.612
C 250.059 179.745 -216.542
C 247.049 179.250 -214.179
C 244.292 178.142 -211.813
C 240.871 177.746 -211.932
C 237.050 178.470 -211.395
C 233.925 177.831 -211.108
C 230.736 176.616 -210.674
C 227.468 176.269 -210.217
C 224.230 177.022 -209.945
C 220.883 177.187 -210.265
C 217.761 176.811 -211.223
C 213.877 177.161 -210.482
C 210.546 176.375 -210.467
C 207.622 178.281 -212.217
C 204.330 180.295 -212.925
C 201.956 180.469 -215.303
C 198.934 180.776 -216.993
C 196.503 182.199 -218.701
C 193.981 183.981 -220.206
C 191.200 184.983 -222.077
C 189.631 186.403 -224.521
C 187.089 186.696 -227.202
C 185.666 189.214 -229.336
C 183.443 192.368 -230.917
C 183.509 195.001 -233.743
C 182.856 196.542 -236.431
C 182.217 198.844 -238.811
C 182.017 200.864 -241.415
C 182.400 204.159 -243.364
C 183.624 206.651 -244.720
C 184.903 209.103 -246.092
C 185.660 211.493 -248.319
C 186.276 213.052 -251.708
C 188.526 215.933 -252.433
C 189.441 218.706 -254.349
C 191.951 220.001 -256.129
C 194.382 222.911 -256.994
C 195.813 224.612 -260.012
C 197.367 226.795 -261.645
C 200.114 228.401 -262.693
C 202.998 229.865 -263.550
C 205.809 230.388 -265.589
C 208.565 232.467 -265.652
C 211.215 235.568 -266.176
C 214.085 236.083 -266.500
C 217.916 236.678 -267.191
C 220.710 237.587 -267.753
C 224.316 238.200 -268.062
C 227.343 239.080 -267.323
C 230.479 239.042 -266.783
C 233.527 238.428 -265.737
C 236.532 238.128 -264.444
C 239.810 237.245 -263.179
C 242.935 236.660 -262.153
C 245.655 235.892 -260.699
C 247.652 235.043 -257.367
C 250.465 233.950 -255.888
C 253.348 233.333 -254.458
C 255.552 233.354 -252.176
C 257.922 232.936 -249.168
C 258.194 231.202 -246.578
C 259.506 229.358 -243.951
C 259.983 228.252 -240.797
C 261.238 226.064 -237.886
C 261.928 224.419 -235.102
C 261.470 224.466 -231.047
C 261.807 223.195 -228.588
C 261.089 220.758 -225.266
C 261.131 219.159 -222.701
C 261.514 217.795 -219.541
C 261.238 216.735 -216.370
C 260.456 214.942 -213.668
C 259.755 212.091 -211.933
C 258.681 209.775 -209.750
C 257.688 207.240 -208.019
C 256.402 204.960 -205.623
C 255.567 202.273 -203.854
C 254.544 200.319 -201.601
C 252.571 198.734 -198.981
C 252.271 196.431 -196.687
C 249.960 195.309 -194.288
C 248.252 195.078 -190.359
C 247.271 194.047 -186.780
C 246.085 193.199 -182.837
C 245.791 189.934 -179.669
C 243.222 189.830 -176.509
C 241.517 188.649 -172.961
C 240.218 190.351 -170.343
C 241.149 189.812 -168.511
C 242.738 188.072 -164.897
C 242.482 187.533 -161.140
C 242.193 186.003 -158.109
C 244.480 183.633 -157.325
C 245.452 180.585 -155.351
C 247.673 179.879 -152.682
C 246.261 176.963 -150.128
C 245.673 174.292 -148.374
C 245.134 172.968 -145.128
C 244.507 171.182 -142.356
C 244.104 169.241 -139.687
C 242.630 168.228 -136.858
C 241.811 166.927 -133.898
C 240.493 165.603 -130.995
C 239.755 164.185 -128.153
C 239.097 162.984 -125.209
C 238.455 162.000 -122.126
C 239.465 160.634 -119.057
C 240.511 160.001 -115.839
C 240.853 159.041 -112.452
C 240.311 157.992 -109.143
C 240.970 157.597 -106.233
C 242.967 155.639 -103.314
C 243.745 155.302 -99.813
C 244.649 155.075 -96.328
C 245.302 155.059 -93.204
C 246.034 154.759 -89.773
C 246.737 154.650 -86.614
C 248.864 155.680 -83.889
C 251.167 157.054 -81.964
C 252.733 158.967 -80.105
C 253.859 161.171 -77.735
C 255.826 161.593 -74.406
C 257.763 163.964 -72.586
C 259.153 166.539 -70.473
C 260.629 168.774 -68.584
C 262.190 171.608 -66.562
C 263.868 173.239 -65.020
C 266.023 175.610 -64.309
C 268.527 177.976 -63.514
C 270.243 181.197 -63.948
C 271.699 183.741 -64.418
C 273.260 187.059 -64.576
C 274.621 189.753 -64.849
C 278.003 191.363 -66.687
C 280.622 193.669 -67.913
C 280.927 196.748 -69.652
C 282.692 199.490 -70.670
C 284.090 201.615 -72.324
C 286.039 203.272 -74.438
C 286.279 205.163 -77.538
C 288.876 207.067 -79.450
C 290.151 209.877 -81.227
C 291.485 210.685 -84.402
C 293.902 212.406 -86.326
C 293.559 213.859 -89.657
C 294.156 215.564 -92.736
C 295.754 216.299 -95.164
C 297.064 217.625 -97.859
C 297.851 218.154 -101.654
C 297.030 218.577 -105.130
C 297.825 218.646 -108.063
C 297.575 218.367 -111.461
C 297.122 219.782 -114.522
C 297.050 217.314 -118.112
C 297.550 216.412 -122.105
C 295.181 214.890 -124.449
C 294.271 214.230 -127.428
C 292.920 212.220 -130.145
C 292.537 210.563 -132.614
C 291.382 208.538 -135.199
C 289.502 206.676 -136.871
C 287.221 205.323 -139.173
C 286.691 202.378 -141.609
C 285.819 199.907 -144.358
C 283.943 197.033 -144.668
C 283.049 193.222 -144.961
C 281.326 190.633 -145.726
C 279.219 188.192 -146.923
C 277.735 185.323 -147.685
C 276.990 182.072 -147.705
C 275.464 179.076 -147.541
C 273.318 176.623 -147.115
C 272.219 172.867 -147.782
C 270.160 170.206 -148.406
C 269.405 167.158 -146.085
C 269.087 163.537 -144.610
C 266.974 161.804 -142.645
C 265.016 159.304 -141.231
C 264.142 156.884 -139.173
C 263.597 154.199 -137.103
C 262.172 151.669 -135.151
C 261.313 150.162 -132.422
C 259.064 148.289 -130.149
C 259.241 146.409 -127.091
C 259.810 143.449 -124.210
C 260.392 142.986 -120.418
C 259.908 142.296 -117.365
C 260.151 141.251 -114.169
C 260.267 140.756 -110.906
C 261.918 140.139 -107.487
C 263.642 140.485 -104.946
C 265.352 140.898 -102.409
C 266.357 141.036 -99.213
C 266.103 141.608 -95.484
C 268.886 142.592 -93.209
C 270.402 142.655 -90.063
C 271.596 144.717 -87.725
C 274.412 145.877 -85.306
C 274.810 147.049 -81.767
C 276.313 147.868 -79.138
C 278.208 149.874 -77.238
C 280.153 152.023 -75.567
C 280.777 154.717 -73.402
C 283.519 156.350 -72.084
C 286.744 157.562 -69.839
C 288.243 159.980 -69.124
C 290.046 163.296 -68.000
C 291.685 165.534 -66.879
C 293.592 168.567 -66.081
C 295.962 170.773 -66.062
C 297.598 173.486 -66.355
C 299.019 176.258 -67.388
C 300.776 178.816 -68.465
C 302.209 181.858 -69.811
C 303.675 184.691 -70.807
C 305.038 187.152 -72.284
C 306.955 188.638 -75.435
C 308.130 191.309 -77.102
C 309.666 193.861 -78.469
C 311.800 195.381 -80.259
C 314.042 197.089 -82.885
C 314.164 197.534 -85.979
C 314.684 198.947 -89.102
C 315.646 199.214 -92.328
C 316.026 200.661 -95.877
C 316.496 201.407 -99.064
C 318.348 200.197 -102.493
C 318.778 200.538 -105.228
C 318.301 200.244 -109.372
C 318.407 200.435 -112.386
C 319.137 200.720 -115.760
C 319.806 200.291 -119.019
C 319.470 199.799 -122.301
C 317.901 199.992 -125.323
C 316.788 199.550 -128.462
C 315.322 199.356 -131.329
C 314.247 198.669 -134.640
C 312.758 198.670 -137.611
C 311.972 198.113 -140.613
C 311.220 196.487 -143.785
C 310.516 196.710 -146.965
C 309.848 194.636 -149.724
C 307.053 194.621 -152.959
C 306.251 192.432 -156.250
C 305.441 192.075 -159.355
C 303.187 191.516 -162.443
C 303.173 190.262 -166.052
C 303.922 190.113 -168.193
C 301.367 190.131 -170.405
C 300.072 189.961 -172.366
C 298.022 191.838 -175.095
C 297.945 190.978 -178.953
C 298.391 191.186 -181.855
C 297.109 187.760 -183.748
C 295.448 184.921 -186.190
C 295.414 183.536 -188.654
C 294.660 182.145 -191.724
C 291.429 179.434 -192.540
C 290.544 177.314 -195.095
C 289.589 175.838 -198.289
C 289.663 175.457 -202.218
C 287.042 174.816 -205.008
C 284.291 172.260 -206.754
C 282.197 173.299 -209.878
C 280.803 169.268 -213.048
C 278.905 169.066 -216.708
C 277.411 170.600 -219.176
C 278.512 171.062 -222.450
C 278.287 173.599 -223.835
C 278.977 177.264 -226.290
C 281.883 181.565 -225.266
C 283.157 183.231 -226.840
C 285.136 185.246 -230.009
C 286.632 187.888 -233.381
C 288.333 190.013 -234.770
C 291.104 192.396 -238.377
C 292.621 194.626 -238.426
C 294.597 197.892 -240.875
C 296.636 201.026 -240.745
C 300.644 203.749 -241.692
C 303.920 206.259 -239.666
C 304.765 207.897 -243.175
C 305.233 208.099 -247.118
C 304.913 209.039 -250.517
C 303.200 211.689 -251.514
C 303.123 213.463 -254.629
C 302.528 215.167 -259.077
C 304.286 216.512 -262.767
C 304.793 217.406 -265.716
C 303.970 217.876 -269.449
C 305.542 216.856 -272.604
C 306.256 216.946 -276.054
C 305.702 217.394 -280.891
C 306.328 213.450 -283.391
C 307.126 211.456 -284.598
C 305.748 208.595 -286.109
C 304.490 205.185 -287.864
C 306.148 200.762 -288.209
C 305.019 197.304 -289.686
C 305.130 197.096 -293.694
C 304.040 196.393 -296.292
C 307.567 196.370 -298.455
C 308.998 197.311 -301.733
C 309.585 198.939 -305.256
C 307.631 202.163 -308.200
C 309.112 205.573 -310.581
C 310.320 207.794 -313.305
C 309.557 211.297 -315.328
C 310.099 214.595 -315.736
C 312.500 215.500 -316.639
C 314.258 218.983 -317.091
C 313.398 222.596 -317.581
C 313.858 224.639 -319.130
C 316.191 227.661 -319.958
C 316.911 231.054 -320.120
C 320.194 233.026 -322.602
C 321.533 235.933 -324.702
C 320.869 238.281 -327.829
C 323.107 238.450 -329.497
C 325.329 238.798 -331.084
C 327.401 236.231 -334.538
C 328.101 236.922 -337.629
C 331.378 235.982 -339.250
C 333.461 238.771 -340.999
C 334.977 235.389 -343.446
C 338.369 232.992 -344.564
C 341.358 232.191 -345.535
C 345.209 232.444 -348.091
C 348.956 234.596 -349.358
C 351.225 234.468 -351.923
C 353.322 231.969 -354.352
C 355.983 232.182 -356.803
C 357.306 231.607 -359.947
C 359.915 230.630 -363.686
C 362.964 230.318 -364.762
C 365.322 228.187 -366.336
C 367.923 226.669 -367.820
C 370.653 225.228 -369.053
C 372.471 223.642 -371.373
C 374.673 221.840 -373.114
C 376.821 220.257 -375.304
C 379.096 218.575 -376.926
C 381.216 216.697 -378.512
C 383.188 214.610 -380.137
C 385.683 212.145 -380.194
C 387.559 209.260 -380.288
C 389.725 206.582 -381.092
C 391.851 204.291 -382.698
C 393.353 201.708 -383.058
C 396.444 199.278 -382.120
C 398.122 196.123 -382.570
C 399.706 192.898 -382.899
C 400.935 189.987 -383.347
C 402.548 186.893 -383.818
C 403.881 183.971 -384.228
C 404.154 180.529 -383.184
C 403.833 177.591 -381.711
C 402.913 174.745 -380.924
C 401.864 171.489 -380.732
C 402.903 167.807 -380.026
C 401.583 164.700 -378.889
C 400.126 161.440 -378.372
C 398.909 158.474 -377.687
C 397.196 155.138 -376.985
C 396.432 152.638 -375.977
C 394.728 150.420 -374.258
C 393.098 148.019 -372.239
C 390.143 146.612 -370.567
C 387.774 145.579 -369.108
C 384.814 143.946 -367.678
C 382.368 142.715 -366.379
C 380.564 142.597 -362.619
C 378.260 141.930 -359.803
C 374.808 142.166 -359.010
C 372.087 141.430 -357.079
C 369.665 141.601 -355.260
C 367.564 142.169 -352.755
C 364.705 144.054 -351.526
C 362.519 144.143 -348.487
C 359.404 144.198 -346.761
C 357.634 146.207 -344.450
C 355.594 146.434 -341.570
C 352.993 148.876 -340.800
C 350.351 150.700 -339.238
C 348.950 152.005 -336.931
C 346.875 153.408 -334.819
C 345.077 156.239 -332.802
C 343.324 159.354 -332.404
C 342.270 161.609 -330.661
C 341.254 164.739 -329.733
C 338.776 166.998 -329.156
C 339.734 171.070 -327.935
C 339.156 174.708 -326.083
C 339.452 178.086 -327.472
C 338.873 181.212 -327.295
C 339.592 184.768 -327.586
C 340.177 187.662 -327.062
C 340.979 191.046 -327.212
C 341.888 193.812 -328.360
C 342.053 197.060 -329.685
C 343.825 200.463 -329.273
C 345.009 204.067 -329.091
C 347.353 206.038 -330.670
C 350.674 208.033 -331.307
C 352.604 210.239 -332.596
C 354.198 212.889 -334.102
C 356.413 215.122 -335.160
C 359.332 216.619 -335.764
C 362.001 218.113 -337.173
C 364.197 219.373 -339.268
C 367.307 221.737 -339.971
C 369.320 223.959 -341.622
C 372.909 223.354 -343.037
C 376.764 223.559 -343.739
C 378.862 223.203 -346.345
C 381.484 223.564 -348.599
C 384.383 222.987 -350.054
C 387.566 222.393 -351.198
C 390.470 222.129 -353.131
C 392.772 220.618 -354.826
C 395.100 220.093 -357.661
C 397.978 218.103 -358.483
C 401.830 216.550 -358.847
C 403.710 213.255 -359.578
C 405.416 211.030 -361.052
C 407.580 208.582 -361.882
C 409.247 205.907 -362.869
C 411.245 202.645 -362.463
C 412.040 199.754 -361.716
C 412.769 196.845 -360.983
C 413.920 193.699 -361.129
C 414.732 190.334 -362.652
C 414.951 187.088 -360.835
C 416.207 183.848 -360.482
C 415.285 180.651 -360.212
C 415.398 177.201 -358.419
C 415.655 173.561 -359.280
C 416.021 170.485 -358.784
C 415.064 167.462 -357.704
C 413.896 164.566 -356.503
C 412.266 161.463 -356.726
C 411.531 158.811 -354.641
C 411.574 155.359 -352.406
C 409.760 153.333 -351.307
C 407.298 150.512 -350.085
C 405.815 148.158 -348.986
C 403.505 145.694 -347.549
C 401.724 144.069 -345.387
C 399.282 142.759 -343.824
C 396.492 142.137 -342.213
C 393.919 141.526 -340.265
C 390.764 141.069 -338.543
C 387.936 140.377 -336.904
C 385.263 140.277 -335.187
C 382.937 141.818 -332.355
C 379.981 141.863 -330.756
C 377.284 141.578 -328.917
C 375.448 141.857 -326.345
C 373.144 142.753 -323.390
C 371.610 145.224 -322.236
C 369.214 147.221 -320.723
C 367.886 149.601 -318.730
C 365.287 152.001 -317.204
C 363.479 154.324 -315.699
C 363.536 157.153 -312.759
C 362.263 159.251 -311.434
C 360.965 163.107 -310.466
C 359.694 165.610 -309.345
C 358.270 168.185 -307.520
C 357.542 170.955 -305.771
C 356.759 174.093 -304.957
C 355.305 177.145 -305.410
C 354.445 180.392 -305.377
C 353.418 183.424 -305.774
C 352.725 186.902 -305.640
C 351.476 189.957 -306.029
C 350.807 193.024 -305.732
C 351.068 196.634 -305.316
C 349.621 199.531 -304.902
C 350.455 202.926 -304.535
C 347.803 204.702 -301.253
C 347.232 206.920 -299.324
C 346.320 209.507 -298.181
C 343.058 209.534 -296.435
C 342.164 212.210 -296.986
C 341.928 216.618 -296.597
C 342.544 220.892 -295.018
C 339.501 223.341 -294.569
C 340.579 227.740 -295.386
C 339.426 231.043 -296.761
C 335.677 234.233 -298.097
C 335.941 238.325 -297.844
C 335.260 241.030 -296.473
C 335.305 243.004 -295.610
C 335.792 245.109 -291.968
C 334.711 248.293 -290.691
C 331.024 251.102 -287.979
C 330.891 253.374 -285.661
C 330.214 256.774 -284.913
C 329.650 259.817 -283.613
C 329.356 262.818 -282.214
C 327.772 265.653 -281.400
C 326.868 268.745 -280.536
C 325.503 271.739 -279.492
C 324.725 274.753 -278.519
C 323.950 277.820 -277.791
C 323.111 280.973 -277.300
C 323.947 284.359 -276.931
C 324.599 287.721 -277.287
C 324.642 291.255 -277.167
C 323.880 294.651 -276.688
C 324.150 297.622 -277.093
C 326.105 301.098 -276.429
C 326.380 304.636 -277.041
C 326.749 308.147 -277.790
C 326.880 311.233 -278.590
C 327.112 314.691 -279.209
C 327.310 317.838 -279.944
C 328.631 320.433 -282.073
C 330.155 322.189 -284.417
C 330.846 323.684 -287.035
C 330.962 325.561 -289.899
C 332.195 328.869 -291.535
C 333.125 330.252 -294.682
C 333.434 331.819 -297.918
C 333.950 333.258 -300.818
C 334.368 334.692 -304.329
C 335.291 335.958 -306.652
C 336.604 336.289 -309.643
C 338.236 336.738 -312.746
C 339.088 335.720 -316.173
C 339.877 334.803 -318.884
C 340.512 334.014 -322.412
C 341.140 333.243 -325.275
C 344.224 331.407 -327.402
C 346.303 329.927 -330.080
C 346.055 327.546 -332.701
C 347.173 326.082 -335.578
C 348.205 324.113 -337.643
C 349.957 321.863 -339.340
C 350.177 318.441 -340.559
C 352.449 316.390 -342.717
C 353.202 314.128 -345.363
C 354.761 310.995 -345.875
C 356.912 308.957 -347.806
C 356.729 305.361 -348.399
C 357.335 302.037 -349.553
C 359.045 299.667 -350.222
C 360.368 296.873 -351.307
C 361.579 293.153 -351.273
C 361.236 289.614 -350.734
C 362.439 286.837 -350.445
C 362.812 283.594 -349.432
C 362.492 280.256 -350.011
C 363.643 277.361 -346.964
C 364.988 273.761 -345.469
C 363.506 271.629 -342.885
C 363.286 268.817 -341.406
C 362.961 266.536 -338.589
C 363.424 264.504 -336.433
C 363.268 262.373 -333.686
C 362.235 261.017 -331.061
C 360.785 258.894 -328.668
C 361.444 257.184 -325.273
C 361.700 255.027 -322.157
C 360.723 255.228 -318.859
C 360.923 255.760 -314.975
C 360.088 255.469 -311.897
C 358.916 254.687 -308.759
C 358.381 254.487 -305.490
C 358.532 255.166 -302.228
C 357.845 255.887 -299.012
C 356.382 256.675 -296.176
C 356.433 256.813 -292.209
C 355.274 256.642 -288.994
C 354.992 259.535 -286.386
C 355.411 261.788 -283.201
C 353.547 263.896 -281.355
C 352.119 265.668 -278.728
C 351.600 268.146 -276.620
C 351.461 270.731 -274.364
C 350.464 273.081 -271.970
C 349.612 275.994 -270.856
C 347.607 278.420 -268.900
C 347.787 281.839 -267.805
C 348.653 285.379 -265.779
C 348.728 289.210 -266.274
C 347.967 292.279 -266.097
C 347.968 295.640 -265.830
C 347.693 298.923 -266.053
C 348.885 302.533 -266.642
C 350.032 305.073 -267.978
C 351.149 307.591 -269.371
C 351.563 310.745 -270.433
C 350.580 314.191 -271.638
C 352.609 316.423 -273.827
C 353.537 319.595 -274.957
C 353.759 321.482 -277.702
C 355.750 323.815 -280.094
C 355.260 326.998 -282.014
C 356.057 329.490 -283.744
C 357.031 331.033 -286.554
C 358.050 332.326 -289.467
C 357.591 333.842 -292.601
C 359.561 334.992 -295.193
C 361.955 337.184 -297.719
C 362.630 337.446 -300.561
C 363.293 337.921 -304.414
C 364.086 338.632 -307.210
C 364.973 338.868 -310.763
C 366.645 338.591 -313.524
C 367.532 337.822 -316.480
C 368.316 336.304 -319.282
C 369.484 334.825 -321.972
C 370.258 332.941 -324.968
C 371.063 331.448 -327.846
C 371.946 329.567 -330.251
C 373.876 326.352 -331.572
C 374.553 324.221 -334.081
C 375.559 322.441 -336.643
C 377.471 320.555 -338.331
C 379.570 317.826 -340.059
C 380.058 314.740 -339.893
C 380.675 311.436 -340.742
C 382.030 308.345 -340.628
C 382.572 304.607 -341.383
C 383.327 301.394 -341.582
C 385.951 298.541 -340.306
C 386.703 295.857 -340.205
C 386.982 291.874 -338.962
C 387.510 288.924 -338.569
C 388.663 285.664 -338.376
C 389.929 282.677 -337.519
C 390.258 279.588 -336.304
C 389.193 276.471 -335.423
C 388.746 273.434 -334.056
C 387.857 270.568 -332.873
C 387.539 267.426 -331.254
C 386.592 264.411 -330.227
C 386.466 261.564 -328.876
C 386.681 258.811 -326.501
C 386.455 255.616 -325.869
C 386.804 253.375 -323.182
C 384.054 250.434 -320.429
C 383.281 248.911 -316.869
C 382.810 244.215 -316.528
C 383.759 241.916 -312.703
C 386.304 238.929 -311.433
C 390.128 236.218 -310.146
C 391.673 232.798 -308.758
C 395.440 229.692 -308.476
C 397.115 227.064 -306.443
C 396.453 225.574 -302.056
C 391.707 223.269 -299.607
C 390.049 219.441 -298.054
C 390.490 216.907 -296.107
C 391.424 213.828 -293.907
C 391.303 211.652 -289.071
C 391.707 210.286 -286.583
C 389.496 205.669 -284.290
C 387.976 203.201 -283.220
C 388.014 200.704 -281.736
C 384.641 198.839 -280.645
C 380.504 194.902 -280.098
C 382.864 193.382 -276.894
C 383.659 191.779 -274.468
C 386.093 189.138 -274.571
C 384.255 186.690 -270.993
C 384.365 182.204 -269.704
C 382.844 178.531 -269.032
C 383.701 175.810 -266.431
C 381.958 173.733 -264.635
C 380.658 172.020 -261.951
C 379.206 169.064 -260.261
C 380.344 167.826 -257.754
C 380.793 167.227 -254.776
C 379.980 170.438 -250.509
C 378.788 168.881 -246.262
C 377.831 169.785 -243.054
C 377.314 168.614 -240.245
C 375.554 168.767 -236.139
C 377.098 166.356 -233.618
C 380.361 168.277 -230.610
C 383.538 169.173 -228.308
C 387.630 169.623 -226.655
C 388.337 172.454 -222.889
C 389.005 172.965 -218.763
C 392.236 173.575 -217.811
C 393.829 173.642 -214.389
C 395.190 173.154 -211.785
C 395.634 177.180 -209.484
C 398.873 178.343 -208.699
C 400.317 176.820 -205.402
C 402.317 176.825 -204.050
C 403.278 175.538 -201.900
C 406.900 177.404 -199.148
C 408.109 178.222 -195.914
C 408.591 177.862 -192.695
C 407.245 179.742 -190.375
C 408.405 182.140 -187.171
C 408.712 183.938 -184.167
C 407.346 186.411 -181.036
C 407.684 189.311 -177.776
C 406.831 188.232 -174.123
C 407.268 189.393 -171.353
C 404.527 189.780 -166.932
C 404.101 192.507 -165.125
C 404.488 195.969 -162.779
C 403.808 197.699 -159.943
C 401.275 198.171 -159.078
C 399.024 199.708 -157.759
C 396.023 197.893 -155.064
C 394.684 196.792 -153.886
C 389.300 197.290 -154.956
C 385.875 196.001 -152.858
C 383.283 192.012 -152.259
C 383.163 189.830 -151.090
C 384.256 185.209 -149.721
C 382.723 183.343 -148.191
C 383.066 181.384 -145.469
C 382.637 179.902 -143.368
C 382.598 178.643 -139.829
C 382.378 177.023 -137.922
C 382.555 173.092 -135.234
C 381.352 170.439 -132.904
C 379.048 165.751 -132.293
C 377.265 162.825 -132.170
C 376.465 159.918 -133.267
C 375.725 155.778 -133.809
C 376.042 152.048 -134.988
C 376.655 148.898 -135.276
C 376.236 144.666 -135.416
C 378.037 140.427 -132.632
C 375.579 137.930 -133.046
C 373.434 135.052 -133.666
C 370.200 134.056 -135.832
C 367.553 131.568 -135.520
C 367.165 128.610 -139.291
C 366.869 125.266 -141.066
C 366.945 122.259 -142.295
C 365.718 120.081 -144.810
C 364.969 117.613 -146.960
C 364.155 115.009 -148.860
C 363.799 113.337 -151.737
C 362.950 111.292 -154.231
C 362.514 109.289 -157.009
C 361.707 107.160 -159.344
C 360.721 105.200 -161.737
C 359.581 103.404 -164.258
C 357.316 101.096 -165.617
C 354.740 99.436 -167.185
C 352.672 97.480 -169.286
C 351.336 95.545 -171.895
C 349.174 94.239 -173.532
C 346.419 91.322 -174.033
C 343.793 89.884 -176.034
C 341.052 88.543 -177.959
C 338.663 87.534 -179.819
C 336.103 86.157 -181.806
C 333.681 85.044 -183.643
C 330.157 85.011 -184.416
C 326.899 85.529 -184.543
C 324.090 86.646 -185.196
C 321.221 87.927 -186.562
C 317.608 87.152 -187.782
C 314.425 88.681 -188.239
C 311.417 90.367 -189.305
C 308.571 91.789 -190.093
C 305.422 93.732 -191.024
C 302.797 94.666 -191.323
C 300.126 96.508 -190.822
C 297.145 98.286 -190.153
C 295.276 101.317 -189.243
C 293.803 103.739 -188.365
C 291.856 106.795 -187.776
C 290.292 109.309 -187.130
C 288.462 111.076 -183.823
C 286.642 113.391 -181.585
C 286.661 116.808 -180.622
C 285.237 119.554 -179.171
C 284.640 121.937 -177.392
C 284.036 123.963 -174.834
C 285.246 126.664 -172.717
C 283.968 128.804 -169.922
C 283.356 131.888 -168.248
C 284.082 133.481 -165.175
C 282.995 135.468 -162.459
C 284.898 137.875 -160.483
C 285.879 140.360 -158.115
C 285.972 141.636 -155.403
C 286.286 143.581 -152.785
C 287.872 145.145 -149.569
C 290.494 146.662 -147.629
C 291.670 147.530 -144.964
C 294.003 148.304 -142.589
C 295.834 150.605 -140.876
C 298.730 149.340 -137.875
C 301.030 149.631 -134.466
C 304.631 149.105 -134.050
C 307.302 149.452 -132.352
C 310.500 148.480 -130.911
C 312.731 147.679 -129.074
C 315.705 146.635 -127.598
C 318.622 145.540 -127.298
C 322.087 145.152 -126.884
C 324.747 143.133 -124.952
C 327.729 141.688 -123.096
C 330.079 139.224 -123.623
C 331.934 135.773 -123.359
C 334.372 133.702 -123.500
C 337.322 131.935 -123.599
C 339.654 129.575 -123.538
C 341.082 126.562 -123.471
C 342.915 123.807 -124.095
C 344.907 121.548 -125.411
C 347.128 118.282 -125.017
C 349.750 116.130 -125.469
C 349.705 112.611 -127.161
C 350.001 108.760 -127.848
C 350.839 106.721 -130.390
C 352.100 104.105 -132.300
C 352.139 101.272 -133.982
C 351.993 98.153 -135.412
C 352.537 95.297 -137.359
C 351.913 93.130 -139.676
C 352.702 90.878 -142.511
C 351.202 88.162 -144.325
C 349.802 84.437 -145.571
C 347.178 82.810 -147.894
C 345.860 81.287 -150.338
C 344.006 79.317 -152.349
C 342.060 77.861 -154.585
C 338.904 76.101 -155.905
C 335.975 75.511 -156.693
C 333.041 74.987 -157.499
C 330.305 74.070 -159.206
C 328.070 73.522 -162.206
C 324.343 73.521 -162.207
C 321.275 72.500 -163.529
C 318.412 73.650 -164.805
C 314.526 73.769 -164.920
C 311.761 73.788 -167.451
C 308.818 73.641 -168.529
C 305.713 74.804 -169.011
C 302.673 76.167 -169.316
C 300.174 78.020 -170.945
C 296.890 78.924 -170.380
C 292.791 79.108 -170.107
C 290.595 81.053 -170.050
C 287.686 83.700 -170.242
C 285.186 85.339 -170.360
C 282.473 87.806 -170.197
C 280.107 89.677 -169.019
C 278.346 92.191 -168.181
C 277.181 95.001 -166.951
C 275.849 97.590 -165.431
C 274.795 100.751 -164.008
C 273.558 103.604 -162.786
C 272.789 106.257 -161.215
C 272.886 108.434 -157.889
C 272.318 111.361 -156.338
C 271.330 114.051 -154.749
C 270.425 115.834 -152.286
C 269.900 118.034 -149.168
C 271.578 119.371 -146.891
C 272.720 121.598 -144.492
C 273.899 122.727 -141.536
C 275.396 125.128 -138.922
C 276.791 126.746 -136.398
C 277.819 126.450 -132.460
C 279.075 127.552 -130.227
C 282.036 128.555 -127.450
C 283.745 129.628 -125.199
C 285.181 130.840 -122.290
C 286.783 131.345 -119.386
C 289.165 131.889 -117.116
C 292.129 133.121 -115.963
C 294.992 133.742 -114.318
C 297.887 134.550 -113.146
C 300.891 134.986 -111.308
C 303.815 136.013 -110.108
C 306.381 136.454 -108.329
C 309.307 135.926 -106.224
C 311.713 137.154 -104.391
C 314.443 136.070 -102.459
C 317.349 136.088 -100.883
C 320.093 136.105 -100.049
C 322.228 136.077 -98.885
C 324.431 136.970 -97.338
C 327.379 136.771 -95.656
C 330.081 139.497 -95.682
C 333.064 141.579 -95.203
C 335.194 143.929 -95.905
C 338.614 144.863 -96.002
C 341.643 146.264 -96.367
C 344.546 147.871 -96.567
C 347.698 148.340 -97.590
C 350.889 149.215 -98.010
C 354.121 150.013 -98.927
C 357.196 151.027 -99.315
C 360.329 151.839 -99.565
C 363.571 152.431 -99.732
C 366.534 153.737 -98.384
C 369.552 154.323 -96.837
C 372.904 155.071 -95.990
C 376.355 155.730 -96.025
C 379.117 156.028 -94.868
C 381.820 158.126 -92.714
C 385.129 158.347 -91.309
C 388.387 158.488 -89.766
C 391.315 158.399 -88.499
C 394.560 158.579 -87.146
C 397.524 158.588 -85.842
C 399.668 157.813 -83.046
C 400.957 156.798 -80.181
C 402.258 155.111 -77.938
C 404.105 153.011 -75.959
C 406.937 152.749 -73.305
C 408.078 150.695 -70.628
C 409.582 148.307 -68.379
C 410.891 146.285 -66.155
C 412.245 143.687 -63.712
C 413.248 142.323 -61.479
C 413.265 140.398 -58.821
C 413.300 138.543 -55.811
C 412.184 135.787 -53.652
C 411.159 133.640 -51.876
C 410.330 130.736 -49.790
C 409.498 128.408 -48.036
C 406.888 127.674 -44.866
C 404.937 126.056 -42.172
C 402.827 123.247 -41.663
C 401.188 121.013 -39.665
C 399.067 119.354 -38.267
C 396.450 118.300 -36.521
C 393.162 116.741 -36.574
C 390.592 115.563 -34.118
C 388.295 113.219 -32.735
C 384.856 112.948 -31.956
C 382.329 111.913 -29.709
C 378.975 110.680 -30.452
C 375.662 109.375 -30.194
C 372.910 109.172 -29.022
C 369.884 108.353 -28.070
C 365.972 108.290 -27.996
C 362.686 107.974 -29.421
C 359.668 108.295 -29.247
C 356.432 108.775 -30.238
C 353.366 107.535 -31.040
C 350.162 110.204 -32.307
C 346.278 111.492 -32.816
C 344.609 112.668 -35.857
C 341.948 113.353 -37.467
C 339.782 115.244 -39.698
C 337.636 116.971 -40.883
C 335.564 118.907 -42.901
C 334.498 120.465 -45.398
C 332.835 121.492 -48.315
C 330.897 124.443 -49.873
C 328.664 126.885 -51.737
C 329.044 129.327 -54.138
C 329.366 132.884 -55.768
C 329.241 135.114 -58.063
C 328.748 137.154 -60.788
C 328.613 139.706 -62.905
C 329.109 142.726 -64.231
C 329.900 145.324 -66.221
C 331.000 147.243 -68.653
C 330.989 150.732 -70.545
C 331.072 152.953 -73.148
C 333.830 155.594 -73.964
C 335.747 158.949 -74.641
C 338.258 160.055 -76.589
C 340.293 161.983 -78.645
C 342.743 164.007 -79.513
C 345.176 166.356 -80.111
C 347.638 168.383 -81.550
C 350.635 169.467 -82.095
C 353.489 170.659 -84.137
C 356.657 172.296 -83.688
C 359.705 175.080 -83.100
C 363.349 175.362 -81.848
C 366.498 175.702 -81.813
C 369.691 176.526 -81.118
C 372.911 176.784 -80.427
C 376.010 177.463 -78.253
C 378.128 177.286 -76.009
C 380.237 177.040 -73.768
C 383.152 176.868 -72.119
C 386.771 175.972 -71.490
C 388.357 175.411 -68.165
C 391.137 175.421 -66.050
C 392.957 173.475 -64.038
C 394.658 172.737 -60.619
C 397.900 171.405 -59.290
C 400.091 170.714 -57.154
C 401.359 169.001 -54.569
C 402.378 167.176 -51.956
C 404.062 164.511 -50.410
C 404.648 163.381 -47.200
C 406.097 162.689 -43.414
C 406.235 160.583 -41.376
C 406.612 157.633 -38.795
C 407.141 155.701 -36.573
C 407.213 153.073 -34.012
C 406.534 151.406 -31.319
C 405.629 149.118 -29.303
C 404.036 146.785 -27.633
C 402.362 144.733 -25.690
C 400.429 142.162 -24.023
C 398.856 139.776 -22.292
C 396.876 137.768 -20.827
C 393.273 136.953 -19.357
C 391.119 134.716 -18.073
C 389.202 132.647 -16.403
C 386.883 131.739 -14.438
C 383.705 130.735 -12.506
C 380.612 130.562 -12.943
C 377.305 129.529 -12.821
C 373.947 129.713 -12.511
C 370.246 128.651 -12.606
C 366.963 128.264 -12.671
C 363.412 130.088 -11.822
C 360.625 130.052 -11.908
C 356.705 130.558 -13.274
C 353.722 130.624 -13.755
C 350.262 130.754 -13.695
C 347.006 131.559 -13.803
C 343.924 132.222 -14.892
C 341.246 131.941 -16.984
C 338.442 132.384 -18.782
C 335.941 132.491 -20.816
C 332.990 133.194 -22.658
C 330.369 133.113 -24.699
C 327.651 133.725 -26.176
C 324.885 135.400 -27.853
C 321.888 135.280 -29.142
C 319.561 137.377 -30.738
C 317.124 137.531 -32.845
C 313.744 137.669 -34.820
C 310.489 135.751 -37.700
C 307.796 138.939 -38.719
C 305.449 137.124 -42.341
C 302.655 135.903 -45.588
C 298.260 134.899 -44.447
C 295.553 132.619 -46.091
C 293.350 134.071 -45.047
C 290.092 136.578 -44.814
C 287.593 137.640 -43.212
C 284.107 140.101 -42.904
C 281.296 143.822 -38.764
C 277.836 144.018 -37.184
C 274.077 147.921 -34.565
C 271.844 149.699 -36.431
C 270.010 152.766 -38.647
C 267.377 153.417 -40.435
C 264.236 155.062 -40.551
C 261.260 156.444 -41.258
C 258.221 157.550 -42.029
C 255.848 159.870 -42.463
C 253.031 161.624 -42.790
C 250.390 163.770 -43.380
C 247.583 165.371 -43.810
C 244.784 167.006 -43.990
C 241.982 168.748 -43.935
C 238.515 168.986 -43.460
C 235.301 169.448 -42.318
C 231.983 170.504 -41.692
C 228.938 172.249 -41.561
C 226.206 172.955 -40.510
C 222.265 172.140 -40.134
C 219.056 173.035 -38.765
C 215.881 173.843 -37.254
C 213.179 174.748 -35.818
C 210.059 175.660 -34.464
C 207.265 176.515 -33.069
C 205.003 176.247 -30.272
C 203.512 175.540 -27.412
C 202.569 175.562 -24.466
C 201.496 176.268 -21.290
C 198.478 176.266 -18.835
C 197.698 176.070 -15.366
C 196.948 176.525 -11.865
C 196.175 176.718 -8.685
C 195.584 177.051 -4.931
C 194.715 176.759 -2.283
C 194.763 175.858 0.873
C 194.639 174.700 4.212
C 196.175 173.849 7.440
C 197.461 173.032 9.987
C 198.872 172.465 13.328
C 200.106 171.857 16.028
C 201.446 168.534 18.165
C 202.878 166.317 20.757
C 205.795 166.015 22.756
C 207.535 164.729 25.400
C 209.569 163.301 27.141
C 211.568 161.075 28.575
C 214.973 159.893 29.074
C 216.752 157.273 31.074
C 219.279 156.064 33.273
C 221.862 153.649 33.349
C 223.607 151.130 35.114
C 227.137 150.225 34.911
C 230.326 148.704 35.424
C 232.196 146.398 35.834
C 234.672 144.358 36.500
C 237.766 142.045 35.874
C 241.012 141.220 34.564
C 243.171 139.190 33.887
C 245.823 137.742 32.289
C 249.149 137.047 32.105
C 250.759 134.809 28.730
C 253.345 132.291 26.737
C 255.114 132.820 23.573
C 257.421 132.031 21.525
C 258.940 131.401 18.278
C 260.165 130.155 15.841
C 261.513 129.417 12.718
C 262.424 129.761 9.744
C 264.221 130.278 6.771
C 264.788 128.850 3.233
C 265.954 127.684 -0.189
C 265.241 128.409 -3.482
C 263.742 128.076 -7.095
C 263.500 128.531 -10.255
C 263.792 129.145 -13.627
C 263.333 129.328 -16.908
C 261.864 129.137 -19.897
C 260.607 129.757 -22.958
C 259.602 131.162 -25.755
C 258.491 130.841 -29.552
C 258.195 131.628 -32.869
C 254.958 132.592 -34.829
C 251.974 132.646 -37.375
C 250.102 134.922 -39.000
C 248.226 136.618 -41.384
C 245.563 137.717 -42.983
C 242.656 138.477 -44.646
C 240.180 139.965 -46.620
C 237.451 141.594 -47.218
C 235.298 144.095 -48.904
C 231.812 144.906 -49.223
C 227.788 145.032 -50.313
C 224.338 146.199 -49.026
C 221.668 147.865 -48.672
C 218.488 148.895 -48.230
C 215.578 150.200 -47.372
C 212.037 150.247 -45.871
C 209.682 150.062 -43.879
C 207.369 149.904 -41.840
C 204.587 150.583 -40.095
C 201.969 152.688 -38.360
C 199.855 151.640 -35.475
C 196.927 151.844 -33.582
C 195.785 152.443 -30.502
C 193.638 151.479 -27.406
C 191.297 153.092 -24.961
C 189.182 153.254 -22.650
C 188.160 153.040 -19.466
C 187.382 152.711 -16.229
C 186.873 153.870 -12.953
C 185.878 152.572 -9.912
C 183.780 151.193 -6.655
C 184.037 150.863 -3.752
C 184.349 150.691 0.170
C 184.146 150.386 3.139
C 184.541 149.903 6.756
C 184.994 148.455 9.617
C 186.176 147.610 12.448
C 188.042 146.616 14.957
C 189.736 145.263 17.425
C 191.993 144.180 20.044
C 193.849 143.180 22.635
C 195.927 141.948 24.701
C 198.677 139.221 25.597
C 201.071 138.113 27.680
C 203.058 136.809 29.936
C 204.672 134.544 31.462
C 207.024 131.841 32.879
C 209.704 130.401 32.148
C 212.797 128.851 32.374
C 215.246 126.593 31.823
C 218.739 124.971 31.856
C 221.550 123.267 31.492
C 223.133 119.789 30.059
C 225.380 118.230 29.515
C 228.688 116.621 27.526
C 231.175 115.167 26.611
C 233.819 113.040 25.918
C 236.016 110.840 24.658
C 238.488 109.465 22.890
C 241.466 109.429 21.229
C 244.074 108.792 19.208
C 246.695 108.643 17.334
C 249.303 107.832 15.068
C 252.116 107.703 13.304
C 254.460 106.825 11.387
C 256.371 105.570 8.550
C 259.241 104.734 7.240
C 260.563 103.489 4.229
C 264.526 99.586 4.733
C 264.822 99.363 1.070
C 267.046 95.984 -1.309
C 269.050 97.039 -4.589
C 272.510 99.309 -7.402
C 273.914 98.017 -10.788
C 274.181 96.002 -14.395
C 273.464 95.687 -16.923
C 274.014 95.000 -20.335
C 276.371 95.294 -23.281
C 277.120 94.179 -26.623
C 278.068 96.341 -29.457
C 279.118 98.347 -31.892
C 281.007 100.145 -34.457
C 281.172 102.169 -37.439
C 280.219 104.396 -40.980
C 278.293 105.384 -43.872
C 277.248 106.804 -46.917
C 279.916 108.336 -48.938
C 279.107 111.064 -50.944
C 280.448 110.382 -54.402
C 282.251 111.054 -58.883
C 284.100 111.625 -61.558
C 288.545 110.851 -64.670
C 288.526 112.341 -67.748
C 289.462 113.429 -71.119
C 288.190 113.675 -73.797
C 288.658 112.841 -77.312
C 282.898 113.814 -80.018
C 283.455 111.346 -80.852
C 284.428 108.347 -82.880
C 285.845 104.156 -85.757
C 285.350 100.602 -85.836
C 284.622 96.579 -86.226
C 284.608 93.779 -85.815
C 285.174 90.520 -85.902
C 287.743 87.872 -88.636
C 286.605 84.185 -88.035
C 286.720 78.876 -87.046
C 290.313 75.606 -86.632
C 290.220 72.123 -84.259
C 289.691 70.318 -85.172
C 289.528 66.347 -83.887
C 289.342 62.458 -84.386
C 290.686 60.602 -85.893
C 292.835 59.589 -89.498
C 291.738 56.531 -90.904
C 297.109 54.935 -91.324
C 298.011 50.596 -90.235
C 297.853 46.476 -89.252
C 295.018 43.391 -89.744
C 296.583 40.360 -89.357
C 295.948 36.236 -88.022
C 295.079 34.814 -91.003
C 292.944 33.177 -89.858
C 290.954 28.626 -90.950
C 286.755 27.583 -89.657
C 285.834 24.013 -91.356
C 285.114 21.582 -90.693
C 282.268 19.398 -86.867
C 286.281 16.307 -86.079
C 285.370 13.392 -85.652
C 283.288 11.229 -83.958
C 284.355 7.833 -81.841
C 285.677 3.969 -81.803
C 285.144 0.423 -80.959
C 284.668 -3.109 -82.075
C 285.998 -5.337 -78.016
C 287.274 -9.527 -75.926
C 286.647 -12.874 -73.646
C 286.981 -15.817 -71.286
C 288.501 -18.301 -71.628
C 288.418 -21.544 -69.422
C 288.873 -25.080 -67.302
C 287.944 -27.240 -62.439
C 286.376 -29.189 -58.175
C 288.104 -32.072 -55.219
C 288.503 -33.554 -51.675
C 287.370 -37.137 -49.978
C 285.549 -39.492 -47.687
C 286.983 -40.760 -45.281
C 284.432 -41.223 -40.816
C 285.105 -41.682 -38.067
C 285.158 -43.359 -35.289
C 285.963 -45.713 -33.378
C 286.553 -46.681 -29.767
C 286.049 -48.201 -27.267
C 286.488 -48.332 -22.450
C 290.081 -48.928 -20.352
C 291.425 -49.315 -17.194
C 293.361 -46.386 -13.710
C 296.704 -45.152 -12.321
C 300.484 -41.647 -12.167
C 300.157 -39.087 -10.207
C 297.712 -38.806 -6.466
C 296.092 -38.154 -3.646
C 293.723 -35.296 -1.454
C 291.240 -32.685 0.549
C 289.236 -33.393 3.426
C 291.763 -31.343 7.254
C 292.061 -31.584 10.662
C 293.480 -29.735 12.796
C 292.477 -25.838 14.783
C 293.527 -22.715 15.777
C 295.395 -22.256 19.477
C 294.648 -19.235 20.789
C 296.809 -16.798 22.217
C 301.494 -14.580 23.386
C 304.832 -12.405 26.860
C 306.294 -9.600 28.757
C 309.170 -8.315 29.083
C 312.053 -6.006 31.547
C 315.126 -4.151 32.207
C 317.103 -1.595 35.094
C 318.775 0.188 37.959
C 320.589 1.063 40.462
C 324.147 0.688 43.071
C 327.856 0.902 44.371
C 329.648 4.073 46.028
C 332.209 6.167 47.638
C 335.944 8.545 45.874
C 337.668 10.503 45.641
C 337.858 14.775 49.584
C 340.110 17.193 51.278
C 341.667 20.163 50.647
C 342.994 22.492 49.742
C 344.526 25.068 49.144
C 343.723 29.255 49.915
C 346.607 30.804 47.770
C 349.697 32.215 46.547
C 353.367 31.646 46.681
C 356.090 36.532 46.702
C 359.549 37.825 46.672
C 360.139 39.767 44.516
C 361.579 43.209 44.395
C 365.392 44.703 44.312
C 367.698 44.856 46.043
C 367.313 46.613 48.560
C 370.574 50.366 50.873
C 369.575 52.074 52.798
C 371.195 53.128 56.984
C 369.875 53.324 61.004
C 368.432 55.777 62.954
C 366.502 57.059 65.864
C 362.491 57.338 68.087
C 358.162 58.538 71.430
C 355.580 60.792 71.941
C 350.381 60.836 71.159
C 349.005 61.812 73.739
C 346.744 61.061 75.557
C 345.078 60.630 78.313
C 342.261 61.616 80.229
C 339.763 62.088 82.422
C 337.492 62.601 84.794
C 334.395 62.792 86.049
C 331.620 63.421 87.790
C 328.572 63.649 89.395
C 325.941 64.222 91.235
C 323.279 64.995 92.924
C 320.513 65.944 94.453
C 318.818 67.925 96.799
C 317.012 70.299 98.518
C 314.637 72.140 100.383
C 311.763 73.267 102.059
C 309.943 75.276 103.368
C 309.003 77.652 106.501
C 306.803 80.111 107.944
C 304.692 82.695 109.317
C 302.695 84.970 110.330
C 300.518 87.370 111.707
C 298.529 89.665 112.829
C 297.751 93.169 113.190
C 297.696 96.468 113.074
C 297.212 99.405 112.235
C 296.047 102.434 111.137
C 294.716 105.941 112.170
C 294.487 109.298 111.003
C 293.679 112.510 109.570
C 293.106 115.524 108.416
C 292.471 118.906 106.769
C 292.309 121.632 106.140
C 293.074 124.503 104.745
C 293.996 127.672 103.476
C 295.347 129.890 100.875
C 296.576 131.639 98.817
C 297.612 133.943 96.154
C 298.626 135.798 93.981
C 302.155 137.780 92.974
C 304.712 139.837 91.266
C 306.177 140.229 88.057
C 308.021 141.960 85.760
C 310.137 142.821 83.764
C 312.968 143.632 82.235
C 315.470 142.733 79.750
C 318.552 144.222 78.229
C 320.669 145.187 75.533
C 323.948 144.615 74.338
C 326.930 145.896 72.932
C 329.249 144.277 70.626
C 331.966 143.575 68.419
C 334.839 143.597 67.561
C 337.720 143.485 66.005
C 341.139 142.053 64.752
C 343.290 139.610 63.223
C 346.058 138.508 62.621
C 348.529 136.251 61.923
C 350.572 134.693 59.691
C 353.355 131.612 61.015
C 356.775 129.310 60.949
C 357.115 125.665 61.073
C 358.853 123.030 60.649
C 360.139 119.713 61.415
C 361.840 117.369 62.193
C 363.149 114.264 63.063
C 363.289 111.228 63.814
C 363.648 107.735 63.819
C 365.260 104.812 65.753
C 366.886 101.642 67.071
C 366.000 99.011 69.113
C 365.746 96.736 72.302
C 365.302 94.061 74.005
C 364.945 90.915 75.351
C 364.656 88.306 77.380
C 364.274 86.511 80.165
C 363.247 84.359 82.543
C 361.611 82.123 84.311
C 361.515 79.505 87.293
C 360.751 76.641 89.004
C 358.550 76.275 92.209
C 357.292 75.511 95.846
C 354.474 74.467 97.360
C 352.196 72.921 99.481
C 350.108 72.557 102.004
C 348.226 72.335 104.867
C 345.873 71.471 107.309
C 343.255 71.858 109.167
C 340.115 70.840 110.852
C 337.910 72.019 113.434
C 336.116 72.963 117.078
C 333.568 75.401 118.657
C 330.920 76.559 119.952
C 328.631 78.185 121.817
C 326.198 79.971 123.157
C 324.621 82.904 125.084
C 323.746 85.749 125.914
C 322.864 88.607 126.677
C 321.032 91.235 127.666
C 317.978 93.434 128.037
C 317.968 97.131 128.509
C 316.500 100.069 129.699
C 315.405 103.074 128.742
C 315.300 106.945 129.098
C 312.794 109.733 129.050
C 311.699 112.652 129.404
C 311.390 115.885 128.583
C 311.286 119.077 127.584
C 309.948 121.815 125.838
C 310.635 125.176 125.450
C 310.922 129.261 125.828
C 311.266 131.681 124.206
C 311.467 134.901 121.948
C 311.591 137.588 120.638
C 312.116 140.585 118.585
C 313.556 143.147 117.224
C 314.759 145.193 115.106
C 316.394 146.680 112.681
C 318.283 148.300 110.536
C 320.162 149.717 107.782
C 321.796 151.280 105.323
C 323.746 152.348 103.052
C 327.362 152.469 101.402
C 329.333 153.373 98.834
C 331.306 154.663 96.557
C 334.007 155.742 95.291
C 337.419 156.487 93.665
C 339.875 154.951 92.483
C 342.584 154.057 90.513
C 345.679 152.980 89.698
C 348.627 151.750 87.546
C 351.369 150.527 86.160
C 355.221 149.405 86.909
C 357.597 148.260 86.003
C 360.500 145.401 85.060
C 362.890 143.803 84.130
C 365.952 142.481 83.194
C 368.903 140.907 82.930
C 371.234 138.574 82.436
C 372.566 135.769 81.026
C 374.292 132.979 80.302
C 375.580 130.189 79.320
C 377.469 127.232 78.787
C 378.817 124.440 77.591
C 380.648 121.920 77.101
C 382.656 118.917 77.564
C 384.659 116.653 76.330
C 386.413 113.777 77.337
C 388.880 111.832 77.251
C 390.383 107.823 78.358
C 391.973 105.226 80.217
C 394.480 102.212 79.266
C 397.936 100.949 76.817
C 400.918 98.569 74.445
C 404.136 96.925 74.195
C 405.904 94.076 73.642
C 408.458 92.286 74.054
C 411.204 91.405 72.434
C 414.570 89.956 71.511
C 418.632 88.316 73.559
C 420.991 88.012 74.364
C 424.037 86.235 73.568
C 425.725 84.452 71.101
C 428.868 82.161 71.249
C 431.237 81.435 70.130
C 434.221 79.016 67.971
C 437.666 76.848 67.029
C 438.967 77.884 63.736
C 440.001 77.527 61.183
C 442.830 75.488 60.212
C 443.054 71.320 59.098
C 443.667 68.781 57.059
C 444.327 64.753 56.368
C 445.248 62.457 54.888
C 447.149 61.170 51.202
C 447.834 59.567 48.708
C 450.231 57.755 45.871
C 450.094 54.208 43.553
C 450.850 54.581 40.894
C 455.766 57.817 37.365
C 451.756 55.653 34.129
C 452.000 59.499 31.475
C 452.629 60.380 27.359
C 454.621 62.734 24.753
C 455.957 64.604 22.357
C 457.389 64.495 20.259
C 459.711 64.438 17.601
C 461.651 69.009 15.862
C 461.782 69.077 11.525
C 463.252 70.385 8.357
C 464.794 71.567 6.874
C 465.958 75.104 4.753
C 468.865 73.075 -0.276
C 467.475 73.982 -3.393
C 468.009 78.260 -5.507
C 473.237 79.772 -7.212
C 474.496 80.329 -9.821
C 473.162 83.041 -11.151
C 471.912 87.524 -12.691
C 475.121 90.428 -15.133
C 475.834 91.804 -17.439
C 477.183 94.857 -19.365
C 476.782 96.810 -22.903
C 477.410 96.831 -27.230
C 476.623 99.270 -29.627
C 475.081 102.236 -34.074
C 475.397 101.551 -37.271
C 476.703 101.700 -38.360
C 479.348 101.675 -40.002
C 479.603 103.868 -41.210
C 482.695 103.513 -42.411
C 485.865 102.733 -45.046
C 488.554 106.298 -45.007
C 487.828 107.941 -49.842
C 490.487 109.708 -52.661
C 491.072 108.016 -55.825
C 493.608 108.850 -58.080
C 496.636 109.887 -60.590
C 498.899 112.734 -60.616
C 498.527 116.059 -61.069
C 502.164 118.613 -62.319
C 504.973 116.607 -63.420
C 505.984 115.495 -66.911
C 510.823 114.208 -67.524
C 512.013 109.885 -68.558
C 514.521 108.530 -68.471
C 516.431 106.210 -68.953
C 518.183 104.017 -68.787
C 516.940 101.608 -68.102
C 518.071 99.281 -68.031
C 518.671 95.606 -67.614
C 521.625 93.824 -65.786
C 522.323 91.000 -63.464
C 524.955 88.234 -65.774
C 525.737 84.000 -65.125
C 528.381 80.795 -64.979
C 529.726 77.234 -69.588
C 531.804 72.982 -67.293
C 534.552 70.875 -69.088
C 534.576 67.370 -69.146
C 536.208 63.931 -69.597
C 538.732 60.842 -68.412
C 538.601 58.588 -65.588
C 538.899 56.086 -61.383
C 540.841 56.339 -58.399
C 540.926 54.017 -54.116
C 542.940 53.359 -50.798
C 542.266 50.918 -47.462
C 544.751 51.184 -45.219
C 547.493 49.319 -40.664
C 548.519 48.111 -37.442
C 549.114 47.589 -34.403
C 549.349 45.855 -31.343
C 551.700 43.641 -30.357
C 553.843 38.902 -29.470
C 553.132 38.193 -25.384
C 555.135 36.943 -22.262
C 555.501 36.204 -17.171
C 555.327 34.076 -14.019
C 555.312 33.596 -10.634
C 558.146 32.909 -7.551
C 558.236 32.511 -3.473
C 560.193 32.906 -0.455
C 561.345 32.530 3.208
C 563.878 29.388 5.993
C 566.965 29.072 8.279
C 567.577 28.191 11.546
C 568.749 28.142 14.986
C 571.964 29.932 18.846
C 571.590 32.990 18.763
C 572.139 35.987 19.306
C 574.312 39.327 21.726
C 573.811 42.643 23.631
C 574.253 46.758 25.365
C 576.083 48.421 29.624
C 576.912 51.734 32.409
C 576.076 53.953 34.238
C 574.910 57.332 34.122
C 575.118 60.599 35.452
C 574.245 63.863 37.175
C 573.822 66.486 38.837
C 571.175 68.577 41.032
N -29.481 -13.350 55.858
N 36.873 127.668 -71.825
N 0.945 267.731 -39.752
N 90.982 262.173 41.679
N 210.814 88.177 -201.267
N 225.136 202.831 -244.312
N 279.472 179.052 -104.894
N 378.086 179.892 -347.907
N 354.916 297.513 -308.684
N 313.919 110.668 -152.755
N 370.763 142.909 -53.605
N 225.230 146.320 -5.379
N 332.870 111.958 94.804
