# Supplementary material for: Impact of DNA methylation on 3D genome structure
Source: Nat Commun. 2021 May 28;12:3243. doi: 10.1038/s41467-021-23142-8 (PMC8163762; doi:10.1038/s41467-021-23142-8)
Supplement: Supplementary file 7 — Supplementary Software 2 [file 41467_2021_23142_MOESM7_ESM.zip › Supplementary_Software2/test/output_pos/cartnucl_000000_000072.xyz]

2888
generated by Juergen Walther
C 0.000 0.000 0.000
C 4.004 -1.164 2.920
C 4.205 -2.465 4.709
C 4.370 -3.622 8.158
C 5.857 -6.067 10.395
C 7.962 -9.776 10.632
C 9.154 -11.780 12.894
C 8.846 -14.937 14.481
C 9.083 -17.768 16.270
C 9.308 -20.408 18.278
C 9.626 -23.660 19.002
C 9.619 -26.713 20.346
C 9.984 -29.973 21.422
C 10.045 -32.892 22.873
C 9.878 -35.841 24.220
C 9.509 -38.886 25.436
C 8.269 -41.106 27.852
C 6.504 -43.382 29.738
C 5.327 -46.185 31.546
C 4.828 -49.377 32.926
C 3.318 -51.567 34.334
C 1.838 -53.202 37.722
C -0.051 -55.833 39.297
C -2.083 -58.380 40.848
C -3.910 -60.727 42.002
C -5.759 -63.320 43.504
C -7.580 -65.680 44.769
C -10.835 -66.858 45.786
C -14.053 -67.234 46.420
C -17.068 -67.888 46.206
C -20.192 -69.182 45.649
C -23.250 -71.005 47.218
C -26.767 -71.402 46.829
C -30.172 -72.314 46.053
C -33.333 -73.015 45.540
C -36.965 -73.743 44.627
C -39.746 -74.089 44.620
C -42.913 -73.424 44.069
C -46.347 -72.654 43.734
C -49.211 -71.167 41.976
C -51.483 -69.832 40.610
C -54.426 -68.654 38.760
C -56.813 -67.525 37.272
C -59.204 -64.107 37.355
C -61.774 -61.550 36.621
C -63.026 -59.672 33.882
C -65.378 -57.696 32.387
C -66.832 -55.406 31.027
C -68.170 -52.477 30.225
C -68.064 -49.555 28.060
C -70.073 -46.451 27.463
C -71.797 -44.067 25.456
C -71.745 -40.605 24.733
C -73.519 -37.596 24.182
C -72.659 -34.805 21.992
C -72.690 -31.732 20.175
C -73.105 -28.782 19.842
C -73.560 -25.705 18.812
C -72.698 -22.009 17.859
C -70.842 -19.415 16.198
C -70.100 -16.489 15.836
C -68.244 -13.724 15.067
C -67.409 -11.222 12.916
C -64.286 -8.365 13.950
C -62.294 -4.755 13.938
C -58.757 -4.064 13.280
C -56.421 -2.021 12.565
C -53.107 -0.529 12.756
C -50.760 1.269 13.254
C -47.627 2.747 13.598
C -44.516 3.085 13.647
C -41.156 3.796 12.913
C -37.962 5.395 14.370
C -34.679 7.123 15.183
C -31.580 6.219 16.389
C -28.588 5.730 18.883
C -25.557 5.314 19.829
C -22.163 5.086 20.339
C -19.126 4.769 21.639
C -16.689 4.163 23.834
C -13.963 3.021 25.447
C -11.264 1.380 26.354
C -8.001 1.111 28.598
C -4.765 0.399 29.454
C -3.491 -2.205 32.071
C -1.789 -3.904 35.171
C -0.230 -6.793 35.908
C 1.929 -9.190 37.203
C 3.028 -11.581 39.185
C 4.058 -13.836 41.562
C 5.638 -16.424 43.307
C 5.883 -19.315 44.735
C 7.479 -22.549 45.588
C 7.106 -25.223 47.961
C 7.191 -27.627 51.367
C 5.379 -30.617 53.009
C 4.742 -33.533 54.068
C 3.768 -36.229 55.842
C 2.521 -39.006 57.124
C 0.251 -41.145 59.376
C -2.245 -42.421 60.676
C -4.770 -43.695 61.912
C -6.956 -45.915 63.153
C -8.798 -49.200 63.496
C -12.262 -49.660 64.792
C -14.722 -51.582 66.358
C -17.792 -52.826 65.943
C -21.447 -53.380 67.152
C -23.996 -56.124 67.321
C -26.665 -57.554 68.144
C -29.974 -58.068 68.044
C -33.299 -58.350 67.799
C -36.286 -59.688 66.526
C -39.678 -59.300 67.039
C -43.560 -59.494 68.384
C -46.318 -59.163 67.441
C -49.995 -58.961 66.047
C -52.922 -58.920 65.427
C -56.354 -58.407 64.233
C -59.257 -57.051 63.758
C -61.829 -55.764 62.399
C -63.962 -53.948 60.690
C -66.172 -51.938 59.323
C -68.332 -49.826 57.324
C -70.547 -48.014 55.600
C -72.257 -45.868 53.997
C -73.008 -42.079 53.053
C -74.632 -39.852 51.131
C -76.560 -37.705 49.577
C -78.086 -34.972 49.066
C -79.421 -31.450 48.254
C -78.380 -28.701 47.183
C -78.167 -25.652 45.547
C -77.521 -22.376 45.043
C -77.043 -19.030 43.196
C -76.372 -16.002 42.050
C -75.353 -12.209 43.161
C -74.617 -9.620 42.432
C -72.266 -6.331 41.365
C -71.099 -3.677 40.510
C -70.244 -0.391 39.828
C -68.974 2.713 39.713
C -66.986 5.319 39.099
C -64.698 7.127 37.330
C -62.284 9.219 36.289
C -59.905 10.918 34.927
C -57.294 13.159 34.058
C -54.968 14.950 32.500
C -52.765 17.083 31.763
C -49.875 19.298 31.859
C -48.112 21.684 30.496
C -45.197 23.555 31.100
C -43.030 25.183 30.298
C -42.752 27.544 34.052
C -42.968 28.195 36.401
C -42.811 32.454 37.203
C -40.779 35.078 35.868
C -42.628 37.175 36.057
C -46.085 38.446 38.707
C -49.908 39.698 40.441
C -51.741 43.232 41.038
C -52.948 44.415 41.461
C -54.118 46.542 45.001
C -56.154 48.236 47.254
C -54.688 52.747 51.377
C -51.415 57.689 51.801
C -51.105 61.245 51.684
C -49.149 65.230 50.616
C -49.512 68.704 49.961
C -47.439 70.967 49.168
C -46.680 73.922 47.595
C -41.748 76.259 49.056
C -40.793 79.238 49.330
C -38.417 81.049 48.626
C -36.019 84.485 48.528
C -33.529 85.059 47.207
C -32.211 86.404 44.524
C -31.350 87.576 42.086
C -30.434 90.169 40.550
C -26.913 94.326 41.766
C -23.034 95.757 39.287
C -19.846 95.924 38.335
C -14.196 90.318 34.071
C -10.368 89.308 32.659
C -6.974 89.949 33.231
C -4.917 90.960 32.421
C -1.442 88.372 30.703
C -0.216 87.447 28.803
C 2.696 87.774 28.249
C 5.083 88.291 25.992
C 9.291 87.498 26.332
C 12.068 87.362 26.980
C 14.356 85.535 27.841
C 17.560 83.044 26.753
C 21.623 81.729 25.694
C 25.154 82.121 27.640
C 27.391 85.368 27.250
C 30.308 86.077 27.490
C 33.638 85.945 24.387
C 36.686 85.693 24.021
C 39.956 86.101 25.246
C 43.296 85.507 21.628
C 46.881 86.219 20.201
C 49.511 87.181 19.335
C 52.388 89.915 20.220
C 53.330 90.433 19.062
C 53.700 92.276 13.816
C 55.684 93.557 9.011
C 58.836 93.552 6.577
C 63.450 94.766 6.525
C 66.030 94.484 9.539
C 70.070 93.460 12.054
C 71.963 96.186 10.118
C 75.061 98.113 9.321
C 78.256 97.436 5.943
C 78.141 97.745 -2.114
C 82.194 96.661 -2.677
C 85.672 95.528 -6.601
C 88.981 98.616 -6.555
C 92.479 98.872 -7.827
C 96.921 100.771 -8.048
C 101.231 102.255 -9.853
C 103.857 104.579 -11.376
C 107.021 104.599 -14.463
C 107.641 106.173 -16.295
C 107.356 107.396 -19.728
C 111.261 109.911 -19.250
C 115.001 110.257 -19.055
C 117.922 112.280 -20.801
C 120.557 114.203 -21.946
C 122.244 116.772 -24.446
C 125.016 118.030 -27.853
C 128.668 121.529 -27.849
C 132.527 121.543 -28.684
C 135.868 123.461 -30.656
C 140.344 124.920 -30.137
C 142.191 127.364 -28.315
C 144.431 130.458 -28.055
C 143.694 135.717 -27.623
C 144.252 139.482 -27.363
C 147.526 142.524 -24.603
C 147.019 146.836 -25.499
C 149.025 150.163 -25.401
C 149.446 153.804 -24.325
C 150.241 157.635 -24.323
C 151.781 160.028 -23.364
C 153.203 163.717 -24.101
C 152.087 165.872 -19.964
C 150.900 169.349 -19.294
C 148.990 173.744 -18.486
C 148.276 177.392 -16.540
C 147.945 180.799 -15.959
C 149.906 185.775 -15.775
C 149.525 189.784 -17.882
C 149.950 194.710 -19.970
C 148.122 197.657 -20.918
C 145.690 200.132 -22.132
C 143.041 201.952 -24.979
C 140.866 201.953 -29.056
C 140.165 203.778 -31.452
C 137.736 205.260 -34.179
C 135.386 205.828 -35.565
C 132.321 208.113 -37.239
C 129.889 210.606 -39.779
C 128.036 211.658 -40.162
C 125.877 214.275 -42.357
C 124.650 217.037 -45.865
C 121.555 218.128 -46.907
C 119.048 219.697 -47.424
C 116.153 222.179 -47.445
C 112.982 223.044 -48.708
C 113.031 225.775 -48.353
C 114.678 229.365 -47.225
C 112.734 232.691 -48.010
C 112.170 237.720 -46.923
C 108.665 239.576 -48.118
C 106.442 242.284 -47.625
C 104.041 243.698 -46.697
C 101.444 244.462 -43.895
C 99.432 244.928 -41.448
C 98.256 247.001 -39.430
C 98.251 248.951 -37.257
C 95.516 252.109 -35.898
C 94.177 253.905 -32.528
C 95.568 250.984 -26.187
C 92.997 249.824 -23.519
C 90.269 250.319 -21.826
C 87.451 248.813 -20.287
C 84.664 247.961 -18.622
C 81.761 247.304 -17.140
C 79.753 245.832 -14.903
C 77.236 244.500 -13.166
C 74.916 243.194 -10.968
C 72.369 242.034 -9.295
C 69.873 240.657 -7.742
C 67.425 239.031 -6.241
C 64.149 237.781 -6.172
C 61.253 235.926 -6.324
C 58.276 234.124 -5.690
C 55.602 232.385 -4.219
C 53.203 230.568 -4.143
C 49.280 229.892 -4.847
C 46.492 227.612 -4.783
C 43.744 225.276 -4.873
C 41.462 223.045 -4.863
C 38.761 220.788 -4.781
C 36.376 218.598 -4.783
C 34.535 216.042 -6.539
C 33.386 213.847 -8.722
C 32.901 211.287 -10.390
C 32.432 208.130 -11.634
C 29.846 205.534 -12.941
C 29.562 202.716 -15.100
C 29.416 199.510 -16.752
C 29.159 196.704 -18.426
C 29.186 193.399 -20.333
C 28.679 191.271 -22.083
C 29.044 189.277 -24.665
C 29.227 187.247 -27.554
C 31.064 185.484 -30.205
C 32.562 184.192 -32.417
C 34.338 182.151 -34.898
C 35.841 180.606 -37.029
C 36.929 181.071 -41.029
C 38.352 180.565 -44.406
C 41.444 179.763 -45.953
C 43.324 178.756 -48.623
C 45.336 178.610 -50.889
C 47.141 179.153 -53.620
C 50.348 180.148 -55.021
C 51.958 180.416 -58.391
C 54.553 179.886 -60.772
C 56.699 181.742 -62.885
C 58.257 182.133 -66.035
C 61.528 183.557 -66.805
C 64.473 184.687 -68.479
C 65.989 186.064 -70.668
C 68.176 187.215 -72.819
C 70.734 189.680 -74.460
C 73.578 191.880 -74.504
C 75.260 194.028 -75.845
C 77.382 196.684 -76.197
C 80.490 197.932 -76.800
C 81.208 202.229 -76.702
C 83.037 205.791 -77.685
C 84.384 208.387 -75.479
C 86.210 210.956 -75.020
C 87.115 214.222 -73.692
C 87.754 217.128 -73.325
C 88.493 220.320 -72.151
C 89.001 222.688 -70.168
C 90.403 225.145 -68.086
C 90.209 228.893 -67.191
C 90.657 232.526 -66.179
C 89.596 234.587 -63.629
C 87.549 237.335 -61.712
C 86.921 239.543 -59.480
C 86.811 241.943 -57.019
C 85.911 244.355 -54.925
C 84.008 246.532 -53.261
C 82.431 248.352 -50.908
C 81.266 249.570 -48.087
C 79.573 252.541 -46.069
C 78.924 254.675 -43.473
C 75.631 255.002 -41.400
C 72.353 256.364 -39.729
C 70.653 255.972 -36.852
C 68.744 256.512 -33.998
C 66.087 256.598 -32.053
C 63.127 256.874 -30.333
C 60.659 257.078 -27.861
C 58.169 256.052 -26.071
C 56.221 255.522 -22.964
C 52.901 254.575 -21.965
C 48.834 254.517 -21.044
C 45.841 252.098 -20.701
C 43.555 250.304 -19.442
C 40.680 248.694 -18.727
C 38.175 246.653 -18.045
C 34.946 244.678 -18.728
C 32.909 242.695 -19.941
C 30.926 240.669 -21.162
C 28.575 238.303 -21.512
C 26.611 235.173 -20.711
C 24.803 233.019 -23.157
C 22.255 230.773 -23.971
C 21.688 227.738 -25.241
C 19.892 225.361 -27.741
C 18.224 222.004 -27.767
C 16.524 219.621 -28.897
C 15.959 216.989 -30.892
C 15.622 214.431 -33.022
C 15.791 211.058 -33.983
C 15.057 209.159 -36.772
C 13.266 206.899 -39.704
C 13.891 204.828 -41.686
C 14.742 201.868 -44.139
C 14.931 199.632 -46.118
C 15.769 197.109 -48.648
C 16.399 195.746 -51.518
C 17.832 194.221 -53.914
C 19.863 193.182 -56.273
C 21.661 192.342 -58.891
C 24.074 191.349 -61.404
C 26.106 190.245 -63.815
C 28.239 189.739 -66.116
C 30.619 191.154 -68.970
C 33.083 190.631 -71.194
C 35.145 189.994 -73.661
C 36.581 190.404 -76.460
C 38.651 191.305 -79.581
C 40.929 193.272 -80.437
C 43.732 194.627 -81.961
C 45.681 196.865 -83.574
C 48.835 198.500 -85.061
C 51.252 200.351 -86.350
C 52.029 203.798 -88.393
C 53.894 205.591 -89.435
C 56.573 208.790 -89.717
C 58.633 210.870 -90.468
C 60.772 213.188 -91.899
C 62.379 215.904 -93.037
C 64.312 218.616 -93.222
C 66.969 220.593 -92.411
C 69.116 223.117 -91.857
C 71.376 225.252 -90.995
C 73.459 228.070 -90.438
C 75.926 230.146 -89.633
C 77.792 232.669 -89.324
C 79.040 236.044 -88.760
C 81.516 238.172 -88.795
C 82.165 241.555 -88.095
C 82.680 245.663 -90.605
C 82.138 249.182 -89.587
C 78.120 251.321 -92.837
C 78.876 252.225 -96.311
C 80.277 254.972 -99.336
C 82.144 257.741 -103.179
C 81.950 259.425 -105.078
C 80.672 260.133 -109.246
C 80.468 262.934 -110.302
C 81.512 265.161 -111.989
C 81.177 267.431 -111.851
C 83.939 267.718 -117.079
C 84.706 268.957 -120.697
C 84.834 271.228 -123.326
C 85.664 276.363 -123.867
C 84.720 279.133 -123.872
C 83.997 278.662 -126.983
C 81.682 281.322 -129.537
C 82.724 280.806 -132.297
C 85.860 277.696 -139.023
C 83.744 278.347 -143.596
C 82.408 280.460 -146.781
C 80.563 282.130 -148.036
C 78.211 284.605 -150.056
C 79.135 286.434 -153.121
C 83.661 287.253 -155.412
C 83.752 289.997 -158.251
C 87.036 292.675 -159.357
C 88.364 295.538 -161.603
C 92.450 297.874 -161.921
C 94.655 297.838 -164.393
C 96.322 300.094 -166.152
C 98.869 298.297 -170.553
C 101.999 298.838 -170.321
C 104.200 296.645 -171.684
C 106.230 297.920 -174.258
C 109.009 296.827 -175.846
C 110.324 297.445 -178.253
C 112.583 297.060 -179.703
C 114.028 293.885 -179.469
C 116.176 291.010 -178.766
C 115.990 287.037 -182.278
C 119.590 287.153 -179.923
C 122.867 286.685 -177.379
C 125.484 286.474 -175.627
C 127.354 283.801 -174.327
C 126.297 279.610 -172.555
C 127.298 275.228 -173.692
C 127.096 272.747 -170.205
C 126.772 269.551 -167.757
C 127.744 269.438 -163.605
C 128.537 269.854 -161.179
C 133.491 268.406 -159.057
C 134.255 267.240 -156.551
C 134.973 268.598 -153.765
C 137.454 268.032 -151.808
C 140.360 267.345 -149.225
C 140.116 263.710 -146.081
C 141.388 267.012 -142.230
C 143.280 267.334 -137.918
C 143.117 266.632 -133.210
C 147.094 266.992 -130.782
C 149.453 266.992 -127.513
C 149.431 268.272 -125.330
C 151.086 269.578 -121.771
C 154.390 270.165 -121.430
C 156.533 270.757 -117.035
C 158.567 273.129 -116.870
C 155.457 279.392 -113.345
C 158.271 281.044 -111.932
C 158.438 283.824 -111.213
C 158.781 287.830 -112.783
C 160.798 290.375 -114.290
C 159.875 294.145 -114.776
C 158.449 296.697 -113.049
C 157.274 295.519 -108.058
C 156.861 296.878 -104.232
C 156.220 298.208 -101.584
C 156.639 300.596 -99.442
C 156.537 302.939 -96.844
C 156.456 308.083 -97.380
C 157.857 310.645 -94.479
C 157.774 313.453 -92.646
C 156.103 315.652 -89.810
C 154.928 320.242 -88.228
C 154.712 324.858 -86.341
C 153.106 328.118 -84.659
C 151.493 331.247 -83.939
C 150.483 332.553 -80.751
C 150.360 330.986 -76.654
C 150.678 332.158 -73.194
C 151.461 335.009 -70.363
C 152.627 337.360 -68.255
C 151.436 336.392 -65.963
C 150.401 338.916 -64.694
C 147.602 339.126 -61.168
C 145.496 340.339 -57.656
C 144.646 340.538 -54.019
C 142.944 341.084 -50.928
C 141.842 340.187 -48.100
C 139.409 338.605 -46.264
C 138.228 338.412 -42.568
C 134.845 336.437 -41.190
C 134.228 334.304 -38.164
C 135.607 332.048 -36.185
C 136.985 328.673 -34.115
C 136.838 326.206 -31.748
C 134.910 324.725 -28.511
C 133.897 323.360 -26.568
C 135.638 320.040 -25.148
C 137.221 319.038 -21.660
C 135.974 317.016 -18.234
C 133.955 313.526 -15.081
C 132.631 311.105 -14.911
C 132.741 308.224 -12.987
C 131.991 305.177 -9.745
C 130.722 303.486 -8.483
C 129.942 300.321 -7.379
C 128.810 298.936 -4.272
C 131.838 295.041 -2.118
C 132.633 292.802 0.611
C 133.547 288.944 1.892
C 133.889 286.225 3.521
C 134.709 282.105 3.251
C 133.801 279.858 6.125
C 129.788 277.721 8.070
C 129.700 276.606 10.345
C 127.144 274.615 13.116
C 123.252 272.497 13.830
C 122.583 269.579 16.192
C 120.519 266.593 16.700
C 116.936 267.974 21.977
C 116.372 265.313 24.723
C 114.840 264.437 27.434
C 114.112 261.268 29.509
C 110.996 259.121 30.700
C 108.398 256.515 29.301
C 105.679 255.236 28.791
C 102.407 254.870 27.594
C 98.292 253.779 27.256
C 94.144 253.246 28.990
C 92.516 254.631 30.701
C 89.922 257.168 31.530
C 88.964 260.473 33.341
C 85.693 262.789 34.582
C 82.831 262.166 35.475
C 80.526 263.164 37.561
C 79.596 266.042 38.771
C 78.969 267.740 40.918
C 78.990 268.779 43.111
C 75.329 270.922 46.373
C 72.931 272.441 48.414
C 70.447 273.973 49.842
C 67.521 275.917 49.352
C 64.674 277.689 49.502
C 61.990 279.621 49.833
C 58.810 280.526 49.308
C 55.887 282.091 48.950
C 52.653 283.264 48.651
C 49.818 284.863 48.451
C 47.051 286.502 48.011
C 44.281 288.154 47.312
C 42.503 291.151 46.912
C 40.915 293.997 45.804
C 38.626 296.540 44.907
C 35.757 298.419 44.148
C 34.190 300.718 42.999
C 32.963 304.567 43.161
C 31.119 307.273 41.661
C 29.410 310.023 40.070
C 27.839 312.305 38.486
C 26.022 314.924 36.989
C 24.429 317.296 35.467
C 24.487 320.059 33.149
C 25.303 322.369 30.935
C 25.855 323.905 28.308
C 25.886 325.307 25.181
C 25.230 328.517 23.085
C 26.223 330.140 20.074
C 26.730 331.456 16.752
C 27.318 332.828 13.833
C 28.093 334.124 10.330
C 28.823 335.662 8.104
C 30.677 336.807 5.649
C 32.711 338.259 3.148
C 35.307 338.119 0.551
C 37.508 338.009 -1.437
C 39.858 337.879 -4.254
C 41.922 337.760 -6.470
C 45.970 338.614 -7.006
C 49.359 339.011 -8.435
C 51.788 337.133 -10.215
C 54.622 336.865 -12.105
C 57.394 336.182 -13.131
C 60.666 335.807 -13.535
C 63.500 333.525 -13.601
C 67.170 333.654 -14.335
C 70.185 332.565 -15.887
C 73.417 331.431 -15.007
C 76.908 331.487 -15.572
C 79.338 328.800 -15.130
C 82.333 326.858 -15.054
C 85.238 326.374 -14.495
C 88.332 325.314 -14.304
C 91.494 323.522 -12.856
C 93.323 320.767 -11.441
C 95.771 319.642 -10.034
C 97.685 317.604 -8.067
C 99.854 315.004 -7.725
C 101.226 313.771 -3.777
C 103.805 312.166 -0.990
C 103.162 309.620 1.564
C 104.224 307.474 3.664
C 104.333 305.637 6.804
C 105.065 304.528 9.492
C 105.218 302.918 12.574
C 104.351 301.240 15.070
C 103.800 298.722 17.456
C 103.950 297.986 21.240
C 104.238 296.648 24.783
C 102.136 296.119 27.462
C 100.350 296.657 30.916
C 98.746 295.876 33.576
C 97.213 294.512 36.336
C 95.668 294.008 39.229
C 94.008 294.613 42.059
C 91.794 294.657 44.595
C 89.187 294.201 46.543
C 87.523 294.354 50.144
C 85.575 293.432 52.803
C 82.478 295.303 54.272
C 80.014 297.213 56.654
C 76.700 297.409 57.203
C 73.568 297.676 58.686
C 70.786 299.082 59.751
C 68.122 300.833 61.029
C 64.995 301.812 62.256
C 62.119 303.289 62.192
C 58.464 303.612 62.709
C 55.943 306.173 62.776
C 53.414 309.309 63.855
C 51.205 312.082 62.320
C 48.668 313.728 61.380
C 46.403 316.118 60.656
C 44.208 318.257 59.427
C 42.907 321.659 58.188
C 42.565 324.264 56.562
C 42.241 326.833 54.881
C 40.917 329.361 53.119
C 38.554 331.113 50.744
C 39.330 334.116 48.678
C 38.357 337.018 46.995
C 38.403 338.502 44.005
C 39.171 341.550 41.714
C 37.588 343.458 38.902
C 37.209 345.782 36.829
C 37.991 347.550 34.093
C 39.006 349.173 31.348
C 39.004 349.912 27.915
C 40.600 352.103 25.776
C 41.776 355.333 23.518
C 43.199 355.981 21.036
C 44.887 356.767 17.566
C 46.080 357.816 15.031
C 47.947 358.592 11.968
C 50.332 359.557 10.000
C 52.602 359.621 7.772
C 55.222 359.081 5.872
C 58.022 358.839 4.172
C 60.949 358.029 2.197
C 63.599 357.521 0.226
C 66.355 356.794 -1.179
C 70.210 355.860 -0.910
C 73.036 354.810 -2.396
C 75.871 354.241 -3.938
C 79.010 354.238 -4.393
C 82.829 353.766 -4.588
C 85.059 351.917 -3.407
C 87.926 349.999 -3.056
C 90.745 348.756 -1.674
C 93.803 346.477 -1.133
C 96.437 344.723 -0.173
C 99.459 344.548 2.563
C 101.630 343.170 3.644
C 103.864 340.541 6.007
C 105.942 338.818 7.367
C 108.706 337.313 8.812
C 111.099 336.085 10.818
C 112.804 334.127 12.912
C 113.753 331.166 14.312
C 114.857 328.700 16.310
C 115.638 326.043 17.964
C 116.791 323.594 20.259
C 117.693 320.790 21.797
C 118.890 318.685 23.816
C 119.835 316.890 26.842
C 121.482 314.464 28.277
C 122.058 313.128 31.478
C 120.164 310.534 35.429
C 119.540 308.392 39.563
C 119.316 305.738 42.499
C 118.905 303.064 45.013
C 120.504 303.085 47.532
C 120.353 301.820 50.708
C 120.468 299.465 52.326
C 117.961 299.156 55.086
C 116.355 297.718 57.426
C 114.910 295.595 60.499
C 113.335 293.480 63.192
C 113.338 290.714 63.880
C 113.085 287.922 65.215
C 113.471 284.492 66.276
C 113.999 282.186 66.337
C 114.405 280.540 67.831
C 117.371 279.054 74.067
C 120.078 276.416 73.434
C 120.846 273.797 75.387
C 121.015 270.735 76.884
C 124.954 267.582 76.517
C 122.372 263.932 77.172
C 121.161 261.506 77.348
C 118.932 258.697 78.516
C 116.601 256.227 76.992
C 115.857 252.885 76.102
C 112.198 251.372 76.205
C 111.662 249.035 77.659
C 109.133 247.406 78.875
C 107.295 244.740 79.137
C 104.358 243.321 80.531
C 101.724 241.482 81.504
C 99.303 239.467 82.569
C 96.132 238.497 83.020
C 93.249 237.152 84.024
C 90.104 235.851 84.600
C 87.360 234.387 85.579
C 84.593 233.122 86.712
C 81.733 232.063 87.971
C 79.886 230.416 90.457
C 77.969 229.483 93.160
C 75.475 228.307 95.375
C 72.497 227.158 96.842
C 70.593 226.526 99.086
C 69.449 224.177 102.171
C 67.155 223.556 104.878
C 64.955 223.029 107.688
C 62.893 222.762 110.109
C 60.628 222.188 112.742
C 58.566 221.821 115.212
C 57.760 222.424 118.676
C 57.706 223.391 121.832
C 57.270 224.987 124.445
C 56.172 226.900 127.067
C 54.771 226.890 130.697
C 54.611 228.896 133.635
C 53.890 231.156 136.355
C 53.387 233.082 138.960
C 52.853 235.582 141.791
C 52.726 236.902 144.260
C 53.574 238.941 146.689
C 54.569 240.925 149.441
C 56.079 243.921 150.939
C 57.435 246.282 152.122
C 58.636 249.380 153.682
C 59.783 251.891 154.933
C 63.367 253.157 156.654
C 66.024 255.176 158.249
C 67.691 258.281 157.829
C 69.675 260.829 158.945
C 71.914 262.845 159.301
C 74.836 264.354 159.744
C 77.494 266.364 158.283
C 80.664 268.025 159.386
C 82.949 270.743 159.663
C 86.299 271.546 158.864
C 89.362 273.048 159.795
C 91.828 274.711 157.680
C 94.683 276.490 156.484
C 97.604 277.146 156.337
C 100.580 278.440 155.882
C 104.075 279.069 154.239
C 106.325 279.779 151.525
C 109.128 279.905 150.356
C 111.643 279.844 148.042
C 113.828 281.467 146.000
C 116.527 279.225 143.416
C 119.949 278.483 141.238
C 120.287 277.403 137.754
C 122.054 277.024 135.132
C 123.294 275.351 132.148
C 124.946 273.891 130.115
C 126.203 272.170 127.363
C 126.300 270.654 124.626
C 126.665 269.726 121.259
C 128.156 267.008 118.962
C 129.699 264.819 116.269
C 128.689 262.226 114.237
C 128.235 258.580 112.854
C 127.688 256.274 110.700
C 127.251 254.188 108.001
C 126.838 251.575 105.997
C 126.280 248.450 104.973
C 125.108 245.666 103.487
C 123.366 243.485 101.751
C 123.083 239.940 99.987
C 122.216 237.598 97.647
C 119.814 234.549 98.077
C 118.327 230.923 98.253
C 115.420 229.368 97.582
C 113.013 227.063 96.592
C 110.768 224.666 96.850
C 108.705 221.964 97.338
C 106.202 219.532 97.088
C 103.470 218.002 97.892
C 100.230 216.307 97.285
C 97.862 214.258 99.047
C 95.834 211.099 100.864
C 93.186 210.362 103.579
C 90.458 209.576 104.982
C 88.051 208.338 106.991
C 85.532 207.657 109.016
C 83.829 206.653 112.316
C 82.897 206.640 115.262
C 81.963 206.697 118.204
C 80.065 206.534 120.964
C 76.990 206.932 123.127
C 76.942 207.431 126.820
C 75.395 207.132 129.938
C 74.358 208.898 132.574
C 74.222 209.561 136.404
C 71.719 210.480 139.039
C 70.598 210.959 141.930
C 70.336 212.605 144.837
C 70.290 214.398 147.661
C 69.062 216.870 149.832
C 69.766 218.069 152.993
C 70.020 218.741 157.042
C 70.463 220.909 158.969
C 70.802 223.904 161.502
C 71.005 225.853 163.763
C 71.655 228.573 166.140
C 73.175 230.458 168.292
C 74.507 232.954 169.746
C 76.292 235.575 170.588
C 78.311 237.945 171.637
C 80.361 240.850 172.331
C 82.147 243.524 173.239
C 84.237 245.869 173.722
C 87.950 247.268 173.481
C 90.081 249.856 173.730
C 92.193 252.262 174.427
C 94.968 253.595 175.194
C 98.476 255.144 175.557
C 101.006 255.737 173.814
C 103.838 257.239 172.494
C 106.981 257.556 171.300
C 110.064 259.132 169.613
C 112.891 259.983 168.125
C 116.689 258.735 167.305
C 119.121 259.167 166.010
C 122.084 259.159 163.059
C 124.533 259.497 161.319
C 127.650 259.869 159.858
C 130.615 259.535 158.324
C 132.978 259.267 155.986
C 134.404 259.820 152.937
C 136.178 259.692 150.087
C 137.532 259.839 147.163
C 139.457 259.474 144.204
C 140.884 259.823 141.224
C 142.748 259.533 138.697
C 144.728 258.188 135.952
C 146.811 258.670 133.484
C 148.502 256.849 130.997
C 148.579 256.229 127.229
C 148.957 256.915 123.067
C 149.011 257.947 120.453
C 148.235 258.785 116.661
C 149.299 258.729 112.746
C 148.899 259.183 109.781
C 151.911 261.631 106.980
C 151.735 261.222 103.749
C 152.543 262.231 100.689
C 153.649 259.098 97.891
C 151.257 257.053 95.357
C 149.949 256.721 91.470
C 147.505 256.734 88.178
C 148.404 257.134 84.929
C 147.286 258.302 81.758
C 147.521 258.726 78.659
C 144.920 259.527 76.102
C 144.424 261.366 72.885
C 140.811 261.489 69.717
C 138.816 260.003 66.044
C 137.251 259.596 62.683
C 134.027 261.176 62.667
C 133.209 260.004 60.823
C 131.715 257.245 58.735
C 129.611 256.537 57.113
C 127.647 255.797 53.384
C 128.167 256.626 50.429
C 131.925 258.917 46.786
C 134.486 257.457 43.493
C 135.372 257.085 40.165
C 135.328 254.901 36.585
C 135.125 252.800 33.287
C 138.293 247.758 32.092
C 140.858 246.072 29.170
C 144.723 247.142 27.959
C 148.887 247.947 26.756
C 150.785 250.443 23.901
C 153.165 250.274 21.667
C 155.050 245.626 19.445
C 156.059 246.157 15.317
C 157.923 247.767 12.896
C 160.293 248.683 10.764
C 165.052 250.146 9.356
C 168.166 250.278 6.762
C 172.568 251.887 7.664
C 175.542 252.613 6.923
C 179.278 253.570 6.714
C 181.885 253.949 5.444
C 183.510 253.125 0.054
C 186.009 253.379 -2.833
C 189.444 254.087 -0.227
C 193.219 253.259 -0.011
C 197.013 252.041 -0.682
C 200.385 251.419 -2.199
C 203.632 249.663 -3.532
C 204.542 251.213 -6.639
C 207.891 250.507 -7.322
C 212.322 250.135 -9.408
C 211.814 252.603 -13.579
C 216.024 253.161 -14.747
C 219.315 253.286 -16.305
C 221.046 255.843 -19.075
C 221.666 258.690 -20.956
C 218.940 260.391 -24.886
C 220.582 258.402 -27.563
C 220.787 261.038 -31.013
C 221.570 263.053 -34.813
C 223.015 261.610 -39.359
C 224.325 264.324 -42.584
C 225.446 260.717 -46.535
C 224.667 260.793 -50.229
C 225.265 260.904 -53.749
C 223.182 261.952 -55.853
C 222.159 263.312 -59.419
C 217.771 266.806 -60.188
C 215.255 268.770 -61.652
C 212.151 270.321 -64.680
C 211.944 273.895 -68.361
C 209.194 276.757 -71.838
C 208.309 277.848 -74.460
C 205.117 276.369 -77.953
C 202.386 274.159 -79.005
C 201.619 271.167 -81.284
C 195.513 272.091 -83.687
C 190.327 271.838 -84.016
C 190.261 270.471 -85.333
C 188.126 269.240 -86.878
C 186.624 268.279 -89.596
C 184.951 267.471 -91.504
C 185.460 265.807 -94.099
C 185.958 262.158 -95.152
C 185.293 260.340 -98.663
C 183.736 259.681 -100.912
C 181.180 260.627 -102.426
C 179.626 259.099 -105.001
C 176.417 257.548 -105.675
C 177.758 253.198 -105.708
C 176.644 249.418 -107.640
C 177.425 246.933 -110.333
C 180.137 245.459 -112.192
C 180.029 243.946 -115.814
C 177.979 243.137 -118.054
C 178.838 245.082 -123.157
C 179.430 245.351 -127.009
C 180.191 241.423 -129.270
C 176.165 238.731 -132.632
C 173.230 238.223 -137.607
C 169.488 235.671 -140.290
C 168.704 231.908 -140.108
C 169.791 230.276 -141.530
C 167.839 228.052 -141.914
C 174.139 222.160 -143.629
C 171.844 219.856 -145.080
C 171.733 217.470 -146.091
C 171.011 219.514 -151.439
C 169.886 217.730 -153.568
C 167.984 217.725 -154.971
C 167.549 213.982 -156.585
C 164.751 213.923 -158.547
C 162.700 212.024 -160.667
C 161.228 212.523 -163.339
C 159.340 211.490 -164.548
C 157.449 211.006 -167.145
C 155.777 208.612 -169.158
C 153.957 206.842 -171.354
C 152.306 205.218 -173.738
C 149.991 203.125 -174.950
C 148.136 200.996 -176.725
C 145.833 198.954 -178.289
C 144.033 196.976 -180.155
C 142.364 194.814 -181.909
C 140.759 192.434 -183.536
C 140.512 190.139 -186.177
C 140.533 187.408 -188.273
C 139.762 184.692 -190.403
C 138.175 182.128 -192.206
C 138.001 179.600 -193.831
C 138.460 177.632 -197.332
C 138.288 174.537 -199.165
C 138.274 171.403 -200.954
C 138.188 168.527 -202.334
C 138.003 165.482 -204.092
C 137.920 162.609 -205.583
C 139.637 159.595 -206.574
C 141.813 157.162 -207.070
C 143.534 154.608 -206.782
C 144.854 151.493 -206.242
C 146.074 148.184 -207.883
C 148.308 145.460 -207.355
C 150.058 142.415 -206.527
C 151.810 139.707 -205.942
C 153.830 136.630 -204.938
C 155.616 134.474 -204.822
C 158.286 132.751 -203.998
C 161.251 130.935 -203.356
C 164.081 129.933 -201.237
C 166.434 129.253 -199.561
C 169.101 127.967 -197.391
C 171.382 127.050 -195.619
C 175.429 127.899 -195.061
C 178.910 127.945 -193.812
C 180.692 128.263 -190.758
C 183.516 127.985 -188.856
C 185.918 128.559 -187.093
C 188.744 129.713 -185.793
C 190.323 131.759 -183.231
C 193.784 132.595 -182.070
C 196.353 133.008 -179.638
C 198.539 135.506 -178.418
C 201.772 136.438 -177.329
C 202.712 138.902 -174.806
C 204.541 140.987 -172.557
C 206.778 142.821 -171.771
C 209.030 144.672 -170.275
C 210.752 147.879 -168.840
C 210.911 150.919 -166.925
C 212.286 153.525 -166.180
C 212.687 156.750 -165.121
C 213.455 158.991 -162.677
C 213.254 163.273 -163.458
C 214.232 167.256 -163.030
C 212.033 170.134 -162.482
C 211.607 173.167 -161.609
C 210.229 176.531 -161.770
C 209.803 179.477 -162.131
C 208.570 182.718 -162.434
C 206.543 185.097 -162.612
C 204.476 187.863 -161.976
C 203.437 191.310 -163.364
C 202.329 194.868 -164.101
C 199.642 196.415 -165.603
C 197.494 198.279 -168.310
C 195.147 200.117 -169.480
C 192.601 202.310 -170.212
C 190.366 204.248 -171.717
C 188.501 205.626 -174.114
C 185.983 206.774 -176.032
C 183.048 207.493 -177.324
C 180.816 209.685 -179.768
C 178.108 211.442 -180.904
C 175.805 210.604 -183.944
C 173.868 210.748 -187.353
C 170.898 209.769 -188.595
C 167.904 209.595 -190.351
C 165.780 208.748 -192.724
C 163.855 207.979 -195.461
C 161.216 207.302 -197.657
C 159.298 205.469 -199.506
C 156.086 204.273 -200.916
C 154.898 202.240 -203.630
C 153.705 200.786 -207.352
C 153.246 197.487 -209.309
C 151.899 195.007 -210.747
C 151.048 192.505 -212.840
C 150.270 189.724 -214.442
C 150.803 186.771 -216.850
C 151.944 184.224 -218.177
C 153.098 181.655 -219.440
C 153.371 178.632 -220.866
C 152.550 175.011 -221.582
C 154.942 172.394 -222.730
C 155.660 169.421 -224.417
C 156.996 166.388 -224.013
C 159.451 163.566 -225.079
C 159.483 159.841 -225.503
C 160.578 157.032 -226.371
C 162.622 154.387 -226.158
C 164.814 151.889 -225.767
C 165.904 148.787 -224.534
C 168.702 146.780 -224.788
C 171.584 144.074 -225.922
C 173.675 142.361 -224.783
C 176.285 139.895 -223.165
C 178.350 137.878 -222.378
C 181.019 135.819 -220.926
C 183.971 134.783 -220.091
C 186.512 133.863 -218.411
C 189.039 133.605 -216.334
C 191.801 133.456 -214.562
C 194.505 133.373 -212.153
C 197.087 133.055 -210.056
C 199.543 133.331 -208.059
C 202.501 135.502 -206.527
C 204.904 135.876 -204.208
C 207.527 136.007 -202.246
C 210.400 136.911 -201.252
C 213.621 138.497 -199.855
C 214.560 141.132 -198.454
C 216.222 143.379 -196.402
C 217.882 146.164 -195.459
C 219.521 148.793 -193.171
C 220.906 151.372 -191.633
C 222.873 154.897 -192.231
C 223.975 157.230 -191.172
C 224.325 161.154 -189.770
C 225.139 163.821 -188.603
C 226.629 166.744 -187.495
C 227.777 169.858 -186.998
C 227.997 173.068 -186.122
C 227.298 175.826 -184.242
C 226.802 178.926 -183.045
C 226.021 181.695 -181.587
C 225.507 185.050 -180.550
C 224.798 187.836 -178.882
C 224.527 190.841 -177.967
C 223.930 194.434 -177.902
C 224.058 197.280 -176.307
C 223.284 200.674 -176.796
C 223.465 204.155 -177.953
C 222.583 208.472 -178.068
C 221.417 211.645 -178.807
C 221.510 214.211 -179.179
C 220.866 218.019 -178.359
C 222.266 220.774 -176.673
C 222.136 223.817 -175.543
C 222.743 227.241 -176.243
C 223.046 230.582 -176.355
C 223.502 233.873 -176.224
C 223.119 237.039 -177.240
C 223.363 240.299 -177.897
C 223.123 243.660 -178.653
C 223.385 246.875 -179.132
C 223.780 250.023 -179.816
C 224.263 253.153 -180.743
C 226.226 256.057 -180.871
C 228.347 258.651 -181.662
C 229.853 261.746 -182.475
C 230.508 265.062 -183.432
C 232.179 267.382 -184.375
C 234.937 270.250 -183.660
C 236.946 272.964 -184.911
C 239.077 275.571 -186.208
C 240.860 277.841 -187.569
C 242.804 280.492 -188.829
C 244.637 282.830 -190.118
C 247.724 283.809 -191.705
C 250.704 283.921 -193.123
C 253.031 283.868 -195.160
C 255.174 284.161 -197.817
C 258.286 285.998 -199.258
C 260.983 285.556 -201.542
C 263.307 285.369 -204.297
C 265.593 285.179 -206.638
C 268.064 284.728 -209.509
C 270.347 284.560 -211.125
C 272.826 283.197 -212.791
C 275.656 281.811 -214.394
C 277.377 279.188 -216.307
C 278.780 276.990 -217.725
C 280.472 274.565 -219.901
C 281.878 272.460 -221.567
C 284.448 269.227 -220.980
C 286.614 266.272 -221.490
C 286.527 263.081 -223.043
C 288.028 260.263 -224.259
C 288.890 257.398 -224.759
C 290.040 254.297 -224.488
C 289.268 250.742 -224.410
C 291.115 247.488 -224.254
C 291.883 244.168 -225.288
C 291.985 240.886 -223.972
C 293.645 237.774 -223.712
C 292.206 234.442 -223.330
C 291.751 230.916 -223.007
C 292.372 228.189 -221.929
C 292.684 224.991 -221.282
C 292.022 221.529 -219.586
C 289.990 218.796 -218.430
C 289.619 216.265 -216.788
C 288.075 213.844 -214.933
C 286.633 210.772 -214.686
C 284.974 209.403 -210.896
C 283.837 206.679 -208.018
C 280.624 206.341 -206.290
C 278.596 204.636 -204.524
C 276.133 204.020 -201.916
C 274.688 203.144 -199.439
C 272.454 202.588 -196.828
C 269.914 202.840 -195.018
C 266.814 202.416 -193.423
C 265.125 202.338 -189.955
C 263.046 201.835 -186.816
C 260.930 203.724 -184.860
C 259.634 205.904 -181.863
C 257.513 207.236 -179.867
C 254.888 208.247 -177.887
C 252.961 209.678 -175.596
C 251.960 211.712 -173.149
C 250.333 213.948 -171.229
C 248.286 216.240 -170.063
C 246.666 218.151 -166.984
C 244.281 219.721 -165.097
C 244.176 223.465 -163.991
C 244.098 226.763 -161.867
C 242.733 229.833 -162.048
C 241.229 232.872 -161.285
C 240.974 236.083 -160.593
C 241.001 239.370 -159.597
C 240.188 242.705 -158.922
C 240.287 245.914 -159.308
C 238.900 249.340 -159.568
C 240.043 252.747 -159.514
C 241.378 256.531 -158.376
C 243.304 259.595 -159.727
C 243.949 262.492 -160.833
C 245.284 265.513 -161.509
C 246.580 268.305 -162.705
C 249.336 270.888 -163.435
C 251.918 272.218 -164.489
C 254.492 273.511 -165.600
C 256.640 275.658 -167.020
C 257.872 278.301 -169.427
C 261.390 278.783 -170.561
C 263.982 280.800 -171.747
C 266.162 281.132 -174.254
C 269.780 281.618 -175.595
C 271.598 283.600 -178.207
C 274.055 284.788 -179.755
C 276.709 284.627 -181.793
C 279.336 284.193 -183.819
C 280.985 284.179 -186.920
C 284.164 283.557 -188.117
C 288.098 283.770 -189.295
C 289.978 282.555 -191.191
C 292.378 281.068 -193.936
C 294.524 280.235 -195.847
C 296.869 278.627 -198.169
C 299.268 276.764 -199.291
C 300.920 274.560 -200.884
C 302.100 271.804 -202.216
C 303.553 269.047 -203.255
C 304.650 265.888 -204.649
C 305.891 263.114 -206.036
C 306.821 260.203 -206.909
C 307.533 256.401 -205.989
C 308.237 253.272 -206.994
C 309.376 250.350 -207.946
C 310.807 247.532 -207.673
C 312.039 243.926 -207.102
C 311.021 241.231 -205.881
C 310.452 237.858 -205.321
C 310.141 234.942 -203.645
C 309.285 231.254 -202.939
C 308.582 228.224 -201.817
C 308.874 225.761 -198.576
C 308.267 223.325 -197.362
C 306.230 220.391 -195.186
C 305.205 217.907 -193.802
C 304.627 214.927 -192.136
C 303.968 212.459 -189.961
C 302.370 210.273 -188.014
C 299.799 208.220 -187.114
C 297.544 206.319 -185.505
C 295.091 204.581 -184.336
C 292.782 202.675 -182.431
C 290.286 200.751 -181.376
C 288.372 198.937 -179.647
C 286.325 197.592 -176.951
C 284.494 195.173 -175.746
C 282.638 194.382 -172.867
C 280.992 192.825 -169.158
C 280.153 190.210 -166.287
C 278.378 187.665 -163.120
C 276.222 184.476 -161.133
C 276.604 184.552 -157.051
C 276.094 183.175 -153.599
C 277.353 183.604 -150.521
C 277.729 182.672 -149.479
C 277.853 179.069 -147.914
C 277.822 176.736 -144.878
C 275.478 174.567 -142.226
C 275.822 171.310 -142.808
C 274.505 169.257 -140.054
C 275.358 166.139 -138.744
C 272.378 163.691 -136.932
C 270.298 161.502 -135.734
C 269.346 159.597 -132.898
C 267.960 157.623 -130.563
C 266.616 155.449 -128.437
C 265.168 154.492 -125.576
C 264.002 152.889 -122.893
C 262.458 151.595 -120.089
C 261.255 149.911 -117.569
C 260.272 148.286 -114.937
C 259.465 146.743 -112.134
C 259.570 143.946 -110.020
C 260.223 141.569 -107.617
C 260.167 139.324 -104.884
C 259.411 137.584 -101.927
C 259.920 135.730 -99.612
C 260.302 131.992 -98.118
C 261.000 129.865 -95.297
C 261.864 127.742 -92.510
C 262.655 126.064 -89.914
C 263.339 124.018 -87.131
C 264.105 122.231 -84.542
C 266.629 120.541 -82.596
C 269.431 119.306 -81.361
C 272.073 118.913 -79.802
C 274.658 118.776 -77.557
C 276.713 116.520 -75.144
C 279.932 116.233 -73.649
C 282.935 116.295 -71.648
C 285.740 116.164 -69.957
C 289.034 116.338 -68.040
C 291.526 115.813 -66.872
C 294.783 115.846 -66.460
C 298.293 115.630 -66.098
C 301.701 116.977 -66.376
C 304.451 118.032 -66.748
C 307.846 119.426 -66.699
C 310.654 120.560 -66.824
C 313.982 120.370 -69.332
C 317.315 120.867 -70.857
C 319.478 123.501 -71.848
C 322.527 124.728 -72.781
C 324.817 126.013 -74.300
C 327.127 126.833 -76.538
C 328.275 129.246 -79.007
C 331.239 129.761 -81.237
C 333.904 131.641 -82.669
C 335.072 132.683 -85.840
C 337.780 133.186 -88.059
C 338.184 135.746 -90.628
C 339.459 137.808 -93.249
C 340.845 138.336 -95.854
C 342.407 139.552 -98.465
C 342.926 140.986 -102.068
C 342.259 143.189 -104.831
C 342.557 143.951 -107.759
C 341.820 145.296 -110.813
C 342.147 147.787 -113.109
C 339.998 147.603 -116.896
C 339.299 148.311 -120.897
C 336.303 149.655 -122.521
C 334.876 150.967 -125.048
C 332.228 151.514 -127.484
C 330.540 151.617 -129.960
C 328.035 151.981 -132.349
C 325.224 152.523 -133.615
C 322.412 153.912 -135.195
C 319.732 153.208 -137.879
C 317.101 153.163 -140.619
C 313.739 152.454 -140.880
C 310.429 150.503 -141.686
C 307.325 150.082 -142.350
C 304.002 150.171 -143.235
C 300.874 149.413 -144.044
C 298.088 147.644 -144.530
C 294.942 146.447 -144.514
C 291.758 145.889 -143.915
C 288.301 144.253 -144.976
C 284.922 143.928 -145.409
C 282.522 141.350 -143.722
C 279.945 138.461 -143.088
C 277.450 137.749 -140.945
C 274.475 136.643 -139.528
C 272.396 134.675 -137.897
C 270.371 132.321 -136.431
C 267.812 130.653 -134.724
C 266.450 129.027 -132.283
C 263.793 128.176 -129.844
C 262.947 125.535 -127.558
C 261.613 121.989 -125.815
C 262.115 119.775 -122.689
C 261.621 118.350 -119.904
C 261.415 116.185 -117.328
C 261.506 114.446 -114.523
C 262.625 111.633 -112.149
C 264.368 109.792 -110.381
C 266.147 108.008 -108.597
C 267.303 106.193 -106.026
C 267.920 105.218 -102.425
C 270.832 103.284 -101.133
C 272.295 101.129 -98.806
C 274.827 100.868 -96.645
C 277.899 98.975 -95.194
C 279.377 98.095 -91.863
C 281.299 96.676 -89.829
C 284.245 96.131 -88.329
C 287.301 95.748 -87.022
C 289.845 96.333 -84.674
C 293.074 95.258 -84.087
C 296.455 93.225 -82.928
C 299.277 93.685 -82.267
C 302.980 94.409 -81.143
C 305.820 94.494 -80.206
C 309.367 95.095 -79.478
C 312.588 95.167 -79.807
C 315.602 96.157 -80.044
C 318.425 97.617 -80.861
C 321.334 98.747 -81.887
C 324.318 100.515 -82.932
C 327.218 101.975 -83.719
C 329.737 103.440 -84.989
C 331.793 104.584 -88.194
C 334.302 106.384 -89.521
C 337.018 107.761 -90.733
C 339.399 108.243 -92.773
C 341.898 109.129 -95.568
C 341.960 110.622 -98.317
C 342.973 112.548 -101.015
C 343.496 113.465 -104.222
C 344.387 115.674 -107.250
C 344.895 117.200 -110.139
C 345.008 116.650 -114.181
C 345.256 117.739 -116.737
C 344.265 119.515 -120.391
C 344.148 120.810 -123.119
C 344.503 121.940 -126.373
C 344.331 122.571 -129.664
C 343.396 123.774 -132.631
C 342.086 126.086 -134.769
C 340.647 127.735 -137.318
C 339.159 129.656 -139.440
C 337.559 131.185 -142.214
C 336.179 133.296 -144.377
C 334.908 134.613 -146.945
C 332.903 135.246 -149.919
C 332.213 137.121 -152.502
C 330.003 137.229 -155.233
C 327.627 140.183 -157.209
C 325.267 140.838 -160.322
C 324.412 141.741 -163.112
C 322.310 143.512 -165.580
C 320.598 144.199 -168.863
C 321.648 144.590 -171.589
C 319.658 146.439 -173.395
C 318.703 146.933 -175.253
C 317.489 149.878 -177.367
C 316.670 149.879 -181.648
C 316.862 149.186 -184.414
C 313.664 147.290 -186.051
C 310.235 146.144 -188.311
C 309.067 146.847 -191.204
C 307.662 147.760 -194.890
C 303.734 147.108 -196.078
C 302.399 145.970 -198.820
C 301.180 145.813 -202.609
C 301.474 146.283 -206.219
C 299.477 146.505 -209.304
C 297.401 143.846 -211.351
C 295.511 146.065 -214.925
C 295.134 143.254 -218.680
C 293.974 143.654 -222.616
C 293.211 145.665 -225.115
C 294.433 146.140 -228.496
C 293.926 149.540 -228.928
C 294.604 151.891 -231.592
C 298.239 156.414 -230.077
C 299.726 157.975 -231.570
C 301.914 159.964 -234.549
C 303.743 162.023 -238.344
C 306.161 162.741 -240.897
C 307.351 164.849 -244.568
C 308.827 166.649 -245.672
C 308.601 168.985 -249.574
C 309.892 171.716 -251.394
C 313.071 173.795 -254.621
C 316.269 176.318 -255.691
C 314.917 177.097 -259.030
C 314.428 175.825 -262.827
C 312.861 175.981 -266.694
C 312.568 177.660 -268.558
C 311.683 177.960 -271.845
C 309.451 179.555 -275.784
C 309.194 180.041 -280.007
C 308.033 181.257 -282.826
C 305.292 182.349 -285.698
C 304.727 182.025 -289.177
C 303.431 182.763 -292.717
C 300.679 183.026 -295.292
C 298.914 179.011 -297.453
C 299.163 176.365 -298.616
C 297.947 173.306 -300.875
C 295.894 169.948 -301.501
C 296.172 166.410 -301.498
C 294.521 163.100 -302.612
C 293.301 163.302 -306.308
C 290.598 162.526 -307.847
C 293.167 163.321 -310.554
C 293.979 166.144 -313.687
C 294.863 168.596 -316.639
C 295.194 173.342 -317.296
C 296.790 177.392 -318.028
C 298.065 180.523 -319.571
C 298.213 184.495 -319.769
C 298.520 187.615 -318.929
C 300.541 189.200 -319.412
C 303.355 192.720 -317.279
C 302.529 195.802 -315.736
C 302.268 198.245 -315.530
C 304.271 201.572 -315.110
C 305.013 204.405 -313.627
C 307.873 207.895 -314.973
C 308.849 211.471 -315.680
C 307.683 215.648 -316.799
C 309.160 218.022 -317.425
C 311.319 219.294 -318.321
C 313.631 219.522 -322.094
C 315.353 221.545 -324.001
C 318.357 221.081 -326.206
C 321.071 224.045 -325.320
C 321.939 223.982 -330.691
C 325.015 222.984 -333.466
C 327.900 222.787 -334.930
C 331.073 224.644 -336.920
C 334.521 226.174 -336.130
C 336.603 228.070 -337.404
C 339.239 228.854 -340.645
C 342.913 230.762 -341.877
C 344.148 232.964 -344.242
C 346.842 235.443 -347.113
C 349.758 236.018 -348.425
C 351.707 235.981 -351.388
C 353.989 236.213 -353.840
C 356.420 236.279 -356.105
C 357.876 237.188 -358.979
C 359.709 237.483 -361.750
C 361.498 238.274 -364.594
C 363.427 238.538 -367.211
C 365.176 238.666 -369.942
C 366.747 238.713 -372.844
C 368.861 237.239 -375.223
C 370.301 235.580 -377.874
C 372.020 234.607 -380.808
C 373.716 234.514 -383.883
C 374.815 233.261 -386.389
C 377.573 230.969 -388.257
C 378.761 229.453 -391.300
C 379.851 227.802 -394.317
C 380.630 226.444 -397.098
C 381.761 224.983 -400.095
C 382.643 223.583 -402.878
C 382.476 220.739 -405.091
C 381.815 217.860 -406.565
C 380.540 215.618 -408.273
C 379.050 213.631 -410.633
C 379.589 210.895 -413.345
C 377.900 208.234 -415.004
C 376.021 205.996 -417.122
C 374.431 203.782 -418.942
C 372.299 201.360 -420.979
C 371.239 199.130 -422.303
C 369.325 196.520 -422.855
C 367.473 193.557 -423.394
C 364.437 191.504 -423.139
C 362.020 189.816 -422.790
C 358.934 187.830 -422.855
C 356.406 186.162 -422.746
C 354.794 183.096 -420.420
C 352.563 180.507 -419.006
C 349.224 180.137 -417.860
C 346.526 178.248 -416.949
C 344.247 176.961 -415.416
C 342.376 175.327 -413.215
C 339.879 175.525 -410.576
C 337.883 173.183 -408.442
C 334.898 171.933 -406.954
C 333.550 171.273 -403.752
C 331.710 169.135 -401.619
C 329.524 170.017 -398.832
C 327.250 169.899 -396.082
C 326.167 168.822 -393.503
C 324.420 167.989 -390.859
C 323.147 168.043 -387.159
C 321.877 169.581 -384.167
C 321.242 169.497 -381.196
C 320.730 170.581 -377.994
C 318.630 171.511 -375.483
C 320.217 172.815 -371.640
C 320.256 173.418 -367.561
C 320.959 176.482 -365.681
C 320.840 178.160 -362.976
C 322.041 180.413 -360.383
C 323.058 181.624 -357.835
C 324.323 183.660 -355.311
C 325.558 186.151 -353.874
C 326.116 189.095 -352.041
C 328.373 190.642 -349.321
C 330.064 192.517 -346.484
C 332.583 194.844 -346.143
C 336.117 196.375 -345.383
C 338.275 198.616 -344.625
C 340.152 201.305 -343.586
C 342.606 203.362 -342.716
C 345.674 204.597 -342.281
C 348.453 206.496 -342.273
C 350.699 208.843 -342.779
C 354.074 210.648 -341.729
C 356.297 213.191 -341.179
C 359.688 213.852 -343.000
C 363.493 214.384 -343.797
C 365.386 216.222 -345.885
C 367.916 218.163 -347.268
C 370.627 218.901 -348.989
C 373.632 219.362 -350.586
C 376.369 220.671 -352.330
C 378.345 221.091 -354.854
C 380.429 223.010 -357.244
C 382.950 222.419 -359.736
C 386.520 221.664 -361.755
C 387.873 220.288 -365.102
C 389.169 220.143 -367.988
C 390.919 219.324 -370.751
C 392.136 218.523 -373.715
C 393.669 216.234 -376.399
C 394.081 213.928 -378.415
C 394.425 211.626 -380.443
C 395.108 209.889 -383.228
C 395.357 209.165 -386.932
C 395.203 205.804 -388.536
C 396.001 203.601 -391.125
C 394.649 201.580 -393.412
C 394.360 198.127 -395.178
C 394.053 196.726 -398.642
C 394.003 194.537 -400.889
C 392.681 191.955 -402.566
C 391.175 189.357 -404.040
C 389.111 187.822 -406.432
C 388.112 184.624 -407.265
C 387.776 180.811 -408.768
C 385.750 178.822 -409.506
C 382.977 176.304 -410.720
C 381.230 174.113 -411.770
C 378.669 171.617 -412.595
C 376.785 168.989 -412.405
C 374.263 167.060 -412.208
C 371.498 165.501 -411.379
C 368.965 163.664 -410.380
C 365.867 162.125 -409.302
C 363.055 160.505 -408.508
C 360.485 159.155 -407.215
C 358.547 157.822 -404.009
C 355.711 156.664 -402.627
C 353.096 155.108 -401.409
C 351.450 153.243 -399.441
C 349.448 151.440 -396.687
C 348.340 151.980 -393.812
C 346.331 151.991 -390.986
C 345.457 151.786 -387.731
C 343.305 152.027 -384.545
C 341.923 152.208 -381.547
C 342.529 151.430 -377.587
C 341.635 151.607 -374.951
C 340.949 153.086 -371.100
C 340.105 153.663 -368.256
C 339.155 153.711 -364.926
C 338.916 153.904 -361.585
C 338.628 155.076 -358.476
C 337.603 157.261 -356.066
C 337.216 159.137 -353.306
C 336.612 161.247 -350.942
C 336.428 163.166 -347.963
C 335.608 165.293 -345.544
C 335.397 166.841 -342.805
C 336.189 168.566 -339.696
C 335.191 169.954 -336.915
C 336.517 171.572 -334.089
C 334.214 170.139 -330.186
C 334.354 169.762 -326.696
C 332.878 171.026 -324.511
C 329.588 170.081 -323.975
C 328.381 172.419 -322.516
C 328.275 175.247 -319.374
C 328.906 177.338 -315.595
C 329.028 179.492 -313.794
C 332.907 183.061 -311.530
C 333.544 186.840 -311.299
C 332.185 191.052 -310.330
C 333.544 193.524 -307.740
C 332.698 195.543 -304.500
C 333.504 196.113 -302.273
C 332.444 195.925 -298.426
C 332.446 198.293 -295.503
C 328.206 201.010 -292.531
C 327.354 201.362 -289.416
C 327.296 203.533 -286.612
C 326.909 205.136 -283.688
C 326.661 206.503 -280.667
C 325.718 208.823 -278.447
C 325.336 210.877 -275.847
C 324.470 213.054 -273.311
C 324.101 214.928 -270.668
C 323.892 216.958 -268.144
C 323.793 219.198 -265.723
C 325.115 220.649 -262.816
C 326.712 222.557 -260.437
C 327.608 224.698 -257.768
C 327.641 227.051 -255.160
C 328.869 228.964 -253.187
C 330.903 229.660 -249.763
C 332.405 232.031 -247.506
C 334.052 234.397 -245.336
C 335.434 236.663 -243.565
C 336.887 239.013 -241.382
C 338.298 241.245 -239.508
C 341.239 243.158 -238.669
C 344.239 244.529 -238.532
C 346.690 246.367 -238.957
C 348.942 248.912 -239.396
C 351.716 251.079 -237.740
C 354.629 252.970 -238.530
C 357.165 255.390 -239.389
C 359.630 257.438 -240.076
C 362.374 259.846 -241.183
C 364.770 261.256 -241.532
C 367.609 262.178 -242.900
C 370.790 263.040 -244.180
C 373.171 263.604 -246.921
C 375.113 263.911 -249.145
C 377.448 264.800 -251.835
C 379.394 265.371 -254.087
C 382.519 263.443 -256.067
C 385.285 262.612 -258.379
C 385.992 262.568 -261.857
C 388.140 262.419 -264.509
C 389.616 261.597 -267.029
C 391.356 259.985 -269.350
C 391.333 258.308 -272.579
C 393.794 256.743 -274.928
C 395.316 256.192 -278.100
C 395.985 253.547 -280.351
C 398.225 251.949 -282.573
C 397.480 250.089 -285.623
C 397.739 248.211 -288.648
C 398.818 246.035 -290.406
C 399.730 244.030 -292.832
C 399.658 240.950 -295.243
C 398.146 238.655 -297.563
C 398.169 236.047 -299.123
C 397.010 233.276 -300.755
C 396.219 231.652 -303.639
C 394.566 227.622 -303.528
C 393.779 223.808 -304.882
C 390.571 222.055 -305.131
C 388.799 219.675 -306.287
C 386.306 217.025 -306.222
C 384.870 214.392 -306.215
C 382.588 211.770 -306.046
C 379.907 210.219 -305.595
C 376.838 208.548 -305.951
C 374.916 205.383 -304.867
C 372.729 202.315 -304.384
C 370.111 201.376 -302.351
C 368.144 199.651 -299.424
C 365.633 198.427 -297.859
C 362.698 197.063 -296.692
C 360.331 195.623 -294.867
C 358.727 194.331 -292.243
C 356.516 193.587 -289.815
C 353.949 193.537 -287.764
C 351.714 191.612 -285.106
C 348.906 190.587 -283.441
C 347.935 191.274 -279.721
C 346.998 190.853 -275.935
C 345.047 192.367 -273.649
C 342.888 193.020 -271.005
C 341.915 193.837 -267.965
C 341.178 194.421 -264.662
C 339.638 195.298 -261.645
C 339.103 197.083 -259.003
C 337.064 198.827 -256.447
C 337.468 200.326 -253.205
C 337.890 201.029 -249.117
C 339.247 203.645 -246.618
C 339.369 205.943 -244.442
C 340.102 207.926 -241.816
C 340.887 210.269 -239.626
C 343.101 212.129 -237.088
C 345.431 213.713 -235.820
C 347.766 215.332 -234.612
C 349.536 217.603 -232.893
C 350.392 220.961 -231.380
C 353.816 222.253 -230.677
C 356.025 224.264 -228.868
C 358.293 226.693 -229.198
C 361.832 228.173 -228.561
C 363.414 231.428 -227.583
C 365.693 233.389 -226.685
C 368.485 235.186 -227.132
C 371.306 236.849 -227.817
C 373.178 239.643 -228.827
C 376.506 240.491 -229.188
C 380.396 241.709 -228.645
C 382.639 242.894 -230.118
C 385.518 244.723 -232.087
C 387.943 246.096 -233.175
C 390.757 247.492 -235.073
C 393.576 247.703 -236.654
C 395.776 248.168 -238.904
C 397.610 248.145 -241.625
C 399.684 247.863 -244.157
C 401.525 247.712 -247.273
C 403.426 247.730 -250.021
C 405.008 247.223 -252.730
C 406.412 244.709 -255.472
C 407.831 244.217 -258.479
C 409.625 243.778 -261.185
C 411.580 242.296 -263.197
C 413.479 240.192 -265.806
C 412.943 237.875 -267.838
C 413.039 235.851 -270.652
C 413.198 233.041 -272.518
C 413.067 230.741 -275.605
C 412.915 228.368 -277.901
C 413.436 224.373 -278.551
C 413.247 222.184 -280.269
C 411.686 218.888 -282.316
C 411.084 216.519 -284.094
C 410.997 213.684 -286.080
C 410.682 210.621 -287.415
C 409.413 207.873 -288.814
C 407.257 206.103 -290.775
C 405.316 203.772 -292.221
C 403.186 201.904 -293.765
C 401.169 199.306 -295.096
C 399.046 197.456 -296.861
C 397.411 195.063 -298.103
C 395.467 192.014 -298.540
C 394.081 189.820 -300.521
C 392.193 186.859 -300.354
C 386.879 185.942 -300.771
C 383.298 184.861 -299.786
C 380.547 182.277 -303.539
C 378.158 179.265 -300.638
C 376.322 177.654 -300.233
C 376.749 172.276 -298.653
C 374.959 168.887 -298.334
C 374.734 164.879 -297.217
C 373.913 160.620 -297.854
C 370.897 158.363 -296.441
C 364.618 159.582 -297.855
C 360.653 158.212 -299.464
C 358.049 156.332 -299.220
C 356.383 152.762 -299.033
C 351.617 150.681 -296.851
C 349.721 148.623 -296.449
C 345.121 146.669 -299.056
C 342.192 145.936 -299.716
C 339.544 144.238 -300.642
C 337.261 143.897 -302.451
C 334.623 142.215 -305.073
C 333.190 139.420 -302.601
C 331.321 137.059 -300.665
C 331.505 133.809 -302.222
C 327.622 131.922 -302.012
C 325.717 128.597 -303.980
C 323.104 126.648 -306.246
C 320.322 124.614 -306.041
C 317.431 124.154 -306.919
C 313.936 124.153 -306.640
C 311.075 122.405 -307.865
C 308.717 120.641 -306.933
C 307.529 119.446 -305.455
C 305.106 120.673 -300.947
C 300.998 119.010 -299.626
C 298.267 118.973 -297.075
C 295.610 117.831 -296.501
C 292.925 116.941 -294.505
C 291.419 113.463 -294.679
C 292.212 110.426 -290.788
C 291.653 107.376 -288.347
C 292.829 104.403 -285.578
C 290.678 103.447 -281.663
C 288.519 102.850 -278.090
C 289.464 100.269 -276.026
C 287.688 98.366 -273.525
C 286.715 96.603 -271.672
C 285.599 97.549 -267.654
C 287.114 95.417 -265.119
C 283.996 92.282 -264.255
C 282.344 92.150 -261.853
C 281.421 89.271 -261.887
C 282.530 86.248 -257.467
C 281.125 85.167 -254.352
C 279.766 83.206 -252.635
C 277.983 83.214 -250.106
C 277.578 82.755 -245.759
C 276.892 82.059 -242.419
C 275.175 83.175 -238.859
C 274.908 84.055 -234.464
C 270.569 83.754 -233.106
C 269.753 83.041 -230.327
C 264.125 84.912 -229.106
C 263.354 86.269 -225.971
C 262.296 88.047 -222.321
C 259.318 89.111 -220.029
C 257.656 91.356 -220.327
C 255.541 93.329 -220.255
C 251.853 93.843 -220.903
C 249.603 93.058 -221.621
C 247.524 97.693 -224.116
C 243.228 98.262 -225.683
C 239.984 96.775 -229.440
C 239.363 93.423 -231.283
C 237.735 89.213 -232.997
C 235.321 89.006 -234.518
C 232.420 86.952 -234.335
C 230.330 84.914 -235.929
C 226.856 84.112 -234.992
C 224.336 83.494 -234.833
C 221.449 80.092 -235.696
C 218.334 79.015 -235.675
C 215.224 75.801 -237.839
C 212.813 74.843 -240.129
C 211.358 72.675 -241.122
C 209.262 70.140 -243.640
C 207.610 66.716 -245.831
C 206.356 63.603 -247.054
C 204.337 60.754 -249.267
C 201.913 56.743 -249.194
C 199.646 56.361 -251.641
C 197.909 55.733 -254.678
C 196.737 57.130 -258.083
C 193.927 56.757 -260.689
C 195.582 54.314 -264.924
C 194.681 52.528 -268.390
C 194.954 49.760 -270.069
C 195.484 48.296 -273.256
C 195.999 46.373 -275.959
C 196.262 44.335 -278.572
C 197.736 43.042 -281.284
C 198.527 41.564 -284.168
C 199.803 39.987 -286.962
C 200.489 38.409 -289.732
C 201.136 37.056 -292.610
C 201.811 35.916 -295.633
C 200.796 34.655 -298.744
C 199.870 34.120 -302.016
C 199.597 33.149 -305.407
C 200.177 31.956 -308.660
C 199.650 31.603 -311.602
C 197.561 29.914 -314.623
C 196.963 29.623 -318.163
C 196.257 29.462 -321.697
C 195.808 29.478 -324.857
C 195.258 29.219 -328.325
C 194.748 29.150 -331.521
C 192.985 30.436 -334.394
C 191.052 32.108 -336.483
C 189.925 34.198 -338.465
C 189.309 36.497 -340.930
C 187.647 37.145 -344.387
C 186.223 39.747 -346.360
C 185.389 42.458 -348.591
C 184.403 44.853 -350.600
C 183.435 47.848 -352.755
C 182.134 49.685 -354.424
C 180.425 52.346 -355.304
C 178.377 55.053 -356.292
C 177.162 58.510 -356.011
C 176.094 61.259 -355.669
C 175.064 64.782 -355.655
C 174.126 67.659 -355.505
C 170.928 69.815 -353.914
C 168.629 72.526 -352.892
C 168.700 75.653 -351.214
C 167.323 78.658 -350.349
C 166.173 81.010 -348.816
C 164.377 82.996 -346.855
C 164.239 84.970 -343.802
C 161.856 87.296 -342.089
C 160.925 90.309 -340.434
C 159.536 91.385 -337.364
C 157.300 93.502 -335.625
C 157.654 94.958 -332.297
C 157.137 96.804 -329.284
C 155.524 97.831 -326.976
C 154.269 99.404 -324.390
C 153.335 100.133 -320.661
C 153.991 100.501 -317.144
C 153.032 100.758 -314.272
C 153.020 100.520 -310.862
C 153.494 101.915 -307.794
C 152.951 99.546 -304.177
C 152.065 98.821 -300.216
C 154.014 97.004 -297.703
C 154.618 96.277 -294.662
C 155.464 94.143 -291.837
C 155.427 92.501 -289.328
C 156.084 90.380 -286.648
C 157.541 88.287 -284.833
C 159.432 86.648 -282.370
C 159.340 83.712 -279.868
C 159.640 81.197 -277.038
C 161.020 78.074 -276.570
C 161.287 74.178 -276.172
C 162.532 71.371 -275.264
C 164.152 68.660 -273.900
C 165.119 65.613 -273.008
C 165.344 62.287 -272.899
C 166.390 59.087 -272.925
C 168.149 56.323 -273.180
C 168.603 52.458 -272.396
C 170.178 49.524 -271.605
C 170.592 46.345 -273.834
C 170.434 42.686 -275.241
C 172.369 40.603 -277.040
C 173.998 37.799 -278.292
C 174.612 35.227 -280.258
C 174.862 32.445 -282.255
C 175.994 29.681 -284.077
C 176.779 27.999 -286.725
C 178.846 25.749 -288.822
C 178.571 23.852 -291.862
C 177.730 20.953 -294.738
C 177.325 20.501 -298.554
C 177.887 19.677 -301.560
C 177.687 18.611 -304.752
C 177.702 18.067 -308.009
C 176.195 17.638 -311.522
C 174.710 18.191 -314.176
C 173.250 18.807 -316.825
C 172.483 19.028 -320.082
C 173.060 19.471 -323.793
C 170.614 20.824 -326.257
C 169.329 21.051 -329.497
C 168.623 23.221 -331.934
C 166.181 24.749 -334.548
C 166.196 25.889 -338.119
C 165.009 26.873 -340.852
C 163.575 29.106 -342.896
C 162.100 31.493 -344.718
C 162.043 34.202 -346.952
C 159.678 36.210 -348.468
C 156.831 37.858 -350.936
C 155.777 40.463 -351.778
C 154.589 43.992 -353.059
C 153.393 46.432 -354.312
C 152.039 49.705 -355.271
C 150.048 52.252 -355.474
C 148.841 55.191 -355.322
C 147.808 58.172 -354.419
C 146.407 60.995 -353.492
C 145.385 64.253 -352.280
C 144.320 67.299 -351.418
C 143.267 69.975 -350.063
C 141.410 71.810 -347.064
C 140.564 74.668 -345.512
C 139.362 77.456 -344.279
C 137.383 79.329 -342.654
C 135.273 81.422 -340.202
C 135.027 81.950 -337.128
C 134.537 83.496 -334.064
C 133.427 83.980 -330.912
C 133.053 85.547 -327.413
C 132.505 86.428 -324.274
C 130.273 85.596 -320.960
C 129.729 86.061 -318.264
C 129.891 85.789 -314.094
C 129.625 86.061 -311.096
C 128.736 86.531 -307.782
C 127.804 86.284 -304.568
C 127.850 85.818 -301.266
C 129.235 85.834 -298.150
C 130.065 85.294 -294.939
C 131.297 84.939 -291.979
C 132.041 84.167 -288.596
C 133.320 84.004 -285.534
C 133.818 83.399 -282.479
C 134.104 81.746 -279.246
C 134.632 81.929 -276.029
C 134.792 79.838 -273.207
C 135.414 79.543 -270.193
C 135.471 78.728 -267.476
C 137.331 78.374 -264.457
C 137.650 77.835 -262.400
C 138.679 77.268 -259.383
C 141.000 78.497 -256.186
C 144.093 81.404 -255.196
C 146.099 83.017 -253.214
C 148.782 82.767 -250.908
C 151.312 83.151 -248.735
C 153.632 83.674 -246.413
C 156.707 83.528 -245.098
C 159.417 83.443 -243.157
C 162.474 83.501 -241.552
C 165.069 83.556 -239.578
C 167.630 83.361 -237.593
C 170.232 82.911 -235.614
C 171.639 82.479 -232.431
C 172.991 81.337 -229.478
C 175.037 80.535 -226.706
C 177.716 80.017 -224.493
C 179.125 78.886 -222.086
C 179.792 78.844 -218.099
C 181.475 77.367 -215.278
C 183.033 75.777 -212.439
C 184.517 74.220 -210.082
C 186.184 72.751 -207.350
C 187.669 71.249 -204.896
C 187.611 68.687 -202.358
C 186.854 66.162 -200.369
C 186.522 63.344 -199.137
C 186.797 60.124 -198.000
C 187.343 57.838 -194.899
C 186.629 54.571 -193.675
C 186.479 51.097 -192.708
C 186.179 48.004 -191.665
C 185.799 44.315 -190.769
C 185.230 41.867 -189.531
C 183.649 39.069 -188.860
C 181.858 36.170 -187.916
C 179.742 33.253 -188.633
C 177.914 30.988 -189.215
C 176.073 27.888 -189.902
C 174.416 25.420 -190.491
C 170.425 24.223 -190.278
C 167.279 22.288 -190.490
C 165.429 20.369 -192.834
C 162.987 18.126 -193.656
C 160.524 16.782 -194.812
C 157.434 15.950 -195.689
C 154.973 15.700 -198.357
C 151.479 14.434 -198.820
C 148.915 12.578 -200.453
C 145.763 13.089 -201.973
C 142.428 12.023 -202.469
C 140.335 12.372 -205.440
C 137.648 12.205 -207.785
C 134.781 12.384 -208.641
C 131.862 12.229 -210.122
C 128.778 13.374 -212.239
C 127.129 14.774 -215.112
C 124.662 15.917 -216.470
C 122.749 17.778 -218.607
C 120.917 18.057 -221.461
C 119.118 21.867 -222.572
C 116.369 24.397 -224.316
C 116.935 27.255 -226.536
C 115.850 29.380 -228.645
C 115.493 32.637 -230.231
C 114.502 35.287 -231.223
C 114.082 38.458 -232.597
C 114.761 41.205 -233.933
C 115.259 43.881 -236.152
C 114.617 47.658 -236.608
C 113.956 51.237 -237.696
C 115.664 54.229 -237.706
C 116.799 57.836 -236.649
C 118.056 60.763 -236.980
C 119.304 63.836 -237.891
C 120.430 66.957 -237.939
C 121.531 69.924 -236.883
C 123.294 72.736 -236.322
C 125.601 75.076 -236.242
C 126.645 78.847 -235.572
C 128.257 81.836 -235.992
C 130.811 83.546 -233.584
C 132.597 86.059 -231.157
C 135.729 87.059 -230.440
C 138.526 88.946 -229.606
C 140.898 90.257 -227.732
C 143.073 91.729 -225.519
C 145.812 93.291 -224.003
C 148.442 93.499 -222.134
C 151.896 94.504 -221.243
C 154.014 94.682 -218.345
C 155.906 95.801 -214.802
C 157.943 94.336 -211.863
C 160.355 93.615 -209.943
C 162.370 92.994 -207.312
C 164.429 91.891 -204.977
C 165.447 90.524 -201.528
C 165.692 88.717 -199.034
C 165.934 86.856 -196.583
C 167.172 85.064 -194.033
C 169.625 82.894 -192.144
C 168.792 80.453 -189.454
C 169.625 78.651 -186.580
C 169.853 75.554 -185.354
C 169.057 72.888 -182.636
C 170.796 70.160 -180.740
C 171.184 67.945 -178.552
C 170.613 64.965 -177.134
C 169.836 61.956 -175.893
C 170.278 58.503 -175.428
C 168.762 55.951 -173.664
C 167.538 53.241 -170.824
C 166.449 50.528 -170.583
C 165.236 46.790 -170.321
C 164.327 44.019 -169.655
C 162.877 40.657 -169.398
C 160.724 38.281 -168.944
C 158.843 35.752 -169.383
C 156.647 33.557 -170.444
C 154.205 31.502 -171.221
C 151.756 29.214 -172.598
C 149.539 26.941 -173.636
C 147.158 25.231 -174.863
C 143.465 25.032 -176.324
C 141.072 23.263 -177.885
C 138.614 21.391 -178.978
C 135.613 20.491 -179.473
C 131.968 19.794 -180.509
C 129.844 20.816 -182.566
C 127.237 20.937 -184.848
C 124.425 22.012 -186.378
C 121.648 22.328 -189.029
C 119.151 23.065 -191.067
C 115.788 25.340 -191.469
C 113.676 26.226 -193.061
C 111.466 28.490 -195.796
C 109.447 29.698 -197.693
C 106.714 30.870 -199.468
C 104.219 32.619 -200.874
C 102.482 34.628 -202.891
C 101.724 36.161 -205.841
C 100.656 38.210 -208.280
C 99.983 39.987 -210.887
C 98.819 42.321 -213.294
C 98.065 43.981 -216.072
C 96.856 46.004 -218.167
C 95.694 49.023 -219.841
C 94.177 50.436 -222.363
C 93.288 53.636 -223.517
C 93.008 55.729 -225.531
C 91.485 58.383 -227.954
C 91.449 60.230 -232.114
C 90.460 63.777 -231.665
C 90.968 65.486 -235.523
C 90.329 67.543 -239.123
C 87.412 68.856 -240.792
C 86.905 69.741 -245.235
C 84.189 71.362 -244.865
C 82.677 75.320 -243.527
C 80.431 77.197 -242.662
C 79.151 81.626 -242.099
C 75.518 84.674 -238.090
C 73.329 87.410 -237.325
C 70.865 91.566 -234.405
C 71.413 94.489 -234.067
C 73.033 98.798 -233.046
C 72.602 101.684 -234.472
C 71.009 104.848 -234.282
C 69.843 107.979 -234.604
C 68.595 111.005 -235.185
C 67.940 114.211 -234.482
C 66.741 117.315 -234.251
C 65.954 120.653 -233.850
C 64.785 123.696 -233.791
C 63.467 126.653 -233.549
C 62.021 129.582 -233.082
C 59.395 131.841 -233.632
C 56.566 133.799 -233.527
C 54.184 136.408 -233.349
C 52.522 139.471 -232.904
C 50.158 141.298 -232.540
C 46.958 143.253 -234.051
C 44.111 145.385 -233.490
C 41.167 147.385 -232.894
C 38.626 149.160 -232.135
C 35.855 151.250 -231.547
C 33.263 153.072 -230.876
C 29.774 153.265 -229.980
C 26.644 152.645 -229.134
C 24.048 152.083 -227.548
C 21.414 151.942 -225.362
C 17.711 152.943 -224.712
C 14.816 151.921 -222.906
C 12.114 151.275 -220.603
C 9.531 150.611 -218.697
C 6.734 149.680 -216.275
C 4.294 148.993 -215.080
C 1.967 147.109 -213.736
C -0.676 145.104 -212.513
C -2.014 142.232 -210.650
C -3.061 139.826 -209.264
C -4.476 137.170 -207.162
C -5.599 134.867 -205.543
C -7.081 131.024 -206.205
C -8.474 127.627 -205.757
C -7.885 124.684 -203.862
C -8.825 121.643 -202.619
C -9.005 118.687 -201.959
C -9.243 115.380 -202.077
C -7.585 112.174 -201.614
C -8.466 108.536 -201.726
C -8.547 105.202 -200.475
C -7.538 101.943 -201.409
C -8.257 98.486 -201.605
C -5.965 95.657 -201.347
C -4.565 92.377 -201.183
C -4.236 89.523 -202.040
C -3.581 86.329 -202.365
C -1.726 83.082 -203.515
C 1.129 80.943 -203.976
C 2.458 78.515 -205.230
C 4.911 76.498 -206.497
C 7.112 73.929 -206.136
C 9.793 72.836 -209.393
C 12.145 70.355 -211.698
C 15.616 70.803 -212.781
C 18.325 69.612 -213.956
C 21.336 69.535 -216.000
C 23.424 68.936 -218.067
C 26.202 68.853 -220.162
C 28.903 69.678 -221.511
C 32.263 70.021 -222.474
C 34.576 70.195 -225.557
C 37.300 70.088 -228.202
C 39.210 72.359 -229.954
C 40.477 74.622 -232.901
C 42.541 76.358 -234.627
C 45.161 77.924 -236.214
C 47.075 79.684 -238.275
C 47.991 81.760 -240.719
C 49.342 84.233 -242.562
C 50.923 86.922 -243.599
C 52.583 89.009 -246.539
C 54.813 91.053 -248.139
C 54.174 94.607 -249.626
C 53.828 97.663 -252.061
C 54.294 100.995 -251.990
C 55.090 104.276 -252.814
C 54.646 107.386 -253.808
C 53.977 110.472 -255.158
C 54.026 113.855 -256.052
C 53.031 116.931 -256.055
C 53.411 120.616 -255.942
C 51.468 123.570 -256.583
C 49.464 126.767 -258.359
C 46.585 129.264 -257.726
C 45.010 131.936 -257.087
C 42.837 134.513 -257.003
C 40.656 136.913 -256.379
C 37.241 138.682 -256.445
C 34.247 139.318 -256.022
C 31.258 139.923 -255.537
C 28.391 141.484 -254.771
C 26.065 143.832 -252.934
C 22.388 143.402 -252.502
C 19.181 144.703 -252.029
C 16.532 144.579 -250.001
C 12.717 144.138 -249.385
C 9.966 145.704 -247.378
C 7.028 146.268 -246.433
C 4.151 145.512 -244.891
C 1.371 144.502 -243.326
C -0.807 144.228 -240.585
C -3.893 142.835 -239.907
C -7.903 142.036 -239.475
C -9.750 140.473 -237.816
C -12.188 138.557 -235.389
C -14.387 137.289 -233.805
C -16.658 135.247 -231.769
C -18.673 132.871 -230.885
C -19.989 130.402 -229.371
C -20.666 127.515 -227.965
C -21.540 124.535 -226.895
C -22.047 121.289 -225.369
C -22.787 118.371 -223.919
C -23.094 115.377 -222.900
C -22.608 111.476 -223.496
C -22.673 108.342 -222.284
C -23.191 105.284 -221.225
C -23.765 102.171 -221.426
C -23.891 98.338 -221.795
C -21.992 95.954 -222.503
C -20.476 92.837 -222.569
C -19.098 90.021 -223.823
C -17.200 86.671 -223.944
C -15.533 83.886 -224.575
C -14.527 81.242 -227.516
C -13.084 78.995 -228.320
C -9.969 76.602 -229.755
C -8.085 74.413 -230.646
C -6.439 71.608 -231.837
C -4.746 69.285 -233.568
C -2.283 67.504 -234.941
C 0.854 66.181 -235.134
C 3.797 64.875 -236.093
C 6.797 63.805 -236.605
C 9.851 62.491 -237.845
C 12.916 61.261 -238.216
C 15.538 59.937 -239.363
C 18.360 59.040 -241.485
C 20.953 57.144 -242.066
C 23.489 56.716 -244.463
C 24.611 51.512 -247.282
C 26.541 51.950 -250.642
C 26.348 49.081 -255.299
C 29.622 48.739 -257.323
C 34.169 49.131 -257.646
C 36.367 48.584 -260.711
C 37.805 48.523 -264.554
C 39.312 48.422 -266.033
C 41.419 48.567 -270.255
C 43.972 46.652 -271.684
C 45.666 45.940 -274.947
C 48.792 46.947 -276.584
C 52.296 47.945 -275.777
C 55.585 47.480 -278.335
C 58.493 48.772 -280.034
C 61.404 49.472 -282.534
C 62.373 51.184 -286.014
C 64.478 51.146 -288.869
C 68.093 49.740 -289.165
C 70.796 50.657 -290.755
C 72.648 48.343 -292.830
C 77.170 45.642 -295.010
C 78.980 42.817 -295.787
C 78.836 37.912 -296.387
C 81.135 36.011 -298.297
C 83.007 33.018 -300.212
C 85.640 32.438 -302.170
C 86.472 30.011 -304.842
C 87.250 31.947 -309.442
C 85.475 30.173 -310.061
C 83.155 27.797 -311.612
C 80.115 24.601 -313.130
C 76.430 25.554 -314.088
C 72.400 25.947 -314.752
C 69.321 25.576 -314.401
C 66.032 24.371 -312.672
C 64.137 20.143 -314.035
C 60.413 20.583 -314.121
C 54.164 22.006 -315.047
C 51.494 18.680 -312.998
C 47.575 18.724 -311.846
C 46.036 18.639 -312.117
C 42.022 18.101 -311.755
C 38.204 17.233 -313.409
C 36.990 14.683 -313.634
C 36.331 11.838 -316.980
C 33.626 10.883 -319.734
C 34.311 5.833 -317.352
C 31.056 4.172 -315.701
C 27.270 2.310 -315.617
C 24.310 1.854 -318.106
C 21.688 0.991 -317.751
C 17.389 0.895 -316.923
C 15.939 -1.258 -318.617
C 13.448 0.728 -318.979
C 9.130 -0.801 -320.873
C 6.655 1.867 -322.406
C 3.611 0.118 -322.339
C 1.058 -0.468 -321.418
C -3.034 2.902 -320.971
C -5.832 1.589 -318.531
C -8.325 0.581 -317.333
C -11.533 1.289 -317.131
C -14.600 0.359 -314.447
C -17.539 -2.480 -313.153
C -20.821 -3.815 -312.569
C -23.894 -5.672 -313.775
C -26.295 -5.320 -310.271
C -30.048 -6.187 -307.758
C -33.002 -5.329 -306.011
C -36.053 -4.634 -303.678
C -38.608 -6.241 -304.366
C -42.205 -5.351 -301.821
C -45.152 -5.329 -298.744
C -47.052 -3.028 -294.256
C -49.142 -0.296 -291.138
C -52.313 -1.539 -288.042
C -53.993 -0.479 -284.291
C -57.233 -0.208 -281.996
C -58.543 2.242 -280.401
C -59.197 2.337 -277.049
C -60.040 6.586 -274.186
C -61.375 7.447 -272.151
C -62.462 8.263 -268.740
C -64.666 7.724 -267.540
C -64.966 8.877 -263.642
C -66.569 9.975 -261.628
C -66.802 12.067 -256.689
C -66.431 9.530 -253.357
C -67.087 9.417 -249.847
C -63.903 9.180 -245.897
C -62.226 7.179 -243.563
C -57.957 5.911 -241.144
C -56.619 7.003 -238.358
C -57.434 8.431 -234.614
C -57.195 11.081 -231.900
C -55.991 13.818 -229.109
C -53.251 16.726 -227.240
C -54.587 18.294 -224.390
C -53.435 16.228 -220.090
C -53.647 16.995 -217.007
C -52.008 15.793 -214.587
C -50.577 17.979 -211.635
C -46.730 17.837 -210.229
C -45.397 15.784 -207.111
C -42.568 16.829 -205.164
C -39.776 14.627 -203.813
C -37.452 10.535 -202.207
C -36.271 7.277 -197.730
C -36.667 7.984 -192.801
C -36.188 4.980 -191.613
C -33.963 3.079 -188.335
C -31.512 0.057 -186.971
C -29.024 -2.402 -183.983
C -26.490 -4.564 -181.635
C -25.289 -6.648 -180.432
C -24.685 -10.362 -178.724
C -25.081 -14.161 -178.071
C -22.307 -16.723 -177.432
C -20.506 -20.275 -176.396
C -18.328 -22.826 -179.123
C -15.460 -25.367 -180.078
C -11.939 -28.028 -176.429
C -10.272 -31.053 -176.023
C -7.826 -33.045 -177.323
C -5.882 -34.247 -179.096
C -3.862 -36.872 -180.357
C -0.028 -38.455 -178.698
C -0.124 -40.275 -182.487
C 0.047 -43.197 -183.954
C -2.143 -45.848 -184.721
C 0.486 -50.915 -185.362
C -0.295 -54.060 -186.612
C 0.117 -54.637 -189.796
C 2.548 -57.679 -190.929
C 0.994 -61.011 -192.236
C -0.577 -63.964 -191.815
C 0.829 -66.027 -190.075
C 1.872 -70.404 -190.278
C 4.156 -72.054 -188.982
C 4.658 -76.110 -187.109
C 5.411 -77.837 -183.452
C 8.688 -79.301 -181.686
C 9.519 -80.951 -178.452
C 12.576 -80.145 -175.090
C 15.197 -79.809 -170.002
C 17.269 -77.530 -167.739
C 18.601 -73.770 -164.943
C 19.932 -74.702 -161.923
C 18.942 -73.825 -159.312
C 19.207 -73.812 -156.074
C 20.657 -72.228 -153.251
C 21.671 -71.117 -150.250
C 22.766 -70.285 -147.223
C 23.288 -68.224 -144.638
C 24.348 -66.630 -141.907
C 24.989 -64.781 -139.063
C 26.018 -63.368 -136.310
C 27.205 -61.830 -133.709
C 28.524 -60.104 -131.226
C 31.031 -59.586 -128.828
C 33.769 -58.616 -126.980
C 36.031 -57.291 -124.606
C 37.560 -55.524 -121.983
C 39.846 -54.381 -120.392
C 42.918 -54.859 -117.808
C 45.676 -53.403 -116.007
C 48.538 -51.975 -114.336
C 51.011 -50.502 -112.958
C 53.695 -49.041 -111.211
C 56.215 -47.626 -109.750
C 59.710 -46.737 -109.799
C 62.884 -46.255 -110.570
C 65.538 -45.086 -111.647
C 68.224 -43.192 -112.613
C 71.891 -42.162 -111.820
C 74.869 -41.001 -113.390
C 77.649 -39.227 -114.857
C 80.302 -37.817 -116.168
C 83.193 -36.065 -117.937
C 85.687 -35.302 -118.959
C 88.129 -34.939 -121.124
C 90.888 -34.740 -123.326
C 92.397 -34.355 -126.654
C 93.585 -34.188 -129.369
C 95.167 -33.493 -132.608
C 96.431 -33.073 -135.330
C 98.073 -35.381 -138.392
C 99.630 -36.496 -141.557
C 99.220 -36.116 -145.062
C 100.326 -36.362 -148.286
C 100.656 -37.091 -151.212
C 101.043 -38.673 -154.103
C 99.545 -39.692 -157.258
C 100.589 -41.416 -160.415
C 100.851 -41.786 -163.947
C 99.972 -44.078 -166.494
C 100.845 -45.796 -169.459
C 98.691 -46.830 -172.219
C 97.448 -48.149 -175.295
C 97.231 -50.190 -177.480
C 96.717 -51.908 -180.222
C 94.987 -54.388 -182.705
C 92.225 -55.757 -184.556
C 90.980 -57.965 -186.235
C 88.594 -60.000 -187.597
C 86.522 -60.825 -190.167
C 83.822 -64.228 -189.827
C 81.536 -67.400 -191.136
C 78.024 -68.170 -190.430
C 75.347 -69.755 -191.109
C 72.298 -71.620 -190.420
C 70.194 -73.737 -190.140
C 67.376 -75.650 -189.422
C 64.611 -76.490 -188.221
C 61.218 -77.200 -187.656
C 58.831 -79.882 -186.244
C 56.055 -82.297 -185.300
C 54.005 -82.851 -182.587
C 52.569 -84.478 -179.315
C 50.389 -85.248 -177.099
C 47.666 -85.969 -175.126
C 45.627 -87.028 -172.732
C 44.561 -88.289 -169.833
C 43.058 -88.834 -166.870
C 41.332 -88.561 -164.086
C 39.513 -90.260 -160.994
C 37.156 -90.780 -158.568
C 37.597 -90.523 -154.697
C 37.748 -91.337 -150.862
C 37.130 -89.785 -147.941
C 36.167 -89.057 -144.682
C 36.444 -88.557 -141.437
C 36.940 -88.387 -138.043
C 36.717 -87.676 -134.625
C 37.568 -86.304 -131.823
C 37.022 -84.558 -128.601
C 38.813 -83.811 -125.575
C 40.628 -83.972 -121.824
C 43.402 -82.288 -119.728
C 44.867 -80.522 -117.545
C 46.920 -79.295 -115.169
C 49.002 -77.665 -113.191
C 52.330 -76.932 -111.406
C 55.301 -76.268 -110.874
C 58.268 -75.563 -110.397
C 61.077 -74.179 -109.198
C 63.333 -71.486 -107.799
C 67.035 -71.290 -108.188
C 70.188 -70.284 -107.073
C 72.885 -68.523 -107.952
C 76.729 -68.168 -108.426
C 79.450 -65.671 -107.782
C 82.380 -64.572 -107.550
C 85.322 -63.529 -108.765
C 88.179 -62.579 -110.224
C 90.429 -60.247 -111.580
C 93.590 -60.261 -112.969
C 97.642 -60.230 -113.671
C 99.595 -59.443 -115.713
C 102.172 -58.126 -118.383
C 104.462 -57.275 -120.110
C 106.869 -56.363 -122.727
C 109.011 -56.633 -125.141
C 110.473 -56.380 -127.956
C 111.312 -56.411 -131.128
C 112.347 -56.784 -134.223
C 113.037 -56.869 -137.779
C 113.942 -56.874 -140.994
C 114.409 -57.300 -144.109
C 114.090 -59.575 -147.354
C 114.325 -59.890 -150.692
C 115.007 -60.308 -153.870
C 115.719 -61.878 -156.532
C 116.012 -63.920 -159.786
C 114.210 -65.619 -161.698
C 112.838 -67.071 -164.531
C 111.562 -69.451 -166.559
C 109.818 -71.057 -169.594
C 108.267 -72.865 -171.887
C 107.318 -76.678 -172.989
C 105.962 -78.402 -174.712
C 102.929 -80.756 -176.369
C 101.128 -82.532 -178.024
C 99.587 -84.850 -180.084
C 97.964 -87.437 -181.474
C 95.555 -89.463 -182.578
C 92.478 -90.227 -183.835
C 89.577 -91.670 -184.725
C 86.619 -92.608 -185.606
C 83.601 -94.305 -186.383
C 80.589 -95.188 -187.473
C 78.005 -96.807 -188.279
C 75.181 -99.107 -188.278
C 72.665 -100.475 -189.846
C 70.098 -102.812 -189.288
C 67.670 -105.420 -190.199
C 64.285 -108.087 -189.812
C 61.818 -110.440 -188.702
C 58.597 -112.247 -190.173
C 56.309 -113.033 -193.561
C 53.537 -114.296 -196.861
C 51.905 -116.221 -199.469
C 49.634 -118.306 -200.758
C 49.153 -120.420 -202.098
C 48.413 -122.054 -204.733
C 46.791 -125.729 -206.193
C 46.605 -130.561 -206.266
C 46.760 -133.315 -206.969
C 46.596 -136.234 -209.052
C 44.953 -136.561 -212.358
C 43.294 -139.324 -214.299
C 43.137 -140.837 -217.022
C 42.897 -143.026 -220.974
C 41.687 -143.911 -223.816
C 43.135 -142.846 -227.146
C 43.848 -141.804 -230.864
C 43.733 -143.800 -234.115
C 40.414 -143.186 -236.672
C 38.316 -142.780 -239.078
C 35.255 -143.428 -242.037
C 35.167 -142.988 -245.499
C 35.473 -143.225 -249.339
C 35.244 -143.635 -252.434
C 36.028 -144.455 -256.371
C 35.436 -141.970 -258.785
C 36.562 -141.239 -261.146
C 39.432 -145.490 -264.822
C 40.794 -141.486 -267.889
C 47.269 -142.495 -267.740
C 49.681 -143.064 -271.143
C 51.358 -145.691 -273.468
C 53.888 -147.065 -274.926
C 54.569 -147.619 -277.130
C 55.432 -148.471 -280.472
C 59.352 -151.614 -280.640
C 61.300 -153.947 -282.002
C 63.305 -155.136 -284.740
C 65.295 -154.916 -286.766
C 69.235 -156.204 -287.654
C 70.192 -154.079 -293.991
C 72.180 -151.956 -295.386
C 77.254 -153.562 -296.334
C 78.369 -155.929 -301.396
C 79.772 -154.638 -303.287
C 83.119 -154.296 -302.925
C 88.624 -154.500 -300.755
C 91.079 -154.298 -305.749
C 93.341 -154.188 -307.513
C 96.763 -154.055 -308.490
C 100.448 -152.326 -308.244
C 103.172 -150.187 -308.732
C 106.860 -149.943 -307.736
C 111.567 -147.299 -305.137
C 113.133 -144.191 -305.402
C 114.295 -143.267 -306.691
C 115.380 -142.616 -309.593
C 117.751 -143.312 -308.980
C 118.577 -140.771 -312.445
C 120.583 -137.824 -314.596
C 124.002 -140.617 -315.334
C 128.568 -138.085 -314.163
C 132.790 -137.859 -315.488
C 134.359 -136.018 -317.091
C 137.571 -135.801 -318.610
C 140.688 -135.261 -320.248
C 143.648 -137.288 -320.909
C 145.660 -138.253 -318.634
C 149.919 -140.068 -320.686
C 150.537 -139.712 -324.194
C 151.871 -136.954 -325.762
C 152.997 -137.441 -329.923
C 153.064 -135.811 -333.985
C 153.535 -135.954 -336.203
C 154.176 -135.125 -339.063
C 154.955 -135.014 -341.605
C 153.320 -133.857 -343.610
C 154.313 -134.352 -346.897
C 154.282 -131.943 -350.120
C 155.626 -133.079 -353.520
C 153.574 -132.976 -358.178
C 156.710 -129.990 -360.468
C 156.564 -128.329 -364.368
C 156.410 -128.049 -368.668
C 159.799 -123.029 -370.987
C 158.674 -122.667 -375.578
C 161.270 -120.400 -378.142
C 161.278 -119.047 -381.366
C 161.433 -116.434 -384.318
C 160.918 -115.315 -388.153
C 157.163 -115.515 -390.009
C 152.711 -115.664 -392.969
C 152.396 -118.062 -395.265
C 149.594 -119.067 -398.548
C 148.377 -121.427 -400.998
C 145.113 -121.205 -404.157
C 144.755 -123.221 -406.164
C 142.948 -126.621 -410.794
C 141.075 -128.197 -413.053
C 140.304 -130.902 -414.670
C 138.383 -133.271 -416.775
C 138.613 -135.736 -418.965
C 138.863 -138.441 -423.107
C 137.244 -141.097 -424.414
C 136.584 -144.858 -425.442
C 133.637 -148.853 -426.359
C 130.989 -151.143 -428.807
C 127.737 -152.049 -428.520
C 127.724 -156.376 -428.797
C 124.850 -158.710 -429.973
C 122.875 -161.764 -429.940
C 120.177 -164.070 -430.352
C 119.040 -166.964 -434.596
C 119.677 -170.091 -435.212
C 118.174 -172.070 -436.652
C 116.296 -175.086 -436.716
C 116.291 -180.447 -436.200
C 116.738 -180.965 -433.026
C 117.407 -182.873 -429.875
C 118.830 -187.003 -428.263
C 118.390 -188.506 -424.841
C 119.747 -191.303 -422.008
C 119.916 -194.640 -419.784
C 119.721 -197.057 -416.711
C 119.117 -198.968 -414.578
C 119.191 -199.612 -411.907
C 119.868 -202.038 -408.669
C 118.832 -205.334 -405.447
C 118.001 -207.341 -403.003
C 115.300 -208.049 -400.264
N -35.747 -31.516 38.388
N 53.133 217.454 -46.245
N 67.095 322.135 22.921
N 93.950 242.837 132.746
N 180.439 167.680 -192.637
N 270.168 246.118 -191.391
N 302.381 126.625 -107.277
N 358.384 192.625 -381.564
N 370.890 226.383 -266.305
N 165.136 58.735 -315.741
N 147.235 52.260 -207.298
N 18.288 110.928 -229.996
N 73.127 -65.654 -147.035
