# Supplementary material for: Impact of DNA methylation on 3D genome structure
Source: Nat Commun. 2021 May 28;12:3243. doi: 10.1038/s41467-021-23142-8 (PMC8163762; doi:10.1038/s41467-021-23142-8)
Supplement: Supplementary file 7 — Supplementary Software 2 [file 41467_2021_23142_MOESM7_ESM.zip › Supplementary_Software2/test/output_pos/cartnucl_000000_000058.xyz]

2888
generated by Juergen Walther
C 0.000 0.000 0.000
C 4.753 -0.059 3.641
C 7.079 0.311 6.957
C 8.415 0.169 10.399
C 10.522 -0.876 12.810
C 10.786 -3.388 15.038
C 12.678 -4.642 17.362
C 12.794 -6.583 20.328
C 13.520 -8.369 23.076
C 14.375 -9.904 25.899
C 14.572 -12.489 28.015
C 14.834 -14.546 30.628
C 15.248 -17.019 33.001
C 15.641 -18.946 35.602
C 15.783 -20.855 38.224
C 15.674 -22.822 40.871
C 15.548 -23.306 44.343
C 14.699 -23.850 47.634
C 14.237 -25.085 50.916
C 14.081 -27.065 53.814
C 13.216 -27.816 56.597
C 13.459 -27.339 60.605
C 12.298 -28.259 63.887
C 11.013 -29.063 67.162
C 9.728 -29.928 69.951
C 8.568 -30.858 73.143
C 7.343 -31.693 76.022
C 4.934 -31.098 78.640
C 2.470 -29.987 80.537
C -0.291 -29.515 81.849
C -3.405 -29.677 83.268
C -5.454 -29.485 86.569
C -8.696 -28.679 87.804
C -12.109 -28.499 88.964
C -15.152 -28.129 90.125
C -18.803 -27.764 91.170
C -21.217 -27.037 92.393
C -24.098 -25.524 92.822
C -27.084 -23.742 93.462
C -30.211 -22.114 92.424
C -32.655 -20.680 91.543
C -35.938 -19.320 90.622
C -38.570 -18.065 89.797
C -40.095 -14.265 88.997
C -42.306 -11.444 88.082
C -44.509 -10.459 85.479
C -46.999 -8.503 84.197
C -48.615 -6.561 82.518
C -49.762 -3.904 80.893
C -50.377 -2.312 77.679
C -51.966 0.818 76.375
C -54.128 2.689 74.251
C -53.981 5.315 71.887
C -55.359 8.297 70.579
C -55.364 9.492 67.130
C -55.897 11.395 64.157
C -56.017 13.913 62.533
C -56.510 16.281 60.324
C -55.759 18.719 57.357
C -54.674 19.586 54.040
C -53.829 21.646 51.970
C -52.267 23.003 49.249
C -52.311 23.977 45.989
C -48.742 25.645 44.128
C -46.564 27.960 41.502
C -43.798 26.989 39.304
C -41.899 27.580 36.817
C -38.782 27.697 34.943
C -36.289 28.547 33.510
C -33.250 28.779 31.828
C -30.534 27.940 30.517
C -27.956 27.022 28.317
C -24.281 27.764 27.406
C -20.842 28.334 25.898
C -17.717 26.899 26.122
C -13.971 26.352 27.163
C -10.970 25.254 26.960
C -7.857 24.012 26.188
C -4.657 23.131 26.205
C -1.551 22.574 27.285
C 1.432 21.233 28.086
C 3.964 19.205 28.613
C 7.843 18.649 29.244
C 10.933 17.190 29.049
C 12.993 15.536 31.924
C 15.786 14.676 34.542
C 17.093 11.946 36.012
C 19.261 9.629 37.432
C 20.879 7.973 39.776
C 22.657 6.610 42.378
C 24.536 4.518 44.461
C 25.078 2.538 46.959
C 26.428 -0.451 48.683
C 26.955 -1.654 52.028
C 28.434 -2.396 55.856
C 27.322 -3.621 59.347
C 26.924 -5.442 61.908
C 26.632 -6.675 65.032
C 25.847 -8.066 67.922
C 24.772 -8.167 71.615
C 23.138 -7.824 74.215
C 21.448 -7.494 76.777
C 19.919 -8.085 79.702
C 18.082 -10.052 82.358
C 15.735 -8.665 84.900
C 14.178 -8.779 88.024
C 11.188 -8.863 89.507
C 8.622 -7.519 92.102
C 6.168 -8.837 94.612
C 4.124 -8.745 96.990
C 1.191 -8.002 98.428
C -1.799 -7.114 99.641
C -5.168 -7.640 100.481
C -7.737 -5.867 101.955
C -10.378 -4.082 104.554
C -13.157 -3.155 104.699
C -16.965 -2.173 104.912
C -19.762 -1.303 105.519
C -23.218 -0.071 105.632
C -25.742 1.957 105.662
C -28.445 3.464 104.923
C -30.881 5.120 103.476
C -33.181 7.101 102.222
C -35.748 8.905 100.410
C -38.261 10.583 98.985
C -40.239 12.403 97.289
C -40.841 15.516 94.890
C -42.897 17.250 92.875
C -45.035 19.171 91.300
C -46.220 21.844 90.071
C -47.289 24.997 88.131
C -46.574 26.523 85.494
C -46.811 28.387 82.581
C -46.073 30.723 80.257
C -46.152 32.660 76.929
C -45.752 34.529 74.230
C -43.805 37.791 72.741
C -43.198 39.427 70.565
C -41.295 40.928 67.157
C -40.377 42.412 64.689
C -39.551 44.610 62.144
C -38.108 46.723 59.973
C -36.376 47.957 57.404
C -35.085 47.959 54.247
C -33.279 48.436 51.455
C -31.718 48.469 48.632
C -29.636 49.068 45.821
C -28.208 49.122 42.821
C -26.421 49.830 40.321
C -23.615 50.677 38.159
C -22.485 51.518 35.214
C -19.446 52.262 33.611
C -17.784 53.269 31.933
C -15.561 54.357 29.124
C -14.247 56.367 28.763
C -13.312 59.728 26.594
C -14.182 61.793 24.323
C -14.244 64.558 23.034
C -16.907 68.878 26.170
C -16.844 72.243 28.703
C -13.331 76.244 29.145
C -13.543 79.554 28.822
C -12.049 83.134 29.666
C -13.345 86.985 30.274
C -9.688 90.220 28.103
C -8.297 91.018 23.050
C -8.815 91.592 19.282
C -8.542 92.026 15.973
C -10.642 96.034 14.009
C -9.844 98.045 11.375
C -9.721 99.063 8.059
C -6.263 99.399 4.824
C -4.123 100.747 2.617
C -2.176 100.708 0.142
C -0.845 103.704 -4.041
C -0.229 102.939 -6.532
C -0.464 101.818 -10.105
C -0.190 101.060 -12.206
C -0.491 99.997 -15.485
C 3.152 101.562 -18.786
C 6.181 99.878 -21.222
C 10.359 98.625 -22.465
C 14.350 94.599 -18.927
C 17.518 91.231 -18.158
C 21.359 90.935 -17.721
C 23.951 90.476 -17.549
C 27.149 88.100 -16.285
C 28.358 85.627 -15.204
C 30.864 83.899 -16.543
C 31.538 81.391 -16.793
C 34.000 79.154 -17.661
C 36.996 78.089 -19.642
C 39.264 76.475 -19.077
C 41.794 73.793 -18.121
C 44.387 73.186 -21.112
C 47.296 72.835 -24.285
C 48.858 73.269 -27.729
C 50.079 72.744 -30.416
C 52.326 70.073 -32.629
C 53.983 67.445 -33.679
C 57.510 67.437 -34.924
C 59.030 64.047 -36.848
C 60.960 62.557 -38.501
C 61.851 60.293 -40.006
C 64.671 61.063 -43.703
C 65.221 59.648 -43.991
C 65.404 57.213 -47.408
C 66.452 53.241 -48.255
C 68.818 51.394 -49.570
C 73.107 50.549 -50.197
C 75.574 50.966 -51.383
C 79.068 51.279 -50.084
C 80.511 51.168 -54.986
C 83.701 51.911 -57.225
C 87.082 50.482 -57.810
C 87.876 45.071 -61.389
C 91.939 44.904 -61.047
C 96.093 41.034 -59.842
C 99.062 40.748 -62.314
C 101.982 39.101 -62.152
C 105.413 37.671 -63.997
C 109.231 37.068 -65.876
C 112.881 37.194 -67.945
C 116.696 35.821 -68.585
C 117.468 37.246 -70.980
C 117.852 35.219 -74.053
C 121.135 37.511 -74.380
C 124.816 39.176 -74.702
C 129.296 37.442 -74.557
C 131.777 39.130 -75.166
C 134.708 39.710 -77.427
C 138.479 39.990 -78.225
C 142.079 42.820 -76.327
C 145.465 42.192 -75.165
C 149.021 43.423 -74.861
C 153.034 44.583 -71.567
C 155.437 47.006 -69.981
C 159.187 47.881 -68.789
C 163.549 50.998 -69.835
C 165.047 54.346 -70.362
C 166.487 57.373 -67.209
C 167.474 61.854 -68.209
C 169.308 65.007 -65.689
C 169.739 68.121 -63.646
C 171.946 71.289 -62.483
C 175.955 74.040 -62.427
C 177.898 76.384 -60.748
C 176.874 78.135 -56.120
C 178.204 81.574 -54.732
C 179.165 85.811 -53.439
C 178.981 88.922 -51.348
C 180.016 91.912 -50.455
C 181.985 95.246 -49.748
C 183.933 98.880 -50.714
C 185.336 102.619 -50.267
C 185.346 106.094 -49.984
C 185.215 110.342 -49.907
C 184.004 114.253 -49.871
C 182.144 118.092 -50.845
C 183.034 121.019 -49.660
C 182.425 124.575 -49.768
C 181.901 126.996 -50.321
C 179.980 130.066 -48.615
C 179.952 133.654 -47.053
C 177.918 135.721 -47.029
C 178.115 139.409 -46.781
C 175.060 140.765 -46.434
C 172.950 143.351 -45.157
C 171.536 145.290 -43.369
C 171.349 147.360 -40.322
C 168.618 149.198 -39.506
C 168.997 152.070 -39.013
C 168.462 154.655 -37.292
C 166.506 158.364 -36.785
C 165.824 162.224 -35.331
C 162.147 164.304 -34.850
C 161.184 168.287 -33.979
C 159.920 170.534 -31.872
C 160.000 174.299 -29.671
C 158.891 176.234 -26.738
C 158.376 178.548 -24.915
C 159.964 180.708 -22.498
C 158.996 184.099 -21.872
C 157.859 187.245 -20.443
C 160.333 186.366 -14.087
C 159.141 186.828 -10.573
C 158.408 188.831 -8.123
C 156.429 189.323 -5.221
C 154.896 190.304 -2.400
C 153.304 191.516 0.254
C 152.232 191.506 3.425
C 150.650 191.941 6.329
C 149.441 192.255 9.548
C 147.902 192.845 12.362
C 146.220 193.239 15.109
C 144.406 193.409 17.861
C 141.541 194.444 19.600
C 138.489 194.778 21.157
C 135.798 195.172 23.418
C 133.754 195.393 26.266
C 131.170 195.441 27.809
C 127.809 197.358 28.981
C 124.701 197.283 30.799
C 121.512 197.145 32.482
C 118.745 196.798 34.034
C 115.717 196.686 35.826
C 112.897 196.435 37.398
C 109.381 195.633 37.320
C 106.323 194.705 36.490
C 103.762 193.060 35.938
C 101.089 190.918 35.913
C 97.269 190.526 36.541
C 94.460 188.573 35.551
C 91.778 186.211 35.052
C 89.231 184.232 34.469
C 86.485 181.695 33.705
C 84.108 180.406 32.971
C 81.985 178.718 31.121
C 79.569 177.128 29.088
C 78.532 174.717 26.515
C 77.742 172.868 24.333
C 76.593 170.270 22.008
C 75.706 168.215 19.964
C 74.737 168.073 15.909
C 73.761 166.936 12.527
C 74.641 164.461 10.139
C 74.042 162.619 7.325
C 74.206 161.356 4.571
C 74.384 160.781 1.308
C 76.410 159.643 -1.493
C 75.991 158.998 -5.158
C 76.279 157.079 -8.144
C 77.717 157.300 -11.368
C 77.440 156.775 -14.854
C 80.055 155.909 -17.249
C 81.843 155.050 -20.217
C 82.554 155.287 -23.120
C 83.612 154.930 -26.200
C 85.895 155.358 -29.349
C 89.007 155.335 -31.151
C 90.672 156.040 -33.594
C 93.400 156.834 -35.495
C 95.889 155.923 -37.629
C 98.799 158.854 -39.016
C 101.522 160.567 -41.596
C 104.947 161.687 -40.938
C 107.824 162.562 -41.987
C 110.892 164.517 -42.096
C 113.112 166.393 -42.834
C 115.952 168.398 -42.990
C 118.577 169.865 -42.120
C 121.901 170.847 -41.553
C 124.284 173.877 -41.724
C 127.094 176.415 -42.022
C 128.768 178.585 -39.935
C 129.850 181.929 -38.185
C 131.744 183.961 -36.592
C 134.204 185.816 -35.063
C 135.959 188.182 -33.534
C 136.698 190.998 -31.907
C 137.796 193.305 -29.715
C 139.068 194.867 -27.118
C 140.561 198.163 -25.486
C 142.577 200.135 -23.547
C 141.556 202.339 -20.489
C 140.921 205.363 -18.072
C 140.968 205.986 -14.765
C 141.380 207.471 -11.650
C 140.590 209.098 -8.896
C 139.593 211.071 -6.267
C 139.253 212.652 -3.165
C 137.886 213.308 -0.309
C 137.802 213.966 3.337
C 135.531 215.229 5.820
C 133.212 217.653 8.296
C 130.024 217.583 10.478
C 128.108 217.532 12.999
C 125.631 218.009 15.236
C 123.148 217.922 17.412
C 119.545 218.389 18.675
C 116.482 218.136 18.993
C 113.426 217.816 19.295
C 110.361 217.420 20.598
C 107.698 216.138 22.956
C 104.090 215.659 22.154
C 100.731 215.499 23.100
C 98.047 213.514 23.058
C 94.296 212.855 22.266
C 91.301 211.246 23.845
C 88.284 210.467 24.208
C 85.469 208.828 23.423
C 82.782 207.112 22.409
C 80.558 204.395 22.428
C 77.646 203.469 20.820
C 73.752 202.917 19.617
C 72.055 200.984 18.206
C 69.788 198.232 16.535
C 67.708 196.439 15.348
C 65.636 194.041 13.495
C 63.900 192.699 11.114
C 62.847 190.714 8.862
C 62.484 188.741 6.265
C 61.947 187.079 3.483
C 61.792 184.913 0.583
C 61.368 182.890 -2.042
C 61.398 181.271 -4.776
C 62.385 181.032 -8.620
C 62.666 179.191 -11.418
C 62.494 177.521 -14.232
C 62.317 177.071 -17.368
C 62.681 176.631 -21.178
C 64.885 176.807 -23.392
C 66.777 176.205 -26.234
C 68.538 176.828 -29.046
C 70.840 176.229 -32.076
C 72.861 176.247 -34.693
C 74.292 178.560 -37.735
C 76.031 178.863 -39.895
C 79.468 179.736 -42.111
C 81.640 180.132 -44.176
C 83.662 180.693 -46.930
C 85.691 181.884 -49.322
C 88.404 182.831 -51.016
C 91.686 182.714 -51.935
C 94.801 183.351 -53.021
C 97.927 183.600 -53.778
C 101.163 184.508 -54.916
C 104.368 184.586 -55.791
C 107.173 185.406 -56.974
C 110.159 187.267 -57.918
C 112.987 187.414 -59.543
C 115.641 189.645 -60.127
C 118.128 193.860 -61.638
C 120.384 197.408 -63.354
C 120.442 202.199 -65.186
C 121.986 201.886 -67.954
C 124.063 202.626 -71.185
C 126.492 201.679 -74.729
C 127.546 202.737 -76.923
C 126.477 205.756 -80.237
C 128.439 208.141 -82.743
C 129.801 208.106 -85.925
C 132.663 208.912 -87.153
C 133.640 206.577 -92.626
C 135.465 207.009 -95.147
C 137.107 208.504 -98.017
C 141.074 210.962 -99.709
C 141.389 213.700 -100.909
C 141.165 214.570 -103.444
C 143.084 216.655 -106.456
C 143.140 215.856 -109.764
C 143.211 212.630 -117.177
C 140.937 214.337 -121.570
C 141.336 216.517 -124.143
C 139.478 218.275 -124.356
C 137.703 221.174 -125.199
C 136.994 222.747 -127.997
C 139.200 223.859 -132.133
C 138.957 227.240 -133.128
C 142.350 228.356 -136.729
C 142.438 230.287 -139.881
C 141.219 233.982 -140.880
C 139.974 234.612 -144.206
C 140.016 236.915 -145.909
C 135.480 235.583 -151.416
C 136.317 238.392 -153.755
C 136.158 237.201 -157.387
C 133.021 239.748 -158.512
C 133.122 240.088 -161.888
C 132.318 241.050 -164.388
C 133.365 242.001 -167.208
C 133.885 240.167 -169.665
C 134.575 239.443 -173.396
C 134.281 237.003 -176.413
C 136.657 239.364 -179.795
C 138.983 239.739 -182.850
C 140.590 240.551 -185.684
C 142.402 239.966 -188.841
C 144.336 236.640 -191.059
C 144.100 234.922 -194.015
C 147.308 232.506 -195.757
C 148.201 231.519 -198.157
C 151.765 231.781 -200.218
C 153.529 228.902 -201.246
C 157.093 231.104 -205.301
C 158.412 229.314 -207.368
C 162.396 229.621 -206.734
C 165.857 230.353 -207.912
C 168.815 231.773 -209.911
C 172.000 230.430 -213.784
C 176.708 232.657 -212.278
C 180.697 232.170 -212.715
C 185.088 231.369 -212.181
C 188.103 234.917 -213.733
C 190.758 236.668 -213.932
C 192.418 237.036 -213.318
C 196.557 237.942 -212.203
C 199.524 237.765 -212.735
C 204.364 238.961 -211.486
C 206.983 240.648 -212.795
C 208.066 244.620 -205.418
C 211.131 246.375 -206.831
C 211.967 248.204 -205.409
C 212.234 253.074 -204.406
C 214.306 255.731 -204.481
C 214.771 259.431 -203.109
C 214.709 260.964 -200.450
C 215.550 259.009 -195.285
C 215.978 259.215 -191.599
C 215.532 260.020 -188.551
C 217.047 261.483 -186.436
C 216.544 261.163 -182.999
C 217.290 266.452 -180.705
C 217.235 268.533 -177.652
C 218.375 270.194 -174.568
C 218.929 270.672 -170.914
C 218.745 273.479 -167.392
C 219.743 277.416 -164.534
C 220.405 281.645 -164.524
C 219.640 285.150 -162.593
C 220.635 287.741 -159.633
C 220.598 288.245 -154.781
C 223.423 290.071 -152.976
C 224.789 292.661 -151.395
C 227.161 294.602 -151.529
C 229.126 295.469 -150.477
C 229.478 298.516 -149.791
C 230.292 300.918 -146.564
C 231.892 302.662 -142.644
C 233.125 305.591 -140.282
C 234.864 307.177 -137.918
C 236.617 308.939 -135.884
C 237.602 308.902 -133.083
C 238.298 309.426 -129.208
C 236.368 309.315 -125.524
C 237.286 308.868 -122.321
C 238.805 308.155 -119.259
C 240.534 307.337 -116.305
C 241.259 307.615 -112.688
C 240.740 306.984 -109.337
C 239.595 307.505 -107.006
C 239.985 306.031 -103.272
C 243.349 309.665 -99.801
C 242.879 310.419 -95.748
C 241.220 311.007 -90.819
C 240.148 310.355 -87.762
C 241.551 309.983 -84.931
C 241.179 310.241 -80.235
C 241.096 310.567 -76.903
C 242.071 310.930 -73.777
C 243.378 312.747 -70.956
C 248.255 312.011 -69.647
C 250.878 312.168 -67.114
C 253.715 312.203 -64.908
C 255.070 311.944 -62.299
C 257.418 310.662 -60.511
C 258.562 311.484 -57.277
C 258.107 312.215 -52.247
C 258.713 312.444 -50.374
C 261.578 314.506 -48.005
C 261.248 315.775 -43.801
C 264.427 317.776 -41.711
C 266.252 319.282 -38.818
C 267.919 325.829 -38.716
C 271.084 327.603 -36.692
C 270.697 330.212 -35.286
C 272.028 333.128 -33.757
C 272.789 336.341 -32.070
C 272.915 336.602 -28.357
C 273.332 337.770 -25.787
C 273.974 338.207 -22.434
C 273.745 339.856 -18.097
C 272.982 343.481 -16.996
C 272.809 347.255 -18.190
C 271.671 350.662 -17.620
C 270.481 354.427 -18.446
C 269.203 356.858 -15.982
C 268.934 358.479 -12.876
C 269.344 361.015 -10.684
C 267.275 363.565 -10.624
C 267.058 366.175 -10.302
C 265.459 369.004 -8.276
C 262.428 372.070 -5.499
C 261.071 376.216 -5.365
C 259.726 379.094 -4.684
C 256.948 380.777 -3.261
C 254.652 382.885 -2.013
C 252.373 385.099 -1.036
C 250.322 386.590 1.149
C 247.912 388.269 2.729
C 245.741 390.046 4.742
C 243.414 391.817 6.184
C 240.957 393.370 7.629
C 238.359 394.720 9.152
C 235.168 396.176 9.088
C 231.809 396.920 9.182
C 228.562 398.115 9.919
C 225.719 399.533 11.418
C 222.784 400.078 11.798
C 219.378 401.942 10.669
C 215.849 402.464 11.164
C 212.284 402.856 11.558
C 209.144 403.048 12.089
C 205.695 403.535 12.608
C 202.506 403.814 13.089
C 199.160 402.704 12.323
C 196.483 401.154 11.169
C 194.129 399.189 10.763
C 191.459 397.055 10.998
C 187.627 396.623 10.484
C 185.160 394.144 9.810
C 182.620 391.580 9.780
C 180.264 389.315 9.527
C 177.739 386.460 9.355
C 175.644 384.726 8.680
C 174.125 382.110 7.405
C 172.398 379.451 5.841
C 172.084 375.968 4.709
C 171.917 373.190 3.678
C 171.403 369.662 2.805
C 171.084 366.770 1.959
C 171.491 364.473 -1.500
C 171.597 361.671 -3.913
C 173.024 358.439 -4.253
C 173.244 355.366 -5.730
C 174.207 352.902 -7.215
C 175.403 350.766 -9.456
C 178.143 348.588 -10.450
C 178.904 346.123 -13.164
C 180.011 342.993 -14.455
C 182.439 341.696 -16.675
C 183.283 339.439 -19.263
C 186.466 337.765 -19.888
C 189.059 335.714 -21.235
C 190.699 334.513 -23.438
C 192.679 332.753 -25.367
C 195.895 331.762 -27.364
C 199.415 331.165 -27.793
C 201.838 330.703 -29.570
C 205.090 330.709 -30.623
C 208.065 329.115 -31.057
C 211.482 331.228 -32.746
C 215.021 331.671 -34.814
C 218.114 333.338 -33.779
C 221.233 333.865 -34.149
C 224.305 335.813 -34.268
C 226.779 337.280 -35.117
C 229.655 339.223 -35.371
C 231.952 341.206 -34.602
C 234.969 342.697 -33.600
C 237.497 345.456 -34.541
C 240.432 347.777 -35.194
C 241.487 350.876 -34.122
C 242.184 354.740 -34.113
C 243.597 357.494 -33.293
C 245.551 360.126 -32.251
C 246.880 363.116 -31.699
C 247.253 366.430 -31.624
C 247.742 369.637 -30.723
C 248.204 372.434 -29.059
C 249.323 376.242 -28.989
C 250.733 379.134 -27.823
C 248.934 382.462 -26.855
C 247.771 386.205 -26.697
C 246.777 388.429 -24.375
C 246.253 391.330 -22.534
C 244.729 394.036 -21.435
C 243.075 396.950 -20.682
C 241.856 399.845 -19.140
C 239.681 401.711 -17.644
C 238.455 404.123 -15.111
C 235.597 406.218 -14.512
C 232.782 409.295 -14.534
C 229.060 410.000 -13.777
C 226.424 411.032 -12.357
C 223.394 412.309 -11.614
C 220.335 413.072 -10.630
C 216.563 413.720 -11.014
C 213.555 413.330 -11.605
C 210.554 412.877 -12.173
C 207.211 412.868 -11.909
C 203.833 412.684 -10.220
C 200.663 411.472 -11.759
C 197.178 411.449 -11.993
C 194.514 409.441 -11.857
C 191.193 408.064 -13.341
C 187.734 407.168 -12.208
C 184.715 406.358 -12.477
C 182.199 404.251 -13.151
C 179.873 401.975 -13.928
C 177.567 399.423 -13.217
C 175.283 397.493 -14.945
C 171.970 395.982 -16.856
C 170.690 393.427 -17.521
C 168.896 389.979 -18.150
C 167.192 387.616 -18.830
C 165.669 384.398 -19.724
C 164.715 381.848 -21.478
C 164.313 378.890 -22.578
C 164.675 375.843 -23.740
C 164.958 372.947 -25.265
C 165.600 369.602 -26.501
C 165.910 366.491 -27.679
C 166.714 363.718 -29.007
C 168.888 361.662 -31.625
C 169.932 358.695 -32.810
C 170.567 355.815 -34.239
C 171.396 353.813 -36.556
C 172.956 351.534 -39.242
C 175.771 350.796 -40.391
C 178.440 349.040 -41.738
C 181.068 348.330 -43.735
C 184.185 346.526 -45.101
C 186.948 345.428 -46.547
C 189.469 346.006 -49.704
C 191.837 345.353 -51.025
C 195.867 345.344 -52.143
C 198.619 344.867 -53.297
C 201.470 344.162 -55.133
C 204.255 344.180 -57.004
C 207.436 344.422 -57.976
C 210.819 344.212 -57.601
C 214.157 344.543 -57.801
C 217.367 344.712 -57.537
C 220.856 345.262 -57.879
C 224.167 345.233 -57.595
C 227.259 345.636 -58.066
C 230.520 347.069 -58.827
C 233.727 346.675 -59.294
C 236.586 348.572 -60.065
C 240.307 351.343 -56.842
C 242.672 356.079 -56.944
C 245.907 357.586 -57.281
C 249.215 358.618 -56.777
C 249.792 360.181 -58.972
C 252.298 362.410 -60.558
C 253.446 364.857 -61.545
C 253.416 368.788 -60.080
C 253.940 371.906 -60.680
C 254.876 374.539 -61.685
C 257.126 377.246 -62.752
C 259.118 379.593 -62.919
C 260.836 381.746 -64.891
C 264.684 381.651 -67.337
C 266.512 382.790 -68.706
C 268.271 384.152 -70.715
C 266.547 386.915 -75.513
C 267.711 385.866 -78.329
C 269.359 386.734 -80.596
C 271.213 387.137 -82.916
C 273.160 387.569 -86.374
C 275.032 390.636 -86.680
C 277.300 392.481 -88.028
C 279.930 395.533 -88.427
C 283.575 396.337 -87.433
C 287.869 394.927 -89.467
C 291.549 396.702 -87.811
C 293.920 398.671 -88.773
C 298.148 397.090 -87.236
C 301.193 397.873 -88.055
C 304.058 399.792 -87.227
C 307.040 401.300 -86.909
C 309.962 402.886 -86.865
C 312.872 403.863 -85.532
C 315.715 405.383 -84.678
C 318.799 406.515 -83.614
C 321.620 408.005 -82.940
C 324.304 409.628 -82.103
C 326.902 411.368 -81.051
C 328.917 414.239 -81.121
C 330.486 417.259 -80.607
C 332.725 419.903 -79.895
C 335.434 421.873 -78.836
C 336.877 424.410 -78.097
C 338.720 427.846 -79.165
C 340.368 430.890 -78.170
C 341.867 434.014 -77.165
C 343.162 436.709 -76.049
C 344.771 439.672 -75.036
C 346.123 442.424 -73.996
C 345.743 445.886 -73.055
C 344.621 448.905 -72.327
C 343.470 451.376 -70.866
C 342.606 453.914 -68.734
C 343.037 457.683 -67.870
C 341.362 460.396 -66.283
C 339.975 462.943 -64.135
C 338.663 465.382 -62.382
C 336.964 467.990 -60.175
C 335.786 470.304 -59.123
C 333.425 472.374 -58.165
C 330.935 474.747 -57.348
C 327.621 475.710 -56.086
C 324.886 476.449 -55.199
C 321.726 477.505 -53.659
C 319.038 478.325 -52.524
C 315.260 479.401 -53.929
C 311.707 480.403 -54.157
C 308.532 479.444 -52.892
C 305.220 480.012 -52.275
C 302.191 479.851 -52.216
C 298.966 479.733 -52.989
C 295.939 477.724 -53.188
C 292.319 478.209 -54.016
C 288.816 477.891 -53.456
C 285.940 476.563 -55.028
C 282.531 476.909 -55.904
C 279.982 474.317 -56.232
C 276.912 472.566 -56.736
C 274.338 471.955 -58.147
C 271.365 470.968 -59.108
C 268.638 468.807 -60.896
C 266.966 465.752 -61.795
C 264.997 464.204 -63.518
C 263.559 461.586 -65.179
C 261.231 459.109 -65.354
C 261.110 456.423 -68.783
C 259.413 453.885 -71.553
C 260.452 450.516 -72.550
C 259.827 447.729 -73.959
C 260.493 444.790 -75.999
C 260.552 442.710 -78.158
C 261.195 440.002 -80.248
C 262.568 437.448 -81.425
C 263.469 434.175 -82.324
C 264.505 431.985 -85.327
C 265.229 429.344 -87.960
C 268.000 427.745 -89.237
C 270.928 426.817 -91.683
C 273.191 425.005 -93.043
C 275.323 422.618 -94.304
C 277.658 420.967 -95.986
C 280.265 420.353 -97.974
C 283.189 419.333 -99.296
C 286.189 418.084 -99.787
C 288.989 416.747 -102.263
C 291.545 414.799 -103.440
C 295.228 415.863 -104.183
C 298.646 416.609 -105.957
C 301.929 416.505 -105.226
C 305.377 416.094 -105.384
C 308.552 416.900 -105.735
C 311.749 417.939 -106.437
C 315.225 418.284 -106.639
C 318.111 419.606 -106.021
C 321.719 419.624 -105.178
C 324.506 421.894 -105.203
C 327.745 424.284 -106.291
C 329.730 427.396 -105.151
C 332.029 429.232 -103.981
C 334.279 431.668 -103.369
C 336.248 434.077 -102.263
C 337.602 437.664 -101.950
C 337.803 440.696 -101.387
C 337.961 443.716 -100.770
C 339.009 446.712 -99.687
C 340.673 449.224 -97.402
C 339.757 452.818 -97.038
C 340.571 456.132 -96.292
C 339.754 458.691 -94.310
C 338.775 462.416 -93.767
C 339.596 465.261 -91.468
C 339.629 468.214 -90.408
C 338.266 470.945 -89.028
C 336.662 473.552 -87.675
C 335.610 475.606 -85.028
C 333.774 478.502 -84.619
C 332.461 482.388 -84.327
C 330.404 484.005 -83.000
C 327.786 486.149 -80.986
C 325.992 488.150 -79.672
C 323.347 490.125 -78.067
C 320.633 491.844 -77.661
C 317.782 492.840 -76.660
C 314.617 493.158 -75.853
C 311.406 493.673 -75.393
C 307.886 493.780 -74.542
C 304.676 494.157 -73.697
C 301.524 494.108 -73.294
C 297.897 493.220 -74.660
C 294.598 492.909 -74.097
C 291.353 493.061 -73.665
C 288.296 493.301 -74.479
C 284.622 493.021 -75.604
C 282.653 490.897 -76.788
C 279.800 489.055 -77.485
C 277.459 487.417 -79.285
C 274.434 485.172 -80.087
C 272.033 483.232 -81.272
C 270.151 482.032 -84.689
C 268.283 480.379 -85.935
C 266.585 477.066 -87.842
C 264.840 474.983 -89.165
C 262.527 473.079 -90.902
C 260.797 471.196 -93.074
C 259.610 468.596 -94.793
C 258.710 465.341 -95.268
C 257.957 462.303 -96.490
C 257.353 459.221 -97.227
C 256.659 456.080 -98.726
C 255.878 452.912 -99.357
C 255.109 450.197 -100.764
C 254.971 447.359 -103.043
C 253.530 444.593 -104.008
C 253.870 442.097 -106.461
C 254.822 438.999 -107.599
C 254.092 435.693 -107.713
C 251.038 432.421 -105.932
C 250.639 429.117 -105.173
C 249.522 426.151 -105.447
C 248.554 421.687 -105.408
C 245.162 418.564 -107.267
C 245.959 415.465 -109.012
C 245.459 412.778 -109.957
C 246.635 412.578 -114.104
C 248.568 410.586 -115.265
C 252.636 407.681 -117.628
C 254.848 404.910 -119.116
C 254.015 402.284 -121.721
C 255.186 399.923 -122.521
C 255.470 397.348 -123.827
C 256.155 394.088 -123.747
C 256.203 391.292 -125.286
C 257.950 386.556 -124.759
C 261.145 383.755 -125.640
C 262.717 381.011 -127.527
C 263.311 378.144 -126.569
C 265.053 376.905 -127.803
C 269.048 375.610 -127.763
C 270.942 374.219 -126.534
C 272.832 370.784 -127.386
C 273.950 369.235 -129.869
C 273.376 367.862 -134.931
C 275.390 366.548 -138.471
C 276.294 365.204 -141.080
C 277.225 364.533 -145.217
C 278.350 362.326 -148.261
C 282.383 364.285 -151.206
C 285.407 365.194 -153.673
C 285.032 367.042 -157.357
C 284.991 368.085 -161.377
C 285.142 367.965 -164.621
C 283.243 367.519 -168.797
C 286.006 369.746 -171.966
C 285.969 368.488 -175.930
C 284.713 366.899 -179.514
C 284.228 368.107 -182.911
C 282.835 370.160 -186.821
C 284.823 369.910 -190.785
C 282.433 372.116 -194.506
C 281.772 372.051 -197.265
C 280.130 373.399 -200.771
C 280.238 374.276 -204.663
C 281.940 372.966 -208.306
C 281.847 371.130 -211.444
C 277.869 374.712 -212.074
C 275.467 374.820 -214.595
C 274.495 376.583 -218.439
C 273.596 377.112 -221.848
C 273.271 377.594 -225.006
C 273.977 376.339 -227.101
C 273.736 376.212 -229.545
C 274.007 378.267 -233.278
C 274.955 375.665 -236.317
C 276.844 376.426 -240.089
C 277.451 376.312 -243.355
C 275.314 374.685 -247.609
C 274.189 374.512 -250.562
C 276.348 370.770 -252.153
C 280.771 371.367 -253.460
C 281.399 370.054 -256.970
C 282.367 369.074 -260.994
C 285.977 369.465 -264.850
C 287.512 369.640 -268.406
C 292.087 366.409 -268.630
C 294.296 363.156 -269.859
C 296.514 360.127 -270.876
C 295.665 357.088 -272.620
C 295.484 354.600 -274.838
C 292.980 349.125 -274.671
C 292.575 347.143 -277.470
C 291.748 342.832 -278.885
C 291.410 341.580 -283.985
C 292.047 338.179 -285.692
C 293.356 336.702 -287.317
C 296.260 333.991 -288.513
C 298.932 331.800 -287.124
C 302.262 330.807 -287.474
C 301.884 324.765 -287.085
C 300.997 318.906 -286.168
C 304.167 319.367 -283.726
C 305.646 316.928 -284.835
C 307.517 315.214 -287.630
C 307.962 312.111 -288.679
C 310.095 311.482 -290.753
C 312.533 311.251 -292.463
C 316.696 309.392 -293.905
C 317.989 307.334 -294.647
C 318.180 304.563 -295.663
C 321.846 304.844 -296.564
C 322.532 301.768 -297.709
C 326.641 301.186 -297.606
C 329.676 298.863 -300.418
C 332.540 298.158 -300.715
C 335.837 299.931 -300.345
C 339.514 300.916 -300.977
C 342.672 300.294 -303.431
C 345.073 304.127 -305.012
C 347.156 305.708 -305.898
C 351.172 306.474 -305.189
C 355.168 305.072 -308.470
C 359.134 305.564 -312.362
C 362.616 305.481 -314.216
C 366.117 304.920 -312.547
C 368.055 306.511 -311.939
C 371.237 305.051 -312.261
C 372.644 308.766 -307.326
C 376.278 310.225 -307.834
C 379.527 310.684 -306.539
C 381.158 315.064 -308.453
C 383.739 317.422 -307.692
C 387.664 318.148 -308.980
C 390.660 319.237 -308.031
C 393.875 316.820 -307.676
C 396.886 314.950 -306.734
C 399.752 316.403 -305.689
C 402.373 315.248 -304.004
C 405.516 315.029 -303.211
C 407.960 313.265 -301.340
C 410.679 311.963 -299.864
C 413.426 310.937 -298.299
C 415.758 308.715 -297.389
C 418.174 306.949 -295.917
C 420.755 304.921 -294.844
C 423.208 303.333 -293.398
C 425.478 301.630 -291.822
C 427.599 299.745 -290.138
C 429.515 299.067 -287.279
C 430.824 297.973 -284.289
C 432.706 296.491 -281.687
C 434.928 294.556 -279.773
C 436.047 293.306 -277.274
C 438.115 293.608 -273.813
C 439.344 292.031 -270.818
C 440.429 290.490 -267.741
C 441.288 288.923 -265.097
C 442.476 287.344 -262.183
C 443.412 285.830 -259.478
C 442.733 284.933 -256.051
C 441.422 284.488 -253.054
C 439.853 283.379 -250.630
C 438.342 281.539 -248.166
C 438.456 280.447 -244.434
C 436.348 279.376 -241.770
C 434.337 277.687 -239.294
C 432.523 276.352 -236.913
C 430.197 274.704 -234.377
C 428.733 273.997 -232.095
C 426.178 273.762 -230.047
C 423.544 273.691 -227.690
C 419.995 273.511 -226.753
C 417.116 273.512 -226.029
C 413.625 273.016 -225.011
C 410.711 272.763 -224.217
C 407.568 275.254 -223.067
C 404.265 276.560 -222.035
C 400.858 276.403 -223.020
C 397.518 276.848 -222.455
C 394.628 277.759 -222.599
C 391.816 279.519 -222.669
C 389.019 280.740 -224.650
C 385.846 282.656 -224.114
C 382.348 283.247 -224.430
C 380.126 285.698 -225.682
C 377.170 287.597 -225.284
C 374.871 288.811 -227.846
C 372.130 290.326 -229.558
C 370.140 292.502 -230.102
C 367.631 294.391 -231.035
C 365.624 297.030 -233.113
C 364.341 298.524 -236.122
C 363.029 300.837 -237.594
C 362.207 302.963 -240.142
C 360.069 303.957 -242.596
C 361.057 307.343 -245.154
C 360.341 310.600 -247.579
C 361.661 311.337 -250.916
C 361.532 312.972 -253.646
C 362.827 314.802 -256.513
C 363.579 316.905 -258.513
C 364.868 318.780 -261.147
C 366.558 319.553 -263.666
C 367.716 320.239 -266.910
C 369.664 322.836 -268.994
C 371.200 325.198 -271.542
C 374.243 325.587 -273.111
C 377.800 327.010 -273.968
C 380.388 327.648 -275.743
C 382.823 328.253 -278.095
C 385.581 329.167 -279.699
C 388.688 330.246 -280.256
C 391.886 330.609 -281.244
C 394.893 330.168 -282.494
C 398.342 331.676 -283.757
C 401.150 332.051 -285.676
C 404.872 331.548 -284.609
C 408.673 332.119 -283.819
C 411.555 330.388 -283.971
C 414.877 329.460 -284.397
C 417.995 328.755 -283.598
C 421.244 328.369 -282.554
C 424.602 327.445 -282.223
C 427.135 325.896 -280.943
C 430.290 323.952 -280.977
C 432.927 323.009 -278.725
C 436.330 322.925 -276.317
C 437.833 321.102 -273.261
C 439.633 319.197 -271.483
C 441.558 317.814 -269.085
C 443.061 316.054 -266.730
C 444.226 315.197 -263.165
C 444.219 314.489 -260.157
C 444.157 313.744 -257.162
C 444.790 312.276 -254.214
C 445.629 309.492 -251.797
C 444.624 309.306 -248.213
C 445.141 308.220 -244.934
C 443.722 306.508 -242.444
C 442.601 306.168 -238.735
C 442.634 303.625 -235.981
C 442.312 302.502 -233.069
C 440.567 301.526 -230.381
C 438.602 300.659 -227.815
C 436.753 298.409 -225.852
C 434.865 298.498 -222.963
C 433.505 298.496 -219.081
C 431.124 297.831 -217.501
C 427.990 296.675 -215.416
C 425.861 295.926 -213.453
C 422.832 295.172 -211.521
C 420.119 295.585 -209.801
C 417.093 295.505 -208.825
C 413.834 295.732 -208.517
C 410.639 296.296 -208.000
C 407.031 296.602 -207.901
C 403.716 296.806 -207.536
C 400.599 297.426 -207.580
C 397.598 299.902 -208.396
C 394.293 300.426 -208.707
C 391.077 301.041 -208.550
C 388.436 302.774 -208.262
C 385.310 305.015 -208.478
C 383.830 306.839 -210.546
C 381.356 308.472 -212.343
C 379.716 310.980 -213.900
C 377.114 312.781 -216.096
C 375.224 314.736 -217.977
C 374.530 318.615 -219.040
C 373.164 320.449 -220.635
C 372.177 322.915 -223.865
C 370.953 324.798 -225.888
C 369.322 327.248 -227.714
C 368.381 329.924 -229.506
C 367.815 332.024 -232.034
C 367.131 332.878 -235.264
C 366.822 334.386 -238.251
C 366.500 335.388 -241.300
C 366.336 337.143 -244.380
C 365.814 338.105 -247.518
C 365.545 339.781 -250.175
C 366.153 342.088 -252.928
C 365.109 343.561 -255.648
C 366.224 345.868 -258.054
C 366.685 347.695 -260.633
C 368.717 351.866 -262.718
C 370.495 354.715 -263.789
C 371.169 357.118 -263.906
C 372.125 359.852 -266.593
C 369.898 362.210 -268.103
C 369.844 364.438 -270.467
C 369.958 367.895 -271.250
C 370.082 370.974 -272.581
C 369.959 373.961 -274.037
C 371.069 377.029 -274.781
C 371.473 380.225 -275.648
C 372.363 383.408 -276.646
C 372.669 386.501 -277.632
C 372.937 389.649 -278.375
C 373.228 392.897 -278.880
C 371.826 396.065 -279.432
C 370.536 399.250 -279.244
C 369.857 402.714 -279.476
C 370.027 406.186 -279.982
C 369.177 409.059 -279.697
C 366.694 412.104 -280.653
C 365.714 415.537 -280.181
C 364.634 418.926 -279.579
C 363.858 421.944 -278.890
C 362.934 425.307 -278.403
C 362.089 428.371 -277.788
C 360.107 430.702 -275.877
C 358.058 432.173 -273.746
C 356.844 433.545 -271.255
C 356.098 435.403 -268.474
C 354.119 438.444 -267.068
C 352.639 439.669 -264.069
C 351.723 441.191 -260.928
C 350.662 442.545 -258.137
C 349.637 443.919 -254.729
C 348.269 445.020 -252.546
C 346.623 445.139 -249.708
C 344.631 445.314 -246.792
C 343.640 444.198 -243.434
C 342.764 443.184 -240.786
C 341.932 442.334 -237.313
C 341.171 441.495 -234.502
C 338.278 439.145 -232.628
C 336.248 437.337 -230.119
C 336.663 435.076 -227.415
C 335.548 433.465 -224.615
C 334.693 431.364 -222.600
C 333.222 428.849 -221.013
C 333.512 425.462 -219.715
C 331.450 423.051 -217.725
C 330.862 420.721 -215.096
C 329.861 417.359 -214.642
C 327.938 414.982 -212.866
C 328.717 411.489 -212.148
C 328.618 408.125 -210.957
C 327.313 405.487 -210.384
C 326.423 402.510 -209.347
C 325.926 398.629 -209.383
C 326.965 395.209 -209.777
C 326.328 392.254 -210.096
C 326.660 388.985 -211.040
C 327.527 385.772 -210.330
C 327.240 382.677 -213.384
C 326.736 378.872 -214.891
C 328.837 377.020 -217.253
C 329.717 374.280 -218.616
C 330.738 372.065 -221.318
C 330.876 369.956 -223.444
C 331.695 367.857 -226.097
C 333.219 366.685 -228.567
C 335.267 364.839 -230.742
C 335.279 362.995 -234.131
C 335.739 360.789 -237.189
C 336.990 361.127 -240.382
C 337.087 361.566 -244.282
C 338.268 361.397 -247.254
C 339.873 360.808 -250.239
C 340.762 360.671 -253.433
C 340.818 361.269 -256.714
C 341.682 362.066 -259.869
C 343.254 363.077 -262.573
C 343.578 363.154 -266.528
C 345.067 363.162 -269.610
C 345.074 366.025 -272.265
C 344.572 368.121 -275.544
C 346.193 370.516 -277.264
C 347.529 372.490 -279.794
C 347.794 374.996 -281.917
C 347.682 377.534 -284.228
C 348.467 379.998 -286.585
C 348.878 383.004 -287.701
C 350.590 385.737 -289.527
C 349.897 389.049 -290.739
C 348.604 392.342 -292.946
C 347.777 396.098 -292.580
C 347.976 399.252 -292.776
C 347.386 402.551 -293.145
C 347.029 405.831 -292.997
C 345.141 409.163 -292.637
C 343.419 411.462 -291.498
C 341.724 413.746 -290.297
C 340.634 416.781 -289.378
C 340.841 420.364 -288.189
C 338.226 422.207 -286.277
C 336.623 425.165 -285.339
C 335.783 427.012 -282.688
C 333.167 428.964 -280.573
C 332.869 432.205 -278.713
C 331.457 434.528 -277.145
C 329.939 435.897 -274.492
C 328.411 437.014 -271.732
C 328.267 438.628 -268.617
C 325.868 439.423 -266.264
C 322.870 441.163 -264.050
C 321.876 441.331 -261.295
C 320.752 441.721 -257.541
C 319.565 442.307 -254.858
C 318.295 442.418 -251.416
C 316.434 441.869 -248.823
C 315.410 440.985 -245.944
C 314.639 439.382 -243.186
C 313.498 437.746 -240.577
C 312.785 435.787 -237.614
C 311.982 434.206 -234.783
C 311.222 432.224 -232.417
C 309.791 428.722 -231.191
C 309.268 426.533 -228.696
C 308.353 424.630 -226.190
C 306.660 422.442 -224.637
C 304.934 419.392 -223.037
C 305.040 416.267 -223.155
C 304.958 412.917 -222.268
C 304.212 409.627 -222.418
C 304.292 405.863 -221.604
C 304.123 402.568 -221.381
C 302.210 399.262 -222.816
C 301.977 396.484 -222.907
C 302.561 392.503 -224.048
C 302.625 389.502 -224.399
C 302.116 386.083 -224.603
C 301.513 382.902 -225.487
C 301.880 379.792 -226.632
C 303.583 376.916 -227.310
C 304.714 373.998 -228.533
C 306.229 371.333 -229.536
C 307.280 368.285 -231.019
C 308.863 365.486 -231.857
C 309.645 362.696 -233.101
C 310.179 359.921 -235.400
C 311.050 356.816 -235.909
C 311.392 354.516 -238.546
C 310.936 351.938 -240.830
C 310.533 349.198 -243.837
C 309.840 345.801 -246.214
C 311.213 341.576 -246.975
C 311.824 339.322 -250.058
C 312.111 336.295 -252.315
C 309.532 334.935 -254.749
C 307.348 334.143 -256.574
C 305.853 330.817 -256.564
C 303.286 328.137 -257.854
C 301.023 325.765 -259.907
C 302.082 322.297 -258.689
C 302.737 317.432 -257.571
C 301.216 314.245 -255.100
C 301.559 310.677 -254.879
C 302.132 307.489 -255.131
C 300.696 304.259 -255.422
C 299.924 301.010 -255.769
C 299.323 297.743 -255.881
C 298.021 294.932 -257.148
C 296.790 291.887 -257.729
C 295.638 288.815 -258.806
C 294.569 285.774 -259.299
C 293.274 282.829 -259.731
C 291.728 279.946 -260.165
C 290.379 276.959 -258.917
C 288.418 274.402 -257.704
C 286.590 271.425 -257.152
C 284.919 268.351 -257.471
C 283.038 266.140 -256.678
C 282.157 262.922 -254.394
C 279.801 260.361 -253.468
C 277.374 257.901 -252.428
C 275.078 255.818 -251.672
C 272.749 253.326 -250.798
C 270.489 251.156 -249.982
C 267.702 250.244 -247.881
C 265.255 250.146 -245.667
C 262.522 250.411 -244.243
C 259.238 250.494 -243.270
C 256.433 248.714 -241.245
C 253.398 249.373 -239.500
C 250.036 249.926 -238.311
C 247.065 250.394 -237.008
C 243.584 251.213 -235.678
C 241.270 251.501 -234.125
C 239.033 252.940 -232.201
C 236.723 254.352 -229.927
C 234.761 257.145 -228.566
C 233.299 259.448 -227.395
C 231.076 262.108 -226.188
C 229.373 264.375 -225.119
C 229.459 267.126 -221.984
C 228.657 269.887 -219.657
C 227.807 273.333 -219.728
C 226.595 276.184 -218.288
C 226.286 278.988 -217.171
C 226.606 281.822 -215.475
C 227.562 285.332 -215.533
C 227.536 288.270 -213.211
C 226.853 291.642 -212.291
C 228.554 294.528 -211.154
C 228.671 297.324 -208.992
C 230.121 300.618 -209.594
C 231.173 304.015 -209.279
C 232.369 306.363 -207.848
C 233.367 309.292 -206.772
C 235.736 312.347 -206.171
C 238.017 314.950 -207.148
C 240.072 317.083 -206.463
C 242.750 319.181 -206.798
C 244.035 322.253 -207.496
C 248.342 322.916 -207.436
C 251.845 325.043 -206.982
C 254.701 325.315 -209.260
C 257.365 326.786 -210.197
C 260.780 327.059 -211.426
C 263.729 327.512 -211.721
C 267.049 327.703 -212.749
C 269.625 327.317 -214.484
C 272.332 327.689 -216.691
C 276.143 327.174 -216.998
C 279.875 327.182 -217.705
C 282.149 325.133 -219.286
C 285.008 322.491 -219.795
C 287.412 320.973 -221.269
C 290.049 319.822 -223.154
C 292.631 318.124 -224.362
C 294.901 315.714 -224.770
C 296.898 313.286 -225.975
C 298.361 311.011 -227.843
C 301.463 308.645 -228.574
C 303.830 306.946 -230.370
C 304.255 303.081 -230.730
C 305.668 299.423 -230.626
C 305.517 296.621 -232.482
C 306.282 293.655 -234.126
C 306.476 290.413 -234.678
C 306.826 287.002 -234.876
C 307.198 283.699 -235.967
C 306.277 280.659 -236.575
C 306.003 277.531 -238.542
C 305.050 274.097 -238.071
C 304.946 270.042 -237.105
C 302.473 267.171 -236.352
C 300.741 264.538 -236.659
C 299.114 261.620 -236.204
C 297.069 259.042 -235.927
C 294.922 256.419 -234.107
C 292.756 255.100 -232.343
C 290.546 253.830 -230.600
C 288.077 251.843 -229.507
C 284.980 249.681 -229.693
C 282.523 249.109 -226.949
C 280.118 247.151 -225.343
C 276.950 247.160 -224.289
C 274.266 246.619 -221.526
C 270.869 245.085 -221.131
C 268.324 244.026 -219.632
C 265.483 244.362 -217.890
C 262.708 244.964 -216.119
C 259.261 245.492 -215.702
C 257.060 246.038 -213.098
C 254.448 245.695 -209.940
C 252.206 247.100 -208.674
C 249.040 248.905 -207.183
C 246.620 249.917 -205.744
C 243.879 251.750 -204.132
C 242.250 253.564 -202.000
C 240.535 255.886 -200.662
C 239.329 258.735 -199.568
C 238.287 261.492 -198.119
C 237.124 264.753 -197.051
C 235.848 267.625 -195.917
C 235.181 270.548 -194.863
C 236.375 273.964 -193.216
C 235.711 277.150 -192.377
C 234.895 280.080 -191.157
C 235.063 282.611 -189.252
C 235.708 285.861 -187.286
C 237.654 288.311 -187.315
C 238.940 291.519 -187.047
C 241.066 294.012 -186.228
C 242.647 297.522 -186.117
C 244.438 300.287 -185.834
C 247.680 301.938 -183.984
C 249.420 304.097 -183.683
C 252.663 306.671 -184.268
C 254.725 308.881 -184.283
C 256.955 311.465 -183.700
C 259.594 313.450 -183.101
C 262.337 315.305 -183.495
C 264.479 317.358 -185.177
C 267.120 319.076 -186.344
C 269.409 320.754 -187.878
C 272.341 322.416 -188.988
C 274.573 324.304 -190.569
C 277.178 325.877 -191.395
C 280.635 326.796 -192.083
C 282.832 329.064 -192.913
C 286.290 329.386 -193.458
C 288.466 330.806 -197.535
C 292.436 331.475 -198.424
C 294.321 333.656 -199.026
C 296.452 335.179 -201.245
C 299.821 335.760 -201.433
C 301.727 337.360 -200.982
C 304.282 337.831 -203.392
C 306.336 338.275 -204.898
C 308.437 339.038 -206.751
C 311.730 339.340 -205.920
C 314.431 341.190 -205.092
C 317.364 337.683 -203.424
C 320.414 334.676 -202.141
C 323.360 333.304 -200.190
C 326.891 333.032 -199.650
C 328.937 329.241 -199.349
C 331.914 327.722 -197.678
C 334.816 326.621 -196.374
C 338.440 326.943 -194.379
C 341.081 324.007 -194.079
C 343.253 321.002 -194.145
C 346.648 320.222 -193.577
C 349.338 317.316 -191.265
C 352.664 315.765 -190.290
C 356.026 315.558 -190.780
C 359.110 317.129 -189.986
C 361.891 318.074 -190.872
C 365.082 320.380 -191.179
C 366.479 324.398 -192.561
C 369.012 325.860 -193.311
C 372.701 327.258 -192.537
C 376.786 328.821 -191.751
C 378.437 329.794 -188.737
C 382.601 331.351 -188.067
C 383.922 333.513 -187.794
C 388.730 334.397 -187.052
C 391.034 337.241 -186.941
C 393.675 340.028 -184.619
C 394.857 343.790 -184.030
C 398.908 342.228 -183.233
C 401.233 342.531 -180.676
C 404.282 341.525 -178.918
C 406.410 340.412 -181.008
C 410.103 339.626 -181.300
C 413.948 336.822 -181.638
C 417.508 335.304 -180.366
C 420.193 333.364 -180.562
C 423.838 331.217 -180.097
C 426.197 329.753 -177.840
C 430.055 329.011 -176.130
C 433.913 326.247 -175.639
C 435.240 324.466 -171.838
C 435.844 322.748 -170.410
C 434.536 319.192 -169.333
C 433.759 315.789 -167.041
C 431.840 314.962 -162.098
C 430.578 311.545 -160.406
C 432.601 308.272 -159.819
C 434.577 306.431 -158.527
C 436.616 306.050 -156.175
C 440.336 305.217 -154.170
C 443.939 303.827 -153.164
C 447.586 300.339 -154.274
C 451.788 300.090 -152.286
C 454.837 298.622 -150.122
C 458.741 297.323 -150.651
C 461.734 298.164 -150.842
C 463.273 299.290 -149.348
C 467.597 299.540 -148.933
C 471.181 300.770 -150.352
C 473.818 300.361 -150.963
C 477.798 301.442 -149.776
C 480.691 303.220 -150.943
C 485.133 302.602 -148.764
C 488.649 301.600 -148.162
C 491.466 299.751 -149.685
C 494.405 301.012 -147.990
C 496.507 300.878 -146.864
C 497.996 297.762 -145.040
C 500.981 297.135 -144.878
C 503.809 297.101 -142.535
C 507.334 298.518 -143.435
C 508.050 294.835 -139.117
C 510.323 293.130 -136.121
C 513.474 291.955 -135.785
C 517.305 289.135 -135.189
C 521.855 288.814 -135.157
C 524.245 286.734 -134.427
C 523.230 283.462 -131.496
C 527.112 282.540 -129.955
C 529.839 280.565 -128.760
C 532.426 277.346 -126.391
C 534.685 276.976 -124.086
C 535.608 275.258 -121.124
C 537.024 273.929 -118.386
C 538.454 272.881 -115.574
C 539.707 270.605 -113.464
C 540.808 268.839 -110.857
C 542.215 266.755 -108.492
C 543.383 265.160 -105.898
C 544.314 263.480 -103.281
C 545.040 261.645 -100.636
C 545.153 261.159 -97.164
C 544.627 260.322 -93.867
C 544.738 259.012 -90.583
C 545.428 257.147 -87.688
C 544.969 256.114 -84.898
C 545.033 256.656 -80.892
C 544.375 255.349 -77.601
C 543.559 254.098 -74.317
C 542.763 252.789 -71.517
C 542.111 251.473 -68.317
C 541.358 250.217 -65.430
C 538.939 249.783 -62.789
C 536.253 249.796 -60.869
C 533.551 249.105 -59.532
C 530.786 247.690 -58.085
C 528.867 247.036 -54.766
C 525.588 246.452 -53.502
C 522.409 245.227 -52.311
C 519.490 244.326 -51.122
C 516.017 243.174 -50.045
C 513.527 242.855 -48.799
C 510.283 243.062 -48.342
C 506.836 243.474 -47.672
C 503.308 243.683 -48.680
C 500.484 243.994 -49.537
C 496.924 243.895 -50.426
C 494.001 243.966 -51.226
C 491.053 246.812 -52.006
C 487.876 248.485 -52.896
C 485.440 248.481 -55.478
C 482.357 249.249 -56.735
C 480.075 250.360 -58.396
C 477.930 252.315 -60.006
C 476.692 253.511 -63.211
C 473.953 255.719 -64.496
C 471.197 256.541 -66.597
C 470.240 258.995 -68.958
C 467.754 261.153 -70.249
C 467.233 262.235 -73.695
C 465.944 263.750 -76.660
C 464.793 265.996 -78.278
C 463.358 267.954 -80.479
C 463.023 270.480 -83.448
C 463.631 271.708 -86.773
C 463.545 273.929 -88.847
C 464.394 275.800 -91.579
C 463.928 276.664 -94.837
C 466.491 279.640 -96.726
C 467.512 282.636 -99.367
C 470.414 282.873 -101.591
C 471.885 284.182 -104.094
C 474.667 285.557 -105.995
C 476.584 287.347 -107.448
C 479.250 288.794 -109.156
C 482.060 289.132 -110.492
C 484.769 289.341 -112.717
C 487.813 291.516 -113.660
C 490.708 293.436 -115.196
C 494.148 293.399 -115.002
C 497.801 294.430 -113.996
C 500.987 294.651 -114.227
C 504.329 294.784 -115.028
C 507.610 295.285 -115.041
C 510.682 296.045 -113.989
C 513.959 296.039 -113.217
C 517.103 295.220 -112.716
C 520.878 296.295 -112.120
C 524.292 296.223 -112.345
C 526.873 295.558 -109.491
C 529.796 295.917 -106.899
C 532.116 293.961 -105.446
C 535.052 292.732 -104.049
C 537.225 291.883 -101.723
C 539.427 291.369 -99.138
C 542.014 290.230 -97.077
C 543.338 288.648 -94.587
C 545.805 286.472 -92.880
C 546.806 285.595 -89.541
C 548.493 285.528 -85.728
C 548.008 283.963 -82.230
C 548.409 282.143 -79.669
C 548.672 280.904 -76.544
C 548.548 279.320 -73.650
C 547.640 278.797 -69.948
C 546.031 278.449 -67.333
C 544.376 278.066 -64.756
C 543.247 276.908 -61.818
C 542.394 274.368 -59.149
C 539.708 274.683 -56.585
C 538.361 273.950 -53.447
C 535.678 272.658 -51.938
C 532.810 272.843 -49.318
C 531.129 270.645 -46.789
C 529.246 269.899 -44.393
C 526.277 269.384 -42.928
C 523.196 268.979 -41.687
C 520.342 267.126 -40.819
C 517.286 267.700 -39.318
C 514.170 268.259 -36.693
C 511.255 267.972 -36.522
C 507.380 267.316 -36.274
C 504.477 266.971 -35.641
C 500.820 266.688 -35.495
C 497.688 267.510 -35.439
C 494.600 267.782 -36.152
C 491.688 268.299 -37.574
C 488.769 269.167 -38.804
C 485.674 269.764 -40.590
C 482.683 270.268 -41.991
C 480.120 271.121 -43.665
C 478.279 273.712 -46.054
C 475.677 274.454 -48.047
C 472.929 275.332 -49.601
C 470.746 277.288 -50.814
C 468.467 279.727 -52.739
C 468.474 281.406 -55.379
C 467.472 283.006 -58.286
C 467.173 285.436 -60.613
C 466.282 287.165 -63.937
C 465.862 289.029 -66.635
C 466.296 292.799 -68.137
C 466.164 294.536 -70.315
C 467.260 296.676 -73.736
C 467.471 298.400 -76.210
C 467.307 300.740 -78.758
C 467.744 303.253 -80.938
C 468.800 305.081 -83.520
C 469.950 305.602 -86.688
C 471.380 306.770 -89.495
C 472.766 307.431 -92.332
C 474.399 308.820 -95.160
C 475.654 309.446 -98.172
C 476.975 310.816 -100.687
C 479.173 312.730 -102.872
C 479.836 313.952 -105.825
C 482.294 315.868 -107.454
C 477.921 321.069 -109.886
C 477.630 323.135 -112.490
C 477.752 324.713 -114.902
C 476.467 325.482 -116.979
C 477.286 326.800 -119.117
C 480.179 329.327 -121.382
C 482.888 332.741 -122.229
C 482.632 333.942 -125.232
C 485.335 335.596 -127.842
C 486.594 336.293 -130.315
C 486.099 337.406 -135.183
C 489.563 338.947 -136.685
C 491.471 340.737 -137.647
C 492.696 343.289 -137.017
C 492.813 347.979 -135.696
C 494.058 351.198 -136.595
C 492.511 355.090 -139.000
C 492.443 358.335 -138.856
C 493.485 361.366 -140.374
C 494.108 364.506 -141.384
C 494.829 367.667 -142.120
C 494.942 370.387 -144.068
C 495.605 373.287 -145.576
C 495.824 376.266 -147.307
C 496.468 379.175 -148.632
C 497.274 381.956 -150.100
C 498.211 384.643 -151.771
C 500.419 387.313 -152.318
C 502.881 389.482 -153.359
C 504.793 392.140 -154.697
C 505.921 394.990 -156.414
C 507.948 396.864 -157.613
C 510.767 399.732 -157.194
C 513.220 401.879 -158.723
C 515.790 403.907 -160.239
C 518.002 405.605 -161.791
C 520.388 407.692 -163.324
C 522.641 409.475 -164.817
C 526.054 409.836 -165.928
C 529.249 409.426 -166.653
C 531.911 408.691 -168.046
C 534.544 408.102 -170.157
C 538.031 409.324 -171.375
C 541.067 408.132 -172.807
C 543.852 407.052 -174.831
C 546.520 406.094 -176.477
C 549.448 404.723 -178.503
C 551.975 404.006 -179.478
C 554.594 402.130 -180.112
C 557.542 400.242 -180.606
C 559.352 397.113 -181.266
C 560.796 394.549 -181.654
C 562.647 391.531 -182.622
C 564.150 388.980 -183.269
C 566.251 386.002 -181.239
C 568.195 382.970 -180.398
C 568.119 379.462 -180.940
C 569.561 376.366 -180.939
C 570.238 373.459 -180.391
C 571.026 370.554 -178.995
C 569.931 367.214 -178.054
C 571.407 364.107 -176.573
C 572.053 360.608 -176.412
C 571.599 357.878 -174.210
C 572.885 354.944 -172.712
C 571.101 351.927 -171.694
C 570.271 348.680 -170.465
C 570.420 346.390 -168.536
C 570.307 343.531 -166.939
C 569.015 340.766 -164.491
C 566.557 338.572 -163.050
C 565.645 336.670 -160.861
C 563.557 334.971 -158.754
C 561.820 332.161 -157.938
C 559.341 332.054 -154.355
C 557.425 330.364 -151.119
C 553.921 330.660 -150.090
C 551.443 329.630 -148.376
C 548.476 329.906 -146.285
C 546.506 329.863 -144.026
C 543.768 330.190 -141.901
C 540.960 331.053 -140.822
C 537.584 331.223 -139.868
C 535.257 332.248 -136.966
C 532.574 332.781 -134.331
C 530.301 335.235 -133.502
C 528.656 338.257 -131.612
C 526.320 340.193 -130.586
C 523.466 341.832 -129.587
C 521.272 343.946 -128.272
C 520.007 346.654 -126.792
C 518.251 349.414 -125.993
C 516.236 352.010 -126.004
C 514.233 354.810 -124.028
C 511.683 356.948 -123.228
C 511.709 360.852 -123.304
C 511.524 364.639 -122.295
C 510.507 367.548 -123.645
C 509.168 370.719 -124.133
C 509.079 373.995 -124.474
C 509.214 377.426 -124.492
C 508.594 380.832 -125.002
C 509.060 383.769 -126.272
C 508.069 386.994 -127.804
C 509.486 390.223 -128.499
C 510.916 394.132 -128.253
C 513.340 396.586 -129.995
C 514.449 398.991 -131.730
C 516.160 401.625 -132.956
C 517.912 403.885 -134.608
C 520.982 406.043 -135.454
C 523.830 406.916 -136.277
C 526.677 407.735 -137.144
C 529.247 409.287 -138.638
C 531.158 411.040 -141.390
C 534.857 411.052 -141.843
C 537.803 412.538 -142.987
C 540.447 412.031 -144.961
C 544.286 411.982 -145.587
C 546.748 413.026 -148.214
C 549.556 413.616 -149.483
C 552.527 412.767 -150.777
C 555.445 411.664 -151.985
C 557.655 410.663 -154.525
C 560.934 409.615 -154.788
C 565.025 409.345 -155.116
C 567.116 407.559 -156.135
C 569.855 405.240 -157.757
C 572.244 403.805 -158.844
C 574.836 401.502 -160.048
C 577.226 399.316 -160.046
C 578.946 396.686 -160.543
C 580.105 393.622 -160.737
C 581.472 390.639 -160.598
C 582.524 387.176 -160.749
C 583.751 384.076 -160.976
C 584.561 381.011 -160.749
C 584.731 377.647 -158.637
C 585.327 374.342 -158.518
C 586.356 371.237 -158.316
C 587.443 368.593 -156.941
C 588.206 365.296 -155.100
C 586.729 363.128 -153.395
C 585.757 360.101 -152.013
C 584.862 357.840 -149.669
C 583.551 354.566 -148.121
C 582.370 352.040 -146.344
C 581.804 350.667 -142.543
C 580.754 348.731 -140.831
C 578.075 346.655 -138.381
C 576.579 344.739 -136.585
C 575.420 342.422 -134.288
C 574.129 340.749 -131.681
C 571.992 339.303 -129.569
C 569.119 337.695 -128.678
C 566.431 336.438 -127.102
C 563.650 335.208 -126.027
C 560.851 334.038 -124.184
C 558.034 332.597 -123.171
C 555.664 331.449 -121.436
C 553.020 331.045 -118.963
C 550.777 329.158 -117.524
C 548.335 329.332 -115.001
C 544.239 329.045 -114.270
C 540.957 330.408 -112.488
C 537.814 327.099 -109.818
C 535.613 327.936 -105.306
C 534.217 325.841 -101.235
C 533.196 324.444 -97.663
C 531.895 322.515 -94.536
C 531.907 320.143 -90.219
C 529.809 318.193 -87.058
C 526.379 319.208 -84.797
C 519.988 317.477 -86.461
C 515.734 315.507 -85.271
C 514.135 314.996 -82.050
C 512.162 314.763 -79.015
C 508.061 316.452 -76.320
C 505.851 317.140 -74.171
C 501.671 314.394 -71.852
C 498.967 313.117 -71.028
C 497.188 312.792 -69.210
C 492.883 312.301 -70.391
C 487.866 309.981 -70.519
C 487.613 312.027 -66.979
C 486.923 313.016 -64.164
C 487.429 312.047 -60.404
C 482.203 313.269 -59.417
C 478.928 313.437 -56.653
C 475.540 311.741 -55.015
C 473.099 312.074 -52.308
C 470.775 309.771 -49.999
C 467.250 309.238 -49.248
C 464.675 308.050 -47.561
C 461.917 307.631 -46.423
C 459.360 307.754 -44.313
C 455.193 310.431 -45.715
C 450.712 310.769 -44.515
C 447.291 312.129 -44.173
C 444.639 312.364 -42.962
C 440.573 312.300 -41.794
C 438.391 312.812 -38.887
C 437.549 316.930 -36.923
C 436.240 320.555 -36.041
C 435.324 324.686 -33.725
C 432.596 327.419 -35.285
C 427.617 327.539 -34.273
C 428.572 331.908 -33.806
C 425.940 334.178 -32.545
C 423.532 335.969 -31.194
C 420.754 337.949 -34.272
C 420.831 341.298 -34.304
C 419.508 343.946 -32.610
C 419.403 346.344 -31.561
C 418.216 348.066 -29.011
C 417.109 352.654 -30.119
C 414.437 355.511 -30.561
C 411.438 356.539 -31.146
C 408.911 356.645 -31.091
C 405.598 357.801 -32.953
C 402.621 357.024 -33.218
C 398.401 357.704 -34.278
C 394.846 359.823 -35.325
C 392.018 360.458 -33.468
C 388.879 362.206 -33.646
C 384.060 361.109 -31.867
C 381.576 362.205 -33.990
C 378.151 363.297 -35.323
C 374.735 360.845 -35.858
C 373.149 358.791 -35.430
C 370.476 357.100 -34.858
C 369.283 355.939 -30.582
C 369.343 355.456 -28.375
C 368.393 350.144 -27.317
C 366.983 347.588 -23.951
C 369.856 345.585 -20.260
C 370.829 345.888 -17.732
C 371.708 348.663 -13.589
C 373.107 347.257 -11.402
C 372.717 347.680 -8.041
C 373.966 348.194 -4.562
C 372.133 347.747 -1.321
C 372.264 347.721 1.273
C 374.235 348.368 5.274
C 375.144 347.978 7.994
C 379.238 346.205 11.001
C 382.268 344.905 12.987
C 385.396 344.727 13.402
C 389.933 343.937 13.452
C 393.744 344.934 13.791
C 396.929 345.180 15.574
C 401.003 343.835 17.737
C 403.984 345.672 21.261
C 407.043 344.028 21.526
C 410.350 341.621 22.629
C 413.216 339.151 21.783
C 415.084 337.046 22.795
C 418.514 338.042 20.128
C 421.968 338.113 18.987
C 425.175 338.384 18.541
C 428.005 337.203 16.759
C 430.986 336.546 15.362
C 434.039 335.854 14.244
C 436.410 335.469 11.913
C 439.078 334.651 10.086
C 441.749 334.224 7.940
C 444.454 333.467 6.284
C 447.024 332.512 4.546
C 449.481 331.382 2.656
C 452.216 329.255 2.111
C 454.403 326.746 1.229
C 456.973 324.736 -0.137
C 459.600 323.418 -2.060
C 461.432 321.284 -3.132
C 464.572 318.781 -2.656
C 466.658 316.174 -4.006
C 468.639 313.449 -5.297
C 470.258 311.048 -6.639
C 472.278 308.503 -7.995
C 473.993 306.079 -9.286
C 474.477 302.532 -9.723
C 474.245 299.238 -9.697
C 473.538 296.302 -10.365
C 472.858 293.246 -11.757
C 474.177 289.650 -12.433
C 473.049 286.316 -12.983
C 471.912 283.105 -14.174
C 470.947 280.096 -15.045
C 469.538 276.730 -16.157
C 468.904 274.016 -16.455
C 467.194 271.226 -16.201
C 465.524 268.143 -15.743
C 462.505 266.067 -15.458
C 460.052 264.438 -15.086
C 457.096 262.261 -15.110
C 454.620 260.519 -14.978
C 452.207 258.750 -12.070
C 449.536 256.874 -10.330
C 445.995 256.642 -10.251
C 443.081 255.069 -9.411
C 440.373 254.372 -8.235
C 437.812 253.750 -6.219
C 434.581 254.841 -4.949
C 431.898 253.555 -2.675
C 428.543 252.772 -1.772
C 426.171 253.545 0.736
C 423.643 252.457 2.956
C 420.681 254.255 4.103
C 417.611 255.154 5.688
C 415.683 255.304 7.979
C 413.119 255.606 9.996
C 410.678 257.246 12.576
C 408.532 259.837 13.848
C 406.931 261.097 16.104
C 405.411 263.497 18.005
C 402.624 265.216 18.931
C 402.871 268.402 21.893
C 401.556 270.880 24.916
C 401.697 274.534 25.140
C 400.737 277.265 26.466
C 401.076 280.624 27.825
C 401.220 283.032 29.606
C 401.636 286.178 31.036
C 402.404 289.196 31.350
C 402.422 292.702 31.550
C 403.685 295.654 33.689
C 404.391 298.869 35.585
C 406.731 301.396 35.488
C 409.857 303.572 36.440
C 411.714 306.175 36.612
C 413.230 309.261 36.702
C 415.321 311.799 37.149
C 418.107 313.498 37.840
C 420.789 315.531 37.766
C 423.159 317.633 36.887
C 426.048 320.164 37.889
C 428.048 322.938 37.763
C 431.876 323.106 37.009
C 435.743 323.708 37.276
C 438.295 324.565 35.257
C 441.213 325.935 33.957
C 444.370 326.124 33.034
C 447.753 326.173 32.441
C 450.963 326.850 31.224
C 453.687 326.280 29.580
C 456.523 327.088 27.336
C 459.713 325.729 26.387
C 463.724 324.599 26.229
C 466.073 321.991 24.615
C 468.259 320.664 22.747
C 470.806 318.873 21.453
C 472.920 316.929 19.823
C 475.181 313.869 19.255
C 476.163 310.962 18.891
C 477.085 308.042 18.493
C 478.602 305.297 17.306
C 480.055 302.934 14.738
C 480.327 299.230 15.055
C 481.870 296.190 14.294
C 481.292 293.158 13.021
C 481.488 289.278 13.211
C 482.314 286.366 11.000
C 482.943 283.386 10.247
C 482.169 280.164 9.758
C 481.152 276.998 9.384
C 479.960 274.241 7.565
C 479.182 270.930 8.165
C 479.232 266.858 8.732
C 477.501 264.502 8.492
C 475.208 261.356 7.897
C 473.838 258.714 7.590
C 471.614 255.803 7.365
C 469.681 253.356 8.239
C 467.170 251.430 8.574
C 464.232 250.094 9.162
C 461.444 248.631 10.099
C 458.110 247.386 10.778
C 455.138 245.974 11.355
C 452.235 245.068 12.277
C 449.282 245.179 14.938
C 446.106 244.446 15.755
C 443.178 243.320 16.705
C 440.898 242.416 18.717
C 438.021 241.892 21.225
C 436.031 243.584 22.947
C 433.189 244.669 24.611
C 431.263 245.927 27.083
C 428.175 247.363 28.882
C 425.871 248.763 30.797
C 425.080 250.064 34.583
C 423.358 251.354 36.357
C 421.469 254.384 38.535
C 419.739 256.128 40.295
C 417.725 257.631 42.679
C 416.383 259.363 45.220
C 415.109 261.826 47.072
C 413.413 264.733 47.626
C 412.188 267.627 48.816
C 410.902 270.505 49.500
C 409.796 273.568 50.908
C 408.289 276.457 51.563
C 407.225 279.080 52.952
C 406.987 282.171 54.864
C 405.162 284.568 56.123
C 405.518 287.504 58.024
C 404.535 290.868 59.515
C 403.904 293.234 59.862
C 402.683 295.217 61.286
C 402.126 298.562 61.287
C 400.001 301.029 63.261
C 396.416 302.442 63.159
C 394.057 304.224 62.621
C 391.040 305.092 61.786
C 388.733 307.768 61.468
C 386.179 309.873 60.908
C 383.489 311.788 60.522
C 381.742 314.366 59.297
C 379.595 316.841 58.672
C 377.514 319.356 57.549
C 375.290 321.668 56.962
C 373.221 324.128 56.510
C 371.301 326.786 56.135
C 368.815 328.975 57.288
C 366.950 331.534 58.638
C 364.815 334.283 59.266
C 362.741 337.107 59.008
C 361.257 339.537 59.984
C 358.146 341.198 61.961
C 356.489 344.168 63.147
C 354.924 347.135 64.476
C 353.716 349.886 65.551
C 352.125 352.813 66.690
C 350.811 355.556 67.800
C 350.517 357.986 70.449
C 350.804 359.754 73.223
C 351.709 361.782 75.376
C 352.760 364.465 77.229
C 351.711 367.287 79.693
C 353.006 369.355 82.288
C 354.456 371.869 84.433
C 355.661 374.048 86.564
C 357.362 376.529 88.912
C 358.103 378.150 91.074
C 359.763 379.150 93.724
C 361.342 380.155 96.723
C 364.251 380.461 98.947
C 366.581 380.565 100.783
C 369.503 381.188 102.915
C 371.914 381.542 104.717
C 373.611 379.693 108.049
C 375.836 378.789 110.863
C 379.263 378.123 111.504
C 381.930 377.724 113.602
C 384.300 376.608 115.133
C 386.327 374.805 117.044
C 389.145 372.509 117.202
C 391.244 370.844 119.819
C 394.309 369.863 121.346
C 396.007 366.926 122.346
C 397.964 365.226 124.751
C 400.536 362.690 124.225
C 403.128 360.280 124.696
C 404.459 357.957 126.044
C 406.470 355.637 127.189
C 408.202 352.144 127.517
C 409.935 349.234 126.308
C 410.934 346.387 126.678
C 411.915 343.207 125.899
C 414.370 340.929 125.297
C 413.368 336.821 124.243
C 413.883 332.738 123.988
C 413.618 330.549 121.063
C 414.183 327.761 119.630
C 413.465 324.866 117.546
C 412.857 322.120 116.505
C 412.051 319.302 114.628
C 411.168 317.526 112.207
C 411.032 315.413 109.405
C 409.240 312.308 107.978
C 408.043 309.136 106.265
C 405.739 308.288 103.847
C 402.433 306.954 102.204
C 400.534 305.748 99.925
C 398.977 304.266 97.239
C 396.787 302.924 95.138
C 393.883 301.996 93.786
C 391.252 301.475 91.751
C 389.112 301.499 89.256
C 386.017 299.878 87.372
C 384.046 298.845 84.772
C 380.501 300.148 83.781
C 376.667 300.395 82.985
C 374.644 302.067 80.879
C 372.086 302.951 78.698
C 369.232 304.239 77.675
C 366.083 305.387 76.922
C 363.236 306.650 75.329
C 360.987 308.852 74.592
C 358.742 310.791 72.370
C 355.894 312.970 72.614
C 352.057 314.555 73.006
C 350.207 317.792 74.019
C 348.549 320.485 73.850
C 346.416 323.050 74.338
C 344.785 325.881 74.819
C 342.785 328.511 76.788
C 341.976 330.628 78.889
C 341.234 332.766 80.989
C 340.096 335.564 82.445
C 339.336 339.247 82.836
C 339.073 341.114 86.052
C 337.816 343.739 87.982
C 338.739 346.334 89.869
C 338.584 348.385 93.170
C 338.361 351.958 94.284
C 337.988 354.355 96.274
C 338.922 356.386 98.769
C 340.063 358.242 101.308
C 341.706 360.996 102.739
C 342.389 362.199 105.903
C 342.291 364.025 109.587
C 344.079 365.174 111.609
C 346.512 366.934 114.157
C 347.970 368.371 116.338
C 350.244 369.716 118.886
C 351.967 369.979 121.615
C 354.367 370.266 123.684
C 357.112 369.931 125.451
C 359.630 369.418 127.496
C 362.736 368.879 129.282
C 365.518 368.589 131.109
C 368.141 367.753 132.697
C 370.382 364.943 134.397
C 373.291 364.039 135.816
C 375.936 363.299 137.604
C 377.697 361.716 139.715
C 379.914 359.397 141.848
C 381.409 356.658 141.613
C 383.756 354.129 141.947
C 385.020 351.043 142.474
C 387.569 348.158 142.619
C 389.328 345.362 142.767
C 389.180 341.429 143.846
C 390.409 338.928 143.941
C 391.670 335.097 142.833
C 392.901 332.352 142.546
C 394.266 329.182 142.831
C 394.938 325.896 142.936
C 395.690 322.770 142.049
C 397.147 320.354 140.134
C 397.998 317.531 138.523
C 399.028 315.111 136.656
C 399.708 312.041 135.010
C 400.959 309.593 133.143
C 401.612 306.794 131.846
C 401.330 303.484 130.353
C 402.758 300.758 129.262
C 401.905 297.666 127.822
C 402.681 295.533 125.436
C 403.718 292.795 122.990
C 406.547 290.010 120.529
C 404.545 286.543 119.260
C 409.078 285.592 116.868
C 411.275 283.187 113.510
C 411.993 278.897 115.691
C 414.810 276.998 114.150
C 413.309 274.730 115.027
C 411.274 270.863 115.097
C 409.192 268.781 116.469
C 408.670 264.271 117.176
C 404.602 260.570 119.409
C 406.559 257.078 121.263
C 404.055 252.359 121.599
C 404.491 249.816 120.055
C 404.481 246.921 118.177
C 405.807 244.093 117.283
C 406.005 240.609 117.917
C 406.536 237.295 117.999
C 407.344 234.072 118.095
C 406.735 230.781 118.054
C 406.761 227.460 118.365
C 406.473 224.020 118.302
C 406.654 220.773 118.543
C 406.719 217.561 119.006
C 406.619 214.330 119.668
C 407.917 211.464 121.219
C 408.688 208.803 123.262
C 409.200 205.636 124.751
C 409.189 202.218 125.563
C 409.563 199.798 127.314
C 411.977 197.111 129.129
C 412.317 194.256 131.299
C 412.665 191.502 133.604
C 412.734 189.066 135.664
C 413.025 186.272 137.787
C 413.191 183.782 139.849
C 413.547 182.600 143.239
C 413.870 182.300 146.511
C 413.312 182.058 149.543
C 412.183 181.374 152.705
C 412.797 179.369 155.982
C 412.162 179.476 159.484
C 410.974 179.253 162.885
C 410.117 179.098 166.045
C 408.867 179.118 169.649
C 408.628 179.056 172.440
C 408.277 180.168 175.509
C 408.155 181.316 178.851
C 407.031 183.624 181.480
C 406.227 185.587 183.556
C 404.893 187.658 186.278
C 403.892 189.490 188.475
C 405.237 192.804 190.621
C 405.486 195.667 192.951
C 403.670 198.571 193.882
C 402.999 201.179 195.984
C 402.605 203.940 197.179
C 402.981 207.057 198.252
C 402.152 210.571 197.797
C 402.761 213.830 199.539
C 401.802 216.955 200.953
C 402.508 220.403 200.611
C 403.131 223.536 202.129
C 402.254 226.870 200.932
C 401.798 230.398 200.625
C 402.645 233.268 200.809
C 402.899 236.530 200.978
C 403.515 240.210 199.798
C 403.079 243.067 197.658
C 403.929 245.820 196.690
C 404.379 248.486 194.598
C 403.422 251.542 193.447
C 405.608 253.471 190.209
C 407.092 256.602 187.973
C 406.882 257.171 184.360
C 407.113 259.111 181.845
C 407.992 260.101 178.455
C 409.239 261.341 176.026
C 410.247 262.276 172.828
C 410.532 262.283 169.712
C 410.254 262.917 166.269
C 412.334 263.522 163.075
C 413.876 264.489 159.742
C 414.731 262.909 156.802
C 416.930 261.214 154.026
C 417.738 260.189 151.102
C 418.232 259.472 147.774
C 419.404 258.398 144.861
C 421.263 256.764 142.625
C 422.386 254.840 140.101
C 422.663 252.737 137.590
C 424.728 251.317 134.512
C 425.344 250.037 131.399
C 426.761 246.513 130.489
C 428.993 243.591 129.122
C 428.581 240.515 127.822
C 428.897 237.617 125.928
C 429.809 234.552 125.135
C 431.135 231.464 124.427
C 431.768 228.268 123.153
C 431.945 225.040 123.207
C 431.505 221.600 121.902
C 432.613 218.257 122.619
C 434.793 214.716 122.932
C 435.056 211.499 125.055
C 434.854 208.472 125.964
C 435.384 205.397 127.241
C 435.421 202.466 128.762
C 436.565 199.833 131.322
C 437.167 198.382 133.984
C 437.712 196.961 136.669
C 437.899 194.641 139.083
C 436.853 191.665 141.169
C 437.742 191.051 144.736
C 438.335 188.902 147.424
C 437.357 188.204 150.539
C 438.123 187.555 154.297
C 437.106 185.206 157.036
C 437.205 183.818 159.848
C 436.797 183.686 163.171
C 436.347 183.825 166.483
C 434.547 183.369 169.464
C 435.054 183.831 172.848
C 436.080 183.480 176.815
C 435.250 184.402 179.473
C 433.924 185.466 183.026
C 433.271 186.011 185.894
C 432.260 187.259 189.194
C 432.260 188.950 191.956
C 431.433 190.894 194.335
C 430.509 193.419 196.216
C 429.973 195.994 198.183
C 428.899 198.906 200.051
C 427.956 201.441 202.013
C 427.274 204.189 203.457
C 427.879 208.096 203.876
C 426.939 211.035 205.208
C 426.295 213.783 206.872
C 426.854 216.626 208.166
C 427.455 220.290 209.194
C 427.594 223.132 207.893
C 427.304 226.545 207.358
C 428.158 229.684 206.452
C 427.801 233.427 205.618
C 427.970 236.588 204.661
C 430.523 239.535 203.457
C 430.903 242.125 202.495
C 431.303 245.341 199.853
C 431.608 248.000 198.448
C 432.309 251.199 197.322
C 433.474 253.971 195.834
C 434.008 256.418 193.632
C 433.178 258.558 191.109
C 433.132 260.663 188.490
C 432.634 262.535 185.911
C 432.812 264.691 183.098
C 432.169 266.729 180.553
C 432.411 268.771 178.162
C 433.473 270.500 175.138
C 433.226 273.058 173.124
C 434.619 274.271 170.133
C 435.327 279.216 169.363
C 435.527 277.696 165.925
C 438.543 280.773 163.326
C 437.985 280.020 158.870
C 435.970 280.896 154.630
C 438.644 281.392 151.797
C 440.753 281.818 149.244
C 441.609 280.500 147.182
C 442.048 279.641 143.551
C 442.557 282.423 141.263
C 445.204 283.010 138.466
C 444.944 281.570 134.594
C 444.609 281.941 131.376
C 444.127 281.635 128.084
C 442.984 280.689 124.624
C 442.796 279.374 121.452
C 442.879 276.437 119.237
C 442.033 274.626 116.643
C 441.825 276.227 113.275
C 439.932 274.500 111.581
C 439.654 273.210 109.053
C 439.350 271.286 104.801
C 438.806 270.935 101.763
C 438.879 269.582 98.447
C 438.271 267.771 95.840
C 438.888 267.231 91.924
C 439.586 264.719 89.948
C 442.079 263.024 88.362
C 442.621 256.412 88.332
C 445.679 257.242 88.266
C 448.620 258.938 88.306
C 453.468 260.819 87.506
C 455.872 260.712 91.029
C 460.089 261.048 92.971
C 462.139 262.030 95.566
C 464.916 263.676 97.522
C 467.306 267.573 97.448
C 470.417 267.294 100.050
C 474.351 268.110 104.388
C 474.007 272.015 106.853
C 475.099 273.176 110.431
C 476.559 274.436 110.586
C 478.777 276.787 113.124
C 481.633 279.933 113.860
C 481.032 283.033 113.459
C 479.909 286.129 110.827
C 480.224 288.704 111.147
C 476.327 291.112 111.929
C 475.952 295.261 113.639
C 476.379 299.736 115.881
C 477.700 303.185 115.398
C 476.466 305.750 116.687
C 475.815 309.231 119.240
C 475.689 311.058 118.131
C 477.249 313.436 118.749
C 476.507 318.575 119.052
C 478.656 321.159 120.821
C 476.772 323.852 121.589
C 475.856 325.676 123.285
C 476.029 328.209 126.386
C 473.109 328.198 128.689
C 471.835 330.496 129.730
C 472.037 333.546 131.277
C 469.051 335.777 133.532
C 467.061 338.656 134.953
C 465.605 340.868 136.262
C 463.745 343.991 136.975
C 462.215 344.757 140.760
C 459.685 347.122 143.966
C 458.903 349.589 145.782
C 458.311 351.478 148.690
C 455.817 352.870 149.018
C 455.662 354.761 152.871
C 453.585 356.348 155.323
C 454.015 358.609 158.679
C 455.241 361.544 161.984
C 453.674 362.548 166.089
C 454.736 364.659 169.601
C 453.869 368.486 171.766
C 454.176 370.849 174.009
C 453.377 371.281 176.978
C 455.953 374.263 180.640
C 455.709 375.336 183.528
C 455.640 378.656 184.609
C 452.969 381.411 185.898
C 451.357 383.812 187.798
C 449.331 386.743 187.735
C 449.109 390.607 190.680
C 445.894 390.757 194.674
C 444.087 393.191 197.004
C 446.192 395.208 200.936
C 445.255 394.950 204.815
C 445.811 395.119 208.995
C 446.950 397.818 210.965
C 447.567 401.665 211.768
C 449.710 403.047 213.436
C 452.173 403.897 216.887
C 453.840 406.324 218.566
C 453.802 409.204 220.027
C 450.476 410.050 224.215
C 448.417 412.597 225.800
C 446.187 413.053 229.487
C 448.450 413.089 233.903
C 448.656 412.747 237.537
C 446.442 416.039 240.037
C 447.638 415.995 242.655
C 446.715 417.317 245.404
C 442.601 417.589 249.529
C 442.221 421.063 253.488
C 441.909 421.889 257.238
C 441.318 423.167 259.153
C 439.561 426.234 261.758
C 436.792 427.147 265.083
C 437.062 428.888 268.144
C 437.434 431.846 270.853
C 438.146 435.017 272.662
C 438.941 437.855 275.094
C 437.443 440.603 277.549
C 440.153 442.990 281.241
C 439.603 444.212 284.592
C 437.178 444.257 288.442
C 436.570 444.259 290.965
C 439.996 446.075 295.319
C 439.367 447.747 298.027
C 438.089 449.314 301.380
C 436.198 449.159 303.447
C 435.368 449.821 306.485
C 435.064 449.595 310.608
C 430.928 448.460 311.884
C 427.327 448.583 313.081
C 424.488 450.865 312.563
C 421.487 452.158 316.481
C 418.187 452.422 317.175
C 416.528 449.521 318.559
C 414.254 449.918 321.101
C 410.013 449.612 322.898
C 408.246 450.088 324.993
C 407.110 451.169 327.246
C 405.724 450.970 331.956
C 407.877 451.783 333.837
C 406.830 454.856 336.719
C 408.096 458.479 338.648
C 410.189 460.305 340.235
C 411.247 463.657 342.257
C 414.371 466.605 343.493
C 418.817 469.454 344.618
C 420.572 471.119 344.423
C 422.895 473.288 342.012
C 424.531 475.298 342.469
C 425.753 478.249 342.566
C 426.560 481.391 342.751
C 429.165 483.779 342.454
C 431.179 486.458 342.252
C 433.086 489.179 342.319
C 435.236 491.418 341.066
C 437.533 493.773 340.515
C 439.690 496.272 339.504
C 441.856 498.671 339.075
C 444.192 500.884 338.646
C 446.724 502.941 338.153
C 449.400 504.870 339.346
C 452.431 506.174 340.326
C 455.416 508.027 340.736
C 458.159 510.186 340.345
C 460.905 511.286 340.904
C 463.431 513.422 343.228
C 466.770 514.624 343.843
C 470.146 515.686 344.544
C 473.200 516.513 344.963
C 476.476 517.673 345.527
C 479.545 518.581 346.020
C 482.756 517.917 347.523
C 485.337 516.635 349.135
C 487.889 515.055 349.881
C 490.935 513.500 350.086
C 494.520 513.624 351.593
C 497.224 511.512 352.546
C 500.176 509.465 352.898
C 502.833 507.628 353.455
C 505.800 505.269 353.892
C 507.990 503.811 354.855
C 509.682 501.282 356.087
C 511.508 498.686 357.645
C 512.287 495.148 358.263
C 512.798 492.285 358.856
C 513.841 488.792 359.279
C 514.567 485.882 359.722
C 513.830 482.879 362.522
C 513.748 479.659 364.340
C 513.026 476.233 363.755
C 513.126 472.927 364.613
C 512.389 470.081 365.362
C 511.175 467.354 366.811
C 508.820 464.585 366.635
C 507.971 461.516 368.605
C 507.293 458.045 369.026
C 504.736 455.921 370.235
C 503.794 453.064 372.094
C 501.003 450.783 371.522
C 498.671 448.088 371.741
C 496.841 446.195 373.174
C 494.882 443.762 374.163
C 491.570 441.848 374.985
C 488.272 440.588 374.300
C 485.647 439.362 375.221
C 482.316 438.599 375.295
C 479.750 436.471 374.613
C 475.645 437.576 375.569
C 471.695 436.973 376.590
C 468.667 438.272 374.991
C 465.516 438.175 374.537
C 462.160 439.508 374.080
C 459.294 440.326 374.409
C 456.090 441.658 374.134
C 453.679 443.341 373.062
C 450.752 444.477 371.489
C 447.529 446.511 372.090
C 444.088 448.114 372.235
C 442.678 451.146 371.402
C 441.176 454.752 371.796
C 439.442 457.337 371.046
C 437.278 459.760 369.914
C 435.506 462.531 369.479
C 434.445 465.675 369.816
C 433.504 468.870 369.323
C 432.866 471.833 368.051
C 430.994 475.327 368.258
C 429.317 478.118 367.205
C 430.525 481.830 367.315
C 430.842 485.665 368.078
C 431.867 488.460 366.508
C 432.180 491.727 365.365
C 433.298 494.821 365.179
C 434.407 498.065 365.388
C 435.304 501.381 364.725
C 437.318 503.859 364.217
C 438.573 506.917 362.543
C 440.960 509.544 363.113
C 442.936 512.979 364.411
C 446.483 514.444 364.861
C 449.095 516.180 364.426
C 451.859 518.077 364.782
C 454.822 519.534 364.838
C 458.146 520.715 366.373
C 460.924 520.725 367.726
C 463.715 520.677 369.045
C 466.937 521.288 369.742
C 470.584 522.035 369.076
C 473.461 521.081 371.244
C 476.697 521.599 372.451
C 479.685 520.143 372.767
C 482.755 519.067 374.900
C 486.496 519.026 374.671
C 489.457 518.699 375.658
C 492.126 516.954 376.683
C 494.629 514.992 377.724
C 497.540 513.072 377.311
C 499.691 511.238 379.294
C 502.676 509.943 381.808
C 504.280 507.560 382.404
C 506.573 504.410 382.974
C 508.531 502.280 383.734
C 510.453 499.251 384.513
C 511.478 496.589 386.046
C 512.234 493.578 386.743
C 512.273 490.339 387.266
C 512.263 487.184 388.179
C 512.084 483.596 388.646
C 512.182 480.301 389.190
C 511.703 477.216 389.788
C 509.455 474.322 391.329
C 508.826 471.040 391.693
C 508.504 467.860 392.418
C 507.587 465.308 394.064
C 505.950 462.288 395.808
C 503.171 460.862 395.981
C 500.704 458.439 396.225
C 497.884 456.894 397.258
C 495.001 454.344 397.386
C 492.275 452.517 397.799
C 488.989 451.989 400.160
C 486.571 450.685 400.635
C 482.493 449.762 400.548
C 479.714 448.596 400.785
C 476.724 447.052 401.603
C 473.628 446.209 402.584
C 470.333 445.701 402.638
C 467.278 445.006 401.290
C 464.006 444.719 400.584
C 461.004 444.394 399.448
C 457.506 444.263 398.867
C 454.458 443.735 397.653
C 451.335 443.503 397.283
C 447.755 444.173 397.300
C 444.698 443.155 396.770
C 441.394 444.338 396.982
C 438.252 444.552 395.982
C 434.232 446.411 396.026
C 431.125 449.080 397.450
C 427.100 447.880 397.988
C 423.593 446.820 396.035
C 420.795 444.087 397.339
C 417.661 442.193 400.606
C 414.483 441.227 400.803
C 412.225 439.329 402.053
C 410.184 436.335 403.105
C 407.770 434.784 404.569
C 404.745 433.516 407.850
C 404.618 430.731 409.521
C 401.951 428.438 409.399
C 399.137 427.251 407.886
C 396.269 425.378 409.965
C 393.567 423.371 409.762
C 389.909 421.155 407.710
C 387.851 419.122 406.057
C 387.352 417.439 403.444
C 386.197 416.274 401.629
C 383.468 414.136 402.118
C 378.904 414.954 403.177
C 375.467 415.158 402.553
C 371.323 415.042 404.044
C 368.488 414.832 403.073
C 364.945 411.412 399.586
C 362.087 411.655 397.942
C 358.431 410.471 397.080
C 354.990 410.783 396.989
C 353.479 411.374 394.822
C 352.308 407.882 391.460
C 350.554 412.227 388.954
C 352.677 410.936 384.806
C 351.023 411.179 380.930
C 351.678 408.956 377.467
C 352.466 407.797 374.288
C 352.239 408.414 370.983
C 351.754 408.461 367.705
C 353.735 406.846 363.863
C 352.954 408.526 359.798
C 352.672 408.203 357.079
C 352.748 406.716 354.802
C 354.787 406.139 351.407
C 349.648 405.679 347.487
C 350.050 407.588 344.066
C 351.863 405.212 340.751
C 349.786 400.716 337.529
C 348.890 399.852 334.826
C 352.840 400.369 333.845
C 356.705 397.903 332.485
C 357.043 394.246 329.039
C 357.174 395.166 326.295
C 358.498 393.001 323.348
C 359.642 393.557 319.248
C 359.008 393.530 315.352
C 359.203 393.358 312.164
C 361.146 391.922 307.642
C 360.342 392.638 305.084
C 358.826 392.078 303.824
C 356.241 391.140 302.515
C 355.292 390.073 301.411
C 351.780 388.568 301.523
C 348.908 385.403 302.906
C 348.187 382.375 301.545
C 345.713 380.778 298.655
C 342.724 378.870 297.203
C 339.010 379.065 296.812
C 337.111 376.638 297.117
C 334.099 373.281 297.600
C 335.627 369.451 297.622
C 335.721 367.775 296.650
C 335.326 364.427 298.638
C 332.570 362.295 299.858
C 328.784 363.247 301.135
C 326.749 361.375 303.738
C 322.385 363.435 306.213
C 320.045 361.908 308.149
C 317.621 361.132 309.448
C 314.156 360.979 311.101
C 313.380 362.111 313.186
C 311.879 363.113 315.101
C 308.569 364.619 317.417
C 308.309 363.786 321.244
C 306.717 364.364 324.410
C 302.759 363.684 323.794
C 299.531 364.198 326.866
C 295.815 362.914 328.548
C 291.261 363.284 326.975
C 286.899 363.340 329.682
C 283.609 361.894 328.944
C 280.590 362.337 329.737
C 276.356 360.870 329.858
C 273.489 359.181 332.829
C 273.526 360.553 336.126
C 274.426 360.100 341.041
C 274.602 357.987 342.814
C 273.318 357.338 347.248
C 272.049 355.729 350.820
C 271.936 356.147 354.883
C 273.015 353.195 356.322
C 272.498 349.508 360.485
C 272.450 347.694 363.485
C 272.610 346.101 366.213
C 272.519 346.676 369.965
C 270.549 344.287 372.141
C 268.347 344.159 376.470
C 270.909 344.599 380.284
C 271.273 343.534 383.978
C 271.055 343.219 389.132
C 271.080 343.451 392.556
C 271.386 342.156 395.714
C 271.031 338.875 397.943
C 271.937 337.473 401.840
C 271.044 334.606 403.829
C 271.787 331.979 406.710
C 270.568 329.834 409.569
C 270.030 327.102 411.281
C 270.107 324.775 414.058
C 270.672 321.541 415.609
C 272.851 316.990 416.764
C 275.184 316.816 415.089
C 277.692 316.533 413.382
C 281.838 315.595 412.257
C 285.486 315.508 412.515
C 289.626 315.925 411.327
C 292.299 311.765 411.728
C 295.787 309.959 409.859
C 298.288 308.659 409.298
C 301.136 308.902 407.248
C 304.372 308.657 406.924
C 307.656 308.932 405.867
C 310.306 309.858 405.940
C 313.642 311.717 405.926
N -15.197 5.063 64.098
N 103.241 186.894 -5.228
N 206.685 372.872 -18.947
N 303.227 452.714 -81.434
N 405.033 306.109 -248.660
N 335.931 403.627 -251.242
N 265.649 284.496 -220.550
N 505.686 274.564 -77.089
N 544.468 373.370 -149.943
N 442.852 286.079 15.842
N 375.575 340.080 101.688
N 419.870 220.123 165.066
N 474.459 481.381 370.341
