# Supplementary material for: Impact of DNA methylation on 3D genome structure
Source: Nat Commun. 2021 May 28;12:3243. doi: 10.1038/s41467-021-23142-8 (PMC8163762; doi:10.1038/s41467-021-23142-8)
Supplement: Supplementary file 7 — Supplementary Software 2 [file 41467_2021_23142_MOESM7_ESM.zip › Supplementary_Software2/test/output_pos/cartnucl_000000_000064.xyz]

2888
generated by Juergen Walther
C 0.000 0.000 0.000
C 4.108 -0.043 3.089
C 5.817 0.076 6.567
C 6.532 -0.498 9.821
C 7.848 -2.486 12.180
C 7.882 -6.054 13.906
C 9.059 -7.984 16.239
C 8.291 -10.402 18.718
C 8.182 -12.732 21.133
C 8.211 -14.851 23.694
C 7.625 -17.762 25.240
C 7.061 -20.255 27.382
C 6.645 -23.136 29.239
C 6.226 -25.523 31.421
C 5.563 -27.854 33.580
C 4.643 -30.206 35.704
C 3.714 -31.257 38.919
C 2.115 -32.217 41.812
C 0.808 -33.911 44.629
C -0.213 -36.310 46.983
C -1.743 -37.381 49.343
C -2.310 -37.653 53.337
C -4.256 -38.926 56.087
C -6.305 -40.065 58.830
C -8.258 -41.179 61.095
C -10.183 -42.446 63.756
C -12.093 -43.556 66.123
C -14.916 -43.040 68.309
C -17.573 -41.888 69.895
C -20.471 -41.206 70.735
C -23.813 -41.101 71.482
C -26.484 -41.153 74.310
C -29.790 -40.055 75.052
C -33.323 -39.525 75.564
C -36.474 -38.871 76.184
C -40.190 -38.101 76.579
C -42.701 -37.214 77.449
C -45.397 -35.349 77.628
C -48.205 -33.241 78.046
C -50.808 -30.970 76.793
C -52.808 -29.026 75.779
C -55.621 -27.010 74.555
C -57.837 -25.218 73.523
C -58.669 -21.140 73.240
C -60.263 -17.881 72.519
C -61.714 -16.114 69.804
C -63.608 -13.586 68.502
C -64.571 -11.144 66.980
C -65.002 -8.096 65.743
C -64.708 -5.892 62.862
C -65.577 -2.366 61.946
C -66.982 0.171 59.880
C -66.005 3.108 58.169
C -66.688 6.457 57.258
C -65.801 8.215 54.185
C -65.441 10.666 51.615
C -64.896 13.412 50.543
C -64.603 16.176 48.808
C -62.935 18.936 46.592
C -61.062 20.176 43.783
C -59.543 22.398 42.371
C -57.275 23.933 40.325
C -56.496 25.451 37.380
C -52.430 26.811 36.600
C -49.467 29.160 34.954
C -46.437 28.146 33.163
C -43.989 28.842 31.249
C -40.551 28.772 30.056
C -37.722 29.440 29.318
C -34.388 29.460 28.319
C -31.580 28.430 27.398
C -28.723 27.499 25.580
C -24.875 27.779 25.544
C -21.148 28.032 24.855
C -18.348 26.090 25.365
C -15.012 24.767 26.956
C -12.197 23.246 27.101
C -9.170 21.665 26.691
C -6.184 20.286 27.128
C -3.477 19.051 28.635
C -0.927 17.123 29.692
C 1.161 14.649 30.261
C 4.713 13.366 31.482
C 7.567 11.479 31.577
C 8.738 9.038 34.391
C 10.773 7.293 37.256
C 11.384 4.174 38.359
C 12.890 1.324 39.660
C 13.747 -0.955 41.879
C 14.740 -3.020 44.437
C 15.852 -5.719 46.366
C 15.593 -8.164 48.466
C 16.159 -11.586 49.770
C 15.800 -13.421 52.839
C 16.317 -15.047 56.644
C 14.336 -16.660 59.542
C 13.173 -18.807 61.559
C 12.064 -20.499 64.257
C 10.509 -22.223 66.605
C 8.662 -22.786 69.931
C 6.562 -22.637 72.194
C 4.414 -22.485 74.406
C 2.230 -23.317 76.811
C -0.365 -25.388 78.620
C -3.013 -24.099 80.904
C -5.207 -24.497 83.592
C -8.433 -24.347 84.439
C -11.310 -23.074 86.726
C -14.391 -24.388 88.410
C -16.871 -24.378 90.331
C -19.930 -23.427 91.314
C -22.976 -22.287 92.100
C -26.485 -22.395 92.168
C -29.071 -20.509 93.464
C -31.966 -18.795 95.829
C -34.574 -17.466 95.636
C -38.186 -15.928 95.325
C -40.919 -14.732 95.561
C -44.137 -12.991 95.272
C -46.337 -10.615 95.240
C -48.609 -8.583 94.329
C -50.450 -6.326 92.818
C -52.163 -3.809 91.584
C -54.034 -1.324 89.728
C -55.954 0.963 88.227
C -57.278 3.347 86.597
C -56.959 6.885 84.810
C -58.301 9.254 82.840
C -59.794 11.741 81.315
C -60.345 14.744 80.455
C -60.572 18.316 79.030
C -59.123 20.139 76.940
C -58.493 22.494 74.475
C -56.988 25.045 72.854
C -56.108 27.516 70.033
C -54.907 29.734 67.894
C -52.295 32.843 67.490
C -51.036 34.710 65.844
C -48.273 36.449 63.231
C -46.668 38.167 61.332
C -45.047 40.609 59.487
C -42.919 42.802 58.100
C -40.536 44.163 56.206
C -38.606 44.502 53.415
C -36.196 45.155 51.167
C -34.073 45.422 48.753
C -31.377 46.151 46.564
C -29.342 46.491 43.959
C -26.985 47.320 42.035
C -23.696 48.060 40.655
C -21.863 49.202 38.207
C -18.482 49.707 37.387
C -16.571 49.996 35.535
C -14.206 52.401 36.613
C -12.593 54.043 37.328
C -10.347 57.414 37.446
C -10.002 60.573 36.578
C -9.519 63.466 37.439
C -11.350 65.629 41.723
C -11.999 68.189 45.568
C -9.889 70.992 47.442
C -9.040 72.830 48.838
C -8.122 74.346 52.442
C -7.719 77.058 55.378
C -2.750 80.153 57.169
C 1.068 82.886 54.129
C 2.043 85.535 51.378
C 2.809 88.103 48.865
C 3.373 91.820 47.624
C 5.732 93.901 46.353
C 7.078 96.913 44.321
C 11.860 96.834 41.674
C 14.124 97.738 40.272
C 16.080 97.915 37.607
C 18.528 100.314 34.947
C 18.803 101.339 32.610
C 18.724 102.614 28.673
C 18.474 104.055 26.583
C 18.120 106.661 24.465
C 22.898 109.287 22.663
C 24.726 108.757 18.810
C 27.525 107.964 16.166
C 28.839 104.149 13.519
C 29.957 100.574 10.931
C 33.438 98.834 10.138
C 35.960 97.838 10.390
C 38.195 94.211 8.908
C 37.898 92.318 7.359
C 39.426 91.415 4.631
C 38.915 91.285 1.568
C 39.497 90.104 -2.091
C 41.746 90.060 -4.656
C 43.147 88.535 -6.069
C 43.946 85.102 -8.692
C 46.796 86.067 -11.041
C 49.763 86.536 -14.142
C 50.240 88.541 -16.781
C 51.237 88.606 -19.783
C 51.968 88.703 -23.899
C 53.192 87.260 -26.596
C 56.560 86.575 -28.195
C 56.662 85.098 -32.876
C 57.801 85.173 -35.994
C 58.716 86.159 -38.343
C 62.029 88.503 -40.075
C 62.923 88.326 -41.795
C 60.000 90.317 -46.125
C 57.088 91.258 -50.648
C 56.904 91.055 -54.524
C 59.977 91.606 -57.581
C 63.294 91.638 -57.310
C 67.058 90.322 -58.207
C 67.974 93.777 -60.716
C 70.447 95.292 -62.277
C 71.692 96.027 -66.234
C 69.340 98.006 -71.757
C 72.429 98.056 -74.598
C 73.666 98.592 -80.018
C 76.315 100.841 -81.811
C 77.915 100.928 -85.606
C 80.439 102.421 -88.800
C 83.239 104.264 -91.906
C 85.558 106.705 -94.051
C 86.908 108.182 -97.592
C 85.971 110.217 -98.592
C 82.877 112.819 -100.776
C 85.983 114.516 -102.134
C 89.281 116.022 -103.345
C 91.032 116.871 -107.459
C 92.964 119.651 -107.022
C 94.290 122.054 -108.020
C 95.629 124.466 -110.481
C 99.702 127.000 -111.453
C 102.204 127.041 -113.837
C 104.688 128.703 -115.922
C 109.415 128.640 -117.694
C 113.402 129.097 -117.226
C 116.966 130.335 -118.066
C 120.145 134.579 -117.811
C 122.878 137.257 -116.733
C 127.822 135.758 -115.496
C 129.900 139.025 -112.969
C 134.266 138.831 -111.192
C 136.239 139.048 -108.568
C 139.875 140.959 -106.581
C 143.359 142.582 -105.096
C 144.896 145.188 -102.140
C 146.512 142.242 -98.366
C 148.017 142.963 -94.894
C 149.248 144.438 -90.373
C 149.688 145.179 -86.751
C 151.110 145.238 -83.432
C 154.368 146.847 -80.260
C 154.833 150.385 -78.010
C 156.779 153.064 -73.591
C 156.683 154.620 -69.908
C 155.295 156.444 -66.768
C 152.481 158.837 -64.234
C 148.879 160.997 -63.407
C 147.966 163.868 -62.217
C 144.834 165.479 -61.043
C 142.760 167.422 -60.608
C 139.656 168.313 -58.511
C 137.041 170.242 -56.586
C 134.821 170.389 -55.885
C 131.726 172.431 -54.343
C 128.633 174.857 -53.190
C 125.699 174.432 -50.983
C 123.485 174.419 -48.809
C 121.438 174.867 -45.772
C 118.854 175.561 -43.915
C 118.708 178.313 -42.846
C 120.958 180.181 -39.639
C 118.597 183.154 -37.347
C 119.585 185.499 -33.409
C 116.434 186.825 -31.459
C 115.265 189.985 -28.570
C 114.397 190.575 -25.714
C 114.707 189.741 -21.640
C 114.119 189.328 -18.586
C 114.373 190.565 -15.673
C 116.836 192.659 -13.761
C 115.499 194.547 -11.132
C 115.484 194.482 -7.583
C 119.683 191.823 -4.176
C 121.432 190.840 -0.062
C 120.787 190.833 3.122
C 119.828 188.878 5.922
C 119.027 187.547 8.898
C 118.029 186.429 11.866
C 118.135 184.450 14.563
C 117.538 182.657 17.311
C 117.412 180.824 20.234
C 116.761 179.207 22.990
C 116.045 177.401 25.591
C 115.307 175.363 28.079
C 112.995 173.875 30.257
C 110.745 171.860 31.908
C 109.007 169.757 34.159
C 108.083 167.595 36.769
C 106.345 165.615 38.226
C 103.070 164.774 40.442
C 101.021 162.313 42.089
C 98.884 159.825 43.594
C 97.151 157.459 44.851
C 95.176 155.023 46.452
C 93.366 152.691 47.782
C 90.649 150.338 47.472
C 88.133 148.466 46.440
C 86.420 146.198 45.219
C 84.980 143.271 44.169
C 82.066 140.748 44.690
C 80.123 138.324 42.947
C 78.612 135.445 41.383
C 77.035 132.953 39.951
C 75.454 130.032 38.073
C 73.698 128.200 36.885
C 71.960 126.707 34.534
C 69.874 125.218 32.099
C 69.124 124.075 28.688
C 68.487 123.295 25.896
C 67.798 121.846 22.594
C 67.205 120.805 19.811
C 65.126 122.023 16.405
C 63.658 122.208 13.015
C 64.638 121.918 9.616
C 63.958 121.523 6.291
C 63.720 121.918 3.292
C 63.054 123.052 0.246
C 64.346 124.511 -2.827
C 63.066 125.469 -6.213
C 63.123 125.550 -9.774
C 63.230 127.894 -12.420
C 62.081 128.932 -15.599
C 63.899 130.710 -18.217
C 64.823 132.327 -21.263
C 64.403 134.167 -23.593
C 64.461 135.829 -26.416
C 65.234 138.723 -28.933
C 67.331 141.108 -30.620
C 67.689 143.573 -32.362
C 69.097 146.403 -33.663
C 70.909 147.967 -36.082
C 71.781 152.226 -35.789
C 72.597 156.032 -37.150
C 75.296 158.310 -36.176
C 77.073 160.894 -36.730
C 78.883 163.945 -35.918
C 79.794 166.787 -35.627
C 81.374 169.779 -34.812
C 83.315 171.807 -33.427
C 85.952 173.973 -32.600
C 86.724 177.489 -31.210
C 88.017 180.920 -30.221
C 89.253 182.431 -27.381
C 89.400 184.650 -24.146
C 90.720 186.393 -21.806
C 92.577 188.325 -19.649
C 93.623 190.270 -17.173
C 93.649 191.982 -14.310
C 94.369 193.251 -11.276
C 95.668 193.880 -8.323
C 96.149 196.328 -5.235
C 97.709 197.934 -2.647
C 96.934 197.654 1.170
C 95.952 198.460 4.882
C 96.807 197.457 7.978
C 97.566 197.358 11.369
C 97.122 196.911 14.603
C 96.320 196.666 17.933
C 96.393 196.259 21.407
C 95.875 194.759 24.225
C 96.713 193.562 27.630
C 95.058 192.211 30.521
C 92.892 191.689 34.046
C 90.890 189.028 36.004
C 90.079 186.879 38.184
C 88.484 184.957 40.449
C 87.090 182.647 42.353
C 84.220 180.578 43.863
C 81.798 178.682 44.160
C 79.404 176.749 44.406
C 77.355 174.306 45.444
C 76.345 170.945 46.854
C 73.186 169.108 46.123
C 70.676 166.847 47.010
C 69.158 164.039 46.035
C 65.952 161.992 45.220
C 64.539 158.572 45.819
C 62.382 156.294 45.862
C 60.375 154.005 44.464
C 58.434 151.828 42.824
C 57.624 148.690 41.472
C 54.982 147.243 39.784
C 51.479 145.385 38.694
C 50.346 143.735 36.550
C 48.969 141.308 33.771
C 47.524 139.462 31.912
C 46.115 137.476 29.166
C 44.400 136.673 26.539
C 43.569 135.690 23.629
C 43.214 135.224 20.401
C 42.527 134.980 17.198
C 42.331 134.614 13.599
C 41.934 134.093 10.323
C 41.731 134.148 7.152
C 41.436 136.203 3.761
C 41.515 136.254 0.401
C 41.133 136.204 -2.853
C 40.153 137.191 -5.704
C 39.416 138.764 -9.143
C 40.522 141.014 -11.015
C 41.471 142.817 -13.820
C 41.825 145.437 -15.920
C 43.064 147.535 -18.904
C 43.948 149.756 -21.188
C 43.266 153.548 -22.533
C 43.940 155.629 -24.264
C 45.822 159.022 -25.823
C 46.861 161.350 -27.447
C 47.483 164.032 -29.548
C 47.974 167.016 -31.001
C 49.374 169.858 -32.043
C 51.939 171.864 -33.057
C 54.005 174.412 -33.785
C 56.341 176.534 -34.453
C 58.384 179.366 -35.082
C 60.820 181.455 -35.947
C 62.514 184.022 -36.640
C 64.022 187.337 -36.571
C 65.865 189.621 -38.002
C 67.056 192.876 -37.410
C 66.113 197.788 -37.361
C 65.886 202.071 -36.982
C 61.892 206.203 -35.577
C 61.182 208.023 -39.100
C 60.832 211.334 -41.269
C 61.437 214.236 -44.149
C 59.322 216.137 -45.854
C 55.788 218.658 -46.451
C 56.223 221.606 -47.697
C 55.900 223.706 -50.277
C 57.877 225.907 -51.300
C 56.813 227.323 -57.306
C 56.272 229.802 -59.561
C 55.417 232.740 -61.450
C 58.042 236.753 -62.336
C 57.320 239.600 -62.095
C 54.799 241.340 -63.777
C 54.386 245.467 -64.629
C 53.655 246.197 -67.951
C 51.824 246.913 -75.710
C 47.437 248.401 -77.823
C 45.876 251.278 -78.675
C 43.673 252.626 -77.155
C 41.104 254.772 -75.550
C 40.179 257.334 -77.637
C 40.864 260.750 -80.848
C 39.356 263.291 -80.621
C 42.094 267.233 -81.705
C 41.637 270.306 -83.043
C 39.763 273.703 -82.879
C 38.989 275.528 -85.793
C 37.307 279.215 -85.717
C 35.338 279.113 -91.091
C 35.214 282.030 -91.988
C 36.911 282.167 -95.774
C 34.397 283.581 -97.855
C 35.278 285.179 -100.904
C 33.925 286.386 -102.996
C 34.480 288.009 -105.377
C 36.804 287.651 -107.963
C 38.303 288.918 -111.376
C 38.650 287.230 -115.156
C 40.473 291.075 -115.994
C 42.650 293.820 -117.348
C 44.062 296.371 -119.135
C 46.042 298.451 -121.867
C 49.156 296.999 -124.182
C 49.093 296.337 -128.239
C 53.198 295.957 -129.860
C 55.461 295.410 -131.858
C 59.524 296.216 -131.365
C 61.674 297.771 -131.926
C 64.483 302.447 -133.106
C 67.485 302.230 -134.128
C 70.279 303.827 -131.616
C 73.208 306.639 -131.878
C 76.246 309.314 -132.027
C 80.491 308.711 -132.515
C 82.119 311.420 -128.110
C 85.677 312.542 -126.474
C 89.474 313.152 -123.405
C 91.675 317.120 -123.204
C 92.944 319.667 -121.767
C 93.400 320.145 -119.345
C 95.566 322.543 -116.333
C 97.222 325.071 -115.882
C 99.167 328.988 -113.785
C 99.352 332.109 -114.069
C 96.368 333.423 -105.613
C 97.342 337.132 -105.546
C 95.778 338.163 -103.622
C 93.953 341.483 -102.271
C 92.673 344.788 -101.700
C 89.425 346.296 -99.787
C 87.482 346.884 -97.018
C 89.681 344.395 -92.488
C 90.431 344.332 -88.747
C 89.608 343.896 -85.915
C 89.906 345.841 -83.208
C 89.744 345.796 -79.560
C 87.058 350.175 -76.824
C 86.939 351.391 -72.805
C 85.935 352.295 -69.723
C 84.277 351.158 -65.859
C 81.436 352.770 -62.435
C 79.369 354.669 -58.250
C 77.766 357.086 -55.840
C 74.573 357.542 -53.340
C 72.061 357.074 -50.121
C 70.847 354.153 -46.948
C 71.332 354.444 -43.403
C 71.010 354.683 -39.832
C 72.499 356.489 -36.525
C 73.257 355.477 -34.274
C 71.159 357.013 -32.049
C 69.531 354.645 -29.054
C 68.987 351.660 -25.143
C 67.464 350.311 -21.619
C 66.275 348.876 -18.830
C 66.734 347.317 -16.260
C 67.022 344.516 -15.185
C 66.537 341.440 -12.684
C 63.590 338.043 -12.331
C 64.109 334.999 -10.484
C 65.235 331.697 -9.310
C 67.817 329.342 -7.643
C 68.850 326.298 -6.596
C 68.516 322.722 -6.444
C 67.996 320.230 -5.714
C 70.234 316.992 -6.101
C 71.017 315.045 -1.849
C 71.188 310.935 -1.360
C 71.454 305.601 -1.411
C 72.811 303.459 -2.937
C 75.125 301.253 -3.348
C 75.888 297.083 -3.673
C 76.753 294.110 -3.758
C 77.715 291.007 -3.043
C 78.758 288.175 -1.079
C 83.653 287.440 -0.680
C 86.690 285.439 0.119
C 90.012 283.797 0.860
C 92.534 282.095 1.245
C 95.875 281.211 0.080
C 97.906 278.072 2.004
C 98.277 273.046 2.275
C 98.987 271.407 2.227
C 101.192 268.464 4.746
C 99.976 264.388 5.141
C 101.893 261.428 7.470
C 103.797 258.311 8.723
C 104.349 259.162 15.485
C 107.355 256.839 17.623
C 107.204 256.085 20.707
C 108.741 254.053 23.174
C 107.868 251.700 26.279
C 106.647 247.999 26.124
C 106.282 244.991 26.969
C 104.560 242.646 27.528
C 102.249 239.696 28.776
C 100.097 238.421 31.935
C 99.922 240.463 35.572
C 97.015 240.805 37.696
C 95.940 242.796 40.851
C 93.435 242.203 43.248
C 90.522 240.686 44.946
C 88.938 240.426 48.075
C 87.362 242.547 49.919
C 87.118 244.074 52.552
C 85.771 245.395 54.451
C 83.401 245.708 59.189
C 82.848 246.285 62.558
C 81.767 247.171 65.491
C 78.983 248.285 67.384
C 76.726 249.272 69.665
C 74.673 250.462 71.993
C 71.902 250.506 73.869
C 69.286 251.259 75.798
C 66.576 251.555 77.916
C 64.124 252.368 79.906
C 61.547 253.229 81.683
C 58.789 254.095 83.274
C 56.652 256.523 84.630
C 54.194 258.833 85.318
C 51.453 260.677 86.583
C 48.537 261.735 88.232
C 46.180 263.521 88.792
C 44.637 266.931 90.322
C 41.761 269.028 90.874
C 38.909 271.200 91.277
C 36.255 272.956 91.521
C 33.419 274.975 92.044
C 30.773 276.814 92.361
C 28.658 279.430 91.059
C 27.238 281.804 89.256
C 25.512 283.352 87.209
C 23.107 284.621 85.125
C 20.551 287.493 84.528
C 18.853 289.225 81.920
C 16.666 290.528 79.362
C 14.799 291.917 77.054
C 12.679 293.264 74.182
C 11.351 294.870 72.309
C 10.734 296.379 69.459
C 10.148 298.228 66.503
C 10.220 298.681 62.857
C 10.425 299.079 59.923
C 10.171 299.471 56.282
C 10.127 299.819 53.272
C 12.418 301.666 50.315
C 13.731 302.875 47.075
C 14.604 301.629 43.868
C 15.351 302.040 40.559
C 16.732 302.059 37.858
C 18.824 302.523 35.325
C 21.235 301.043 33.036
C 23.275 302.086 30.075
C 24.550 301.759 26.765
C 27.649 301.518 25.077
C 29.695 302.450 22.347
C 32.254 300.489 20.636
C 34.803 299.382 18.395
C 37.320 299.676 16.792
C 39.835 299.450 14.705
C 43.409 298.571 13.377
C 46.226 296.420 12.765
C 49.134 296.002 11.986
C 52.240 294.581 11.831
C 54.529 292.635 10.234
C 58.443 291.912 12.008
C 62.485 291.105 12.075
C 64.307 288.556 13.974
C 66.929 286.818 14.466
C 69.532 285.165 16.400
C 72.110 284.361 17.702
C 74.656 282.936 19.599
C 76.102 281.166 21.739
C 77.867 278.664 23.458
C 80.711 278.104 26.005
C 83.611 276.990 28.190
C 84.079 276.020 31.463
C 85.079 276.185 35.256
C 85.935 275.099 38.144
C 87.030 273.470 40.969
C 88.030 272.674 44.031
C 88.678 272.917 47.294
C 88.852 272.468 50.626
C 88.452 271.418 53.715
C 89.718 271.246 57.474
C 90.361 269.936 60.569
C 88.811 270.993 63.994
C 88.319 272.279 67.668
C 86.333 271.635 70.307
C 85.099 271.136 73.518
C 83.588 271.813 76.366
C 82.235 272.860 79.344
C 80.682 273.042 82.474
C 78.320 273.730 84.572
C 76.047 273.121 87.435
C 73.800 274.952 89.559
C 72.118 277.366 92.515
C 68.950 279.434 93.296
C 66.191 280.347 94.555
C 63.616 282.054 95.905
C 60.798 283.522 96.802
C 58.337 286.438 97.290
C 56.448 288.820 96.734
C 54.541 291.169 96.121
C 51.888 293.219 96.108
C 48.247 294.236 96.221
C 46.759 297.275 94.660
C 44.327 299.779 94.529
C 42.009 301.136 92.546
C 40.351 304.209 90.833
C 36.926 305.564 90.132
C 34.764 307.651 89.231
C 33.076 309.478 86.987
C 31.575 311.224 84.559
C 29.075 311.836 82.171
C 28.277 314.298 79.885
C 26.889 317.652 77.952
C 26.055 318.569 75.293
C 24.703 319.658 71.758
C 23.589 320.902 69.276
C 22.642 322.038 65.917
C 22.767 323.524 63.042
C 22.820 324.100 59.914
C 23.468 324.193 56.698
C 24.316 324.626 53.554
C 25.183 324.535 50.038
C 25.795 324.664 46.756
C 26.915 324.625 43.782
C 29.991 324.719 41.265
C 31.170 324.384 38.136
C 32.218 324.514 35.034
C 34.106 325.302 32.609
C 36.744 325.819 29.849
C 39.495 324.638 28.938
C 42.138 323.530 26.988
C 45.313 323.092 25.924
C 48.295 321.690 23.930
C 51.157 320.699 22.604
C 55.180 321.385 22.558
C 57.723 320.641 21.686
C 61.445 318.744 21.516
C 64.186 317.652 20.857
C 67.419 316.949 19.837
C 70.719 316.435 19.514
C 73.749 315.043 19.604
C 75.982 312.466 19.536
C 78.630 310.426 19.876
C 80.857 308.108 20.152
C 83.738 306.106 20.679
C 86.001 303.673 20.768
C 88.654 302.006 21.118
C 91.754 300.604 22.419
C 94.390 298.724 21.993
C 97.257 297.677 23.737
C 99.193 294.992 27.583
C 102.172 294.126 31.798
C 105.711 292.017 32.960
C 108.145 289.920 33.577
C 110.961 293.185 33.611
C 114.149 293.560 35.114
C 116.615 293.003 36.251
C 116.793 293.132 40.168
C 118.521 292.855 42.733
C 121.104 292.267 45.388
C 123.913 291.004 47.762
C 124.792 288.216 49.240
C 127.313 287.484 51.317
C 130.582 285.669 51.781
C 133.173 284.501 52.132
C 135.632 283.988 53.651
C 140.286 288.188 56.893
C 143.538 289.028 54.465
C 146.483 288.868 54.688
C 149.505 288.554 54.492
C 153.465 288.544 53.867
C 155.818 285.394 55.356
C 158.456 283.800 55.719
C 160.946 281.009 56.997
C 161.957 278.087 55.654
C 165.062 276.307 52.234
C 164.855 271.644 51.776
C 167.265 270.008 51.480
C 168.401 267.699 50.886
C 170.429 265.326 49.987
C 171.000 261.827 49.893
C 172.042 258.664 49.467
C 173.317 255.608 49.177
C 173.347 252.404 48.208
C 173.845 249.132 47.793
C 174.205 245.818 46.896
C 174.856 242.648 46.492
C 175.317 239.444 46.252
C 175.561 236.156 46.123
C 176.717 233.102 47.406
C 177.180 230.072 48.972
C 177.687 226.680 49.835
C 177.992 223.180 49.835
C 178.149 220.426 51.039
C 180.208 217.567 53.023
C 180.265 214.283 54.499
C 180.264 211.059 56.120
C 180.035 208.183 57.483
C 180.051 204.964 58.910
C 179.921 202.043 60.300
C 179.273 200.048 63.234
C 178.481 198.927 66.238
C 176.951 197.853 68.702
C 174.927 196.271 70.970
C 174.701 193.535 73.726
C 172.875 192.666 76.658
C 170.633 191.461 79.216
C 168.768 190.411 81.699
C 166.356 189.381 84.469
C 165.173 188.569 86.876
C 163.583 188.803 89.739
C 162.104 189.020 92.942
C 159.747 190.456 95.368
C 157.938 191.731 97.346
C 155.397 192.896 99.726
C 153.387 193.997 101.709
C 153.295 196.733 104.857
C 152.209 198.894 107.656
C 149.704 201.290 108.417
C 147.895 203.190 110.606
C 146.632 205.498 112.117
C 146.056 208.244 113.888
C 144.836 211.672 113.908
C 144.218 214.399 116.400
C 142.294 216.952 117.970
C 142.459 220.416 118.663
C 141.953 223.082 120.932
C 140.979 226.528 120.228
C 140.048 229.961 120.527
C 140.260 232.743 121.625
C 139.864 235.856 122.567
C 140.198 239.754 122.521
C 140.043 243.026 121.037
C 140.680 245.998 121.075
C 141.358 249.147 119.930
C 140.342 252.307 119.179
C 143.147 255.194 117.509
C 144.744 258.914 116.729
C 145.712 260.392 113.519
C 146.463 262.935 111.756
C 148.282 264.850 109.252
C 150.061 266.783 107.806
C 151.940 268.605 105.512
C 153.290 269.454 102.819
C 154.125 270.944 99.750
C 157.047 272.537 97.799
C 159.461 274.470 95.594
C 161.552 273.793 92.940
C 164.842 273.076 90.921
C 166.786 272.925 88.381
C 168.528 273.151 85.424
C 170.812 272.980 83.023
C 173.590 272.150 81.374
C 175.843 271.057 79.123
C 177.342 269.717 76.523
C 180.567 269.333 74.240
C 182.445 268.970 71.402
C 184.684 265.940 70.376
C 187.729 263.675 69.378
C 188.342 261.025 67.398
C 189.802 258.762 65.200
C 191.456 256.100 64.183
C 193.465 253.428 63.397
C 195.053 250.743 61.813
C 195.763 247.640 61.244
C 196.416 244.638 59.172
C 197.772 241.329 59.530
C 200.290 238.025 59.891
C 200.355 234.397 61.219
C 200.382 231.232 61.316
C 200.963 227.985 62.015
C 200.980 224.772 62.775
C 201.601 221.664 64.955
C 201.481 219.622 67.271
C 201.295 217.596 69.593
C 201.030 214.748 71.344
C 199.861 211.253 72.189
C 199.542 209.802 75.607
C 199.526 207.080 77.796
C 197.661 205.510 80.077
C 197.168 203.964 83.611
C 195.688 200.902 85.190
C 195.040 198.838 87.462
C 193.528 197.806 90.267
C 191.933 197.032 93.105
C 189.315 195.662 95.003
C 188.521 195.260 98.339
C 188.141 193.968 102.225
C 186.288 194.088 104.495
C 183.641 194.068 107.411
C 181.943 193.785 109.858
C 179.642 194.035 112.706
C 178.381 194.935 115.551
C 176.448 196.111 117.788
C 174.499 197.968 119.663
C 172.868 199.883 121.775
C 170.716 202.102 123.665
C 168.720 203.946 125.608
C 167.105 206.151 127.230
C 166.832 209.848 128.668
C 164.986 212.246 130.131
C 163.330 214.398 131.966
C 162.896 216.837 133.947
C 162.447 220.140 135.878
C 162.531 223.225 135.365
C 161.854 226.623 135.498
C 162.405 229.949 135.675
C 161.712 233.737 135.584
C 161.647 237.041 135.458
C 163.901 240.403 135.975
C 164.132 243.177 135.804
C 164.859 246.996 134.263
C 165.164 249.946 133.680
C 165.642 253.375 133.613
C 166.748 256.528 133.308
C 167.579 259.503 132.050
C 167.320 262.152 129.918
C 167.823 264.859 127.991
C 167.937 267.294 125.879
C 168.706 270.119 123.874
C 168.645 272.692 121.772
C 169.344 275.302 120.147
C 171.075 277.847 118.198
C 171.101 280.814 116.836
C 173.215 282.881 114.934
C 173.745 285.047 112.270
C 172.988 287.044 109.395
C 171.199 288.395 106.206
C 169.429 290.177 103.072
C 169.570 291.941 100.293
C 167.855 294.381 97.351
C 166.099 298.184 96.583
C 166.669 299.706 93.534
C 166.621 302.683 93.033
C 169.777 304.015 91.123
C 169.960 303.436 87.466
C 170.986 303.853 82.514
C 171.318 304.887 78.818
C 172.566 307.525 77.028
C 172.023 308.810 74.446
C 172.772 309.744 71.707
C 171.169 310.045 68.434
C 170.807 311.688 65.618
C 167.869 309.999 62.029
C 168.087 308.709 57.790
C 168.107 308.098 53.988
C 165.083 308.170 52.973
C 164.986 307.255 50.830
C 165.063 304.558 47.956
C 163.854 302.128 46.226
C 162.267 300.405 42.293
C 162.056 301.364 39.499
C 162.539 305.905 36.498
C 164.526 307.901 33.009
C 165.454 308.972 30.099
C 166.294 309.261 26.347
C 166.959 310.363 23.002
C 172.314 310.491 19.983
C 174.340 311.369 17.079
C 176.136 315.088 16.492
C 178.688 318.512 15.451
C 179.278 321.640 13.667
C 180.276 325.790 12.386
C 183.447 325.323 8.979
C 182.225 327.677 5.331
C 180.853 331.041 3.500
C 181.695 334.326 0.997
C 182.984 339.434 0.532
C 184.352 341.824 -2.091
C 186.951 346.059 -0.193
C 187.531 348.879 -0.275
C 190.330 351.852 0.991
C 191.376 354.476 0.950
C 192.173 356.942 -2.039
C 191.370 359.633 -5.331
C 193.223 361.874 -0.742
C 193.997 365.275 0.398
C 196.211 368.768 0.075
C 197.145 372.080 -0.646
C 198.956 374.565 -1.131
C 197.893 376.528 -3.891
C 197.818 379.151 -4.575
C 200.463 382.531 -6.207
C 197.937 384.653 -10.015
C 200.056 387.489 -12.672
C 201.194 390.035 -13.877
C 199.535 395.140 -13.908
C 199.467 398.542 -13.788
C 196.692 399.524 -17.744
C 198.432 399.350 -20.984
C 196.731 401.943 -23.845
C 195.595 404.939 -26.687
C 196.255 405.948 -31.547
C 196.308 409.455 -33.579
C 196.828 407.514 -38.455
C 195.258 407.092 -42.219
C 193.641 407.287 -45.531
C 190.521 407.366 -46.698
C 187.889 408.705 -48.783
C 182.721 409.608 -48.819
C 179.470 409.932 -49.749
C 175.376 409.564 -52.174
C 172.641 413.825 -54.250
C 169.016 415.719 -56.815
C 168.159 416.653 -58.972
C 166.661 416.888 -63.461
C 166.510 414.971 -66.349
C 166.906 414.109 -69.814
C 163.383 413.562 -73.408
C 158.238 412.548 -75.386
C 159.868 410.300 -76.758
C 158.776 410.412 -79.686
C 158.437 411.028 -83.033
C 156.404 410.809 -85.822
C 157.047 410.976 -88.575
C 158.590 410.235 -91.200
C 159.695 409.471 -95.023
C 158.525 408.899 -97.933
C 156.097 408.788 -99.631
C 157.571 408.208 -102.668
C 155.788 407.004 -105.245
C 158.235 404.873 -107.219
C 158.667 403.800 -111.841
C 161.532 402.889 -114.097
C 165.869 403.571 -114.644
C 168.031 403.942 -118.110
C 168.356 404.681 -121.635
C 171.237 408.301 -123.212
C 173.063 409.690 -124.942
C 175.953 408.647 -127.895
C 174.894 409.045 -133.871
C 175.032 412.260 -138.439
C 175.229 413.397 -142.370
C 177.589 412.160 -145.033
C 179.764 413.070 -146.029
C 179.957 412.958 -149.443
C 186.247 412.642 -148.125
C 187.974 414.289 -150.880
C 190.438 414.718 -153.373
C 190.217 418.945 -153.676
C 192.404 421.577 -155.029
C 191.902 423.465 -158.485
C 193.289 425.447 -160.850
C 192.768 426.873 -164.011
C 193.139 426.467 -167.585
C 194.064 429.483 -169.621
C 195.138 430.424 -172.936
C 195.681 431.654 -175.893
C 197.450 431.294 -178.946
C 198.775 431.432 -182.028
C 200.169 431.838 -185.019
C 201.020 430.930 -188.125
C 202.394 430.520 -191.137
C 203.375 429.908 -194.390
C 204.710 429.673 -197.356
C 206.196 429.265 -200.213
C 207.814 428.641 -203.020
C 210.542 429.122 -205.173
C 213.476 428.978 -206.968
C 216.001 428.698 -209.428
C 217.842 428.094 -212.358
C 220.313 427.684 -214.028
C 223.566 429.165 -215.918
C 226.542 428.555 -217.852
C 229.608 427.922 -219.645
C 232.266 427.129 -221.224
C 235.165 426.491 -223.117
C 237.872 425.784 -224.746
C 241.393 425.003 -224.690
C 244.511 424.317 -223.846
C 247.121 422.870 -223.034
C 249.812 420.795 -222.594
C 253.583 420.208 -223.349
C 256.474 418.585 -222.047
C 259.209 416.432 -221.093
C 261.811 414.673 -220.156
C 264.629 412.427 -218.903
C 267.064 411.373 -218.003
C 269.327 410.251 -215.906
C 271.893 409.272 -213.680
C 273.130 407.669 -210.613
C 274.088 406.498 -208.060
C 275.421 404.644 -205.185
C 276.468 403.237 -202.714
C 277.716 404.227 -198.858
C 278.933 404.074 -195.369
C 278.245 402.376 -192.328
C 279.056 401.390 -189.159
C 279.095 400.950 -186.158
C 279.147 401.314 -182.860
C 277.331 401.024 -179.720
C 278.007 401.429 -176.059
C 277.946 400.425 -172.642
C 276.730 401.554 -169.518
C 277.252 402.023 -166.052
C 274.818 401.887 -163.336
C 273.246 401.910 -160.130
C 272.734 402.957 -157.368
C 271.895 403.488 -154.246
C 269.829 404.801 -151.194
C 266.848 405.312 -149.247
C 265.348 406.689 -146.991
C 262.749 408.009 -145.205
C 260.423 407.754 -142.734
C 257.584 410.984 -142.026
C 255.027 413.375 -139.849
C 251.553 414.298 -140.556
C 248.746 415.458 -139.599
C 245.672 417.393 -139.830
C 243.489 419.421 -139.495
C 240.645 421.416 -139.712
C 237.952 422.604 -140.775
C 234.587 423.419 -141.364
C 232.189 426.397 -141.885
C 229.380 428.943 -142.116
C 227.543 430.457 -144.607
C 226.308 433.187 -147.144
C 224.288 434.708 -149.108
C 221.709 436.083 -150.922
C 219.829 437.942 -152.927
C 218.950 440.197 -155.223
C 217.680 441.807 -157.893
C 216.216 442.590 -160.729
C 214.580 445.311 -163.112
C 212.415 446.680 -165.382
C 213.200 447.929 -168.998
C 213.635 450.149 -172.203
C 213.354 449.821 -175.540
C 212.714 450.378 -178.911
C 213.295 451.161 -182.058
C 214.089 452.309 -185.195
C 214.198 452.955 -188.633
C 215.359 452.772 -191.645
C 215.185 452.382 -195.326
C 217.266 452.878 -198.214
C 219.384 454.490 -201.423
C 222.414 453.782 -203.713
C 224.153 453.009 -206.245
C 226.465 452.818 -208.691
C 228.794 452.102 -210.920
C 232.297 452.163 -212.509
C 235.334 451.803 -212.954
C 238.364 451.384 -213.365
C 241.336 450.610 -214.712
C 243.845 448.695 -216.794
C 247.504 448.427 -216.142
C 250.791 447.977 -217.234
C 253.493 446.059 -216.823
C 257.296 445.614 -216.138
C 260.191 443.599 -217.406
C 263.185 442.722 -217.744
C 266.064 441.343 -216.727
C 268.832 439.955 -215.460
C 271.079 437.321 -214.872
C 274.104 436.855 -213.273
C 278.076 436.627 -212.235
C 279.886 435.151 -210.459
C 282.292 432.957 -208.245
C 284.468 431.549 -206.750
C 286.687 429.747 -204.447
C 288.596 429.110 -201.910
C 289.823 427.825 -199.271
C 290.385 426.656 -196.257
C 291.128 425.835 -193.164
C 291.505 424.566 -189.792
C 292.130 423.356 -186.741
C 292.305 422.567 -183.667
C 291.587 423.424 -179.852
C 291.518 422.444 -176.638
C 291.901 421.626 -173.488
C 292.298 422.072 -170.372
C 292.201 422.719 -166.575
C 290.153 423.529 -164.353
C 288.467 423.764 -161.333
C 286.897 425.167 -158.692
C 284.816 425.461 -155.465
C 282.979 426.230 -152.825
C 281.736 429.316 -150.461
C 280.147 430.227 -148.358
C 276.862 431.718 -146.244
C 274.833 432.696 -144.228
C 272.999 434.025 -141.609
C 271.126 435.857 -139.512
C 268.527 437.266 -137.968
C 265.318 437.440 -136.829
C 262.278 438.385 -135.753
C 259.209 438.865 -134.882
C 256.049 440.085 -133.825
C 252.911 440.434 -132.788
C 250.186 441.578 -131.691
C 247.253 443.657 -131.102
C 244.542 444.279 -129.392
C 241.911 446.608 -129.276
C 239.194 448.537 -129.077
C 236.587 452.680 -128.236
C 234.615 456.011 -128.648
C 233.861 458.411 -128.015
C 230.440 460.530 -127.782
C 227.921 461.784 -125.311
C 225.126 463.250 -124.540
C 223.489 466.344 -123.972
C 221.425 468.927 -123.392
C 219.313 471.359 -122.568
C 217.624 474.210 -123.041
C 215.918 477.064 -122.785
C 214.000 479.928 -122.986
C 212.226 482.641 -122.633
C 210.676 485.471 -122.271
C 209.322 488.463 -121.953
C 208.265 491.170 -119.989
C 207.883 494.111 -118.242
C 206.917 497.272 -116.983
C 205.528 500.464 -116.509
C 205.235 503.186 -115.258
C 204.029 505.538 -112.198
C 203.797 508.830 -110.757
C 203.717 512.105 -109.245
C 203.756 515.085 -108.103
C 203.544 518.320 -106.730
C 203.515 521.316 -105.502
C 205.115 523.838 -103.480
C 207.153 525.594 -101.565
C 209.401 527.452 -100.535
C 211.712 529.907 -99.926
C 212.653 532.968 -97.717
C 215.470 534.795 -96.528
C 218.240 537.010 -95.863
C 220.747 538.950 -95.030
C 223.829 541.086 -94.322
C 225.882 542.581 -93.139
C 228.856 543.289 -91.944
C 231.956 544.032 -90.414
C 235.612 543.782 -90.136
C 238.546 543.446 -89.846
C 242.214 543.500 -89.698
C 245.237 543.389 -89.516
C 248.155 541.330 -87.360
C 251.375 540.065 -86.052
C 254.434 538.704 -87.232
C 257.708 537.813 -86.830
C 260.312 536.267 -86.641
C 262.731 534.136 -85.855
C 264.762 531.297 -86.882
C 267.648 529.309 -85.563
C 270.842 527.746 -85.765
C 272.311 524.549 -85.403
C 274.959 522.549 -84.182
C 276.375 519.506 -85.616
C 278.373 516.615 -86.246
C 279.828 514.107 -85.488
C 281.732 511.450 -85.259
C 282.771 507.680 -85.398
C 283.063 504.429 -86.907
C 283.626 501.448 -86.716
C 283.492 498.107 -87.428
C 284.812 495.339 -88.902
C 282.750 491.507 -88.663
C 282.375 487.403 -88.561
C 280.203 485.226 -90.553
C 279.434 482.337 -91.649
C 277.236 479.594 -92.596
C 275.724 477.010 -92.751
C 273.581 474.369 -93.490
C 271.245 472.743 -94.793
C 269.260 470.618 -96.761
C 266.506 467.922 -96.560
C 264.074 465.026 -96.903
C 260.722 464.610 -97.586
C 256.892 463.960 -97.021
C 253.891 463.114 -97.750
C 250.904 461.912 -98.960
C 247.739 461.000 -99.367
C 244.464 460.670 -98.828
C 241.105 460.658 -99.065
C 237.987 461.056 -100.025
C 234.152 460.073 -99.731
C 230.944 459.400 -100.715
C 227.700 461.398 -99.857
C 224.155 462.432 -98.532
C 221.612 464.428 -99.464
C 218.461 465.766 -100.064
C 215.764 467.600 -99.596
C 212.952 469.369 -98.726
C 209.945 471.158 -98.736
C 208.050 473.765 -98.480
C 205.304 476.065 -99.430
C 203.449 478.809 -98.034
C 200.768 481.189 -95.906
C 200.324 484.778 -94.546
C 199.305 487.757 -94.198
C 198.234 490.733 -93.032
C 197.614 493.861 -92.175
C 197.472 496.921 -89.848
C 198.299 499.230 -87.968
C 199.182 501.545 -86.126
C 199.495 504.568 -84.709
C 199.680 508.339 -84.510
C 201.524 510.323 -81.950
C 201.971 513.219 -80.049
C 204.180 515.617 -79.331
C 206.189 517.762 -76.783
C 207.192 521.334 -76.247
C 208.361 523.819 -74.731
C 210.821 525.684 -73.429
C 213.447 527.336 -72.175
C 216.024 529.721 -72.243
C 218.509 530.853 -70.131
C 220.738 532.778 -67.260
C 223.498 533.585 -66.679
C 227.174 534.866 -66.087
C 229.797 536.029 -65.240
C 233.276 536.940 -64.504
C 236.227 536.919 -63.170
C 239.376 536.753 -62.750
C 242.543 535.898 -62.675
C 245.648 534.926 -62.221
C 249.089 533.795 -62.292
C 252.326 532.977 -62.193
C 255.215 531.653 -62.131
C 257.532 528.486 -61.489
C 260.552 527.028 -61.711
C 263.583 525.799 -61.506
C 265.928 523.946 -60.444
C 268.542 521.278 -59.498
C 269.199 518.277 -60.091
C 270.902 515.317 -60.688
C 271.730 512.051 -60.471
C 273.437 508.694 -61.283
C 274.512 505.594 -61.687
C 274.346 501.821 -60.140
C 275.004 499.119 -60.350
C 274.815 495.073 -61.392
C 275.227 492.120 -61.889
C 275.992 488.743 -61.916
C 276.070 485.395 -61.710
C 275.698 482.153 -62.400
C 275.459 479.419 -64.424
C 274.820 476.429 -65.816
C 274.255 473.784 -67.574
C 273.418 470.588 -68.869
C 273.029 467.869 -70.740
C 272.404 464.954 -71.767
C 270.822 461.733 -72.391
C 270.957 458.731 -73.666
C 268.970 455.847 -73.974
C 267.334 452.066 -72.773
C 266.360 448.368 -72.318
C 265.338 444.370 -71.514
C 265.344 440.129 -73.186
C 263.073 437.256 -72.198
C 261.797 433.411 -71.510
C 259.776 431.610 -68.751
C 258.469 430.572 -66.696
C 260.848 427.204 -65.427
C 261.309 424.324 -62.997
C 261.615 421.329 -61.034
C 264.428 419.864 -62.220
C 268.006 416.746 -63.321
C 271.134 415.365 -61.669
C 271.619 411.202 -61.876
C 272.437 408.064 -62.072
C 273.109 405.084 -60.270
C 273.774 401.999 -59.127
C 274.678 398.954 -58.145
C 274.301 396.036 -56.549
C 274.652 393.114 -54.979
C 274.547 389.998 -53.496
C 274.990 387.092 -52.086
C 275.446 384.319 -50.461
C 275.865 381.630 -48.594
C 277.920 379.369 -46.871
C 279.765 377.565 -44.593
C 281.130 375.138 -42.411
C 281.711 372.320 -40.396
C 283.055 370.696 -38.247
C 286.191 368.507 -36.937
C 287.743 366.647 -34.272
C 289.367 364.927 -31.547
C 290.609 363.455 -29.003
C 292.092 361.641 -26.375
C 293.421 360.103 -23.855
C 295.530 360.221 -20.931
C 297.506 361.105 -18.437
C 298.601 362.102 -15.722
C 299.296 362.840 -12.449
C 301.610 362.120 -9.406
C 302.864 363.624 -6.431
C 303.607 364.881 -3.131
C 304.508 366.056 -0.206
C 305.292 367.622 3.183
C 306.527 368.640 5.483
C 307.750 370.853 7.577
C 309.307 373.160 9.757
C 309.581 376.433 11.405
C 309.862 379.131 12.610
C 310.016 382.256 14.529
C 310.197 384.913 15.976
C 312.285 388.509 15.638
C 313.552 391.944 16.162
C 312.330 395.249 16.594
C 312.705 398.523 17.493
C 312.844 401.554 17.494
C 313.560 404.736 16.880
C 312.439 407.916 15.513
C 313.692 411.435 15.244
C 313.441 414.975 15.543
C 313.694 417.878 13.539
C 314.850 421.197 13.142
C 313.314 423.946 11.297
C 312.588 427.131 9.857
C 313.262 429.677 8.426
C 313.402 432.676 7.113
C 313.136 435.495 4.412
C 311.517 437.385 1.816
C 311.606 439.397 -0.460
C 310.781 440.979 -3.376
C 309.215 443.506 -5.033
C 309.321 443.698 -9.385
C 309.282 445.478 -13.104
C 307.214 444.693 -16.025
C 306.019 445.493 -18.866
C 304.977 444.993 -22.317
C 304.733 445.013 -25.306
C 303.902 444.512 -28.648
C 302.542 443.315 -31.201
C 300.500 442.664 -33.983
C 300.606 441.682 -37.713
C 300.161 441.069 -41.435
C 299.461 438.391 -43.487
C 299.999 435.442 -46.022
C 299.238 433.286 -48.264
C 297.985 431.314 -50.788
C 297.544 429.056 -53.179
C 298.067 426.420 -55.155
C 297.826 423.538 -56.878
C 296.877 420.639 -58.104
C 297.133 417.853 -60.920
C 296.123 415.425 -63.110
C 297.045 411.631 -63.082
C 298.401 408.078 -64.048
C 297.534 404.857 -63.609
C 296.977 401.455 -64.055
C 297.504 398.208 -63.876
C 298.431 394.901 -63.823
C 298.479 391.403 -63.826
C 298.822 388.445 -62.565
C 297.947 384.894 -61.968
C 299.434 381.920 -60.604
C 301.640 378.433 -59.997
C 303.121 376.239 -57.183
C 303.568 373.845 -55.158
C 304.835 371.421 -53.187
C 305.797 369.302 -50.844
C 308.227 367.653 -48.359
C 310.186 367.213 -46.010
C 312.106 366.818 -43.625
C 313.626 365.563 -40.912
C 313.954 363.795 -37.586
C 316.582 364.407 -35.015
C 318.582 363.340 -32.357
C 319.383 364.023 -29.189
C 322.005 364.693 -26.395
C 322.664 363.736 -22.831
C 324.266 363.494 -20.144
C 325.633 364.674 -17.323
C 326.945 366.105 -14.598
C 326.961 367.098 -11.229
C 329.114 368.688 -9.048
C 332.051 369.665 -6.340
C 332.662 371.633 -4.252
C 333.302 374.145 -1.288
C 334.191 375.817 1.029
C 334.961 378.351 3.570
C 336.297 380.919 5.022
C 336.715 383.716 6.480
C 336.764 386.875 7.364
C 337.188 390.047 8.106
C 337.082 393.581 8.899
C 337.157 396.782 9.851
C 337.177 399.942 10.191
C 337.713 403.563 8.639
C 337.445 406.900 8.940
C 337.611 410.136 9.431
C 338.612 413.116 9.009
C 339.469 416.742 8.029
C 338.775 418.832 5.806
C 338.079 421.800 4.154
C 338.185 424.186 1.768
C 337.261 427.356 -0.216
C 336.753 429.860 -2.315
C 338.170 431.673 -5.686
C 337.868 433.618 -7.662
C 336.688 435.508 -11.201
C 336.092 437.364 -13.510
C 335.951 439.749 -16.017
C 336.042 441.533 -18.857
C 335.242 442.861 -21.810
C 333.125 444.020 -24.219
C 331.631 444.979 -27.072
C 329.783 445.818 -29.580
C 328.379 446.713 -32.714
C 326.416 447.739 -35.191
C 325.289 448.677 -37.983
C 324.554 448.955 -41.539
C 323.177 450.587 -44.009
C 322.769 450.350 -47.493
C 319.627 450.754 -50.275
C 318.868 450.456 -54.225
C 318.367 451.725 -57.122
C 316.071 451.971 -60.220
C 315.976 452.961 -63.908
C 316.759 454.105 -66.152
C 314.234 453.925 -68.493
C 312.865 454.044 -70.486
C 310.003 455.730 -72.520
C 310.054 456.401 -75.981
C 310.066 457.936 -78.492
C 310.366 455.236 -81.589
C 310.674 453.179 -85.031
C 311.019 452.919 -87.825
C 309.946 453.602 -91.272
C 308.351 450.286 -93.926
C 308.541 449.766 -97.663
C 308.521 449.754 -101.059
C 308.189 451.092 -104.970
C 305.797 449.698 -107.903
C 304.169 447.198 -110.387
C 301.140 447.283 -112.678
C 301.201 445.116 -117.117
C 299.344 444.901 -120.238
C 296.733 445.709 -122.043
C 296.343 448.036 -124.608
C 294.008 450.094 -124.840
C 291.425 453.716 -125.224
C 291.313 457.817 -123.005
C 290.804 460.411 -124.069
C 290.505 464.080 -126.303
C 289.436 467.916 -128.476
C 289.281 470.923 -129.002
C 289.529 475.448 -131.100
C 289.584 477.963 -130.521
C 288.802 482.519 -132.271
C 289.141 486.125 -131.334
C 290.776 490.375 -131.989
C 292.604 493.903 -129.675
C 291.322 496.322 -133.180
C 292.205 497.877 -136.418
C 290.783 498.385 -139.668
C 287.538 498.894 -140.081
C 285.683 500.580 -142.644
C 283.428 501.503 -146.767
C 283.248 503.714 -150.203
C 282.620 505.415 -152.745
C 281.877 506.485 -156.237
C 283.374 507.700 -159.333
C 283.741 509.632 -162.907
C 282.862 510.845 -167.267
C 286.046 510.664 -170.427
C 287.956 509.665 -171.834
C 289.371 507.397 -174.150
C 291.322 504.983 -177.136
C 296.338 503.833 -178.020
C 298.005 501.435 -180.458
C 297.614 502.648 -184.265
C 297.105 502.770 -186.935
C 298.630 505.999 -188.441
C 298.123 508.667 -191.157
C 296.072 510.768 -194.115
C 292.114 512.365 -196.274
C 290.376 516.201 -197.045
C 289.680 519.653 -198.862
C 286.552 522.105 -199.937
C 284.575 524.738 -199.237
C 285.235 527.013 -198.348
C 283.274 530.472 -198.462
C 280.069 532.479 -197.588
C 278.753 534.549 -198.466
C 278.352 538.348 -197.930
C 276.598 541.050 -196.632
C 276.786 545.397 -198.012
C 275.044 548.744 -198.653
C 272.146 550.597 -200.528
C 272.925 552.779 -201.733
C 273.015 555.753 -202.065
C 275.185 557.579 -205.908
C 273.784 559.990 -207.671
C 275.943 562.859 -208.838
C 275.088 566.311 -208.495
C 278.171 566.994 -211.629
C 281.255 569.267 -213.237
C 282.108 572.145 -213.557
C 283.120 576.452 -214.918
C 282.834 580.972 -214.223
C 283.422 583.765 -215.750
C 286.271 585.419 -218.657
C 286.641 589.267 -219.947
C 286.970 591.722 -222.362
C 288.216 595.687 -225.067
C 289.497 598.672 -225.009
C 291.989 600.827 -226.323
C 294.058 603.308 -227.236
C 296.171 605.797 -227.861
C 297.789 608.000 -229.793
C 299.889 610.190 -231.178
C 301.670 612.609 -232.880
C 303.720 614.837 -234.091
C 305.888 616.866 -235.403
C 308.171 618.734 -236.882
C 311.358 620.194 -236.985
C 314.654 621.042 -237.503
C 317.725 622.524 -238.442
C 320.255 624.457 -239.927
C 323.071 625.197 -240.690
C 326.699 626.696 -239.720
C 330.071 627.474 -240.716
C 333.495 628.096 -241.670
C 336.468 628.562 -242.731
C 339.756 629.311 -243.745
C 342.790 629.844 -244.741
C 346.180 628.658 -245.081
C 348.977 626.905 -245.075
C 351.293 624.999 -245.831
C 353.783 623.158 -247.297
C 357.622 622.710 -247.743
C 360.084 620.234 -248.446
C 362.484 617.895 -249.784
C 364.760 615.757 -250.781
C 367.164 613.096 -252.082
C 369.289 611.309 -252.462
C 370.940 608.472 -252.464
C 372.851 605.505 -252.257
C 373.263 601.857 -252.436
C 373.535 598.902 -252.443
C 374.089 595.304 -252.917
C 374.469 592.307 -253.163
C 374.687 588.979 -250.658
C 374.971 585.532 -249.346
C 373.529 582.323 -249.819
C 373.502 578.928 -249.436
C 372.771 576.079 -248.692
C 371.977 573.280 -247.096
C 369.418 570.803 -246.350
C 369.134 567.550 -244.515
C 368.201 564.134 -244.143
C 366.226 562.089 -242.038
C 365.843 559.072 -240.234
C 362.794 557.178 -239.570
C 360.455 554.708 -238.487
C 359.252 552.787 -236.525
C 357.641 550.419 -234.933
C 354.862 548.711 -232.772
C 351.483 547.884 -231.863
C 349.454 546.774 -229.890
C 346.484 546.319 -228.260
C 343.603 544.570 -227.788
C 340.676 545.882 -224.838
C 337.646 545.491 -222.069
C 334.469 547.300 -221.843
C 331.510 547.566 -220.696
C 328.597 549.257 -219.316
C 326.400 550.272 -217.546
C 323.705 551.920 -216.084
C 321.373 553.966 -215.669
C 318.271 555.601 -215.485
C 316.086 557.801 -213.189
C 313.428 559.671 -211.222
C 312.289 562.913 -210.965
C 311.744 566.533 -209.548
C 310.294 569.353 -209.102
C 308.264 572.113 -208.791
C 306.959 575.069 -208.036
C 306.697 578.204 -206.928
C 306.151 581.509 -206.593
C 305.462 584.682 -207.102
C 304.489 588.256 -205.675
C 302.977 591.322 -205.501
C 304.661 594.842 -205.651
C 305.901 598.462 -204.787
C 306.484 601.364 -206.388
C 306.728 604.729 -207.225
C 308.095 607.697 -207.645
C 309.665 610.750 -207.705
C 310.649 614.033 -208.410
C 312.543 616.364 -209.608
C 313.317 619.522 -211.387
C 316.068 621.794 -211.820
C 318.937 624.783 -211.346
C 322.452 625.826 -212.563
C 324.782 627.362 -214.061
C 327.643 628.916 -214.934
C 330.465 630.067 -216.206
C 334.258 630.679 -216.400
C 337.307 630.219 -216.594
C 340.342 629.706 -216.829
C 343.560 629.900 -217.752
C 346.519 630.404 -220.051
C 349.890 628.859 -219.679
C 353.347 628.879 -220.176
C 355.854 627.123 -221.508
C 359.355 625.445 -221.271
C 362.480 625.096 -223.313
C 365.460 624.347 -223.945
C 367.984 622.223 -224.533
C 370.336 619.900 -225.046
C 372.358 617.810 -227.015
C 374.873 615.495 -226.528
C 378.448 613.549 -225.940
C 379.744 610.964 -226.436
C 381.503 607.566 -227.366
C 383.224 605.171 -227.870
C 384.781 601.894 -228.425
C 385.977 598.940 -227.851
C 386.488 595.800 -227.902
C 386.260 592.529 -227.771
C 386.187 589.283 -227.273
C 385.689 585.698 -227.116
C 385.513 582.364 -227.002
C 384.895 579.281 -226.539
C 383.224 576.397 -224.371
C 382.335 573.172 -224.054
C 381.900 569.961 -223.567
C 381.485 567.275 -221.930
C 380.420 564.179 -219.899
C 377.871 563.005 -218.516
C 375.468 560.811 -217.319
C 373.274 559.388 -215.184
C 370.435 557.125 -213.894
C 367.984 555.515 -212.368
C 366.176 554.923 -208.758
C 364.101 553.787 -207.280
C 360.383 553.269 -205.437
C 357.906 552.341 -203.975
C 355.462 550.968 -201.942
C 353.114 550.267 -199.649
C 350.206 550.063 -198.030
C 346.812 549.874 -197.760
C 343.597 550.005 -196.790
C 340.408 550.142 -196.328
C 337.082 550.426 -195.123
C 333.783 550.380 -194.725
C 330.867 550.497 -193.532
C 327.880 551.483 -191.694
C 324.822 550.846 -190.746
C 322.248 552.279 -188.827
C 320.340 548.965 -186.310
C 318.580 548.151 -184.028
C 315.968 547.303 -182.906
C 314.621 543.900 -182.584
C 311.803 544.451 -182.444
C 308.203 546.248 -180.501
C 305.449 548.006 -177.247
C 301.844 546.637 -176.903
C 298.764 549.741 -175.444
C 295.461 550.979 -175.637
C 290.709 549.589 -176.692
C 287.693 551.365 -175.229
C 285.451 552.036 -173.279
C 284.093 552.651 -171.546
C 283.190 552.401 -167.423
C 280.274 552.335 -165.345
C 276.229 549.856 -162.829
C 274.706 549.943 -159.961
C 271.745 550.850 -158.231
C 269.211 551.430 -156.107
C 266.889 552.151 -153.841
C 263.829 552.061 -152.486
C 260.988 552.592 -150.821
C 257.969 552.651 -149.148
C 255.282 553.192 -147.381
C 252.520 553.865 -145.815
C 249.616 554.631 -144.446
C 247.532 556.829 -142.678
C 245.251 559.179 -141.617
C 242.533 560.958 -140.219
C 239.485 561.912 -138.754
C 237.270 563.796 -137.974
C 235.837 566.758 -135.626
C 233.152 569.020 -134.825
C 230.526 571.396 -134.133
C 228.080 573.399 -133.702
C 225.430 575.592 -132.947
C 222.986 577.649 -132.418
C 221.456 580.852 -133.055
C 220.673 583.872 -134.136
C 219.550 586.247 -135.769
C 217.742 588.485 -137.630
C 215.673 591.779 -137.589
C 214.705 594.497 -139.676
C 213.204 596.879 -141.935
C 211.978 599.211 -143.885
C 210.607 601.721 -146.410
C 209.846 604.030 -147.803
C 209.955 606.436 -150.033
C 210.151 609.190 -152.242
C 210.972 610.745 -155.469
C 211.779 612.004 -158.033
C 212.275 613.555 -161.323
C 212.848 614.832 -164.011
C 215.850 617.108 -165.802
C 217.885 619.038 -168.213
C 219.219 618.736 -171.489
C 220.629 620.035 -174.317
C 222.498 620.672 -176.620
C 225.076 621.555 -178.513
C 227.708 620.491 -180.789
C 230.381 622.059 -182.892
C 232.226 622.581 -185.893
C 235.548 622.374 -187.091
C 238.169 623.763 -189.016
C 240.783 622.044 -190.895
C 243.582 621.291 -192.979
C 246.376 621.653 -194.003
C 249.208 621.682 -195.652
C 252.854 620.686 -196.661
C 255.488 618.403 -197.545
C 258.430 617.775 -197.985
C 261.336 615.983 -198.156
C 263.666 614.286 -199.964
C 267.064 612.408 -197.986
C 270.908 610.965 -197.606
C 272.045 607.685 -196.435
C 274.320 605.472 -196.181
C 276.309 602.890 -194.560
C 278.487 601.304 -193.245
C 280.452 598.956 -191.590
C 281.260 596.391 -189.987
C 282.381 593.221 -188.976
C 284.605 591.428 -186.381
C 286.893 589.223 -184.301
C 286.615 587.211 -181.518
C 286.878 586.010 -177.789
C 287.040 583.948 -175.345
C 287.390 581.358 -173.109
C 287.690 579.487 -170.384
C 287.720 578.584 -167.173
C 287.200 577.090 -164.201
C 286.103 575.205 -161.743
C 286.595 573.656 -158.121
C 286.486 571.354 -155.591
C 284.428 571.524 -152.277
C 283.380 571.655 -148.498
C 280.866 570.553 -146.552
C 278.991 569.282 -143.915
C 277.042 569.271 -141.259
C 275.262 569.539 -138.335
C 273.164 568.984 -135.590
C 270.530 569.358 -133.752
C 267.697 568.266 -131.628
C 265.293 569.683 -129.363
C 263.344 571.290 -126.045
C 260.325 573.502 -125.084
C 257.490 574.416 -124.008
C 254.904 576.014 -122.552
C 252.139 577.571 -121.634
C 249.959 580.550 -120.555
C 248.480 583.264 -120.543
C 246.991 585.967 -120.599
C 244.626 588.327 -120.306
C 241.163 589.843 -120.390
C 240.339 593.421 -121.032
C 238.262 596.205 -120.664
C 236.528 598.478 -122.388
C 235.572 602.163 -123.185
C 232.512 604.215 -123.880
C 230.801 606.806 -124.329
C 229.784 609.497 -126.045
C 228.975 612.139 -127.932
C 227.061 613.873 -130.312
C 226.988 617.024 -131.722
C 226.368 620.996 -132.589
C 226.164 622.825 -134.873
C 225.643 625.176 -137.990
C 225.168 627.302 -140.040
C 225.013 629.574 -142.918
C 225.849 631.845 -145.072
C 226.564 633.356 -147.778
C 227.825 634.345 -150.641
C 229.303 635.596 -153.294
C 230.816 636.471 -156.468
C 232.059 637.520 -159.386
C 233.719 638.233 -162.001
C 237.214 638.602 -163.860
C 238.931 639.076 -166.710
C 240.564 639.998 -169.398
C 242.957 641.183 -171.110
C 246.117 642.097 -173.116
C 248.848 640.825 -173.960
C 251.682 639.964 -175.761
C 254.936 639.364 -176.434
C 258.078 638.186 -178.326
C 261.018 637.203 -179.475
C 265.024 637.195 -178.698
C 267.592 636.353 -179.388
C 271.052 634.018 -179.643
C 273.734 632.751 -180.224
C 277.009 631.880 -180.938
C 280.234 630.956 -180.929
C 283.022 629.125 -180.873
C 284.936 626.369 -181.480
C 287.234 623.918 -181.465
C 289.103 621.296 -181.666
C 291.597 618.782 -181.431
C 293.525 616.107 -181.840
C 295.865 613.999 -181.690
C 298.488 611.769 -180.501
C 300.938 609.710 -181.147
C 303.286 607.710 -179.459
C 304.352 603.545 -178.608
C 305.381 600.863 -176.315
C 308.559 597.457 -177.870
C 311.937 595.802 -174.616
C 315.286 594.801 -173.958
C 320.003 595.452 -172.984
C 323.715 593.588 -172.974
C 328.423 594.774 -172.419
C 331.642 593.519 -170.859
C 332.701 590.426 -167.509
C 332.671 584.457 -167.589
C 335.393 579.829 -167.590
C 338.129 578.430 -165.849
C 341.286 577.111 -163.983
C 342.526 573.802 -160.100
C 343.992 572.607 -157.945
C 347.114 568.115 -157.200
C 348.678 565.450 -157.232
C 350.953 564.027 -156.478
C 351.037 560.130 -156.894
C 352.181 554.871 -158.122
C 354.628 554.968 -154.549
C 356.669 554.352 -152.483
C 360.099 555.425 -152.550
C 361.961 551.663 -150.228
C 365.398 549.378 -149.377
C 368.325 546.701 -149.868
C 370.867 545.376 -147.507
C 373.081 542.875 -147.126
C 374.257 540.108 -145.455
C 376.347 537.498 -144.928
C 377.516 535.887 -142.763
C 378.404 534.591 -139.872
C 375.279 532.364 -136.070
C 375.799 529.033 -132.458
C 374.799 527.045 -129.924
C 375.931 525.254 -127.839
C 376.699 521.592 -125.395
C 379.332 522.182 -123.258
C 378.737 524.261 -118.932
C 378.927 525.946 -115.382
C 379.417 528.539 -111.702
C 376.703 528.020 -108.008
C 375.818 526.484 -104.156
C 376.164 529.105 -101.596
C 375.624 529.004 -98.017
C 376.203 528.743 -94.911
C 372.254 528.900 -92.446
C 371.821 531.491 -90.089
C 373.309 530.654 -86.609
C 373.698 531.581 -84.414
C 375.004 530.828 -82.194
C 373.812 532.569 -77.753
C 372.952 532.066 -74.281
C 372.616 531.126 -71.381
C 370.171 529.407 -70.040
C 366.728 529.331 -67.234
C 364.549 528.752 -64.611
C 361.465 526.968 -62.380
C 358.580 526.645 -59.105
C 358.824 523.871 -56.777
C 357.646 523.052 -53.968
C 355.873 518.703 -51.697
C 353.298 518.565 -49.762
C 350.090 518.808 -47.061
C 347.251 517.705 -44.913
C 345.573 515.639 -46.135
C 343.061 513.770 -46.207
C 343.528 509.576 -46.233
C 344.086 507.390 -46.314
C 342.056 504.216 -50.784
C 342.054 499.865 -52.366
C 344.677 496.952 -55.624
C 346.821 495.535 -55.705
C 351.629 494.390 -55.729
C 353.149 492.449 -57.924
C 355.367 490.343 -56.917
C 356.942 487.939 -56.684
C 357.933 484.738 -55.112
C 359.662 482.905 -54.794
C 363.907 480.406 -54.692
C 366.148 478.406 -55.786
C 369.635 475.970 -58.973
C 371.283 473.921 -61.366
C 373.396 473.531 -63.576
C 375.990 473.371 -67.145
C 378.761 473.259 -69.865
C 381.694 472.794 -71.129
C 384.595 471.411 -73.690
C 389.728 469.789 -72.487
C 390.674 467.829 -75.257
C 391.798 466.133 -78.538
C 390.999 465.964 -82.490
C 390.999 463.749 -85.207
C 392.657 465.467 -89.401
C 394.825 465.649 -92.514
C 396.986 465.765 -94.937
C 397.498 466.388 -98.391
C 398.586 466.910 -101.524
C 399.779 467.164 -104.616
C 400.383 468.704 -107.526
C 401.030 469.561 -110.684
C 401.855 470.882 -113.765
C 402.618 471.615 -116.850
C 403.130 472.341 -119.972
C 403.401 473.129 -123.165
C 403.554 472.234 -126.553
C 402.983 471.517 -129.871
C 402.868 471.411 -133.405
C 403.111 472.116 -136.838
C 402.513 471.788 -139.769
C 402.967 469.777 -143.247
C 402.125 469.431 -146.732
C 401.149 468.990 -150.177
C 400.147 468.794 -153.200
C 399.302 468.492 -156.605
C 398.362 468.229 -159.692
C 396.080 466.838 -162.116
C 393.643 465.257 -163.685
C 390.940 464.511 -164.989
C 387.959 464.331 -166.669
C 386.122 463.020 -169.838
C 382.901 462.031 -170.992
C 379.571 461.659 -172.334
C 376.589 461.086 -173.567
C 372.996 460.605 -174.757
C 370.604 459.635 -175.848
C 367.614 458.284 -175.957
C 364.507 456.611 -176.168
C 361.165 455.741 -174.910
C 358.532 454.941 -173.800
C 355.071 454.283 -172.767
C 352.274 453.638 -171.796
C 350.310 450.566 -169.768
C 347.761 448.487 -168.076
C 345.302 448.749 -165.531
C 342.541 447.628 -163.859
C 340.624 446.611 -161.739
C 339.102 444.882 -159.350
C 338.115 444.711 -155.852
C 336.125 442.455 -153.622
C 333.644 441.715 -151.176
C 333.361 440.209 -147.988
C 331.595 438.075 -145.789
C 331.240 438.317 -142.165
C 330.317 437.760 -138.761
C 329.827 436.086 -136.323
C 328.946 434.802 -133.440
C 329.241 433.660 -129.709
C 330.010 434.074 -126.220
C 330.497 432.925 -123.449
C 331.728 432.622 -120.274
C 331.368 432.997 -116.911
C 334.614 431.931 -114.206
C 336.361 430.668 -110.691
C 339.064 432.216 -108.762
C 340.723 432.503 -106.059
C 343.682 432.900 -103.977
C 345.973 432.497 -102.086
C 348.855 432.721 -100.146
C 351.552 433.806 -98.986
C 354.063 435.320 -97.053
C 357.572 434.729 -95.562
C 360.827 434.545 -93.613
C 364.092 435.554 -94.051
C 367.935 435.385 -94.837
C 371.015 436.258 -94.767
C 374.184 437.477 -94.216
C 377.452 438.051 -94.244
C 380.664 437.921 -95.136
C 383.816 438.630 -96.082
C 386.576 440.108 -97.083
C 390.525 440.097 -97.484
C 393.731 441.293 -97.549
C 396.137 441.550 -100.614
C 399.170 441.124 -103.066
C 400.849 442.968 -105.324
C 403.336 444.391 -107.293
C 405.268 444.887 -109.915
C 407.346 445.003 -112.646
C 409.566 445.982 -115.167
C 410.474 446.793 -118.163
C 412.240 448.774 -120.749
C 413.108 448.543 -124.229
C 414.904 447.633 -127.881
C 414.157 447.483 -131.669
C 414.120 448.190 -134.755
C 414.163 448.131 -138.126
C 413.719 448.343 -141.391
C 412.905 447.079 -144.932
C 411.418 445.872 -147.357
C 409.874 444.695 -149.757
C 408.610 444.212 -152.825
C 407.166 445.119 -156.200
C 404.858 443.026 -158.245
C 403.530 442.028 -161.317
C 400.669 441.743 -163.013
C 398.151 439.684 -165.147
C 396.018 440.096 -168.202
C 394.135 439.234 -170.560
C 391.241 438.203 -171.894
C 388.261 437.129 -172.972
C 385.028 437.528 -174.284
C 382.388 435.509 -175.224
C 379.751 433.049 -177.199
C 376.905 432.339 -177.260
C 373.038 431.627 -177.465
C 370.210 430.792 -177.974
C 366.660 429.862 -177.958
C 363.944 428.167 -177.468
C 361.055 427.263 -176.488
C 358.371 426.476 -174.773
C 355.798 425.307 -173.098
C 352.944 424.536 -171.004
C 350.181 423.727 -169.309
C 347.917 422.854 -167.257
C 346.836 420.969 -163.927
C 344.482 420.304 -161.622
C 342.057 419.304 -159.659
C 340.520 417.409 -157.631
C 339.002 415.342 -154.756
C 339.379 414.912 -151.680
C 338.758 414.347 -148.316
C 339.094 413.050 -145.216
C 338.595 412.568 -141.427
C 338.620 411.870 -138.196
C 340.113 409.312 -135.388
C 340.401 408.610 -132.704
C 341.909 408.417 -128.809
C 342.504 407.947 -125.883
C 342.927 406.856 -122.623
C 343.996 405.655 -119.679
C 345.417 405.394 -116.673
C 346.491 406.526 -113.640
C 348.051 407.042 -110.709
C 349.411 407.996 -107.944
C 351.231 408.389 -104.923
C 352.446 409.402 -102.001
C 353.981 409.594 -99.253
C 356.536 409.454 -96.661
C 357.377 409.745 -93.520
C 360.210 409.467 -91.457
C 362.534 410.451 -89.165
C 364.356 411.356 -87.055
C 365.805 411.648 -85.125
C 366.792 412.613 -82.655
C 369.026 412.759 -80.096
C 368.770 414.971 -76.969
C 369.608 416.650 -74.224
C 369.170 418.683 -71.729
C 370.712 420.429 -69.054
C 371.613 422.345 -66.449
C 372.302 424.106 -63.715
C 373.886 426.451 -61.927
C 375.277 428.370 -59.580
C 376.684 430.725 -57.484
C 377.899 432.597 -55.107
C 379.322 434.329 -52.758
C 380.991 435.986 -50.443
C 382.153 436.349 -47.154
C 383.912 436.403 -44.196
C 385.676 437.251 -41.249
C 387.449 438.896 -38.702
C 389.201 439.122 -36.264
C 389.715 438.837 -32.264
C 391.917 439.062 -29.423
C 394.164 439.127 -26.601
C 396.326 439.243 -24.257
C 398.509 439.478 -21.504
C 400.627 439.598 -19.058
C 402.992 437.889 -16.937
C 404.982 435.704 -15.467
C 407.393 433.923 -14.701
C 410.433 432.517 -13.979
C 412.850 431.338 -11.169
C 415.487 429.029 -10.537
C 418.552 427.178 -10.088
C 421.215 425.346 -9.539
C 424.364 423.214 -9.228
C 426.338 421.386 -8.447
C 428.139 418.641 -8.441
C 429.947 415.611 -8.217
C 431.552 412.642 -9.671
C 432.712 410.181 -10.858
C 434.605 407.367 -12.262
C 436.023 404.968 -13.453
C 435.284 400.912 -14.089
C 435.569 397.364 -15.094
C 436.334 395.409 -17.957
C 437.186 392.472 -19.479
C 437.213 389.980 -21.210
C 436.513 387.102 -22.707
C 435.501 385.410 -25.765
C 435.020 381.902 -26.984
C 435.437 379.200 -29.267
C 433.485 376.991 -31.220
C 432.897 373.715 -32.418
C 431.507 372.671 -35.627
C 430.333 370.750 -38.398
C 428.835 368.503 -39.700
C 427.583 366.199 -41.665
C 425.070 364.452 -44.103
C 422.951 364.234 -47.000
C 420.754 362.864 -48.592
C 418.136 362.458 -50.753
C 416.931 361.586 -53.814
C 412.675 361.911 -54.691
C 409.099 360.981 -56.521
C 406.716 363.195 -58.205
C 404.240 363.622 -60.162
C 401.111 365.067 -61.330
C 398.259 365.566 -62.111
C 395.187 366.874 -63.094
C 392.992 368.950 -63.912
C 390.739 371.025 -65.631
C 387.067 372.206 -65.675
C 383.535 373.420 -66.367
C 381.646 376.219 -65.681
C 378.999 378.558 -63.968
C 376.950 381.002 -63.682
C 374.742 383.627 -63.942
C 372.474 385.981 -63.375
C 370.380 388.011 -61.756
C 368.702 390.659 -60.527
C 367.671 393.679 -59.739
C 364.819 396.091 -58.397
C 362.872 398.893 -58.128
C 362.615 401.358 -55.110
C 361.295 403.497 -52.097
C 361.859 406.517 -50.727
C 361.487 409.608 -49.180
C 361.478 411.853 -46.769
C 361.253 413.925 -44.039
C 361.172 416.677 -41.881
C 362.263 418.669 -39.579
C 362.976 421.937 -37.984
C 363.906 423.248 -34.769
C 363.924 424.634 -30.836
C 366.280 425.150 -27.818
C 368.102 426.535 -25.629
C 369.684 427.465 -22.801
C 371.702 428.287 -20.320
C 373.532 427.846 -16.965
C 375.360 426.741 -14.732
C 377.233 425.618 -12.550
C 379.501 425.376 -10.092
C 382.629 426.173 -8.122
C 384.540 423.807 -5.969
C 386.648 423.137 -3.265
C 389.560 421.725 -2.447
C 391.691 419.288 -0.291
C 394.990 419.215 1.488
C 397.233 418.123 3.390
C 399.688 416.023 4.275
C 402.067 413.768 4.947
C 405.361 412.551 5.010
C 407.021 409.737 6.128
C 409.001 406.880 8.325
C 410.931 404.694 8.007
C 413.718 401.949 7.551
C 415.800 399.804 7.672
C 418.145 397.017 7.221
C 419.302 394.002 6.975
C 420.679 391.350 5.883
C 421.589 388.699 4.176
C 422.275 385.834 2.723
C 423.139 382.990 0.652
C 424.110 380.282 -1.047
C 424.497 377.717 -2.882
C 422.934 374.712 -4.966
C 423.352 372.182 -7.137
C 423.855 369.450 -8.877
C 423.272 366.539 -9.995
C 422.191 363.269 -11.722
C 420.228 362.296 -13.955
C 418.837 360.556 -16.611
C 416.536 358.892 -18.439
C 414.879 357.167 -21.458
C 413.000 355.740 -23.775
C 409.431 353.876 -24.435
C 407.614 352.754 -26.229
C 404.477 352.392 -28.971
C 402.402 351.557 -31.004
C 400.041 350.057 -33.045
C 397.290 348.937 -34.606
C 394.625 348.723 -36.601
C 392.788 349.358 -39.403
C 390.373 349.838 -41.689
C 388.372 350.580 -44.108
C 385.662 351.092 -46.340
C 383.721 351.749 -48.957
C 381.280 352.019 -50.935
C 377.993 352.676 -52.359
C 375.936 352.504 -54.889
C 372.635 353.367 -55.735
C 371.032 354.660 -58.414
C 368.213 354.991 -61.114
C 366.736 355.769 -65.560
C 362.312 356.211 -65.444
C 361.526 357.720 -69.536
C 359.752 358.783 -73.778
C 357.490 354.482 -75.766
C 356.963 353.778 -78.928
C 354.790 352.031 -78.407
C 351.030 350.377 -78.320
C 349.413 347.940 -77.776
C 345.604 345.537 -78.689
C 342.447 341.380 -75.277
C 341.607 337.896 -77.422
C 337.511 334.418 -75.967
C 334.902 333.922 -77.528
C 331.206 333.686 -78.489
C 328.922 332.750 -80.602
C 326.236 330.521 -81.230
C 323.612 328.747 -82.341
C 321.169 326.931 -83.677
C 318.111 325.577 -83.812
C 315.384 323.742 -84.382
C 312.305 322.250 -84.844
C 309.671 320.468 -85.565
C 307.108 318.546 -86.088
C 304.542 316.493 -86.387
C 303.117 313.491 -87.511
C 301.860 310.314 -87.926
C 299.872 307.432 -88.431
C 297.233 305.141 -88.787
C 295.934 302.428 -88.915
C 295.158 298.990 -90.895
C 293.628 295.730 -90.914
C 292.237 292.401 -90.864
C 290.929 289.503 -90.598
C 289.416 286.324 -90.578
C 288.097 283.371 -90.409
C 288.458 279.871 -89.619
C 289.520 276.893 -88.667
C 290.229 274.379 -87.011
C 290.403 271.701 -84.881
C 290.107 267.838 -84.533
C 291.262 265.114 -82.550
C 291.898 262.469 -80.178
C 292.623 259.968 -78.186
C 293.521 257.283 -75.630
C 294.410 254.971 -74.319
C 296.369 253.011 -72.560
C 298.541 250.776 -70.890
C 301.089 249.956 -68.372
C 303.251 249.351 -66.431
C 305.554 248.396 -63.737
C 307.578 247.681 -61.597
C 311.694 247.081 -61.279
C 315.098 246.406 -59.996
C 317.285 247.479 -57.415
C 320.058 247.122 -55.452
C 322.728 247.524 -54.067
C 325.933 247.992 -53.347
C 328.486 250.253 -52.077
C 332.142 250.163 -51.272
C 335.003 250.704 -49.220
C 338.089 252.430 -49.293
C 341.560 252.465 -48.614
C 343.667 255.278 -47.632
C 346.420 257.321 -46.634
C 349.254 258.293 -46.739
C 352.207 259.622 -46.241
C 355.151 262.184 -46.519
C 356.660 265.447 -46.404
C 358.971 267.331 -46.993
C 360.650 270.226 -47.690
C 362.508 272.890 -46.674
C 363.752 275.938 -49.529
C 366.147 278.897 -51.114
C 365.230 282.258 -52.248
C 366.051 285.225 -53.064
C 365.967 288.306 -54.999
C 366.583 290.599 -56.831
C 366.568 293.458 -58.816
C 365.528 296.005 -60.309
C 364.706 299.271 -61.302
C 364.792 301.685 -64.311
C 364.946 304.531 -66.821
C 362.812 306.027 -69.075
C 361.120 306.974 -72.489
C 359.452 308.732 -74.582
C 357.789 311.059 -76.493
C 356.213 312.688 -78.917
C 354.651 313.299 -81.800
C 352.471 314.214 -84.197
C 349.840 315.258 -85.868
C 348.226 316.624 -89.227
C 346.200 318.472 -91.275
C 343.347 317.197 -93.616
C 341.132 316.371 -96.747
C 337.866 316.124 -97.516
C 334.794 316.264 -99.137
C 332.197 315.242 -100.888
C 329.759 314.027 -102.979
C 326.772 313.421 -104.698
C 324.084 311.806 -105.486
C 320.493 311.398 -106.306
C 318.284 308.922 -107.687
C 316.138 306.408 -110.229
C 314.252 303.036 -110.269
C 311.916 300.899 -110.338
C 309.936 298.234 -110.924
C 307.993 295.564 -110.944
C 307.084 291.865 -111.481
C 307.034 288.783 -111.255
C 306.997 285.710 -110.962
C 305.962 282.537 -110.637
C 303.801 279.661 -109.472
C 304.905 276.136 -108.974
C 304.262 272.705 -108.869
C 304.460 270.019 -106.896
C 305.560 266.351 -106.218
C 304.189 263.212 -104.693
C 304.068 260.168 -103.943
C 305.032 257.423 -102.283
C 306.210 254.824 -100.534
C 306.273 252.585 -97.830
C 308.097 249.823 -96.845
C 309.623 246.050 -96.257
C 311.097 244.472 -94.271
C 312.844 242.343 -91.456
C 314.135 240.364 -89.621
C 316.061 238.449 -87.152
C 318.529 236.925 -85.712
C 320.778 236.063 -83.633
C 323.308 235.920 -81.549
C 326.052 235.624 -79.767
C 328.856 235.714 -77.475
C 331.417 235.513 -75.340
C 334.064 235.777 -73.600
C 337.788 237.106 -73.186
C 340.466 237.624 -71.222
C 343.208 237.693 -69.429
C 346.323 237.797 -68.841
C 350.061 238.501 -68.230
C 352.072 240.897 -68.299
C 354.701 243.034 -67.564
C 357.367 245.047 -68.054
C 360.147 247.608 -67.311
C 362.567 249.858 -67.204
C 365.566 251.578 -69.374
C 367.570 253.507 -69.573
C 369.501 257.137 -70.333
C 371.376 259.490 -70.628
C 373.957 261.758 -71.058
C 376.205 264.005 -72.133
C 377.686 266.867 -72.992
C 378.297 270.218 -72.820
C 379.123 273.423 -73.396
C 379.604 276.607 -73.598
C 380.481 279.940 -74.442
C 381.064 283.211 -74.467
C 382.023 286.119 -75.222
C 382.774 289.193 -77.026
C 384.140 292.157 -77.089
C 384.577 294.871 -79.281
C 389.635 297.240 -79.356
C 388.064 299.785 -81.779
C 390.858 302.309 -84.581
C 389.316 305.829 -86.261
C 388.192 310.743 -86.017
C 388.060 313.006 -89.517
C 388.201 314.024 -92.934
C 387.061 314.950 -94.843
C 386.025 317.402 -96.923
C 386.218 320.391 -97.731
C 386.791 321.952 -100.501
C 384.147 324.964 -101.421
C 381.772 327.767 -101.451
C 380.716 331.084 -102.014
C 378.298 333.501 -103.006
C 375.210 335.395 -104.993
C 372.682 335.922 -107.518
C 370.203 337.349 -109.568
C 370.252 340.911 -109.657
C 367.175 342.343 -110.365
C 367.627 344.476 -112.772
C 366.947 348.557 -115.353
C 366.856 351.632 -116.551
C 368.521 357.000 -117.257
C 366.250 358.304 -119.482
C 365.379 361.495 -121.400
C 364.257 361.868 -124.130
C 364.789 363.289 -127.371
C 361.505 360.299 -132.032
C 363.964 360.538 -133.149
C 366.877 361.542 -135.031
C 370.849 362.778 -138.242
C 373.847 361.044 -139.445
C 377.000 359.151 -141.681
C 379.614 357.949 -141.968
C 382.985 357.565 -142.349
C 386.447 360.454 -143.215
C 389.533 358.239 -144.125
C 394.440 356.460 -143.926
C 397.972 359.167 -140.934
C 401.348 357.019 -139.608
C 402.961 356.873 -141.071
C 407.055 355.832 -141.330
C 410.762 356.073 -143.482
C 412.970 358.078 -143.976
C 413.866 362.170 -144.943
C 416.376 362.517 -147.340
C 419.090 365.288 -143.975
C 423.680 364.502 -143.187
C 427.605 362.901 -143.267
C 430.185 361.474 -145.827
C 433.570 361.314 -144.523
C 437.377 359.209 -144.208
C 438.755 360.189 -146.333
C 440.225 357.872 -147.340
C 444.443 357.193 -150.101
C 445.951 353.927 -151.039
C 449.124 353.863 -153.158
C 451.712 353.521 -153.193
C 454.449 349.188 -152.083
C 457.864 351.463 -149.921
C 460.627 350.134 -150.313
C 462.648 347.064 -150.887
C 466.226 346.318 -149.235
C 470.249 347.004 -149.081
C 473.650 345.588 -149.028
C 477.203 345.308 -150.580
C 480.535 344.107 -145.409
C 485.077 343.569 -143.787
C 488.248 341.722 -142.903
C 491.330 340.257 -141.260
C 494.383 341.136 -141.160
C 497.395 339.164 -139.602
C 500.263 337.828 -137.966
C 501.958 333.938 -135.465
C 503.067 329.730 -133.547
C 505.782 328.196 -130.336
C 506.181 324.821 -128.028
C 508.843 322.180 -127.627
C 510.225 318.798 -127.050
C 510.561 317.766 -123.986
C 509.751 313.308 -121.719
C 509.570 312.134 -119.110
C 510.480 310.093 -117.010
C 512.637 308.337 -114.802
C 512.725 306.461 -111.469
C 513.631 304.389 -109.545
C 512.723 302.010 -105.430
C 513.094 303.695 -101.386
C 513.012 303.388 -97.884
C 509.122 303.123 -94.767
C 507.767 305.202 -91.858
C 504.413 308.072 -89.478
C 501.831 305.846 -88.301
C 501.134 301.675 -86.829
C 499.924 298.778 -85.854
C 496.608 296.481 -84.994
C 493.844 293.606 -84.224
C 493.597 290.246 -83.123
C 492.384 291.296 -78.108
C 492.699 290.000 -74.892
C 490.717 291.269 -71.698
C 486.240 290.571 -70.056
C 483.289 291.685 -68.407
C 483.627 291.411 -64.259
C 480.705 290.659 -62.745
C 479.452 291.801 -59.559
C 479.650 296.017 -55.923
C 479.775 297.315 -50.772
C 478.383 298.473 -47.555
C 478.659 300.356 -45.305
C 478.345 301.728 -40.973
C 477.655 304.282 -38.458
C 476.132 305.024 -34.850
C 475.159 304.148 -30.989
C 475.241 304.169 -27.774
C 476.319 305.526 -24.152
C 478.458 307.730 -20.948
C 476.209 309.464 -18.027
C 475.381 311.582 -15.032
C 474.992 316.438 -14.312
C 474.038 318.689 -13.373
C 470.132 318.740 -9.064
C 468.923 320.677 -6.136
C 467.066 323.438 -5.202
C 465.737 325.926 -4.983
C 464.162 328.780 -4.265
C 460.216 329.897 -2.868
C 461.166 333.934 -3.731
C 462.009 337.616 -2.755
C 464.691 339.187 -0.890
C 462.536 343.293 1.877
C 463.481 346.144 3.802
C 462.283 349.208 2.934
C 460.456 352.030 4.556
C 461.387 355.608 6.321
C 462.653 356.562 8.734
C 461.113 355.917 11.339
C 459.985 359.012 15.722
C 458.120 358.374 17.656
C 458.796 358.297 22.216
C 457.735 356.171 25.723
C 455.218 356.334 28.076
C 453.238 354.294 30.389
C 450.538 350.858 32.114
C 447.052 347.793 34.655
C 444.659 346.683 35.917
C 441.718 342.851 33.775
C 440.356 341.384 36.039
C 439.658 338.615 36.969
C 438.955 336.241 39.073
C 436.410 334.180 40.435
C 434.470 331.943 42.017
C 432.649 329.836 43.832
C 430.512 327.307 44.322
C 428.263 325.116 45.447
C 426.137 322.529 46.287
C 424.025 320.376 47.528
C 421.739 318.371 48.665
C 419.249 316.452 49.666
C 416.689 315.663 51.931
C 413.747 315.242 53.668
C 410.841 314.037 55.285
C 408.148 312.100 56.441
C 405.465 311.582 57.704
C 403.114 311.318 60.982
C 399.845 310.756 62.385
C 396.538 310.357 63.771
C 393.533 309.972 64.773
C 390.322 309.412 66.106
C 387.308 309.008 67.218
C 384.152 310.465 68.179
C 381.611 312.476 68.815
C 379.051 314.195 68.584
C 375.972 315.567 67.966
C 372.467 316.405 69.430
C 369.748 318.673 69.047
C 366.756 320.524 68.241
C 364.074 322.331 67.709
C 361.062 324.481 66.780
C 358.876 326.234 66.775
C 357.169 328.998 66.302
C 355.341 332.014 66.053
C 354.486 335.199 64.431
C 353.918 337.832 63.184
C 352.792 340.864 61.449
C 352.002 343.443 60.067
C 352.778 347.527 60.414
C 352.848 351.188 59.886
C 353.441 353.543 57.297
C 353.282 356.687 55.968
C 353.967 359.396 54.786
C 355.166 362.435 54.205
C 357.427 364.511 52.251
C 358.275 368.141 51.893
C 358.868 371.146 50.075
C 361.414 373.554 49.598
C 362.355 376.948 49.277
C 365.048 378.393 47.282
C 367.306 380.652 45.686
C 369.143 383.018 45.566
C 371.074 385.540 44.760
C 374.361 387.543 44.063
C 377.585 388.108 42.572
C 380.212 389.628 42.410
C 383.519 390.262 41.821
C 385.986 391.522 39.845
C 390.162 391.210 41.049
C 394.135 392.291 41.273
C 397.124 390.272 40.632
C 400.246 390.057 40.041
C 403.615 388.707 40.307
C 406.516 388.246 40.908
C 409.742 387.007 41.326
C 412.150 385.008 41.370
C 415.034 383.135 40.657
C 418.340 381.874 42.194
C 421.830 380.676 43.096
C 423.289 377.759 44.207
C 424.914 375.134 46.632
C 426.688 372.619 47.518
C 428.868 369.999 47.979
C 430.700 367.529 49.225
C 431.869 365.237 51.349
C 432.880 362.400 52.852
C 433.546 359.273 53.616
C 435.530 356.621 55.805
C 437.238 353.759 56.579
C 436.147 350.890 58.994
C 435.980 348.316 61.950
C 434.967 345.149 62.466
C 434.699 341.864 63.569
C 433.666 339.304 65.368
C 432.665 336.866 67.570
C 431.837 333.837 69.113
C 429.876 331.573 70.331
C 428.636 328.134 70.939
C 426.358 326.411 73.120
C 424.547 324.489 76.348
C 421.071 323.619 77.791
C 418.493 321.990 78.648
C 415.806 320.716 80.236
C 412.894 319.609 81.331
C 409.681 319.625 83.447
C 406.971 320.456 84.676
C 404.244 321.311 85.843
C 401.077 321.267 86.944
C 397.427 320.286 87.072
C 394.626 322.377 88.365
C 391.467 322.718 89.813
C 388.455 324.079 89.340
C 385.457 326.246 90.541
C 381.709 326.157 90.540
C 378.789 327.032 91.284
C 376.119 329.053 91.179
C 373.610 331.254 90.946
C 370.628 332.538 89.609
C 368.517 335.210 90.180
C 365.614 337.784 91.544
C 363.970 340.044 90.652
C 361.613 342.899 89.310
C 359.630 345.060 88.722
C 357.657 347.944 87.599
C 356.625 350.994 87.247
C 355.813 353.808 86.006
C 355.702 356.695 84.450
C 355.660 359.752 83.249
C 355.754 362.881 81.424
C 355.584 365.824 79.853
C 355.998 368.631 78.421
C 358.228 371.854 77.754
C 358.775 374.674 76.009
C 359.036 377.635 74.628
C 359.951 380.657 74.326
C 361.577 384.106 73.777
C 364.317 385.329 72.893
C 366.720 387.387 71.474
C 369.537 389.228 71.196
C 372.346 391.314 69.586
C 375.032 393.000 68.651
C 378.407 394.843 70.017
C 380.806 396.156 69.466
C 384.846 396.814 68.611
C 387.596 397.870 67.935
C 390.574 399.578 67.478
C 393.685 400.831 67.571
C 396.963 401.251 67.124
C 399.930 400.965 65.466
C 403.156 400.746 64.553
C 406.091 400.297 63.292
C 409.553 400.030 62.560
C 412.524 399.694 61.110
C 415.619 399.638 60.505
C 419.214 399.100 60.730
C 422.211 399.570 59.523
C 425.555 398.746 60.230
C 428.724 398.492 60.055
C 432.736 396.920 60.481
C 435.847 395.916 62.003
C 439.711 396.984 61.609
C 442.714 397.477 59.642
C 446.160 400.064 58.875
C 449.545 401.837 59.793
C 452.883 402.243 59.300
C 455.697 403.214 59.580
C 457.530 406.115 59.122
C 460.679 408.245 59.229
C 464.678 409.155 62.066
C 465.801 410.815 63.765
C 468.507 412.770 63.149
C 470.862 414.308 61.143
C 474.670 414.947 61.416
C 476.483 417.052 61.764
C 480.038 418.879 59.799
C 483.464 420.796 59.843
C 483.225 423.590 57.446
C 484.486 424.897 55.544
C 488.424 425.812 56.168
C 492.449 423.923 54.303
C 494.934 424.054 52.115
C 498.789 423.116 50.937
C 501.245 423.599 49.501
C 503.235 425.781 46.210
C 505.059 426.311 43.833
C 508.435 427.954 41.555
C 511.545 426.495 39.119
C 512.543 426.996 36.745
C 512.973 433.539 34.674
C 513.383 429.709 30.471
C 510.747 432.623 27.931
C 511.291 434.183 24.070
C 510.605 437.591 22.016
C 509.907 439.761 19.606
C 510.904 440.428 16.878
C 512.218 442.342 14.761
C 510.123 446.738 12.756
C 511.088 447.331 8.372
C 511.818 449.745 6.106
C 511.865 451.360 4.152
C 510.539 454.627 1.716
C 515.438 456.676 -1.067
C 515.686 456.528 -4.558
C 513.634 460.121 -7.084
C 515.649 465.710 -6.610
C 516.809 467.388 -8.741
C 513.509 467.909 -10.566
C 510.065 470.317 -12.548
C 511.034 475.139 -14.148
C 511.350 476.755 -16.027
C 510.670 480.365 -17.682
C 509.810 481.726 -21.599
C 511.544 482.530 -25.251
C 510.514 484.543 -28.240
C 508.503 486.680 -32.609
C 509.866 486.982 -35.535
C 511.180 488.207 -36.087
C 513.628 489.549 -36.677
C 512.558 493.135 -37.726
C 515.601 494.813 -37.365
C 519.282 496.108 -37.976
C 520.325 499.224 -36.350
C 521.445 502.148 -40.404
C 524.436 505.024 -41.205
C 527.437 504.991 -43.580
C 530.120 507.562 -43.725
C 533.081 510.256 -43.374
C 533.210 513.486 -41.393
C 531.579 516.041 -41.610
C 532.151 519.656 -39.856
C 535.320 520.667 -39.455
C 538.470 520.307 -41.675
C 541.848 522.864 -38.263
C 546.410 520.503 -39.061
C 548.912 520.959 -36.942
C 551.700 520.652 -35.762
C 554.659 519.899 -34.495
C 555.544 517.129 -34.539
C 557.688 516.128 -33.488
C 560.287 513.769 -31.920
C 561.678 513.516 -28.198
C 563.055 510.912 -25.666
C 567.448 511.633 -25.354
C 570.071 508.974 -23.018
C 573.692 508.244 -20.864
C 579.268 509.111 -23.494
C 582.511 506.732 -20.264
C 586.177 507.613 -19.709
C 588.760 505.397 -19.638
C 592.140 504.337 -18.839
C 594.794 502.779 -15.616
C 593.746 499.965 -13.053
C 592.914 497.015 -9.227
C 592.362 497.990 -5.782
C 592.929 495.576 -2.175
C 592.465 495.430 1.756
C 591.471 492.253 4.299
C 590.989 493.414 7.541
C 591.334 492.287 13.053
C 590.805 490.955 16.122
C 590.396 489.981 19.438
C 589.841 486.921 21.762
C 591.929 485.629 24.077
C 593.885 482.431 26.925
C 591.002 480.752 29.286
C 590.693 479.474 33.076
C 587.797 477.579 36.895
C 586.310 474.896 39.148
C 584.252 473.777 41.639
C 584.699 472.715 46.282
C 582.261 471.766 49.672
C 581.693 472.136 53.227
C 580.021 471.756 56.263
C 579.722 468.795 60.100
C 580.408 469.159 63.950
C 578.739 468.364 66.900
C 577.256 468.253 70.338
C 575.114 471.538 73.287
C 573.375 473.535 71.736
C 572.236 476.361 71.191
C 570.605 480.443 72.746
C 567.507 483.104 72.578
C 564.963 486.559 72.462
C 562.722 488.744 76.290
C 560.288 491.680 77.944
C 557.520 493.041 78.570
C 554.866 494.811 77.527
C 552.669 497.092 78.035
C 549.584 499.051 77.698
C 547.227 501.241 78.798
C 543.646 501.399 77.501
N -26.792 -2.113 57.902
N 75.200 159.883 7.539
N 51.068 292.045 55.520
N 170.897 230.923 93.250
N 250.536 428.476 -181.926
N 239.894 502.026 -88.019
N 310.276 401.513 -22.313
N 344.070 589.883 -224.674
N 251.512 600.098 -158.562
N 371.365 440.695 -137.016
N 399.062 396.481 -30.875
N 330.962 277.533 -79.024
N 392.407 353.297 63.526
