# Supplementary material for: Impact of DNA methylation on 3D genome structure
Source: Nat Commun. 2021 May 28;12:3243. doi: 10.1038/s41467-021-23142-8 (PMC8163762; doi:10.1038/s41467-021-23142-8)
Supplement: Supplementary file 7 — Supplementary Software 2 [file 41467_2021_23142_MOESM7_ESM.zip › Supplementary_Software2/test/output_pos/cartnucl_000000_000070.xyz]

2888
generated by Juergen Walther
C 0.000 0.000 0.000
C 2.837 -1.468 2.920
C 2.868 -2.975 5.404
C 2.781 -4.196 9.342
C 3.734 -6.427 12.073
C 4.295 -10.412 12.816
C 5.589 -12.447 14.993
C 5.206 -15.505 16.748
C 5.418 -18.285 18.618
C 5.665 -20.867 20.698
C 5.777 -24.109 21.521
C 5.668 -27.100 22.992
C 5.872 -30.343 24.158
C 5.857 -33.206 25.721
C 5.601 -36.079 27.210
C 5.119 -39.032 28.601
C 4.014 -41.040 31.256
C 2.315 -43.070 33.457
C 1.137 -45.684 35.528
C 0.535 -48.765 37.105
C -0.968 -50.751 38.794
C -2.127 -52.122 42.417
C -4.022 -54.504 44.342
C -6.055 -56.788 46.258
C -7.920 -58.908 47.745
C -9.782 -61.257 49.590
C -11.627 -63.386 51.187
C -14.811 -64.208 52.670
C -17.937 -64.248 53.734
C -21.001 -64.613 53.944
C -24.276 -65.614 53.856
C -27.252 -67.078 55.890
C -30.812 -67.144 55.980
C -34.359 -67.745 55.695
C -37.611 -68.152 55.629
C -41.384 -68.553 55.230
C -44.160 -68.627 55.600
C -47.298 -67.675 55.436
C -50.661 -66.587 55.514
C -53.585 -64.887 54.078
C -55.887 -63.383 52.959
C -58.929 -61.985 51.455
C -61.379 -60.679 50.241
C -63.413 -57.044 50.478
C -65.812 -54.275 49.969
C -67.240 -52.375 47.332
C -69.579 -50.229 46.068
C -70.984 -47.855 44.806
C -72.142 -44.838 44.052
C -72.058 -42.012 41.761
C -73.834 -38.749 41.289
C -75.584 -36.276 39.417
C -75.310 -32.861 38.537
C -76.857 -29.713 38.085
C -76.045 -27.093 35.678
C -76.035 -24.093 33.742
C -76.217 -21.129 33.332
C -76.520 -18.058 32.231
C -75.457 -14.497 31.007
C -73.609 -12.151 29.003
C -72.656 -9.326 28.415
C -70.672 -6.780 27.287
C -69.905 -4.444 24.934
C -66.422 -1.872 25.423
C -64.126 1.525 24.988
C -60.660 1.847 23.846
C -58.263 3.629 22.741
C -54.830 4.796 22.433
C -52.282 6.373 22.538
C -49.009 7.550 22.405
C -45.901 7.584 22.034
C -42.618 7.941 20.838
C -39.124 9.269 21.794
C -35.617 10.696 22.095
C -32.482 9.535 22.928
C -29.241 8.838 25.031
C -26.162 8.162 25.594
C -22.765 7.622 25.668
C -19.625 7.053 26.576
C -16.982 6.285 28.461
C -14.182 4.938 29.757
C -11.549 3.072 30.379
C -8.053 2.561 32.190
C -4.812 1.566 32.650
C -3.445 -1.061 35.195
C -1.508 -2.815 38.122
C -0.136 -5.817 38.780
C 1.945 -8.368 39.892
C 3.075 -10.789 41.821
C 4.201 -13.054 44.143
C 5.755 -15.725 45.785
C 5.922 -18.577 47.298
C 7.313 -21.921 48.083
C 7.016 -24.466 50.603
C 7.334 -26.754 54.075
C 5.489 -29.498 56.073
C 4.734 -32.302 57.337
C 3.762 -34.831 59.343
C 2.447 -37.429 60.901
C 0.311 -39.262 63.523
C -2.096 -40.246 65.193
C -4.540 -41.228 66.803
C -6.735 -43.182 68.417
C -8.809 -46.259 69.145
C -12.096 -46.337 70.900
C -14.492 -47.958 72.858
C -17.691 -48.910 72.902
C -21.187 -49.067 74.600
C -23.932 -51.543 75.223
C -26.587 -52.678 76.449
C -29.913 -52.871 76.804
C -33.253 -52.837 77.006
C -36.493 -53.918 76.193
C -39.737 -53.186 77.125
C -43.405 -52.957 78.970
C -46.222 -52.391 78.379
C -50.018 -51.878 77.467
C -52.985 -51.573 77.231
C -56.484 -50.767 76.471
C -59.287 -49.153 76.316
C -61.889 -47.667 75.245
C -64.054 -45.708 73.747
C -66.232 -43.539 72.589
C -68.437 -41.294 70.794
C -70.686 -39.333 69.292
C -72.390 -37.085 67.828
C -72.908 -33.274 66.819
C -74.562 -30.963 65.025
C -76.475 -28.692 63.638
C -77.797 -25.841 63.206
C -78.899 -22.235 62.415
C -77.761 -19.637 61.095
C -77.489 -16.678 59.308
C -76.618 -13.499 58.575
C -76.085 -10.278 56.532
C -75.296 -7.369 55.173
C -73.794 -3.659 55.969
C -72.927 -1.179 55.033
C -70.446 1.829 53.521
C -69.164 4.327 52.402
C -68.109 7.490 51.466
C -66.586 10.450 51.046
C -64.467 12.829 50.061
C -62.279 14.347 47.930
C -59.843 16.159 46.490
C -57.521 17.573 44.755
C -54.854 19.520 43.454
C -52.603 21.024 41.527
C -50.332 22.907 40.414
C -47.263 24.832 40.033
C -45.486 26.989 38.345
C -42.356 28.586 38.480
C -40.122 29.990 37.362
C -37.942 31.831 38.863
C -37.464 33.028 40.937
C -35.714 36.683 42.246
C -35.095 39.441 41.142
C -36.371 41.624 42.268
C -40.282 41.858 45.795
C -43.313 42.606 49.307
C -43.584 45.155 52.494
C -44.564 46.283 53.391
C -44.616 47.792 57.201
C -45.958 49.442 60.121
C -42.783 52.844 64.402
C -38.419 56.770 64.689
C -36.852 59.879 64.291
C -35.386 63.488 62.868
C -34.739 66.924 62.231
C -32.188 68.870 61.560
C -30.709 71.273 59.604
C -24.882 71.683 60.486
C -23.142 74.117 60.398
C -20.005 74.731 59.921
C -16.750 77.014 59.300
C -14.271 77.033 57.842
C -12.149 77.554 54.938
C -10.719 78.426 52.571
C -9.242 80.860 51.311
C -4.973 84.046 52.979
C -0.777 84.841 50.743
C 2.210 85.323 50.299
C 6.802 81.239 48.314
C 10.603 79.679 47.427
C 13.979 79.990 48.485
C 16.209 80.454 48.295
C 19.497 77.348 47.164
C 20.501 76.161 45.503
C 23.451 76.279 45.039
C 25.609 76.399 42.745
C 29.482 75.879 42.082
C 32.150 75.302 42.148
C 34.253 73.181 42.280
C 37.045 70.453 40.722
C 40.801 69.335 38.971
C 44.601 69.307 40.309
C 46.904 71.864 39.198
C 49.843 72.520 39.081
C 53.336 72.601 36.020
C 56.227 72.336 35.557
C 59.750 72.437 36.663
C 62.988 72.025 32.919
C 66.586 72.615 31.448
C 69.061 73.919 30.528
C 72.141 76.141 31.457
C 73.086 76.663 30.304
C 73.716 78.820 25.204
C 75.937 79.932 20.529
C 79.234 80.442 19.088
C 83.470 81.421 19.583
C 85.407 80.393 22.399
C 88.738 78.574 25.428
C 91.378 81.510 24.761
C 94.754 83.005 25.536
C 98.453 83.058 22.676
C 100.009 86.100 15.372
C 103.856 84.684 15.063
C 107.824 83.974 11.524
C 111.446 85.125 11.747
C 115.065 83.927 10.206
C 119.800 84.033 11.183
C 124.578 84.165 10.563
C 128.188 85.734 10.094
C 131.995 85.091 7.735
C 133.350 86.738 6.442
C 134.411 88.489 4.269
C 138.734 88.845 5.177
C 142.327 87.807 5.569
C 145.946 89.109 4.633
C 148.866 91.320 5.765
C 151.671 93.588 4.126
C 155.253 94.367 1.434
C 159.788 96.196 2.728
C 163.517 94.968 2.309
C 167.728 95.697 0.704
C 172.270 95.195 1.541
C 174.977 95.892 4.048
C 178.424 97.058 5.239
C 180.459 101.929 7.112
C 182.559 104.899 8.460
C 186.329 104.982 12.115
C 187.337 108.233 13.503
C 190.716 109.967 14.899
C 192.183 112.404 16.914
C 194.372 115.209 18.538
C 196.379 116.279 20.546
C 198.669 119.462 21.523
C 197.739 120.518 25.687
C 197.744 123.613 28.007
C 197.329 127.732 30.681
C 197.687 130.365 33.530
C 198.432 133.189 35.491
C 203.318 136.101 37.530
C 205.131 140.165 37.660
C 208.007 144.535 39.368
C 207.794 148.120 40.034
C 206.579 151.885 40.534
C 206.023 156.141 38.925
C 204.541 159.025 36.081
C 205.323 161.794 34.592
C 203.937 165.034 32.828
C 202.274 166.745 31.581
C 200.559 170.212 30.698
C 199.988 174.239 29.269
C 198.679 175.963 29.451
C 197.874 179.926 28.461
C 197.500 183.402 26.202
C 195.097 185.833 25.963
C 193.611 188.390 26.744
C 191.668 191.401 28.047
C 188.998 193.785 27.786
C 189.696 196.137 29.028
C 192.083 198.586 31.305
C 191.022 202.451 31.527
C 191.514 206.346 34.242
C 188.761 209.263 33.786
C 187.347 212.530 34.585
C 185.500 214.394 35.905
C 183.433 215.399 39.046
C 181.411 216.438 41.209
C 180.599 218.524 43.330
C 181.415 220.040 45.666
C 180.027 223.484 47.155
C 179.348 225.172 50.370
C 180.462 221.217 56.184
C 178.020 220.659 59.150
C 175.874 221.820 61.295
C 172.936 221.155 63.167
C 170.268 221.076 65.202
C 167.536 221.240 67.090
C 165.454 220.256 69.518
C 162.881 219.631 71.547
C 160.561 218.910 74.000
C 158.011 218.463 75.982
C 155.418 217.811 77.824
C 152.778 216.916 79.589
C 149.310 216.818 80.107
C 145.959 216.054 80.302
C 142.654 215.273 81.289
C 139.760 214.349 83.054
C 136.914 213.430 83.396
C 132.942 214.175 83.297
C 129.574 212.952 83.659
C 126.202 211.682 83.859
C 123.314 210.345 84.088
C 120.037 209.112 84.455
C 117.065 207.848 84.693
C 114.245 206.272 83.089
C 112.137 204.857 80.978
C 110.587 202.821 79.241
C 108.902 200.168 77.877
C 105.434 198.747 76.834
C 103.919 196.460 74.563
C 102.465 193.704 72.741
C 101.042 191.363 70.943
C 99.681 188.488 68.836
C 98.250 186.872 67.050
C 97.566 185.193 64.312
C 96.661 183.578 61.300
C 97.417 181.640 58.271
C 98.077 180.201 55.761
C 98.704 178.001 52.889
C 99.292 176.314 50.441
C 99.942 176.870 46.358
C 100.652 176.332 42.767
C 103.049 174.747 40.685
C 104.102 173.503 37.682
C 105.628 172.975 35.113
C 107.137 173.215 32.168
C 110.280 173.257 30.334
C 111.430 173.382 26.772
C 113.350 172.315 23.969
C 115.709 173.598 21.667
C 116.882 173.827 18.338
C 120.314 174.175 17.144
C 123.222 174.463 15.094
C 124.821 175.514 12.786
C 126.971 176.129 10.391
C 129.983 177.790 8.528
C 133.380 178.917 8.171
C 135.508 180.534 6.723
C 138.350 182.364 6.212
C 141.591 182.579 5.197
C 143.750 186.354 5.471
C 146.548 189.205 4.449
C 148.982 190.927 6.577
C 151.623 192.676 6.908
C 153.762 195.276 8.290
C 155.404 197.743 8.747
C 157.343 200.347 10.000
C 158.889 202.159 12.031
C 161.309 203.748 14.019
C 162.535 207.214 15.189
C 164.334 210.347 16.361
C 164.388 212.321 19.184
C 163.681 215.339 21.594
C 164.148 217.347 24.044
C 165.192 219.336 26.649
C 165.458 221.640 29.022
C 164.655 224.107 31.119
C 164.122 226.049 33.817
C 163.825 227.236 36.868
C 163.536 230.334 39.333
C 164.005 232.235 42.140
C 161.326 233.379 44.740
C 158.964 235.536 47.013
C 157.623 235.384 50.095
C 156.406 236.177 53.253
C 154.218 236.901 55.607
C 151.785 237.930 57.802
C 149.882 238.638 60.651
C 147.447 238.284 62.749
C 145.857 238.058 66.089
C 142.575 238.147 67.550
C 138.893 239.323 69.116
C 135.323 238.004 69.776
C 132.743 236.928 71.265
C 129.610 236.282 72.328
C 126.667 235.115 73.268
C 122.895 234.413 72.987
C 120.161 233.373 71.990
C 117.460 232.277 70.974
C 114.415 230.878 70.851
C 111.615 228.499 71.746
C 108.874 227.372 69.486
C 105.626 226.207 68.947
C 103.889 223.704 67.581
C 101.075 222.370 65.251
C 98.365 219.780 65.268
C 95.817 218.244 64.270
C 94.127 216.206 62.218
C 92.655 214.177 60.002
C 91.526 211.077 58.797
C 89.827 209.876 56.042
C 87.002 208.702 53.293
C 86.612 206.794 51.099
C 86.065 204.035 48.343
C 85.213 202.117 46.211
C 84.795 199.781 43.411
C 84.538 198.641 40.391
C 85.033 197.027 37.694
C 86.256 195.667 34.970
C 87.298 194.602 32.043
C 88.873 193.177 29.107
C 90.068 191.763 26.327
C 91.578 190.861 23.680
C 93.906 191.743 20.579
C 95.728 190.707 17.952
C 97.104 189.727 15.144
C 98.216 189.972 12.183
C 100.044 190.508 8.835
C 102.728 191.700 7.755
C 105.602 192.227 5.890
C 107.974 193.873 4.139
C 111.276 194.542 2.272
C 113.993 195.633 0.735
C 115.636 198.849 -1.166
C 117.851 200.039 -2.373
C 121.406 202.184 -2.869
C 123.940 203.542 -3.801
C 126.540 205.179 -5.400
C 128.821 207.329 -6.597
C 131.527 209.253 -6.909
C 134.785 210.130 -6.408
C 137.722 211.719 -6.040
C 140.670 212.869 -5.415
C 143.650 214.755 -5.014
C 146.763 215.788 -4.482
C 149.407 217.498 -4.309
C 151.802 220.180 -3.726
C 154.832 221.360 -4.020
C 156.692 224.230 -3.205
C 157.840 228.764 -4.761
C 158.676 232.248 -3.824
C 155.103 235.573 -6.556
C 155.559 236.177 -10.145
C 157.200 238.224 -13.328
C 159.519 239.823 -17.493
C 159.600 241.242 -19.605
C 157.512 241.915 -23.115
C 157.571 244.582 -24.568
C 158.325 246.232 -26.935
C 159.065 248.701 -27.272
C 160.529 247.730 -33.115
C 160.154 248.950 -36.774
C 159.904 250.360 -40.259
C 161.099 255.178 -41.904
C 160.328 257.972 -42.306
C 158.857 256.743 -45.391
C 156.139 259.020 -47.917
C 156.729 257.852 -50.691
C 159.390 253.274 -57.551
C 156.301 253.006 -61.507
C 154.209 254.056 -64.606
C 152.075 255.459 -65.720
C 149.146 257.792 -67.215
C 149.207 259.266 -70.597
C 152.786 259.734 -74.115
C 151.445 261.810 -77.253
C 154.038 264.875 -78.030
C 154.986 267.162 -80.785
C 157.690 269.906 -82.487
C 159.222 270.032 -85.693
C 160.025 273.140 -87.697
C 161.194 270.828 -93.029
C 163.119 272.011 -94.479
C 165.080 269.679 -96.195
C 166.347 270.746 -99.298
C 168.777 269.445 -101.259
C 169.356 269.781 -104.162
C 171.281 269.937 -106.800
C 173.113 266.978 -106.456
C 175.986 264.438 -106.163
C 177.039 261.022 -108.744
C 180.936 261.727 -107.258
C 185.008 261.689 -105.733
C 188.378 261.439 -105.212
C 190.994 259.193 -104.545
C 191.461 254.971 -102.599
C 192.952 250.865 -104.383
C 194.092 248.157 -101.307
C 194.952 245.709 -98.902
C 196.322 245.662 -94.495
C 197.393 245.849 -92.147
C 202.804 244.886 -91.179
C 204.488 243.332 -89.253
C 206.500 244.129 -86.388
C 209.296 243.666 -84.879
C 212.635 243.205 -82.819
C 213.290 239.700 -79.445
C 214.903 243.380 -76.098
C 217.410 244.354 -72.219
C 218.000 244.717 -67.859
C 222.101 245.914 -66.172
C 224.446 247.924 -63.355
C 224.595 249.555 -61.426
C 225.901 252.002 -57.908
C 229.242 253.410 -57.702
C 231.469 256.139 -54.312
C 232.632 258.951 -55.039
C 227.962 264.749 -52.564
C 230.066 267.507 -51.887
C 229.052 270.014 -51.719
C 227.271 273.637 -54.129
C 228.236 276.811 -56.089
C 226.277 280.024 -57.252
C 224.364 282.370 -55.819
C 223.468 282.115 -50.594
C 222.630 283.990 -47.279
C 221.010 285.794 -45.499
C 221.192 289.072 -44.502
C 220.396 291.941 -42.661
C 219.743 296.747 -44.645
C 219.688 300.337 -42.963
C 218.777 303.384 -41.894
C 216.518 305.974 -39.597
C 214.656 310.444 -39.129
C 213.010 315.279 -38.352
C 210.899 318.585 -37.541
C 208.625 321.611 -37.230
C 207.358 323.258 -34.029
C 207.571 322.652 -29.688
C 207.762 324.532 -26.559
C 208.068 328.001 -24.408
C 209.017 331.005 -22.919
C 208.717 331.361 -20.730
C 207.128 334.014 -19.928
C 204.321 334.702 -17.232
C 202.247 335.738 -13.354
C 200.507 337.318 -10.564
C 198.593 338.552 -8.227
C 198.645 339.287 -5.186
C 196.864 338.310 -3.107
C 195.283 339.102 0.353
C 191.768 337.447 2.450
C 190.807 335.831 5.560
C 192.352 334.566 8.610
C 193.761 332.384 11.598
C 193.812 329.962 14.484
C 191.576 328.822 17.662
C 190.526 327.671 19.928
C 192.609 325.467 22.549
C 193.548 325.983 26.438
C 192.758 324.455 29.909
C 191.105 321.121 33.600
C 190.505 318.459 33.932
C 191.386 316.200 36.001
C 190.564 313.010 38.706
C 189.610 310.952 39.976
C 189.392 308.250 41.818
C 188.680 306.197 44.340
C 192.076 303.182 46.698
C 191.822 300.860 49.143
C 192.811 297.688 51.803
C 193.474 294.995 53.375
C 195.322 291.428 53.043
C 193.038 288.888 55.008
C 189.525 285.556 55.872
C 188.886 284.062 56.858
C 187.307 281.257 59.728
C 183.195 278.642 59.615
C 182.920 275.354 61.968
C 182.304 271.756 62.999
C 178.944 273.111 69.243
C 179.476 269.963 72.169
C 178.069 268.943 74.898
C 177.261 266.157 77.275
C 174.224 263.822 78.305
C 171.872 261.077 76.746
C 169.269 259.646 76.067
C 166.374 259.246 74.649
C 162.433 257.973 73.814
C 158.067 256.943 74.994
C 156.250 258.220 76.596
C 153.380 260.319 77.101
C 152.267 263.525 79.134
C 148.921 265.780 80.283
C 145.975 265.385 81.064
C 143.521 266.323 83.004
C 142.424 269.197 84.073
C 141.663 271.377 85.756
C 140.816 272.101 87.876
C 137.502 274.693 91.184
C 135.207 276.005 93.583
C 133.216 277.991 95.209
C 130.725 280.504 94.961
C 128.326 282.821 95.344
C 126.134 285.259 95.893
C 123.178 286.807 95.631
C 120.622 288.947 95.513
C 117.687 290.765 95.480
C 115.237 292.916 95.513
C 112.841 295.097 95.301
C 110.426 297.295 94.832
C 109.278 300.600 94.579
C 108.229 303.730 93.604
C 106.449 306.705 92.898
C 103.979 309.147 92.377
C 102.834 311.739 91.360
C 102.445 315.754 91.622
C 101.086 318.806 90.278
C 99.859 321.876 88.832
C 98.672 324.459 87.382
C 97.321 327.420 86.040
C 96.135 330.095 84.653
C 96.576 332.826 82.338
C 97.671 334.955 80.064
C 98.316 336.389 77.401
C 98.385 337.807 74.283
C 98.240 341.119 72.247
C 99.302 342.554 69.164
C 99.802 343.793 65.812
C 100.425 345.064 62.855
C 101.167 346.232 59.300
C 102.019 347.623 57.022
C 103.866 348.404 54.423
C 105.949 349.449 51.764
C 108.243 348.821 48.963
C 110.208 348.294 46.801
C 112.246 347.731 43.801
C 114.057 347.227 41.423
C 118.138 347.239 40.557
C 121.410 346.954 38.855
C 123.248 344.646 36.882
C 125.804 343.833 34.766
C 128.284 342.611 33.517
C 131.365 341.578 32.846
C 133.652 338.763 32.548
C 137.199 338.147 31.516
C 139.789 336.486 29.722
C 142.778 334.697 30.334
C 146.148 334.043 29.485
C 147.998 330.906 29.727
C 150.523 328.388 29.557
C 153.302 327.308 29.876
C 156.115 325.630 29.812
C 158.945 323.201 30.997
C 160.273 320.106 32.257
C 162.541 318.477 33.459
C 164.144 316.056 35.262
C 165.749 313.060 35.425
C 167.149 311.504 39.247
C 169.556 309.355 41.814
C 168.608 306.953 44.413
C 169.369 304.600 46.418
C 169.348 302.727 49.539
C 170.048 301.446 52.158
C 170.112 299.787 55.217
C 169.120 298.281 57.776
C 168.254 295.891 60.199
C 168.551 295.076 63.958
C 168.841 293.647 67.466
C 166.896 293.517 70.307
C 165.543 294.352 73.897
C 164.030 293.874 76.678
C 162.475 292.807 79.555
C 161.096 292.584 82.565
C 159.830 293.469 85.521
C 157.883 293.925 88.230
C 155.403 293.983 90.386
C 154.101 294.413 94.111
C 152.224 293.868 96.920
C 149.708 296.310 98.638
C 147.891 298.647 101.214
C 144.743 299.511 102.032
C 141.864 300.392 103.768
C 139.525 302.322 105.057
C 137.392 304.562 106.549
C 134.643 306.143 108.028
C 132.138 308.181 108.200
C 128.682 309.241 109.015
C 126.759 312.264 109.288
C 125.026 315.834 110.570
C 123.322 319.028 109.222
C 121.113 321.177 108.492
C 119.340 323.994 107.956
C 117.542 326.560 106.912
C 116.876 330.177 105.783
C 116.951 332.824 104.191
C 117.030 335.433 102.542
C 116.120 338.208 100.895
C 113.987 340.449 98.721
C 115.198 343.263 96.599
C 114.714 346.330 95.001
C 114.825 347.824 92.017
C 116.020 350.686 89.670
C 114.645 352.927 86.998
C 114.589 355.314 84.963
C 115.498 356.929 82.172
C 116.602 358.354 79.353
C 116.478 359.136 75.932
C 118.314 360.988 73.669
C 119.947 363.944 71.322
C 121.270 364.327 68.732
C 122.801 364.807 65.135
C 123.977 365.632 62.511
C 125.712 366.058 59.305
C 128.080 366.545 57.149
C 130.127 366.178 54.742
C 132.419 365.142 52.634
C 134.963 364.358 50.710
C 137.492 362.997 48.502
C 139.812 361.988 46.320
C 142.237 360.733 44.694
C 145.826 359.021 44.647
C 148.245 357.438 42.934
C 150.768 356.323 41.165
C 153.793 355.681 40.454
C 157.403 354.437 39.947
C 159.291 352.149 40.941
C 161.719 349.676 41.056
C 164.322 347.856 42.202
C 166.877 344.988 42.491
C 169.160 342.714 43.232
C 172.290 341.874 45.711
C 174.209 340.060 46.610
C 176.034 336.989 48.783
C 177.814 334.852 49.968
C 180.314 332.786 51.182
C 182.555 331.058 52.984
C 183.981 328.756 54.932
C 184.408 325.640 56.250
C 185.136 322.966 58.150
C 185.481 320.178 59.735
C 186.284 317.505 61.927
C 186.707 314.550 63.386
C 187.602 312.210 65.301
C 188.395 310.208 68.239
C 189.615 307.471 69.534
C 190.158 305.992 72.677
C 188.126 303.762 76.780
C 186.761 301.817 81.308
C 186.535 298.666 83.763
C 185.813 296.040 86.258
C 186.956 295.630 88.594
C 187.082 294.455 91.836
C 187.161 292.552 94.040
C 184.646 293.129 96.863
C 182.986 291.850 99.258
C 182.166 290.250 102.450
C 180.726 287.899 104.810
C 181.008 285.664 106.293
C 180.483 282.931 107.670
C 180.490 279.466 108.751
C 180.455 276.665 108.983
C 179.932 275.011 110.310
C 182.491 272.615 117.012
C 184.415 269.317 116.678
C 184.324 266.701 118.778
C 183.646 263.596 120.061
C 186.342 259.759 120.257
C 183.209 256.621 121.122
C 182.125 254.161 121.836
C 179.544 251.768 123.190
C 177.043 249.474 121.768
C 176.006 245.834 120.370
C 171.948 244.746 119.808
C 170.809 242.548 120.724
C 168.251 241.265 121.332
C 166.423 238.589 121.556
C 163.189 237.285 122.204
C 160.378 235.505 122.652
C 157.738 233.587 123.290
C 154.593 232.514 122.897
C 151.538 231.207 123.187
C 148.374 229.838 122.989
C 145.458 228.418 123.326
C 142.471 227.223 123.755
C 139.354 226.248 124.227
C 136.791 225.018 126.281
C 134.092 224.524 128.360
C 131.007 223.654 129.856
C 127.711 222.625 130.501
C 125.175 222.334 132.097
C 123.078 220.587 135.079
C 120.023 220.372 136.974
C 117.022 220.278 138.975
C 114.280 220.368 140.605
C 111.275 220.186 142.431
C 108.517 220.187 144.127
C 106.621 221.425 146.935
C 105.537 223.006 149.623
C 104.272 225.066 151.552
C 102.378 227.392 153.210
C 99.865 228.023 156.111
C 98.753 230.567 158.342
C 97.185 233.278 160.136
C 95.860 235.653 161.965
C 94.431 238.634 163.870
C 93.505 240.415 165.825
C 93.513 242.958 167.901
C 93.555 245.523 170.334
C 94.496 248.857 171.559
C 95.393 251.496 172.579
C 96.023 254.921 173.740
C 96.701 257.706 174.724
C 99.525 259.537 177.190
C 101.515 262.016 179.081
C 103.235 265.077 178.563
C 104.748 267.928 179.683
C 106.750 270.124 180.297
C 109.368 271.888 181.319
C 112.362 273.736 180.393
C 114.998 275.800 182.071
C 117.071 278.668 182.477
C 120.500 279.519 182.642
C 123.091 281.385 184.161
C 126.117 282.748 182.644
C 129.210 284.439 182.075
C 132.019 285.251 182.736
C 134.982 286.625 182.993
C 138.824 287.145 182.463
C 141.841 287.443 180.528
C 144.872 287.520 180.322
C 148.007 287.163 179.005
C 150.744 288.484 177.475
C 154.136 285.954 176.436
C 158.081 285.022 175.683
C 159.541 283.282 172.808
C 162.069 282.501 171.036
C 164.217 280.346 169.039
C 166.441 278.620 168.006
C 168.527 276.467 166.238
C 169.513 274.437 164.069
C 170.960 272.872 161.278
C 173.116 269.853 160.219
C 175.453 267.273 158.699
C 175.160 264.259 157.055
C 175.178 260.386 156.415
C 175.363 257.659 154.746
C 175.831 255.043 152.562
C 176.093 252.056 151.141
C 175.896 248.757 150.686
C 175.270 245.656 149.536
C 174.189 243.054 147.843
C 174.494 239.214 146.885
C 174.437 236.392 144.949
C 172.022 233.337 145.229
C 170.552 229.728 145.691
C 168.023 227.874 144.473
C 166.069 225.257 143.281
C 163.859 222.814 143.314
C 161.745 220.133 143.681
C 159.458 217.535 143.169
C 156.610 216.016 143.362
C 153.745 214.016 142.126
C 150.926 212.210 143.432
C 148.409 209.354 145.135
C 145.016 209.005 146.949
C 141.977 208.334 147.537
C 139.041 207.368 148.884
C 135.997 206.941 150.091
C 133.304 206.514 152.805
C 131.458 207.036 155.227
C 129.611 207.624 157.629
C 126.913 207.896 159.603
C 123.299 208.513 160.527
C 122.044 209.747 163.812
C 119.560 209.982 166.256
C 117.719 212.171 167.978
C 116.336 213.586 171.327
C 113.110 214.848 172.759
C 111.103 215.826 174.964
C 109.906 218.005 177.209
C 108.940 220.327 179.416
C 107.073 223.099 180.496
C 106.704 224.960 183.380
C 105.618 226.456 187.054
C 105.408 228.994 188.510
C 104.904 232.458 190.314
C 104.358 234.834 192.048
C 104.198 238.018 193.866
C 104.932 240.400 195.935
C 105.718 243.225 197.169
C 107.134 246.078 197.957
C 108.702 248.744 199.064
C 110.416 251.863 199.740
C 111.811 254.781 200.577
C 113.631 257.313 201.191
C 117.221 258.885 201.859
C 119.157 261.609 202.217
C 120.929 264.246 203.022
C 123.302 265.893 204.334
C 126.500 267.721 205.463
C 129.462 268.119 204.538
C 132.573 269.512 203.906
C 135.934 269.795 203.745
C 139.403 271.203 202.839
C 142.564 271.926 202.191
C 146.418 270.801 202.919
C 149.141 271.125 202.411
C 152.908 270.722 200.640
C 155.792 270.866 199.748
C 159.217 271.147 199.320
C 162.521 270.713 198.926
C 165.519 270.137 197.584
C 167.866 270.157 195.110
C 170.477 269.574 193.077
C 172.714 269.218 190.781
C 175.503 268.391 188.747
C 177.829 268.226 186.379
C 180.418 267.557 184.708
C 183.186 265.821 183.098
C 185.963 265.934 181.385
C 188.373 263.766 180.023
C 189.680 262.401 176.704
C 191.241 262.353 173.027
C 192.301 262.606 170.010
C 192.761 262.557 166.077
C 194.564 261.251 162.890
C 195.386 261.667 159.564
C 198.120 264.352 157.484
C 199.651 263.757 154.772
C 201.729 264.345 152.212
C 204.027 260.857 151.020
C 203.050 258.409 148.221
C 204.238 256.160 144.979
C 204.364 253.836 141.640
C 206.734 252.818 139.615
C 207.234 253.237 136.166
C 209.179 252.872 133.732
C 208.573 252.575 130.091
C 209.606 253.672 126.777
C 207.441 253.399 122.406
C 207.095 251.287 118.520
C 206.967 250.324 114.919
C 204.654 251.078 113.629
C 204.553 249.685 111.762
C 203.894 246.613 109.841
C 201.783 245.112 107.928
C 200.983 243.758 103.981
C 202.227 244.253 101.171
C 206.053 246.383 97.802
C 209.219 244.922 94.877
C 210.828 244.366 91.892
C 211.261 241.767 88.162
C 212.004 239.359 85.152
C 216.529 235.317 84.891
C 219.763 233.950 82.365
C 223.173 235.702 81.566
C 226.467 238.238 79.706
C 227.791 240.382 76.538
C 230.458 240.746 74.634
C 233.630 236.512 73.184
C 234.375 236.438 68.968
C 235.700 237.928 66.148
C 238.074 238.192 63.943
C 242.173 240.404 62.172
C 245.052 240.684 59.291
C 248.991 243.358 59.624
C 251.401 244.874 58.352
C 254.669 246.465 57.882
C 256.964 247.233 56.251
C 258.446 245.449 51.012
C 260.329 245.730 47.691
C 264.130 246.792 49.564
C 267.649 246.319 49.185
C 271.426 245.482 48.016
C 274.631 245.364 46.132
C 277.324 244.226 44.290
C 277.115 245.493 40.293
C 279.982 245.036 38.693
C 283.785 244.541 35.624
C 281.927 245.917 31.048
C 284.297 245.732 27.922
C 285.570 245.952 25.154
C 286.429 247.843 21.669
C 286.609 250.930 19.551
C 283.217 251.926 15.818
C 284.401 249.859 13.312
C 283.535 251.424 9.683
C 283.134 253.073 5.771
C 283.101 251.743 1.208
C 283.239 253.817 -2.491
C 283.202 249.957 -6.246
C 282.382 249.584 -9.624
C 281.395 249.089 -13.205
C 278.711 249.837 -14.661
C 276.244 250.109 -17.958
C 271.615 253.798 -17.346
C 268.834 254.958 -18.458
C 264.521 255.591 -20.277
C 262.205 258.169 -24.492
C 258.553 259.636 -27.717
C 257.396 258.885 -29.976
C 253.977 255.921 -32.445
C 251.466 253.700 -32.325
C 250.720 250.038 -33.199
C 246.591 248.572 -35.738
C 241.979 247.669 -35.939
C 241.916 245.905 -36.639
C 239.949 244.452 -37.756
C 238.386 242.618 -39.828
C 236.520 240.890 -41.331
C 236.110 238.844 -43.523
C 236.539 235.726 -43.677
C 235.847 233.050 -46.129
C 234.061 231.399 -48.049
C 231.073 231.833 -49.370
C 230.493 228.581 -50.487
C 227.648 226.689 -50.232
C 229.481 222.798 -48.855
C 228.278 218.554 -48.502
C 229.161 215.053 -49.495
C 231.921 212.711 -50.288
C 232.130 209.470 -52.494
C 230.282 207.253 -54.749
C 231.253 206.315 -60.110
C 232.030 204.722 -63.593
C 233.420 200.369 -63.746
C 229.911 196.081 -65.633
C 227.084 192.967 -69.626
C 224.386 189.217 -71.137
C 224.867 185.726 -70.458
C 226.076 183.995 -71.646
C 224.036 181.338 -70.981
C 231.164 176.818 -72.337
C 229.724 173.784 -72.529
C 229.654 170.798 -72.898
C 226.987 171.787 -77.943
C 225.647 169.780 -79.587
C 222.733 168.953 -80.548
C 222.271 164.818 -81.121
C 218.749 163.954 -82.024
C 216.584 161.387 -82.809
C 214.343 160.737 -84.878
C 211.933 158.925 -86.361
C 209.766 157.032 -87.870
C 208.691 153.709 -88.485
C 207.193 150.834 -89.357
C 205.738 148.070 -90.494
C 204.190 145.115 -90.222
C 202.913 142.059 -90.618
C 201.262 139.027 -90.677
C 199.951 136.090 -91.211
C 198.857 133.065 -91.649
C 197.936 129.910 -91.947
C 197.913 126.862 -93.681
C 198.440 123.695 -94.922
C 198.254 120.301 -95.903
C 197.376 116.926 -96.322
C 197.776 114.050 -97.116
C 198.021 111.190 -99.963
C 198.589 107.736 -100.811
C 199.324 104.310 -101.670
C 200.003 101.236 -102.195
C 200.560 97.850 -102.983
C 201.211 94.741 -103.611
C 203.638 92.200 -104.428
C 206.373 90.482 -105.111
C 208.962 88.804 -104.891
C 211.483 86.601 -104.164
C 213.414 83.424 -105.310
C 216.585 81.827 -105.026
C 219.534 79.911 -104.218
C 222.290 78.210 -103.707
C 225.536 76.405 -102.834
C 227.982 75.040 -102.888
C 231.226 74.563 -102.739
C 234.719 74.024 -102.841
C 238.167 74.694 -101.760
C 240.952 75.357 -100.976
C 244.380 75.746 -99.721
C 247.218 76.211 -98.767
C 250.605 78.325 -99.979
C 253.989 79.806 -100.170
C 256.245 81.681 -98.172
C 259.349 82.918 -97.456
C 261.710 84.741 -96.907
C 264.098 87.039 -97.070
C 265.373 90.220 -95.846
C 268.408 92.368 -96.294
C 271.157 94.333 -95.170
C 272.435 97.616 -95.483
C 275.213 99.758 -95.935
C 275.750 103.115 -94.605
C 277.147 106.291 -93.764
C 278.614 108.844 -94.328
C 280.276 111.667 -94.265
C 280.926 115.523 -94.380
C 280.389 118.953 -93.441
C 280.784 121.931 -93.902
C 280.162 125.292 -93.864
C 280.615 128.372 -92.489
C 278.562 131.850 -94.126
C 277.987 135.827 -95.049
C 275.071 137.952 -94.416
C 273.745 140.839 -94.192
C 271.177 143.382 -94.617
C 269.558 145.755 -95.478
C 267.127 148.178 -96.055
C 264.366 149.652 -96.020
C 261.633 151.747 -95.331
C 259.007 154.026 -97.003
C 256.449 156.614 -98.091
C 253.078 156.689 -98.801
C 249.740 156.774 -100.867
C 246.645 157.323 -101.474
C 243.350 158.286 -101.698
C 240.226 158.837 -102.671
C 237.408 158.681 -104.450
C 234.232 158.301 -105.501
C 231.021 157.641 -105.733
C 227.551 158.088 -107.609
C 224.177 158.473 -108.033
C 221.668 155.990 -109.701
C 219.001 154.356 -112.069
C 216.433 152.193 -111.842
C 213.394 150.558 -112.258
C 211.223 148.355 -113.392
C 209.098 146.149 -114.946
C 206.453 144.012 -115.769
C 204.985 141.176 -116.278
C 202.245 138.691 -116.060
C 201.270 135.579 -117.571
C 199.799 132.625 -120.120
C 200.161 128.864 -120.924
C 199.557 125.761 -121.124
C 199.227 122.549 -122.091
C 199.200 119.283 -122.581
C 200.182 115.955 -124.241
C 201.829 113.545 -125.256
C 203.513 111.141 -126.212
C 204.555 108.024 -126.879
C 205.051 104.312 -126.358
C 207.876 102.262 -127.663
C 209.221 99.224 -128.742
C 211.688 97.050 -128.162
C 214.671 94.864 -129.367
C 216.037 91.408 -128.879
C 217.867 88.914 -129.403
C 220.758 87.221 -129.350
C 223.767 85.764 -129.227
C 226.263 83.752 -127.795
C 229.446 82.678 -128.594
C 232.742 80.694 -130.048
C 235.556 80.172 -129.403
C 239.247 79.298 -128.343
C 242.062 78.374 -127.933
C 245.603 77.820 -127.141
C 248.833 78.040 -127.249
C 251.877 78.545 -126.474
C 254.756 79.775 -125.494
C 257.720 81.062 -124.901
C 260.776 82.617 -123.731
C 263.732 83.816 -122.740
C 266.320 85.474 -121.931
C 268.490 88.797 -122.175
C 271.079 90.639 -121.081
C 273.860 92.203 -120.333
C 276.306 94.183 -120.728
C 278.900 97.014 -121.053
C 279.072 100.125 -120.770
C 280.206 103.328 -120.081
C 280.836 106.617 -120.514
C 281.864 110.237 -119.696
C 282.488 113.475 -119.443
C 282.692 116.965 -121.548
C 283.036 119.733 -121.562
C 282.187 123.823 -121.362
C 282.176 126.843 -121.250
C 282.645 130.265 -121.504
C 282.577 133.541 -122.223
C 281.752 136.773 -122.279
C 280.559 139.693 -120.983
C 279.231 142.734 -120.457
C 277.849 145.492 -119.512
C 276.364 148.697 -119.183
C 275.095 151.564 -118.081
C 273.928 154.486 -117.869
C 272.019 157.536 -118.437
C 271.446 160.670 -117.727
C 269.311 163.297 -118.679
C 267.759 166.080 -119.765
C 265.126 169.302 -120.456
C 262.543 170.779 -122.201
C 261.499 172.763 -123.104
C 259.349 176.110 -122.700
C 259.149 179.713 -121.861
C 257.493 182.473 -121.424
C 256.122 185.354 -122.972
C 254.581 188.196 -123.877
C 253.214 191.145 -124.573
C 251.125 193.233 -126.147
C 249.538 195.816 -127.540
C 247.484 198.212 -128.940
C 245.951 200.819 -130.157
C 244.550 203.377 -131.583
C 243.215 205.889 -133.256
C 243.304 209.188 -134.445
C 243.645 212.111 -136.231
C 243.199 215.133 -138.013
C 241.907 217.873 -139.793
C 242.005 220.304 -141.565
C 242.844 224.220 -142.119
C 242.994 227.048 -144.345
C 243.300 229.833 -146.617
C 243.488 232.153 -148.800
C 243.616 234.894 -151.006
C 243.816 237.316 -153.146
C 245.777 239.158 -155.549
C 248.124 240.290 -157.577
C 249.965 240.779 -160.014
C 251.422 241.272 -163.075
C 252.955 243.870 -165.532
C 255.298 244.149 -168.199
C 257.157 244.310 -171.289
C 259.016 244.575 -173.976
C 261.131 244.558 -177.151
C 263.027 245.058 -179.152
C 265.724 244.664 -180.983
C 268.733 244.445 -182.826
C 271.448 242.575 -184.449
C 273.703 241.045 -185.624
C 276.269 239.244 -187.534
C 278.459 237.716 -188.967
C 282.394 236.521 -188.267
C 285.762 235.024 -188.581
C 287.285 231.909 -189.340
C 289.969 229.982 -190.210
C 292.192 227.917 -190.248
C 294.839 226.036 -189.565
C 296.096 222.778 -188.543
C 299.403 221.081 -188.089
C 301.752 218.437 -188.513
C 303.688 216.208 -186.567
C 306.769 214.565 -186.004
C 307.368 211.252 -184.595
C 308.895 208.248 -183.416
C 310.954 206.654 -181.930
C 312.974 204.394 -180.685
C 314.390 201.755 -178.169
C 314.225 198.872 -176.025
C 315.384 197.120 -173.828
C 315.513 194.944 -171.195
C 315.960 191.800 -169.971
C 315.567 191.010 -165.703
C 316.274 189.096 -162.120
C 313.874 187.758 -159.697
C 313.206 185.900 -157.198
C 311.649 184.972 -154.043
C 311.079 184.292 -151.179
C 309.683 183.526 -148.083
C 307.539 183.026 -145.858
C 305.271 181.634 -143.567
C 304.140 181.784 -139.882
C 302.884 181.297 -136.330
C 300.232 182.386 -134.418
C 298.189 184.431 -131.761
C 295.834 185.075 -129.689
C 293.226 185.204 -127.451
C 291.002 186.114 -125.162
C 289.246 188.019 -123.061
C 286.818 189.621 -121.367
C 283.952 190.835 -120.310
C 281.786 192.525 -117.445
C 279.074 193.201 -115.470
C 277.062 196.538 -115.215
C 275.384 199.832 -113.900
C 272.579 201.609 -114.444
C 269.742 203.578 -114.053
C 267.858 206.281 -114.042
C 266.195 209.278 -113.821
C 263.774 211.802 -113.730
C 262.113 214.353 -114.821
C 259.094 216.387 -115.513
C 258.237 219.747 -116.458
C 257.417 223.835 -116.499
C 257.303 226.877 -118.878
C 256.217 229.225 -120.704
C 255.675 232.144 -122.303
C 255.186 234.700 -124.335
C 256.072 237.946 -126.201
C 257.459 239.986 -128.062
C 258.854 241.974 -129.967
C 259.412 244.356 -132.261
C 258.862 246.394 -135.398
C 261.484 248.178 -137.356
C 262.502 250.744 -139.495
C 263.980 251.332 -142.431
C 266.670 253.107 -144.608
C 266.953 254.832 -147.924
C 268.274 256.544 -150.197
C 270.448 257.106 -152.683
C 272.747 257.435 -155.092
C 273.921 257.300 -158.399
C 276.843 257.998 -160.100
C 279.957 259.756 -162.132
C 282.053 259.119 -164.083
C 284.673 258.259 -166.895
C 286.788 258.060 -169.002
C 289.455 257.203 -171.373
C 292.391 256.526 -172.560
C 294.847 255.061 -173.955
C 297.220 252.991 -174.878
C 299.843 251.144 -175.582
C 302.357 248.687 -176.456
C 304.787 246.616 -177.441
C 307.064 244.435 -177.839
C 309.764 241.961 -176.289
C 311.959 239.452 -176.714
C 314.412 237.341 -177.230
C 317.144 235.830 -176.668
C 320.151 233.668 -175.607
C 320.824 231.335 -173.633
C 322.190 228.471 -172.237
C 323.608 226.445 -169.937
C 324.911 223.227 -168.271
C 326.021 220.747 -166.386
C 327.817 219.859 -162.831
C 328.697 217.938 -161.009
C 328.708 215.198 -157.851
C 329.273 213.084 -155.766
C 330.500 210.870 -153.402
C 331.422 209.188 -150.649
C 331.385 207.204 -147.969
C 330.385 204.534 -146.099
C 329.618 202.357 -143.657
C 328.567 200.082 -141.625
C 327.779 197.965 -138.889
C 326.784 195.482 -136.916
C 326.267 193.581 -134.454
C 325.457 192.289 -131.146
C 325.296 189.776 -129.069
C 324.363 189.085 -125.750
C 324.494 188.352 -121.346
C 325.468 186.577 -117.924
C 325.782 184.302 -114.158
C 326.399 181.103 -111.389
C 326.628 182.878 -107.265
C 326.893 182.298 -103.510
C 328.066 184.180 -100.995
C 328.901 184.385 -99.676
C 331.481 181.963 -97.460
C 333.308 180.830 -94.303
C 333.341 178.467 -90.944
C 334.678 175.293 -91.076
C 336.017 172.336 -89.026
C 338.493 170.508 -87.654
C 337.570 168.082 -84.372
C 337.128 165.917 -81.991
C 337.984 164.973 -78.681
C 338.360 163.641 -75.623
C 338.801 162.073 -72.724
C 338.820 161.796 -69.389
C 339.316 160.986 -66.192
C 339.388 160.363 -62.796
C 339.843 159.412 -59.711
C 340.489 158.627 -56.628
C 341.296 158.034 -53.484
C 343.241 156.408 -51.059
C 345.544 155.435 -48.693
C 347.282 154.460 -45.771
C 348.265 153.769 -42.470
C 350.188 153.170 -40.234
C 352.611 150.594 -38.273
C 354.960 150.005 -35.608
C 357.438 149.464 -33.042
C 359.602 149.215 -30.710
C 361.892 148.679 -28.090
C 364.081 148.325 -25.730
C 367.532 148.411 -24.684
C 370.812 148.729 -24.479
C 373.673 149.841 -24.099
C 376.567 151.406 -23.143
C 380.007 151.013 -21.370
C 383.292 152.388 -21.307
C 386.381 154.178 -20.780
C 389.300 155.621 -20.406
C 392.563 157.575 -20.098
C 395.244 158.381 -19.975
C 398.107 159.653 -20.957
C 401.282 160.775 -22.032
C 403.488 162.989 -23.966
C 405.240 164.693 -25.649
C 407.508 167.063 -27.297
C 409.345 168.946 -28.803
C 411.533 168.986 -32.354
C 413.700 169.983 -35.181
C 414.072 172.638 -37.508
C 415.840 174.388 -39.849
C 416.772 175.722 -42.410
C 417.723 176.396 -45.517
C 416.910 177.981 -48.690
C 418.555 178.613 -51.995
C 419.563 180.620 -54.758
C 419.181 180.765 -58.272
C 420.616 181.305 -61.458
C 419.078 182.731 -64.445
C 418.487 183.999 -67.730
C 418.680 183.976 -70.722
C 418.715 184.607 -73.936
C 417.482 184.718 -77.648
C 415.142 185.403 -80.291
C 414.217 185.101 -83.171
C 412.116 184.912 -85.861
C 410.623 186.352 -88.559
C 407.802 184.093 -90.994
C 405.748 183.019 -94.404
C 402.144 182.591 -94.898
C 399.625 182.332 -96.830
C 396.439 181.033 -98.016
C 394.254 179.655 -99.539
C 391.286 178.262 -100.706
C 388.299 177.329 -100.788
C 384.843 177.017 -101.326
C 382.119 174.529 -102.455
C 379.126 172.611 -103.793
C 376.519 170.771 -102.492
C 374.355 167.671 -101.433
C 371.723 166.022 -100.655
C 368.614 164.661 -100.094
C 366.071 162.658 -99.364
C 364.362 160.009 -98.274
C 362.235 157.918 -96.713
C 359.958 156.582 -94.755
C 357.456 153.613 -93.927
C 354.614 152.039 -92.853
C 354.215 149.606 -89.824
C 353.504 146.461 -87.590
C 352.321 145.783 -84.513
C 350.699 144.338 -81.800
C 350.285 142.524 -79.081
C 350.040 140.331 -76.449
C 349.105 138.643 -73.531
C 349.375 137.660 -70.462
C 348.203 136.915 -67.027
C 349.320 135.167 -64.092
C 350.273 132.271 -61.247
C 352.583 131.653 -58.212
C 353.598 131.262 -55.238
C 355.128 130.248 -52.410
C 356.786 129.787 -49.591
C 359.671 128.581 -47.350
C 362.476 128.210 -46.109
C 365.292 127.906 -44.880
C 367.819 127.652 -42.691
C 369.808 128.321 -39.545
C 373.510 128.088 -39.186
C 376.379 127.553 -37.268
C 379.259 128.961 -36.338
C 383.125 128.876 -35.912
C 385.723 129.818 -33.380
C 388.568 129.970 -32.066
C 391.737 131.032 -31.832
C 394.873 132.200 -31.848
C 397.439 134.417 -30.936
C 400.823 134.780 -31.515
C 404.930 134.571 -31.446
C 407.304 136.157 -32.118
C 410.441 138.439 -32.797
C 413.078 139.808 -33.152
C 416.023 141.786 -34.092
C 418.627 142.809 -35.723
C 420.671 144.596 -37.382
C 422.176 146.516 -39.577
C 423.843 148.101 -41.921
C 425.283 150.259 -44.450
C 426.862 152.216 -46.649
C 427.978 153.873 -49.121
C 428.293 154.393 -53.050
C 429.235 156.316 -55.640
C 430.574 157.984 -58.123
C 431.793 158.461 -61.013
C 432.716 159.054 -64.706
C 431.314 159.373 -67.485
C 430.540 160.406 -70.703
C 429.655 160.212 -73.956
C 428.557 161.329 -77.475
C 427.480 161.776 -80.568
C 426.665 159.866 -84.082
C 425.658 159.967 -86.681
C 422.978 159.849 -89.889
C 421.520 159.943 -92.535
C 420.385 159.861 -95.806
C 419.016 159.155 -98.787
C 416.837 158.808 -101.288
C 414.082 159.600 -103.135
C 411.396 159.623 -105.153
C 408.669 160.020 -106.830
C 405.836 159.803 -108.956
C 403.103 160.388 -110.754
C 400.703 160.172 -112.788
C 397.870 158.967 -114.735
C 395.708 159.426 -117.138
C 393.005 157.784 -118.674
C 389.106 158.835 -120.076
C 385.899 157.681 -122.000
C 383.775 157.793 -124.172
C 380.431 158.076 -125.715
C 377.593 157.325 -128.074
C 377.356 157.785 -130.971
C 374.309 158.388 -131.969
C 372.404 158.717 -133.058
C 369.718 160.787 -134.824
C 367.702 160.005 -138.494
C 366.956 159.339 -141.225
C 364.408 156.228 -141.801
C 361.305 153.539 -142.715
C 359.505 152.580 -144.816
C 356.661 151.209 -146.750
C 353.181 149.281 -146.245
C 351.077 147.714 -148.171
C 348.435 146.732 -150.902
C 347.445 147.474 -154.439
C 344.198 147.375 -156.219
C 341.268 144.776 -156.924
C 339.427 146.825 -159.925
C 336.924 144.510 -163.169
C 334.014 145.340 -165.970
C 332.281 147.678 -167.544
C 331.713 148.296 -171.072
C 331.548 151.425 -171.575
C 331.231 154.104 -174.137
C 335.278 157.465 -174.520
C 335.962 158.979 -176.548
C 336.462 160.832 -180.284
C 336.180 162.652 -184.597
C 336.783 163.530 -187.233
C 335.913 165.258 -191.462
C 337.598 166.876 -192.996
C 336.888 169.763 -196.452
C 338.341 172.285 -198.639
C 340.713 173.752 -203.027
C 343.991 175.806 -204.691
C 342.536 177.949 -206.869
C 340.647 178.057 -210.433
C 338.721 180.270 -212.537
C 338.299 183.273 -212.964
C 336.386 184.866 -215.305
C 333.447 188.091 -217.307
C 331.771 189.875 -220.791
C 330.343 191.661 -223.051
C 327.051 193.820 -224.254
C 325.086 194.358 -227.149
C 322.679 196.190 -229.632
C 319.108 198.111 -231.289
C 315.720 195.290 -232.949
C 314.343 193.779 -234.431
C 311.857 191.633 -236.250
C 308.663 189.337 -237.155
C 307.883 186.113 -238.231
C 305.074 183.749 -239.233
C 303.118 185.447 -242.410
C 299.925 185.945 -243.323
C 301.834 187.085 -246.462
C 302.688 189.886 -249.296
C 303.490 192.975 -251.802
C 304.229 197.674 -251.339
C 306.774 201.247 -251.834
C 308.485 204.285 -253.119
C 309.792 207.884 -252.633
C 311.498 210.113 -250.818
C 313.761 211.152 -251.608
C 316.449 213.514 -249.988
C 317.049 215.790 -247.338
C 317.751 218.040 -246.224
C 320.794 220.348 -245.406
C 322.739 222.071 -243.400
C 326.224 224.905 -244.529
C 328.312 228.263 -244.577
C 328.363 232.703 -244.290
C 330.814 234.239 -244.766
C 332.583 234.968 -246.634
C 334.430 235.265 -250.651
C 336.159 236.797 -252.371
C 338.550 235.828 -255.044
C 342.350 237.355 -254.081
C 342.140 237.477 -259.482
C 343.838 235.863 -263.039
C 346.004 234.925 -265.261
C 349.540 236.437 -267.593
C 353.392 236.539 -267.714
C 355.314 237.615 -269.984
C 357.308 237.531 -273.595
C 361.042 238.452 -275.560
C 362.307 240.199 -278.265
C 364.558 241.850 -282.050
C 367.232 241.529 -283.868
C 368.524 240.832 -287.097
C 370.297 240.319 -289.901
C 372.200 239.611 -292.532
C 373.299 239.964 -295.674
C 374.606 239.625 -298.724
C 375.994 239.771 -301.882
C 377.411 239.382 -304.793
C 378.602 238.908 -307.776
C 379.571 238.400 -310.889
C 380.736 236.301 -313.446
C 381.165 234.205 -316.142
C 381.992 232.676 -319.223
C 383.009 231.993 -322.515
C 383.253 230.386 -325.049
C 384.899 227.341 -327.138
C 385.057 225.438 -330.191
C 385.091 223.434 -333.191
C 384.952 221.807 -335.933
C 385.080 219.974 -338.936
C 385.028 218.278 -341.694
C 383.697 215.515 -343.593
C 382.023 212.885 -344.682
C 379.900 211.031 -345.955
C 377.524 209.457 -347.856
C 376.798 206.579 -350.371
C 374.179 204.441 -351.491
C 371.411 202.745 -353.069
C 368.977 201.002 -354.403
C 365.935 199.204 -355.842
C 364.087 197.315 -356.775
C 361.472 195.332 -356.775
C 358.821 192.993 -356.742
C 355.441 191.890 -355.813
C 352.763 190.965 -354.925
C 349.296 189.930 -354.309
C 346.475 189.047 -353.641
C 344.545 186.651 -350.823
C 341.993 184.851 -348.841
C 338.945 185.480 -347.134
C 336.050 184.465 -345.631
C 333.826 183.931 -343.637
C 332.017 182.975 -341.025
C 330.191 183.969 -338.039
C 328.059 182.367 -335.410
C 325.170 182.066 -333.348
C 324.300 181.934 -329.922
C 322.370 180.484 -327.338
C 321.051 182.051 -324.317
C 319.370 182.683 -321.231
C 318.525 182.053 -318.425
C 317.131 181.847 -315.467
C 316.615 182.398 -311.628
C 316.377 184.344 -308.613
C 316.295 184.555 -305.582
C 316.688 185.859 -302.446
C 315.412 187.438 -299.715
C 317.965 188.386 -296.314
C 318.909 189.108 -292.365
C 320.746 191.918 -290.900
C 321.580 193.662 -288.369
C 323.798 195.582 -286.215
C 325.551 196.553 -283.984
C 327.759 198.243 -281.890
C 329.862 200.338 -280.898
C 331.521 203.072 -279.446
C 334.568 204.022 -277.279
C 337.192 205.450 -274.933
C 340.264 206.984 -275.214
C 344.158 207.484 -275.182
C 346.943 209.054 -274.988
C 349.634 211.141 -274.510
C 352.669 212.455 -274.238
C 355.983 212.790 -274.422
C 359.126 213.827 -275.037
C 361.792 215.425 -276.108
C 365.663 216.244 -275.789
C 368.553 218.076 -275.836
C 371.605 217.685 -278.239
C 375.200 217.093 -279.695
C 377.107 218.242 -282.218
C 379.772 219.337 -284.162
C 382.221 219.215 -286.363
C 384.895 218.750 -288.466
C 387.518 219.167 -290.744
C 389.040 218.918 -293.586
C 391.094 220.079 -296.443
C 392.863 218.707 -299.255
C 395.665 216.901 -301.760
C 395.962 215.074 -305.151
C 396.622 214.460 -308.187
C 397.551 213.078 -311.119
C 397.945 211.855 -314.161
C 398.284 209.126 -316.851
C 397.682 206.723 -318.698
C 397.015 204.342 -320.547
C 396.683 202.379 -323.245
C 396.047 201.475 -326.861
C 394.699 198.236 -328.119
C 394.386 195.800 -330.603
C 392.143 194.157 -332.451
C 390.613 190.861 -333.838
C 389.313 189.474 -337.069
C 388.264 187.305 -339.078
C 386.010 185.139 -340.283
C 383.614 183.016 -341.257
C 380.812 182.037 -343.134
C 378.849 179.221 -343.509
C 377.226 175.603 -344.599
C 374.638 174.240 -344.818
C 371.113 172.561 -345.335
C 368.678 170.914 -345.889
C 365.431 169.211 -346.061
C 362.974 167.230 -345.335
C 360.103 166.099 -344.559
C 357.218 165.415 -343.154
C 354.508 164.406 -341.596
C 351.360 163.844 -339.893
C 348.408 163.114 -338.509
C 345.849 162.593 -336.698
C 344.240 161.983 -333.114
C 341.497 161.725 -331.188
C 338.827 161.016 -329.426
C 337.124 159.766 -327.060
C 335.245 158.706 -323.868
C 334.869 159.645 -320.907
C 333.487 160.329 -317.802
C 333.198 160.502 -314.442
C 331.810 161.460 -310.979
C 331.099 162.136 -307.822
C 332.183 161.370 -303.963
C 331.866 161.891 -301.241
C 332.319 163.648 -297.474
C 332.196 164.546 -294.590
C 331.917 164.986 -291.167
C 332.353 165.365 -287.861
C 332.965 166.688 -284.861
C 333.026 169.162 -282.515
C 333.671 171.175 -279.903
C 334.102 173.458 -277.665
C 334.991 175.462 -274.875
C 335.233 177.823 -272.549
C 335.952 179.471 -269.958
C 337.734 181.019 -267.184
C 337.672 182.736 -264.408
C 339.879 184.020 -261.991
C 338.049 183.325 -257.852
C 338.602 183.135 -254.511
C 339.018 184.387 -251.832
C 336.010 184.522 -250.119
C 336.311 187.055 -248.524
C 338.466 189.668 -245.670
C 341.250 191.421 -242.458
C 342.175 193.759 -240.598
C 346.839 195.928 -240.089
C 348.339 199.644 -240.965
C 348.219 203.940 -240.043
C 351.373 206.325 -238.951
C 352.465 208.810 -235.742
C 354.523 209.318 -234.542
C 355.900 208.632 -230.490
C 357.833 211.140 -228.459
C 356.346 214.679 -224.047
C 357.545 215.450 -221.128
C 359.277 217.879 -219.210
C 360.792 219.804 -216.915
C 362.464 221.487 -214.586
C 363.147 224.122 -212.639
C 364.493 226.458 -210.675
C 365.419 228.973 -208.499
C 366.792 231.135 -206.480
C 368.230 233.417 -204.674
C 369.704 235.881 -203.048
C 372.568 237.428 -201.743
C 375.358 239.336 -201.090
C 377.772 241.596 -199.833
C 379.468 244.174 -198.154
C 381.720 246.095 -197.609
C 385.428 246.855 -196.189
C 388.091 249.220 -195.651
C 390.816 251.552 -195.267
C 393.088 253.781 -195.029
C 395.665 256.125 -194.517
C 398.019 258.327 -194.209
C 400.963 259.908 -195.568
C 403.509 260.876 -197.434
C 405.300 262.322 -199.499
C 406.958 264.490 -201.571
C 410.269 266.425 -202.224
C 412.214 267.826 -204.858
C 413.842 269.791 -207.411
C 415.498 271.415 -209.727
C 417.143 273.317 -212.596
C 418.916 274.354 -214.501
C 420.411 274.751 -217.397
C 422.230 275.052 -220.413
C 422.521 275.019 -224.077
C 422.759 274.842 -227.030
C 423.058 275.140 -230.676
C 423.294 275.220 -233.697
C 424.519 272.707 -236.793
C 425.310 271.291 -240.118
C 423.792 270.806 -243.290
C 423.917 270.109 -246.632
C 423.551 268.850 -249.368
C 423.480 266.799 -251.975
C 421.450 264.825 -254.262
C 421.940 262.721 -257.320
C 421.235 261.658 -260.646
C 420.299 258.736 -262.405
C 420.688 256.642 -265.228
C 418.180 254.600 -266.921
C 416.490 252.411 -269.179
C 416.200 249.947 -270.861
C 415.384 247.607 -273.004
C 413.740 244.337 -274.389
C 411.035 242.042 -274.982
C 409.999 239.310 -275.820
C 407.966 236.568 -275.998
C 405.533 234.783 -277.569
C 404.088 231.039 -275.872
C 402.471 227.246 -275.880
C 399.675 225.917 -273.921
C 397.454 223.689 -273.424
C 395.375 221.412 -271.491
C 394.108 219.007 -270.226
C 392.262 216.739 -268.337
C 390.315 215.610 -266.162
C 387.570 214.333 -264.383
C 386.533 211.575 -261.893
C 384.930 208.887 -259.740
C 384.007 208.510 -256.442
C 384.105 207.363 -252.688
C 382.976 206.645 -249.779
C 381.263 205.805 -246.917
C 380.394 204.881 -243.851
C 380.621 204.081 -240.620
C 380.271 203.884 -237.277
C 379.442 204.379 -234.136
C 379.155 203.042 -230.409
C 377.857 202.570 -227.278
C 379.338 203.749 -223.862
C 380.834 203.836 -220.236
C 380.712 205.816 -217.518
C 380.597 207.011 -214.256
C 381.676 208.249 -211.400
C 383.090 209.253 -208.436
C 383.704 210.624 -205.276
C 384.941 212.719 -203.146
C 384.920 214.965 -200.198
C 387.252 216.714 -198.097
C 390.068 217.761 -195.205
C 392.771 220.411 -194.430
C 394.278 222.878 -193.138
C 396.527 225.000 -191.794
C 398.576 227.426 -190.886
C 401.951 229.221 -190.460
C 404.648 230.602 -191.069
C 407.314 232.010 -191.733
C 409.864 234.187 -191.763
C 411.611 237.537 -191.597
C 414.830 238.428 -193.248
C 417.774 240.300 -193.424
C 419.503 242.362 -195.400
C 422.785 243.417 -197.201
C 424.787 246.516 -197.867
C 427.238 248.237 -198.800
C 429.288 249.595 -201.076
C 431.213 250.794 -203.536
C 432.235 253.200 -205.881
C 434.721 253.560 -208.250
C 438.214 254.301 -210.290
C 439.183 255.024 -212.963
C 440.393 256.250 -216.504
C 441.746 257.175 -219.007
C 442.926 257.989 -222.386
C 444.245 257.666 -225.326
C 444.680 257.608 -228.477
C 444.518 257.070 -231.710
C 444.649 256.264 -234.891
C 444.250 255.559 -238.423
C 444.128 255.051 -241.722
C 443.749 254.070 -244.721
C 443.114 251.131 -247.323
C 442.427 250.157 -250.465
C 442.222 249.216 -253.598
C 442.514 247.294 -256.105
C 442.374 244.707 -258.956
C 440.620 242.289 -259.889
C 438.920 239.999 -261.859
C 437.799 237.021 -262.988
C 435.740 234.461 -265.000
C 434.133 231.910 -266.358
C 433.976 227.837 -266.544
C 432.694 225.532 -267.450
C 430.067 222.283 -267.638
C 428.412 219.849 -268.323
C 427.021 216.865 -269.399
C 425.828 213.754 -269.788
C 423.848 211.071 -269.720
C 420.867 209.415 -269.735
C 418.340 207.228 -269.378
C 415.626 205.514 -269.061
C 413.095 203.085 -268.525
C 410.255 201.365 -268.391
C 408.092 199.098 -268.040
C 406.133 196.304 -266.764
C 403.737 194.126 -267.178
C 402.189 191.473 -265.468
C 397.741 190.777 -262.631
C 395.559 190.167 -259.345
C 391.908 187.243 -260.064
C 390.907 184.354 -256.880
C 390.111 181.174 -256.068
C 390.930 176.325 -254.843
C 389.756 172.874 -253.581
C 389.632 168.555 -253.042
C 389.848 164.775 -251.904
C 388.547 162.471 -248.874
C 382.835 163.524 -245.845
C 378.364 161.179 -245.363
C 376.482 159.049 -243.739
C 375.105 155.436 -242.870
C 373.209 152.347 -238.997
C 371.971 150.319 -237.464
C 366.728 148.502 -236.473
C 363.987 147.729 -235.272
C 361.309 145.921 -234.713
C 358.068 145.576 -234.880
C 354.375 143.785 -235.664
C 354.424 140.746 -233.265
C 353.825 138.578 -230.809
C 353.372 135.332 -232.132
C 350.127 133.194 -230.237
C 347.622 129.744 -230.853
C 344.236 127.592 -231.249
C 342.897 124.495 -229.660
C 339.973 123.280 -228.828
C 337.751 121.671 -226.526
C 335.062 119.029 -226.412
C 334.204 116.613 -224.929
C 334.259 114.820 -222.918
C 334.169 114.759 -217.656
C 331.467 111.765 -214.669
C 330.695 110.993 -211.291
C 329.520 108.593 -210.075
C 328.987 106.709 -207.365
C 329.365 102.934 -207.391
C 333.578 101.151 -205.279
C 336.492 98.767 -204.004
C 340.273 97.103 -203.099
C 341.587 95.627 -198.980
C 342.630 94.162 -195.006
C 345.270 92.989 -193.864
C 346.686 90.976 -191.047
C 347.806 89.438 -189.080
C 349.285 91.070 -185.173
C 352.586 90.457 -184.345
C 352.838 86.485 -182.409
C 353.727 85.786 -180.286
C 354.912 83.005 -180.361
C 360.507 82.285 -178.231
C 361.817 81.425 -174.972
C 362.865 79.968 -172.787
C 362.739 79.205 -169.586
C 364.749 79.419 -165.943
C 366.544 79.205 -162.970
C 366.826 79.993 -158.949
C 368.321 80.834 -155.117
C 366.648 78.232 -152.013
C 367.966 77.262 -149.261
C 365.503 76.876 -144.886
C 366.631 77.815 -141.910
C 367.856 78.613 -138.228
C 368.150 77.241 -134.561
C 365.786 77.758 -132.809
C 363.833 77.904 -130.679
C 360.337 75.745 -129.353
C 358.937 73.713 -129.097
C 353.801 75.450 -128.162
C 350.167 72.865 -127.082
C 346.578 70.086 -128.627
C 346.102 67.650 -130.526
C 346.259 63.417 -132.930
C 344.235 61.396 -132.829
C 344.741 57.852 -132.049
C 344.198 54.771 -133.180
C 344.210 51.706 -131.132
C 343.679 49.731 -130.286
C 343.836 45.239 -130.960
C 343.514 42.275 -129.812
C 342.671 37.804 -131.767
C 341.515 35.213 -133.416
C 340.600 33.096 -135.742
C 340.604 29.568 -138.118
C 340.917 27.278 -141.900
C 341.863 24.587 -144.307
C 341.686 21.073 -146.944
C 344.067 17.090 -147.876
C 342.000 15.045 -149.166
C 340.106 12.786 -151.393
C 336.522 12.439 -152.787
C 334.101 9.796 -154.193
C 333.583 10.231 -159.311
C 332.227 8.669 -162.736
C 333.104 7.690 -165.707
C 332.212 7.547 -169.137
C 331.938 7.177 -172.462
C 331.713 6.529 -175.715
C 331.343 7.300 -178.951
C 330.748 7.379 -182.232
C 330.448 7.847 -185.640
C 329.958 7.786 -188.863
C 329.232 7.793 -192.027
C 328.278 7.922 -195.183
C 326.756 6.489 -198.000
C 324.672 5.465 -200.541
C 323.033 4.829 -203.610
C 321.933 4.852 -206.946
C 320.078 4.262 -209.242
C 318.529 1.675 -211.936
C 316.221 1.057 -214.630
C 313.790 0.400 -217.215
C 311.573 0.048 -219.482
C 309.306 -0.515 -222.117
C 307.100 -0.960 -224.445
C 303.751 -1.919 -225.382
C 300.589 -2.867 -225.448
C 297.497 -2.907 -225.417
C 294.129 -2.391 -225.776
C 290.866 -3.540 -227.558
C 287.331 -3.615 -227.138
C 283.759 -3.112 -227.016
C 280.492 -2.890 -226.868
C 276.731 -2.379 -226.485
C 273.952 -2.694 -226.315
C 270.984 -3.012 -224.947
C 267.797 -3.611 -223.539
C 265.218 -3.146 -220.963
C 263.209 -2.868 -218.796
C 260.476 -2.204 -216.436
C 258.300 -1.750 -214.377
C 256.757 -3.658 -211.003
C 254.783 -4.506 -207.992
C 253.782 -3.058 -204.909
C 251.831 -2.948 -202.106
C 250.833 -2.938 -199.241
C 250.135 -3.674 -196.082
C 250.733 -2.950 -192.567
C 249.438 -4.055 -189.231
C 248.150 -3.552 -185.949
C 248.928 -4.350 -182.592
C 247.843 -5.417 -179.400
C 249.142 -4.489 -176.117
C 249.668 -4.161 -172.601
C 249.906 -5.170 -169.788
C 250.081 -5.617 -166.547
C 251.681 -6.172 -163.020
C 253.943 -5.467 -160.314
C 255.297 -6.245 -157.707
C 257.666 -6.408 -155.248
C 258.878 -5.397 -152.233
C 262.636 -6.994 -150.711
C 265.385 -8.163 -147.869
C 268.926 -7.272 -147.569
C 271.602 -7.099 -145.850
C 275.172 -7.340 -145.186
C 277.896 -8.144 -144.225
C 281.298 -8.545 -143.610
C 284.400 -8.209 -143.863
C 287.767 -7.289 -143.481
C 291.342 -8.724 -143.266
C 294.983 -9.624 -142.665
C 297.880 -9.802 -144.522
C 300.865 -11.320 -146.571
C 303.787 -11.482 -147.871
C 307.071 -11.272 -148.874
C 310.047 -11.790 -150.247
C 312.444 -13.086 -152.171
C 314.956 -13.590 -154.355
C 317.275 -13.259 -156.660
C 320.555 -14.601 -158.449
C 323.602 -14.525 -160.005
C 324.450 -15.555 -163.675
C 325.955 -17.323 -166.838
C 326.873 -16.508 -169.970
C 328.525 -16.297 -173.021
C 329.203 -16.879 -176.192
C 329.876 -17.882 -179.407
C 330.958 -18.089 -182.728
C 330.652 -18.110 -185.947
C 331.536 -17.248 -189.441
C 330.750 -18.307 -192.784
C 330.549 -20.324 -196.428
C 328.238 -20.839 -199.481
C 327.042 -20.669 -202.409
C 325.622 -21.285 -205.403
C 323.881 -21.474 -208.204
C 321.365 -22.967 -210.701
C 318.751 -24.010 -211.978
C 316.105 -25.002 -213.220
C 313.575 -25.545 -215.353
C 311.071 -24.783 -218.082
C 307.702 -26.327 -218.475
C 304.997 -27.330 -220.445
C 301.703 -26.954 -220.832
C 298.120 -28.413 -221.238
C 295.038 -27.841 -223.294
C 292.186 -28.423 -224.464
C 288.848 -28.673 -224.310
C 285.537 -28.893 -223.885
C 282.237 -27.697 -223.987
C 279.069 -28.886 -223.299
C 275.358 -30.656 -223.409
C 272.683 -30.415 -222.231
C 269.051 -29.872 -220.808
C 266.171 -29.827 -220.000
C 262.862 -29.552 -218.435
C 260.313 -30.183 -216.539
C 258.003 -29.941 -214.366
C 256.212 -29.535 -211.646
C 254.416 -29.529 -208.896
C 252.642 -28.993 -205.783
C 250.770 -28.585 -203.046
C 249.472 -28.341 -200.155
C 249.527 -29.213 -196.276
C 248.307 -28.704 -193.187
C 246.801 -28.540 -190.281
C 245.898 -29.486 -187.391
C 245.335 -30.462 -183.706
C 246.887 -30.484 -180.989
C 247.658 -30.267 -177.616
C 248.987 -31.082 -174.621
C 250.066 -30.757 -170.938
C 251.316 -30.891 -167.879
C 253.247 -33.302 -165.212
C 254.491 -33.614 -162.736
C 257.437 -33.645 -159.767
C 259.105 -33.800 -157.252
C 260.626 -34.425 -154.204
C 262.551 -35.411 -151.639
C 265.024 -35.622 -149.411
C 267.520 -34.419 -147.423
C 270.258 -33.962 -145.529
C 272.849 -33.060 -143.833
C 275.825 -32.787 -141.919
C 278.369 -31.758 -140.046
C 280.934 -31.625 -138.216
C 284.248 -32.155 -136.802
C 286.396 -31.643 -134.397
C 289.696 -32.478 -133.515
C 292.502 -32.643 -131.741
C 295.061 -31.897 -130.641
C 297.347 -30.861 -129.176
C 299.228 -30.534 -128.404
C 302.485 -29.977 -127.911
C 305.358 -27.656 -126.096
C 306.809 -24.234 -124.782
C 308.252 -21.471 -123.867
C 311.169 -19.466 -124.087
C 313.597 -17.151 -123.978
C 315.987 -14.874 -123.583
C 318.243 -12.623 -124.607
C 320.807 -10.525 -124.990
C 323.172 -8.116 -125.716
C 325.643 -6.001 -125.939
C 328.241 -4.081 -126.263
C 330.982 -2.308 -126.744
C 334.176 -1.250 -125.755
C 337.542 -0.745 -125.242
C 340.859 0.473 -125.073
C 343.843 2.280 -125.484
C 346.809 2.775 -125.345
C 350.131 3.656 -123.217
C 353.697 4.154 -123.149
C 357.289 4.487 -123.055
C 360.467 4.738 -123.207
C 363.954 5.221 -123.183
C 367.178 5.520 -123.246
C 370.426 3.991 -122.897
C 372.968 1.927 -122.473
C 375.247 -0.114 -122.926
C 377.895 -2.008 -123.996
C 381.660 -2.851 -123.500
C 384.020 -5.477 -123.964
C 386.508 -7.868 -125.023
C 388.798 -10.096 -125.755
C 391.254 -12.808 -126.836
C 393.255 -14.766 -126.960
C 394.617 -17.752 -127.034
C 396.160 -20.928 -126.864
C 396.320 -24.531 -127.571
C 396.354 -27.464 -128.028
C 396.736 -30.991 -128.969
C 396.935 -33.941 -129.633
C 396.192 -37.607 -127.786
C 395.834 -41.220 -127.075
C 394.333 -44.121 -128.464
C 393.938 -47.506 -128.707
C 392.810 -50.323 -128.694
C 391.392 -53.209 -127.879
C 388.542 -55.437 -128.273
C 387.510 -58.867 -127.179
C 386.246 -62.161 -127.671
C 383.614 -64.238 -126.548
C 382.513 -67.420 -125.467
C 379.263 -69.004 -125.964
C 376.530 -71.302 -125.980
C 374.686 -73.332 -124.768
C 372.519 -75.695 -124.093
C 369.127 -77.352 -123.066
C 365.574 -77.884 -123.227
C 362.999 -79.018 -122.077
C 359.668 -79.344 -121.382
C 356.642 -80.776 -121.991
C 353.124 -79.570 -119.720
C 349.425 -79.994 -117.948
C 346.460 -77.863 -118.240
C 343.329 -77.410 -117.873
C 340.289 -75.599 -117.022
C 337.774 -74.597 -115.733
C 334.916 -72.868 -114.755
C 332.726 -70.636 -114.606
C 329.831 -68.679 -114.949
C 327.274 -66.594 -112.949
C 324.329 -64.727 -111.442
C 323.419 -61.444 -110.922
C 322.786 -58.036 -109.080
C 321.492 -55.158 -108.535
C 319.677 -52.247 -108.281
C 318.448 -49.299 -107.382
C 318.133 -46.356 -105.844
C 317.775 -43.095 -105.085
C 317.502 -39.821 -105.187
C 316.453 -36.408 -103.454
C 315.195 -33.241 -103.141
C 317.122 -29.971 -102.224
C 318.352 -26.699 -100.443
C 319.579 -23.685 -101.299
C 320.305 -20.288 -101.436
C 321.962 -17.481 -100.956
C 323.719 -14.668 -100.066
C 325.112 -11.463 -99.900
C 327.438 -9.229 -100.133
C 328.918 -5.961 -101.063
C 331.849 -4.004 -100.359
C 334.698 -1.494 -98.636
C 338.483 -0.720 -98.693
C 341.247 0.724 -99.238
C 344.350 2.029 -99.049
C 347.495 3.002 -99.320
C 351.229 3.167 -98.411
C 354.167 2.370 -97.883
C 357.099 1.529 -97.408
C 360.452 1.462 -97.413
C 363.962 1.937 -98.738
C 366.967 -0.048 -97.781
C 370.417 -0.378 -97.351
C 373.051 -2.210 -98.274
C 376.209 -4.321 -97.435
C 379.739 -4.742 -98.623
C 382.711 -5.749 -98.580
C 385.125 -8.054 -98.858
C 387.340 -10.546 -99.143
C 389.659 -12.551 -100.856
C 391.753 -15.204 -100.148
C 394.864 -17.639 -99.005
C 396.041 -20.260 -99.595
C 397.720 -23.672 -100.620
C 399.322 -26.157 -101.074
C 400.711 -29.482 -101.775
C 401.469 -32.613 -101.440
C 401.729 -35.748 -101.910
C 401.220 -38.949 -102.423
C 400.760 -42.200 -102.541
C 399.961 -45.679 -103.155
C 399.502 -48.947 -103.681
C 398.543 -51.965 -103.946
C 396.118 -54.912 -102.831
C 394.929 -58.016 -103.331
C 394.127 -61.186 -103.548
C 393.069 -64.014 -102.577
C 391.246 -67.223 -101.471
C 388.330 -68.268 -101.028
C 385.527 -70.305 -100.904
C 382.724 -71.751 -99.698
C 379.473 -73.815 -99.611
C 376.578 -75.322 -99.084
C 373.801 -76.218 -96.230
C 371.317 -77.298 -95.567
C 367.206 -77.625 -94.875
C 364.356 -78.450 -94.296
C 361.346 -79.800 -93.243
C 358.409 -80.541 -91.800
C 355.159 -80.627 -91.054
C 351.819 -80.436 -91.714
C 348.482 -80.058 -91.605
C 345.310 -79.601 -91.972
C 341.813 -79.094 -91.642
C 338.539 -78.794 -92.130
C 335.425 -78.500 -91.734
C 332.132 -77.440 -90.592
C 328.891 -77.830 -90.599
C 326.006 -76.395 -89.194
C 322.934 -75.424 -89.131
C 319.133 -75.529 -88.332
C 314.824 -75.196 -89.758
C 312.630 -73.610 -86.646
C 308.523 -73.023 -88.495
C 304.105 -73.000 -89.454
C 301.214 -75.815 -87.993
C 297.343 -75.918 -90.484
C 296.059 -77.377 -87.961
C 294.573 -76.646 -84.103
C 293.664 -77.582 -81.343
C 291.063 -76.479 -77.613
C 291.703 -77.828 -71.628
C 290.217 -78.230 -68.243
C 289.854 -77.585 -62.755
C 288.971 -75.153 -61.178
C 288.740 -71.347 -58.417
C 286.159 -69.939 -57.036
C 284.522 -69.147 -53.990
C 282.579 -68.079 -51.470
C 280.436 -67.159 -49.101
C 279.485 -65.584 -46.305
C 278.019 -64.523 -43.503
C 276.716 -62.986 -40.700
C 275.136 -61.952 -38.041
C 273.711 -61.076 -35.259
C 272.453 -60.301 -32.308
C 270.277 -60.927 -29.629
C 268.736 -61.857 -26.695
C 267.105 -62.025 -23.561
C 265.711 -61.333 -20.411
C 264.579 -61.972 -17.696
C 261.547 -63.294 -15.372
C 260.317 -64.098 -12.084
C 259.149 -65.059 -8.809
C 258.329 -65.841 -5.826
C 257.162 -66.612 -2.594
C 256.233 -67.409 0.403
C 255.940 -69.917 2.980
C 256.054 -72.668 4.802
C 256.929 -74.922 6.731
C 258.128 -76.901 9.258
C 257.220 -79.076 12.353
C 258.396 -81.838 14.269
C 259.894 -84.182 16.569
C 261.090 -86.470 18.588
C 262.784 -89.061 20.819
C 263.420 -91.299 22.380
C 264.728 -94.201 23.182
C 265.895 -97.430 24.024
C 268.348 -100.163 23.887
C 270.275 -102.408 23.641
C 272.820 -105.047 23.807
C 274.880 -107.270 23.789
C 275.538 -110.892 21.827
C 276.986 -114.091 20.665
C 280.038 -115.384 19.394
C 282.142 -117.957 18.605
C 283.924 -119.928 17.140
C 285.170 -122.218 15.087
C 287.404 -122.945 12.308
C 288.617 -125.938 10.413
C 291.094 -128.036 8.947
C 291.969 -129.386 5.797
C 293.077 -132.146 3.883
C 295.152 -132.158 0.881
C 297.088 -133.151 -1.950
C 297.665 -134.763 -4.411
C 298.935 -136.305 -7.007
C 299.856 -137.010 -10.744
C 301.175 -136.198 -13.990
C 301.510 -136.795 -16.951
C 301.972 -136.265 -20.297
C 303.999 -136.177 -23.028
C 302.420 -135.014 -26.920
C 302.160 -134.925 -31.034
C 302.012 -132.036 -33.282
C 302.272 -130.780 -36.197
C 301.393 -128.642 -39.008
C 300.460 -127.545 -41.638
C 299.475 -125.592 -44.346
C 298.720 -123.075 -46.045
C 298.689 -120.331 -48.237
C 296.615 -118.637 -51.014
C 295.152 -116.776 -53.985
C 293.212 -113.977 -54.505
C 290.067 -111.754 -55.269
C 288.420 -109.174 -56.210
C 287.123 -106.264 -57.506
C 285.136 -103.805 -58.515
C 282.405 -101.939 -58.943
C 280.143 -99.448 -59.059
C 278.546 -96.591 -58.759
C 275.592 -94.176 -59.858
C 273.969 -91.264 -60.631
C 270.993 -89.597 -58.731
C 267.496 -88.081 -57.801
C 266.263 -85.604 -55.887
C 264.375 -82.962 -54.647
C 262.067 -81.394 -52.895
C 259.399 -80.038 -51.210
C 257.198 -77.913 -49.514
C 255.600 -76.727 -46.965
C 254.228 -74.090 -44.753
C 251.869 -73.753 -42.063
C 248.413 -73.383 -39.758
C 247.081 -73.975 -36.180
C 246.046 -73.453 -33.233
C 244.406 -73.486 -30.288
C 243.304 -73.604 -27.177
C 241.532 -75.116 -24.116
C 240.783 -76.992 -21.777
C 240.103 -78.879 -19.430
C 239.289 -80.048 -16.395
C 239.210 -80.232 -12.619
C 238.733 -83.310 -10.571
C 237.684 -84.924 -7.658
C 238.735 -86.913 -5.191
C 238.383 -90.092 -2.978
C 238.666 -91.089 0.625
C 238.412 -92.935 3.150
C 239.253 -95.531 5.093
C 240.250 -98.212 6.828
C 242.111 -99.888 9.290
C 242.423 -103.105 10.504
C 242.010 -106.674 12.505
C 243.586 -108.982 13.398
C 245.807 -111.920 14.792
C 247.093 -114.317 16.038
C 249.079 -117.230 17.057
C 250.289 -120.234 17.130
C 252.277 -122.717 17.062
C 254.529 -124.979 16.303
C 256.478 -127.474 15.429
C 259.035 -129.827 14.403
C 261.321 -132.155 13.684
C 263.391 -134.226 12.449
C 264.684 -136.364 9.356
C 267.048 -138.325 7.990
C 269.120 -140.595 6.855
C 270.117 -143.026 5.078
C 271.404 -145.578 2.494
C 272.348 -145.674 -0.487
C 274.050 -146.488 -3.396
C 274.564 -147.293 -6.635
C 276.424 -147.964 -9.940
C 277.541 -148.487 -13.008
C 276.427 -149.578 -16.779
C 277.102 -149.944 -19.460
C 277.766 -149.155 -23.513
C 278.466 -149.150 -26.453
C 279.104 -149.738 -29.806
C 279.085 -150.018 -33.149
C 279.358 -149.339 -36.403
C 280.639 -147.774 -39.149
C 281.199 -146.397 -42.162
C 282.058 -144.798 -44.829
C 282.413 -143.359 -48.053
C 283.479 -141.802 -50.788
C 283.796 -140.696 -53.724
C 283.148 -139.228 -56.994
C 284.188 -138.470 -59.995
C 283.022 -136.942 -62.939
C 283.109 -139.256 -68.500
C 280.641 -137.403 -70.532
C 278.628 -138.427 -74.748
C 277.368 -135.791 -77.157
C 277.866 -131.684 -79.112
C 275.538 -129.919 -81.559
C 272.639 -128.854 -83.877
C 271.597 -127.760 -85.355
C 268.877 -126.426 -88.153
C 268.351 -124.732 -90.930
C 265.971 -123.863 -93.688
C 264.469 -121.012 -95.365
C 263.658 -118.138 -96.620
C 261.704 -115.987 -99.643
C 260.017 -113.038 -100.858
C 257.513 -110.184 -102.248
C 254.138 -108.432 -102.696
C 251.345 -106.814 -104.505
C 251.939 -104.731 -107.761
C 250.689 -101.491 -108.496
C 249.367 -101.858 -112.009
C 247.621 -100.837 -117.169
C 247.603 -100.863 -120.535
C 247.949 -101.794 -124.867
C 247.048 -100.254 -127.927
C 246.252 -99.183 -131.613
C 245.138 -96.673 -133.500
C 243.473 -96.405 -136.719
C 238.564 -94.182 -136.357
C 237.757 -96.541 -137.661
C 236.166 -99.212 -139.602
C 234.386 -102.633 -142.227
C 232.175 -105.481 -140.677
C 230.362 -109.257 -140.056
C 229.086 -112.010 -139.562
C 229.176 -115.596 -138.818
C 228.069 -118.686 -141.803
C 225.984 -121.834 -139.607
C 223.895 -126.553 -138.014
C 225.190 -131.191 -138.861
C 224.120 -133.933 -136.464
C 222.732 -135.069 -136.036
C 221.609 -138.328 -133.879
C 218.593 -140.950 -132.517
C 217.245 -142.889 -133.756
C 214.811 -144.231 -136.868
C 211.665 -145.894 -136.224
C 213.289 -150.072 -139.628
C 213.384 -154.147 -138.104
C 211.481 -157.382 -136.581
C 208.525 -158.628 -134.830
C 207.916 -161.523 -133.941
C 206.462 -164.222 -130.836
C 204.166 -165.775 -132.143
C 202.414 -166.147 -129.856
C 198.502 -168.886 -128.854
C 195.064 -167.567 -126.244
C 193.001 -170.708 -125.579
C 192.080 -172.647 -124.042
C 191.081 -173.329 -118.980
C 191.960 -176.966 -118.395
C 191.226 -179.547 -117.161
C 189.842 -180.718 -114.278
C 189.764 -184.086 -112.160
C 188.542 -187.908 -112.172
C 186.809 -190.662 -110.444
C 183.749 -192.948 -110.317
C 185.353 -196.055 -107.446
C 185.995 -199.908 -105.107
C 186.155 -202.305 -102.101
C 186.814 -204.910 -99.353
C 185.239 -207.535 -99.816
C 185.919 -210.647 -96.844
C 187.548 -214.068 -94.561
C 190.035 -215.956 -90.210
C 190.990 -217.317 -86.116
C 191.677 -221.048 -83.839
C 193.840 -222.998 -80.736
C 193.986 -225.892 -78.408
C 193.277 -226.446 -74.646
C 196.148 -227.847 -73.436
C 198.494 -227.370 -69.324
C 200.642 -228.152 -68.030
C 203.471 -229.378 -66.857
C 204.194 -231.337 -65.671
C 208.354 -230.976 -63.850
C 209.813 -232.126 -61.757
C 214.462 -232.360 -59.225
C 217.660 -233.880 -61.490
C 221.262 -234.500 -60.657
C 225.481 -232.965 -62.250
C 228.149 -233.063 -64.562
C 230.816 -231.009 -68.775
C 233.550 -229.780 -68.339
C 237.305 -230.273 -66.472
C 239.859 -229.183 -64.054
C 242.249 -226.332 -61.800
C 244.271 -222.714 -59.753
C 246.591 -224.730 -57.928
C 251.128 -224.204 -60.313
C 254.554 -224.760 -60.122
C 257.115 -223.836 -61.727
C 260.300 -222.265 -60.019
C 262.187 -219.203 -61.212
C 265.711 -219.151 -63.027
C 267.703 -216.623 -62.637
C 270.153 -214.752 -64.835
C 272.645 -213.824 -69.330
C 277.671 -213.589 -71.676
C 282.319 -214.390 -70.028
C 284.222 -214.126 -72.545
C 288.083 -213.309 -74.242
C 290.999 -211.953 -76.822
C 295.512 -210.798 -77.315
C 298.498 -208.785 -78.740
C 301.151 -209.042 -80.189
C 304.505 -209.813 -82.480
C 306.519 -212.042 -85.174
C 309.320 -210.555 -87.621
C 311.245 -210.285 -90.929
C 310.879 -209.795 -95.256
C 312.180 -208.321 -98.776
C 317.565 -206.357 -99.759
C 320.478 -206.608 -101.883
C 321.605 -205.852 -105.013
C 322.106 -205.373 -107.465
C 323.438 -205.641 -110.498
C 326.203 -202.236 -111.951
C 325.023 -203.505 -115.692
C 325.788 -205.269 -118.601
C 326.056 -208.202 -120.297
C 329.797 -207.950 -124.698
C 331.128 -210.217 -127.282
C 329.798 -209.246 -130.098
C 331.480 -208.771 -133.402
C 332.668 -211.786 -135.437
C 334.328 -214.537 -135.861
C 337.319 -214.186 -136.291
C 340.385 -215.343 -139.385
C 342.972 -213.927 -140.346
C 346.952 -215.499 -141.641
C 350.945 -215.437 -140.652
C 354.101 -213.389 -142.007
C 357.451 -212.621 -141.507
C 360.184 -209.886 -139.042
C 364.557 -207.236 -136.452
C 365.714 -204.028 -134.737
C 365.355 -200.276 -131.072
C 368.124 -199.677 -129.550
C 369.417 -199.049 -126.942
C 371.712 -198.546 -124.698
C 373.421 -196.141 -122.730
C 375.302 -194.358 -120.597
C 377.397 -192.714 -118.606
C 378.228 -190.635 -116.119
C 379.681 -188.501 -114.007
C 380.863 -186.465 -111.482
C 382.416 -184.480 -109.413
C 383.874 -182.310 -107.487
C 385.210 -179.925 -105.640
C 387.744 -177.586 -104.995
C 389.765 -174.817 -104.687
C 391.710 -172.074 -103.591
C 393.220 -169.501 -101.735
C 394.752 -166.947 -101.302
C 398.243 -164.908 -101.240
C 399.971 -161.783 -100.773
C 401.676 -158.618 -100.469
C 402.972 -155.718 -100.155
C 404.624 -152.645 -99.687
C 406.031 -149.747 -99.360
C 407.192 -146.690 -100.884
C 407.940 -144.217 -102.939
C 407.846 -141.643 -104.652
C 407.434 -138.519 -105.998
C 409.164 -135.163 -106.934
C 408.900 -132.417 -109.187
C 408.266 -129.361 -111.000
C 407.879 -126.639 -112.784
C 407.108 -123.551 -114.889
C 407.201 -121.372 -116.647
C 406.727 -119.625 -119.386
C 406.472 -117.778 -122.390
C 404.752 -116.773 -125.478
C 403.411 -116.089 -128.036
C 401.613 -114.804 -130.967
C 400.161 -113.887 -133.464
C 400.196 -114.686 -137.559
C 399.451 -114.703 -141.182
C 396.686 -115.051 -143.380
C 395.196 -114.766 -146.441
C 393.800 -115.337 -149.074
C 392.935 -116.473 -152.069
C 390.663 -118.541 -154.019
C 390.017 -119.348 -157.618
C 387.981 -119.767 -160.510
C 387.131 -122.255 -162.876
C 386.528 -123.158 -166.241
C 384.213 -125.654 -167.557
C 382.287 -127.753 -169.710
C 381.860 -129.568 -172.057
C 380.734 -131.412 -174.520
C 379.622 -134.619 -176.466
C 377.810 -137.691 -176.930
C 377.319 -140.290 -178.428
C 376.392 -143.528 -179.013
C 374.127 -145.801 -180.145
C 374.958 -150.071 -179.887
C 374.752 -154.046 -180.963
C 373.958 -156.966 -178.898
C 373.096 -160.020 -178.637
C 373.129 -163.401 -177.290
C 373.486 -166.346 -176.853
C 373.677 -169.598 -175.628
C 373.616 -172.003 -173.625
C 372.751 -174.811 -171.702
C 374.048 -178.247 -170.519
C 374.694 -181.806 -169.361
C 375.834 -183.365 -166.508
C 378.248 -185.211 -164.022
C 379.113 -187.062 -161.556
C 379.523 -189.278 -158.958
C 380.737 -191.221 -156.557
C 382.875 -192.583 -154.389
C 384.442 -193.732 -151.639
C 385.322 -194.470 -148.560
C 387.471 -196.650 -146.032
C 388.250 -198.426 -143.212
C 390.918 -197.566 -140.494
C 394.022 -197.675 -138.097
C 394.813 -196.718 -134.970
C 396.126 -196.557 -131.755
C 398.158 -195.697 -129.309
C 400.581 -194.907 -127.007
C 402.369 -194.228 -124.076
C 403.892 -192.391 -121.895
C 404.811 -191.217 -118.503
C 407.290 -189.152 -116.919
C 410.776 -187.648 -115.196
C 412.582 -184.320 -114.425
C 413.766 -181.835 -112.859
C 415.666 -179.307 -111.691
C 417.087 -176.509 -110.662
C 419.485 -173.506 -110.813
C 420.908 -170.918 -111.725
C 422.269 -168.309 -112.658
C 423.657 -165.257 -112.692
C 424.177 -161.636 -111.734
C 425.598 -158.964 -113.909
C 427.309 -155.950 -114.346
C 427.036 -152.906 -115.689
C 428.379 -150.028 -117.935
C 428.728 -146.297 -117.861
C 429.686 -143.457 -118.790
C 429.709 -140.786 -120.812
C 429.580 -138.263 -123.006
C 428.450 -135.168 -124.222
C 429.055 -133.116 -126.932
C 430.529 -130.347 -129.592
C 429.661 -128.625 -131.803
C 428.378 -126.151 -134.584
C 427.849 -124.119 -136.716
C 426.746 -122.047 -139.538
C 426.314 -120.983 -142.566
C 424.991 -120.057 -145.307
C 423.285 -119.799 -148.098
C 421.917 -119.643 -151.080
C 419.912 -119.564 -154.097
C 418.194 -119.246 -156.944
C 416.569 -119.523 -159.661
C 415.512 -121.678 -162.831
C 413.563 -122.058 -165.542
C 411.993 -122.186 -168.416
C 411.432 -123.066 -171.412
C 410.535 -124.630 -174.817
C 409.334 -127.276 -175.976
C 407.582 -129.535 -177.937
C 406.939 -132.312 -179.748
C 404.958 -134.958 -181.725
C 403.683 -137.544 -183.343
C 404.623 -141.029 -185.248
C 403.778 -143.364 -186.517
C 402.518 -147.308 -187.108
C 401.532 -149.983 -188.111
C 400.704 -152.904 -189.778
C 400.437 -156.008 -191.021
C 399.666 -159.231 -191.401
C 397.762 -162.033 -191.008
C 396.570 -165.161 -190.723
C 395.072 -167.968 -190.189
C 394.042 -171.348 -189.866
C 392.347 -174.174 -189.434
C 391.464 -177.199 -189.330
C 391.389 -180.801 -188.791
C 389.885 -183.673 -189.178
C 390.328 -187.069 -188.383
C 390.005 -190.703 -188.854
C 389.918 -194.784 -187.103
C 390.473 -198.010 -185.639
C 388.545 -201.225 -185.191
C 385.865 -203.776 -186.140
C 382.893 -206.923 -187.339
C 381.825 -209.953 -189.014
C 380.855 -213.152 -189.125
C 381.689 -215.998 -189.442
C 380.891 -218.256 -191.471
C 380.866 -222.338 -192.772
C 383.652 -226.187 -193.671
C 385.068 -228.003 -195.217
C 385.698 -230.738 -197.414
C 383.723 -233.444 -198.709
C 384.109 -236.939 -199.569
C 383.793 -239.246 -201.644
C 383.329 -242.641 -204.599
C 382.799 -245.659 -206.229
C 380.589 -245.567 -209.211
C 378.243 -246.389 -212.251
C 377.866 -249.765 -213.809
C 375.214 -253.010 -212.757
C 372.970 -255.308 -212.955
C 370.954 -258.990 -212.955
C 369.099 -260.635 -214.397
C 367.426 -262.600 -217.281
C 366.137 -264.648 -219.187
C 365.141 -266.458 -222.351
C 361.837 -267.234 -223.437
C 361.012 -267.106 -226.022
C 363.886 -269.197 -231.159
C 359.190 -267.157 -233.042
C 361.501 -262.664 -237.217
C 360.609 -262.701 -241.484
C 361.748 -262.937 -245.062
C 362.919 -261.660 -248.403
C 362.534 -262.245 -250.705
C 362.205 -263.541 -253.976
C 365.490 -261.389 -257.163
C 366.305 -261.274 -260.219
C 366.310 -261.253 -263.970
C 366.144 -260.278 -266.593
C 367.379 -257.550 -269.594
C 363.571 -259.037 -274.193
C 361.128 -257.571 -275.705
C 362.254 -254.255 -279.188
C 363.432 -255.866 -284.531
C 362.157 -255.131 -287.031
C 362.749 -251.776 -287.931
C 364.108 -246.728 -289.440
C 365.037 -247.251 -294.707
C 365.614 -246.191 -297.261
C 366.246 -244.200 -300.038
C 365.810 -241.335 -303.046
C 364.181 -238.844 -306.007
C 364.330 -235.451 -307.730
C 363.121 -229.938 -309.744
C 360.561 -228.437 -311.836
C 360.441 -228.111 -313.248
C 360.140 -229.566 -315.812
C 361.560 -227.512 -316.831
C 359.693 -228.583 -320.627
C 357.866 -228.522 -324.571
C 361.760 -227.779 -326.416
C 360.876 -224.278 -329.741
C 362.593 -222.550 -333.443
C 361.620 -222.291 -336.239
C 362.230 -221.073 -339.461
C 362.823 -219.874 -343.017
C 365.372 -219.057 -345.157
C 367.103 -216.399 -344.850
C 370.028 -216.197 -348.413
C 369.625 -218.335 -351.309
C 367.690 -217.887 -354.220
C 369.227 -220.707 -357.818
C 367.893 -223.417 -360.986
C 368.283 -224.920 -362.645
C 367.893 -226.574 -365.173
C 367.920 -228.005 -367.475
C 365.944 -230.053 -367.473
C 365.536 -232.271 -370.010
C 362.815 -234.099 -372.345
C 363.927 -236.796 -374.825
C 362.914 -240.819 -375.512
C 362.008 -240.667 -379.872
C 360.003 -243.686 -381.822
C 359.417 -247.218 -384.147
C 356.059 -246.181 -389.028
C 354.782 -250.340 -390.911
C 353.587 -250.719 -394.776
C 352.058 -252.945 -397.000
C 349.647 -254.720 -399.562
C 348.275 -258.288 -401.413
C 346.852 -261.653 -399.081
C 345.462 -266.388 -397.018
C 347.464 -269.022 -397.431
C 347.177 -273.768 -395.993
C 348.489 -277.270 -396.293
C 346.756 -281.413 -395.249
C 348.227 -283.590 -396.400
C 349.790 -288.649 -397.792
C 350.110 -291.419 -397.836
C 351.878 -294.083 -398.567
C 352.642 -297.715 -398.437
C 354.080 -300.148 -400.829
C 354.252 -304.127 -403.773
C 355.135 -307.159 -403.238
C 357.463 -310.299 -403.843
C 359.303 -314.846 -402.654
C 359.181 -319.116 -402.642
C 359.056 -321.335 -400.140
C 362.474 -324.449 -400.945
C 362.464 -327.980 -399.276
C 364.262 -330.951 -398.238
C 364.700 -333.892 -397.219
C 365.560 -337.900 -400.037
C 368.174 -339.447 -401.192
C 367.998 -342.552 -401.851
C 369.291 -345.936 -401.313
C 373.893 -348.734 -401.382
C 375.703 -347.366 -399.059
C 378.710 -346.677 -396.938
C 383.386 -347.116 -396.606
C 385.400 -347.309 -393.327
C 388.297 -346.398 -390.798
C 391.922 -347.116 -389.233
C 394.713 -347.080 -386.668
C 396.196 -347.843 -384.147
C 397.223 -346.586 -381.859
C 400.430 -345.843 -379.324
C 402.669 -345.800 -375.753
C 404.341 -345.807 -373.102
C 404.245 -346.106 -369.205
N -37.128 -26.873 46.973
N 126.852 206.220 41.072
N 137.734 326.261 68.653
N 136.237 246.698 167.148
N 240.172 116.031 -109.081
N 284.858 219.561 -151.939
N 388.053 156.730 -62.553
N 357.598 196.243 -314.066
N 407.364 236.675 -232.224
N 286.982 -14.310 -186.786
N 359.747 -36.835 -110.916
N 270.809 -105.627 -17.712
N 399.307 -154.426 -143.338
