# Supplementary material for: Impact of DNA methylation on 3D genome structure
Source: Nat Commun. 2021 May 28;12:3243. doi: 10.1038/s41467-021-23142-8 (PMC8163762; doi:10.1038/s41467-021-23142-8)
Supplement: Supplementary file 7 — Supplementary Software 2 [file 41467_2021_23142_MOESM7_ESM.zip › Supplementary_Software2/test/output_pos/cartnucl_000000_000071.xyz]

2888
generated by Juergen Walther
C 0.000 0.000 0.000
C 2.880 -1.392 2.916
C 3.080 -2.693 4.705
C 3.454 -4.072 8.573
C 4.718 -6.664 10.781
C 6.073 -10.684 11.143
C 7.201 -12.667 13.456
C 6.569 -15.554 15.417
C 6.555 -18.206 17.474
C 6.593 -20.650 19.728
C 6.434 -23.826 20.773
C 6.079 -26.689 22.446
C 6.014 -29.850 23.834
C 5.764 -32.586 25.590
C 5.273 -35.318 27.274
C 4.549 -38.117 28.865
C 3.292 -39.837 31.651
C 1.438 -41.559 33.985
C 0.053 -43.915 36.231
C -0.799 -46.818 38.015
C -2.457 -48.548 39.837
C -3.710 -49.563 43.545
C -5.790 -51.638 45.627
C -7.999 -53.604 47.694
C -10.030 -55.450 49.323
C -12.075 -57.501 51.325
C -14.086 -59.350 53.062
C -17.320 -59.795 54.596
C -20.433 -59.497 55.657
C -23.516 -59.585 55.889
C -26.865 -60.308 55.869
C -29.943 -61.371 57.996
C -33.496 -61.128 58.087
C -37.082 -61.445 57.842
C -40.357 -61.578 57.802
C -44.153 -61.683 57.427
C -46.924 -61.496 57.799
C -49.970 -60.295 57.567
C -53.228 -58.922 57.568
C -56.005 -57.083 56.015
C -58.176 -55.470 54.794
C -61.097 -53.926 53.194
C -63.434 -52.503 51.890
C -65.151 -48.701 51.875
C -67.309 -45.780 51.174
C -68.585 -43.952 48.411
C -70.739 -41.707 47.000
C -71.945 -39.315 45.576
C -72.847 -36.269 44.615
C -72.535 -33.625 42.134
C -74.031 -30.263 41.437
C -75.574 -27.785 39.397
C -75.017 -24.475 38.284
C -76.294 -21.246 37.615
C -75.274 -18.875 35.033
C -75.020 -16.028 32.895
C -74.953 -13.094 32.281
C -75.000 -10.091 30.971
C -73.645 -6.726 29.506
C -71.615 -4.689 27.346
C -70.429 -2.001 26.566
C -68.243 0.283 25.266
C -67.293 2.378 22.759
C -63.602 4.673 23.072
C -61.028 7.825 22.406
C -57.554 7.772 21.246
C -55.020 9.264 20.023
C -51.501 10.112 19.638
C -48.828 11.470 19.637
C -45.468 12.353 19.425
C -42.370 12.098 19.056
C -39.076 12.092 17.841
C -35.477 13.181 18.706
C -31.860 14.322 18.910
C -28.830 12.959 19.824
C -25.649 12.137 21.973
C -22.635 11.242 22.583
C -19.297 10.422 22.698
C -16.211 9.653 23.645
C -13.634 8.795 25.581
C -10.951 7.307 26.969
C -8.483 5.272 27.720
C -5.034 4.592 29.565
C -1.886 3.359 30.096
C -0.733 0.807 32.817
C 1.063 -0.900 35.859
C 2.178 -3.954 36.724
C 4.042 -6.591 38.011
C 4.971 -8.960 40.103
C 5.914 -11.147 42.577
C 7.244 -13.821 44.400
C 7.176 -16.566 46.107
C 8.283 -19.954 47.122
C 7.784 -22.286 49.811
C 7.924 -24.348 53.433
C 5.864 -26.782 55.613
C 4.881 -29.418 57.067
C 3.707 -31.711 59.242
C 2.185 -34.075 60.975
C -0.085 -35.535 63.716
C -2.558 -36.194 65.447
C -5.068 -36.852 67.119
C -7.414 -38.497 68.862
C -9.737 -41.330 69.799
C -13.010 -41.008 71.553
C -15.524 -42.281 73.615
C -18.793 -42.953 73.722
C -22.281 -42.695 75.424
C -25.222 -44.881 76.214
C -27.958 -45.700 77.514
C -31.286 -45.585 77.878
C -34.610 -45.253 78.074
C -37.935 -46.109 77.335
C -41.100 -45.042 78.211
C -44.726 -44.376 80.034
C -47.488 -43.615 79.403
C -51.231 -42.845 78.454
C -54.163 -42.307 78.195
C -57.585 -41.262 77.379
C -60.242 -39.429 77.110
C -62.713 -37.805 75.937
C -64.713 -35.778 74.306
C -66.705 -33.517 73.000
C -68.721 -31.221 71.052
C -70.803 -29.184 69.416
C -72.318 -26.905 67.799
C -72.516 -23.143 66.529
C -73.978 -20.829 64.578
C -75.698 -18.505 63.037
C -76.776 -15.588 62.409
C -77.572 -11.965 61.370
C -76.225 -9.570 59.874
C -75.712 -6.775 57.888
C -74.579 -3.739 56.938
C -73.785 -0.723 54.678
C -72.760 2.009 53.122
C -70.944 5.623 53.661
C -69.875 7.951 52.558
C -67.156 10.626 50.844
C -65.673 12.924 49.557
C -64.359 15.914 48.405
C -62.592 18.698 47.784
C -60.284 20.815 46.639
C -57.986 21.992 44.410
C -55.413 23.487 42.850
C -52.988 24.576 41.023
C -50.173 26.195 39.594
C -47.811 27.366 37.570
C -45.395 28.969 36.331
C -42.176 30.596 35.820
C -40.231 32.474 33.990
C -36.977 33.805 34.016
C -34.637 34.934 32.806
C -34.001 37.723 37.053
C -33.667 38.837 39.521
C -32.521 43.002 40.111
C -31.444 45.610 37.963
C -32.510 48.063 38.677
C -35.085 50.074 41.794
C -38.010 51.884 44.538
C -38.069 54.939 47.255
C -38.902 56.298 47.958
C -38.682 58.305 51.525
C -39.731 60.512 54.186
C -36.040 63.979 57.972
C -31.034 67.167 57.671
C -29.029 69.926 56.866
C -27.084 73.109 55.052
C -25.949 76.343 54.116
C -23.213 77.864 53.429
C -21.439 80.095 51.516
C -15.619 79.833 52.489
C -13.611 82.053 52.449
C -10.852 82.663 51.251
C -7.347 84.795 50.393
C -5.152 84.257 48.615
C -3.217 84.527 45.729
C -2.339 85.314 43.147
C -0.769 87.364 41.409
C 4.205 89.839 41.942
C 7.931 89.711 38.886
C 10.768 88.660 37.492
C 13.756 81.050 33.495
C 16.825 78.674 31.880
C 20.282 78.154 32.068
C 22.467 78.095 31.402
C 24.643 74.339 29.703
C 24.976 72.956 27.926
C 27.707 72.404 26.844
C 29.281 71.993 24.145
C 32.735 70.677 22.717
C 35.214 69.619 22.276
C 37.153 67.372 22.643
C 39.016 64.027 20.911
C 41.983 61.556 18.802
C 45.901 60.935 19.500
C 48.483 62.798 17.785
C 51.429 62.678 17.164
C 53.880 61.795 13.505
C 56.599 60.441 12.816
C 60.012 59.995 13.529
C 62.507 58.539 9.488
C 65.915 58.550 7.543
C 68.489 58.892 6.206
C 72.574 60.092 6.173
C 73.459 60.189 4.867
C 73.871 61.136 -0.608
C 75.745 61.447 -5.581
C 78.710 60.519 -7.758
C 83.120 60.668 -7.780
C 85.359 59.988 -5.086
C 88.957 58.407 -2.234
C 91.778 60.545 -4.106
C 95.410 61.541 -4.324
C 98.430 60.195 -7.632
C 98.875 60.968 -15.646
C 102.401 58.666 -16.087
C 105.549 56.567 -19.889
C 109.263 58.098 -20.012
C 112.603 57.125 -21.411
C 117.433 57.366 -21.432
C 122.005 57.360 -22.955
C 125.307 58.758 -24.283
C 128.712 57.631 -27.041
C 129.782 58.964 -28.857
C 130.306 60.427 -31.543
C 134.701 60.983 -31.449
C 138.347 60.064 -31.437
C 141.720 61.143 -33.206
C 144.841 62.714 -33.863
C 147.300 64.726 -36.230
C 150.312 65.206 -39.632
C 154.954 67.211 -39.504
C 158.571 65.951 -40.465
C 162.362 66.500 -42.742
C 166.969 66.063 -42.335
C 169.882 67.182 -40.247
C 173.296 68.818 -39.673
C 175.047 74.013 -38.655
C 176.958 77.332 -38.035
C 181.068 78.329 -34.922
C 182.166 82.624 -34.885
C 185.164 85.093 -34.187
C 186.980 87.630 -32.598
C 189.082 90.837 -31.823
C 191.338 92.275 -30.459
C 193.504 95.686 -30.555
C 193.080 97.250 -26.041
C 193.183 100.713 -24.321
C 192.921 105.163 -22.386
C 193.473 108.242 -19.591
C 194.347 111.301 -18.197
C 197.954 115.019 -16.858
C 199.101 119.338 -17.690
C 201.619 124.223 -17.398
C 201.210 127.792 -17.287
C 199.558 131.320 -17.451
C 198.078 135.131 -19.522
C 195.767 137.353 -22.461
C 195.636 139.997 -24.059
C 193.752 142.974 -25.825
C 191.755 144.399 -26.942
C 189.366 147.555 -27.694
C 188.032 151.352 -29.237
C 186.511 152.882 -28.973
C 185.176 156.552 -30.011
C 184.634 160.718 -32.165
C 182.010 162.946 -32.157
C 180.069 165.131 -31.057
C 178.125 168.082 -29.623
C 175.267 170.115 -29.672
C 176.226 172.388 -28.449
C 179.057 174.727 -26.608
C 178.287 178.489 -25.761
C 179.925 182.718 -23.266
C 177.210 185.796 -22.714
C 176.086 188.901 -21.163
C 174.585 190.448 -19.168
C 173.258 190.718 -15.519
C 171.749 191.200 -12.811
C 171.378 192.805 -10.204
C 172.382 194.209 -7.849
C 170.561 196.889 -5.649
C 169.934 197.854 -2.138
C 171.897 193.054 2.739
C 169.753 191.661 5.660
C 167.653 192.131 8.094
C 164.949 190.776 9.947
C 162.461 189.995 12.060
C 159.871 189.470 14.078
C 158.092 187.804 16.372
C 155.758 186.504 18.368
C 153.716 185.061 20.749
C 151.381 183.945 22.733
C 149.017 182.650 24.542
C 146.627 181.126 26.231
C 143.237 180.510 26.893
C 140.015 179.319 27.105
C 136.896 177.970 28.087
C 134.258 176.388 29.783
C 131.563 175.080 30.084
C 127.536 175.339 30.330
C 124.359 173.668 30.617
C 121.172 171.981 30.736
C 118.474 170.281 30.848
C 115.388 168.610 31.134
C 112.599 166.970 31.271
C 109.861 165.387 29.537
C 107.775 164.142 27.301
C 106.339 162.290 25.283
C 104.863 159.750 23.519
C 101.506 158.135 22.396
C 100.093 156.142 19.805
C 98.824 153.616 17.561
C 97.542 151.493 15.418
C 96.358 148.916 12.866
C 94.988 147.497 10.876
C 94.298 146.285 7.904
C 93.362 145.160 4.686
C 94.106 143.925 1.305
C 94.737 143.069 -1.466
C 95.393 141.536 -4.735
C 95.985 140.418 -7.490
C 96.272 141.798 -11.416
C 96.775 142.027 -15.074
C 99.176 141.162 -17.541
C 100.139 140.636 -20.776
C 101.524 140.785 -23.472
C 102.780 141.751 -26.387
C 105.757 142.517 -28.334
C 106.625 143.441 -31.857
C 108.444 143.157 -34.907
C 110.473 145.124 -37.033
C 111.370 146.110 -40.309
C 114.646 147.090 -41.584
C 117.349 148.107 -43.683
C 118.649 149.757 -45.822
C 120.539 151.064 -48.158
C 123.207 153.398 -49.814
C 126.423 154.979 -50.116
C 128.249 157.084 -51.329
C 130.827 159.311 -51.619
C 133.942 160.106 -52.734
C 135.685 163.999 -51.846
C 138.069 167.311 -52.437
C 140.446 168.892 -50.141
C 142.895 170.858 -49.612
C 144.827 173.398 -47.862
C 146.215 175.919 -47.021
C 147.941 178.462 -45.387
C 149.419 180.040 -43.124
C 151.786 181.516 -40.991
C 152.704 184.828 -39.237
C 154.226 187.885 -37.574
C 154.266 189.291 -34.429
C 153.406 191.699 -31.450
C 153.825 193.259 -28.684
C 154.829 194.841 -25.800
C 155.009 196.680 -23.043
C 154.092 198.596 -20.472
C 153.545 199.923 -17.426
C 153.340 200.477 -14.193
C 152.890 203.004 -11.165
C 153.348 204.393 -8.071
C 150.755 204.698 -5.167
C 148.340 206.089 -2.406
C 147.251 205.205 0.653
C 146.186 205.243 3.961
C 144.107 205.243 6.517
C 141.741 205.541 8.988
C 139.983 205.469 12.012
C 137.760 204.437 14.122
C 136.452 203.401 17.431
C 133.294 202.815 19.044
C 129.628 203.220 20.990
C 126.283 201.375 21.561
C 123.953 199.733 22.942
C 120.995 198.523 24.016
C 118.275 196.851 24.859
C 114.594 195.757 24.637
C 111.926 194.595 23.597
C 109.297 193.384 22.524
C 106.424 191.671 22.286
C 103.977 188.843 22.844
C 101.220 187.828 20.550
C 98.090 186.396 19.959
C 96.546 183.997 18.224
C 93.735 182.785 15.825
C 91.337 179.925 15.477
C 88.909 178.302 14.330
C 87.310 176.489 12.011
C 85.914 174.743 9.521
C 85.051 171.807 7.799
C 83.300 170.940 4.952
C 80.430 169.961 2.174
C 80.095 168.461 -0.325
C 79.658 166.216 -3.531
C 78.871 164.638 -5.948
C 78.512 162.829 -9.121
C 78.164 162.248 -12.288
C 78.638 161.236 -15.267
C 79.803 160.566 -18.260
C 80.742 160.199 -21.387
C 82.248 159.548 -24.617
C 83.387 158.832 -27.675
C 84.792 158.629 -30.518
C 86.777 160.350 -33.503
C 88.507 160.051 -36.369
C 89.776 159.785 -39.378
C 90.637 160.711 -42.288
C 92.147 162.079 -45.558
C 94.597 163.770 -46.520
C 97.253 164.982 -48.389
C 99.295 167.202 -49.907
C 102.359 168.605 -51.772
C 104.820 170.287 -53.203
C 105.955 173.976 -54.528
C 107.932 175.631 -55.592
C 111.183 178.249 -55.842
C 113.477 180.057 -56.621
C 115.757 182.267 -58.002
C 117.694 184.865 -58.873
C 120.142 187.130 -58.943
C 123.309 188.291 -58.446
C 126.072 190.131 -57.927
C 128.913 191.496 -57.240
C 131.687 193.624 -56.631
C 134.697 194.914 -56.067
C 137.141 196.872 -55.700
C 139.261 199.671 -54.731
C 142.113 201.247 -54.943
C 143.698 204.121 -53.683
C 144.222 208.971 -54.391
C 144.771 212.275 -52.811
C 140.571 215.639 -54.339
C 140.501 217.040 -57.728
C 141.563 220.030 -60.660
C 142.835 223.116 -64.504
C 142.490 225.136 -66.014
C 139.915 226.591 -68.909
C 139.558 229.489 -69.600
C 140.080 231.828 -71.375
C 140.717 234.299 -70.903
C 141.431 236.026 -76.407
C 141.193 238.199 -79.636
C 140.718 240.743 -81.853
C 141.635 245.870 -81.379
C 140.860 248.549 -80.493
C 139.250 248.887 -83.465
C 136.495 252.049 -84.638
C 136.772 252.217 -87.616
C 137.933 250.838 -95.457
C 134.905 252.451 -98.997
C 132.989 255.151 -101.057
C 130.971 257.047 -101.366
C 128.307 259.902 -102.073
C 128.515 262.437 -104.746
C 132.343 263.835 -107.876
C 131.119 266.913 -110.109
C 134.035 269.742 -111.059
C 135.107 272.659 -113.091
C 137.964 275.590 -114.077
C 139.405 276.532 -117.188
C 140.449 279.314 -118.702
C 141.154 278.516 -124.525
C 143.213 278.893 -125.694
C 144.839 277.326 -128.227
C 145.981 279.310 -130.897
C 148.076 278.603 -133.458
C 148.714 279.723 -135.907
C 150.380 280.660 -138.559
C 151.894 277.647 -139.486
C 154.388 274.791 -139.830
C 153.720 271.837 -143.766
C 157.842 271.752 -142.534
C 161.898 270.949 -141.187
C 165.339 270.222 -140.732
C 167.558 267.502 -140.626
C 166.935 262.936 -139.867
C 167.348 259.156 -142.519
C 167.752 255.560 -140.045
C 168.317 252.376 -138.495
C 169.313 250.879 -134.440
C 170.463 250.533 -132.127
C 175.652 248.642 -131.326
C 176.610 246.753 -129.394
C 178.387 246.632 -126.276
C 181.032 245.576 -124.796
C 184.162 244.211 -122.807
C 184.373 239.735 -120.805
C 185.858 241.942 -116.302
C 188.069 241.367 -112.171
C 188.287 239.651 -107.734
C 192.278 239.916 -105.479
C 194.802 240.326 -102.252
C 195.052 241.135 -99.867
C 196.464 241.932 -96.006
C 199.278 242.408 -95.405
C 202.123 242.279 -91.476
C 203.946 244.795 -91.110
C 201.058 249.692 -85.725
C 203.918 251.352 -84.417
C 203.747 253.768 -83.143
C 202.603 258.275 -83.844
C 203.956 261.731 -84.807
C 202.677 265.439 -84.450
C 201.487 267.386 -81.998
C 201.073 265.336 -77.170
C 200.970 266.049 -73.153
C 200.502 266.874 -70.273
C 200.892 268.955 -67.828
C 200.830 270.854 -64.888
C 200.076 275.961 -64.575
C 201.506 278.234 -61.455
C 201.314 280.704 -59.193
C 199.845 282.222 -55.862
C 198.436 286.402 -53.518
C 198.011 290.686 -50.992
C 196.328 293.493 -48.684
C 194.524 296.095 -47.143
C 193.726 296.875 -43.730
C 194.158 294.795 -39.890
C 194.688 295.606 -36.365
C 195.465 298.211 -33.305
C 196.603 300.429 -31.043
C 196.459 300.059 -28.841
C 195.215 302.419 -27.083
C 192.716 302.007 -23.355
C 191.131 301.921 -19.125
C 190.095 302.361 -15.713
C 188.489 302.802 -12.908
C 188.948 302.373 -9.843
C 187.421 300.767 -7.961
C 186.463 300.306 -4.224
C 183.407 297.843 -2.869
C 183.046 295.653 -0.099
C 184.676 293.520 1.826
C 186.365 290.404 3.589
C 186.572 287.124 5.433
C 184.718 285.185 8.466
C 183.859 283.419 10.391
C 185.891 280.179 11.592
C 187.534 279.118 15.120
C 186.703 277.004 18.003
C 184.628 273.155 20.661
C 183.382 270.692 20.508
C 183.573 267.945 21.991
C 182.754 264.543 24.840
C 181.538 262.519 25.927
C 180.911 259.097 26.575
C 179.533 257.206 29.416
C 183.653 253.527 31.793
C 183.169 251.078 34.073
C 183.652 247.387 35.261
C 184.052 244.543 36.645
C 185.609 240.671 36.088
C 183.202 238.105 37.862
C 179.518 234.906 38.486
C 178.804 233.373 39.354
C 176.387 230.607 41.519
C 172.920 227.757 41.464
C 172.566 224.478 43.377
C 171.786 220.830 44.065
C 168.758 220.314 49.585
C 168.851 217.217 51.896
C 167.692 215.621 54.461
C 167.953 212.089 56.116
C 165.610 209.029 57.057
C 163.752 206.001 55.363
C 161.463 204.092 54.729
C 158.370 202.989 53.507
C 154.718 200.840 52.977
C 150.871 199.404 54.656
C 149.123 200.118 56.638
C 146.330 201.977 58.248
C 145.157 204.604 60.864
C 141.771 206.055 62.872
C 139.079 205.055 63.967
C 136.895 205.215 66.389
C 135.589 207.611 68.166
C 134.926 208.786 70.630
C 134.251 208.924 72.924
C 130.972 210.096 76.989
C 128.815 210.422 79.814
C 126.709 211.597 81.990
C 123.753 213.492 82.494
C 121.013 215.110 83.565
C 118.472 216.861 84.802
C 115.258 217.729 85.144
C 112.332 219.228 85.707
C 109.116 220.320 86.325
C 106.311 221.828 87.026
C 103.520 223.419 87.490
C 100.670 225.068 87.707
C 98.857 228.024 88.233
C 97.074 230.961 88.011
C 94.652 233.537 88.092
C 91.692 235.417 88.313
C 89.919 237.822 87.952
C 88.770 241.540 89.048
C 86.651 244.396 88.481
C 84.644 247.317 87.805
C 82.771 249.781 87.023
C 80.679 252.552 86.439
C 78.799 255.092 85.737
C 78.356 258.213 83.983
C 78.675 260.896 82.085
C 78.643 262.880 79.713
C 77.993 264.799 76.949
C 76.904 268.297 75.641
C 77.218 270.447 72.819
C 76.990 272.331 69.750
C 76.929 274.205 67.061
C 76.921 276.111 63.756
C 77.151 278.033 61.730
C 78.426 279.648 59.172
C 79.867 281.580 56.585
C 81.831 281.980 53.505
C 83.543 282.292 51.100
C 85.218 282.731 47.863
C 86.746 283.067 45.268
C 90.581 284.144 44.028
C 93.576 284.900 41.993
C 95.550 283.443 39.428
C 97.900 283.605 36.953
C 100.378 283.206 35.248
C 103.481 283.022 34.088
C 106.224 280.887 33.011
C 109.644 281.271 31.535
C 112.242 280.571 29.202
C 115.585 279.419 29.149
C 118.868 279.694 27.861
C 121.327 277.058 27.289
C 124.259 275.240 26.373
C 127.215 274.770 26.197
C 130.272 273.803 25.525
C 133.669 271.901 25.918
C 135.755 269.011 26.398
C 138.448 267.748 27.023
C 140.740 265.471 28.140
C 142.922 262.929 27.544
C 145.122 261.085 30.822
C 148.244 259.116 32.660
C 148.167 256.148 34.806
C 149.657 253.712 36.216
C 150.445 251.368 38.886
C 151.745 249.840 41.115
C 152.564 247.730 43.759
C 152.259 245.618 46.049
C 152.236 242.710 48.018
C 153.209 241.340 51.491
C 154.262 239.424 54.597
C 152.796 238.368 57.531
C 151.812 238.240 61.330
C 150.827 236.958 64.093
C 149.931 235.086 66.836
C 149.056 234.038 69.861
C 148.059 234.088 73.044
C 146.454 233.617 75.966
C 144.336 232.741 78.321
C 143.502 232.213 82.166
C 142.180 230.780 84.979
C 139.486 232.259 87.388
C 137.610 233.644 90.543
C 134.497 233.625 91.821
C 131.768 233.523 93.970
C 129.290 234.625 95.841
C 126.977 236.035 97.952
C 124.197 236.677 99.978
C 121.382 238.040 100.798
C 117.930 238.140 102.141
C 115.494 240.561 103.201
C 113.272 243.373 105.333
C 110.790 246.289 104.824
C 108.114 247.982 104.758
C 105.753 250.379 104.972
C 103.349 252.619 104.642
C 101.819 256.134 104.330
C 101.137 258.967 103.300
C 100.461 261.773 102.206
C 98.791 264.518 101.244
C 95.971 266.568 99.781
C 96.286 269.907 98.156
C 94.977 273.018 97.259
C 94.371 274.995 94.638
C 94.629 278.417 92.806
C 92.474 280.723 90.783
C 91.658 283.354 89.282
C 91.828 285.593 86.795
C 92.222 287.698 84.224
C 91.470 289.016 81.057
C 92.565 291.597 79.042
C 93.229 295.206 77.186
C 94.075 296.322 74.608
C 94.966 297.751 71.048
C 95.578 299.263 68.540
C 96.731 300.619 65.330
C 98.630 301.992 63.095
C 100.356 302.518 60.475
C 102.495 302.405 57.989
C 104.854 302.559 55.708
C 107.275 302.205 53.036
C 109.426 302.137 50.481
C 111.805 301.760 48.408
C 115.623 300.931 47.669
C 118.051 300.253 45.447
C 120.477 300.058 43.252
C 123.441 300.244 42.136
C 127.123 299.948 41.041
C 129.552 298.003 41.368
C 132.419 296.156 40.749
C 135.469 294.794 41.248
C 138.564 292.566 40.707
C 141.338 290.768 40.752
C 144.886 290.231 42.696
C 147.236 288.765 43.022
C 149.925 285.850 44.348
C 152.245 283.993 44.903
C 155.254 282.361 45.429
C 158.024 280.892 46.621
C 160.140 278.665 47.921
C 161.363 275.542 48.541
C 162.870 272.811 49.788
C 163.986 269.938 50.741
C 165.606 267.173 52.266
C 166.814 264.180 53.057
C 168.417 261.802 54.368
C 169.996 259.549 56.755
C 171.910 256.972 57.351
C 173.169 255.127 60.066
C 172.215 251.820 63.819
C 172.566 248.954 67.525
C 173.003 245.811 69.899
C 173.156 242.719 71.914
C 174.692 242.176 73.982
C 175.288 240.356 76.817
C 175.741 237.751 77.907
C 173.971 236.894 81.090
C 172.950 235.021 83.451
C 172.247 232.347 86.349
C 171.751 229.776 88.967
C 171.861 226.932 89.123
C 171.878 223.940 89.954
C 172.431 220.366 90.259
C 172.719 217.594 89.893
C 172.622 215.661 90.906
C 176.505 212.929 96.136
C 178.584 210.037 94.720
C 179.229 207.095 96.202
C 178.964 203.813 97.028
C 181.964 200.404 95.841
C 179.420 196.767 96.687
C 178.322 194.178 96.523
C 176.361 191.253 97.872
C 173.926 189.020 96.545
C 173.102 185.552 94.654
C 169.225 183.873 95.000
C 168.501 181.612 95.960
C 166.359 179.944 97.051
C 164.839 177.079 97.247
C 162.076 175.303 98.585
C 159.665 173.153 99.498
C 157.486 170.851 100.501
C 154.445 169.512 100.902
C 151.730 167.824 101.852
C 148.752 166.157 102.374
C 146.188 164.366 103.298
C 143.578 162.768 104.379
C 140.850 161.361 105.590
C 139.187 159.464 108.027
C 137.369 158.263 110.693
C 135.011 156.764 112.861
C 132.175 155.250 114.276
C 130.339 154.359 116.490
C 129.451 151.834 119.520
C 127.224 150.900 122.191
C 125.077 150.068 124.969
C 123.041 149.518 127.364
C 120.836 148.635 129.963
C 118.811 147.984 132.404
C 117.913 148.424 135.870
C 117.723 149.317 139.043
C 117.084 150.801 141.681
C 115.751 152.523 144.326
C 114.332 152.282 147.940
C 113.917 154.198 150.913
C 112.918 156.307 153.666
C 112.174 158.111 156.300
C 111.331 160.478 159.171
C 111.032 161.727 161.661
C 111.619 163.802 164.136
C 112.356 165.835 166.933
C 113.497 168.957 168.501
C 114.560 171.435 169.740
C 115.382 174.621 171.368
C 116.220 177.223 172.676
C 119.619 178.862 174.456
C 122.011 181.144 176.115
C 123.311 184.429 175.768
C 124.977 187.167 176.950
C 126.964 189.422 177.366
C 129.688 191.250 177.865
C 132.107 193.582 176.467
C 135.054 195.577 177.633
C 137.006 198.536 177.982
C 140.247 199.736 177.231
C 143.107 201.565 178.221
C 145.381 203.542 176.161
C 148.020 205.662 175.026
C 150.846 206.655 174.921
C 153.656 208.293 174.520
C 157.067 209.353 172.924
C 159.241 210.372 170.246
C 162.020 210.843 169.109
C 164.543 211.118 166.819
C 166.542 213.023 164.829
C 169.502 211.158 162.232
C 173.004 210.859 160.076
C 173.493 209.892 156.577
C 175.313 209.771 153.966
C 176.762 208.310 150.964
C 178.589 207.091 148.922
C 180.058 205.581 146.152
C 180.352 204.139 143.389
C 180.849 203.324 140.010
C 182.662 200.842 137.679
C 184.470 198.898 134.962
C 183.784 196.245 132.873
C 183.767 192.598 131.420
C 183.508 190.287 129.219
C 183.337 188.216 126.478
C 183.245 185.612 124.423
C 183.062 182.464 123.336
C 182.231 179.592 121.788
C 180.768 177.258 119.995
C 180.913 173.738 118.165
C 180.341 171.357 115.774
C 178.306 168.043 116.124
C 177.247 164.266 116.218
C 174.545 162.398 115.490
C 172.430 159.850 114.434
C 170.476 157.205 114.626
C 168.737 154.273 115.044
C 166.534 151.573 114.725
C 163.991 149.722 115.472
C 160.975 147.676 114.802
C 158.846 145.333 116.503
C 157.184 141.926 118.241
C 154.618 140.836 120.916
C 151.988 139.712 122.276
C 149.724 138.165 124.238
C 147.286 137.158 126.225
C 145.685 135.901 129.489
C 144.737 135.724 132.425
C 143.779 135.615 135.357
C 141.892 135.181 138.095
C 138.773 135.178 140.234
C 138.639 135.598 143.935
C 137.112 135.062 147.030
C 135.857 136.645 149.688
C 135.615 137.213 153.528
C 133.001 137.786 156.154
C 131.809 138.077 159.041
C 131.335 139.624 161.974
C 131.059 141.345 164.831
C 129.536 143.617 167.033
C 130.071 144.828 170.222
C 130.214 145.447 174.285
C 130.387 147.614 176.256
C 130.356 150.579 178.847
C 130.314 152.494 181.145
C 130.625 155.225 183.577
C 131.899 157.231 185.778
C 132.921 159.837 187.290
C 134.384 162.630 188.198
C 136.107 165.197 189.310
C 137.800 168.306 190.078
C 139.257 171.151 191.052
C 141.057 173.712 191.599
C 144.585 175.536 191.421
C 146.399 178.348 191.738
C 148.213 180.968 192.500
C 150.808 182.598 193.319
C 154.111 184.536 193.746
C 156.568 185.451 192.040
C 159.217 187.296 190.775
C 162.312 187.997 189.620
C 165.205 189.952 187.993
C 167.926 191.153 186.549
C 171.849 190.369 185.745
C 174.225 191.104 184.482
C 177.192 191.496 181.562
C 179.599 192.148 179.854
C 182.664 192.907 178.431
C 185.660 192.948 176.921
C 188.056 193.000 174.602
C 189.432 193.773 171.579
C 191.232 193.906 168.745
C 192.582 194.265 165.838
C 194.560 194.182 162.893
C 195.961 194.752 159.934
C 197.866 194.728 157.421
C 200.011 193.674 154.672
C 202.042 194.441 152.234
C 203.953 192.876 149.732
C 204.131 192.342 145.954
C 204.367 193.190 142.057
C 204.341 194.212 139.205
C 203.503 195.027 135.421
C 204.380 194.819 131.572
C 204.002 195.242 128.600
C 206.770 198.047 125.885
C 207.099 197.872 122.806
C 208.068 198.463 119.773
C 209.582 195.304 117.206
C 207.534 192.943 114.645
C 206.364 192.064 110.656
C 204.871 190.418 107.246
C 206.220 190.579 104.135
C 205.496 191.253 100.716
C 206.168 191.370 97.655
C 204.028 191.728 94.653
C 203.712 193.329 91.289
C 200.279 193.195 87.928
C 198.592 191.560 84.165
C 197.244 191.032 80.728
C 194.662 191.921 80.378
C 193.900 190.760 78.504
C 192.586 187.990 76.464
C 190.518 187.231 74.820
C 188.592 186.497 71.069
C 189.079 187.420 68.137
C 192.443 189.723 64.566
C 195.320 188.807 61.049
C 196.556 188.795 57.843
C 196.424 186.988 53.651
C 196.571 185.271 50.275
C 200.722 181.140 48.669
C 203.595 180.326 45.662
C 207.005 182.066 44.840
C 210.890 184.422 44.059
C 211.841 187.343 41.104
C 214.335 187.944 39.033
C 217.125 183.923 36.554
C 217.470 184.577 32.336
C 218.616 186.508 29.712
C 220.440 187.880 27.305
C 224.497 190.183 25.552
C 227.170 190.913 22.592
C 231.377 193.125 23.024
C 234.084 194.331 21.955
C 237.432 195.720 21.416
C 239.603 196.653 19.703
C 240.486 196.686 14.104
C 242.555 197.765 11.071
C 246.292 198.057 13.316
C 249.931 197.494 12.953
C 253.632 196.708 11.536
C 256.829 196.855 9.640
C 259.537 196.117 7.625
C 259.770 198.734 4.350
C 263.009 198.488 3.073
C 267.116 199.052 0.438
C 265.808 202.247 -3.353
C 268.353 203.291 -6.119
C 270.712 204.293 -8.209
C 271.992 207.446 -10.419
C 272.255 211.139 -11.003
C 269.059 213.515 -14.256
C 270.533 212.734 -17.284
C 269.810 215.656 -19.986
C 269.327 218.791 -22.996
C 269.489 218.983 -27.973
C 269.570 222.433 -30.442
C 269.602 220.280 -35.466
C 268.814 221.506 -38.658
C 267.999 222.905 -41.991
C 265.442 224.335 -43.125
C 263.665 226.671 -45.829
C 258.851 229.722 -44.119
C 255.907 231.622 -44.342
C 251.783 233.363 -45.935
C 249.606 237.739 -48.359
C 245.997 240.760 -50.207
C 244.454 241.268 -52.296
C 240.821 239.604 -55.230
C 238.376 236.999 -56.064
C 237.635 234.259 -58.648
C 233.049 233.487 -60.651
C 228.094 232.088 -59.909
C 227.950 230.960 -61.430
C 225.758 229.502 -62.667
C 223.804 228.828 -65.111
C 221.701 227.974 -67.002
C 220.907 227.454 -69.806
C 221.339 224.990 -71.723
C 220.215 224.016 -75.105
C 218.107 223.483 -77.313
C 215.118 224.128 -77.924
C 214.094 222.229 -80.916
C 211.589 219.940 -81.383
C 214.170 216.640 -83.070
C 213.877 212.829 -85.228
C 214.792 210.901 -88.307
C 217.370 210.498 -90.793
C 216.968 209.258 -94.496
C 214.328 208.111 -96.873
C 213.369 210.725 -101.650
C 212.866 211.688 -105.403
C 214.150 208.463 -108.425
C 210.497 204.972 -111.461
C 206.967 204.105 -115.979
C 203.799 200.904 -118.522
C 204.332 197.120 -118.981
C 205.503 196.229 -120.904
C 203.891 193.233 -121.196
C 211.184 190.391 -125.174
C 210.019 187.536 -126.519
C 210.187 184.974 -128.090
C 206.903 187.567 -132.093
C 205.582 186.243 -134.336
C 202.774 185.861 -135.281
C 202.526 182.408 -137.477
C 198.941 181.747 -138.296
C 196.692 179.697 -139.919
C 194.253 179.977 -141.798
C 191.841 178.996 -142.403
C 189.324 178.208 -144.300
C 187.737 175.639 -146.160
C 185.781 173.625 -148.001
C 183.865 171.824 -150.035
C 181.925 169.232 -150.884
C 180.193 166.823 -152.407
C 178.118 164.322 -153.572
C 176.360 162.082 -155.162
C 174.809 159.701 -156.732
C 173.421 157.124 -158.254
C 172.837 155.193 -161.124
C 172.813 152.882 -163.675
C 172.069 150.324 -166.001
C 170.682 147.600 -167.733
C 170.604 145.361 -169.743
C 170.238 144.068 -173.556
C 170.238 141.322 -175.886
C 170.406 138.587 -178.234
C 170.593 136.023 -180.124
C 170.597 133.311 -182.369
C 170.744 130.763 -184.362
C 172.714 128.627 -186.499
C 175.118 127.131 -188.197
C 177.444 125.281 -189.055
C 179.660 122.744 -189.680
C 181.026 120.239 -192.325
C 183.942 118.374 -193.163
C 186.628 116.012 -193.644
C 189.134 113.995 -194.273
C 192.134 111.674 -194.685
C 194.346 110.238 -195.632
C 197.489 109.421 -196.112
C 200.851 108.636 -196.874
C 204.424 108.401 -196.050
C 207.322 108.358 -195.410
C 210.847 107.797 -194.551
C 213.781 107.498 -193.853
C 217.350 109.577 -194.437
C 220.893 110.638 -194.386
C 223.527 111.183 -192.070
C 226.819 111.648 -191.282
C 229.453 112.785 -190.294
C 232.134 114.660 -189.739
C 233.938 116.810 -187.423
C 237.216 118.614 -187.267
C 240.292 119.580 -185.754
C 242.011 122.509 -184.765
C 245.034 124.335 -184.583
C 246.143 126.668 -182.005
C 248.041 128.973 -180.048
C 249.823 131.346 -179.624
C 251.879 133.659 -178.547
C 253.075 137.072 -177.053
C 253.108 139.753 -174.657
C 253.901 142.566 -173.823
C 253.780 145.599 -172.249
C 254.767 147.674 -169.740
C 253.138 151.704 -169.430
C 253.088 155.709 -168.451
C 250.562 157.608 -166.598
C 249.689 160.206 -164.976
C 247.496 162.915 -163.928
C 246.186 165.571 -163.462
C 244.101 168.228 -162.619
C 241.592 169.799 -161.602
C 239.247 171.628 -159.734
C 236.874 174.665 -159.905
C 234.653 177.710 -159.431
C 231.289 178.434 -159.609
C 227.868 179.769 -160.998
C 224.852 180.841 -160.913
C 221.725 182.129 -160.283
C 218.657 183.369 -160.520
C 215.733 184.309 -161.823
C 212.473 184.762 -162.528
C 209.191 184.603 -162.621
C 205.705 186.189 -163.666
C 202.403 187.061 -163.454
C 199.451 185.854 -165.709
C 196.421 185.730 -168.198
C 193.587 183.965 -168.615
C 190.321 183.004 -169.317
C 187.781 181.773 -171.015
C 185.258 180.722 -173.096
C 182.280 179.458 -174.428
C 180.384 177.314 -175.932
C 177.332 175.284 -176.476
C 175.815 173.293 -179.055
C 173.760 171.957 -182.429
C 173.516 168.938 -184.827
C 172.454 166.332 -186.280
C 171.595 163.943 -188.499
C 171.059 161.263 -190.352
C 171.432 158.950 -193.403
C 172.639 157.097 -195.562
C 173.887 155.220 -197.671
C 174.415 152.643 -199.751
C 174.399 149.061 -200.964
C 176.802 147.539 -203.372
C 177.614 145.187 -205.823
C 179.771 142.748 -206.560
C 182.315 141.045 -208.958
C 183.193 137.617 -210.197
C 184.601 135.452 -211.978
C 187.211 133.632 -213.029
C 189.977 131.980 -213.929
C 192.244 129.299 -213.839
C 195.175 128.382 -215.417
C 198.042 126.938 -217.988
C 200.787 125.902 -217.991
C 204.373 124.280 -217.888
C 207.045 122.991 -218.275
C 210.513 121.788 -218.252
C 213.725 121.707 -218.657
C 216.855 121.502 -218.127
C 219.943 121.866 -217.077
C 223.095 122.447 -216.359
C 226.417 122.997 -215.022
C 229.577 123.321 -213.986
C 232.427 124.171 -212.867
C 235.036 127.015 -211.910
C 237.933 127.902 -210.456
C 240.957 128.676 -209.457
C 243.633 130.367 -209.253
C 246.584 132.766 -208.637
C 247.227 135.386 -207.052
C 248.859 137.810 -205.187
C 249.931 140.863 -204.221
C 251.528 143.610 -202.045
C 252.633 146.311 -200.489
C 253.201 150.334 -200.873
C 253.943 152.765 -199.725
C 253.715 156.395 -197.662
C 254.152 159.030 -196.247
C 255.096 162.137 -195.043
C 255.458 165.377 -194.251
C 255.111 168.356 -192.792
C 254.446 170.491 -190.217
C 253.614 173.092 -188.260
C 252.715 175.258 -186.045
C 251.738 178.109 -184.172
C 250.978 180.292 -181.783
C 250.266 182.910 -180.178
C 248.788 186.067 -179.119
C 248.727 188.592 -177.051
C 246.939 191.567 -176.490
C 245.726 195.017 -176.830
C 243.429 198.455 -175.995
C 240.796 200.699 -176.023
C 239.663 202.835 -176.040
C 237.664 205.799 -174.250
C 237.665 208.952 -172.306
C 236.149 211.369 -170.751
C 234.568 214.529 -171.063
C 232.933 217.444 -170.757
C 231.506 220.404 -170.252
C 229.203 222.788 -170.715
C 227.433 225.607 -170.937
C 225.200 228.231 -171.147
C 223.513 231.021 -171.207
C 221.920 233.834 -171.501
C 220.348 236.683 -172.051
C 220.274 240.189 -172.146
C 220.337 243.533 -172.959
C 219.628 246.938 -173.603
C 218.084 250.038 -174.189
C 217.904 252.901 -175.102
C 218.687 256.827 -174.539
C 218.484 260.209 -175.760
C 218.426 263.573 -177.065
C 218.262 266.461 -178.412
C 218.040 269.754 -179.638
C 217.896 272.726 -180.914
C 219.432 275.302 -182.919
C 221.403 277.104 -184.860
C 222.795 278.401 -187.298
C 223.700 279.879 -190.254
C 224.816 283.173 -191.999
C 226.659 284.363 -194.804
C 227.950 285.551 -197.958
C 229.313 286.714 -200.703
C 230.840 287.771 -204.036
C 232.363 288.946 -206.073
C 234.691 289.252 -208.367
C 237.328 289.741 -210.671
C 239.690 288.581 -213.236
C 241.684 287.586 -215.197
C 243.850 286.575 -217.983
C 245.734 285.659 -220.173
C 249.714 284.472 -220.564
C 252.953 283.288 -221.900
C 254.276 280.628 -223.843
C 256.739 279.179 -225.716
C 258.892 277.322 -226.776
C 261.591 275.435 -227.178
C 262.962 272.075 -227.456
C 266.274 270.461 -228.127
C 268.474 268.179 -229.751
C 270.690 265.539 -228.959
C 273.799 263.933 -229.472
C 274.589 260.374 -229.294
C 276.257 257.219 -229.392
C 278.522 255.330 -228.853
C 280.696 252.882 -228.740
C 282.495 249.653 -227.456
C 282.667 246.244 -226.326
C 284.168 243.947 -225.018
C 284.726 241.068 -223.260
C 285.337 237.722 -223.176
C 285.686 235.632 -219.368
C 286.983 232.732 -216.739
C 285.025 230.610 -214.483
C 284.779 228.042 -212.615
C 283.786 226.116 -209.691
C 283.717 224.559 -207.130
C 282.874 222.813 -204.239
C 281.147 221.559 -201.950
C 279.295 219.431 -199.858
C 278.829 218.384 -196.174
C 278.207 216.768 -192.793
C 275.947 217.098 -190.214
C 274.430 218.131 -186.743
C 272.483 218.002 -184.204
C 270.309 217.322 -181.627
C 268.534 217.384 -178.824
C 267.199 218.468 -175.966
C 265.128 219.363 -173.467
C 262.508 220.069 -171.612
C 260.902 220.695 -168.036
C 258.587 220.611 -165.517
C 256.697 223.617 -163.891
C 255.322 226.268 -161.347
C 252.490 228.008 -160.821
C 249.793 229.639 -159.356
C 247.978 232.124 -158.179
C 246.421 234.832 -156.752
C 244.089 237.101 -155.465
C 242.299 239.793 -155.403
C 239.234 241.813 -154.899
C 238.271 245.262 -154.586
C 237.515 249.123 -153.206
C 237.028 252.745 -154.458
C 235.672 255.497 -155.246
C 234.899 258.742 -155.734
C 234.098 261.780 -156.751
C 234.689 265.478 -157.631
C 235.756 268.051 -158.969
C 236.824 270.588 -160.366
C 237.005 273.585 -161.859
C 235.943 276.470 -164.060
C 238.206 278.881 -165.779
C 238.870 282.024 -167.150
C 239.818 283.555 -169.961
C 242.111 286.028 -171.899
C 241.832 288.707 -174.507
C 242.759 291.094 -176.321
C 244.472 292.488 -178.840
C 246.317 293.644 -181.380
C 246.892 294.591 -184.713
C 249.481 295.903 -186.583
C 252.215 298.332 -188.463
C 253.928 298.419 -190.843
C 256.003 298.584 -194.187
C 257.713 299.137 -196.578
C 259.912 299.169 -199.517
C 262.585 299.017 -201.338
C 264.738 298.161 -203.519
C 266.883 296.580 -205.434
C 269.317 295.153 -207.116
C 271.604 293.196 -209.131
C 273.795 291.635 -211.113
C 275.937 289.782 -212.555
C 278.831 287.065 -212.341
C 280.882 284.905 -213.897
C 283.178 283.163 -215.457
C 285.944 281.666 -215.871
C 289.060 279.409 -216.069
C 290.036 276.610 -215.069
C 291.585 273.514 -214.892
C 293.355 270.935 -213.619
C 294.885 267.416 -213.290
C 296.273 264.522 -212.493
C 298.651 262.651 -209.755
C 299.809 260.299 -208.804
C 300.335 256.717 -206.711
C 301.227 254.086 -205.521
C 302.818 251.302 -204.213
C 304.184 248.889 -202.324
C 304.590 246.172 -200.433
C 303.895 243.013 -199.350
C 303.537 240.157 -197.617
C 302.827 237.322 -196.251
C 302.501 234.430 -194.221
C 301.832 231.419 -192.984
C 301.728 228.828 -191.190
C 301.491 226.541 -188.365
C 301.662 223.503 -187.182
C 301.314 221.779 -184.137
C 301.758 219.542 -180.438
C 303.294 216.821 -177.979
C 304.198 213.489 -175.197
C 304.875 209.508 -173.632
C 306.136 209.336 -169.816
C 306.828 207.513 -166.528
C 308.397 208.365 -163.690
C 309.515 207.783 -162.976
C 312.256 204.743 -162.154
C 314.441 202.511 -159.939
C 314.634 199.149 -157.510
C 315.806 196.249 -158.956
C 317.273 192.760 -158.310
C 319.882 190.475 -157.935
C 319.305 186.922 -155.658
C 319.094 184.020 -154.213
C 320.291 181.945 -151.597
C 320.978 179.589 -149.306
C 321.709 177.076 -147.256
C 322.087 175.589 -144.282
C 322.916 173.671 -141.682
C 323.347 171.841 -138.786
C 324.122 169.832 -136.337
C 325.088 167.983 -133.850
C 326.224 166.295 -131.253
C 328.397 163.942 -129.822
C 330.930 162.228 -128.242
C 332.961 160.291 -126.090
C 334.287 158.458 -123.403
C 336.433 157.128 -121.764
C 339.017 154.077 -121.164
C 341.634 152.611 -119.171
C 344.369 151.229 -117.265
C 346.769 150.196 -115.434
C 349.323 148.793 -113.457
C 351.750 147.653 -111.642
C 355.295 147.440 -111.011
C 358.582 147.748 -111.053
C 361.483 148.719 -110.596
C 364.486 149.899 -109.443
C 368.093 148.973 -108.316
C 371.384 150.315 -108.099
C 374.537 151.868 -107.280
C 377.500 153.150 -106.711
C 380.804 154.940 -106.052
C 383.494 155.715 -105.926
C 386.251 157.336 -106.666
C 389.306 158.862 -107.581
C 391.320 161.691 -108.782
C 392.903 163.943 -109.893
C 395.012 166.814 -110.779
C 396.701 169.168 -111.669
C 398.490 170.575 -115.165
C 400.351 172.602 -117.637
C 400.505 175.937 -118.843
C 402.034 178.475 -120.545
C 402.700 180.684 -122.515
C 403.317 182.482 -125.235
C 402.187 185.102 -127.492
C 403.471 186.953 -130.484
C 404.202 189.865 -132.401
C 403.442 191.285 -135.549
C 404.530 193.000 -138.444
C 402.697 195.385 -140.511
C 401.770 197.759 -143.012
C 401.637 198.846 -145.803
C 401.330 200.619 -148.541
C 399.703 202.057 -151.795
C 397.099 203.606 -153.733
C 395.862 204.362 -156.405
C 393.479 205.122 -158.735
C 391.723 207.414 -160.535
C 388.621 206.138 -163.317
C 386.194 206.342 -166.644
C 382.551 206.029 -166.875
C 379.834 206.434 -168.486
C 376.520 205.578 -169.723
C 374.163 204.801 -171.406
C 371.066 203.856 -172.682
C 368.075 202.938 -172.785
C 364.577 202.754 -173.030
C 361.710 200.785 -174.702
C 358.563 199.416 -176.327
C 356.087 197.156 -175.530
C 354.007 193.826 -175.467
C 351.452 191.936 -175.079
C 348.404 190.381 -174.733
C 345.926 188.182 -174.530
C 344.308 185.273 -174.321
C 342.335 182.696 -173.426
C 340.265 180.671 -171.871
C 337.826 177.540 -171.938
C 335.095 175.605 -171.225
C 334.993 172.216 -169.287
C 334.485 168.450 -168.311
C 333.634 166.655 -165.595
C 332.296 164.267 -163.452
C 332.154 161.567 -161.569
C 332.165 158.553 -159.924
C 331.529 155.883 -157.754
C 332.118 153.845 -155.313
C 331.315 151.854 -152.293
C 332.720 149.178 -150.349
C 333.935 145.464 -148.893
C 336.552 143.832 -146.566
C 337.879 142.399 -144.073
C 339.693 140.456 -141.999
C 341.641 139.033 -139.744
C 344.734 137.164 -138.427
C 347.653 136.437 -137.717
C 350.580 135.777 -136.994
C 353.327 134.802 -135.336
C 355.655 134.317 -132.396
C 359.371 134.068 -132.544
C 362.423 132.941 -131.276
C 365.408 133.985 -130.203
C 369.295 133.853 -130.252
C 372.166 133.865 -127.843
C 375.139 133.598 -126.876
C 378.330 134.584 -126.604
C 381.461 135.759 -126.521
C 384.143 137.552 -125.132
C 387.449 138.195 -125.892
C 391.535 138.086 -126.342
C 393.845 139.872 -126.628
C 396.921 142.327 -126.745
C 399.523 143.801 -126.848
C 402.377 146.065 -127.297
C 404.802 147.688 -128.702
C 406.679 150.015 -129.790
C 407.963 152.649 -131.267
C 409.388 155.032 -133.022
C 410.575 158.009 -134.712
C 411.934 160.681 -136.187
C 412.798 163.161 -137.975
C 412.691 165.102 -141.444
C 413.373 167.870 -143.224
C 414.458 170.372 -145.042
C 415.363 171.914 -147.662
C 415.886 173.851 -150.951
C 414.195 175.135 -153.249
C 413.091 177.260 -155.756
C 411.855 178.256 -158.736
C 410.397 180.562 -161.455
C 408.996 182.089 -164.031
C 407.777 181.589 -167.894
C 406.494 182.614 -170.148
C 403.481 183.615 -172.869
C 401.745 184.639 -175.122
C 400.260 185.738 -178.051
C 398.565 186.145 -180.918
C 396.122 186.686 -183.124
C 393.194 188.028 -184.243
C 390.305 188.722 -185.812
C 387.418 189.636 -186.923
C 384.368 190.142 -188.665
C 381.464 191.274 -189.819
C 378.854 191.759 -191.521
C 375.810 191.281 -193.462
C 373.407 192.535 -195.282
C 370.530 191.503 -197.019
C 366.517 192.891 -197.510
C 362.873 192.291 -199.461
C 360.671 193.183 -201.631
C 357.139 193.697 -202.585
C 354.035 193.554 -204.712
C 353.437 194.609 -207.398
C 350.262 195.263 -207.767
C 348.466 195.357 -208.938
C 345.302 197.427 -209.503
C 342.661 197.442 -212.845
C 341.851 197.278 -215.582
C 339.458 194.158 -216.602
C 336.231 191.609 -217.730
C 333.594 191.916 -219.515
C 330.623 191.072 -221.175
C 327.543 188.551 -220.792
C 325.294 187.304 -222.787
C 322.306 186.833 -225.287
C 320.157 187.501 -228.012
C 316.767 187.340 -229.438
C 314.262 184.419 -230.450
C 311.315 186.117 -232.686
C 309.073 183.964 -236.219
C 305.670 184.625 -238.450
C 303.244 186.688 -239.306
C 302.009 188.045 -242.434
C 300.978 191.006 -241.858
C 299.513 194.093 -243.330
C 302.528 199.252 -242.812
C 302.416 201.439 -244.254
C 301.742 204.387 -247.169
C 300.235 207.236 -250.576
C 300.247 209.009 -252.801
C 298.151 211.345 -255.753
C 298.838 213.571 -257.108
C 296.360 216.845 -259.064
C 296.303 220.129 -260.238
C 296.882 223.532 -264.126
C 298.808 227.049 -265.413
C 296.246 228.988 -266.477
C 293.567 229.346 -269.473
C 290.572 231.148 -270.377
C 289.352 233.355 -270.525
C 286.694 234.884 -272.033
C 282.709 237.501 -272.598
C 279.994 239.716 -275.019
C 277.778 241.717 -276.211
C 273.989 243.314 -276.020
C 271.400 244.428 -278.162
C 268.307 246.329 -279.417
C 264.635 247.668 -279.461
C 261.525 244.722 -281.816
C 260.232 243.506 -283.611
C 257.702 241.296 -285.868
C 255.144 238.565 -286.898
C 255.019 235.623 -288.880
C 252.709 232.955 -290.448
C 249.397 234.622 -292.319
C 246.241 234.060 -292.291
C 246.994 236.851 -294.829
C 246.100 240.595 -296.166
C 245.176 244.465 -297.096
C 244.107 248.548 -295.170
C 244.902 252.740 -294.037
C 244.924 256.448 -293.784
C 244.946 259.788 -291.621
C 245.747 262.023 -289.408
C 247.043 264.257 -289.806
C 250.066 266.867 -287.911
C 250.742 268.145 -284.675
C 250.885 269.826 -282.878
C 252.909 272.942 -281.674
C 254.679 274.656 -279.505
C 256.197 279.022 -279.809
C 256.813 282.577 -278.705
C 255.629 286.112 -276.223
C 257.015 288.692 -276.356
C 258.213 291.006 -277.586
C 257.772 293.590 -281.158
C 257.955 296.199 -281.946
C 258.990 297.590 -285.231
C 261.800 300.524 -284.572
C 259.208 302.504 -288.884
C 259.638 303.537 -292.994
C 260.848 304.811 -295.717
C 262.964 307.915 -297.064
C 266.058 309.994 -298.046
C 266.419 312.693 -299.587
C 266.258 315.111 -303.079
C 268.161 318.276 -305.320
C 267.469 321.326 -306.797
C 267.030 325.202 -309.424
C 268.354 326.944 -311.826
C 267.878 328.340 -315.051
C 267.983 329.926 -318.008
C 268.328 331.347 -320.994
C 267.517 333.439 -323.478
C 267.072 335.047 -326.366
C 266.535 337.118 -329.076
C 266.265 338.680 -331.926
C 265.787 340.101 -334.805
C 265.066 341.447 -337.730
C 265.132 341.407 -341.237
C 264.516 341.086 -344.608
C 263.909 341.554 -348.061
C 263.171 342.859 -351.238
C 262.384 342.769 -354.142
C 263.291 342.016 -358.009
C 262.224 341.870 -361.446
C 261.104 341.564 -364.862
C 259.898 341.367 -367.810
C 258.817 341.241 -371.159
C 257.688 341.036 -374.186
C 256.177 339.047 -376.789
C 254.778 336.667 -378.600
C 252.749 334.762 -379.949
C 250.122 333.222 -381.520
C 248.813 331.679 -384.842
C 246.513 329.259 -386.084
C 243.759 327.307 -387.360
C 241.417 325.370 -388.589
C 238.530 323.154 -389.733
C 236.914 321.208 -390.938
C 235.171 318.445 -391.258
C 233.490 315.373 -391.749
C 231.417 312.559 -390.616
C 229.864 310.227 -389.635
C 227.542 307.555 -388.666
C 225.747 305.280 -387.778
C 226.131 301.339 -386.464
C 225.439 297.925 -385.222
C 223.682 296.296 -382.602
C 222.291 293.536 -381.147
C 221.610 291.260 -379.261
C 221.683 288.587 -377.295
C 221.529 287.278 -373.903
C 221.480 283.943 -372.200
C 220.236 281.513 -369.912
C 221.338 279.582 -367.161
C 221.401 276.479 -365.467
C 221.563 275.838 -361.877
C 221.656 274.271 -358.671
C 222.558 272.220 -356.680
C 222.997 270.183 -354.151
C 224.465 268.778 -350.807
C 225.436 268.937 -347.348
C 226.910 267.803 -344.944
C 228.600 267.701 -341.974
C 228.643 267.211 -338.607
C 232.332 267.720 -336.344
C 235.025 267.079 -333.288
C 236.718 269.519 -331.143
C 238.364 270.218 -328.509
C 240.919 271.851 -326.496
C 243.330 272.495 -324.833
C 245.893 273.969 -322.996
C 247.709 276.169 -321.708
C 249.263 278.473 -319.561
C 252.714 279.726 -318.374
C 255.808 281.082 -316.637
C 257.875 283.822 -316.938
C 261.003 286.002 -317.875
C 263.074 288.439 -317.708
C 265.107 291.120 -316.997
C 267.480 293.440 -317.002
C 270.050 295.312 -318.010
C 272.106 297.835 -318.872
C 273.411 300.765 -319.591
C 276.603 303.065 -320.121
C 278.580 305.857 -320.013
C 279.925 307.963 -323.013
C 282.257 309.769 -325.600
C 282.271 312.600 -327.418
C 283.224 315.500 -329.080
C 284.121 317.454 -331.577
C 285.327 319.202 -334.276
C 286.214 321.690 -336.570
C 286.036 323.382 -339.320
C 285.994 326.430 -341.427
C 286.272 327.345 -344.891
C 287.655 328.270 -348.715
C 286.511 328.388 -352.403
C 285.597 329.476 -355.233
C 285.120 330.043 -358.522
C 284.112 330.534 -361.629
C 283.558 329.674 -365.337
C 282.600 328.283 -367.925
C 281.583 326.879 -370.479
C 280.310 326.311 -373.529
C 278.083 326.813 -376.543
C 276.993 324.178 -378.942
C 275.947 323.159 -382.115
C 273.473 321.604 -383.730
C 272.178 318.893 -386.200
C 269.705 318.550 -388.996
C 268.244 317.201 -391.423
C 266.207 314.964 -392.862
C 264.166 312.598 -394.059
C 261.076 311.316 -395.126
C 259.851 308.359 -396.423
C 258.701 305.229 -398.830
C 256.735 303.055 -398.957
C 253.907 300.325 -399.190
C 251.953 298.139 -399.783
C 249.539 295.374 -399.862
C 248.306 292.385 -399.691
C 246.579 289.848 -398.852
C 245.075 287.392 -397.279
C 243.865 284.700 -395.838
C 242.274 282.095 -393.887
C 240.714 279.581 -392.335
C 239.657 277.235 -390.469
C 240.332 274.522 -387.642
C 239.129 272.250 -385.478
C 237.994 269.726 -383.722
C 238.089 266.975 -382.145
C 238.429 263.947 -379.787
C 239.470 263.277 -376.914
C 239.810 261.881 -373.759
C 241.293 260.485 -371.065
C 241.757 259.152 -367.481
C 242.679 258.039 -364.508
C 245.754 256.335 -362.435
C 246.807 255.464 -360.004
C 248.783 255.482 -356.318
C 250.000 254.929 -353.608
C 251.469 253.720 -350.714
C 253.478 252.844 -348.174
C 255.275 252.914 -345.365
C 256.032 253.903 -342.190
C 257.509 254.691 -339.276
C 258.555 255.746 -336.413
C 260.327 256.565 -333.450
C 261.247 257.558 -330.415
C 262.850 258.103 -327.754
C 265.447 258.985 -325.358
C 266.488 259.146 -322.268
C 269.305 260.167 -320.428
C 270.274 257.074 -316.946
C 272.509 255.787 -314.745
C 273.996 255.841 -312.155
C 272.229 253.873 -309.918
C 272.607 255.249 -307.271
C 275.121 256.935 -304.037
C 278.448 257.965 -301.407
C 280.022 259.281 -299.503
C 283.987 262.566 -299.057
C 284.712 266.152 -297.894
C 284.951 269.314 -294.658
C 287.970 271.312 -293.410
C 289.989 271.814 -289.816
C 292.306 272.034 -289.096
C 294.941 270.373 -286.543
C 297.437 271.713 -284.068
C 297.665 271.777 -278.225
C 299.815 270.954 -275.933
C 302.175 272.127 -273.560
C 304.444 272.642 -271.140
C 306.866 272.971 -268.886
C 308.257 274.103 -266.061
C 310.267 275.106 -263.595
C 311.962 276.055 -260.741
C 314.011 276.892 -258.346
C 316.052 277.957 -256.057
C 318.070 279.277 -253.805
C 321.256 280.295 -252.747
C 324.159 281.959 -251.940
C 326.926 283.495 -250.362
C 329.176 284.917 -248.068
C 331.537 286.556 -247.176
C 335.530 287.028 -246.748
C 338.288 289.102 -245.718
C 341.052 291.249 -244.840
C 343.336 293.313 -244.000
C 346.005 295.369 -242.977
C 348.390 297.387 -242.126
C 350.738 299.960 -243.063
C 352.519 302.257 -244.628
C 353.539 304.915 -245.837
C 354.453 308.132 -246.582
C 357.399 310.655 -246.888
C 358.367 313.627 -248.595
C 359.081 316.949 -249.811
C 359.894 319.868 -251.061
C 360.515 323.322 -252.558
C 361.559 325.558 -253.885
C 361.983 327.792 -256.252
C 362.666 330.077 -258.863
C 361.683 332.184 -261.708
C 360.888 333.764 -264.092
C 359.928 336.129 -266.730
C 359.117 337.952 -269.011
C 359.127 337.916 -273.183
C 358.685 338.810 -276.745
C 356.158 339.950 -278.962
C 355.108 341.312 -281.914
C 353.786 341.791 -284.602
C 352.762 341.612 -287.753
C 350.011 340.960 -290.044
C 349.356 341.098 -293.729
C 347.520 342.007 -296.643
C 345.947 340.492 -299.424
C 345.278 340.486 -302.897
C 342.280 339.356 -304.644
C 339.850 338.576 -307.141
C 338.924 337.502 -309.782
C 337.349 336.693 -312.540
C 335.229 334.558 -315.041
C 332.414 332.565 -316.058
C 331.068 330.661 -318.009
C 329.012 328.193 -319.178
C 326.132 327.214 -320.704
C 325.240 322.983 -321.240
C 323.600 319.651 -323.031
C 321.604 316.965 -321.538
C 319.620 314.494 -321.842
C 318.259 311.191 -321.142
C 317.427 308.313 -321.257
C 316.270 305.086 -320.653
C 315.152 302.592 -319.128
C 313.144 300.060 -317.754
C 312.937 296.243 -317.229
C 312.085 292.573 -316.749
C 312.338 290.230 -314.236
C 313.681 287.193 -312.140
C 313.595 284.760 -310.060
C 312.942 282.150 -307.917
C 313.147 279.508 -305.919
C 314.443 277.071 -304.046
C 315.253 274.950 -301.560
C 315.567 273.413 -298.672
C 316.533 270.170 -296.596
C 316.373 267.777 -294.155
C 318.971 267.050 -291.332
C 321.621 265.330 -289.005
C 322.500 265.353 -285.757
C 323.548 264.437 -282.572
C 325.580 264.004 -280.015
C 327.954 263.380 -277.614
C 329.657 262.795 -274.614
C 331.614 263.491 -272.135
C 332.676 263.614 -268.587
C 335.641 264.245 -266.656
C 339.309 263.951 -264.695
C 342.195 266.126 -263.330
C 344.131 267.645 -261.335
C 346.770 268.991 -259.726
C 349.081 270.792 -258.202
C 352.452 272.601 -257.804
C 354.819 274.542 -258.227
C 357.138 276.531 -258.667
C 359.591 278.757 -258.140
C 361.393 281.666 -256.533
C 363.878 283.902 -258.181
C 366.641 286.036 -258.060
C 367.651 289.126 -258.817
C 370.149 291.590 -260.498
C 371.897 294.818 -259.738
C 373.933 297.172 -260.129
C 375.120 299.926 -261.624
C 376.122 302.634 -263.314
C 376.354 306.082 -263.935
C 377.887 308.166 -266.222
C 380.491 310.551 -268.330
C 380.507 312.826 -270.182
C 380.468 316.041 -272.456
C 380.909 318.450 -274.174
C 380.885 321.237 -276.563
C 381.105 322.886 -279.341
C 380.432 324.709 -281.860
C 379.155 326.085 -284.551
C 378.162 327.270 -287.450
C 376.555 328.639 -290.394
C 375.293 330.084 -293.129
C 373.878 330.932 -295.846
C 372.298 329.936 -299.356
C 370.545 330.816 -302.085
C 369.251 331.803 -304.929
C 368.604 331.739 -308.034
C 367.414 331.256 -311.666
C 365.372 329.529 -313.289
C 363.028 328.503 -315.629
C 361.496 326.551 -317.919
C 358.793 325.268 -320.344
C 356.738 323.702 -322.408
C 356.399 320.509 -324.927
C 354.812 318.942 -326.602
C 352.179 315.967 -327.907
C 350.313 314.102 -329.383
C 348.545 312.068 -331.558
C 347.194 309.575 -333.352
C 345.274 307.025 -334.318
C 342.417 305.166 -334.442
C 340.099 302.751 -334.736
C 337.606 300.705 -334.725
C 335.337 297.993 -335.028
C 332.662 296.024 -335.120
C 330.680 293.613 -335.574
C 329.191 290.292 -335.709
C 326.731 288.346 -336.614
C 325.780 284.964 -336.461
C 322.509 282.287 -333.087
C 321.499 279.860 -330.083
C 317.006 277.795 -331.128
C 316.993 273.662 -329.246
C 315.841 271.270 -328.934
C 316.360 266.499 -330.562
C 315.271 262.824 -330.877
C 314.803 258.808 -332.497
C 313.541 255.010 -334.286
C 313.020 251.419 -332.550
C 308.636 250.406 -327.789
C 304.475 247.997 -326.516
C 303.150 245.206 -325.605
C 301.777 241.545 -326.248
C 300.804 236.819 -324.042
C 299.827 234.239 -323.425
C 294.911 231.927 -321.922
C 292.582 230.557 -320.420
C 289.990 228.627 -319.871
C 286.802 228.831 -318.454
C 282.836 227.531 -318.645
C 282.998 224.062 -317.938
C 282.762 220.781 -316.494
C 281.166 218.587 -318.873
C 278.807 215.675 -316.722
C 275.542 213.030 -317.674
C 271.830 211.462 -317.553
C 270.521 208.251 -316.432
C 267.906 206.895 -314.839
C 266.157 205.117 -312.373
C 263.160 202.876 -311.904
C 262.378 200.139 -311.086
C 262.963 197.744 -309.767
C 265.197 195.624 -305.499
C 263.305 191.894 -302.819
C 263.539 189.670 -300.030
C 262.273 187.295 -298.828
C 262.145 184.501 -296.788
C 260.956 181.143 -298.093
C 264.546 177.673 -298.773
C 266.510 174.355 -299.737
C 269.382 171.615 -301.197
C 271.268 168.231 -298.776
C 272.774 165.174 -296.424
C 274.943 163.030 -297.018
C 276.224 159.694 -296.061
C 277.166 157.166 -295.603
C 279.898 156.027 -292.517
C 282.607 154.051 -293.359
C 281.489 149.707 -292.944
C 282.440 147.887 -291.691
C 282.112 145.213 -293.064
C 286.487 141.896 -293.177
C 288.091 139.268 -291.341
C 288.809 136.473 -290.780
C 289.637 134.762 -288.338
C 292.773 132.762 -286.006
C 294.968 130.682 -284.285
C 296.497 129.339 -280.717
C 299.070 127.811 -277.771
C 297.540 124.893 -274.917
C 298.961 122.460 -273.634
C 296.421 119.521 -269.808
C 298.026 118.383 -266.911
C 299.644 116.764 -263.678
C 299.310 114.706 -260.375
C 297.930 115.478 -258.054
C 296.517 115.639 -255.533
C 293.114 114.329 -253.654
C 290.927 113.151 -253.492
C 287.770 116.261 -250.394
C 283.740 115.555 -248.951
C 278.792 116.013 -250.279
C 277.001 114.858 -253.516
C 274.488 112.684 -257.077
C 271.658 112.290 -256.915
C 269.580 109.440 -257.390
C 267.047 108.109 -259.085
C 264.995 105.179 -258.194
C 263.180 103.357 -257.819
C 260.588 100.400 -260.098
C 258.248 98.078 -260.119
C 255.055 95.957 -263.171
C 252.036 95.759 -264.851
C 250.089 95.601 -267.480
C 247.872 93.878 -270.676
C 246.192 92.866 -274.601
C 245.141 91.093 -277.713
C 242.893 89.834 -281.173
C 241.866 86.767 -284.142
C 239.175 87.415 -285.709
C 236.586 88.134 -288.244
C 234.065 90.936 -289.087
C 230.722 91.505 -290.909
C 231.407 93.920 -295.419
C 229.855 95.107 -298.912
C 230.194 94.918 -302.137
C 229.969 96.654 -305.222
C 229.995 97.777 -308.386
C 229.848 98.668 -311.585
C 230.603 100.532 -314.261
C 230.720 102.143 -317.179
C 231.334 103.830 -320.128
C 231.416 105.261 -323.057
C 231.373 106.879 -325.871
C 231.260 108.731 -328.599
C 229.598 109.902 -331.458
C 227.798 111.626 -333.831
C 226.657 113.460 -336.633
C 226.392 115.412 -339.541
C 225.023 117.157 -341.576
C 222.507 117.593 -344.711
C 220.862 119.780 -347.052
C 219.089 121.990 -349.286
C 217.634 124.128 -351.156
C 216.048 126.298 -353.430
C 214.545 128.392 -355.390
C 211.688 130.491 -356.055
C 208.843 132.162 -355.940
C 206.674 134.309 -355.435
C 204.767 137.130 -355.059
C 201.957 139.345 -356.585
C 199.402 141.648 -355.662
C 197.276 144.438 -354.812
C 195.157 146.830 -354.082
C 192.867 149.667 -352.957
C 190.701 151.376 -352.467
C 188.231 152.798 -350.839
C 185.404 154.188 -349.234
C 183.583 155.399 -346.280
C 182.082 156.235 -343.860
C 180.328 157.752 -341.015
C 178.851 158.851 -338.607
C 175.949 157.589 -335.889
C 173.552 157.412 -333.077
C 173.446 157.937 -329.568
C 171.774 158.407 -326.625
C 170.681 158.120 -323.810
C 169.223 157.059 -321.024
C 169.645 155.860 -317.615
C 167.488 154.931 -314.697
C 166.484 155.008 -311.281
C 165.973 152.798 -308.567
C 164.009 151.794 -305.803
C 165.092 150.307 -302.651
C 165.183 148.914 -299.365
C 164.228 147.144 -297.142
C 163.567 145.616 -294.320
C 163.771 142.916 -291.495
C 165.444 140.813 -289.106
C 165.452 138.468 -287.171
C 166.619 135.840 -285.323
C 167.739 134.557 -282.377
C 168.983 130.389 -282.108
C 169.643 126.738 -280.310
C 172.676 124.683 -280.288
C 174.399 122.303 -279.060
C 176.597 119.403 -279.093
C 177.770 116.649 -278.908
C 179.745 113.786 -279.014
C 182.161 111.891 -279.625
C 185.083 109.948 -279.489
C 186.502 106.464 -280.346
C 188.291 103.130 -280.674
C 190.432 101.622 -282.914
C 191.710 99.291 -285.803
C 193.799 97.581 -287.525
C 196.359 95.742 -288.903
C 198.243 93.799 -290.823
C 199.255 91.977 -293.427
C 200.946 90.653 -296.020
C 203.113 90.023 -298.410
C 204.682 87.502 -301.045
C 207.063 85.940 -302.943
C 207.445 85.984 -306.829
C 207.684 84.932 -310.601
C 209.346 85.878 -313.369
C 211.074 85.903 -316.385
C 211.585 86.169 -319.629
C 211.800 86.196 -323.056
C 212.877 86.460 -326.375
C 213.112 87.784 -329.315
C 214.836 88.908 -332.397
C 214.023 89.974 -335.732
C 212.977 90.140 -339.765
C 211.455 92.517 -342.403
C 211.171 94.486 -344.868
C 210.183 96.151 -347.628
C 209.250 98.238 -350.011
C 206.813 99.963 -352.436
C 204.453 101.610 -353.562
C 202.101 103.299 -354.633
C 200.276 105.492 -356.393
C 199.479 108.681 -358.264
C 196.115 110.244 -358.623
C 193.819 112.220 -360.362
C 191.868 114.913 -360.071
C 188.419 116.683 -360.378
C 186.992 119.928 -361.599
C 184.778 121.990 -362.430
C 182.275 124.138 -361.845
C 179.771 126.192 -361.003
C 178.356 129.295 -360.166
C 175.228 130.559 -359.433
C 171.427 132.125 -359.553
C 169.581 133.752 -357.955
C 167.255 136.156 -355.877
C 165.183 137.936 -354.657
C 162.869 139.896 -352.589
C 160.390 140.646 -350.645
C 158.654 141.670 -348.183
C 157.315 142.238 -345.242
C 155.685 142.553 -342.408
C 154.394 143.051 -339.060
C 152.997 143.671 -336.089
C 151.859 143.732 -333.122
C 150.722 141.805 -329.836
C 149.796 141.905 -326.606
C 148.455 142.057 -323.620
C 146.746 141.105 -321.123
C 145.137 139.618 -317.954
C 145.802 137.563 -315.691
C 146.004 135.978 -312.614
C 145.913 133.494 -310.328
C 146.360 131.650 -306.976
C 146.688 129.620 -304.386
C 145.928 125.842 -303.045
C 146.210 123.909 -301.054
C 147.795 120.776 -298.782
C 148.475 118.627 -296.768
C 148.644 116.107 -294.399
C 148.906 113.246 -292.665
C 150.143 110.595 -291.065
C 152.434 108.883 -289.207
C 154.376 106.572 -287.730
C 156.561 104.709 -286.261
C 158.534 102.110 -284.866
C 160.751 100.296 -283.181
C 162.353 97.931 -281.847
C 164.062 94.771 -281.242
C 165.562 92.733 -279.179
C 167.122 89.582 -279.170
C 168.781 87.485 -277.620
C 170.520 85.476 -276.669
C 172.333 83.641 -275.704
C 173.260 81.815 -275.048
C 175.785 79.650 -274.752
C 179.075 78.450 -272.589
C 182.267 79.114 -270.374
C 185.055 79.498 -268.751
C 188.505 78.689 -268.603
C 191.786 78.327 -267.991
C 194.963 77.883 -267.120
C 198.279 77.950 -267.573
C 201.583 77.504 -267.508
C 205.033 77.500 -267.640
C 208.260 77.083 -267.411
C 211.450 76.486 -267.354
C 214.661 75.741 -267.510
C 217.414 73.779 -266.576
C 219.974 71.495 -266.291
C 223.067 69.792 -266.085
C 226.455 68.871 -266.190
C 228.801 66.985 -266.216
C 231.316 64.474 -264.288
C 234.085 62.176 -264.443
C 236.749 59.750 -264.633
C 239.115 57.648 -265.035
C 241.828 55.411 -265.229
C 244.244 53.278 -265.537
C 245.305 49.872 -266.071
C 245.491 46.625 -266.638
C 245.668 43.849 -267.990
C 246.309 41.084 -269.910
C 248.184 37.683 -270.134
C 248.001 34.489 -271.700
C 248.177 31.531 -273.759
C 248.278 28.716 -275.436
C 248.208 25.587 -277.618
C 248.197 22.964 -278.604
C 247.011 20.154 -279.817
C 245.770 17.020 -280.884
C 243.439 14.892 -282.766
C 241.455 13.194 -284.176
C 239.369 11.022 -286.276
C 237.521 9.256 -287.904
C 234.083 6.966 -287.317
C 231.144 4.777 -287.817
C 228.301 4.494 -289.924
C 225.666 2.762 -291.238
C 222.892 1.834 -292.044
C 219.729 0.830 -292.091
C 216.274 1.639 -292.895
C 212.939 -0.066 -292.903
C 209.822 -1.037 -294.326
C 206.356 -0.754 -293.683
C 203.153 -2.252 -293.613
C 199.901 -0.724 -294.255
C 196.410 -0.159 -294.741
C 193.499 -0.445 -294.085
C 190.224 -0.539 -294.007
C 186.557 0.583 -293.231
C 183.789 2.878 -293.175
C 181.029 3.695 -292.198
C 178.410 5.697 -291.295
C 175.438 7.190 -292.017
C 173.506 9.795 -289.107
C 170.378 11.675 -287.189
C 169.928 15.231 -286.430
C 168.056 17.669 -285.597
C 167.128 20.734 -283.867
C 165.905 22.784 -282.054
C 165.020 25.627 -280.251
C 165.093 28.549 -279.130
C 164.576 31.962 -278.485
C 163.970 34.497 -275.640
C 163.032 37.328 -273.288
C 164.658 39.858 -271.607
C 166.331 41.864 -268.676
C 167.404 44.415 -267.066
C 168.196 47.453 -265.659
C 169.301 49.893 -263.701
C 170.912 51.473 -261.245
C 172.856 53.518 -259.407
C 175.019 55.770 -258.381
C 176.431 58.114 -255.505
C 177.774 60.889 -254.020
C 181.253 61.235 -252.279
C 184.106 61.824 -249.652
C 187.236 63.058 -249.580
C 190.171 64.673 -248.654
C 193.212 65.061 -247.447
C 196.254 65.256 -245.865
C 199.454 66.177 -244.791
C 202.667 65.942 -244.515
C 206.162 67.173 -244.456
C 209.425 66.043 -243.461
C 212.849 65.006 -241.317
C 215.984 62.758 -241.522
C 218.989 61.813 -241.850
C 221.995 60.313 -241.573
C 224.874 58.717 -241.842
C 227.373 55.835 -241.340
C 228.712 53.052 -241.429
C 230.025 50.263 -241.582
C 232.260 47.793 -241.972
C 235.218 45.945 -243.434
C 235.681 42.248 -243.525
C 237.718 39.413 -243.605
C 238.368 36.651 -245.366
C 238.867 32.803 -245.627
C 241.177 30.344 -247.261
C 242.474 27.555 -247.879
C 242.525 24.464 -249.169
C 242.308 21.405 -250.507
C 242.759 19.005 -253.031
C 242.172 15.632 -253.480
C 242.354 11.524 -253.558
C 241.393 9.230 -255.113
C 240.287 6.215 -257.393
C 239.687 3.656 -258.821
C 238.389 0.806 -260.736
C 236.617 -1.780 -261.549
C 234.644 -3.764 -263.064
C 232.110 -5.217 -264.557
C 229.505 -6.858 -265.703
C 226.592 -8.243 -267.352
C 224.046 -9.769 -268.885
C 221.292 -10.860 -270.037
C 217.349 -11.263 -269.714
C 214.419 -12.167 -271.089
C 211.655 -13.480 -272.263
C 208.752 -14.756 -272.182
C 205.035 -15.754 -272.021
C 202.230 -14.422 -271.639
C 198.852 -13.687 -271.899
C 195.705 -12.915 -270.949
C 192.009 -11.861 -271.205
C 188.874 -10.853 -270.901
C 185.848 -10.262 -268.228
C 183.273 -9.331 -267.698
C 180.122 -6.763 -266.715
C 177.495 -5.384 -266.139
C 174.302 -4.356 -265.278
C 171.524 -3.124 -263.856
C 169.122 -1.047 -262.835
C 167.100 1.693 -263.028
C 165.080 4.312 -262.439
C 163.311 7.005 -262.287
C 161.236 9.753 -261.431
C 159.308 12.460 -261.434
C 157.329 14.780 -260.628
C 155.644 17.474 -258.848
C 153.162 19.585 -258.635
C 151.975 22.136 -256.527
C 150.852 24.764 -255.928
C 148.360 27.551 -254.873
C 146.363 31.547 -255.739
C 145.656 33.422 -252.494
C 144.030 37.440 -253.812
C 141.734 41.246 -254.382
C 137.580 41.784 -253.450
C 135.235 45.217 -255.660
C 132.902 45.136 -253.494
C 131.945 46.536 -249.387
C 130.241 46.502 -246.855
C 129.107 48.791 -242.977
C 127.418 47.022 -237.143
C 125.709 47.716 -233.900
C 124.885 47.823 -228.315
C 125.583 49.958 -226.282
C 127.168 52.923 -222.841
C 126.083 55.656 -221.462
C 124.736 57.137 -218.534
C 123.524 59.073 -216.074
C 122.117 61.073 -213.822
C 121.840 62.585 -210.849
C 120.860 64.137 -208.064
C 120.322 65.886 -205.136
C 119.288 67.517 -202.508
C 118.210 68.919 -199.786
C 117.127 70.114 -196.907
C 114.530 71.085 -194.760
C 112.067 71.361 -192.370
C 110.027 72.192 -189.603
C 108.742 73.416 -186.572
C 106.813 73.600 -184.268
C 103.258 74.775 -182.742
C 100.994 74.872 -179.944
C 98.663 74.821 -177.190
C 96.766 74.655 -174.629
C 94.582 74.732 -171.868
C 92.599 74.636 -169.311
C 89.948 72.967 -167.521
C 87.599 70.900 -166.469
C 86.071 68.588 -165.095
C 84.788 66.167 -163.039
C 81.825 65.131 -160.740
C 80.142 62.259 -159.474
C 78.861 59.394 -157.693
C 77.496 56.812 -156.204
C 76.190 53.642 -154.530
C 74.615 51.550 -153.534
C 73.222 48.582 -153.356
C 71.495 45.499 -153.241
C 71.231 41.874 -153.783
C 70.991 38.974 -154.367
C 70.769 35.317 -154.584
C 70.571 32.312 -154.927
C 68.993 29.586 -157.663
C 68.015 26.486 -159.428
C 69.462 23.470 -160.615
C 69.256 20.266 -161.783
C 69.442 17.760 -163.483
C 69.211 15.490 -165.893
C 70.924 13.587 -168.478
C 70.135 10.861 -170.921
C 70.691 7.754 -172.570
C 71.172 6.478 -175.834
C 70.483 3.986 -178.247
C 72.654 2.695 -180.882
C 73.998 0.841 -183.621
C 73.913 -0.447 -186.326
C 74.369 -2.192 -189.062
C 75.493 -3.024 -192.716
C 77.810 -3.186 -195.461
C 78.413 -3.576 -198.415
C 79.994 -3.281 -201.431
C 82.131 -4.494 -203.785
C 82.960 -2.215 -207.406
C 83.966 -1.609 -211.359
C 86.505 0.611 -212.788
C 88.346 1.503 -215.228
C 90.029 3.816 -217.478
C 90.896 5.463 -219.828
C 92.351 7.724 -222.039
C 94.081 10.102 -223.111
C 96.580 12.135 -224.509
C 97.155 15.039 -226.984
C 98.302 17.616 -229.527
C 99.129 20.961 -229.537
C 98.825 24.838 -230.073
C 99.806 27.855 -230.506
C 101.345 30.862 -231.155
C 102.036 34.057 -231.726
C 101.662 37.362 -231.982
C 101.952 40.706 -231.722
C 102.825 43.764 -230.889
C 102.872 47.655 -231.674
C 104.056 50.860 -231.859
C 102.751 54.015 -229.963
C 101.260 57.540 -229.099
C 101.669 59.936 -226.772
C 101.944 62.986 -225.129
C 101.050 65.591 -223.321
C 99.788 68.329 -221.675
C 99.372 71.229 -219.763
C 98.462 72.984 -217.205
C 98.811 75.565 -214.568
C 96.764 77.310 -212.184
C 94.124 79.925 -210.292
C 91.863 80.214 -207.173
C 90.750 81.078 -204.337
C 88.849 82.021 -201.717
C 87.198 82.494 -198.896
C 84.141 82.544 -196.562
C 81.698 81.653 -194.892
C 79.290 80.705 -193.209
C 77.111 80.272 -190.697
C 75.908 79.885 -187.133
C 72.879 78.020 -186.020
C 70.266 77.478 -183.767
C 68.895 75.164 -181.789
C 65.832 73.125 -180.528
C 64.344 71.944 -177.297
C 62.198 70.690 -175.381
C 60.403 68.176 -174.087
C 58.708 65.506 -172.994
C 58.091 62.799 -170.843
C 55.710 60.327 -170.470
C 52.391 58.092 -169.520
C 51.567 55.313 -169.070
C 50.590 51.593 -168.225
C 49.417 48.939 -167.494
C 48.405 45.442 -167.030
C 47.074 42.543 -167.590
C 46.658 39.424 -168.057
C 46.759 36.313 -169.098
C 46.528 33.284 -170.346
C 46.838 29.911 -171.631
C 46.905 26.728 -172.646
C 47.149 23.922 -174.117
C 47.336 21.807 -177.478
C 47.887 18.867 -179.011
C 47.965 15.917 -180.436
C 47.397 13.715 -182.648
C 47.152 11.286 -185.628
C 48.514 10.778 -188.399
C 49.850 9.223 -191.194
C 50.500 8.584 -194.446
C 52.149 7.040 -197.566
C 53.349 6.126 -200.509
C 52.869 6.553 -204.539
C 53.783 6.039 -207.123
C 55.871 6.417 -210.727
C 57.132 6.154 -213.461
C 58.047 5.576 -216.751
C 58.742 5.691 -220.031
C 60.279 6.219 -222.944
C 62.965 6.542 -225.021
C 65.116 7.299 -227.488
C 67.526 7.951 -229.530
C 69.643 8.920 -232.209
C 72.179 9.396 -234.303
C 73.958 10.147 -236.795
C 75.447 11.884 -239.630
C 77.477 11.873 -242.187
C 78.578 14.006 -244.756
C 78.516 12.882 -250.674
C 78.793 16.239 -252.640
C 77.550 17.197 -257.157
C 79.042 20.029 -259.179
C 82.613 22.676 -260.265
C 82.707 25.630 -262.671
C 81.905 28.454 -265.179
C 82.241 30.011 -266.568
C 81.877 32.953 -269.436
C 83.316 34.637 -271.876
C 82.902 37.048 -274.711
C 84.194 40.193 -275.991
C 86.929 42.568 -276.012
C 87.747 45.614 -278.775
C 88.892 48.936 -279.592
C 89.440 52.856 -280.595
C 88.426 56.513 -281.105
C 88.233 59.659 -282.871
C 90.819 60.836 -285.529
C 92.512 63.533 -286.259
C 92.646 64.519 -289.765
C 93.856 66.648 -294.737
C 94.667 66.591 -298.084
C 94.929 64.708 -302.878
C 95.687 66.193 -306.003
C 96.461 67.040 -309.860
C 97.995 69.350 -311.709
C 97.596 70.638 -315.083
C 96.396 75.531 -315.445
C 94.476 74.550 -316.870
C 91.601 73.834 -319.027
C 88.059 72.443 -321.727
C 84.382 72.256 -320.366
C 80.090 71.611 -319.085
C 77.445 70.299 -318.768
C 74.817 67.817 -318.169
C 71.817 66.265 -321.509
C 68.385 65.804 -320.008
C 62.640 65.304 -317.015
C 60.246 61.341 -317.995
C 57.342 60.340 -315.843
C 55.938 60.119 -315.190
C 52.635 58.559 -313.403
C 48.491 58.751 -312.479
C 46.599 57.698 -313.781
C 43.353 58.996 -316.520
C 39.859 59.923 -316.398
C 38.694 55.600 -319.809
C 35.966 52.730 -318.504
C 32.258 51.602 -317.455
C 29.032 52.788 -316.213
C 26.640 51.678 -315.173
C 23.501 50.768 -312.281
C 20.861 50.980 -313.819
C 19.225 52.013 -311.414
C 14.211 52.626 -311.285
C 12.613 55.101 -308.654
C 8.950 54.036 -308.512
C 6.765 53.257 -307.250
C 4.534 54.120 -302.499
C 2.257 51.162 -301.350
C 0.076 49.390 -300.472
C -2.269 49.297 -298.004
C -4.526 46.521 -296.262
C -7.428 43.840 -296.963
C -10.638 42.341 -295.949
C -14.385 42.098 -296.660
C -15.390 38.535 -294.110
C -17.720 35.025 -292.269
C -19.504 33.001 -289.530
C -21.226 30.610 -287.063
C -24.159 30.014 -287.853
C -26.258 27.251 -285.217
C -28.107 23.920 -283.302
C -28.205 20.485 -279.151
C -28.761 18.388 -275.122
C -30.885 14.837 -273.559
C -31.247 11.524 -270.930
C -33.499 9.255 -269.010
C -34.617 9.493 -265.840
C -34.148 6.308 -264.698
C -32.301 4.898 -260.054
C -31.939 2.676 -258.701
C -31.206 -0.324 -257.146
C -32.957 -2.171 -256.558
C -31.388 -5.476 -254.761
C -31.615 -7.416 -252.758
C -29.169 -11.394 -250.107
C -28.644 -15.112 -251.997
C -27.954 -18.541 -251.269
C -24.330 -21.398 -252.452
C -22.827 -24.004 -254.493
C -18.786 -25.376 -257.224
C -16.159 -27.188 -256.478
C -14.792 -30.343 -254.265
C -12.488 -31.820 -251.627
C -8.749 -32.111 -249.438
C -4.681 -31.819 -247.757
C -4.879 -34.751 -245.506
C -2.366 -38.508 -247.178
C -0.965 -41.260 -246.671
C 1.104 -43.116 -248.174
C 4.337 -44.593 -246.470
C 8.091 -44.400 -248.057
C 9.994 -47.190 -250.131
C 13.571 -47.488 -250.160
C 15.950 -48.594 -252.890
C 17.091 -50.407 -257.653
C 19.573 -54.675 -260.292
C 22.126 -58.653 -258.676
C 22.539 -60.620 -261.310
C 25.103 -63.531 -263.677
C 27.010 -65.090 -266.983
C 30.349 -67.926 -268.642
C 33.268 -69.643 -270.910
C 34.018 -71.687 -272.765
C 34.652 -74.536 -275.694
C 34.237 -76.620 -278.666
C 36.515 -77.663 -281.791
C 37.154 -78.524 -285.474
C 36.604 -77.212 -289.606
C 37.634 -76.908 -293.407
C 41.827 -79.930 -296.075
C 42.664 -81.943 -298.956
C 43.203 -81.746 -302.319
C 43.312 -80.946 -305.097
C 43.295 -81.320 -308.621
C 46.951 -81.777 -311.067
C 44.426 -80.297 -313.970
C 42.566 -80.963 -316.920
C 39.787 -82.182 -318.452
C 40.625 -83.521 -324.014
C 38.563 -84.918 -326.732
C 37.262 -82.427 -328.378
C 37.664 -81.993 -332.069
C 35.067 -83.414 -334.495
C 33.230 -85.892 -335.853
C 34.706 -87.792 -337.715
C 34.225 -89.149 -341.825
C 36.342 -89.990 -343.929
C 36.848 -93.368 -346.900
C 39.146 -96.722 -347.533
C 42.402 -97.471 -349.729
C 44.705 -100.337 -350.321
C 49.008 -101.291 -349.176
C 53.847 -104.228 -348.273
C 57.216 -104.233 -346.468
C 60.560 -104.132 -342.927
C 62.938 -106.591 -343.172
C 63.817 -108.681 -340.892
C 65.549 -111.191 -339.773
C 68.457 -112.204 -338.014
C 70.968 -113.733 -336.393
C 73.498 -115.403 -335.027
C 75.608 -116.252 -332.572
C 78.142 -117.302 -330.675
C 80.428 -118.434 -328.348
C 82.905 -119.603 -326.578
C 85.474 -120.539 -324.829
C 88.145 -121.243 -323.024
C 91.522 -122.151 -322.749
C 94.943 -122.315 -322.405
C 98.282 -122.858 -321.370
C 101.206 -123.591 -319.567
C 104.160 -123.594 -318.986
C 107.883 -124.998 -319.701
C 111.410 -124.867 -318.982
C 114.958 -124.615 -318.379
C 118.048 -124.220 -317.685
C 121.488 -124.065 -316.951
C 124.643 -123.753 -316.294
C 127.816 -122.212 -317.050
C 130.286 -120.399 -318.279
C 132.323 -118.139 -318.836
C 134.603 -115.583 -318.768
C 138.345 -114.593 -319.162
C 140.430 -111.845 -320.049
C 142.532 -108.923 -320.307
C 144.514 -106.351 -320.754
C 146.565 -103.163 -321.191
C 148.400 -101.205 -321.996
C 149.570 -98.555 -323.539
C 150.957 -95.863 -325.365
C 150.794 -92.545 -326.936
C 150.590 -89.928 -328.321
C 150.599 -86.500 -329.633
C 150.515 -83.722 -330.843
C 149.981 -81.973 -334.593
C 149.596 -79.549 -337.360
C 147.704 -76.663 -338.193
C 147.101 -73.876 -340.076
C 145.863 -71.809 -341.918
C 144.497 -70.195 -344.476
C 141.520 -68.638 -345.875
C 140.563 -66.689 -348.925
C 139.065 -63.970 -350.672
C 136.615 -63.376 -353.152
C 135.600 -61.629 -356.054
C 132.242 -60.592 -357.040
C 129.453 -59.180 -358.764
C 127.794 -58.549 -361.180
C 125.694 -57.393 -363.413
C 122.501 -57.201 -365.668
C 118.967 -57.249 -366.332
C 116.625 -57.416 -368.262
C 113.491 -58.089 -369.450
C 110.338 -57.073 -370.227
C 107.415 -59.912 -371.771
C 104.134 -61.186 -373.919
C 101.280 -63.197 -372.811
C 98.314 -64.271 -373.247
C 95.601 -66.698 -373.244
C 93.450 -68.646 -374.000
C 90.938 -71.052 -374.122
C 88.937 -73.274 -373.199
C 86.132 -75.105 -372.144
C 84.137 -78.337 -372.821
C 81.653 -81.172 -373.291
C 81.030 -84.246 -371.863
C 80.951 -88.140 -371.369
C 79.937 -90.965 -370.253
C 78.356 -93.732 -368.959
C 77.481 -96.808 -368.073
C 77.629 -100.102 -367.573
C 77.592 -103.208 -366.274
C 77.466 -105.814 -364.274
C 76.958 -109.715 -363.746
C 75.947 -112.632 -362.270
C 78.179 -115.472 -360.785
C 79.903 -118.924 -360.076
C 81.078 -120.646 -357.436
C 81.929 -123.170 -355.202
C 83.784 -125.430 -353.685
C 85.822 -127.916 -352.475
C 87.376 -130.356 -350.506
C 89.714 -131.638 -348.678
C 91.134 -133.481 -345.793
C 94.240 -134.986 -344.791
C 97.498 -137.537 -344.275
C 101.227 -137.519 -343.264
C 103.893 -137.919 -341.601
C 107.030 -138.577 -340.558
C 110.099 -138.698 -339.344
C 113.943 -138.759 -339.467
C 116.885 -137.957 -339.969
C 119.808 -137.090 -340.456
C 123.083 -136.498 -340.045
C 126.271 -135.553 -338.245
C 129.306 -134.037 -339.788
C 132.752 -133.471 -339.866
C 135.051 -131.050 -339.879
C 138.205 -129.341 -341.382
C 141.398 -127.754 -340.223
C 144.263 -126.498 -340.462
C 146.456 -124.107 -341.298
C 148.441 -121.594 -342.265
C 150.265 -118.629 -341.799
C 152.326 -116.580 -343.664
C 155.479 -114.794 -345.608
C 156.382 -112.167 -346.550
C 157.649 -108.576 -347.553
C 159.002 -106.068 -348.465
C 160.056 -102.781 -349.711
C 160.711 -100.346 -351.744
C 160.715 -97.523 -353.211
C 159.956 -94.745 -354.784
C 159.322 -92.148 -356.693
C 158.245 -89.135 -358.392
C 157.528 -86.289 -359.988
C 156.388 -83.873 -361.710
C 154.096 -82.544 -364.674
C 152.679 -79.961 -366.291
C 151.695 -77.426 -368.119
C 150.717 -75.892 -370.718
C 148.998 -74.252 -373.751
C 146.185 -74.137 -375.115
C 143.368 -73.025 -376.803
C 140.798 -73.012 -378.994
C 137.534 -71.928 -380.728
C 134.734 -71.489 -382.431
C 132.550 -72.862 -385.593
C 130.201 -72.777 -387.094
C 126.304 -73.571 -388.384
C 123.593 -73.700 -389.715
C 120.794 -73.709 -391.755
C 118.176 -74.417 -393.730
C 115.144 -75.298 -394.804
C 111.753 -75.603 -394.613
C 108.529 -76.501 -394.918
C 105.375 -77.161 -394.779
C 102.046 -78.316 -395.202
C 98.761 -78.796 -395.073
C 95.809 -79.758 -395.625
C 92.871 -81.792 -396.334
C 89.680 -81.992 -396.994
C 87.213 -84.414 -397.633
C 84.122 -85.758 -399.106
C 80.801 -88.458 -399.737
C 78.694 -91.337 -400.094
C 75.009 -92.049 -400.505
C 71.465 -91.314 -401.658
C 67.321 -90.684 -403.271
C 64.284 -90.606 -405.282
C 61.323 -91.710 -406.377
C 59.895 -94.043 -408.080
C 57.760 -93.710 -410.423
C 55.195 -95.831 -413.104
C 54.409 -99.290 -416.392
C 53.883 -100.736 -418.776
C 52.497 -101.466 -421.978
C 49.251 -100.973 -423.434
C 46.759 -102.902 -425.488
C 44.980 -102.916 -428.050
C 42.388 -102.937 -431.758
C 39.988 -103.459 -434.168
C 38.717 -100.406 -435.841
C 36.885 -97.521 -437.774
C 34.908 -97.523 -441.039
C 30.607 -97.907 -440.876
C 27.472 -97.372 -441.362
C 23.440 -97.735 -442.476
C 21.241 -96.403 -443.746
C 19.141 -94.713 -446.509
C 17.114 -93.802 -448.713
C 15.499 -92.185 -451.722
C 13.413 -89.588 -451.527
C 13.175 -87.335 -453.025
C 14.231 -87.187 -459.588
C 13.090 -81.980 -458.432
C 18.493 -79.094 -460.763
C 18.326 -76.221 -463.806
C 19.141 -75.176 -467.327
C 21.195 -73.664 -470.095
C 20.741 -72.360 -472.065
C 19.804 -70.802 -475.119
C 23.668 -69.916 -478.261
C 24.742 -69.471 -481.383
C 24.573 -67.627 -484.466
C 24.551 -65.268 -486.063
C 27.012 -63.097 -488.747
C 23.248 -58.602 -490.615
C 23.169 -55.395 -490.276
C 26.329 -52.552 -493.616
C 24.118 -51.289 -498.713
C 23.394 -48.765 -499.848
C 26.207 -46.771 -500.570
C 31.419 -44.257 -501.821
C 30.070 -42.331 -506.654
C 30.177 -40.869 -509.129
C 31.624 -38.946 -511.887
C 33.138 -35.449 -513.597
C 33.885 -32.122 -514.964
C 36.399 -29.408 -515.867
C 39.873 -24.525 -515.874
C 39.317 -20.937 -515.848
C 38.591 -19.602 -517.095
C 36.622 -18.721 -519.413
C 38.704 -17.713 -520.803
C 35.500 -15.302 -522.555
C 33.096 -11.969 -524.132
C 35.310 -12.535 -527.981
C 36.597 -8.312 -530.010
C 37.366 -6.110 -533.777
C 35.488 -3.884 -535.205
C 35.737 -1.813 -538.014
C 35.594 -0.044 -541.282
C 37.379 -0.285 -544.453
C 40.463 0.422 -544.835
C 41.472 0.537 -549.616
C 38.649 0.882 -551.859
C 36.845 3.750 -552.826
C 34.621 2.909 -556.747
C 30.743 3.507 -558.687
C 29.278 3.196 -560.396
C 26.949 3.657 -562.303
C 24.986 3.845 -564.118
C 22.342 3.522 -563.149
C 19.579 3.513 -565.122
C 15.803 4.865 -565.462
C 13.562 3.914 -568.417
C 8.842 2.019 -568.613
C 6.576 5.656 -570.985
C 2.531 6.366 -571.883
C -1.369 5.747 -573.506
C -4.159 11.300 -575.375
C -8.671 9.954 -575.929
C -11.263 12.434 -578.292
C -14.672 12.791 -578.982
C -18.277 14.341 -579.337
C -22.513 13.960 -579.874
C -24.791 11.652 -576.997
C -28.212 8.561 -574.287
C -29.432 5.794 -575.692
C -32.572 2.571 -574.382
C -34.618 -0.429 -575.323
C -38.484 -2.196 -573.704
C -39.664 -4.162 -575.091
C -42.920 -8.339 -577.071
C -44.539 -10.593 -577.341
C -45.378 -13.265 -579.094
C -47.135 -16.488 -579.602
C -48.504 -18.491 -581.848
C -51.717 -21.018 -584.647
C -52.167 -24.230 -584.401
C -52.071 -27.881 -585.918
C -52.181 -32.916 -585.570
C -54.213 -36.663 -585.300
C -54.399 -39.054 -582.906
C -53.561 -43.115 -585.104
C -54.435 -46.551 -583.465
C -53.624 -50.159 -583.252
C -53.876 -53.043 -581.931
C -56.959 -57.017 -583.475
C -56.289 -59.577 -585.362
C -58.075 -62.201 -585.186
C -57.745 -65.707 -584.714
C -55.552 -70.332 -586.391
C -52.420 -70.085 -585.569
C -48.794 -70.988 -585.349
C -45.546 -73.789 -587.162
C -42.424 -75.036 -584.988
C -38.622 -76.553 -585.600
C -35.560 -79.125 -585.938
C -32.038 -80.742 -585.384
C -29.920 -82.733 -584.072
C -27.276 -82.747 -583.321
C -23.322 -84.009 -583.492
C -19.645 -85.560 -582.133
C -16.928 -86.749 -581.122
C -14.806 -87.691 -577.975
N -36.422 -21.182 46.319
N 119.319 174.685 -12.278
N 117.696 263.522 65.312
N 151.381 172.613 150.674
N 211.935 148.207 -184.849
N 258.263 257.199 -192.340
N 371.694 169.692 -145.075
N 254.124 299.599 -357.709
N 343.453 303.295 -286.193
N 185.782 121.250 -321.881
N 206.886 28.735 -267.319
N 80.275 39.989 -194.784
N 117.778 -98.153 -352.331
