# Supplementary material for: Impact of DNA methylation on 3D genome structure
Source: Nat Commun. 2021 May 28;12:3243. doi: 10.1038/s41467-021-23142-8 (PMC8163762; doi:10.1038/s41467-021-23142-8)
Supplement: Supplementary file 7 — Supplementary Software 2 [file 41467_2021_23142_MOESM7_ESM.zip › Supplementary_Software2/test/output_pos/cartnucl_000000_000065.xyz]

2888
generated by Juergen Walther
C 0.000 0.000 0.000
C 2.798 -0.244 3.015
C 3.878 -0.642 6.313
C 4.661 -1.187 9.556
C 6.138 -3.056 11.917
C 6.569 -6.637 13.562
C 7.901 -8.465 15.893
C 7.364 -11.028 18.285
C 7.470 -13.418 20.640
C 7.682 -15.587 23.151
C 7.420 -18.589 24.607
C 7.106 -21.192 26.669
C 6.997 -24.152 28.442
C 6.813 -26.632 30.552
C 6.378 -29.088 32.630
C 5.694 -31.595 34.664
C 4.796 -32.844 37.816
C 3.234 -34.078 40.624
C 2.057 -36.001 43.349
C 1.271 -38.575 45.607
C -0.191 -39.896 47.883
C -0.857 -40.348 51.845
C -2.718 -41.933 54.489
C -4.698 -43.398 57.126
C -6.570 -44.814 59.288
C -8.409 -46.388 61.845
C -10.242 -47.797 64.112
C -13.182 -47.704 66.200
C -16.018 -46.943 67.710
C -19.007 -46.659 68.454
C -22.358 -47.000 69.076
C -25.098 -47.470 71.798
C -28.541 -46.822 72.439
C -32.128 -46.760 72.828
C -35.357 -46.529 73.343
C -39.153 -46.249 73.613
C -41.786 -45.713 74.408
C -44.702 -44.211 74.526
C -47.770 -42.490 74.886
C -50.597 -40.535 73.586
C -52.794 -38.834 72.541
C -55.797 -37.159 71.258
C -58.187 -35.637 70.184
C -59.525 -31.691 69.963
C -61.497 -28.643 69.256
C -63.068 -27.000 66.529
C -65.223 -24.699 65.214
C -66.437 -22.359 63.712
C -67.212 -19.357 62.530
C -67.103 -17.055 59.713
C -68.384 -13.645 58.846
C -70.030 -11.251 56.786
C -69.378 -8.167 55.181
C -70.452 -4.909 54.322
C -69.692 -2.969 51.326
C -69.560 -0.422 48.827
C -69.334 2.400 47.840
C -69.337 5.225 46.181
C -67.960 8.235 44.094
C -66.165 9.780 41.387
C -64.894 12.214 40.084
C -62.772 14.081 38.161
C -62.092 15.766 35.284
C -58.209 17.654 34.691
C -55.517 20.404 33.213
C -52.321 19.834 31.515
C -49.917 20.888 29.712
C -46.459 21.289 28.649
C -43.715 22.331 28.035
C -40.378 22.803 27.164
C -37.431 22.163 26.327
C -34.417 21.654 24.599
C -30.637 22.422 24.715
C -26.952 23.166 24.175
C -23.946 21.582 24.746
C -20.525 20.652 26.432
C -17.545 19.498 26.649
C -14.328 18.326 26.318
C -11.207 17.326 26.837
C -8.418 16.405 28.418
C -5.680 14.789 29.526
C -3.314 12.585 30.117
C 0.329 11.732 31.443
C 3.395 10.221 31.603
C 4.771 7.872 34.403
C 6.912 6.323 37.303
C 7.879 3.277 38.357
C 9.691 0.607 39.649
C 10.755 -1.604 41.846
C 11.915 -3.596 44.392
C 13.296 -6.184 46.300
C 13.280 -8.698 48.333
C 14.234 -12.056 49.578
C 14.006 -14.004 52.589
C 14.594 -15.655 56.373
C 12.737 -17.587 59.156
C 11.789 -19.919 61.078
C 10.813 -21.811 63.692
C 9.411 -23.783 65.939
C 7.536 -24.668 69.180
C 5.357 -24.850 71.363
C 3.132 -25.033 73.495
C 0.990 -26.202 75.796
C -1.380 -28.635 77.457
C -4.249 -27.756 79.667
C -6.466 -28.504 82.260
C -9.712 -28.789 82.988
C -12.807 -27.956 85.191
C -15.750 -29.697 86.727
C -18.277 -30.055 88.552
C -21.464 -29.529 89.439
C -24.656 -28.807 90.135
C -28.124 -29.362 90.067
C -30.973 -27.856 91.306
C -34.145 -26.590 93.598
C -36.893 -25.600 93.336
C -40.660 -24.525 92.924
C -43.529 -23.694 93.083
C -46.932 -22.369 92.712
C -49.415 -20.291 92.650
C -51.896 -18.541 91.700
C -53.958 -16.495 90.172
C -55.935 -14.184 88.931
C -58.044 -11.907 87.063
C -60.187 -9.843 85.543
C -61.748 -7.602 83.918
C -61.823 -4.005 82.226
C -63.388 -1.773 80.261
C -65.134 0.545 78.737
C -66.035 3.477 77.926
C -66.667 7.029 76.575
C -65.391 9.078 74.584
C -64.984 11.560 72.199
C -63.763 14.326 70.695
C -63.108 16.965 67.967
C -62.128 19.376 65.926
C -59.923 22.802 65.692
C -58.857 24.858 64.139
C -56.250 27.006 61.673
C -54.814 28.966 59.876
C -53.455 31.644 58.151
C -51.579 34.127 56.896
C -49.325 35.832 55.126
C -47.359 36.490 52.418
C -44.976 37.506 50.279
C -42.822 38.107 47.954
C -40.167 39.233 45.886
C -38.102 39.900 43.369
C -35.806 41.075 41.556
C -32.593 42.265 40.319
C -30.837 43.698 37.969
C -27.522 44.651 37.290
C -25.707 45.341 35.404
C -23.714 47.988 36.652
C -22.355 49.797 37.483
C -20.380 53.302 37.724
C -20.403 56.453 36.817
C -20.083 59.351 37.737
C -21.735 61.181 42.243
C -22.405 63.242 46.801
C -20.356 65.950 48.872
C -19.477 67.300 50.060
C -18.453 68.610 53.716
C -18.074 70.915 56.565
C -13.076 74.011 58.268
C -9.420 76.908 55.180
C -8.593 79.670 52.493
C -7.962 82.339 50.049
C -7.477 86.044 48.738
C -5.156 88.058 47.300
C -3.823 90.911 45.089
C 1.398 90.583 42.676
C 3.673 91.367 41.222
C 5.761 91.332 38.468
C 7.969 93.532 35.752
C 8.072 94.418 33.345
C 7.749 95.364 29.436
C 7.282 96.758 27.352
C 6.593 99.413 25.382
C 11.103 102.205 23.188
C 12.171 102.341 19.028
C 13.796 102.537 15.818
C 14.263 99.666 11.967
C 14.570 97.013 8.280
C 17.617 95.946 6.363
C 19.365 95.001 5.274
C 20.509 91.455 2.732
C 19.647 90.093 0.869
C 20.847 89.381 -2.072
C 20.246 90.013 -5.054
C 20.395 89.493 -8.905
C 22.205 89.440 -11.741
C 22.773 87.502 -13.442
C 23.100 84.965 -16.362
C 25.855 85.615 -18.925
C 28.513 85.903 -22.314
C 29.366 88.211 -24.598
C 30.241 88.583 -27.615
C 30.879 89.393 -31.668
C 31.749 88.468 -34.708
C 34.897 87.658 -36.660
C 34.595 87.362 -41.551
C 35.894 88.180 -44.949
C 37.375 89.848 -46.815
C 40.759 90.762 -49.177
C 41.361 90.743 -51.028
C 38.425 93.963 -54.529
C 35.394 96.281 -58.436
C 34.722 96.977 -62.153
C 37.230 97.355 -65.759
C 40.383 96.533 -66.437
C 43.169 94.441 -68.575
C 44.465 97.818 -70.734
C 46.594 99.160 -72.804
C 45.986 100.822 -77.153
C 42.767 104.279 -81.358
C 44.713 103.935 -85.258
C 44.327 104.851 -90.754
C 46.997 106.584 -93.008
C 47.410 107.302 -96.885
C 49.244 108.536 -100.668
C 51.447 109.968 -104.634
C 53.874 111.688 -107.296
C 54.737 112.950 -111.066
C 54.448 115.285 -111.761
C 52.203 119.097 -113.001
C 55.733 119.805 -115.234
C 58.767 120.078 -117.116
C 59.613 121.119 -121.321
C 62.449 123.012 -121.158
C 64.504 125.202 -122.435
C 65.468 127.999 -125.172
C 69.850 129.725 -126.771
C 71.412 129.921 -130.024
C 73.589 131.589 -132.805
C 77.475 131.217 -136.006
C 81.433 131.111 -136.808
C 84.711 131.962 -138.672
C 88.527 135.640 -137.629
C 91.951 137.614 -137.199
C 96.613 135.096 -137.560
C 99.631 137.653 -135.340
C 104.092 136.246 -134.729
C 106.797 135.686 -132.469
C 111.323 136.434 -131.204
C 115.345 137.028 -130.529
C 118.071 138.784 -127.814
C 119.458 134.999 -124.768
C 121.766 134.820 -121.687
C 124.254 135.345 -117.798
C 125.784 135.458 -114.405
C 128.057 134.283 -111.578
C 132.198 135.342 -109.574
C 133.977 138.320 -107.173
C 137.588 139.856 -103.289
C 138.851 140.744 -99.599
C 138.801 142.187 -95.989
C 137.075 144.961 -92.637
C 134.361 147.475 -90.483
C 134.414 150.201 -88.735
C 132.908 152.709 -85.951
C 131.472 154.844 -84.666
C 129.332 155.825 -81.620
C 127.701 158.163 -78.966
C 126.182 158.072 -77.523
C 124.221 160.217 -74.717
C 122.134 162.796 -72.312
C 119.735 162.370 -69.533
C 118.184 162.164 -66.930
C 116.890 161.977 -63.480
C 114.884 162.247 -61.255
C 115.747 164.051 -59.115
C 118.579 164.668 -55.884
C 116.752 166.499 -52.282
C 118.410 167.235 -47.675
C 115.725 167.398 -44.785
C 115.186 168.208 -40.916
C 114.413 167.565 -37.992
C 115.071 164.825 -34.919
C 114.794 162.967 -32.406
C 115.524 162.569 -29.341
C 117.758 162.305 -27.120
C 117.114 162.346 -23.410
C 117.747 160.777 -20.275
C 122.134 156.649 -20.136
C 124.529 153.462 -17.886
C 124.553 151.600 -15.224
C 123.919 148.378 -13.886
C 123.562 145.560 -12.096
C 123.043 142.920 -10.143
C 123.416 139.742 -9.163
C 123.145 136.682 -7.864
C 123.361 133.490 -6.566
C 123.064 130.568 -5.149
C 122.645 127.583 -3.943
C 122.151 124.475 -2.952
C 120.145 121.988 -1.503
C 118.018 119.380 -0.784
C 116.496 116.353 0.232
C 115.827 113.072 1.296
C 114.161 110.608 1.756
C 111.322 108.621 3.839
C 109.326 105.652 4.255
C 107.211 102.745 4.565
C 105.454 100.083 4.649
C 103.523 97.162 5.024
C 101.711 94.485 5.203
C 98.683 92.742 4.305
C 95.771 91.810 3.061
C 93.542 90.670 1.244
C 91.520 88.895 -0.877
C 88.446 86.528 -1.169
C 85.866 85.564 -3.426
C 83.676 84.127 -5.909
C 81.504 82.928 -8.051
C 79.177 81.639 -10.786
C 76.974 80.834 -12.320
C 74.600 80.981 -14.582
C 71.871 81.179 -16.822
C 70.288 82.232 -19.966
C 68.991 83.220 -22.446
C 67.445 83.961 -25.692
C 66.155 84.731 -28.324
C 63.619 87.696 -29.801
C 61.531 89.813 -32.001
C 61.745 91.559 -35.084
C 60.353 93.171 -37.755
C 59.566 95.236 -39.834
C 58.459 97.928 -41.426
C 59.290 100.908 -43.343
C 57.495 103.653 -45.150
C 56.835 105.791 -47.921
C 56.730 109.238 -48.707
C 55.115 111.927 -50.339
C 56.593 114.904 -51.847
C 57.095 117.996 -53.561
C 56.473 120.846 -54.252
C 56.188 123.841 -55.550
C 56.832 127.662 -56.089
C 58.857 130.592 -56.592
C 59.196 133.611 -56.660
C 60.695 136.676 -56.435
C 62.178 139.362 -57.907
C 63.684 142.659 -55.488
C 64.735 146.549 -54.614
C 67.870 147.845 -53.231
C 69.844 150.276 -52.649
C 72.194 152.292 -50.736
C 73.538 154.436 -49.129
C 75.658 156.402 -47.190
C 78.107 157.252 -45.437
C 81.137 158.543 -44.217
C 82.664 160.596 -41.330
C 84.604 162.816 -38.935
C 86.594 162.397 -36.153
C 87.711 162.319 -32.390
C 89.713 162.380 -29.892
C 92.225 162.703 -27.564
C 94.018 162.848 -24.776
C 94.869 162.573 -21.562
C 96.366 161.842 -18.636
C 98.316 160.641 -16.279
C 99.758 160.836 -12.586
C 102.024 160.642 -10.029
C 102.012 158.190 -6.990
C 101.933 156.681 -3.369
C 103.250 154.067 -1.710
C 104.663 152.016 0.715
C 104.830 149.769 3.118
C 104.698 147.628 5.800
C 105.420 145.276 8.288
C 105.282 142.414 9.787
C 106.619 139.462 11.584
C 105.415 136.675 13.507
C 103.962 134.191 16.525
C 102.046 130.879 17.061
C 101.402 127.859 17.765
C 100.047 124.972 18.859
C 98.759 121.980 19.399
C 95.994 119.407 20.132
C 93.440 117.684 19.897
C 90.898 115.959 19.593
C 88.780 113.360 19.540
C 87.614 109.803 19.003
C 84.145 108.721 18.175
C 81.575 106.357 18.220
C 79.508 104.635 16.243
C 75.948 103.432 15.242
C 74.218 100.296 14.133
C 71.815 98.410 13.416
C 69.261 97.355 11.521
C 66.739 96.531 9.483
C 65.235 94.763 6.848
C 62.127 94.559 5.358
C 58.248 93.669 4.321
C 56.480 93.569 1.982
C 54.237 93.208 -1.234
C 52.197 92.783 -3.380
C 49.990 92.761 -6.314
C 47.679 93.630 -8.409
C 46.142 94.520 -11.049
C 45.074 96.019 -13.765
C 43.720 97.682 -16.254
C 42.744 99.478 -19.244
C 41.618 100.960 -22.019
C 40.781 102.849 -24.434
C 40.094 106.493 -25.870
C 39.493 108.489 -28.505
C 38.451 110.341 -31.000
C 37.060 112.799 -32.444
C 35.866 116.077 -34.080
C 36.874 119.000 -34.558
C 37.476 122.102 -35.984
C 37.760 125.457 -36.246
C 38.648 128.904 -37.718
C 39.352 132.043 -38.481
C 38.954 135.907 -37.230
C 39.547 138.609 -37.585
C 41.532 142.283 -37.363
C 42.536 145.125 -37.586
C 43.089 148.531 -37.880
C 43.690 151.805 -37.461
C 45.235 154.729 -37.024
C 47.797 156.960 -37.326
C 50.009 159.464 -36.974
C 52.435 161.587 -36.882
C 54.687 164.265 -36.285
C 57.165 166.477 -36.391
C 59.028 168.974 -35.907
C 60.972 171.635 -34.355
C 62.788 174.333 -34.650
C 64.522 176.639 -32.642
C 64.313 180.602 -29.596
C 65.418 183.645 -26.997
C 62.833 186.512 -22.514
C 62.045 190.115 -24.134
C 62.144 194.084 -23.986
C 63.032 198.214 -24.857
C 60.520 201.029 -24.759
C 57.468 203.637 -23.003
C 58.232 206.714 -22.369
C 57.859 209.767 -22.843
C 60.233 211.533 -22.496
C 58.555 216.075 -25.767
C 58.206 219.429 -26.164
C 58.050 223.169 -26.048
C 61.470 226.599 -25.493
C 61.529 228.931 -23.691
C 58.995 231.685 -23.777
C 59.483 235.627 -22.312
C 58.655 237.760 -24.572
C 56.000 242.479 -30.430
C 51.936 245.455 -30.513
C 50.924 248.555 -29.613
C 49.409 249.095 -27.681
C 47.180 250.671 -25.096
C 46.006 253.463 -25.339
C 46.954 257.793 -27.016
C 45.105 260.227 -25.542
C 47.906 263.623 -24.740
C 47.952 267.004 -24.615
C 46.668 270.251 -22.917
C 46.225 273.254 -24.703
C 45.215 276.733 -22.884
C 42.653 279.041 -27.452
C 42.982 282.027 -27.213
C 44.236 283.562 -30.860
C 41.744 285.932 -31.765
C 42.502 288.561 -34.033
C 41.118 290.637 -35.217
C 41.508 293.008 -36.852
C 43.146 292.938 -39.966
C 45.065 295.137 -42.786
C 44.874 294.980 -46.923
C 48.105 298.149 -46.619
C 51.177 301.159 -46.878
C 53.228 303.812 -47.543
C 55.680 306.256 -49.402
C 58.848 305.078 -52.057
C 58.641 305.548 -56.710
C 62.752 305.121 -58.306
C 64.902 305.014 -60.492
C 69.481 305.433 -60.210
C 71.820 306.127 -61.033
C 74.895 310.778 -61.286
C 77.649 310.725 -62.872
C 80.850 312.607 -61.338
C 83.174 315.288 -61.436
C 86.081 318.361 -61.276
C 90.390 318.303 -63.687
C 92.640 320.303 -59.178
C 96.490 321.666 -58.035
C 101.069 322.323 -56.023
C 103.219 326.376 -56.219
C 104.962 329.040 -55.619
C 106.359 329.278 -53.546
C 109.529 331.479 -51.042
C 111.358 333.771 -50.993
C 114.334 337.245 -49.382
C 114.645 340.443 -49.326
C 115.360 340.556 -40.291
C 116.514 344.213 -40.226
C 115.914 345.075 -38.021
C 114.412 348.067 -35.505
C 113.723 351.576 -34.535
C 111.600 352.675 -31.254
C 111.295 352.337 -28.087
C 115.352 349.575 -25.786
C 117.733 349.123 -22.838
C 118.268 348.268 -20.032
C 119.631 349.896 -17.446
C 121.058 349.400 -14.121
C 119.652 353.140 -9.888
C 121.014 353.834 -6.171
C 121.013 354.348 -2.845
C 120.662 352.841 1.226
C 118.653 353.948 5.473
C 117.700 355.488 10.180
C 116.084 357.191 13.431
C 113.794 357.270 16.813
C 113.532 356.156 20.516
C 114.866 353.437 23.835
C 116.196 353.366 27.189
C 117.178 353.546 30.636
C 119.457 355.454 33.390
C 120.971 354.462 35.232
C 119.658 355.849 38.070
C 119.240 353.359 41.364
C 120.160 350.331 45.170
C 119.933 348.915 48.978
C 119.793 347.489 52.011
C 121.513 346.268 54.321
C 122.347 343.750 55.459
C 123.282 340.941 58.141
C 121.634 337.582 59.949
C 123.182 334.694 61.436
C 126.251 332.860 62.150
C 129.486 330.804 62.487
C 131.150 327.891 62.903
C 131.290 324.641 63.265
C 131.358 322.111 64.041
C 133.579 319.154 62.638
C 135.893 317.019 65.337
C 136.339 312.900 66.124
C 136.759 307.590 65.728
C 137.296 305.506 63.697
C 139.204 303.415 62.320
C 140.037 299.293 61.688
C 140.992 296.380 61.239
C 142.351 293.354 61.470
C 144.148 290.580 62.901
C 148.909 290.105 61.573
C 152.131 288.268 61.239
C 155.581 286.804 60.757
C 158.162 285.238 60.218
C 160.933 284.528 57.956
C 162.521 280.783 58.783
C 163.073 275.725 58.897
C 163.857 273.917 58.559
C 166.824 270.936 60.032
C 165.873 266.810 60.596
C 168.629 263.723 61.560
C 171.005 260.610 61.594
C 173.803 261.213 68.366
C 177.452 258.908 68.982
C 178.337 257.897 71.863
C 179.879 255.489 73.806
C 179.797 252.927 76.866
C 178.440 249.273 76.713
C 177.614 246.540 77.530
C 176.411 243.939 78.165
C 174.625 240.782 79.728
C 173.529 238.746 83.324
C 174.232 240.508 87.043
C 171.947 240.527 89.846
C 171.604 242.223 93.321
C 169.158 241.975 96.370
C 167.078 239.676 98.186
C 166.412 238.996 101.572
C 165.479 240.890 104.005
C 166.154 242.225 106.667
C 165.541 243.385 109.000
C 164.922 243.318 114.262
C 165.941 243.702 117.725
C 165.925 244.359 120.907
C 163.956 245.292 123.705
C 162.613 246.078 126.680
C 161.481 247.067 129.645
C 159.508 246.934 132.345
C 157.706 247.507 135.093
C 155.875 247.609 138.018
C 154.249 248.240 140.774
C 152.433 248.932 143.374
C 150.385 249.641 145.862
C 148.856 251.933 148.033
C 146.800 254.150 149.678
C 144.667 255.857 151.925
C 142.491 256.750 154.534
C 140.481 258.455 155.987
C 139.580 261.722 158.192
C 137.083 263.731 159.834
C 134.557 265.826 161.334
C 132.160 267.519 162.587
C 129.688 269.453 164.184
C 127.324 271.224 165.509
C 124.920 273.895 165.192
C 122.999 276.371 164.153
C 120.698 278.036 162.928
C 117.743 279.415 161.877
C 115.166 282.284 162.390
C 112.704 284.174 160.643
C 109.794 285.624 159.076
C 107.271 287.148 157.641
C 104.319 288.665 155.761
C 102.452 290.382 154.569
C 100.924 292.082 152.213
C 99.392 294.130 149.772
C 98.231 294.845 146.359
C 97.436 295.456 143.566
C 95.970 296.105 140.264
C 94.914 296.668 137.479
C 96.089 298.756 134.064
C 96.242 300.215 130.668
C 95.966 299.216 127.273
C 95.555 299.875 123.946
C 95.941 300.109 120.946
C 97.059 300.786 117.896
C 98.538 299.509 114.826
C 99.468 300.794 111.433
C 99.545 300.725 107.873
C 101.888 300.653 105.225
C 102.900 301.808 102.039
C 104.709 300.014 99.426
C 106.340 299.110 96.382
C 108.169 299.555 94.048
C 109.828 299.518 91.223
C 112.733 298.791 88.706
C 115.155 296.732 87.023
C 117.625 296.415 85.279
C 120.480 295.056 83.981
C 122.074 293.264 81.567
C 126.350 292.474 81.857
C 130.169 291.725 80.494
C 132.499 289.074 81.475
C 135.115 287.344 80.925
C 138.201 285.595 81.740
C 141.060 284.739 82.032
C 144.083 283.219 82.848
C 146.149 281.322 84.238
C 148.365 278.730 85.073
C 151.897 278.031 86.461
C 155.353 276.806 87.451
C 156.891 275.610 90.293
C 159.116 275.517 93.527
C 160.887 274.240 95.869
C 162.856 272.428 98.031
C 164.824 271.429 100.509
C 166.539 271.447 103.369
C 167.825 270.762 106.404
C 168.482 269.487 109.361
C 170.942 269.064 112.448
C 172.581 267.545 115.040
C 172.291 268.330 118.854
C 173.083 269.340 122.562
C 172.100 268.479 125.662
C 172.020 267.731 129.056
C 171.567 268.179 132.288
C 171.312 268.989 135.616
C 170.910 268.922 139.091
C 169.404 269.422 141.908
C 168.227 268.575 145.319
C 166.849 270.215 148.205
C 166.290 272.384 151.722
C 163.593 274.342 153.676
C 161.432 275.121 155.856
C 159.484 276.688 158.117
C 157.149 278.045 160.018
C 155.028 280.882 161.520
C 153.087 283.268 161.810
C 151.109 285.626 162.049
C 148.629 287.633 163.083
C 145.252 288.584 164.493
C 143.354 291.705 163.753
C 141.047 294.175 164.633
C 138.209 295.636 163.655
C 136.101 298.799 162.831
C 132.655 300.149 163.429
C 130.337 302.263 163.466
C 128.009 304.221 162.063
C 125.793 306.114 160.419
C 122.639 306.859 159.068
C 121.140 309.466 157.371
C 119.215 312.930 156.271
C 117.540 314.023 154.124
C 115.084 315.342 151.343
C 113.209 316.745 149.481
C 111.194 318.106 146.732
C 110.355 319.796 144.100
C 109.353 320.596 141.188
C 108.876 320.930 137.959
C 108.616 321.600 134.754
C 108.242 321.775 131.155
C 107.710 322.149 127.877
C 107.757 322.341 124.706
C 109.802 322.662 121.311
C 109.850 322.571 117.952
C 109.789 322.939 114.696
C 110.754 323.927 111.840
C 112.309 324.680 108.396
C 114.577 323.610 106.526
C 116.394 322.685 103.722
C 119.018 322.372 101.620
C 121.135 321.162 98.638
C 123.370 320.312 96.355
C 127.147 321.059 95.002
C 129.238 320.419 93.271
C 132.664 318.595 91.715
C 135.009 317.594 90.092
C 137.700 317.015 87.990
C 140.691 316.575 86.535
C 143.558 315.225 85.495
C 145.611 312.695 84.488
C 148.197 310.675 83.765
C 150.362 308.377 83.103
C 153.231 306.385 82.478
C 155.365 303.987 81.619
C 157.964 302.338 80.930
C 161.307 300.894 81.001
C 163.623 299.089 79.574
C 166.900 297.962 80.166
C 169.995 295.037 82.926
C 174.129 293.589 85.821
C 177.557 291.232 85.910
C 179.978 288.877 85.772
C 183.093 291.810 85.239
C 186.572 291.733 85.913
C 189.154 290.836 86.373
C 190.390 290.570 90.087
C 192.576 289.382 91.949
C 195.533 287.877 93.695
C 198.435 285.553 94.863
C 199.855 283.305 94.810
C 202.455 281.252 94.696
C 204.879 278.689 93.374
C 206.661 277.127 92.466
C 208.596 275.319 92.967
C 215.266 277.480 92.998
C 217.107 277.639 89.033
C 219.485 276.527 87.669
C 221.544 275.367 85.750
C 224.147 275.170 82.726
C 225.391 271.411 81.951
C 226.914 269.108 80.532
C 228.386 265.498 79.877
C 227.457 262.881 78.193
C 227.317 260.574 74.048
C 225.267 256.358 73.884
C 226.491 254.093 72.491
C 225.550 251.761 71.153
C 225.920 249.024 69.443
C 225.087 245.587 69.181
C 224.598 242.361 68.390
C 224.401 239.138 67.599
C 222.827 236.286 66.833
C 221.865 233.133 66.321
C 220.551 230.059 65.458
C 219.756 226.950 64.878
C 218.870 223.846 64.534
C 217.831 220.718 64.397
C 218.273 217.297 65.034
C 218.296 214.079 66.258
C 217.896 210.617 66.857
C 216.891 207.251 66.809
C 216.596 204.445 67.859
C 218.166 200.806 68.658
C 217.727 197.497 70.009
C 217.331 194.242 71.514
C 216.754 191.424 72.896
C 216.283 188.197 74.223
C 215.783 185.300 75.581
C 215.917 183.201 78.512
C 216.280 181.956 81.548
C 215.811 181.074 84.475
C 214.670 179.910 87.489
C 214.797 177.010 90.078
C 214.380 176.345 93.553
C 213.332 175.558 96.915
C 212.611 174.806 100.023
C 211.586 174.206 103.649
C 211.465 173.465 106.348
C 211.602 173.765 109.615
C 211.981 173.959 113.124
C 211.723 175.696 116.353
C 211.641 177.172 118.926
C 211.116 178.723 122.212
C 210.812 180.101 124.894
C 213.188 182.205 127.602
C 214.391 184.149 130.510
C 213.578 187.084 132.334
C 213.819 189.111 135.073
C 214.329 191.445 136.943
C 215.674 193.926 138.688
C 215.923 197.520 139.207
C 217.563 199.886 141.601
C 217.655 202.655 143.839
C 219.351 205.729 144.263
C 220.956 208.036 146.410
C 221.072 211.676 146.176
C 221.688 215.138 146.795
C 223.367 217.498 147.568
C 224.600 220.389 148.493
C 226.243 223.926 148.177
C 226.594 227.257 146.867
C 228.189 229.818 146.502
C 229.329 232.712 145.082
C 229.287 236.105 144.835
C 231.806 238.144 141.922
C 234.063 241.216 140.351
C 233.873 242.770 137.039
C 234.566 245.169 135.062
C 235.551 246.747 131.934
C 237.004 248.193 129.747
C 238.103 249.633 126.774
C 238.238 250.397 123.742
C 238.011 251.984 120.617
C 240.032 252.818 117.438
C 241.644 254.175 114.278
C 241.852 253.268 110.960
C 243.311 251.837 107.608
C 243.642 251.452 104.446
C 243.748 251.547 101.009
C 244.411 251.012 97.802
C 245.589 249.586 95.026
C 245.967 248.177 91.992
C 245.485 246.835 89.031
C 246.887 245.776 85.471
C 246.949 245.260 82.089
C 247.196 241.861 80.183
C 248.381 238.910 77.885
C 247.003 236.539 75.935
C 246.346 234.287 73.370
C 246.256 231.420 71.749
C 246.557 228.393 70.155
C 246.140 225.612 68.074
C 245.338 222.572 67.319
C 243.824 219.873 65.280
C 243.904 216.289 65.021
C 244.927 212.332 64.194
C 244.303 208.723 65.423
C 243.239 205.745 65.585
C 242.874 202.419 66.001
C 242.093 199.298 66.747
C 242.503 195.863 68.431
C 242.759 193.643 70.565
C 242.969 191.459 72.736
C 242.555 188.620 74.473
C 240.755 185.609 75.883
C 241.576 183.837 79.057
C 241.612 180.968 81.049
C 240.610 179.761 83.995
C 241.310 177.939 87.360
C 239.757 175.322 89.548
C 239.557 173.260 91.904
C 239.277 172.360 95.119
C 239.037 171.724 98.395
C 237.318 171.006 101.372
C 238.092 170.381 104.679
C 239.140 168.706 108.285
C 238.745 169.074 111.169
C 237.961 169.471 115.008
C 237.631 169.386 117.980
C 237.192 169.933 121.583
C 237.824 170.750 124.652
C 237.728 172.134 127.515
C 237.693 174.215 130.052
C 238.046 176.211 132.637
C 237.984 178.694 135.274
C 237.938 180.767 137.893
C 238.180 183.103 140.035
C 239.953 186.423 141.315
C 240.002 189.038 143.426
C 240.291 191.305 145.775
C 241.738 193.421 147.643
C 243.460 196.356 149.451
C 244.391 199.286 148.873
C 245.120 202.657 149.224
C 246.839 205.556 149.013
C 247.590 209.331 149.165
C 248.660 212.455 148.993
C 251.927 214.782 148.239
C 253.026 217.323 147.897
C 254.259 220.886 146.089
C 255.288 223.629 145.347
C 256.870 226.685 144.956
C 258.748 229.315 144.057
C 259.897 232.014 142.468
C 259.638 234.896 140.663
C 260.112 237.552 138.660
C 260.087 240.110 136.695
C 260.781 242.803 134.491
C 260.670 245.544 132.616
C 261.409 248.002 130.783
C 262.807 250.111 128.164
C 263.253 253.080 126.879
C 264.812 254.612 124.126
C 264.769 256.868 121.484
C 263.412 259.464 119.079
C 260.854 261.259 117.272
C 258.445 263.699 115.184
C 257.791 265.643 112.605
C 255.889 268.627 110.438
C 255.072 272.807 110.462
C 254.556 274.441 107.462
C 255.038 277.608 106.752
C 257.160 278.351 103.538
C 255.465 278.109 100.251
C 254.117 279.027 95.733
C 252.923 280.356 92.320
C 253.901 282.569 89.983
C 252.591 284.184 87.912
C 251.793 284.950 85.179
C 248.964 286.084 83.159
C 247.791 288.019 80.804
C 243.075 287.755 79.330
C 240.768 286.652 75.704
C 238.722 286.034 72.502
C 235.729 287.049 72.944
C 234.415 286.120 71.256
C 232.611 283.075 69.383
C 230.191 281.014 68.876
C 226.731 279.320 66.400
C 225.597 279.811 63.708
C 225.797 283.389 59.583
C 226.197 284.725 55.380
C 225.602 284.933 52.080
C 223.517 284.986 48.649
C 222.366 285.369 45.611
C 225.344 283.482 40.555
C 225.374 283.188 36.919
C 227.159 285.396 34.110
C 229.186 287.560 30.866
C 228.952 289.785 27.970
C 229.700 292.233 24.844
C 230.462 290.287 20.865
C 227.661 291.913 17.777
C 225.987 294.968 15.677
C 226.082 296.223 12.321
C 227.961 299.752 8.859
C 228.001 300.352 5.104
C 232.095 303.220 3.288
C 233.048 305.313 1.555
C 236.085 306.972 -0.920
C 237.322 308.385 -3.222
C 236.016 308.340 -8.017
C 234.299 309.597 -11.785
C 239.210 311.914 -10.752
C 241.235 314.629 -12.165
C 243.461 316.217 -15.284
C 244.449 318.226 -18.014
C 246.114 319.443 -20.345
C 244.089 320.880 -22.883
C 244.163 322.953 -24.611
C 245.847 324.521 -28.807
C 241.866 326.770 -30.921
C 241.957 328.054 -35.155
C 242.329 329.709 -37.676
C 242.493 334.014 -39.696
C 243.088 337.140 -40.904
C 238.636 338.572 -42.463
C 237.925 337.432 -45.941
C 235.397 340.097 -48.016
C 233.350 342.963 -50.452
C 230.717 343.176 -54.707
C 229.919 346.401 -57.133
C 226.175 343.220 -60.171
C 223.007 343.771 -62.097
C 219.675 344.319 -63.588
C 216.746 345.556 -62.591
C 213.334 346.770 -63.549
C 210.367 350.008 -59.534
C 207.574 351.445 -58.630
C 202.926 352.190 -57.844
C 199.610 356.713 -59.415
C 195.553 359.218 -60.171
C 193.742 359.776 -61.510
C 189.631 359.310 -63.821
C 187.796 356.924 -64.598
C 185.976 354.788 -66.842
C 180.636 354.588 -66.930
C 175.386 355.099 -65.035
C 175.573 352.022 -65.707
C 172.680 351.768 -66.804
C 170.479 351.233 -69.027
C 167.089 350.916 -69.633
C 165.720 349.660 -71.771
C 164.673 347.894 -73.933
C 162.814 345.264 -76.438
C 160.569 344.280 -77.589
C 157.764 344.818 -77.049
C 156.284 342.602 -78.540
C 153.095 341.593 -78.253
C 153.075 338.024 -79.552
C 150.008 334.684 -80.884
C 150.165 331.879 -83.380
C 151.887 329.647 -85.817
C 150.695 327.750 -89.254
C 148.249 326.908 -91.780
C 148.883 328.298 -96.423
C 148.682 328.290 -99.290
C 148.691 325.688 -102.492
C 143.362 324.663 -105.240
C 139.726 325.841 -109.476
C 136.506 325.369 -111.885
C 135.632 322.599 -114.221
C 135.879 322.285 -116.749
C 133.115 321.037 -118.335
C 137.869 318.732 -122.377
C 136.391 318.451 -125.696
C 136.231 316.636 -128.366
C 135.397 320.157 -130.738
C 135.230 320.935 -134.202
C 131.891 321.677 -136.218
C 130.788 321.289 -139.268
C 127.726 321.728 -140.920
C 125.316 320.525 -142.461
C 123.904 322.266 -145.474
C 121.883 321.746 -148.418
C 119.784 321.746 -150.897
C 118.528 319.948 -153.685
C 116.926 318.710 -156.363
C 115.409 317.726 -159.153
C 113.602 315.657 -161.064
C 112.141 313.932 -163.517
C 110.269 312.050 -165.724
C 108.801 310.508 -168.194
C 107.529 308.807 -170.649
C 106.399 306.890 -173.086
C 106.352 305.895 -176.449
C 106.775 304.397 -179.519
C 106.441 302.665 -182.585
C 105.350 300.667 -185.261
C 105.613 299.092 -187.812
C 105.992 298.951 -191.835
C 106.380 296.973 -194.820
C 106.936 294.997 -197.787
C 107.423 293.055 -200.272
C 107.798 291.086 -203.166
C 108.268 289.192 -205.750
C 110.564 287.568 -208.010
C 113.215 286.396 -209.590
C 115.606 284.658 -210.500
C 117.821 282.208 -211.411
C 119.618 280.427 -214.367
C 122.582 278.617 -215.152
C 125.234 276.253 -215.790
C 127.749 274.275 -216.500
C 130.695 271.902 -217.002
C 133.006 270.596 -217.897
C 136.153 269.667 -217.999
C 139.573 268.829 -218.316
C 142.894 268.055 -216.945
C 145.598 267.577 -215.817
C 148.853 266.487 -214.517
C 151.571 265.744 -213.402
C 155.249 267.577 -212.681
C 158.739 268.260 -211.665
C 160.861 267.902 -208.842
C 163.936 267.833 -207.353
C 166.348 268.410 -205.605
C 168.917 269.809 -204.039
C 170.278 271.059 -200.904
C 173.511 272.448 -199.624
C 176.243 272.676 -197.349
C 177.816 275.047 -195.249
C 180.795 276.472 -193.985
C 181.428 277.887 -190.680
C 182.959 279.377 -187.820
C 184.692 281.369 -186.399
C 186.558 283.097 -184.334
C 187.532 285.838 -181.717
C 187.161 287.731 -178.682
C 187.856 290.118 -176.933
C 187.513 292.591 -174.598
C 188.033 293.788 -171.455
C 186.505 297.701 -170.297
C 186.383 301.263 -168.223
C 183.594 302.788 -166.403
C 182.492 304.899 -164.288
C 180.219 307.393 -162.925
C 178.926 309.921 -161.960
C 176.799 312.412 -160.784
C 174.187 313.856 -159.840
C 171.569 315.294 -157.993
C 169.380 318.458 -157.713
C 167.207 321.436 -156.796
C 163.975 322.478 -157.380
C 160.954 324.448 -158.932
C 158.020 325.718 -159.103
C 154.873 327.053 -158.720
C 151.959 328.579 -159.154
C 149.394 330.102 -160.648
C 146.362 331.023 -161.785
C 143.166 331.190 -162.530
C 140.019 333.309 -163.699
C 136.772 334.378 -163.863
C 134.306 334.115 -166.879
C 131.846 334.961 -169.816
C 129.101 333.642 -171.249
C 126.019 333.210 -172.795
C 123.841 332.733 -175.220
C 121.764 332.533 -177.948
C 119.082 331.961 -180.121
C 117.465 330.499 -182.509
C 114.525 328.982 -184.179
C 113.503 327.931 -187.460
C 112.139 327.777 -191.398
C 112.293 325.580 -194.572
C 111.468 323.587 -196.891
C 111.004 321.997 -199.827
C 110.773 319.998 -202.446
C 111.687 318.603 -205.912
C 113.249 317.324 -208.252
C 114.840 316.005 -210.545
C 115.700 314.073 -213.147
C 115.817 310.987 -215.330
C 118.611 309.988 -217.585
C 119.831 308.349 -220.418
C 122.014 306.029 -221.417
C 124.939 304.841 -223.688
C 125.941 301.830 -225.684
C 127.613 300.129 -227.723
C 130.323 298.449 -228.751
C 133.161 296.872 -229.561
C 135.275 294.082 -229.834
C 138.436 293.382 -231.035
C 141.719 292.461 -233.333
C 144.372 291.227 -233.126
C 147.809 289.326 -232.833
C 150.461 287.963 -233.073
C 153.811 286.497 -232.755
C 157.034 286.245 -232.560
C 159.981 285.622 -231.539
C 162.800 285.402 -229.873
C 165.756 285.476 -228.443
C 168.751 285.333 -226.409
C 171.641 285.072 -224.754
C 174.229 285.319 -222.925
C 176.677 287.539 -220.714
C 179.243 287.724 -218.552
C 182.022 287.915 -216.826
C 184.653 289.237 -215.645
C 187.491 291.096 -213.819
C 187.880 293.103 -211.450
C 189.174 294.755 -208.691
C 190.123 297.310 -206.697
C 191.329 299.189 -203.558
C 192.178 301.240 -201.108
C 192.941 305.143 -200.193
C 193.510 307.081 -198.270
C 192.982 309.999 -195.321
C 193.204 312.085 -193.145
C 193.982 314.637 -190.937
C 194.277 317.482 -189.184
C 193.735 319.956 -187.013
C 192.627 321.340 -184.100
C 191.496 323.356 -181.662
C 190.234 324.891 -179.121
C 188.986 327.183 -176.716
C 187.825 328.672 -173.981
C 186.884 330.793 -171.846
C 185.322 333.649 -170.211
C 184.921 335.493 -167.547
C 183.152 338.341 -166.489
C 181.445 340.885 -165.163
C 180.156 345.630 -164.458
C 178.328 348.840 -164.697
C 177.953 351.406 -164.750
C 175.862 354.185 -162.784
C 175.731 356.740 -160.050
C 174.135 358.926 -158.253
C 173.068 362.298 -157.989
C 171.753 365.293 -157.235
C 170.588 368.242 -156.235
C 168.784 371.048 -156.502
C 167.473 374.109 -156.298
C 165.693 377.066 -156.244
C 164.414 380.044 -155.878
C 163.291 383.084 -155.701
C 162.262 386.219 -155.747
C 162.615 389.588 -154.836
C 163.276 392.959 -154.608
C 163.160 396.486 -154.381
C 162.195 399.864 -154.381
C 162.595 402.847 -154.441
C 163.637 406.292 -152.600
C 164.159 409.850 -152.800
C 164.840 413.385 -153.051
C 165.376 416.498 -153.502
C 165.871 419.976 -153.738
C 166.417 423.147 -154.095
C 168.722 425.815 -154.858
C 171.337 427.652 -155.687
C 173.478 429.240 -157.257
C 175.312 431.220 -159.367
C 177.227 434.582 -159.778
C 179.885 436.077 -161.616
C 182.110 437.760 -163.905
C 184.290 439.303 -165.806
C 186.774 440.863 -168.246
C 188.916 442.211 -169.449
C 191.799 442.648 -170.957
C 195.000 443.206 -172.351
C 197.822 442.312 -174.529
C 200.146 441.492 -176.182
C 202.858 440.831 -178.567
C 205.149 440.164 -180.435
C 208.924 438.400 -180.229
C 212.249 437.013 -181.070
C 213.738 434.730 -183.343
C 216.436 433.370 -184.939
C 218.570 431.475 -185.968
C 221.044 429.284 -186.269
C 222.049 425.909 -187.186
C 225.212 423.933 -187.518
C 227.498 421.768 -189.183
C 229.101 418.651 -188.705
C 232.029 416.681 -188.934
C 232.331 413.109 -189.619
C 233.593 409.828 -190.242
C 235.397 407.481 -189.769
C 237.167 404.725 -189.875
C 238.170 401.003 -189.205
C 237.641 397.448 -189.104
C 238.460 394.660 -188.211
C 238.189 391.381 -187.284
C 238.370 388.067 -188.035
C 237.432 385.061 -185.023
C 237.628 381.406 -183.124
C 234.904 379.184 -182.092
C 233.870 376.320 -181.157
C 231.909 373.939 -179.227
C 230.970 371.829 -177.315
C 229.182 369.599 -175.328
C 226.767 368.151 -173.962
C 224.188 365.946 -173.059
C 222.623 364.112 -170.047
C 220.928 361.842 -167.517
C 218.105 361.924 -165.543
C 215.830 362.314 -162.367
C 213.266 361.913 -160.492
C 210.411 361.020 -158.793
C 207.960 360.702 -156.579
C 206.032 361.261 -153.915
C 203.476 361.866 -151.809
C 200.549 362.553 -150.482
C 198.114 362.547 -147.346
C 195.208 362.261 -145.561
C 193.302 365.058 -143.613
C 191.598 367.192 -140.796
C 188.947 369.235 -140.453
C 186.156 370.914 -139.237
C 184.385 373.315 -137.840
C 182.817 375.816 -136.086
C 180.496 378.079 -134.767
C 179.074 380.951 -134.341
C 176.237 383.309 -133.990
C 175.624 386.685 -132.920
C 174.965 390.148 -130.691
C 175.251 393.994 -130.917
C 174.481 397.056 -131.162
C 174.244 400.405 -130.852
C 174.099 403.695 -131.100
C 175.323 407.321 -130.710
C 176.998 409.905 -130.962
C 178.687 412.470 -131.279
C 179.606 415.659 -131.757
C 179.515 419.150 -133.209
C 182.419 421.455 -133.587
C 183.782 424.664 -133.798
C 185.626 426.650 -135.748
C 188.623 429.064 -136.306
C 189.369 432.316 -138.016
C 191.019 434.868 -138.797
C 193.498 436.510 -140.340
C 196.083 437.906 -141.942
C 197.644 439.536 -144.632
C 200.775 440.776 -145.395
C 204.174 443.053 -145.811
C 206.468 443.417 -147.603
C 209.377 444.031 -150.186
C 211.723 444.841 -151.856
C 214.626 445.205 -154.072
C 217.658 445.025 -155.195
C 220.210 444.362 -156.976
C 222.601 442.945 -158.721
C 225.222 441.563 -160.139
C 227.732 439.787 -162.054
C 230.187 438.399 -163.845
C 232.415 436.605 -165.231
C 234.814 433.436 -165.155
C 236.952 431.396 -166.757
C 239.372 429.709 -168.185
C 241.958 427.882 -168.369
C 244.733 425.212 -168.492
C 245.076 422.121 -168.150
C 246.158 418.849 -168.528
C 247.211 415.753 -167.686
C 248.184 412.044 -168.050
C 248.965 408.839 -167.830
C 250.283 405.935 -165.283
C 250.864 403.248 -164.815
C 250.391 399.222 -163.789
C 250.622 396.258 -163.241
C 251.471 392.991 -162.468
C 251.990 389.972 -161.099
C 251.556 386.841 -160.036
C 250.239 383.696 -160.105
C 249.102 380.612 -159.406
C 247.730 377.706 -159.121
C 246.539 374.508 -158.149
C 245.222 371.460 -158.026
C 244.341 368.566 -157.134
C 243.088 365.727 -155.226
C 242.585 362.512 -154.968
C 241.231 360.174 -152.719
C 241.414 357.271 -149.566
C 241.582 354.028 -147.496
C 241.840 350.656 -144.997
C 241.191 346.151 -144.762
C 240.619 343.958 -141.377
C 240.606 340.717 -138.850
C 241.048 340.375 -135.268
C 242.440 339.073 -134.741
C 245.025 335.657 -134.232
C 246.719 333.483 -131.622
C 247.871 330.795 -130.056
C 249.225 328.421 -132.055
C 250.671 324.461 -133.998
C 253.720 322.196 -134.043
C 253.168 318.334 -132.718
C 252.891 315.118 -132.350
C 253.887 312.278 -130.473
C 254.412 309.286 -129.044
C 255.007 306.226 -127.889
C 255.138 303.827 -125.559
C 255.765 301.143 -123.680
C 255.966 298.448 -121.533
C 256.554 295.729 -119.831
C 257.326 293.146 -118.022
C 258.253 290.677 -116.039
C 260.337 287.962 -115.273
C 262.751 285.795 -114.119
C 264.617 283.232 -112.551
C 265.728 280.595 -110.513
C 267.742 278.775 -109.213
C 270.329 275.675 -109.418
C 272.782 273.603 -107.786
C 275.357 271.639 -106.196
C 277.599 270.032 -104.592
C 279.989 268.026 -102.960
C 282.261 266.323 -101.404
C 285.735 265.879 -100.542
C 289.004 266.154 -100.163
C 291.825 266.889 -99.131
C 294.678 267.589 -97.367
C 298.184 266.306 -96.272
C 301.408 267.469 -95.304
C 304.433 268.630 -93.714
C 307.298 269.621 -92.469
C 310.483 271.058 -90.935
C 313.130 271.722 -90.300
C 315.905 273.472 -90.188
C 318.996 275.188 -90.244
C 321.046 278.237 -90.233
C 322.673 280.716 -90.371
C 324.787 283.699 -90.043
C 326.496 286.199 -89.930
C 328.572 288.677 -92.568
C 330.608 291.396 -94.031
C 330.795 294.941 -94.035
C 332.417 297.887 -94.639
C 333.213 300.621 -95.686
C 334.039 303.219 -97.578
C 333.064 306.453 -98.931
C 334.579 309.185 -100.995
C 335.418 312.563 -101.752
C 334.923 314.960 -104.305
C 336.237 317.534 -106.343
C 334.550 320.489 -107.664
C 333.806 323.570 -109.307
C 333.909 325.529 -111.575
C 333.819 328.118 -113.581
C 332.471 330.575 -116.311
C 330.024 332.706 -117.863
C 329.026 334.322 -120.235
C 326.855 335.839 -122.396
C 325.221 338.616 -123.490
C 322.425 338.371 -126.823
C 320.316 339.697 -130.109
C 316.720 339.513 -130.781
C 314.157 340.457 -132.418
C 310.995 340.093 -134.183
C 308.825 339.945 -136.247
C 305.884 339.509 -138.057
C 302.939 338.706 -138.747
C 299.484 338.646 -139.375
C 296.834 337.375 -141.875
C 293.886 336.656 -144.160
C 291.401 334.282 -144.403
C 289.403 331.142 -145.655
C 286.868 329.255 -146.167
C 283.838 327.701 -146.655
C 281.405 325.584 -147.435
C 279.844 322.786 -148.365
C 277.856 320.077 -148.574
C 275.698 317.668 -147.990
C 273.351 314.761 -149.331
C 270.612 312.724 -149.571
C 270.408 308.884 -148.892
C 269.900 305.013 -149.281
C 268.840 302.421 -147.415
C 267.365 299.467 -146.329
C 267.110 296.295 -145.478
C 267.038 292.904 -144.938
C 266.265 289.668 -143.855
C 266.669 286.928 -142.188
C 265.634 284.049 -140.096
C 266.913 280.864 -139.029
C 268.074 276.867 -138.785
C 270.499 274.527 -136.894
C 271.620 272.332 -134.906
C 273.276 269.791 -133.435
C 275.037 267.678 -131.607
C 278.037 265.449 -130.697
C 280.892 264.500 -129.992
C 283.754 263.610 -129.252
C 286.355 262.111 -127.758
C 288.408 260.651 -124.938
C 292.126 260.432 -124.802
C 295.072 258.918 -123.695
C 297.918 259.516 -122.054
C 301.794 259.373 -121.769
C 304.426 258.553 -119.229
C 307.301 257.951 -118.125
C 310.427 258.760 -117.235
C 313.508 259.812 -116.463
C 316.005 261.013 -114.305
C 319.352 261.843 -114.486
C 323.464 261.853 -114.550
C 325.747 263.611 -114.001
C 328.762 265.936 -112.996
C 331.327 267.336 -112.350
C 334.156 269.593 -111.743
C 336.663 271.570 -112.285
C 338.578 274.110 -112.350
C 339.933 277.074 -112.733
C 341.459 279.893 -113.448
C 342.729 283.252 -113.926
C 344.157 286.251 -114.288
C 345.126 289.179 -115.055
C 345.299 292.168 -117.671
C 346.080 295.365 -118.352
C 347.271 298.320 -119.119
C 348.381 300.641 -120.976
C 349.164 303.561 -123.364
C 347.667 305.554 -125.254
C 346.753 308.404 -127.002
C 345.778 310.350 -129.585
C 344.528 313.445 -131.506
C 343.339 315.758 -133.549
C 342.499 316.587 -137.455
C 341.410 318.318 -139.352
C 338.642 320.199 -141.860
C 337.101 321.932 -143.798
C 335.872 323.960 -146.322
C 334.444 325.316 -149.038
C 332.207 326.586 -151.162
C 329.366 328.252 -152.046
C 326.621 329.456 -153.565
C 323.830 330.715 -154.580
C 320.946 331.801 -156.338
C 318.138 333.280 -157.322
C 315.688 334.330 -159.008
C 312.851 334.556 -161.281
C 310.600 336.368 -162.801
C 307.924 336.001 -165.052
C 303.952 337.546 -165.389
C 300.841 337.352 -167.948
C 298.562 338.248 -170.032
C 295.033 339.260 -171.237
C 292.944 340.005 -174.347
C 292.358 341.005 -176.535
C 289.146 341.955 -176.987
C 287.108 342.658 -177.938
C 284.479 345.512 -178.274
C 282.768 346.451 -181.424
C 281.905 347.967 -183.794
C 279.257 345.741 -186.031
C 276.152 344.277 -188.265
C 274.746 344.164 -190.715
C 272.493 345.551 -193.340
C 268.397 343.768 -193.746
C 266.251 343.670 -196.852
C 264.127 344.255 -199.372
C 262.386 345.991 -202.710
C 258.767 346.907 -203.772
C 255.096 345.460 -204.735
C 251.819 347.366 -204.989
C 248.182 346.030 -208.053
C 244.804 347.495 -209.396
C 242.523 349.839 -209.562
C 241.751 352.122 -212.080
C 241.383 355.005 -211.595
C 241.435 359.469 -211.704
C 245.222 362.922 -210.389
C 245.631 365.470 -211.597
C 246.198 369.011 -213.982
C 246.392 373.100 -215.937
C 247.624 375.738 -216.866
C 249.078 379.659 -219.596
C 250.782 381.597 -219.634
C 252.090 385.692 -221.486
C 254.751 388.319 -221.596
C 257.814 390.847 -223.918
C 262.244 392.074 -223.797
C 260.948 395.174 -226.571
C 260.671 396.899 -229.729
C 258.257 398.821 -231.811
C 256.472 401.330 -230.599
C 254.931 404.159 -232.174
C 251.818 406.888 -234.581
C 251.038 409.173 -237.882
C 250.218 411.230 -240.084
C 247.831 413.037 -242.508
C 247.613 413.586 -246.107
C 246.649 415.061 -249.159
C 243.945 417.221 -252.613
C 243.467 415.254 -256.620
C 242.834 413.428 -258.321
C 239.964 411.191 -259.766
C 237.477 408.724 -262.272
C 237.933 404.910 -265.054
C 235.639 402.571 -266.986
C 234.169 404.302 -270.297
C 232.050 404.931 -272.181
C 234.127 405.892 -275.309
C 234.354 408.235 -278.162
C 233.201 411.578 -280.176
C 231.175 415.910 -280.287
C 232.434 420.003 -281.356
C 232.916 423.286 -283.030
C 232.241 427.330 -282.655
C 233.327 430.399 -281.797
C 234.893 431.654 -282.818
C 237.051 434.922 -282.522
C 237.030 438.319 -280.643
C 237.260 440.857 -281.180
C 239.845 443.874 -281.367
C 241.314 446.677 -279.937
C 243.715 449.961 -282.008
C 244.709 453.645 -282.307
C 243.456 457.323 -282.801
C 244.857 458.762 -284.748
C 246.304 460.366 -286.452
C 246.527 461.087 -291.168
C 246.332 463.821 -292.903
C 248.672 464.612 -295.757
C 250.599 467.998 -295.706
C 250.982 466.920 -300.005
C 253.335 466.299 -303.552
C 255.673 466.657 -305.771
C 258.503 468.941 -308.634
C 262.058 471.761 -309.273
C 263.483 473.475 -311.621
C 264.601 473.456 -315.531
C 266.540 475.535 -317.778
C 266.940 477.317 -320.716
C 268.390 479.345 -324.656
C 271.016 480.189 -326.373
C 272.714 479.911 -329.475
C 274.714 480.063 -332.166
C 276.909 480.125 -334.662
C 277.930 480.675 -337.801
C 279.458 480.733 -340.766
C 280.831 481.241 -343.893
C 282.469 481.320 -346.711
C 283.953 481.210 -349.596
C 285.270 480.951 -352.611
C 287.477 479.451 -354.887
C 289.049 477.585 -357.316
C 290.727 476.372 -360.184
C 292.182 475.967 -363.355
C 293.345 474.454 -365.682
C 296.392 472.405 -367.375
C 297.660 470.545 -370.186
C 298.864 468.541 -372.935
C 299.718 466.806 -375.474
C 300.922 464.997 -378.243
C 301.886 463.242 -380.788
C 302.177 460.020 -382.383
C 302.047 456.822 -383.195
C 301.165 454.066 -384.287
C 299.973 451.375 -386.041
C 300.894 448.288 -388.222
C 299.703 445.059 -389.140
C 298.203 442.103 -390.566
C 297.001 439.287 -391.737
C 295.300 436.122 -393.019
C 294.651 433.500 -393.765
C 293.308 430.510 -393.588
C 292.102 427.196 -393.338
C 289.601 424.689 -392.354
C 287.634 422.673 -391.419
C 285.048 420.154 -390.754
C 282.951 418.084 -390.044
C 282.202 415.323 -387.008
C 280.683 412.705 -384.882
C 277.590 411.938 -383.318
C 275.431 409.793 -381.765
C 273.594 408.437 -379.767
C 272.277 406.970 -377.098
C 269.988 407.227 -374.281
C 268.696 405.043 -371.528
C 266.161 403.575 -369.502
C 265.214 403.354 -366.101
C 264.030 401.395 -363.405
C 261.908 402.399 -360.610
C 259.911 402.421 -357.651
C 259.268 401.720 -354.808
C 257.931 401.138 -351.873
C 256.940 401.720 -348.134
C 255.583 403.575 -345.367
C 255.192 403.996 -342.383
C 254.686 405.608 -339.411
C 252.617 406.617 -336.904
C 254.154 408.986 -333.586
C 254.350 410.430 -329.728
C 254.510 413.899 -328.560
C 254.225 416.052 -326.231
C 255.095 418.991 -324.269
C 256.005 420.887 -322.131
C 256.979 423.616 -320.203
C 257.748 426.546 -319.417
C 257.790 429.860 -318.256
C 259.848 432.357 -316.154
C 261.294 435.081 -313.937
C 263.272 437.874 -314.333
C 266.441 440.192 -314.283
C 268.115 442.920 -314.216
C 269.440 446.082 -313.930
C 271.451 448.715 -313.751
C 274.206 450.589 -313.908
C 276.507 452.954 -314.577
C 278.156 455.534 -315.772
C 281.131 458.145 -315.475
C 282.791 461.131 -315.675
C 285.824 462.044 -317.959
C 289.360 463.130 -319.266
C 290.664 464.821 -321.867
C 292.615 466.883 -323.872
C 294.977 467.758 -325.996
C 297.693 468.451 -327.980
C 299.955 469.872 -330.239
C 301.613 470.130 -333.003
C 303.064 471.872 -335.935
C 305.471 471.274 -338.536
C 308.968 470.824 -340.762
C 310.346 469.066 -343.914
C 311.437 468.573 -346.846
C 313.122 467.549 -349.580
C 314.272 466.396 -352.454
C 316.066 463.937 -354.805
C 316.821 461.384 -356.376
C 317.507 458.820 -357.951
C 318.349 456.703 -360.412
C 318.485 455.278 -363.912
C 318.943 451.692 -364.815
C 320.011 449.192 -367.008
C 318.966 446.510 -368.699
C 319.301 442.774 -369.728
C 319.058 440.643 -372.802
C 319.321 438.063 -374.569
C 318.468 434.979 -375.560
C 317.454 431.885 -376.330
C 315.605 429.508 -378.137
C 315.258 426.073 -378.224
C 315.643 422.039 -378.922
C 314.043 419.583 -379.033
C 311.796 416.372 -379.422
C 310.491 413.711 -379.831
C 308.473 410.646 -379.869
C 307.215 407.801 -378.968
C 305.185 405.501 -378.123
C 302.883 403.641 -376.705
C 300.880 401.597 -375.094
C 298.268 399.744 -373.400
C 295.932 397.809 -371.999
C 293.809 396.286 -370.190
C 292.432 395.306 -366.591
C 290.015 393.933 -364.702
C 287.887 392.188 -362.923
C 286.822 390.493 -360.462
C 285.451 388.954 -357.207
C 284.459 389.862 -354.381
C 282.698 390.074 -351.402
C 282.120 390.392 -348.091
C 280.196 390.873 -344.789
C 279.022 391.407 -341.744
C 280.058 391.615 -337.802
C 279.335 392.165 -335.165
C 278.619 394.258 -331.617
C 277.874 395.244 -328.859
C 277.172 395.806 -325.514
C 277.134 396.648 -322.267
C 276.821 398.369 -319.427
C 275.523 400.769 -317.380
C 274.938 403.072 -315.004
C 274.063 405.472 -313.036
C 273.682 407.902 -310.477
C 272.598 410.288 -308.434
C 272.254 412.307 -306.036
C 272.874 414.768 -303.424
C 271.800 416.488 -300.865
C 272.943 418.892 -298.569
C 271.388 417.755 -294.416
C 271.508 418.087 -291.443
C 270.484 419.111 -289.023
C 267.793 417.561 -287.012
C 266.910 419.807 -285.451
C 266.986 422.845 -282.226
C 268.236 425.109 -278.409
C 265.522 426.281 -276.033
C 266.656 430.220 -273.921
C 265.286 433.407 -272.471
C 261.256 435.720 -270.463
C 261.982 438.855 -267.908
C 262.260 440.371 -265.280
C 262.746 441.433 -263.469
C 264.324 440.929 -259.579
C 263.997 442.607 -256.415
C 261.571 442.881 -251.632
C 262.355 443.302 -248.508
C 262.279 445.506 -245.729
C 262.434 447.107 -242.783
C 262.871 448.642 -239.867
C 261.895 450.268 -237.109
C 261.605 452.134 -234.360
C 260.919 453.773 -231.399
C 260.773 455.524 -228.652
C 260.564 457.465 -226.059
C 260.233 459.608 -223.572
C 261.484 462.172 -221.531
C 262.346 465.129 -219.994
C 262.785 467.883 -217.818
C 262.549 470.235 -215.220
C 262.993 472.872 -213.839
C 265.403 475.440 -211.853
C 265.850 478.654 -210.291
C 266.343 481.937 -208.876
C 266.552 484.889 -207.682
C 266.947 488.040 -206.161
C 267.244 491.008 -204.902
C 268.146 494.472 -205.344
C 269.092 497.414 -206.506
C 269.139 500.231 -207.783
C 268.606 503.444 -208.847
C 269.641 507.175 -208.472
C 269.749 510.241 -210.281
C 269.260 513.446 -211.866
C 269.052 516.369 -213.336
C 268.572 519.642 -215.237
C 268.902 522.122 -216.498
C 269.311 524.292 -218.927
C 270.004 526.653 -221.466
C 269.710 527.961 -224.887
C 269.574 528.917 -227.694
C 269.068 530.447 -230.992
C 268.750 531.595 -233.779
C 270.873 531.691 -237.368
C 271.916 532.303 -240.865
C 270.671 531.937 -244.169
C 270.744 532.588 -247.522
C 270.920 532.344 -250.541
C 271.859 531.726 -253.663
C 271.361 529.742 -256.672
C 272.681 529.607 -260.175
C 272.393 529.448 -263.721
C 273.403 527.401 -266.423
C 274.675 527.131 -269.711
C 273.959 524.596 -272.237
C 273.856 522.687 -275.253
C 275.044 521.358 -277.663
C 275.699 519.901 -280.524
C 276.477 517.028 -283.063
C 275.944 513.850 -284.660
C 276.887 511.578 -286.445
C 277.204 508.423 -287.722
C 276.388 506.072 -290.043
C 278.074 502.060 -289.818
C 279.419 498.428 -291.230
C 278.545 495.046 -290.125
C 278.479 491.901 -290.622
C 278.757 488.374 -289.770
C 279.617 485.514 -289.498
C 280.052 482.165 -288.659
C 279.696 479.422 -287.194
C 278.798 476.165 -286.236
C 280.239 472.844 -284.901
C 281.170 469.294 -283.924
C 281.224 467.399 -281.047
C 282.603 465.532 -277.880
C 282.677 463.389 -275.502
C 282.398 460.786 -273.271
C 282.822 458.631 -270.783
C 283.988 457.247 -267.981
C 284.347 455.843 -264.942
C 283.865 454.645 -261.920
C 285.085 452.400 -258.882
C 284.904 450.240 -256.234
C 285.694 450.971 -252.480
C 287.254 450.915 -248.880
C 286.237 451.320 -245.698
C 285.828 451.035 -242.258
C 286.204 451.709 -239.056
C 286.996 452.417 -235.790
C 286.988 452.772 -232.309
C 286.803 454.352 -229.494
C 285.716 454.933 -225.999
C 286.559 457.027 -223.202
C 288.338 458.731 -219.838
C 288.659 462.090 -217.956
C 288.302 464.361 -215.778
C 288.726 466.884 -213.583
C 288.737 469.611 -211.720
C 290.069 472.958 -210.369
C 291.032 475.889 -210.199
C 291.946 478.835 -210.076
C 292.354 482.023 -209.120
C 291.422 485.397 -207.688
C 292.942 488.675 -208.600
C 293.820 491.968 -207.836
C 293.424 495.128 -208.837
C 294.859 498.604 -209.829
C 294.160 502.239 -209.233
C 294.670 505.335 -209.284
C 294.934 508.331 -210.760
C 295.186 511.193 -212.473
C 293.991 514.223 -213.786
C 295.226 516.872 -215.624
C 296.991 520.354 -216.919
C 296.830 522.319 -219.091
C 296.385 525.054 -221.890
C 296.396 527.360 -223.795
C 296.227 529.748 -226.578
C 296.982 531.329 -229.301
C 296.884 532.559 -232.234
C 296.656 533.089 -235.464
C 296.830 533.622 -238.701
C 296.497 533.974 -242.291
C 296.270 534.571 -245.570
C 296.214 534.586 -248.748
C 297.333 532.991 -252.213
C 297.026 532.848 -255.557
C 297.052 533.048 -258.828
C 298.183 532.731 -261.774
C 299.394 531.782 -265.307
C 299.590 529.267 -267.157
C 299.589 527.195 -269.937
C 300.593 524.790 -272.085
C 300.504 522.308 -275.029
C 300.833 519.935 -277.307
C 303.408 517.152 -278.817
C 303.876 515.022 -280.556
C 304.095 511.130 -282.071
C 304.409 508.593 -283.684
C 305.226 505.987 -285.813
C 306.373 503.215 -287.316
C 306.723 500.060 -288.337
C 305.646 496.945 -289.214
C 305.309 493.665 -289.862
C 304.514 490.589 -290.416
C 304.361 487.088 -290.976
C 303.450 483.979 -291.717
C 303.432 480.891 -292.358
C 304.047 477.302 -292.277
C 303.688 474.354 -293.634
C 304.573 471.001 -293.055
C 303.178 467.080 -292.264
C 303.447 463.916 -290.339
C 302.485 459.660 -292.528
C 304.977 455.663 -290.934
C 306.875 452.708 -291.938
C 310.516 449.914 -293.539
C 311.182 446.103 -295.049
C 314.462 443.562 -297.638
C 316.091 440.157 -297.989
C 316.468 436.380 -295.250
C 312.347 432.343 -293.964
C 310.816 428.201 -294.521
C 311.520 425.053 -294.587
C 312.716 421.358 -294.900
C 313.427 416.992 -292.602
C 314.218 414.391 -291.692
C 312.021 409.259 -292.231
C 310.483 406.597 -292.545
C 310.572 403.845 -292.981
C 307.355 401.679 -292.409
C 302.971 398.098 -293.338
C 305.949 395.082 -292.414
C 307.090 392.401 -291.784
C 309.097 390.531 -294.107
C 307.996 386.155 -292.480
C 307.753 381.546 -293.810
C 306.433 378.031 -295.278
C 307.813 374.433 -295.015
C 306.478 371.497 -294.605
C 305.747 368.380 -293.346
C 304.898 365.236 -293.553
C 305.718 362.664 -292.295
C 306.776 360.416 -290.491
C 306.603 360.020 -285.107
C 306.393 355.919 -282.767
C 306.383 354.691 -279.650
C 306.658 352.096 -278.225
C 305.694 348.604 -275.608
C 307.462 345.179 -275.855
C 311.406 344.797 -273.081
C 314.828 343.887 -271.366
C 319.280 343.490 -270.289
C 320.391 343.062 -265.676
C 321.481 340.822 -262.245
C 325.128 340.886 -261.750
C 327.256 338.735 -259.491
C 329.111 336.641 -258.002
C 329.777 337.852 -253.553
C 333.074 338.381 -252.409
C 334.812 335.132 -251.207
C 336.911 334.270 -250.382
C 337.933 331.850 -249.832
C 341.621 331.243 -246.639
C 343.055 329.633 -243.741
C 343.935 327.747 -241.488
C 342.756 327.479 -238.443
C 343.432 328.034 -234.088
C 343.945 327.619 -230.693
C 343.067 327.230 -226.600
C 343.973 327.053 -222.322
C 343.273 324.016 -220.462
C 343.989 322.828 -217.629
C 341.584 320.177 -213.834
C 341.581 320.927 -210.622
C 342.499 321.805 -206.619
C 342.298 321.608 -202.926
C 339.670 321.952 -201.686
C 337.700 322.218 -199.401
C 334.748 319.177 -198.481
C 333.274 317.567 -198.283
C 327.792 318.977 -198.508
C 323.800 316.758 -197.751
C 320.224 314.429 -200.336
C 319.788 312.198 -201.325
C 320.127 308.278 -204.314
C 317.967 306.508 -205.016
C 318.056 303.289 -205.020
C 317.212 300.534 -204.902
C 316.962 296.919 -203.907
C 316.539 294.420 -204.076
C 316.157 289.817 -205.789
C 314.847 287.002 -206.209
C 312.412 283.545 -209.017
C 310.231 281.776 -210.986
C 308.853 280.906 -213.787
C 307.373 278.944 -217.048
C 306.630 277.874 -220.725
C 306.688 276.028 -223.365
C 305.627 273.521 -226.507
C 307.113 268.551 -228.385
C 304.285 267.430 -230.160
C 301.738 266.038 -232.360
C 298.264 267.438 -233.973
C 295.103 266.552 -235.204
C 294.226 267.558 -239.842
C 293.292 266.831 -243.451
C 292.782 265.849 -246.505
C 291.184 266.557 -249.591
C 289.988 266.735 -252.723
C 288.699 266.646 -255.786
C 288.062 267.825 -258.853
C 286.860 268.547 -261.879
C 286.076 269.452 -265.118
C 284.896 269.994 -268.109
C 283.575 270.713 -270.986
C 282.138 271.655 -273.803
C 279.478 271.549 -276.087
C 276.647 272.058 -277.978
C 274.264 272.712 -280.508
C 272.609 273.661 -283.458
C 270.256 274.387 -285.188
C 266.979 273.314 -287.300
C 264.150 274.300 -289.299
C 261.227 275.306 -291.160
C 258.716 276.423 -292.781
C 255.965 277.427 -294.735
C 253.398 278.466 -296.414
C 249.954 279.536 -296.439
C 246.869 280.427 -295.670
C 244.353 282.033 -294.859
C 241.823 284.294 -294.380
C 238.150 285.246 -295.237
C 235.347 287.018 -293.937
C 232.758 289.327 -292.942
C 230.270 291.235 -291.985
C 227.593 293.624 -290.689
C 225.214 294.819 -289.812
C 222.961 295.987 -287.731
C 220.388 297.031 -285.542
C 219.152 298.527 -282.421
C 218.182 299.605 -279.832
C 216.880 301.371 -276.889
C 215.844 302.697 -274.368
C 214.352 301.564 -270.641
C 212.999 301.590 -267.198
C 213.689 303.020 -264.024
C 212.823 303.860 -260.827
C 212.689 304.103 -257.806
C 212.462 303.528 -254.546
C 214.156 303.456 -251.326
C 213.289 302.871 -247.730
C 213.282 303.639 -244.252
C 214.263 302.208 -241.170
C 213.553 301.557 -237.767
C 215.868 301.308 -234.957
C 217.290 300.941 -231.703
C 217.593 299.675 -229.002
C 218.248 298.872 -225.894
C 220.064 297.190 -222.863
C 222.904 296.302 -220.844
C 224.187 294.658 -218.633
C 226.588 293.008 -216.844
C 228.816 292.902 -214.275
C 231.348 289.405 -213.684
C 233.603 286.667 -211.580
C 237.017 285.503 -212.217
C 239.675 284.050 -211.235
C 242.588 281.881 -211.482
C 244.581 279.658 -211.205
C 247.259 277.449 -211.450
C 249.890 276.109 -212.489
C 253.200 275.053 -213.004
C 255.367 271.924 -213.637
C 257.966 269.171 -213.936
C 259.780 267.674 -216.454
C 260.898 265.022 -219.125
C 262.871 263.468 -221.111
C 265.407 262.003 -222.916
C 267.215 260.127 -224.971
C 268.006 257.962 -227.382
C 269.257 256.429 -230.106
C 270.775 255.713 -232.932
C 272.286 253.026 -235.433
C 274.430 251.632 -237.708
C 273.705 250.695 -241.428
C 273.231 248.735 -244.794
C 273.684 249.257 -248.087
C 274.424 248.871 -251.461
C 273.919 248.349 -254.675
C 273.173 247.481 -257.913
C 273.163 247.074 -261.388
C 272.154 247.552 -264.423
C 272.521 248.168 -268.058
C 270.535 248.041 -271.051
C 268.435 246.828 -274.443
C 265.576 247.938 -276.793
C 264.019 249.020 -279.330
C 261.840 249.567 -281.844
C 259.678 250.622 -284.106
C 256.255 250.962 -285.828
C 253.281 251.606 -286.363
C 250.315 252.307 -286.859
C 247.479 253.415 -288.263
C 245.229 255.669 -290.302
C 241.579 256.202 -289.773
C 238.391 256.999 -290.956
C 235.839 259.107 -290.518
C 232.059 259.826 -289.950
C 229.396 262.157 -291.185
C 226.502 263.305 -291.576
C 223.704 264.853 -290.577
C 221.005 266.383 -289.324
C 218.958 269.153 -288.641
C 215.914 269.766 -287.131
C 211.932 270.261 -286.232
C 210.172 271.764 -284.429
C 207.859 274.004 -282.162
C 205.742 275.489 -280.657
C 203.579 277.317 -278.323
C 201.618 277.945 -275.823
C 200.386 279.152 -273.149
C 199.790 280.164 -270.085
C 198.981 280.840 -266.974
C 198.561 281.911 -263.539
C 197.904 282.966 -260.438
C 197.659 283.563 -257.326
C 198.136 282.400 -253.554
C 198.143 283.157 -250.280
C 197.691 283.795 -247.097
C 197.122 283.180 -244.038
C 196.999 282.279 -240.294
C 198.874 281.154 -238.056
C 200.401 280.579 -234.997
C 201.734 278.878 -232.402
C 203.640 278.197 -229.125
C 205.290 277.104 -226.477
C 206.172 273.775 -224.286
C 207.587 272.596 -222.192
C 210.643 270.697 -220.062
C 212.495 269.420 -218.043
C 214.097 267.772 -215.453
C 215.720 265.654 -213.418
C 218.125 263.932 -211.877
C 221.256 263.412 -210.630
C 224.158 262.145 -209.507
C 227.136 261.352 -208.555
C 230.136 259.801 -207.464
C 233.187 259.121 -206.334
C 235.759 257.681 -205.215
C 238.484 255.328 -204.660
C 241.057 254.368 -202.895
C 243.481 251.821 -202.839
C 246.305 250.219 -202.216
C 249.158 249.120 -201.957
C 251.228 247.959 -201.431
C 253.511 247.106 -199.979
C 256.341 245.341 -199.323
C 259.460 246.795 -197.621
C 262.787 247.276 -196.712
C 265.335 248.900 -195.517
C 268.866 249.012 -195.208
C 272.110 249.673 -194.651
C 275.258 250.343 -193.820
C 278.495 250.955 -194.410
C 281.809 251.324 -194.319
C 285.177 252.034 -194.593
C 288.399 252.477 -194.361
C 291.635 252.682 -194.210
C 294.935 252.675 -194.193
C 298.003 251.932 -192.664
C 300.987 250.597 -191.586
C 304.366 249.862 -190.842
C 307.875 249.759 -190.715
C 310.578 248.601 -190.073
C 313.486 247.726 -187.403
C 316.699 246.244 -186.731
C 319.840 244.613 -186.032
C 322.631 243.114 -185.646
C 325.777 241.659 -185.031
C 328.619 240.184 -184.549
C 330.434 237.187 -183.691
C 331.363 234.122 -182.888
C 332.219 231.152 -182.992
C 333.553 228.063 -183.640
C 336.144 225.378 -182.538
C 336.753 221.871 -182.651
C 337.685 218.450 -183.326
C 338.491 215.296 -183.707
C 339.228 211.619 -184.413
C 339.849 208.893 -184.238
C 339.378 205.645 -184.140
C 338.918 202.159 -183.775
C 337.215 198.987 -184.513
C 335.731 196.466 -185.014
C 334.287 193.222 -185.945
C 332.961 190.582 -186.622
C 330.091 188.030 -184.994
C 327.739 185.233 -184.422
C 325.141 183.488 -186.098
C 323.025 180.832 -186.467
C 320.570 179.063 -186.696
C 317.715 177.452 -186.184
C 314.212 177.069 -187.091
C 311.342 174.814 -186.251
C 308.594 172.680 -187.009
C 305.123 172.421 -186.381
C 302.332 170.410 -185.559
C 298.860 170.776 -186.622
C 295.360 170.300 -187.138
C 292.555 169.667 -186.290
C 289.383 168.886 -186.032
C 285.524 169.380 -185.617
C 282.317 170.818 -186.379
C 279.399 171.325 -185.698
C 276.358 172.882 -185.575
C 273.171 173.248 -186.708
C 270.564 176.312 -185.034
C 267.003 178.063 -183.913
C 265.739 181.420 -184.656
C 263.334 183.502 -184.809
C 261.663 186.715 -184.444
C 259.925 188.998 -183.575
C 258.342 192.054 -183.054
C 257.708 195.114 -183.231
C 256.417 198.284 -184.016
C 255.120 201.555 -182.432
C 253.460 204.812 -181.403
C 254.398 208.101 -180.981
C 255.433 211.446 -179.205
C 255.831 214.601 -178.830
C 255.857 218.041 -178.827
C 256.293 221.247 -178.090
C 257.387 224.008 -176.571
C 258.734 227.001 -175.821
C 260.288 229.895 -175.905
C 260.998 233.459 -174.307
C 261.616 236.821 -174.149
C 264.838 238.613 -172.862
C 267.353 240.843 -170.838
C 270.124 242.661 -171.420
C 272.578 245.123 -171.369
C 275.391 246.637 -170.566
C 278.230 248.132 -169.341
C 281.087 250.099 -168.884
C 284.254 250.720 -168.683
C 287.382 252.611 -169.291
C 290.760 252.745 -168.070
C 294.214 253.465 -165.848
C 297.776 252.089 -165.257
C 300.928 251.788 -165.306
C 304.174 251.242 -164.576
C 307.345 250.361 -164.299
C 310.390 248.572 -162.776
C 312.316 246.370 -161.780
C 314.220 244.130 -160.838
C 316.963 242.282 -160.284
C 320.327 240.708 -160.995
C 321.602 237.502 -159.587
C 324.218 235.412 -158.593
C 325.552 232.394 -159.098
C 326.904 228.992 -157.784
C 329.781 226.662 -158.372
C 331.694 224.230 -157.853
C 332.494 220.978 -157.767
C 333.028 217.675 -157.726
C 334.127 214.620 -159.065
C 334.325 211.320 -158.067
C 335.417 207.693 -156.467
C 335.068 204.813 -156.902
C 334.774 200.967 -157.697
C 334.830 197.984 -157.924
C 334.295 194.391 -158.445
C 333.184 191.374 -158.048
C 331.779 188.561 -158.527
C 329.709 186.099 -159.179
C 327.594 183.599 -159.434
C 325.148 181.051 -160.238
C 323.085 178.506 -160.896
C 320.703 176.458 -161.374
C 316.936 175.355 -160.736
C 314.353 173.340 -161.486
C 312.012 171.083 -161.894
C 309.464 169.339 -161.167
C 306.056 167.694 -160.443
C 303.010 168.405 -160.513
C 299.571 168.197 -160.897
C 296.287 168.567 -160.204
C 292.467 168.573 -160.701
C 289.176 168.891 -160.693
C 285.962 169.832 -158.361
C 283.221 170.299 -158.142
C 279.534 172.272 -158.154
C 276.641 173.143 -158.074
C 273.260 173.694 -157.565
C 270.209 174.747 -156.647
C 267.358 176.466 -156.457
C 264.792 178.363 -157.662
C 262.215 180.472 -158.105
C 259.888 182.525 -158.987
C 257.214 184.845 -159.237
C 254.737 186.810 -160.259
C 252.256 188.752 -160.383
C 249.927 191.489 -159.788
C 247.032 192.892 -160.343
C 245.204 195.747 -159.412
C 243.247 198.079 -160.662
C 240.058 200.236 -161.391
C 236.681 201.875 -164.300
C 234.458 205.184 -162.182
C 232.126 206.971 -165.501
C 229.142 208.870 -168.209
C 224.594 207.871 -167.621
C 221.593 207.897 -170.114
C 219.457 208.404 -168.318
C 216.178 210.192 -166.582
C 213.881 209.830 -164.726
C 210.072 211.025 -162.763
C 207.174 210.584 -157.258
C 203.373 209.856 -157.613
C 199.226 211.239 -153.436
C 196.836 213.500 -154.081
C 194.720 216.687 -154.111
C 192.204 218.360 -155.306
C 188.986 219.699 -154.647
C 185.996 221.223 -154.588
C 182.966 222.579 -154.763
C 180.494 224.634 -153.827
C 177.608 226.192 -153.224
C 174.894 228.216 -152.547
C 172.035 229.726 -152.119
C 169.163 231.097 -151.481
C 166.262 232.396 -150.595
C 162.760 232.285 -150.437
C 159.441 231.907 -149.603
C 156.025 232.317 -148.785
C 152.875 233.571 -147.865
C 150.029 233.435 -146.894
C 146.129 232.591 -147.542
C 142.770 232.394 -146.256
C 139.439 232.039 -144.916
C 136.578 231.803 -143.522
C 133.308 231.628 -142.229
C 130.363 231.381 -140.906
C 127.904 229.366 -139.202
C 126.235 226.974 -137.655
C 125.057 225.076 -135.516
C 123.689 223.548 -132.772
C 120.488 221.961 -131.230
C 119.445 219.555 -128.820
C 118.388 217.623 -125.960
C 117.350 215.701 -123.516
C 116.438 213.510 -120.529
C 115.379 211.568 -118.810
C 115.228 208.828 -117.008
C 114.908 205.775 -115.254
C 116.229 203.018 -113.215
C 117.355 200.732 -111.693
C 118.524 198.118 -109.396
C 119.572 195.891 -107.627
C 120.940 191.971 -108.035
C 122.295 188.594 -107.372
C 125.054 187.047 -105.761
C 126.652 184.339 -104.424
C 128.625 182.112 -103.830
C 130.637 179.479 -103.988
C 134.059 178.240 -104.030
C 135.831 174.941 -104.039
C 138.243 172.578 -102.907
C 140.959 170.684 -104.152
C 142.710 167.614 -104.277
C 146.295 167.043 -104.657
C 149.521 165.539 -104.930
C 151.493 163.512 -105.926
C 154.031 161.519 -106.495
C 157.304 160.158 -108.151
C 160.691 160.369 -109.342
C 163.020 159.259 -110.949
C 165.878 159.189 -112.823
C 169.245 158.765 -113.073
C 171.259 159.258 -116.906
C 174.151 158.634 -119.778
C 176.132 161.089 -121.640
C 178.642 161.813 -123.462
C 180.455 163.443 -126.164
C 181.948 164.080 -128.685
C 183.588 165.548 -131.382
C 184.712 167.743 -133.309
C 186.707 170.063 -135.032
C 187.647 171.283 -138.569
C 189.155 172.623 -141.788
C 188.667 175.322 -143.873
C 187.488 177.431 -146.967
C 187.473 179.836 -149.081
C 187.998 182.498 -151.196
C 187.794 184.778 -153.599
C 186.586 186.587 -156.127
C 185.544 189.059 -158.162
C 184.682 191.951 -159.462
C 183.903 194.188 -162.648
C 183.827 196.948 -164.670
C 180.705 198.973 -165.854
C 177.938 200.688 -168.043
C 176.064 203.482 -167.983
C 174.284 206.332 -168.873
C 171.696 208.221 -169.638
C 168.890 209.895 -170.697
C 166.492 212.322 -171.473
C 163.725 213.961 -171.146
C 161.562 216.968 -171.016
C 158.068 217.809 -171.086
C 154.146 218.635 -172.237
C 150.536 218.698 -170.862
C 147.747 219.745 -169.786
C 144.484 220.254 -169.110
C 141.438 220.699 -167.914
C 137.791 219.775 -167.113
C 135.299 218.348 -165.971
C 132.844 216.911 -164.771
C 129.894 216.303 -163.299
C 127.017 216.782 -160.892
C 124.747 214.117 -159.612
C 121.669 213.053 -158.351
C 120.246 211.507 -155.756
C 117.921 208.769 -154.265
C 115.294 208.411 -151.615
C 112.993 207.038 -149.981
C 111.734 204.806 -147.824
C 110.719 202.452 -145.675
C 109.876 201.199 -142.504
C 108.722 198.237 -141.154
C 106.458 195.080 -139.807
C 106.501 192.936 -137.804
C 106.505 190.248 -134.926
C 106.083 188.083 -132.905
C 106.214 185.358 -130.450
C 106.525 182.393 -129.185
C 107.525 179.902 -127.477
C 109.242 177.503 -126.039
C 110.812 174.860 -124.883
C 112.914 172.321 -123.380
C 114.614 169.864 -121.884
C 116.592 167.574 -120.913
C 119.427 164.907 -121.725
C 121.709 162.698 -120.628
C 123.586 160.228 -119.570
C 125.210 157.508 -119.723
C 127.605 154.523 -120.167
C 130.420 153.893 -121.379
C 133.576 152.555 -121.898
C 136.199 151.188 -123.528
C 139.773 149.919 -124.199
C 142.705 148.850 -125.291
C 144.613 147.138 -128.466
C 146.991 146.298 -129.658
C 150.543 146.357 -131.864
C 153.182 145.838 -133.244
C 156.001 144.663 -134.875
C 158.427 143.805 -137.029
C 161.114 143.901 -139.002
C 164.213 144.941 -139.974
C 167.011 145.762 -141.645
C 169.779 146.857 -142.887
C 172.606 147.706 -144.857
C 175.556 148.743 -145.983
C 178.097 149.315 -147.760
C 180.305 150.202 -150.518
C 183.319 150.407 -151.755
C 184.955 151.418 -154.698
C 189.084 148.117 -156.500
C 189.580 150.312 -159.413
C 192.085 149.276 -163.244
C 194.189 152.139 -164.952
C 197.719 155.707 -165.480
C 199.301 157.009 -168.783
C 199.422 157.573 -172.424
C 198.785 158.930 -174.604
C 199.726 161.094 -177.021
C 202.397 163.042 -178.863
C 203.379 163.945 -181.941
C 204.264 167.786 -182.676
C 205.093 170.769 -183.879
C 206.992 173.794 -184.665
C 207.240 177.013 -185.895
C 206.424 180.801 -187.737
C 204.791 183.173 -189.918
C 203.957 186.065 -191.740
C 206.677 188.313 -192.240
C 205.687 191.610 -192.649
C 207.301 192.887 -195.489
C 209.473 196.129 -198.413
C 211.514 198.225 -199.943
C 216.458 199.941 -201.769
C 216.448 202.559 -203.900
C 218.072 204.894 -206.314
C 217.032 206.177 -208.789
C 217.596 206.807 -212.266
C 212.125 207.754 -215.525
C 213.438 206.124 -217.175
C 215.356 204.745 -220.086
C 217.965 202.944 -224.294
C 218.326 199.893 -226.220
C 217.952 196.398 -228.704
C 218.542 193.699 -229.556
C 220.195 191.441 -230.881
C 223.797 190.987 -233.692
C 223.695 187.349 -235.111
C 225.420 182.682 -236.328
C 230.732 181.668 -235.741
C 231.774 177.606 -235.314
C 232.017 176.361 -237.091
C 233.473 172.459 -237.846
C 235.233 169.744 -240.068
C 237.590 169.589 -241.462
C 240.727 171.545 -243.692
C 241.636 169.745 -246.538
C 246.902 170.129 -244.604
C 249.314 166.255 -244.532
C 250.709 162.286 -245.047
C 250.496 159.405 -247.675
C 253.137 156.939 -247.326
C 254.424 152.772 -247.437
C 255.258 152.355 -249.987
C 254.256 149.660 -250.517
C 255.648 145.821 -253.549
C 252.646 142.615 -254.595
C 254.396 140.029 -257.190
C 255.077 137.506 -257.391
C 253.291 132.941 -255.528
C 258.068 132.113 -253.864
C 258.954 129.215 -254.431
C 258.213 125.854 -254.232
C 260.511 122.835 -252.572
C 263.799 120.417 -252.718
C 265.276 117.047 -252.903
C 267.366 114.373 -254.798
C 269.090 111.069 -250.177
C 271.830 107.426 -248.512
C 272.640 103.540 -247.492
C 273.911 100.389 -245.819
C 276.647 99.358 -246.027
C 277.913 95.924 -244.617
C 279.336 93.005 -243.184
C 278.477 88.921 -240.509
C 277.062 85.019 -238.114
C 278.791 82.363 -234.953
C 277.448 79.665 -232.161
C 277.901 75.937 -231.815
C 276.871 72.363 -231.294
C 277.506 70.913 -228.649
C 274.720 68.018 -226.460
C 274.221 66.820 -223.904
C 273.940 64.412 -221.765
C 274.897 61.695 -219.890
C 274.187 59.516 -216.879
C 273.578 56.948 -215.519
C 271.892 54.774 -211.539
C 274.017 54.502 -207.699
C 274.542 52.818 -204.510
C 272.951 54.193 -200.033
C 274.116 55.742 -196.737
C 275.229 60.041 -193.532
C 272.045 60.218 -191.850
C 268.704 57.679 -190.287
C 265.957 56.118 -189.126
C 262.170 56.633 -187.576
C 258.337 56.380 -186.256
C 255.916 53.964 -185.187
C 256.025 54.580 -180.109
C 255.794 52.808 -177.122
C 255.703 53.768 -174.112
C 252.362 55.997 -171.449
C 251.368 58.461 -169.080
C 251.987 57.260 -165.133
C 249.640 58.596 -163.105
C 249.983 59.963 -159.783
C 253.581 62.400 -156.296
C 255.220 62.702 -151.251
C 255.429 64.175 -147.876
C 257.240 65.067 -145.729
C 258.898 65.981 -141.784
C 260.985 67.832 -139.431
C 261.792 69.021 -135.341
C 262.449 69.107 -131.633
C 263.616 68.778 -128.654
C 266.889 67.999 -125.775
C 270.117 68.489 -123.578
C 270.369 70.366 -120.052
C 271.821 71.752 -116.872
C 274.342 75.690 -115.946
C 275.135 77.801 -114.612
C 273.452 78.700 -109.118
C 274.482 80.177 -105.871
C 274.925 83.177 -104.371
C 275.228 85.848 -103.491
C 275.672 88.817 -102.032
C 273.400 91.313 -99.315
C 275.644 94.516 -99.456
C 278.076 97.128 -98.905
C 281.723 97.625 -98.393
C 282.491 102.080 -95.440
C 285.110 104.136 -94.162
C 285.069 107.475 -94.815
C 285.460 110.612 -92.829
C 288.672 112.887 -91.695
C 290.977 112.662 -89.969
C 290.315 112.468 -86.954
C 292.551 114.945 -82.603
C 291.414 115.030 -80.088
C 293.285 113.639 -76.112
C 292.263 111.388 -72.672
C 290.883 112.047 -69.579
C 289.392 110.909 -66.367
C 285.975 108.922 -64.017
C 282.137 107.298 -60.275
C 279.525 108.426 -58.297
C 274.251 108.182 -58.502
C 273.216 107.065 -55.800
C 271.236 105.136 -54.625
C 269.985 103.063 -52.459
C 267.547 102.569 -49.931
C 265.439 101.513 -47.542
C 263.583 100.394 -45.021
C 260.726 99.646 -43.446
C 258.283 98.973 -41.276
C 255.529 98.048 -39.411
C 253.242 97.278 -37.218
C 250.911 96.757 -35.020
C 248.463 96.467 -32.826
C 247.250 96.566 -29.537
C 245.854 97.349 -26.489
C 243.889 97.591 -23.558
C 241.366 97.350 -21.125
C 239.876 98.086 -18.616
C 239.548 98.067 -14.586
C 237.726 99.064 -11.644
C 235.988 100.207 -8.696
C 234.292 101.323 -6.235
C 232.479 102.314 -3.383
C 230.807 103.382 -0.824
C 230.282 105.930 1.674
C 230.386 108.636 3.563
C 229.938 111.464 4.734
C 228.783 114.487 5.858
C 227.814 116.609 8.971
C 227.590 119.981 10.096
C 226.747 123.369 11.012
C 226.169 126.442 11.994
C 225.473 130.102 12.816
C 225.363 132.651 13.975
C 226.061 135.819 14.477
C 226.949 139.157 15.233
C 228.006 142.552 14.306
C 229.002 145.242 13.544
C 229.745 148.728 12.667
C 230.516 151.560 11.912
C 233.953 153.920 11.764
C 236.329 156.710 11.260
C 237.310 159.015 8.745
C 238.875 161.863 7.691
C 240.708 163.848 6.311
C 243.315 165.548 5.160
C 245.361 166.438 2.285
C 248.252 168.687 1.507
C 249.986 171.174 -0.362
C 253.011 171.591 -2.146
C 255.810 173.601 -2.941
C 257.664 173.797 -6.079
C 259.975 174.688 -8.650
C 262.681 175.358 -9.752
C 265.285 176.339 -11.483
C 268.393 176.109 -13.848
C 270.155 175.173 -16.841
C 272.737 174.786 -18.396
C 274.950 173.518 -20.673
C 276.546 173.706 -23.673
C 279.329 170.585 -24.898
C 282.572 168.949 -26.849
C 282.732 165.976 -28.983
C 284.242 164.206 -31.158
C 285.450 161.157 -32.735
C 287.122 158.899 -33.784
C 288.380 155.958 -35.157
C 288.469 153.088 -36.401
C 288.638 150.308 -38.541
C 290.366 146.891 -39.014
C 292.000 143.646 -40.120
C 291.294 140.278 -39.951
C 291.405 136.537 -38.763
C 291.081 133.357 -38.954
C 290.764 130.019 -39.721
C 290.647 126.704 -39.640
C 290.594 123.583 -38.463
C 289.826 120.390 -37.722
C 288.359 117.465 -37.418
C 288.575 113.582 -36.622
C 287.927 110.231 -36.870
C 286.219 107.913 -34.231
C 285.487 105.066 -31.633
C 282.879 103.189 -30.635
C 280.869 100.573 -29.542
C 279.170 98.671 -27.456
C 277.732 96.689 -25.047
C 275.733 94.424 -23.283
C 273.451 93.495 -21.190
C 270.552 91.521 -19.992
C 268.829 90.812 -16.918
C 267.659 89.300 -13.212
C 265.514 90.182 -10.122
C 263.158 90.206 -8.006
C 261.267 90.279 -5.216
C 259.163 90.788 -2.722
C 258.054 91.905 0.788
C 257.468 93.641 3.276
C 256.865 95.428 5.720
C 255.347 96.850 8.350
C 252.506 98.239 10.424
C 252.765 100.913 13.007
C 251.653 102.479 15.924
C 250.588 105.403 17.134
C 250.744 108.281 19.745
C 248.412 110.418 21.758
C 247.541 112.488 23.949
C 247.285 115.550 25.283
C 247.201 118.696 26.421
C 245.763 121.865 26.888
C 246.561 124.819 28.488
C 247.120 127.874 31.183
C 247.343 130.797 31.301
C 247.372 134.733 31.419
C 247.440 137.672 31.975
C 247.808 141.323 32.071
C 249.160 144.255 32.312
C 250.136 147.218 31.685
C 251.463 149.937 30.415
C 253.089 152.607 29.408
C 254.603 155.479 27.800
C 255.928 158.280 26.550
C 257.567 160.587 25.103
C 260.892 161.846 23.325
C 262.498 164.200 21.543
C 264.170 166.690 20.221
C 266.702 168.441 19.458
C 269.864 170.175 18.102
C 272.028 169.773 15.877
C 274.356 170.368 13.378
C 277.230 170.143 11.620
C 279.749 170.590 8.741
C 282.180 170.573 6.500
C 286.036 169.415 5.829
C 288.183 169.156 4.069
C 290.753 167.573 1.174
C 292.887 166.968 -0.879
C 295.696 166.619 -2.874
C 298.486 165.660 -4.473
C 300.587 164.203 -6.614
C 301.539 162.867 -9.604
C 302.985 161.152 -12.106
C 303.958 159.571 -14.743
C 305.584 157.616 -17.219
C 306.585 156.164 -20.035
C 308.183 154.530 -22.208
C 310.075 151.948 -23.946
C 311.745 150.972 -26.576
C 313.475 148.155 -27.771
C 315.935 146.714 -29.458
C 317.474 143.066 -31.211
C 319.223 139.935 -31.580
C 321.618 138.356 -34.417
C 324.610 138.835 -37.111
C 327.963 139.065 -40.092
C 331.504 138.063 -41.241
C 333.707 136.513 -43.313
C 336.387 135.491 -44.081
C 339.385 136.650 -45.365
C 342.888 136.291 -46.804
C 346.848 133.558 -46.319
C 349.247 133.109 -45.635
C 352.379 132.688 -47.390
C 354.184 133.431 -50.272
C 357.657 131.498 -51.735
C 360.375 131.991 -52.197
C 363.182 132.219 -55.605
C 366.834 131.897 -57.610
C 367.671 135.088 -59.261
C 368.580 136.184 -61.472
C 372.027 135.018 -63.012
C 372.696 132.529 -66.587
C 373.338 132.063 -69.805
C 374.379 129.628 -72.986
C 375.367 129.036 -75.629
C 377.045 130.706 -79.383
C 377.505 131.031 -82.374
C 379.571 131.186 -86.095
C 379.029 129.593 -89.987
C 379.045 130.493 -92.451
C 383.621 135.334 -94.153
C 379.270 135.083 -97.651
C 379.281 139.755 -97.911
C 379.307 142.540 -101.128
C 381.044 145.879 -102.592
C 381.860 148.642 -104.238
C 382.158 149.544 -106.897
C 383.639 150.892 -109.804
C 385.392 155.851 -109.678
C 384.610 157.977 -113.598
C 386.019 160.442 -115.774
C 387.602 162.072 -116.996
C 388.432 166.200 -117.792
C 391.434 166.286 -122.980
C 390.076 167.882 -125.788
C 390.627 172.626 -126.283
C 395.633 174.534 -128.239
C 396.508 175.989 -130.651
C 395.071 179.052 -130.423
C 394.206 183.584 -129.877
C 397.493 186.985 -131.909
C 398.122 188.860 -133.749
C 399.964 192.025 -134.947
C 398.883 195.128 -137.619
C 398.945 196.373 -141.810
C 398.427 199.640 -143.347
C 397.036 203.856 -146.174
C 396.840 204.168 -149.439
C 398.019 204.419 -150.647
C 400.396 204.447 -152.658
C 401.451 208.091 -153.213
C 404.277 207.512 -155.184
C 406.621 206.603 -158.231
C 410.148 208.571 -157.988
C 410.205 211.809 -161.957
C 413.324 212.834 -164.400
C 413.750 211.870 -168.080
C 416.546 212.447 -170.094
C 419.887 213.130 -172.312
C 423.063 215.043 -171.517
C 423.680 218.339 -171.124
C 427.334 220.106 -171.145
C 429.465 218.663 -173.289
C 429.607 217.879 -176.866
C 434.878 216.782 -177.926
C 435.793 212.799 -180.040
C 438.340 211.268 -180.509
C 440.104 209.067 -181.652
C 441.737 206.402 -182.729
C 440.448 203.800 -182.563
C 441.462 201.485 -183.124
C 442.046 197.660 -183.650
C 444.958 195.397 -182.366
C 445.578 192.048 -180.865
C 447.576 189.689 -184.084
C 447.893 185.371 -184.534
C 450.119 181.991 -185.489
C 450.497 179.545 -190.930
C 452.270 174.687 -189.975
C 454.531 172.841 -192.563
C 454.345 169.559 -193.345
C 455.159 166.715 -195.049
C 457.217 162.778 -194.687
C 456.811 159.941 -192.404
C 456.820 156.540 -188.874
C 459.400 155.952 -186.397
C 460.178 152.302 -184.111
C 462.190 150.632 -181.169
C 461.204 147.832 -178.214
C 463.660 147.103 -176.206
C 466.152 143.587 -172.573
C 467.122 141.336 -169.949
C 468.159 139.421 -167.234
C 467.601 136.743 -164.492
C 468.752 133.577 -164.263
C 468.506 128.551 -164.061
C 467.506 127.609 -160.211
C 468.719 125.060 -157.498
C 468.316 123.238 -152.694
C 467.210 120.822 -149.968
C 466.910 119.777 -146.727
C 469.265 117.457 -144.064
C 469.432 116.322 -140.129
C 471.558 115.343 -137.370
C 472.347 114.421 -134.101
C 473.688 109.837 -131.796
C 476.574 108.124 -129.757
C 477.036 107.017 -126.535
C 478.388 106.141 -123.153
C 481.758 107.854 -119.925
C 482.089 110.854 -119.810
C 483.326 113.624 -119.194
C 486.349 116.267 -116.824
C 486.844 119.646 -114.577
C 488.212 123.245 -112.683
C 490.688 123.932 -108.410
C 492.858 126.428 -105.490
C 493.145 128.495 -103.132
C 492.735 131.751 -102.004
C 494.135 133.903 -100.081
C 494.656 136.766 -97.648
C 495.305 138.950 -95.498
C 493.635 141.491 -93.056
N -29.834 -8.349 56.286
N 76.920 123.683 -17.906
N 134.122 289.368 125.188
N 234.220 210.169 107.874
N 149.226 302.330 -193.461
N 206.336 403.823 -159.950
N 304.726 298.081 -123.494
N 286.391 433.335 -351.350
N 283.019 494.536 -246.614
N 238.688 274.042 -254.400
N 297.766 209.410 -174.438
N 147.895 190.345 -137.772
N 263.169 133.658 -6.929
