# Supplementary material for: Impact of DNA methylation on 3D genome structure
Source: Nat Commun. 2021 May 28;12:3243. doi: 10.1038/s41467-021-23142-8 (PMC8163762; doi:10.1038/s41467-021-23142-8)
Supplement: Supplementary file 7 — Supplementary Software 2 [file 41467_2021_23142_MOESM7_ESM.zip › Supplementary_Software2/test/output_pos/cartnucl_000000_000059.xyz]

2888
generated by Juergen Walther
C 0.000 0.000 0.000
C 4.753 -0.059 3.641
C 7.056 0.436 7.008
C 8.217 0.383 10.545
C 10.126 -0.640 13.124
C 10.111 -3.088 15.410
C 11.485 -4.270 18.106
C 10.975 -6.078 21.115
C 11.111 -7.751 24.021
C 11.364 -9.173 27.016
C 11.082 -11.664 29.233
C 10.781 -13.606 31.928
C 10.666 -15.977 34.435
C 10.499 -17.793 37.139
C 10.083 -19.585 39.813
C 9.414 -21.430 42.466
C 8.606 -21.756 45.864
C 7.122 -22.138 48.946
C 6.002 -23.217 52.123
C 5.239 -25.062 55.013
C 3.832 -25.674 57.603
C 3.308 -25.023 61.559
C 1.510 -25.775 64.587
C -0.404 -26.410 67.580
C -2.226 -27.128 70.099
C -4.005 -27.894 73.039
C -5.785 -28.579 75.656
C -8.639 -27.827 77.730
C -11.395 -26.591 79.064
C -14.344 -26.014 79.794
C -17.677 -26.059 80.586
C -20.321 -25.686 83.416
C -23.719 -24.770 83.962
C -27.286 -24.481 84.429
C -30.486 -24.008 84.960
C -34.260 -23.534 85.260
C -36.846 -22.713 85.960
C -39.717 -21.134 85.758
C -42.723 -19.274 85.733
C -45.548 -17.641 84.042
C -47.739 -16.207 82.644
C -50.746 -14.833 81.049
C -53.136 -13.572 79.677
C -54.380 -9.786 78.443
C -56.300 -6.972 77.002
C -57.932 -6.067 73.983
C -60.077 -4.128 72.163
C -61.288 -2.236 70.124
C -62.031 0.365 68.201
C -61.972 1.822 64.867
C -63.198 4.917 63.153
C -64.861 6.728 60.576
C -64.192 9.243 58.181
C -65.215 12.187 56.510
C -64.522 13.226 53.080
C -64.421 15.003 49.986
C -64.162 17.447 48.269
C -64.157 19.723 45.912
C -62.785 22.013 43.051
C -61.057 22.712 39.976
C -59.776 24.663 38.028
C -57.682 25.871 35.610
C -57.070 26.698 32.367
C -53.167 28.221 31.170
C -50.464 30.379 28.925
C -47.351 29.264 27.348
C -44.992 29.711 25.256
C -41.569 29.692 24.021
C -38.825 30.434 23.067
C -35.513 30.539 22.000
C -32.618 29.596 21.277
C -29.686 28.537 19.660
C -25.887 29.176 19.450
C -22.207 29.619 18.619
C -19.223 28.142 19.504
C -15.764 27.579 21.274
C -12.809 26.422 21.704
C -9.638 25.094 21.603
C -6.525 24.161 22.277
C -3.702 23.600 23.963
C -0.965 22.246 25.382
C 1.365 20.201 26.472
C 5.033 19.607 27.868
C 8.064 18.089 28.336
C 9.487 16.530 31.622
C 11.698 15.741 34.766
C 12.626 13.058 36.571
C 14.418 10.770 38.478
C 15.509 9.193 41.157
C 16.716 7.917 44.109
C 18.102 5.889 46.599
C 18.100 4.014 49.234
C 19.015 1.082 51.307
C 18.854 0.021 54.737
C 19.545 -0.575 58.806
C 17.748 -1.624 62.061
C 16.815 -3.321 64.567
C 15.893 -4.408 67.622
C 14.529 -5.655 70.359
C 12.758 -5.572 73.773
C 10.661 -5.086 75.989
C 8.515 -4.613 78.158
C 6.435 -5.048 80.752
C 4.069 -6.862 83.077
C 1.310 -5.324 85.056
C -0.824 -5.271 87.820
C -4.045 -5.238 88.695
C -7.031 -3.737 90.685
C -9.956 -4.899 92.722
C -12.419 -4.666 94.651
C -15.555 -3.810 95.460
C -18.699 -2.818 96.031
C -22.179 -3.249 96.221
C -24.940 -1.369 97.094
C -27.988 0.575 99.056
C -30.718 1.555 98.620
C -34.469 2.610 98.048
C -37.308 3.553 98.064
C -40.688 4.848 97.453
C -43.118 6.918 96.909
C -45.588 8.436 95.598
C -47.654 10.067 93.640
C -49.618 12.029 91.883
C -51.739 13.794 89.535
C -53.885 15.448 87.582
C -55.451 17.224 85.462
C -55.499 20.236 82.867
C -57.081 21.914 80.422
C -58.824 23.798 78.384
C -59.681 26.434 76.841
C -60.274 29.514 74.604
C -59.024 30.908 72.098
C -58.646 32.645 69.121
C -57.413 34.862 66.892
C -56.797 36.649 63.536
C -55.835 38.388 60.894
C -53.555 41.547 59.680
C -52.497 43.073 57.599
C -49.933 44.389 54.568
C -48.517 45.745 52.268
C -47.159 47.813 49.845
C -45.270 49.802 47.912
C -43.043 50.890 45.681
C -41.166 50.729 42.838
C -38.842 51.051 40.433
C -36.764 50.931 37.969
C -34.163 51.368 35.595
C -32.181 51.264 32.929
C -29.927 51.829 30.798
C -26.734 52.531 29.191
C -25.035 53.220 26.490
C -21.725 53.840 25.479
C -19.745 54.743 24.117
C -16.994 55.666 21.753
C -15.584 57.636 21.573
C -14.216 61.000 19.599
C -13.925 62.814 17.219
C -13.995 65.414 16.021
C -17.058 70.107 18.066
C -17.213 73.837 20.078
C -13.545 77.633 20.896
C -13.429 80.896 20.223
C -12.089 84.378 20.662
C -12.389 88.042 20.102
C -8.192 90.757 18.211
C -6.024 90.669 13.375
C -5.940 90.650 9.529
C -5.867 91.352 6.274
C -6.982 94.145 3.183
C -5.065 95.244 0.351
C -4.505 95.646 -3.071
C 0.591 94.204 -5.185
C 2.880 93.980 -7.070
C 5.123 92.911 -8.970
C 7.718 92.606 -12.886
C 8.510 90.713 -14.806
C 8.484 88.349 -17.719
C 8.920 86.725 -19.615
C 8.860 84.485 -22.253
C 12.622 84.705 -25.786
C 15.965 82.267 -26.697
C 20.185 80.635 -26.381
C 23.037 78.351 -21.563
C 25.742 75.577 -18.926
C 29.162 74.928 -17.436
C 31.586 74.416 -17.062
C 34.458 73.092 -13.895
C 34.988 71.036 -11.937
C 37.315 68.681 -12.247
C 37.363 66.058 -11.517
C 39.618 63.174 -10.993
C 42.613 61.087 -11.833
C 44.468 59.586 -10.293
C 46.443 57.068 -7.523
C 48.633 54.200 -8.939
C 51.774 52.557 -11.493
C 53.542 51.441 -14.674
C 55.584 49.715 -16.302
C 57.640 46.385 -17.162
C 59.038 43.430 -16.900
C 62.624 42.607 -17.573
C 63.815 38.602 -17.849
C 65.583 36.373 -18.615
C 66.485 33.986 -19.500
C 69.554 32.744 -22.855
C 69.910 31.402 -22.791
C 69.390 27.469 -24.979
C 68.601 22.671 -25.277
C 70.430 20.198 -25.657
C 74.487 18.457 -25.522
C 77.169 18.520 -25.862
C 80.739 18.688 -24.758
C 81.662 16.447 -29.289
C 84.687 15.592 -31.710
C 87.646 13.347 -31.856
C 86.682 6.835 -32.892
C 90.905 4.911 -32.613
C 93.912 0.055 -31.199
C 96.030 -1.607 -33.966
C 98.393 -3.992 -33.924
C 100.358 -7.070 -35.970
C 103.246 -9.216 -38.322
C 106.018 -10.760 -40.992
C 109.058 -13.343 -41.959
C 108.762 -13.547 -44.392
C 107.781 -16.222 -46.755
C 111.228 -14.758 -48.950
C 114.918 -14.542 -50.612
C 118.606 -17.603 -50.976
C 120.887 -16.883 -52.569
C 123.153 -17.699 -55.224
C 126.362 -18.906 -57.009
C 130.855 -17.469 -57.909
C 134.168 -18.965 -57.532
C 137.756 -18.684 -58.672
C 142.909 -17.864 -57.398
C 145.962 -15.666 -57.493
C 149.958 -15.411 -57.894
C 153.265 -13.777 -61.753
C 155.068 -11.059 -64.026
C 157.763 -7.593 -62.643
C 158.743 -3.637 -65.062
C 161.568 -0.441 -63.852
C 162.915 2.872 -62.727
C 165.557 5.918 -62.746
C 169.056 8.403 -63.426
C 171.198 11.121 -62.865
C 171.158 13.633 -58.481
C 172.466 17.671 -57.960
C 173.972 21.903 -57.854
C 174.128 25.384 -56.461
C 175.180 28.499 -56.481
C 177.071 31.912 -57.000
C 178.142 35.253 -59.292
C 179.876 39.077 -59.558
C 179.763 42.536 -59.981
C 179.745 46.386 -60.779
C 178.360 50.384 -61.579
C 177.027 53.785 -63.369
C 178.012 56.914 -63.290
C 177.735 60.854 -63.788
C 176.648 62.987 -64.604
C 174.745 66.377 -63.307
C 174.120 70.162 -63.151
C 172.285 71.830 -62.876
C 171.575 75.750 -63.903
C 169.385 77.968 -63.873
C 167.643 80.419 -61.516
C 167.028 83.308 -60.607
C 167.595 86.339 -58.567
C 165.216 88.591 -57.699
C 165.497 91.235 -58.540
C 165.269 94.673 -57.956
C 163.236 98.355 -58.338
C 163.098 102.404 -57.619
C 159.705 104.898 -57.029
C 159.836 108.874 -57.215
C 159.390 111.747 -56.005
C 159.817 116.321 -56.269
C 159.837 119.535 -54.522
C 159.959 122.714 -54.285
C 162.013 125.067 -54.173
C 160.855 128.453 -54.288
C 159.736 131.809 -53.409
C 163.914 133.343 -49.470
C 164.147 134.859 -46.061
C 164.058 137.505 -44.178
C 163.338 138.796 -40.954
C 162.886 140.549 -38.127
C 162.268 142.462 -35.479
C 162.567 143.427 -32.289
C 162.214 144.691 -29.222
C 162.345 145.969 -26.017
C 161.963 147.352 -23.089
C 161.466 148.519 -20.101
C 160.899 149.467 -16.992
C 158.814 150.828 -14.521
C 156.630 151.456 -11.935
C 155.037 152.395 -8.920
C 154.291 153.409 -5.640
C 152.579 153.794 -3.195
C 149.647 155.765 -1.229
C 147.599 156.090 1.715
C 145.438 156.306 4.597
C 143.644 156.310 7.236
C 141.665 156.597 10.134
C 139.813 156.694 12.788
C 136.795 155.682 14.484
C 133.913 154.334 15.368
C 131.731 152.436 16.464
C 129.758 150.235 18.196
C 126.665 149.822 20.519
C 124.148 147.472 21.431
C 122.024 144.907 22.820
C 119.909 142.684 23.974
C 117.657 139.863 25.210
C 115.496 138.251 25.974
C 113.201 135.913 25.777
C 110.550 133.586 25.526
C 109.086 130.400 24.427
C 107.885 127.886 23.403
C 106.457 124.597 22.617
C 105.265 121.930 21.809
C 102.818 120.395 18.799
C 100.831 118.145 16.637
C 101.171 115.085 14.870
C 99.889 112.383 13.219
C 99.198 110.296 11.128
C 98.179 108.691 8.409
C 99.112 106.827 5.425
C 97.414 104.985 2.642
C 96.874 102.211 0.475
C 96.839 101.451 -2.979
C 95.314 99.788 -5.703
C 96.880 98.354 -8.672
C 97.479 96.684 -11.769
C 96.917 95.996 -14.633
C 96.714 94.714 -17.641
C 97.425 94.228 -21.458
C 99.503 93.817 -24.364
C 99.884 93.784 -27.380
C 101.413 94.084 -30.422
C 102.979 92.685 -33.100
C 104.447 95.179 -36.358
C 105.518 96.120 -40.226
C 108.622 97.616 -41.470
C 110.607 98.283 -43.870
C 112.918 100.289 -45.839
C 114.236 101.958 -47.953
C 116.316 103.981 -49.876
C 118.716 105.822 -50.680
C 121.721 107.152 -51.921
C 123.178 110.105 -53.931
C 125.066 112.581 -56.106
C 126.957 115.423 -55.639
C 127.947 119.220 -55.517
C 129.866 121.784 -55.532
C 132.304 124.196 -55.803
C 134.005 127.043 -55.902
C 134.746 130.280 -55.592
C 136.135 133.248 -54.818
C 137.990 135.659 -53.573
C 139.311 139.399 -53.720
C 141.488 142.028 -53.476
C 141.344 145.044 -51.000
C 141.125 148.648 -49.465
C 142.353 150.328 -46.821
C 143.658 152.781 -44.733
C 143.715 155.170 -42.464
C 143.467 157.829 -40.305
C 144.075 160.319 -37.923
C 143.851 161.789 -35.052
C 145.089 163.605 -32.069
C 143.786 165.464 -29.283
C 142.202 168.412 -26.794
C 140.227 168.857 -23.504
C 139.520 169.514 -20.488
C 138.092 170.539 -17.611
C 136.748 171.012 -14.631
C 133.928 171.631 -12.090
C 131.361 171.297 -10.402
C 128.808 170.896 -8.713
C 126.659 170.751 -6.143
C 125.466 170.147 -2.606
C 122.013 169.195 -1.577
C 119.412 169.136 0.753
C 117.390 167.077 2.433
C 113.849 165.949 3.581
C 112.117 164.758 6.684
C 109.714 163.946 8.532
C 107.212 161.960 9.539
C 104.748 159.833 10.314
C 103.310 157.134 12.041
C 100.250 155.541 12.193
C 96.397 154.369 13.023
C 94.706 151.973 13.080
C 92.566 148.681 13.387
C 90.593 146.465 13.768
C 88.485 143.460 13.738
C 86.256 141.296 12.823
C 84.819 138.615 11.891
C 83.860 135.877 10.357
C 82.611 133.359 8.657
C 81.759 130.353 6.825
C 80.744 127.555 5.307
C 80.013 125.130 3.387
C 79.421 123.702 -0.276
C 78.934 121.065 -2.301
C 78.000 118.552 -4.186
C 76.688 117.083 -6.673
C 75.593 115.436 -9.979
C 76.653 115.016 -12.892
C 77.342 113.636 -15.997
C 77.679 113.411 -19.350
C 78.660 111.998 -22.796
C 79.429 111.285 -25.932
C 79.040 112.554 -29.791
C 79.679 112.241 -32.487
C 81.703 112.558 -36.133
C 82.751 112.392 -38.963
C 83.357 112.145 -42.364
C 83.986 112.611 -45.626
C 85.554 113.122 -48.526
C 88.153 112.923 -50.725
C 90.384 113.370 -53.197
C 92.834 113.559 -55.287
C 95.099 114.252 -57.929
C 97.607 114.247 -60.109
C 99.486 114.812 -62.578
C 101.411 116.449 -65.201
C 103.270 116.237 -67.876
C 104.967 118.320 -70.144
C 105.953 121.012 -73.894
C 106.240 123.636 -77.590
C 105.137 127.015 -80.534
C 105.284 125.719 -83.755
C 105.486 125.232 -87.885
C 106.563 123.956 -91.621
C 105.822 124.085 -94.418
C 102.747 125.994 -97.270
C 102.328 127.249 -100.599
C 101.465 126.211 -103.786
C 103.081 126.380 -106.576
C 100.852 122.577 -110.652
C 100.476 122.276 -113.829
C 99.832 122.669 -117.378
C 101.369 124.067 -121.797
C 100.611 126.281 -123.506
C 98.848 126.388 -125.536
C 98.406 127.274 -129.550
C 96.561 125.539 -131.824
C 92.515 120.292 -136.457
C 87.934 120.872 -138.919
C 86.528 122.145 -141.736
C 84.755 123.955 -141.326
C 82.570 126.655 -141.779
C 80.203 127.398 -143.934
C 79.457 126.896 -148.573
C 78.059 129.400 -150.235
C 78.654 128.774 -155.234
C 76.767 129.550 -158.318
C 74.942 132.864 -159.667
C 71.961 132.567 -161.676
C 70.843 134.646 -164.080
C 65.358 133.163 -165.718
C 64.320 134.595 -169.111
C 62.365 131.896 -171.586
C 59.144 133.957 -172.140
C 57.171 132.797 -174.648
C 54.915 132.708 -176.286
C 54.050 132.306 -179.145
C 53.275 129.540 -180.336
C 51.758 127.178 -182.990
C 50.020 123.624 -183.717
C 49.728 123.359 -188.460
C 49.793 121.741 -191.962
C 49.366 120.894 -195.183
C 49.024 118.638 -198.079
C 49.600 114.364 -199.138
C 47.451 111.823 -200.321
C 49.134 108.231 -202.175
C 48.441 106.097 -203.755
C 50.083 104.712 -207.277
C 51.456 101.474 -207.578
C 51.977 100.962 -213.363
C 52.266 98.240 -214.676
C 55.889 98.246 -216.477
C 58.057 97.836 -219.482
C 59.554 97.544 -223.277
C 60.210 94.187 -226.620
C 64.826 96.093 -228.729
C 68.081 94.749 -230.713
C 72.190 93.263 -231.837
C 74.053 95.367 -235.861
C 76.216 96.542 -237.885
C 78.120 96.575 -237.985
C 82.250 97.242 -239.289
C 84.634 96.747 -241.025
C 89.080 97.735 -242.864
C 90.402 98.452 -245.891
C 94.885 104.877 -242.618
C 96.509 105.565 -245.987
C 97.822 107.648 -246.022
C 97.956 112.488 -247.183
C 98.765 114.997 -249.620
C 99.308 118.843 -250.455
C 100.752 121.783 -249.802
C 104.681 122.009 -245.862
C 107.428 123.233 -243.418
C 108.497 124.971 -241.391
C 111.275 126.341 -241.102
C 112.728 127.436 -238.132
C 114.503 133.138 -238.918
C 116.384 135.876 -237.255
C 118.995 137.769 -236.126
C 121.229 139.196 -233.764
C 123.135 142.993 -232.402
C 125.863 147.132 -232.097
C 127.217 150.933 -233.624
C 127.699 154.761 -232.311
C 130.093 157.521 -230.546
C 132.527 158.392 -226.447
C 135.903 159.597 -226.270
C 138.137 161.922 -225.446
C 140.477 163.542 -226.590
C 142.820 164.149 -226.415
C 144.037 167.229 -226.699
C 146.367 169.315 -224.041
C 149.690 170.505 -221.302
C 152.419 172.796 -219.576
C 155.133 173.970 -218.010
C 157.932 175.029 -216.845
C 160.172 174.237 -215.070
C 162.566 173.236 -211.382
C 163.071 171.441 -207.297
C 165.590 170.045 -205.562
C 168.439 168.324 -204.506
C 171.346 166.012 -204.225
C 173.919 164.702 -202.161
C 175.119 162.626 -199.680
C 175.652 162.048 -197.152
C 177.516 158.965 -195.339
C 182.423 160.204 -193.569
C 184.104 158.864 -189.849
C 185.280 156.805 -185.183
C 185.514 154.542 -182.787
C 187.303 152.000 -181.640
C 188.634 149.656 -178.108
C 189.868 148.005 -175.469
C 191.749 146.567 -172.978
C 194.559 146.343 -170.736
C 198.963 144.476 -172.514
C 202.190 142.901 -171.861
C 205.685 141.267 -171.444
C 207.916 139.591 -170.362
C 210.378 136.920 -170.681
C 212.606 135.747 -168.211
C 213.620 134.153 -163.470
C 214.895 133.141 -162.400
C 218.804 132.852 -160.756
C 219.449 131.394 -156.435
C 223.367 131.563 -154.692
C 226.050 131.196 -152.289
C 229.789 136.490 -150.382
C 233.811 136.473 -148.860
C 235.034 138.233 -146.580
C 237.639 139.517 -144.595
C 239.676 141.411 -142.143
C 240.206 140.217 -138.377
C 241.126 140.120 -135.677
C 242.035 139.017 -132.547
C 242.532 139.374 -128.094
C 243.689 142.067 -125.310
C 244.555 145.692 -125.245
C 244.054 148.767 -123.151
C 243.885 152.731 -122.424
C 243.000 154.302 -118.909
C 243.280 154.554 -115.551
C 244.454 155.907 -112.689
C 243.153 158.654 -111.445
C 243.386 160.865 -110.132
C 242.678 163.026 -107.051
C 240.815 165.583 -103.286
C 240.483 169.451 -101.294
C 239.965 171.953 -99.286
C 237.923 173.277 -96.706
C 236.412 174.986 -94.244
C 234.896 176.901 -91.988
C 233.635 177.634 -88.976
C 231.972 178.838 -86.347
C 230.633 179.917 -83.354
C 229.046 181.248 -80.835
C 227.286 182.400 -78.362
C 225.358 183.358 -75.862
C 222.620 185.150 -74.597
C 219.584 186.260 -73.415
C 216.867 187.494 -71.517
C 214.715 188.557 -68.951
C 212.087 189.310 -67.691
C 209.059 191.938 -67.175
C 205.877 192.708 -65.675
C 202.613 193.406 -64.304
C 199.734 193.808 -62.988
C 196.625 194.524 -61.500
C 193.710 195.031 -60.184
C 190.119 194.826 -60.464
C 187.005 194.289 -61.419
C 184.230 193.023 -61.936
C 181.221 191.387 -61.865
C 177.361 191.756 -61.548
C 174.316 190.155 -62.469
C 171.289 188.223 -62.828
C 168.469 186.625 -63.319
C 165.366 184.487 -63.916
C 162.848 183.503 -64.652
C 160.580 181.891 -66.394
C 158.054 180.390 -68.360
C 156.768 177.767 -70.590
C 155.800 175.717 -72.506
C 154.354 172.975 -74.472
C 153.246 170.766 -76.226
C 152.533 170.067 -80.277
C 151.591 168.525 -83.505
C 152.163 165.554 -85.359
C 151.425 163.366 -87.878
C 151.537 161.623 -90.359
C 151.821 160.455 -93.451
C 153.785 158.513 -95.821
C 153.497 157.305 -99.354
C 153.628 154.864 -101.944
C 155.289 154.264 -105.008
C 155.150 153.180 -108.371
C 157.715 151.478 -110.331
C 159.508 149.817 -112.934
C 160.438 149.411 -115.755
C 161.612 148.340 -118.620
C 164.136 147.813 -121.563
C 167.304 146.950 -123.031
C 169.225 146.921 -125.387
C 172.169 146.897 -127.123
C 174.585 145.218 -128.832
C 178.063 147.327 -130.396
C 181.213 148.075 -132.950
C 184.734 148.706 -132.160
C 187.783 148.888 -133.059
C 191.155 150.252 -133.194
C 193.721 151.569 -134.014
C 196.881 153.012 -134.224
C 199.665 154.152 -133.360
C 203.067 154.650 -132.647
C 205.965 157.160 -133.083
C 209.201 159.099 -133.525
C 211.101 161.296 -131.671
C 212.654 164.670 -130.398
C 214.776 166.609 -128.986
C 217.426 168.269 -127.554
C 219.476 170.543 -126.273
C 220.604 173.441 -125.067
C 221.957 175.885 -123.188
C 223.318 177.650 -120.772
C 225.272 180.888 -119.568
C 227.481 182.809 -117.795
C 226.678 185.661 -115.251
C 226.445 189.131 -113.434
C 226.388 190.316 -110.285
C 226.857 192.242 -107.430
C 226.197 194.442 -105.068
C 225.403 196.990 -102.906
C 225.154 199.133 -100.152
C 223.744 200.506 -97.586
C 223.543 201.807 -94.122
C 221.381 203.853 -92.108
C 219.381 207.032 -90.296
C 216.099 207.885 -88.446
C 214.045 208.605 -86.145
C 211.554 209.880 -84.264
C 208.960 210.597 -82.351
C 205.426 211.876 -81.531
C 202.353 212.198 -81.469
C 199.277 212.452 -81.412
C 196.113 212.812 -80.361
C 193.113 212.433 -78.090
C 189.538 212.428 -79.143
C 186.152 213.001 -78.509
C 183.161 211.518 -78.481
C 179.413 211.363 -79.509
C 176.080 210.584 -77.981
C 172.954 210.397 -77.784
C 169.947 209.137 -78.555
C 167.066 207.741 -79.527
C 164.390 205.481 -79.274
C 161.470 204.782 -80.980
C 157.628 204.682 -82.442
C 155.705 202.840 -83.673
C 153.091 200.252 -85.079
C 150.803 198.649 -86.149
C 148.457 196.340 -87.773
C 146.666 194.903 -90.057
C 145.420 192.753 -92.043
C 144.876 190.438 -94.304
C 144.231 188.420 -96.815
C 143.876 185.828 -99.321
C 143.265 183.470 -101.608
C 143.180 181.408 -104.024
C 144.357 180.326 -107.665
C 144.482 177.996 -110.083
C 144.194 175.904 -112.589
C 144.144 174.939 -115.610
C 144.670 173.772 -119.244
C 147.009 173.181 -121.236
C 148.942 171.775 -123.748
C 150.967 171.585 -126.443
C 153.315 170.079 -129.100
C 155.472 169.293 -131.479
C 157.494 170.756 -134.709
C 159.395 170.374 -136.713
C 163.071 170.253 -138.704
C 165.408 169.906 -140.588
C 167.674 169.623 -143.192
C 170.037 170.013 -145.542
C 172.981 170.177 -147.101
C 176.240 169.351 -147.671
C 179.483 169.256 -148.544
C 182.645 168.841 -149.030
C 186.059 168.979 -149.986
C 189.276 168.363 -150.552
C 192.254 168.479 -151.581
C 195.582 169.618 -152.528
C 198.490 168.999 -153.877
C 201.536 170.615 -154.562
C 206.277 171.250 -151.557
C 209.512 175.326 -150.582
C 212.886 176.433 -151.079
C 216.363 176.824 -150.930
C 216.507 179.371 -153.599
C 219.491 181.086 -155.419
C 220.947 183.477 -156.083
C 221.428 187.487 -154.503
C 222.062 190.641 -154.532
C 223.071 193.383 -155.069
C 225.394 196.162 -155.709
C 227.476 198.428 -155.521
C 229.211 200.853 -157.130
C 232.979 201.089 -159.688
C 234.969 202.626 -160.997
C 236.642 204.505 -162.839
C 234.733 208.422 -166.855
C 236.171 207.034 -169.847
C 238.058 207.917 -171.913
C 240.116 208.331 -174.052
C 242.353 208.847 -177.317
C 244.552 211.698 -177.520
C 247.029 213.158 -178.968
C 250.110 215.736 -179.478
C 253.884 215.902 -178.669
C 257.990 213.694 -180.750
C 261.881 214.857 -179.035
C 264.436 216.180 -180.228
C 268.405 213.967 -178.783
C 271.530 214.361 -179.581
C 274.630 215.831 -178.681
C 277.790 216.899 -178.310
C 280.902 218.066 -178.210
C 283.916 218.574 -176.848
C 286.940 219.651 -175.940
C 290.148 220.301 -174.841
C 293.146 221.358 -174.115
C 296.025 222.559 -173.220
C 298.837 223.878 -172.103
C 301.226 226.445 -172.054
C 303.194 229.196 -171.414
C 305.773 231.473 -170.595
C 308.725 233.004 -169.462
C 310.501 235.283 -168.618
C 312.800 238.479 -169.541
C 314.848 241.220 -168.418
C 316.760 244.061 -167.283
C 318.411 246.501 -166.054
C 320.410 249.167 -164.917
C 322.124 251.659 -163.762
C 322.221 255.094 -162.666
C 321.523 258.202 -161.799
C 320.720 260.740 -160.225
C 320.209 263.275 -157.977
C 321.152 266.907 -156.948
C 319.862 269.750 -155.235
C 318.835 272.365 -152.969
C 317.867 274.879 -151.102
C 316.539 277.594 -148.774
C 315.688 279.999 -147.615
C 313.631 282.327 -146.554
C 311.488 284.980 -145.620
C 308.336 286.331 -144.301
C 305.727 287.398 -143.370
C 302.740 288.808 -141.770
C 300.188 289.936 -140.587
C 296.595 291.582 -141.925
C 293.213 293.071 -142.092
C 289.935 292.500 -140.856
C 286.732 293.488 -140.198
C 283.709 293.742 -140.132
C 280.500 294.102 -140.895
C 277.225 292.538 -141.168
C 273.707 293.551 -141.958
C 270.193 293.692 -141.395
C 267.164 292.842 -143.012
C 263.837 293.691 -143.856
C 260.957 291.490 -144.287
C 257.676 290.201 -144.854
C 255.045 290.012 -146.279
C 251.966 289.486 -147.269
C 248.971 287.801 -149.138
C 246.897 285.048 -150.165
C 244.737 283.863 -151.946
C 242.956 281.543 -153.715
C 240.311 279.420 -153.989
C 239.828 276.932 -157.533
C 237.802 274.777 -160.406
C 238.371 271.345 -161.557
C 237.372 268.736 -163.085
C 237.631 265.828 -165.258
C 237.407 263.858 -167.508
C 237.677 261.184 -169.719
C 238.688 258.520 -171.015
C 239.133 255.198 -172.063
C 239.864 253.024 -175.166
C 240.222 250.429 -177.916
C 242.750 248.524 -179.276
C 245.526 247.314 -181.775
C 247.521 245.271 -183.225
C 249.307 242.673 -184.600
C 251.397 240.795 -186.365
C 253.898 239.919 -188.391
C 256.656 238.568 -189.771
C 259.457 236.943 -190.330
C 262.050 235.347 -192.877
C 264.317 233.122 -194.151
C 268.112 233.702 -194.863
C 271.604 234.052 -196.619
C 274.840 233.465 -195.908
C 278.199 232.593 -196.101
C 281.455 232.972 -196.430
C 284.766 233.593 -197.100
C 288.256 233.467 -197.302
C 291.295 234.351 -196.640
C 294.871 233.837 -195.814
C 297.942 235.702 -195.750
C 301.480 237.672 -196.746
C 303.871 240.429 -195.478
C 306.399 241.878 -194.238
C 308.961 243.952 -193.529
C 311.240 246.017 -192.326
C 313.073 249.367 -191.860
C 313.686 252.314 -191.163
C 314.257 255.254 -190.413
C 315.704 258.026 -189.203
C 317.694 260.182 -186.816
C 317.279 263.848 -186.288
C 318.538 266.982 -185.399
C 318.077 269.538 -183.302
C 317.617 273.334 -182.589
C 318.817 275.933 -180.169
C 319.253 278.803 -178.979
C 318.276 281.631 -177.472
C 317.043 284.370 -175.998
C 316.279 286.428 -173.257
C 314.857 289.527 -172.711
C 314.089 293.540 -172.240
C 312.271 295.362 -170.832
C 309.969 297.752 -168.712
C 308.464 299.920 -167.302
C 306.113 302.165 -165.599
C 303.659 304.220 -165.103
C 300.970 305.552 -164.046
C 297.878 306.264 -163.212
C 294.767 307.193 -162.713
C 291.294 307.744 -161.842
C 288.164 308.519 -160.967
C 285.034 308.885 -160.552
C 281.322 308.564 -161.938
C 278.011 308.683 -161.374
C 274.817 309.259 -160.921
C 271.823 309.952 -161.710
C 268.147 310.229 -162.829
C 265.907 308.450 -164.096
C 262.829 307.050 -164.862
C 260.289 305.830 -166.722
C 256.985 304.059 -167.608
C 254.342 302.522 -168.867
C 252.319 301.745 -172.325
C 250.244 300.421 -173.636
C 248.110 297.462 -175.680
C 246.098 295.698 -177.086
C 243.549 294.209 -178.896
C 241.579 292.680 -181.141
C 240.049 290.347 -182.969
C 238.713 287.270 -183.584
C 237.552 284.422 -184.937
C 236.531 281.488 -185.807
C 235.416 278.542 -187.441
C 234.209 275.543 -188.209
C 233.076 273.025 -189.732
C 232.554 270.336 -192.134
C 230.748 267.840 -193.215
C 230.747 265.434 -195.778
C 230.920 262.420 -196.461
C 229.372 259.330 -196.452
C 226.256 256.442 -194.724
C 224.566 253.096 -193.820
C 222.724 250.186 -193.481
C 220.247 246.769 -191.993
C 216.308 244.511 -191.643
C 215.865 241.222 -193.149
C 214.559 238.940 -193.568
C 214.869 238.435 -198.028
C 215.916 235.969 -199.363
C 218.458 232.031 -201.665
C 219.454 228.852 -202.749
C 218.125 226.718 -205.075
C 218.371 224.049 -205.711
C 218.077 221.502 -206.865
C 217.903 218.180 -206.445
C 216.817 215.369 -207.500
C 217.338 210.393 -206.651
C 219.459 206.746 -207.669
C 219.856 203.332 -209.342
C 219.659 200.514 -208.114
C 220.828 198.737 -209.367
C 224.046 196.175 -208.996
C 225.920 194.165 -206.955
C 227.099 190.177 -207.354
C 227.600 188.162 -209.700
C 226.081 186.120 -214.503
C 227.378 183.836 -217.882
C 227.655 182.034 -220.192
C 228.235 180.627 -224.207
C 227.979 178.240 -227.076
C 232.514 177.976 -229.930
C 235.374 177.248 -232.317
C 235.984 178.782 -236.112
C 236.983 180.141 -239.985
C 237.964 180.435 -243.168
C 236.640 180.721 -247.702
C 240.529 181.019 -250.427
C 239.855 179.714 -254.640
C 238.411 179.007 -258.423
C 239.145 180.279 -261.751
C 239.886 182.750 -265.598
C 242.156 181.747 -269.517
C 242.450 185.371 -273.028
C 242.737 185.957 -275.790
C 243.251 188.322 -279.098
C 244.865 188.903 -282.671
C 246.266 187.654 -285.947
C 246.226 186.512 -289.400
C 245.097 191.759 -289.898
C 243.837 193.446 -292.664
C 244.612 196.065 -296.035
C 244.779 197.532 -299.280
C 245.282 198.566 -302.278
C 245.593 197.227 -304.679
C 245.624 197.267 -307.137
C 247.331 198.958 -310.667
C 247.237 196.267 -313.774
C 249.702 195.982 -317.269
C 251.127 195.830 -320.166
C 249.017 195.749 -324.733
C 248.384 196.272 -327.825
C 248.325 191.995 -329.527
C 252.677 190.864 -330.387
C 252.900 189.306 -333.846
C 253.624 187.785 -337.752
C 256.720 185.337 -341.103
C 258.221 184.930 -344.354
C 261.993 181.148 -344.533
C 263.663 177.479 -345.909
C 265.209 174.222 -347.368
C 263.850 171.696 -349.552
C 263.261 169.650 -352.123
C 259.658 165.420 -352.998
C 258.583 164.050 -355.867
C 256.881 160.020 -357.494
C 256.449 159.096 -362.656
C 256.106 155.943 -365.125
C 257.100 154.275 -366.788
C 259.349 151.022 -368.043
C 261.399 148.218 -366.697
C 264.690 146.332 -366.961
C 263.159 140.461 -366.961
C 261.123 134.844 -366.456
C 264.461 134.727 -363.633
C 265.417 132.049 -364.763
C 266.873 130.008 -367.585
C 266.686 126.881 -368.639
C 268.557 125.765 -370.759
C 270.766 124.945 -372.595
C 274.420 122.253 -374.102
C 275.282 119.938 -374.698
C 274.919 117.091 -375.410
C 278.490 116.636 -376.585
C 277.928 112.876 -377.446
C 281.878 111.603 -377.575
C 284.574 108.695 -379.833
C 287.346 107.426 -380.220
C 290.946 108.437 -379.975
C 294.538 108.012 -381.584
C 297.311 106.560 -383.877
C 300.118 109.709 -386.443
C 302.354 110.759 -387.678
C 306.462 110.986 -387.356
C 309.805 108.587 -390.786
C 313.357 107.984 -395.045
C 316.560 107.113 -397.176
C 320.086 106.139 -395.770
C 322.308 107.430 -395.533
C 325.162 105.422 -395.957
C 327.667 109.336 -391.651
C 331.412 110.090 -392.653
C 334.813 110.119 -391.716
C 336.907 113.931 -394.282
C 339.899 115.879 -394.044
C 343.728 115.785 -395.753
C 346.857 116.171 -394.900
C 349.474 113.108 -394.623
C 351.990 110.711 -393.971
C 355.393 111.892 -393.308
C 358.021 110.062 -392.430
C 361.078 108.971 -392.547
C 363.411 106.622 -391.273
C 366.000 104.629 -390.503
C 368.715 102.893 -389.686
C 370.532 100.117 -389.247
C 372.719 97.765 -388.346
C 374.864 95.107 -387.843
C 377.125 92.916 -386.995
C 379.226 90.668 -385.960
C 381.176 88.292 -384.759
C 383.615 87.156 -382.509
C 385.428 85.797 -379.917
C 387.545 83.895 -377.817
C 389.642 81.447 -376.421
C 391.092 79.983 -374.227
C 394.114 79.755 -371.551
C 395.727 77.957 -368.880
C 397.243 76.236 -366.094
C 398.413 74.546 -363.653
C 399.963 72.756 -361.047
C 401.237 71.096 -358.577
C 401.417 70.504 -355.023
C 401.008 70.518 -351.747
C 400.012 69.956 -348.873
C 398.888 68.679 -345.899
C 399.833 67.680 -342.260
C 398.428 67.314 -339.008
C 396.890 66.325 -335.897
C 395.597 65.616 -332.969
C 393.799 64.758 -329.715
C 392.964 64.548 -327.049
C 391.186 65.098 -324.345
C 389.472 65.834 -321.342
C 386.461 66.697 -319.418
C 384.048 67.537 -317.909
C 381.030 68.083 -315.891
C 378.538 68.691 -314.277
C 376.675 72.001 -312.551
C 374.315 74.220 -310.766
C 370.857 75.023 -310.717
C 368.092 76.416 -309.274
C 365.646 78.113 -308.685
C 363.522 80.602 -308.138
C 360.687 82.530 -309.358
C 358.458 85.284 -308.147
C 355.319 86.845 -307.514
C 353.560 89.801 -308.335
C 351.482 92.475 -307.315
C 348.925 94.240 -309.230
C 346.301 96.440 -310.241
C 344.895 99.082 -310.424
C 342.820 101.589 -310.799
C 341.056 104.646 -312.487
C 339.368 106.380 -315.148
C 338.338 108.940 -316.422
C 337.379 111.157 -318.841
C 334.943 112.668 -320.675
C 335.973 115.574 -323.755
C 335.449 118.847 -326.207
C 335.841 119.104 -329.841
C 335.330 120.648 -332.578
C 336.132 121.969 -335.874
C 336.775 123.726 -338.217
C 337.654 125.097 -341.293
C 338.642 125.300 -344.256
C 338.900 125.556 -347.749
C 340.741 127.442 -350.567
C 342.002 129.210 -353.683
C 344.414 128.679 -356.086
C 347.788 129.006 -358.067
C 349.786 128.838 -360.564
C 351.462 128.671 -363.563
C 353.742 128.723 -365.973
C 356.702 128.856 -367.504
C 359.424 128.267 -369.396
C 361.680 126.958 -371.396
C 364.853 127.388 -373.742
C 366.939 126.903 -376.411
C 370.535 125.379 -376.402
C 374.403 124.855 -376.793
C 376.532 122.369 -377.574
C 379.195 120.520 -378.828
C 382.102 118.971 -378.880
C 385.289 117.694 -378.770
C 388.215 115.855 -379.314
C 390.508 113.674 -378.651
C 392.866 110.908 -379.376
C 395.710 109.298 -377.882
C 399.533 108.296 -376.549
C 401.349 106.185 -373.871
C 403.027 103.883 -372.487
C 405.147 102.060 -370.605
C 406.769 99.994 -368.602
C 408.687 98.916 -365.447
C 409.406 98.305 -362.504
C 410.058 97.673 -359.554
C 411.141 96.149 -356.770
C 411.900 93.293 -354.410
C 412.019 93.480 -350.690
C 413.197 92.362 -347.598
C 412.199 91.181 -344.639
C 412.208 91.256 -340.750
C 412.396 88.869 -337.865
C 412.686 87.949 -334.880
C 411.645 87.571 -331.718
C 410.394 87.357 -328.622
C 408.699 85.773 -325.986
C 407.873 86.460 -322.705
C 407.806 86.931 -318.620
C 405.930 87.009 -316.365
C 403.388 86.843 -313.363
C 401.835 86.777 -310.806
C 399.450 86.962 -308.023
C 397.600 88.171 -305.655
C 395.106 88.981 -303.854
C 392.279 90.138 -302.656
C 389.663 91.603 -301.313
C 386.473 92.931 -300.224
C 383.606 94.082 -298.953
C 380.907 95.567 -298.173
C 378.573 98.781 -298.358
C 375.595 100.222 -297.768
C 372.864 101.734 -296.769
C 370.997 104.155 -295.926
C 368.668 107.192 -295.480
C 367.173 109.318 -297.221
C 364.800 111.552 -298.403
C 363.495 114.390 -299.686
C 360.928 116.813 -301.228
C 359.150 119.187 -302.689
C 359.226 123.078 -303.917
C 357.980 125.192 -305.242
C 356.754 127.767 -308.301
C 355.523 129.878 -310.080
C 354.130 132.652 -311.614
C 353.437 135.446 -313.338
C 352.712 137.566 -315.809
C 351.334 138.510 -318.782
C 350.547 139.979 -321.700
C 349.594 140.966 -324.619
C 348.977 142.628 -327.693
C 347.803 143.631 -330.636
C 347.198 145.257 -333.269
C 347.534 147.233 -336.311
C 346.145 148.885 -338.761
C 347.050 150.725 -341.617
C 347.176 152.287 -344.399
C 348.764 155.338 -347.569
C 350.908 157.714 -349.272
C 351.865 160.113 -349.570
C 352.642 162.402 -352.695
C 350.688 164.900 -354.232
C 350.485 166.927 -356.762
C 351.050 170.225 -357.939
C 351.423 173.114 -359.606
C 351.514 175.956 -361.329
C 352.965 178.670 -362.644
C 353.737 181.646 -363.937
C 354.939 184.501 -365.463
C 355.571 187.389 -366.837
C 356.235 190.357 -367.974
C 356.998 193.432 -368.897
C 356.120 196.777 -369.481
C 355.530 200.167 -369.374
C 355.474 203.672 -369.843
C 356.162 206.991 -370.766
C 355.957 209.991 -370.628
C 353.930 213.414 -371.350
C 353.750 216.999 -371.065
C 353.497 220.572 -370.628
C 353.487 223.725 -370.132
C 353.350 227.230 -369.838
C 353.264 230.438 -369.403
C 352.269 233.252 -367.378
C 351.103 235.256 -365.028
C 350.800 237.015 -362.502
C 351.103 239.170 -359.855
C 350.123 242.642 -358.400
C 349.661 244.347 -355.307
C 349.827 246.233 -352.235
C 349.738 247.961 -349.451
C 349.835 249.744 -346.080
C 349.261 251.249 -343.787
C 348.396 251.897 -340.687
C 347.231 252.678 -337.441
C 346.885 252.020 -333.842
C 346.497 251.389 -330.968
C 346.379 250.966 -327.324
C 346.172 250.494 -324.337
C 343.428 248.927 -321.614
C 341.759 247.753 -318.529
C 342.381 245.641 -315.744
C 341.691 244.489 -312.603
C 340.968 242.752 -310.223
C 339.478 240.709 -308.073
C 339.434 237.430 -306.496
C 337.497 235.640 -303.837
C 337.133 233.665 -300.896
C 335.662 230.622 -299.852
C 333.812 228.821 -297.435
C 334.076 225.299 -296.515
C 333.640 222.116 -294.957
C 332.043 219.852 -293.813
C 330.888 217.201 -292.272
C 329.681 213.515 -291.756
C 329.939 209.935 -291.979
C 328.704 207.163 -291.811
C 328.185 203.841 -292.427
C 328.582 200.572 -291.567
C 326.998 197.407 -294.108
C 325.447 193.698 -295.024
C 326.536 191.296 -297.566
C 326.536 188.348 -298.770
C 326.447 185.793 -301.361
C 325.674 183.563 -303.211
C 325.427 181.167 -305.723
C 326.067 179.541 -308.320
C 327.152 177.168 -310.670
C 326.007 175.139 -313.745
C 325.299 172.686 -316.558
C 325.788 172.543 -319.966
C 325.026 172.689 -323.815
C 325.406 172.079 -326.935
C 326.109 170.971 -330.115
C 326.164 170.438 -333.389
C 325.542 170.791 -336.647
C 325.756 171.178 -339.985
C 326.793 171.656 -343.067
C 326.167 171.399 -346.979
C 326.847 170.891 -350.294
C 326.751 173.506 -353.193
C 325.876 175.436 -356.495
C 327.455 177.320 -358.793
C 328.488 178.800 -361.764
C 328.699 181.047 -364.163
C 328.511 183.392 -366.665
C 329.153 185.476 -369.402
C 329.837 188.250 -370.916
C 331.540 190.438 -373.374
C 331.206 193.733 -374.771
C 330.058 197.067 -376.997
C 330.060 200.929 -376.886
C 330.791 203.953 -377.478
C 330.755 207.270 -378.080
C 331.062 210.554 -378.231
C 329.972 214.223 -377.843
C 329.033 216.901 -376.619
C 328.133 219.562 -375.340
C 327.880 222.812 -374.553
C 329.032 226.346 -373.855
C 327.343 228.816 -371.633
C 326.593 232.098 -370.706
C 326.773 234.253 -368.162
C 325.153 236.843 -365.756
C 325.919 240.193 -364.257
C 325.384 242.858 -362.690
C 324.830 244.688 -359.939
C 324.245 246.280 -357.055
C 325.156 248.094 -354.189
C 323.584 249.526 -351.469
C 321.584 251.996 -348.858
C 321.329 252.551 -345.989
C 321.232 253.417 -342.149
C 320.854 254.415 -339.354
C 320.492 255.018 -335.751
C 319.239 255.043 -332.765
C 318.789 254.586 -329.649
C 318.418 253.367 -326.625
C 317.651 252.182 -323.659
C 317.318 250.617 -320.409
C 316.937 249.431 -317.309
C 316.411 247.813 -314.624
C 314.690 244.776 -312.722
C 314.381 242.916 -309.939
C 313.756 241.416 -307.093
C 312.108 239.738 -304.966
C 310.279 237.227 -302.687
C 309.769 234.148 -302.469
C 309.278 230.955 -301.211
C 307.918 227.889 -300.816
C 307.487 224.254 -299.618
C 306.766 221.089 -298.990
C 303.982 218.164 -299.579
C 303.220 215.496 -299.300
C 302.760 211.414 -300.082
C 302.177 208.448 -300.095
C 301.005 205.203 -299.791
C 299.626 202.166 -300.151
C 299.120 198.977 -300.988
C 300.044 195.772 -301.695
C 300.284 192.607 -302.799
C 300.989 189.624 -303.803
C 301.066 186.332 -305.125
C 301.850 183.215 -305.970
C 301.777 180.246 -307.031
C 301.216 177.274 -309.060
C 301.344 174.029 -309.393
C 300.608 171.537 -311.761
C 298.731 168.602 -313.407
C 297.058 165.788 -315.855
C 295.263 162.461 -317.696
C 295.738 158.027 -318.571
C 295.339 155.659 -321.601
C 294.680 152.592 -323.722
C 291.686 151.700 -325.436
C 289.074 151.241 -326.737
C 287.029 148.094 -326.305
C 283.871 145.838 -326.910
C 280.758 143.719 -328.379
C 281.487 140.480 -327.074
C 281.516 135.640 -325.691
C 279.962 132.903 -322.745
C 279.944 129.235 -323.844
C 279.919 125.988 -323.930
C 277.934 123.057 -323.708
C 276.578 119.986 -323.654
C 275.428 116.878 -323.396
C 273.465 114.286 -324.189
C 271.656 111.486 -324.303
C 269.830 108.621 -324.915
C 268.195 105.800 -324.969
C 266.368 103.117 -324.933
C 264.308 100.540 -324.862
C 262.727 97.909 -323.163
C 260.620 95.810 -321.431
C 258.450 93.241 -320.335
C 256.258 90.504 -320.114
C 254.209 88.708 -318.835
C 253.231 85.820 -316.180
C 250.688 83.772 -314.662
C 248.113 81.844 -313.027
C 245.677 80.246 -311.725
C 243.162 78.260 -310.267
C 240.757 76.574 -308.904
C 238.286 76.283 -306.293
C 236.301 76.737 -303.694
C 233.956 77.559 -301.852
C 230.965 78.278 -300.344
C 228.317 77.135 -297.733
C 225.804 78.414 -295.557
C 222.855 79.620 -293.861
C 220.291 80.678 -292.115
C 217.297 82.174 -290.283
C 215.386 82.950 -288.387
C 213.809 84.862 -286.234
C 212.221 86.778 -283.722
C 211.035 89.942 -282.279
C 210.218 92.526 -281.067
C 208.729 95.598 -279.720
C 207.652 98.185 -278.565
C 208.767 101.031 -275.724
C 208.875 104.004 -273.527
C 208.616 107.539 -273.733
C 208.181 110.630 -272.344
C 208.555 113.496 -271.423
C 209.648 116.308 -270.042
C 211.151 119.583 -270.548
C 212.041 122.591 -268.502
C 212.112 126.073 -267.756
C 214.450 128.660 -267.165
C 215.425 131.495 -265.289
C 217.272 134.442 -266.395
C 218.919 137.606 -266.541
C 220.730 139.770 -265.530
C 222.383 142.524 -264.881
C 225.300 145.131 -264.943
C 227.769 147.230 -266.503
C 230.242 148.991 -266.353
C 233.127 150.555 -267.309
C 234.761 153.308 -268.463
C 239.056 153.191 -269.191
C 242.889 154.675 -269.514
C 245.287 154.315 -272.260
C 247.945 155.236 -273.753
C 251.076 154.830 -275.563
C 253.956 154.731 -276.392
C 257.018 154.272 -277.982
C 259.134 153.343 -280.093
C 261.417 153.113 -282.751
C 264.968 151.908 -283.659
C 268.457 151.211 -284.990
C 270.030 148.710 -286.763
C 272.265 145.575 -287.534
C 274.072 143.579 -289.267
C 276.091 141.880 -291.474
C 278.090 139.688 -292.961
C 279.811 136.893 -293.553
C 281.120 134.089 -294.878
C 281.817 131.498 -296.777
C 284.293 128.579 -297.830
C 285.975 126.396 -299.858
C 285.674 122.504 -299.970
C 286.450 118.662 -299.811
C 285.496 115.842 -301.380
C 285.442 112.708 -302.883
C 284.986 109.460 -303.195
C 284.718 106.037 -303.171
C 284.326 102.669 -304.037
C 282.814 99.818 -304.230
C 281.667 96.694 -305.861
C 280.254 93.516 -304.957
C 279.650 89.598 -303.660
C 276.909 87.259 -302.266
C 274.734 84.967 -302.059
C 272.752 82.415 -301.097
C 270.388 80.263 -300.268
C 268.200 78.162 -297.902
C 266.200 77.343 -295.693
C 264.164 76.580 -293.502
C 261.636 75.125 -291.847
C 258.240 73.547 -291.326
C 256.262 73.564 -288.167
C 253.896 72.152 -286.021
C 251.020 72.781 -284.447
C 248.831 72.870 -281.234
C 245.353 71.993 -280.142
C 242.983 71.483 -278.151
C 240.603 72.411 -275.983
C 238.337 73.589 -273.822
C 235.161 74.747 -272.868
C 233.593 75.809 -269.981
C 231.580 76.099 -266.407
C 229.873 77.946 -264.896
C 227.378 80.362 -263.040
C 225.464 81.862 -261.297
C 223.409 84.236 -259.397
C 222.522 86.418 -257.174
C 221.493 89.074 -255.756
C 221.001 92.144 -254.708
C 220.716 95.113 -253.332
C 220.330 98.579 -252.351
C 219.781 101.686 -251.254
C 219.816 104.731 -250.343
C 221.844 107.956 -249.207
C 221.887 111.248 -248.529
C 221.809 114.334 -247.430
C 222.743 116.887 -245.794
C 224.270 120.063 -244.238
C 226.560 122.120 -244.797
C 228.393 125.054 -245.014
C 231.019 127.164 -244.773
C 233.159 130.335 -245.219
C 235.410 132.744 -245.471
C 239.164 133.878 -244.340
C 241.266 135.702 -244.517
C 244.734 137.620 -245.852
C 247.099 139.421 -246.398
C 249.799 141.590 -246.416
C 252.797 143.096 -246.438
C 255.694 144.407 -247.443
C 257.808 145.956 -249.626
C 260.442 147.112 -251.362
C 262.663 148.272 -253.394
C 265.580 149.324 -255.119
C 267.772 150.699 -257.204
C 270.409 151.736 -258.587
C 273.787 151.984 -259.926
C 276.145 153.777 -261.299
C 279.451 153.446 -262.449
C 281.318 153.794 -266.747
C 285.169 153.556 -268.199
C 287.536 155.274 -269.459
C 289.904 156.196 -272.245
C 293.262 156.135 -272.914
C 295.643 157.231 -272.622
C 297.762 157.271 -275.463
C 299.812 158.119 -276.832
C 301.400 158.910 -279.131
C 304.800 159.042 -279.358
C 307.845 160.514 -278.764
C 310.772 156.949 -278.684
C 314.128 153.593 -278.649
C 317.357 152.361 -277.933
C 321.318 153.440 -279.013
C 323.657 149.969 -280.349
C 327.016 148.475 -279.684
C 329.926 147.569 -279.273
C 333.888 147.953 -278.103
C 336.800 145.452 -279.079
C 339.203 142.755 -280.162
C 342.684 142.283 -280.513
C 346.071 139.435 -279.311
C 349.728 138.221 -279.575
C 352.707 138.590 -281.181
C 355.670 140.538 -281.365
C 357.807 141.847 -283.136
C 360.324 144.673 -284.786
C 360.616 148.840 -286.384
C 362.520 150.901 -287.152
C 366.086 152.850 -287.261
C 369.915 155.083 -287.575
C 372.148 156.406 -285.121
C 376.027 158.627 -285.607
C 377.001 160.981 -285.655
C 381.624 162.667 -286.134
C 383.462 165.877 -286.783
C 385.920 169.201 -285.039
C 386.502 173.313 -284.632
C 390.898 172.576 -284.891
C 393.816 172.135 -283.100
C 397.282 171.484 -282.121
C 399.064 171.026 -284.719
C 402.541 170.440 -285.150
C 406.692 168.338 -286.199
C 410.572 167.316 -285.492
C 413.497 165.872 -286.101
C 417.493 164.408 -286.143
C 420.332 163.365 -284.231
C 424.440 163.307 -283.016
C 428.695 161.199 -282.867
C 430.250 159.525 -279.368
C 431.109 157.782 -278.112
C 430.256 154.032 -277.260
C 430.061 150.303 -275.400
C 428.751 148.417 -270.550
C 427.950 144.637 -269.389
C 430.307 141.560 -269.730
C 432.376 139.886 -269.252
C 434.793 139.290 -267.298
C 438.901 139.033 -266.690
C 442.775 138.318 -267.403
C 446.678 136.513 -270.268
C 451.171 137.340 -269.392
C 454.991 136.637 -268.605
C 458.570 136.868 -270.691
C 461.003 138.687 -271.374
C 462.617 139.843 -269.986
C 466.242 141.437 -270.822
C 468.558 144.107 -272.814
C 470.852 144.823 -274.125
C 474.556 146.723 -273.077
C 476.495 149.685 -273.676
C 481.329 149.917 -272.475
C 485.021 150.042 -272.751
C 487.907 149.812 -274.679
C 490.170 149.614 -272.384
C 492.386 149.794 -271.511
C 494.838 146.765 -271.254
C 497.863 146.538 -272.368
C 501.249 146.176 -270.535
C 504.253 148.630 -270.975
C 506.226 144.084 -269.805
C 509.468 142.209 -268.067
C 512.496 142.150 -267.817
C 517.100 141.171 -268.728
C 521.388 142.718 -268.864
C 524.444 141.688 -269.286
C 524.790 136.542 -268.359
C 529.456 136.249 -268.309
C 532.713 135.080 -268.704
C 536.649 132.302 -268.387
C 539.626 131.920 -267.144
C 541.951 129.644 -265.732
C 544.547 127.968 -264.421
C 547.122 126.504 -262.910
C 549.551 124.228 -262.564
C 551.914 122.122 -261.512
C 554.535 119.963 -260.890
C 556.915 118.031 -259.777
C 559.110 115.929 -258.637
C 561.165 113.608 -257.505
C 562.673 111.852 -254.870
C 563.621 109.633 -252.415
C 565.243 107.263 -250.350
C 567.367 104.804 -249.015
C 568.229 102.649 -247.099
C 569.659 101.519 -243.490
C 570.592 98.860 -241.247
C 571.367 96.190 -238.947
C 571.992 93.674 -237.086
C 572.898 91.046 -234.925
C 573.582 88.555 -232.973
C 572.490 86.222 -230.448
C 570.788 84.452 -228.241
C 569.013 82.321 -226.873
C 567.385 79.518 -225.761
C 567.045 76.917 -222.888
C 564.700 74.688 -221.399
C 562.561 71.991 -220.316
C 560.583 69.663 -219.128
C 558.121 66.960 -218.037
C 556.418 65.257 -216.605
C 553.623 64.025 -215.402
C 550.679 62.802 -213.874
C 547.081 62.053 -213.832
C 544.150 61.593 -213.770
C 540.637 60.527 -213.776
C 537.693 59.807 -213.764
C 534.106 61.386 -212.337
C 530.537 61.944 -211.541
C 527.382 62.059 -213.165
C 523.966 62.044 -213.150
C 521.041 62.779 -213.478
C 518.068 64.249 -213.370
C 515.486 66.068 -215.178
C 512.043 67.396 -214.540
C 508.593 67.888 -215.277
C 506.296 70.524 -215.809
C 503.088 71.908 -215.257
C 501.088 73.998 -217.483
C 498.479 75.967 -218.918
C 496.331 78.058 -218.891
C 493.775 80.036 -219.433
C 491.794 83.210 -220.576
C 490.822 85.798 -222.876
C 489.467 88.452 -223.477
C 488.788 91.430 -225.012
C 486.957 93.283 -227.201
C 487.884 97.491 -227.855
C 487.139 101.437 -228.787
C 488.866 103.619 -231.170
C 488.959 106.271 -232.932
C 490.441 109.229 -234.448
C 491.218 112.028 -235.189
C 492.651 114.925 -236.481
C 494.604 116.802 -238.050
C 496.164 118.889 -240.404
C 498.058 122.230 -240.775
C 499.655 125.539 -241.737
C 502.830 126.726 -242.353
C 506.259 128.558 -241.802
C 508.989 130.035 -242.588
C 511.667 131.726 -243.930
C 514.500 133.385 -244.414
C 517.485 134.755 -243.832
C 520.723 135.673 -243.913
C 523.923 135.973 -244.600
C 527.298 138.053 -244.396
C 530.302 139.367 -245.375
C 533.840 138.639 -243.891
C 537.357 139.000 -242.189
C 540.429 137.656 -242.467
C 543.870 137.176 -242.564
C 546.886 136.352 -241.523
C 549.948 135.715 -240.106
C 553.303 134.910 -239.524
C 555.782 133.089 -238.527
C 559.131 131.516 -238.735
C 561.476 129.822 -236.604
C 564.433 128.871 -233.821
C 565.656 125.978 -231.572
C 567.385 123.582 -230.431
C 569.069 121.393 -228.497
C 570.396 118.862 -226.843
C 571.080 116.599 -223.808
C 570.687 114.653 -221.440
C 570.247 112.676 -219.110
C 570.590 110.105 -216.984
C 571.394 106.593 -215.837
C 569.863 104.815 -212.941
C 569.989 102.438 -210.386
C 568.430 99.743 -209.179
C 566.786 97.766 -206.261
C 566.715 94.283 -204.876
C 566.084 91.990 -202.830
C 564.077 89.855 -201.207
C 561.860 87.859 -199.691
C 560.036 84.889 -199.264
C 557.716 83.615 -197.045
C 555.767 81.855 -193.881
C 553.273 80.450 -193.237
C 550.028 78.344 -192.503
C 547.730 76.708 -191.505
C 544.559 75.037 -190.717
C 541.576 74.522 -189.566
C 538.470 73.872 -189.343
C 535.202 73.777 -189.630
C 531.920 73.897 -189.579
C 528.334 73.947 -190.090
C 525.006 73.803 -190.347
C 521.882 74.222 -190.754
C 518.748 76.651 -191.046
C 515.495 77.091 -191.767
C 512.243 77.412 -192.018
C 509.384 78.710 -191.570
C 506.064 80.661 -191.454
C 504.704 83.125 -192.822
C 502.355 85.251 -194.230
C 500.668 88.100 -194.891
C 498.234 90.543 -196.608
C 496.426 93.023 -197.837
C 495.404 96.937 -197.298
C 494.079 99.211 -198.220
C 493.302 102.784 -200.251
C 492.180 105.296 -201.502
C 490.551 108.209 -202.424
C 489.562 111.347 -203.084
C 489.134 114.307 -204.560
C 488.868 116.446 -207.203
C 488.842 119.086 -209.282
C 488.881 121.298 -211.629
C 488.980 124.207 -213.658
C 488.842 126.411 -216.142
C 488.782 129.061 -217.850
C 489.511 132.363 -219.203
C 488.728 134.819 -221.208
C 489.898 137.997 -222.152
C 484.005 141.926 -220.765
C 483.220 144.486 -221.931
C 482.609 146.991 -223.816
C 480.840 148.109 -225.293
C 481.026 150.164 -226.942
C 483.037 153.786 -228.593
C 485.124 158.159 -228.251
C 484.144 160.004 -230.587
C 486.300 162.800 -232.869
C 487.533 164.045 -235.541
C 486.122 166.146 -239.874
C 488.964 168.736 -241.232
C 490.043 171.251 -241.807
C 491.334 173.296 -240.964
C 491.149 177.130 -239.295
C 492.188 180.541 -240.033
C 489.239 185.490 -241.001
C 489.438 188.636 -240.217
C 490.337 191.887 -241.314
C 490.948 195.151 -241.809
C 491.715 198.376 -242.062
C 491.594 201.434 -243.417
C 492.118 204.564 -244.443
C 492.166 207.829 -245.565
C 492.711 210.931 -246.410
C 493.374 213.932 -247.454
C 494.113 216.880 -248.740
C 496.333 219.547 -249.247
C 498.657 221.819 -250.382
C 500.416 224.645 -251.579
C 501.342 227.757 -252.920
C 503.187 229.785 -254.163
C 506.227 232.431 -253.850
C 508.434 234.783 -255.452
C 510.750 237.012 -257.092
C 512.685 238.935 -258.747
C 514.821 241.230 -260.350
C 516.815 243.223 -261.942
C 519.919 243.717 -263.713
C 522.840 243.382 -265.214
C 525.074 242.880 -267.294
C 527.133 242.670 -270.025
C 530.347 244.026 -271.747
C 532.902 243.076 -274.038
C 535.093 242.363 -276.817
C 537.261 241.696 -279.183
C 539.569 240.695 -282.051
C 541.764 240.129 -283.699
C 544.038 238.357 -285.267
C 546.664 236.535 -286.779
C 548.057 233.562 -288.431
C 549.193 231.096 -289.630
C 550.567 228.295 -291.564
C 551.705 225.893 -293.021
C 553.980 222.508 -292.144
C 555.839 219.319 -292.376
C 555.394 216.001 -293.557
C 556.576 212.934 -294.489
C 557.146 209.960 -294.686
C 558.010 206.811 -294.099
C 556.910 203.378 -293.601
C 558.448 199.996 -293.130
C 558.861 196.523 -293.804
C 558.705 193.412 -292.130
C 560.074 190.200 -291.567
C 558.344 187.086 -290.774
C 557.572 183.677 -290.044
C 557.975 181.037 -288.682
C 558.009 177.914 -287.689
C 557.089 174.739 -285.596
C 554.854 172.360 -284.086
C 554.309 170.073 -282.160
C 552.616 168.031 -280.003
C 550.902 165.160 -279.374
C 549.266 164.383 -275.410
C 547.988 162.114 -272.214
C 544.825 162.282 -270.373
C 542.714 160.986 -268.372
C 540.304 160.903 -265.646
C 538.877 160.447 -263.048
C 536.701 160.401 -260.331
C 534.266 161.096 -258.492
C 531.202 161.154 -256.777
C 529.645 161.620 -253.278
C 527.649 161.669 -250.047
C 525.794 163.958 -248.259
C 524.823 166.568 -245.493
C 522.913 168.311 -243.603
C 520.472 169.784 -241.679
C 518.775 171.638 -239.512
C 518.062 174.016 -237.284
C 516.726 176.596 -235.584
C 514.949 179.191 -234.629
C 513.632 181.576 -231.741
C 511.479 183.568 -229.979
C 511.767 187.402 -229.299
C 512.080 190.905 -227.558
C 511.003 194.055 -228.047
C 509.821 197.292 -227.590
C 509.895 200.569 -227.258
C 510.268 203.926 -226.639
C 509.798 207.378 -226.321
C 510.184 210.501 -227.068
C 509.116 213.997 -227.675
C 510.574 217.262 -228.035
C 512.300 220.999 -227.367
C 514.454 223.694 -229.106
C 515.326 226.376 -230.547
C 516.912 229.160 -231.595
C 518.418 231.665 -233.132
C 521.375 233.871 -234.222
C 524.029 234.820 -235.488
C 526.669 235.726 -236.807
C 528.955 237.485 -238.518
C 530.338 239.717 -241.239
C 533.840 239.726 -242.515
C 536.564 241.339 -243.990
C 538.669 241.181 -246.577
C 542.264 241.161 -248.061
C 544.160 242.659 -250.927
C 546.657 243.425 -252.665
C 549.205 242.784 -254.743
C 551.702 241.877 -256.778
C 553.224 241.363 -259.901
C 556.283 240.307 -261.105
C 560.173 240.005 -262.406
C 561.857 238.413 -264.204
C 564.002 236.407 -266.828
C 565.986 235.165 -268.691
C 568.080 233.092 -270.879
C 570.250 230.892 -271.849
C 571.626 228.377 -273.228
C 572.492 225.389 -274.273
C 573.639 222.406 -275.034
C 574.381 219.022 -276.092
C 575.303 216.005 -277.192
C 575.922 212.939 -277.757
C 576.308 209.210 -276.435
C 576.677 205.936 -277.100
C 577.499 202.830 -277.747
C 578.668 199.933 -277.197
C 579.577 196.309 -276.258
C 578.358 193.876 -274.715
C 577.496 190.655 -273.763
C 576.976 187.985 -271.762
C 575.804 184.497 -270.622
C 574.863 181.692 -269.148
C 575.044 179.581 -265.660
C 574.257 177.363 -264.163
C 572.038 174.897 -261.617
C 570.837 172.692 -259.935
C 570.045 169.983 -257.929
C 569.239 167.843 -255.473
C 567.517 166.050 -253.250
C 564.802 164.368 -252.056
C 562.440 162.884 -250.182
C 559.880 161.531 -248.760
C 557.476 160.080 -246.590
C 554.852 158.535 -245.259
C 552.843 157.116 -243.285
C 550.782 156.281 -240.401
C 548.779 154.198 -238.882
C 546.966 153.912 -235.883
C 542.858 153.500 -234.065
C 540.152 154.551 -231.349
C 537.190 150.922 -229.066
C 536.302 150.400 -223.835
C 536.150 147.783 -219.829
C 536.935 145.925 -215.955
C 536.797 143.699 -212.758
C 538.491 141.190 -208.872
C 537.783 139.028 -205.265
C 535.220 139.797 -201.930
C 528.753 137.692 -201.336
C 525.314 135.359 -198.860
C 525.110 134.546 -195.326
C 524.578 133.967 -191.785
C 521.385 135.341 -187.680
C 520.234 135.718 -184.763
C 517.321 132.469 -180.975
C 515.271 130.927 -179.231
C 514.426 130.349 -176.880
C 510.747 129.479 -176.126
C 506.224 126.836 -174.385
C 506.875 128.898 -170.834
C 507.090 129.404 -167.821
C 508.874 127.996 -164.632
C 504.198 128.444 -161.854
C 502.100 127.968 -158.304
C 499.642 125.695 -155.890
C 498.309 125.272 -152.532
C 496.952 122.648 -149.827
C 493.733 121.913 -148.282
C 491.721 120.377 -146.266
C 489.067 119.993 -144.801
C 487.044 119.723 -142.187
C 482.078 121.854 -142.729
C 477.872 121.634 -140.442
C 474.850 122.288 -139.618
C 472.641 122.095 -137.711
C 468.667 122.313 -136.541
C 467.593 123.013 -133.376
C 466.601 126.558 -130.613
C 465.273 129.738 -128.624
C 464.590 133.209 -125.421
C 461.218 135.642 -125.662
C 457.165 136.022 -123.728
C 457.996 140.344 -122.808
C 455.693 142.156 -120.553
C 453.653 143.504 -118.351
C 450.041 145.516 -120.234
C 449.827 148.995 -119.772
C 448.811 151.521 -117.437
C 448.810 153.699 -115.982
C 447.560 155.075 -113.201
C 446.043 159.617 -113.577
C 443.160 162.274 -113.224
C 440.046 163.108 -113.177
C 437.446 163.018 -112.730
C 433.812 164.147 -113.868
C 430.994 163.891 -114.591
C 426.791 164.629 -115.455
C 422.890 166.330 -115.792
C 420.235 166.234 -113.602
C 416.970 167.297 -113.069
C 412.392 165.549 -111.177
C 409.817 166.862 -113.055
C 406.330 168.043 -114.122
C 403.331 165.569 -114.930
C 401.811 163.431 -114.736
C 399.209 161.709 -114.921
C 398.276 159.970 -110.983
C 398.676 158.658 -109.345
C 397.630 153.094 -108.773
C 396.578 150.346 -105.428
C 399.795 148.328 -102.041
C 400.844 148.479 -99.697
C 402.376 149.813 -95.834
C 403.811 148.129 -93.878
C 403.507 148.127 -90.482
C 404.788 148.191 -86.977
C 402.926 147.389 -84.072
C 403.099 147.082 -81.487
C 405.234 147.202 -77.379
C 407.031 146.814 -75.059
C 411.400 145.022 -72.395
C 414.660 143.823 -70.970
C 417.520 143.789 -70.141
C 421.865 143.864 -70.189
C 425.493 145.205 -69.369
C 428.735 144.744 -67.200
C 433.058 143.967 -65.616
C 435.673 145.469 -61.670
C 438.967 144.336 -61.699
C 442.678 142.366 -61.162
C 445.887 140.681 -62.538
C 448.260 139.195 -62.083
C 451.423 140.998 -63.696
C 454.781 142.088 -64.575
C 457.839 143.169 -64.750
C 460.900 143.054 -66.539
C 463.975 143.393 -67.840
C 467.125 143.659 -68.870
C 469.561 144.308 -71.072
C 472.379 144.511 -72.845
C 475.112 145.150 -74.855
C 477.949 145.383 -76.446
C 480.702 145.415 -78.165
C 483.390 145.284 -80.074
C 486.561 143.995 -80.841
C 489.295 142.286 -82.046
C 492.292 141.236 -83.604
C 495.191 140.973 -85.571
C 497.496 139.577 -86.913
C 501.130 137.815 -86.726
C 503.798 136.084 -88.416
C 506.392 134.205 -90.077
C 508.557 132.561 -91.748
C 511.146 130.875 -93.437
C 513.410 129.222 -95.057
C 514.729 126.043 -96.138
C 515.284 122.849 -96.763
C 515.305 120.027 -98.030
C 515.393 117.245 -100.027
C 517.540 114.259 -101.298
C 517.244 110.939 -102.552
C 516.922 107.863 -104.412
C 516.713 104.954 -105.909
C 516.162 101.652 -107.739
C 516.195 98.985 -108.595
C 515.191 95.885 -108.997
C 514.291 92.475 -109.252
C 511.846 89.751 -109.570
C 509.843 87.563 -109.680
C 507.489 84.819 -110.316
C 505.494 82.568 -110.683
C 503.518 79.742 -108.335
C 501.338 76.991 -107.167
C 497.952 75.945 -107.365
C 495.479 73.610 -107.036
C 492.993 72.089 -106.195
C 490.617 70.502 -104.507
C 487.198 70.544 -103.263
C 484.856 68.245 -101.460
C 481.767 66.549 -100.945
C 479.236 66.234 -98.495
C 476.998 64.169 -96.696
C 473.674 64.971 -95.418
C 470.451 64.804 -93.893
C 468.503 64.040 -91.746
C 465.905 63.332 -89.879
C 463.098 63.812 -87.195
C 460.377 65.530 -85.590
C 458.483 65.906 -83.242
C 456.404 67.457 -81.016
C 453.273 68.269 -79.959
C 452.705 70.758 -76.428
C 450.787 72.203 -73.076
C 450.054 75.669 -72.142
C 448.450 77.781 -70.379
C 447.959 80.781 -68.378
C 447.496 82.745 -66.160
C 447.129 85.545 -64.125
C 447.155 88.531 -63.186
C 446.337 91.832 -62.312
C 446.827 94.498 -59.566
C 446.716 97.335 -57.043
C 448.392 100.296 -56.498
C 450.896 102.889 -54.942
C 452.079 105.758 -54.151
C 452.818 109.024 -53.368
C 454.240 111.828 -52.305
C 456.531 113.943 -51.119
C 458.656 116.507 -50.625
C 460.475 119.228 -50.926
C 462.663 122.096 -49.268
C 463.950 125.220 -48.726
C 467.642 126.408 -49.184
C 471.251 127.812 -48.554
C 473.563 129.620 -50.199
C 476.095 131.856 -51.019
C 479.133 132.945 -51.680
C 482.417 133.886 -52.031
C 485.397 135.511 -52.883
C 488.208 135.925 -54.426
C 490.811 137.798 -56.283
C 494.247 137.426 -57.266
C 498.414 137.299 -57.379
C 501.343 135.682 -59.309
C 503.815 135.297 -61.252
C 506.735 134.436 -62.700
C 509.279 133.399 -64.533
C 512.211 131.118 -65.533
C 513.860 128.649 -66.387
C 515.455 126.161 -67.280
C 517.600 124.135 -68.873
C 519.618 122.738 -71.750
C 520.754 119.210 -72.137
C 522.986 116.823 -73.368
C 523.167 114.062 -75.237
C 524.274 110.374 -75.787
C 525.806 108.239 -78.460
C 527.137 105.698 -79.732
C 527.157 102.552 -80.884
C 526.927 99.381 -81.927
C 526.455 96.852 -84.317
C 526.473 93.401 -84.419
C 527.478 89.420 -84.647
C 526.359 86.829 -85.450
C 524.887 83.431 -86.789
C 524.188 80.664 -87.688
C 522.722 77.430 -88.615
C 521.409 74.480 -88.357
C 519.421 72.005 -88.564
C 516.873 69.941 -88.437
C 514.496 67.720 -87.983
C 511.541 65.635 -87.776
C 508.978 63.494 -87.677
C 506.356 61.781 -87.137
C 503.415 60.671 -84.703
C 500.489 59.081 -84.251
C 497.896 57.146 -83.729
C 495.859 55.356 -82.082
C 493.144 53.691 -79.915
C 490.779 54.497 -78.032
C 487.733 54.542 -76.377
C 485.520 54.798 -73.840
C 482.148 55.094 -72.002
C 479.544 55.512 -70.007
C 478.400 55.801 -66.100
C 476.390 56.276 -64.226
C 473.798 58.287 -61.632
C 471.673 59.195 -59.684
C 469.319 59.682 -57.191
C 467.559 60.508 -54.457
C 465.704 62.186 -52.251
C 463.358 64.453 -51.257
C 461.462 66.688 -49.614
C 459.517 68.994 -48.472
C 457.692 71.373 -46.573
C 455.532 73.645 -45.473
C 453.852 75.619 -43.676
C 452.854 78.119 -41.222
C 450.491 79.728 -39.646
C 450.107 82.219 -37.195
C 448.870 85.893 -35.955
C 447.790 87.955 -35.119
C 446.221 89.298 -33.334
C 444.335 91.726 -32.374
C 442.088 92.995 -29.575
C 438.354 93.818 -29.081
C 435.757 95.315 -28.874
C 432.604 95.989 -29.274
C 429.961 98.234 -28.530
C 427.129 100.009 -28.220
C 424.198 101.526 -27.817
C 422.058 104.095 -27.961
C 419.578 106.292 -27.580
C 417.122 108.718 -27.647
C 414.589 110.740 -27.290
C 412.199 112.871 -26.755
C 409.937 115.176 -26.078
C 407.280 116.408 -24.149
C 405.203 117.997 -21.910
C 402.786 119.988 -20.264
C 400.360 122.381 -19.414
C 398.651 124.043 -17.576
C 395.498 124.398 -15.069
C 393.566 126.454 -12.831
C 391.733 128.468 -10.464
C 390.264 130.429 -8.420
C 388.398 132.473 -6.243
C 386.827 134.398 -4.167
C 386.412 135.616 -0.797
C 386.664 136.262 2.431
C 387.451 137.465 5.170
C 388.280 139.400 7.873
C 387.055 140.938 11.230
C 388.254 142.070 14.387
C 389.519 143.800 17.290
C 390.583 145.192 20.061
C 392.114 146.852 23.136
C 392.792 147.654 25.734
C 394.491 147.836 28.537
C 396.133 147.884 31.667
C 399.127 147.764 33.795
C 401.546 147.518 35.497
C 404.506 147.726 37.658
C 406.972 147.734 39.420
C 409.115 145.053 41.791
C 411.625 143.507 44.025
C 415.145 143.151 44.314
C 417.980 142.395 46.065
C 420.571 141.145 47.028
C 422.937 139.077 48.093
C 426.028 137.312 47.334
C 428.496 135.121 49.104
C 431.758 134.096 50.101
C 433.879 131.273 49.903
C 436.197 129.107 51.466
C 439.026 127.337 49.988
C 441.928 125.321 49.480
C 443.632 122.881 49.840
C 445.995 120.616 50.002
C 448.174 117.534 48.972
C 450.173 115.552 46.735
C 451.547 112.943 45.998
C 452.866 110.446 44.071
C 455.542 108.925 42.620
C 454.997 105.394 40.126
C 456.006 101.809 38.356
C 455.819 100.835 34.829
C 456.632 98.880 32.450
C 456.143 96.882 29.448
C 455.817 94.655 27.467
C 455.247 92.639 24.687
C 454.431 91.770 21.793
C 454.370 90.838 18.407
C 452.891 88.253 15.955
C 451.989 85.796 13.203
C 449.650 85.575 10.682
C 446.433 84.480 8.716
C 444.549 83.937 6.183
C 443.010 83.339 3.166
C 440.868 82.565 0.753
C 438.018 81.792 -0.798
C 435.340 81.685 -2.836
C 433.048 82.318 -5.105
C 430.060 81.077 -7.405
C 428.061 80.802 -10.169
C 424.319 81.855 -10.541
C 420.439 81.826 -11.122
C 418.080 83.847 -12.416
C 415.287 85.095 -14.066
C 412.228 86.246 -14.486
C 408.916 87.127 -14.701
C 405.829 88.466 -15.659
C 403.273 90.439 -15.482
C 400.653 92.716 -16.780
C 397.576 94.220 -15.692
C 393.606 94.984 -14.671
C 391.436 97.322 -12.492
C 389.443 99.622 -11.615
C 387.042 101.494 -10.168
C 385.103 103.686 -8.637
C 382.926 105.093 -5.795
C 382.003 106.151 -3.042
C 381.143 107.237 -0.283
C 379.763 109.111 2.131
C 378.573 112.243 3.883
C 378.299 112.740 7.567
C 376.856 114.264 10.359
C 377.571 116.087 13.063
C 377.386 116.737 16.893
C 376.790 119.579 19.264
C 376.256 120.997 22.011
C 377.096 122.080 25.068
C 378.165 123.017 28.097
C 379.542 125.257 30.425
C 380.284 125.297 33.797
C 380.210 125.608 37.897
C 381.973 126.177 40.172
C 384.334 127.206 43.151
C 385.745 127.934 45.686
C 388.001 128.559 48.513
C 389.862 128.045 51.113
C 392.344 127.892 53.098
C 395.224 127.328 54.565
C 397.922 126.466 56.228
C 401.187 125.759 57.631
C 404.103 125.219 59.169
C 406.914 124.242 60.286
C 409.604 121.356 60.775
C 412.695 120.420 61.704
C 415.529 119.462 63.042
C 417.618 117.483 64.377
C 420.253 114.886 65.453
C 422.062 112.669 64.186
C 424.727 110.558 63.512
C 426.405 107.709 62.827
C 429.302 105.369 61.840
C 431.407 102.997 60.904
C 431.832 98.965 60.438
C 433.372 96.807 59.572
C 435.027 93.875 57.092
C 436.573 91.634 55.780
C 438.345 88.811 54.837
C 439.432 85.849 53.695
C 440.510 83.410 51.693
C 442.126 82.102 48.990
C 443.214 80.221 46.426
C 444.410 78.830 43.774
C 445.358 76.712 41.089
C 446.777 75.327 38.422
C 447.687 73.324 36.163
C 447.724 70.790 33.547
C 449.406 68.891 31.492
C 448.854 66.456 29.017
C 449.727 65.484 25.994
C 450.930 64.014 22.685
C 453.912 62.764 19.314
C 452.370 59.618 16.999
C 456.651 60.469 14.148
C 459.485 59.984 10.170
C 461.308 55.510 10.752
C 464.140 54.537 9.000
C 463.862 51.811 8.562
C 463.893 47.572 6.940
C 462.442 45.036 7.430
C 462.428 40.642 6.086
C 459.080 35.626 7.502
C 461.652 32.139 7.242
C 459.784 27.462 5.427
C 460.328 26.097 2.803
C 460.584 24.468 -0.229
C 462.278 22.788 -2.434
C 463.263 19.571 -3.556
C 464.446 16.833 -5.097
C 465.880 14.237 -6.597
C 465.936 11.287 -8.178
C 466.670 8.312 -9.496
C 467.062 5.326 -11.184
C 467.919 2.485 -12.536
C 468.694 -0.456 -13.671
C 469.345 -3.544 -14.633
C 471.422 -6.370 -14.711
C 473.029 -9.377 -14.234
C 474.395 -12.631 -14.471
C 475.193 -15.925 -15.395
C 476.321 -18.692 -15.038
C 479.484 -21.205 -14.856
C 480.734 -24.542 -14.338
C 481.994 -27.853 -13.654
C 482.881 -30.852 -13.018
C 484.063 -34.129 -12.510
C 485.055 -37.151 -11.903
C 486.189 -39.606 -9.516
C 487.098 -41.262 -6.808
C 487.104 -42.983 -4.238
C 486.667 -45.283 -1.737
C 488.196 -48.327 0.144
C 488.136 -49.980 3.298
C 487.589 -52.009 6.232
C 487.311 -53.788 8.971
C 486.690 -55.717 12.203
C 486.930 -57.094 14.632
C 486.874 -57.620 17.872
C 487.078 -58.182 21.357
C 485.966 -57.680 24.823
C 485.141 -57.143 27.623
C 483.889 -56.941 31.068
C 482.919 -56.620 33.921
C 483.915 -54.417 37.321
C 483.971 -52.961 40.721
C 481.794 -51.356 43.020
C 480.974 -50.245 46.145
C 480.244 -48.524 48.534
C 480.166 -46.249 50.948
C 478.595 -43.246 52.274
C 478.825 -41.094 55.329
C 477.511 -39.303 58.114
C 477.455 -36.020 59.429
C 477.686 -33.870 62.227
C 475.981 -30.698 62.819
C 474.793 -27.656 64.262
C 475.073 -25.071 65.755
C 474.701 -22.293 67.451
C 474.374 -18.457 68.147
C 473.036 -15.154 67.662
C 473.153 -12.147 68.088
C 472.717 -8.806 67.508
C 470.999 -5.913 68.011
C 472.197 -2.246 65.985
C 472.645 1.818 65.449
C 471.736 3.887 62.566
C 471.163 6.742 61.278
C 471.260 9.346 58.736
C 471.822 11.820 57.137
C 472.085 14.320 54.731
C 471.848 15.809 51.988
C 470.889 17.840 49.288
C 472.255 20.327 46.673
C 473.006 23.052 44.136
C 473.664 23.246 40.759
C 475.668 23.607 37.403
C 476.172 24.257 34.308
C 476.245 25.275 31.023
C 477.112 25.970 27.897
C 478.865 26.052 25.060
C 479.917 25.833 21.869
C 480.189 25.239 18.648
C 481.961 25.939 15.165
C 482.298 26.408 11.792
C 484.215 24.163 9.236
C 486.727 22.845 6.526
C 486.724 20.699 3.934
C 487.292 19.156 0.871
C 488.650 17.124 -1.338
C 490.426 15.137 -3.504
C 491.462 13.140 -6.183
C 492.281 10.399 -7.690
C 492.322 7.935 -10.459
C 494.173 5.031 -11.486
C 497.031 2.410 -13.019
C 498.271 -1.236 -12.711
C 498.824 -4.287 -13.354
C 500.154 -7.362 -13.733
C 501.019 -10.548 -13.805
C 503.066 -13.671 -12.879
C 504.373 -15.964 -11.272
C 505.621 -18.258 -9.627
C 506.657 -21.288 -8.630
C 506.577 -25.041 -8.174
C 508.144 -26.956 -5.387
C 509.583 -29.862 -4.090
C 509.288 -32.115 -1.644
C 510.773 -34.178 1.300
C 510.705 -37.683 2.629
C 511.537 -40.119 4.423
C 511.713 -41.838 7.293
C 511.795 -43.332 10.286
C 510.635 -45.525 12.771
C 511.589 -46.533 15.933
C 513.301 -48.370 19.190
C 512.753 -48.994 22.003
C 511.844 -50.026 25.694
C 511.575 -51.023 28.502
C 510.893 -51.703 32.043
C 511.012 -51.507 35.274
C 510.218 -51.130 38.331
C 509.134 -50.054 41.236
C 508.429 -48.876 44.220
C 507.121 -47.502 47.306
C 506.031 -46.459 50.287
C 505.064 -44.935 52.903
C 504.945 -41.630 55.110
C 503.673 -39.955 57.732
C 502.780 -38.520 60.539
C 502.970 -36.534 63.005
C 502.993 -33.714 65.630
C 502.352 -30.659 65.843
C 501.309 -27.570 67.023
C 501.364 -24.260 67.689
C 500.141 -20.771 68.768
C 499.521 -17.592 69.434
C 501.208 -13.883 69.660
C 500.904 -11.136 70.037
C 500.221 -7.088 69.240
C 499.758 -4.101 69.267
C 499.618 -0.678 69.775
C 499.951 2.660 69.739
C 499.621 5.884 68.953
C 497.981 8.647 67.809
C 497.090 11.621 66.524
C 495.815 14.264 65.185
C 495.099 17.426 63.742
C 493.657 20.159 62.520
C 493.094 23.049 61.390
C 493.282 26.165 59.512
C 492.206 29.202 58.985
C 492.822 31.944 56.873
C 492.492 36.589 58.782
C 492.838 37.759 55.278
C 494.688 42.182 54.806
C 494.145 43.725 50.555
C 491.940 46.357 47.238
C 494.450 48.565 45.177
C 496.633 50.239 43.113
C 497.668 50.324 40.810
C 498.472 50.697 36.815
C 498.074 54.182 35.851
C 500.169 56.456 33.480
C 499.277 56.764 29.515
C 497.760 57.824 27.320
C 496.384 58.570 24.347
C 495.733 58.264 21.004
C 495.718 57.184 17.580
C 496.969 55.440 14.591
C 496.846 54.340 11.509
C 495.443 56.535 8.832
C 494.617 54.862 6.761
C 494.806 55.717 3.732
C 494.982 55.983 -1.265
C 494.516 56.717 -4.373
C 494.457 58.048 -7.791
C 494.468 57.210 -10.912
C 494.646 58.455 -14.710
C 496.498 57.654 -17.285
C 499.385 58.411 -18.928
C 503.275 54.713 -20.559
C 505.146 57.201 -19.964
C 506.998 60.345 -20.167
C 509.555 64.919 -19.707
C 512.223 65.653 -16.300
C 515.228 67.884 -14.207
C 516.429 69.502 -11.407
C 517.820 72.112 -9.062
C 517.788 76.554 -8.515
C 520.827 77.287 -5.915
C 524.213 79.104 -1.421
C 522.355 82.165 1.515
C 522.995 83.233 5.219
C 523.770 84.972 5.563
C 524.848 87.718 8.424
C 526.155 91.673 9.452
C 524.709 94.504 9.637
C 522.226 97.037 7.357
C 521.694 99.539 7.858
C 517.289 100.583 9.309
C 516.476 104.139 12.718
C 516.125 108.474 15.233
C 516.475 112.198 14.713
C 514.456 114.251 16.274
C 513.460 117.619 18.867
C 512.296 119.115 17.877
C 513.344 121.824 18.059
C 511.521 126.694 17.893
C 513.196 129.872 19.125
C 510.643 132.104 19.740
C 509.478 133.896 21.311
C 509.568 136.794 24.266
C 506.921 136.461 26.858
C 505.451 138.520 28.074
C 505.348 141.598 29.294
C 502.288 143.637 31.540
C 499.486 145.652 33.214
C 498.229 148.050 34.626
C 495.930 150.872 35.059
C 494.460 151.888 40.040
C 491.803 154.544 42.898
C 490.866 157.046 44.688
C 490.103 159.381 47.145
C 487.432 160.402 47.435
C 486.457 162.719 50.362
C 484.452 164.488 52.641
C 484.849 167.318 56.014
C 485.212 171.077 58.618
C 483.862 171.980 62.910
C 484.426 174.936 65.934
C 482.665 178.670 67.679
C 482.940 181.483 69.539
C 482.937 182.122 72.577
C 485.574 186.013 75.191
C 486.079 187.034 78.065
C 485.351 188.873 80.034
C 482.668 190.765 82.409
C 481.458 192.980 85.166
C 479.729 195.873 86.049
C 479.929 199.035 89.719
C 478.801 197.535 94.301
C 477.919 198.811 97.479
C 481.310 200.515 100.833
C 482.462 199.789 104.447
C 484.742 199.591 107.992
C 486.245 202.222 109.802
C 486.480 206.070 110.786
C 487.880 208.577 111.296
C 491.965 210.212 113.193
C 493.612 213.116 114.041
C 493.116 216.077 115.201
C 492.836 216.891 120.098
C 491.793 218.307 123.410
C 492.634 218.176 127.657
C 497.196 219.201 129.485
C 499.767 219.112 132.083
C 498.818 221.752 135.841
C 501.326 222.145 137.196
C 502.115 223.190 140.406
C 501.357 222.053 146.075
C 502.660 224.997 149.847
C 504.144 226.409 152.909
C 503.951 228.065 154.668
C 504.286 231.042 158.186
C 504.735 231.524 162.560
C 506.927 233.343 164.648
C 509.275 236.313 166.261
C 510.871 239.426 167.528
C 513.006 242.181 169.093
C 513.260 244.248 172.815
C 517.776 246.614 173.071
C 520.345 247.780 175.369
C 522.121 247.282 179.529
C 524.196 246.897 181.233
C 529.657 248.720 180.920
C 531.673 249.979 183.129
C 533.862 251.001 186.210
C 534.532 250.437 188.876
C 536.687 250.615 191.258
C 539.983 249.749 193.612
C 538.749 248.767 197.800
C 538.016 248.994 201.518
C 536.777 251.609 203.789
C 539.752 251.783 208.654
C 538.654 252.719 211.866
C 538.579 249.869 214.092
C 539.731 250.198 217.310
C 539.373 250.196 221.940
C 540.553 250.968 224.402
C 542.207 252.168 226.235
C 545.763 252.065 229.625
C 548.346 252.568 228.879
C 550.635 255.644 231.331
C 553.352 258.910 230.697
C 556.040 260.229 229.574
C 558.762 263.191 229.062
C 561.449 265.494 226.096
C 564.657 267.418 222.318
C 566.157 268.101 220.511
C 565.560 269.055 216.684
C 566.978 270.360 214.893
C 567.896 272.704 212.924
C 568.716 275.377 211.269
C 569.877 276.682 208.183
C 570.874 278.472 205.523
C 572.062 280.362 203.060
C 572.154 281.603 199.953
C 572.946 282.962 197.012
C 573.279 284.465 193.921
C 574.121 285.922 191.128
C 575.026 287.146 188.260
C 575.950 288.150 185.256
C 578.415 289.131 182.962
C 580.802 289.387 180.495
C 582.714 290.122 177.611
C 583.835 291.158 174.448
C 585.700 291.286 172.088
C 589.112 292.609 170.370
C 591.310 292.633 167.517
C 593.588 292.519 164.722
C 595.448 292.273 162.140
C 597.568 292.273 159.329
C 599.507 292.104 156.742
C 602.261 290.504 155.048
C 604.763 288.554 154.132
C 606.462 286.260 152.941
C 607.915 283.773 151.086
C 610.916 282.779 148.819
C 612.821 279.954 147.783
C 614.315 277.052 146.244
C 615.873 274.466 144.967
C 617.421 271.274 143.562
C 619.154 269.238 142.724
C 620.797 266.397 142.788
C 622.783 263.474 142.916
C 623.371 259.953 143.786
C 623.873 257.152 144.630
C 624.416 253.563 145.180
C 624.880 250.633 145.796
C 626.737 248.323 148.732
C 628.011 245.499 150.753
C 626.853 242.496 152.251
C 627.358 239.447 153.707
C 627.420 237.106 155.636
C 627.890 235.103 158.239
C 626.394 233.315 161.033
C 627.460 230.909 163.698
C 627.205 227.937 165.643
C 626.894 226.940 169.022
C 627.839 224.756 171.638
C 625.835 223.540 174.436
C 624.705 221.846 177.369
C 624.950 220.833 180.179
C 624.694 219.322 183.076
C 623.711 218.748 186.819
C 621.465 218.651 189.626
C 620.950 218.493 192.617
C 619.402 218.937 195.633
C 617.420 217.776 198.143
C 616.459 220.309 201.556
C 615.474 221.199 205.460
C 612.776 223.321 206.741
C 610.907 224.280 209.134
C 609.068 226.645 211.201
C 608.103 228.428 213.410
C 606.495 230.756 215.437
C 604.584 233.069 216.327
C 601.942 235.006 217.594
C 601.160 238.072 219.801
C 599.838 240.772 222.123
C 598.723 244.020 221.843
C 598.698 247.942 222.008
C 597.465 250.893 222.184
C 595.682 253.806 222.589
C 594.726 256.970 222.879
C 594.815 260.304 222.817
C 594.231 263.572 222.255
C 593.081 266.451 221.164
C 592.710 270.381 221.584
C 591.255 273.478 221.501
C 592.246 276.538 219.288
C 593.410 280.079 218.061
C 592.753 282.200 215.533
C 592.185 285.046 213.621
C 592.818 287.535 211.557
C 593.808 290.201 209.632
C 593.937 292.932 207.449
C 594.646 294.508 204.716
C 594.028 296.788 201.861
C 595.873 298.467 199.273
C 598.242 301.106 197.079
C 600.415 301.288 193.890
C 601.399 301.971 190.958
C 603.164 302.819 188.214
C 604.719 303.162 185.321
C 607.719 303.250 182.915
C 610.200 302.416 181.273
C 612.652 301.520 179.625
C 614.816 301.038 177.109
C 615.986 300.419 173.567
C 619.146 298.721 172.555
C 621.757 298.191 170.296
C 623.289 295.825 168.507
C 626.495 293.944 167.364
C 628.025 292.592 164.219
C 630.237 291.349 162.374
C 632.222 288.885 161.273
C 634.124 286.277 160.391
C 634.936 283.442 158.486
C 637.516 281.156 158.284
C 641.000 279.132 157.461
C 642.054 276.402 157.251
C 643.336 272.715 156.730
C 644.723 270.114 156.219
C 646.028 266.687 156.057
C 647.615 263.978 156.849
C 648.309 260.964 157.593
C 648.497 257.969 158.921
C 649.013 255.102 160.439
C 649.019 251.851 162.039
C 649.248 248.786 163.347
C 649.275 246.121 165.078
C 649.330 244.326 168.626
C 649.065 241.508 170.438
C 649.268 238.711 172.133
C 650.065 236.784 174.525
C 650.571 234.679 177.711
C 649.307 234.321 180.551
C 648.160 232.930 183.512
C 647.625 232.550 186.824
C 646.171 231.174 190.115
C 645.108 230.445 193.159
C 645.618 231.291 197.119
C 644.798 230.948 199.763
C 642.748 231.488 203.367
C 641.563 231.379 206.146
C 640.759 231.040 209.497
C 640.113 231.406 212.769
C 638.587 232.075 215.658
C 635.920 232.364 217.764
C 633.755 233.166 220.205
C 631.333 233.801 222.238
C 629.187 234.837 224.868
C 626.656 235.292 226.973
C 624.862 236.122 229.430
C 623.277 237.987 232.128
C 621.301 238.045 234.726
C 620.063 240.311 237.113
C 617.744 241.510 239.138
C 616.111 244.648 241.803
C 615.736 247.813 244.088
C 614.400 248.185 248.089
C 611.058 248.224 250.553
C 610.715 246.829 254.539
C 612.017 246.470 258.968
C 610.110 246.148 261.787
C 610.084 246.018 265.057
C 609.614 243.596 268.080
C 609.189 242.675 271.168
C 610.509 242.813 275.543
C 612.049 240.686 277.506
C 610.523 239.287 280.352
C 607.642 238.550 282.122
C 607.657 238.024 286.094
C 605.796 236.958 288.696
C 601.748 235.882 290.922
C 599.167 234.433 292.772
C 596.610 232.669 292.262
C 594.446 231.570 292.570
C 593.582 230.019 295.252
C 592.002 231.842 299.352
C 589.605 232.704 301.751
C 588.936 233.358 306.033
C 586.821 233.350 308.075
C 582.281 231.092 309.904
C 579.631 231.702 311.287
C 576.871 231.676 314.096
C 575.088 233.272 316.931
C 572.591 234.306 317.096
C 568.467 230.570 317.103
C 565.911 235.224 316.888
C 562.597 233.773 313.679
C 558.527 234.875 313.856
C 555.031 233.053 312.507
C 552.035 232.225 310.955
C 549.013 233.362 309.989
C 545.825 233.651 309.271
C 542.322 232.315 306.573
C 538.904 234.981 305.491
C 536.190 235.328 304.877
C 533.681 234.411 304.364
C 530.642 233.524 301.475
C 525.660 235.566 304.163
C 523.488 238.032 301.991
C 520.449 236.172 299.303
C 515.307 232.855 300.471
C 512.440 233.436 299.927
C 513.610 233.231 296.000
C 513.016 230.738 291.963
C 508.475 228.930 289.956
C 506.982 230.964 288.531
C 504.319 230.124 285.823
C 502.267 231.168 282.287
C 499.038 233.348 281.163
C 496.747 234.692 279.380
C 493.438 235.068 275.482
C 491.612 237.081 274.924
C 489.762 237.608 275.632
C 487.354 238.074 277.115
C 485.090 237.817 276.601
C 482.864 237.786 279.708
C 480.477 235.565 282.435
C 477.761 233.211 282.492
C 473.840 234.309 283.155
C 470.406 234.447 284.888
C 468.720 235.826 287.927
C 466.610 234.278 289.583
C 463.571 232.208 292.239
C 461.828 228.801 290.701
C 460.179 228.023 290.041
C 459.230 224.398 291.171
C 457.549 222.793 294.040
C 457.405 223.835 298.011
C 456.972 220.589 301.228
C 458.070 221.970 306.357
C 457.564 220.235 309.235
C 457.178 219.393 311.938
C 457.061 219.066 315.765
C 458.968 218.941 317.371
C 460.422 218.963 319.564
C 461.880 219.607 323.570
C 464.314 216.798 325.224
C 466.446 215.605 327.855
C 464.188 215.095 331.446
C 465.727 213.474 335.335
C 465.342 211.792 339.247
C 463.631 213.119 343.362
C 465.324 211.081 347.749
C 463.194 210.027 350.637
C 463.813 209.966 353.729
C 462.262 209.212 358.307
C 463.136 206.031 361.310
C 466.544 205.047 361.730
C 469.770 201.232 361.146
C 470.153 197.922 360.173
C 473.534 195.082 361.668
C 475.877 191.884 362.784
C 479.666 190.379 363.045
C 479.946 187.205 361.703
C 482.588 182.312 362.226
C 484.750 179.561 362.441
C 486.834 176.872 362.051
C 490.491 176.016 362.605
C 491.745 173.350 364.366
C 495.406 171.597 367.035
C 499.506 170.796 365.071
C 502.616 168.509 365.091
C 507.404 166.375 365.875
C 510.779 165.363 366.179
C 513.494 163.778 365.096
C 514.360 159.892 365.050
C 517.680 157.369 364.280
C 518.592 153.969 365.041
C 520.225 150.622 364.714
C 522.141 147.611 365.947
C 522.873 144.450 366.346
C 524.806 141.386 366.269
C 525.484 137.870 365.682
C 525.180 133.592 363.028
C 523.662 133.949 360.609
C 522.097 134.215 358.009
C 520.734 132.897 353.899
C 520.990 132.682 350.029
C 519.961 133.702 345.952
C 519.222 129.794 342.987
C 516.844 128.455 339.698
C 515.952 127.540 337.123
C 514.044 128.533 334.340
C 513.505 128.494 331.097
C 512.509 129.413 327.601
C 512.720 130.527 325.032
C 512.956 132.762 321.946
N -24.653 7.985 58.098
N 116.182 133.020 -16.915
N 185.288 179.797 -101.393
N 281.057 268.054 -170.534
N 374.811 101.735 -339.494
N 330.099 213.509 -335.081
N 247.004 111.679 -281.890
N 531.627 100.132 -222.634
N 538.720 204.279 -259.766
N 487.457 97.959 -76.341
N 415.630 111.268 21.064
N 488.454 -15.796 27.258
N 615.241 261.201 185.001
