# Supplementary material for: Impact of DNA methylation on 3D genome structure
Source: Nat Commun. 2021 May 28;12:3243. doi: 10.1038/s41467-021-23142-8 (PMC8163762; doi:10.1038/s41467-021-23142-8)
Supplement: Supplementary file 7 — Supplementary Software 2 [file 41467_2021_23142_MOESM7_ESM.zip › Supplementary_Software2/test/output_pos/cartnucl_000000_000002.xyz]

2888
generated by Juergen Walther
C 0.000 0.000 0.000
C -0.176 0.058 3.279
C -0.276 -0.480 6.610
C -0.477 -1.019 9.937
C -0.751 -1.557 13.258
C -0.965 -2.056 16.302
C -0.559 -1.892 19.520
C -1.393 -3.306 22.664
C -1.765 -4.244 25.866
C -2.213 -4.901 29.094
C -2.188 -6.814 31.840
C -2.661 -8.247 34.815
C -2.700 -9.934 37.827
C -3.138 -11.186 40.806
C -3.761 -12.570 43.675
C -4.538 -14.147 46.468
C -6.497 -14.510 49.355
C -8.794 -15.352 51.776
C -10.517 -16.526 54.633
C -11.471 -18.133 57.608
C -13.378 -19.167 59.695
C -15.853 -18.520 62.825
C -18.179 -19.850 65.232
C -20.633 -21.158 67.531
C -22.767 -22.530 69.467
C -25.032 -23.869 71.806
C -27.194 -25.179 73.829
C -30.624 -26.035 74.549
C -33.888 -26.527 74.475
C -36.704 -27.727 74.032
C -39.528 -29.644 73.744
C -42.952 -30.595 75.329
C -46.188 -31.810 74.471
C -49.207 -33.634 73.707
C -52.070 -35.087 73.049
C -55.260 -36.904 72.010
C -57.911 -37.697 71.567
C -60.745 -38.153 69.974
C -63.897 -38.444 68.400
C -66.059 -38.994 65.480
C -67.780 -39.295 63.080
C -69.993 -40.149 60.279
C -71.790 -40.704 57.902
C -74.031 -38.548 55.121
C -76.208 -37.591 52.288
C -76.527 -38.164 48.799
C -78.273 -38.082 45.864
C -79.200 -37.509 43.032
C -80.177 -36.081 40.201
C -79.362 -35.249 36.753
C -81.036 -33.688 33.790
C -82.021 -33.507 30.371
C -81.689 -31.365 27.576
C -83.156 -29.800 24.765
C -81.618 -28.938 21.568
C -81.037 -27.799 18.235
C -81.278 -25.881 15.944
C -81.341 -24.319 13.064
C -80.165 -21.994 10.146
C -77.844 -20.753 7.694
C -76.975 -18.652 5.677
C -74.925 -16.717 3.744
C -73.427 -16.051 0.762
C -70.721 -12.661 0.352
C -68.758 -9.587 -1.571
C -65.178 -8.814 -1.646
C -62.700 -7.294 -2.946
C -59.578 -5.423 -3.002
C -57.465 -3.315 -3.277
C -54.563 -1.393 -3.260
C -51.611 -0.516 -2.701
C -48.176 0.190 -2.886
C -45.553 2.922 -2.145
C -42.647 5.358 -1.925
C -40.083 6.037 0.275
C -38.007 7.825 3.087
C -35.420 8.693 4.761
C -32.349 9.493 6.090
C -29.863 10.660 7.952
C -28.226 12.065 10.496
C -26.146 12.754 13.052
C -23.883 12.616 15.432
C -21.469 14.462 17.986
C -18.664 15.090 19.843
C -18.299 15.046 23.731
C -17.658 16.068 27.464
C -16.450 14.670 30.277
C -14.835 14.110 33.303
C -14.438 13.789 36.558
C -14.225 13.807 39.985
C -13.301 13.279 43.319
C -13.556 12.069 46.306
C -12.355 10.495 49.438
C -13.483 9.929 52.804
C -14.487 10.310 56.833
C -16.768 8.769 59.544
C -17.749 7.138 62.075
C -19.267 6.061 64.886
C -20.895 4.560 67.336
C -23.783 3.956 69.805
C -26.579 3.351 70.972
C -29.384 2.701 72.087
C -31.884 1.411 73.912
C -33.799 -1.181 75.891
C -37.501 -1.362 76.282
C -40.356 -2.275 78.075
C -43.173 -4.055 77.867
C -47.032 -4.398 78.214
C -49.557 -6.830 79.540
C -52.375 -7.887 80.429
C -55.502 -8.965 79.904
C -58.597 -9.966 79.118
C -61.074 -12.345 78.384
C -64.453 -12.376 77.675
C -68.563 -12.405 77.825
C -70.893 -13.283 76.274
C -73.963 -14.718 74.267
C -76.557 -15.639 73.097
C -79.450 -16.667 71.085
C -82.043 -16.507 69.152
C -84.053 -16.897 66.716
C -85.527 -17.030 63.788
C -87.177 -16.815 60.956
C -88.584 -16.915 57.619
C -90.132 -17.076 54.663
C -91.231 -16.814 51.692
C -91.590 -14.721 48.331
C -92.508 -14.584 45.101
C -93.830 -14.332 42.113
C -95.078 -12.901 39.572
C -96.038 -11.035 36.340
C -94.670 -9.459 34.009
C -93.913 -8.176 30.879
C -93.086 -5.921 28.505
C -92.007 -4.499 25.092
C -90.964 -2.832 22.434
C -90.268 0.907 20.952
C -89.299 2.522 18.896
C -86.676 4.754 16.523
C -85.257 6.420 14.439
C -84.177 8.609 11.982
C -82.879 11.101 10.149
C -80.753 13.041 8.463
C -78.002 13.706 6.561
C -75.349 15.071 5.016
C -72.637 15.931 3.495
C -69.847 17.555 2.022
C -67.124 18.349 0.289
C -64.765 19.896 -1.118
C -62.005 22.166 -1.824
C -59.867 23.422 -3.948
C -57.245 25.761 -4.060
C -54.651 27.643 -5.119
C -50.913 28.337 -5.685
C -48.346 30.296 -6.670
C -45.925 32.432 -7.637
C -43.332 34.314 -8.325
C -40.780 36.453 -8.865
C -39.051 39.615 -9.444
C -36.899 42.054 -9.607
C -34.294 44.122 -10.151
C -31.648 45.980 -11.107
C -29.471 47.954 -11.937
C -27.092 50.073 -13.054
C -24.777 51.877 -15.064
C -22.498 53.981 -16.396
C -19.890 56.235 -17.722
C -17.567 58.448 -18.772
C -16.031 61.650 -19.685
C -13.332 63.752 -19.917
C -10.926 66.359 -21.070
C -8.575 68.676 -22.161
C -6.081 71.147 -22.460
C -3.755 73.426 -23.686
C -1.128 75.026 -25.261
C 1.199 76.788 -26.190
C 3.760 78.753 -27.178
C 6.250 80.782 -28.219
C 8.467 82.927 -29.684
C 11.017 84.590 -30.344
C 13.620 86.352 -31.575
C 16.323 88.688 -32.589
C 19.022 90.382 -33.460
C 22.241 91.273 -34.267
C 25.252 92.640 -34.915
C 28.317 93.839 -34.465
C 31.404 95.131 -34.917
C 34.497 96.426 -35.272
C 37.296 97.476 -35.790
C 40.418 98.544 -36.503
C 43.895 99.046 -36.880
C 47.537 99.861 -36.406
C 50.311 102.112 -36.659
C 53.664 102.863 -37.442
C 56.560 104.416 -38.331
C 59.628 105.515 -39.560
C 62.666 106.888 -40.060
C 65.664 108.122 -40.582
C 68.784 109.343 -40.995
C 72.134 110.579 -41.305
C 75.125 112.037 -41.645
C 78.602 113.300 -41.741
C 81.675 114.432 -41.864
C 85.255 114.397 -42.609
C 88.546 115.019 -42.046
C 91.518 116.621 -42.026
C 94.535 118.166 -41.494
C 97.987 119.620 -40.766
C 100.994 121.102 -40.197
C 103.190 123.444 -38.314
C 105.620 124.664 -36.592
C 108.536 125.832 -34.980
C 111.129 127.328 -34.228
C 113.947 129.044 -33.538
C 116.996 130.682 -33.601
C 119.922 132.506 -33.843
C 122.939 134.114 -33.686
C 125.943 136.105 -33.273
C 128.903 138.047 -33.731
C 131.679 139.424 -32.854
C 134.428 141.288 -32.247
C 136.639 143.726 -32.135
C 139.158 145.833 -30.589
C 141.702 147.815 -30.061
C 144.286 149.490 -29.793
C 146.934 151.535 -29.227
C 149.265 153.554 -28.550
C 151.624 155.799 -27.680
C 154.354 158.434 -27.460
C 156.890 160.576 -26.844
C 159.786 162.263 -26.333
C 162.339 164.411 -25.816
C 164.901 166.735 -25.353
C 167.449 168.927 -24.939
C 169.795 171.320 -24.512
C 172.393 173.462 -24.269
C 175.135 175.378 -23.812
C 177.983 176.779 -22.201
C 180.948 179.246 -21.496
C 183.579 181.346 -20.720
C 186.367 183.204 -20.311
C 189.086 185.133 -19.776
C 191.562 187.253 -18.839
C 194.014 189.426 -17.965
C 196.306 191.601 -17.839
C 198.403 193.954 -17.307
C 200.475 196.027 -17.325
C 203.099 197.892 -17.080
C 205.475 200.208 -16.403
C 207.814 202.556 -15.684
C 209.680 204.923 -14.985
C 211.905 207.500 -14.879
C 213.606 210.578 -14.822
C 216.027 213.109 -14.332
C 218.695 215.705 -14.076
C 221.341 217.952 -13.866
C 223.400 220.698 -14.125
C 226.090 223.245 -13.972
C 228.574 225.530 -13.905
C 231.131 227.299 -13.453
C 233.963 229.715 -13.180
C 236.660 232.239 -12.675
C 238.531 235.170 -11.903
C 240.385 238.032 -10.929
C 242.858 240.293 -10.517
C 245.117 242.057 -10.105
C 247.623 244.272 -9.644
C 250.591 245.738 -8.914
C 253.186 247.814 -8.359
C 255.789 249.951 -8.125
C 258.544 252.178 -7.919
C 261.190 253.911 -8.003
C 262.896 257.068 -7.904
C 265.074 259.713 -7.734
C 267.480 262.217 -7.707
C 269.816 264.654 -7.643
C 272.453 266.821 -7.892
C 275.571 268.352 -7.620
C 278.246 270.403 -7.427
C 281.098 272.578 -7.183
C 283.842 274.857 -6.920
C 286.686 276.665 -6.045
C 288.915 279.509 -5.978
C 291.392 281.685 -5.534
C 293.641 284.612 -2.779
C 296.060 286.966 -2.698
C 298.859 288.568 -2.309
C 300.465 291.730 -2.349
C 302.481 294.409 -2.180
C 304.651 296.928 -2.200
C 305.867 299.902 -1.262
C 307.410 302.845 -0.973
C 308.949 305.832 -0.183
C 310.601 308.634 0.058
C 312.050 311.536 0.186
C 313.298 314.590 0.258
C 314.995 317.258 -1.260
C 315.980 320.127 -2.886
C 317.275 323.277 -3.839
C 318.614 326.525 -3.907
C 319.315 329.194 -5.109
C 321.630 331.464 -7.525
C 322.336 334.688 -8.965
C 322.936 337.882 -10.532
C 323.281 340.793 -11.795
C 323.941 343.962 -13.178
C 324.384 346.889 -14.491
C 323.714 349.199 -17.180
C 322.632 350.721 -19.902
C 320.977 352.377 -21.923
C 319.062 354.644 -23.635
C 319.048 357.524 -26.251
C 316.949 359.104 -28.656
C 314.652 361.100 -30.597
C 312.675 362.830 -32.557
C 310.119 364.724 -34.663
C 308.719 366.023 -36.713
C 306.522 366.477 -39.109
C 304.354 366.942 -41.863
C 301.183 366.442 -43.653
C 298.672 365.903 -45.140
C 295.424 365.713 -46.840
C 292.778 365.398 -48.284
C 291.146 363.050 -51.322
C 288.848 361.516 -53.781
C 285.632 360.021 -53.921
C 282.883 358.901 -55.613
C 280.672 357.183 -56.780
C 278.905 354.864 -58.365
C 276.736 351.955 -58.097
C 274.771 349.721 -60.372
C 271.860 347.967 -61.437
C 270.808 344.668 -62.156
C 269.016 342.443 -64.241
C 267.236 339.390 -63.329
C 265.270 336.411 -63.402
C 264.374 333.779 -64.524
C 262.853 330.997 -65.348
C 261.995 327.179 -65.391
C 261.204 323.995 -63.918
C 260.888 320.978 -64.114
C 260.827 317.693 -63.172
C 259.106 314.922 -62.204
C 261.212 311.225 -61.263
C 261.746 307.153 -60.897
C 262.930 305.223 -58.017
C 263.261 302.447 -56.491
C 264.940 299.903 -54.502
C 266.333 297.433 -53.530
C 268.048 294.975 -51.759
C 269.657 293.571 -49.471
C 270.683 291.679 -46.696
C 273.353 289.160 -45.508
C 275.508 286.447 -43.952
C 278.255 286.284 -41.878
C 281.979 285.855 -40.709
C 284.405 285.242 -38.712
C 286.626 284.297 -36.261
C 289.341 283.613 -34.480
C 292.540 283.469 -33.546
C 295.470 283.685 -31.901
C 297.857 284.331 -29.736
C 301.480 283.584 -28.296
C 303.977 283.170 -25.993
C 307.199 285.327 -25.531
C 310.929 286.521 -25.290
C 312.750 288.721 -23.511
C 315.287 290.288 -21.725
C 317.854 292.266 -21.132
C 320.699 294.168 -20.847
C 323.342 296.146 -19.687
C 325.066 298.854 -19.300
C 327.051 301.371 -17.441
C 329.222 304.155 -18.109
C 332.468 306.595 -19.059
C 333.319 310.133 -20.357
C 334.277 313.150 -20.453
C 335.635 316.127 -21.265
C 336.446 319.243 -22.001
C 337.460 322.186 -24.261
C 337.435 324.340 -26.477
C 337.343 326.498 -28.682
C 337.557 329.420 -30.313
C 337.336 333.157 -30.846
C 336.697 334.888 -34.084
C 337.003 337.651 -36.199
C 335.229 339.862 -37.962
C 334.430 341.743 -41.271
C 333.622 345.212 -42.441
C 333.126 347.538 -44.487
C 331.396 349.173 -46.844
C 329.504 350.588 -49.214
C 327.060 352.801 -50.423
C 325.682 353.664 -53.470
C 324.832 355.296 -57.148
C 322.561 355.893 -58.906
C 319.450 356.903 -61.099
C 317.404 357.851 -63.064
C 314.547 358.498 -65.276
C 312.457 358.219 -67.735
C 309.801 357.830 -69.443
C 307.007 356.769 -70.797
C 304.436 355.578 -72.458
C 301.342 354.231 -73.778
C 298.493 353.202 -75.187
C 295.963 351.693 -76.377
C 294.264 348.355 -77.713
C 291.498 346.718 -78.694
C 288.896 345.287 -80.080
C 287.304 343.236 -81.902
C 285.450 340.361 -83.675
C 284.714 337.357 -83.202
C 283.031 334.327 -83.174
C 282.496 331.007 -83.485
C 280.732 327.592 -83.236
C 279.704 324.452 -83.105
C 280.657 320.626 -84.155
C 280.073 317.901 -84.049
C 279.946 313.933 -82.735
C 279.471 310.988 -82.248
C 278.893 307.574 -82.304
C 279.035 304.222 -82.279
C 279.194 301.049 -81.264
C 278.643 298.440 -79.137
C 278.732 295.570 -77.393
C 278.586 293.058 -75.374
C 278.904 289.991 -73.618
C 278.552 287.400 -71.567
C 278.783 284.586 -70.163
C 280.063 281.509 -68.693
C 279.504 278.571 -67.382
C 281.272 275.841 -66.048
C 282.355 272.832 -64.461
C 283.306 270.095 -62.953
C 284.923 267.114 -62.423
C 286.039 263.823 -61.397
C 287.884 261.074 -60.476
C 289.401 258.223 -59.374
C 290.661 255.183 -58.624
C 291.808 252.051 -58.016
C 293.059 248.982 -57.373
C 294.292 245.896 -56.775
C 295.789 242.948 -56.026
C 296.587 239.056 -55.017
C 297.989 235.994 -54.897
C 299.102 232.874 -55.183
C 300.340 229.680 -54.638
C 302.237 226.893 -54.636
C 303.371 224.055 -54.903
C 305.090 221.151 -54.813
C 306.709 218.189 -54.486
C 308.708 215.483 -54.208
C 310.572 212.529 -54.370
C 312.588 209.614 -54.139
C 314.216 206.842 -53.567
C 316.347 204.211 -53.526
C 317.887 201.402 -53.991
C 319.655 198.900 -54.012
C 321.184 195.894 -54.869
C 322.808 192.934 -55.568
C 324.375 189.919 -55.935
C 326.218 187.104 -56.135
C 328.022 184.270 -56.469
C 329.822 181.416 -56.788
C 332.153 178.947 -57.924
C 333.975 176.015 -57.837
C 335.738 173.437 -58.102
C 337.965 170.925 -56.986
C 339.758 168.160 -56.021
C 341.648 165.315 -56.121
C 344.136 162.515 -56.229
C 345.535 159.376 -56.320
C 347.172 156.402 -55.719
C 348.050 153.377 -55.112
C 348.417 149.961 -53.723
C 349.880 146.607 -53.077
C 351.016 143.393 -52.682
C 352.309 140.277 -52.799
C 353.406 136.930 -53.527
C 354.758 133.829 -54.137
C 355.890 130.293 -54.132
C 356.425 126.927 -54.243
C 357.568 123.648 -54.421
C 358.299 120.354 -54.312
C 358.910 116.462 -54.185
C 359.236 113.104 -54.070
C 361.242 110.278 -52.899
C 361.903 106.968 -52.866
C 362.371 103.651 -52.091
C 363.226 100.385 -52.036
C 364.069 97.118 -51.939
C 364.872 93.840 -51.828
C 365.473 90.517 -51.874
C 367.098 87.198 -51.966
C 367.727 83.895 -52.264
C 368.378 80.599 -52.599
C 368.171 77.118 -52.856
C 369.868 74.088 -52.923
C 370.057 70.708 -53.847
C 370.695 67.389 -54.197
C 371.452 63.627 -54.127
C 372.374 60.009 -54.409
C 372.617 56.654 -54.625
C 372.731 53.246 -54.100
C 373.036 49.866 -54.127
C 373.653 46.877 -53.880
C 373.953 43.515 -53.947
C 374.304 40.589 -53.528
C 375.222 37.416 -52.858
C 375.917 34.333 -51.589
C 376.825 31.209 -50.689
C 377.692 28.077 -49.774
C 378.322 24.706 -49.896
C 378.837 21.614 -48.815
C 380.408 18.588 -48.126
C 381.079 15.356 -47.391
C 382.169 12.289 -46.494
C 383.919 9.532 -45.126
C 384.999 6.458 -45.046
C 386.431 3.659 -43.815
C 387.602 0.735 -42.560
C 389.036 -1.971 -41.064
C 389.258 -4.930 -39.855
C 390.155 -7.842 -38.401
C 391.067 -10.739 -37.061
C 392.495 -13.745 -36.281
C 393.562 -16.794 -35.003
C 394.649 -19.734 -33.749
C 395.642 -22.331 -31.441
C 397.162 -25.077 -30.192
C 398.743 -28.038 -29.454
C 400.011 -30.954 -28.294
C 401.617 -33.204 -26.849
C 402.610 -36.689 -26.381
C 403.564 -39.748 -25.319
C 404.711 -42.713 -24.104
C 404.804 -46.043 -23.013
C 406.044 -48.926 -21.589
C 407.421 -51.625 -20.099
C 408.803 -54.299 -18.570
C 410.239 -56.965 -17.079
C 411.618 -60.047 -16.242
C 412.691 -62.628 -14.799
C 414.112 -65.499 -13.734
C 415.503 -68.182 -12.764
C 417.042 -71.016 -11.767
C 418.849 -73.483 -10.085
C 420.570 -75.807 -8.931
C 422.835 -78.124 -7.263
C 424.436 -80.540 -5.822
C 426.333 -83.030 -4.480
C 428.399 -85.794 -3.825
C 430.425 -88.216 -2.631
C 432.480 -89.964 -0.741
C 434.995 -91.742 0.863
C 437.484 -93.963 1.629
C 439.686 -96.227 2.821
C 442.060 -98.381 3.861
C 444.499 -100.373 5.077
C 446.835 -102.555 6.474
C 447.854 -105.463 8.456
C 449.803 -107.733 9.755
C 451.786 -110.108 11.103
C 454.085 -112.001 13.448
C 456.057 -114.416 14.744
C 457.018 -117.362 16.474
C 459.446 -119.603 17.854
C 461.666 -121.824 19.564
C 463.422 -123.783 20.970
C 465.077 -126.367 22.544
C 466.980 -128.738 24.064
C 468.916 -130.938 25.740
C 470.821 -133.169 27.411
C 472.712 -135.432 29.054
C 475.452 -137.425 30.166
C 476.948 -139.101 31.322
C 478.670 -141.152 33.113
C 480.370 -143.797 34.518
C 482.067 -146.159 35.702
C 484.231 -148.680 36.737
C 486.088 -150.124 38.720
C 487.721 -152.078 40.991
C 489.360 -154.958 41.989
C 491.655 -157.190 43.179
C 494.078 -159.294 43.689
C 495.383 -161.813 45.817
C 497.048 -164.268 47.388
C 498.929 -166.527 48.940
C 499.580 -169.493 50.348
C 500.741 -172.078 52.108
C 501.742 -175.038 53.574
C 503.032 -177.525 55.244
C 504.155 -179.945 57.093
C 505.093 -182.373 59.122
C 506.970 -183.564 61.835
C 508.188 -184.619 64.877
C 509.476 -186.413 67.640
C 510.528 -188.897 69.890
C 511.363 -190.035 72.548
C 514.128 -190.507 75.460
C 514.999 -191.852 78.685
C 515.810 -193.059 81.987
C 516.306 -194.218 84.919
C 517.120 -195.553 88.073
C 517.724 -196.715 91.035
C 517.735 -196.208 94.606
C 517.423 -195.040 97.678
C 516.343 -194.289 100.478
C 514.877 -194.091 103.568
C 515.446 -194.193 107.415
C 514.067 -193.005 110.477
C 512.329 -192.361 113.573
C 510.919 -191.615 116.437
C 508.992 -190.719 119.605
C 508.189 -189.780 122.120
C 506.797 -187.820 124.356
C 505.541 -185.627 126.829
C 503.111 -183.186 128.108
C 501.217 -181.109 129.060
C 498.663 -178.914 130.522
C 496.612 -176.980 131.633
C 496.159 -172.862 132.124
C 494.836 -169.505 132.941
C 491.934 -167.531 132.411
C 489.921 -164.859 133.104
C 488.302 -162.300 132.927
C 487.276 -159.171 132.511
C 485.350 -156.824 130.507
C 484.339 -153.220 130.634
C 482.027 -150.515 130.470
C 481.490 -147.529 128.652
C 480.586 -144.110 128.636
C 478.843 -142.220 126.046
C 477.217 -139.645 124.182
C 476.902 -136.868 123.099
C 475.913 -134.025 121.804
C 475.393 -131.216 119.131
C 474.429 -129.897 115.928
C 474.410 -127.664 113.866
C 474.308 -126.110 110.823
C 472.583 -124.462 108.396
C 474.570 -123.226 104.720
C 475.267 -120.911 101.379
C 475.659 -121.945 97.887
C 475.713 -121.243 94.781
C 476.891 -121.385 91.340
C 478.101 -120.793 88.662
C 479.373 -120.852 85.422
C 480.309 -121.942 82.642
C 480.579 -122.885 79.270
C 482.941 -122.760 76.221
C 484.715 -122.620 72.865
C 486.705 -124.700 70.973
C 489.918 -126.244 69.327
C 491.661 -127.883 67.199
C 493.095 -129.560 64.560
C 495.183 -131.082 62.477
C 497.948 -132.509 61.275
C 500.215 -134.595 59.917
C 501.776 -137.179 58.620
C 504.835 -138.672 56.576
C 506.537 -140.675 54.385
C 509.298 -143.316 55.195
C 512.679 -145.299 55.358
C 513.706 -148.498 55.551
C 515.457 -151.475 55.162
C 517.569 -153.907 55.852
C 520.045 -156.151 56.645
C 522.057 -158.997 56.954
C 523.376 -161.543 58.448
C 524.511 -165.053 58.799
C 526.571 -167.040 60.972
C 529.763 -168.896 62.911
C 530.704 -170.588 66.254
C 531.422 -172.796 68.408
C 532.738 -174.589 70.941
C 533.503 -176.378 73.610
C 534.936 -177.050 77.116
C 535.427 -176.944 80.165
C 535.850 -176.829 83.221
C 536.334 -177.705 86.421
C 536.011 -179.767 89.575
C 536.260 -178.501 93.071
C 536.990 -178.960 96.456
C 535.678 -178.727 99.517
C 535.786 -177.468 103.195
C 535.119 -178.749 106.655
C 535.099 -178.745 109.792
C 534.051 -177.728 112.807
C 532.869 -176.511 115.691
C 530.753 -176.479 118.494
C 530.307 -174.566 121.333
C 530.497 -172.871 125.075
C 528.830 -171.429 127.011
C 526.468 -169.730 129.664
C 525.052 -168.440 131.962
C 522.962 -166.556 134.320
C 521.746 -164.094 136.036
C 519.771 -161.923 137.267
C 517.608 -159.513 137.788
C 515.758 -156.863 138.380
C 513.320 -154.204 138.712
C 511.118 -151.761 139.302
C 509.188 -149.237 139.343
C 508.227 -145.621 137.998
C 506.018 -143.093 137.844
C 504.074 -140.466 138.083
C 503.267 -137.399 137.993
C 502.256 -133.747 137.301
C 501.635 -131.870 134.876
C 500.251 -129.408 132.865
C 500.083 -126.833 130.687
C 498.584 -124.246 128.259
C 497.798 -121.963 126.000
C 499.306 -118.945 123.704
C 498.919 -117.041 121.702
C 498.692 -115.272 117.920
C 498.310 -113.516 115.489
C 498.030 -111.043 113.082
C 498.404 -108.864 110.558
C 498.481 -107.496 107.517
C 497.503 -107.081 104.276
C 497.270 -106.401 100.994
C 496.702 -106.086 97.834
C 496.696 -105.346 94.364
C 495.930 -104.943 91.155
C 495.930 -104.103 88.116
C 496.925 -103.422 84.679
C 496.213 -102.219 81.729
C 497.688 -101.807 78.564
C 498.321 -101.964 74.422
C 499.067 -101.605 71.149
C 499.856 -101.152 67.611
C 500.814 -100.956 64.417
C 501.656 -100.547 61.174
C 501.925 -99.933 57.741
C 502.912 -99.263 54.518
C 503.347 -98.721 51.570
C 504.157 -98.027 48.367
C 504.826 -97.201 45.454
C 505.705 -95.983 42.379
C 506.215 -94.968 39.200
C 506.726 -93.970 36.015
C 507.213 -92.918 32.845
C 507.637 -91.892 29.826
C 508.500 -90.822 26.733
C 509.441 -88.964 24.051
C 509.534 -87.152 21.106
C 509.627 -85.883 17.979
C 509.916 -84.700 14.846
C 510.451 -83.597 11.700
C 511.065 -82.502 8.567
C 511.343 -81.360 5.141
C 512.111 -80.255 2.044
C 512.939 -79.142 -1.034
C 514.019 -77.558 -3.565
C 514.990 -75.459 -6.038
C 516.323 -73.643 -8.580
C 517.056 -72.084 -11.617
C 517.761 -69.579 -13.562
C 518.605 -68.560 -16.853
C 519.347 -67.019 -19.741
C 520.304 -65.370 -22.465
C 520.083 -64.376 -25.653
C 520.578 -63.278 -28.763
C 520.604 -62.031 -31.983
C 521.168 -60.826 -34.960
C 521.779 -59.862 -37.998
C 522.388 -59.127 -41.157
C 524.607 -58.419 -43.780
C 526.708 -58.444 -46.507
C 528.304 -58.005 -49.633
C 529.091 -57.258 -52.974
C 530.682 -57.382 -55.526
C 533.916 -56.324 -57.710
C 535.779 -56.603 -60.779
C 537.724 -57.017 -63.790
C 539.273 -57.531 -66.532
C 541.063 -57.827 -69.550
C 542.693 -58.267 -72.312
C 545.192 -60.095 -74.163
C 547.518 -62.203 -75.188
C 549.005 -64.644 -76.370
C 550.168 -67.320 -78.166
C 552.866 -68.596 -80.662
C 554.559 -71.563 -81.670
C 555.786 -74.629 -83.125
C 557.116 -77.363 -84.352
C 558.403 -80.709 -85.657
C 559.972 -82.867 -86.512
C 561.529 -85.755 -86.401
C 563.431 -88.731 -86.257
C 564.012 -92.195 -85.175
C 564.525 -94.939 -84.168
C 565.022 -98.493 -83.393
C 565.469 -101.383 -82.598
C 567.577 -103.528 -79.707
C 568.988 -106.235 -77.617
C 567.920 -109.067 -75.763
C 568.497 -112.012 -74.131
C 568.709 -114.198 -72.038
C 569.410 -116.011 -69.348
C 568.187 -117.522 -66.272
C 569.476 -119.753 -63.555
C 569.356 -122.556 -61.361
C 569.399 -123.277 -57.898
C 570.569 -125.287 -55.234
C 568.858 -126.208 -52.145
C 568.016 -127.628 -48.979
C 568.546 -128.430 -46.139
C 568.575 -129.703 -43.120
C 568.003 -129.950 -39.257
C 566.085 -129.746 -36.222
C 565.905 -129.654 -33.189
C 564.719 -128.921 -30.068
C 563.000 -129.811 -27.269
C 562.502 -126.988 -23.987
C 561.988 -125.764 -20.083
C 559.514 -123.449 -18.689
C 557.954 -122.240 -16.190
C 556.429 -119.655 -14.132
C 555.770 -117.672 -11.981
C 554.468 -115.136 -9.984
C 552.736 -112.691 -9.079
C 550.311 -110.565 -7.690
C 549.871 -107.311 -5.664
C 548.896 -104.393 -3.437
C 547.851 -101.136 -3.854
C 547.957 -97.215 -4.004
C 546.838 -94.215 -3.932
C 545.197 -91.214 -3.570
C 544.371 -88.003 -3.433
C 544.548 -84.690 -3.773
C 543.999 -81.455 -4.529
C 542.817 -78.627 -5.716
C 542.609 -74.666 -5.576
C 541.243 -71.532 -5.748
C 542.068 -68.691 -8.297
C 543.187 -65.301 -9.925
C 542.312 -63.358 -12.528
C 541.614 -60.647 -14.590
C 542.082 -58.351 -16.905
C 542.926 -55.879 -19.136
C 542.887 -53.331 -21.533
C 543.330 -51.998 -24.445
C 542.460 -49.923 -27.390
C 544.050 -48.519 -30.291
C 546.233 -46.147 -32.938
C 548.038 -46.292 -36.350
C 548.705 -45.875 -39.418
C 550.174 -45.308 -42.399
C 551.402 -45.247 -45.464
C 554.114 -45.458 -48.184
C 556.370 -46.508 -50.016
C 558.594 -47.620 -51.845
C 560.447 -48.375 -54.537
C 561.193 -49.309 -58.124
C 564.168 -51.197 -59.337
C 566.492 -51.997 -61.819
C 567.745 -54.549 -63.569
C 570.747 -56.632 -64.902
C 571.873 -58.278 -68.076
C 573.827 -59.742 -70.047
C 575.603 -62.356 -71.156
C 577.318 -65.094 -72.029
C 577.829 -68.096 -73.777
C 580.303 -70.486 -74.077
C 583.613 -72.697 -75.111
C 584.557 -75.473 -75.215
C 585.666 -79.234 -75.574
C 586.910 -81.918 -76.023
C 588.090 -85.393 -76.051
C 589.678 -88.091 -75.222
C 590.363 -91.064 -74.317
C 590.613 -93.952 -72.781
C 591.214 -96.711 -71.102
C 591.307 -99.827 -69.256
C 591.592 -102.789 -67.738
C 591.737 -105.312 -65.811
C 592.139 -106.830 -62.158
C 591.998 -109.488 -60.106
C 592.310 -112.152 -58.223
C 593.315 -113.917 -55.787
C 594.116 -115.789 -52.516
C 593.170 -115.879 -49.535
C 592.323 -116.994 -46.363
C 592.153 -117.098 -42.992
C 591.040 -118.161 -39.462
C 590.305 -118.613 -36.270
C 591.281 -117.485 -32.471
C 590.754 -117.592 -29.735
C 589.139 -116.700 -25.982
C 588.271 -116.550 -23.091
C 587.840 -116.599 -19.655
C 587.577 -115.959 -16.372
C 586.406 -115.013 -13.396
C 584.002 -114.462 -11.040
C 582.149 -113.394 -8.449
C 579.990 -112.513 -6.220
C 578.185 -111.199 -3.462
C 575.921 -110.488 -1.135
C 574.439 -109.405 1.428
C 573.222 -107.279 4.124
C 571.553 -106.947 6.911
C 570.657 -104.460 9.229
C 569.263 -102.847 11.847
C 567.784 -101.295 14.454
C 566.510 -99.252 17.161
C 565.148 -97.862 19.628
C 562.878 -96.547 22.379
C 561.452 -95.314 24.834
C 560.984 -93.785 28.061
C 559.320 -92.337 30.617
C 557.088 -91.348 33.609
C 555.382 -89.734 36.034
C 553.380 -88.513 38.183
C 551.900 -86.419 40.443
C 550.423 -84.632 42.898
C 548.975 -82.811 45.344
C 547.489 -80.721 47.561
C 545.297 -78.342 49.466
C 543.844 -76.708 51.731
C 542.294 -74.627 53.900
C 540.661 -72.233 56.105
C 538.970 -69.096 57.435
C 537.135 -66.994 59.336
C 536.173 -64.360 61.487
C 534.648 -62.397 63.801
C 532.807 -60.125 65.487
C 531.062 -57.775 67.159
C 528.929 -55.671 68.716
C 526.765 -53.578 70.243
C 524.714 -51.616 72.129
C 522.565 -49.652 73.839
C 520.220 -47.654 75.675
C 518.497 -45.049 77.379
C 516.146 -43.198 78.942
C 513.816 -41.322 80.507
C 511.499 -39.411 82.048
C 509.060 -37.381 83.248
C 506.670 -35.560 84.788
C 504.218 -33.903 86.413
C 501.759 -32.308 88.088
C 499.415 -30.545 89.790
C 496.978 -28.777 91.315
C 494.928 -27.142 93.184
C 492.262 -25.907 94.480
C 489.724 -24.244 95.959
C 487.191 -22.552 97.414
C 484.693 -20.684 98.848
C 482.300 -18.731 100.210
C 480.107 -16.551 101.609
C 477.659 -14.352 102.913
C 475.184 -12.517 104.292
C 472.598 -10.591 104.746
C 470.419 -8.637 106.480
C 468.050 -6.660 107.873
C 465.277 -4.660 109.500
C 462.879 -3.638 111.805
C 460.495 -2.200 113.330
C 458.083 -0.547 114.812
C 455.581 1.147 115.977
C 452.884 2.734 117.244
C 450.231 4.454 118.451
C 447.604 6.114 119.777
C 445.172 7.800 121.409
C 442.357 9.074 123.267
C 440.027 10.944 124.841
C 437.421 12.677 126.233
C 435.165 14.635 127.806
C 432.747 16.535 129.210
C 430.607 18.228 131.273
C 427.957 19.401 133.181
C 425.957 21.252 135.208
C 423.788 23.894 136.720
C 421.601 25.678 138.572
C 419.455 27.177 140.717
C 417.165 28.955 142.447
C 414.494 30.360 144.116
C 411.792 32.294 145.341
C 410.056 34.042 147.666
C 408.023 35.433 149.998
C 405.682 36.920 151.926
C 403.838 37.692 154.906
C 402.213 39.296 157.548
C 399.912 40.713 159.572
C 397.643 42.157 161.613
C 395.394 43.640 163.647
C 393.364 44.721 166.183
C 391.172 46.048 168.381
C 389.122 47.173 170.450
C 387.325 47.866 173.389
C 384.906 48.787 175.552
C 382.818 49.472 178.130
C 380.623 50.153 180.595
C 378.509 51.050 183.069
C 376.342 51.050 185.802
C 374.652 51.767 188.476
C 372.764 52.281 191.137
C 372.084 52.943 194.946
C 370.272 53.472 197.805
C 368.665 54.210 200.714
C 366.545 54.609 203.660
C 364.791 55.333 206.452
C 363.064 56.031 209.268
C 361.995 57.580 212.302
C 360.058 58.548 214.975
C 358.555 59.257 218.166
C 357.278 59.939 221.102
C 355.867 60.724 224.274
C 354.377 60.880 227.691
C 352.772 61.525 231.035
C 352.179 63.194 234.301
C 350.140 64.172 236.753
C 348.166 65.736 239.817
C 346.190 66.030 242.542
C 344.192 66.503 244.919
C 342.419 66.280 247.512
C 340.437 66.715 250.351
C 338.656 67.103 253.201
C 337.204 67.798 256.277
C 335.161 68.560 259.049
C 332.973 68.875 261.600
C 330.706 69.160 264.082
C 328.444 69.695 266.453
C 325.760 69.746 268.650
C 323.648 69.408 270.892
C 320.942 70.304 272.450
C 319.051 70.050 275.440
C 316.893 70.235 278.005
C 314.550 70.336 280.362
C 313.351 70.894 283.436
C 311.647 70.971 286.302
C 310.096 71.496 289.342
C 308.290 71.599 292.055
C 306.630 71.509 294.843
C 305.125 71.265 297.769
C 302.748 69.805 299.896
C 300.987 67.965 302.212
C 299.110 66.777 304.964
C 297.454 66.389 308.038
C 296.115 64.892 310.279
C 292.923 62.906 311.769
C 291.443 61.062 314.485
C 290.027 59.073 317.141
C 288.979 57.346 319.612
C 287.565 55.551 322.291
C 286.407 53.807 324.761
C 285.944 50.584 326.313
C 285.951 47.380 327.111
C 286.701 44.598 328.237
C 287.720 41.871 330.043
C 286.597 38.795 332.143
C 287.655 35.535 333.112
C 288.996 32.537 334.607
C 290.059 29.689 335.832
C 291.605 26.478 337.196
C 292.146 23.838 337.962
C 293.428 20.818 337.848
C 294.572 17.478 337.651
C 297.069 14.919 336.806
C 299.043 12.862 335.980
C 301.607 10.287 335.459
C 303.695 8.172 334.865
C 304.566 5.410 331.863
C 306.152 2.767 329.817
C 309.317 1.937 328.441
C 311.517 -0.250 327.009
C 313.441 -1.638 325.118
C 314.885 -3.122 322.525
C 317.349 -2.904 319.856
C 318.757 -5.104 317.173
C 321.377 -6.620 315.296
C 322.526 -6.847 311.959
C 323.828 -8.818 309.328
C 326.140 -7.850 306.675
C 328.315 -7.860 303.844
C 329.115 -8.561 301.041
C 330.615 -9.159 298.190
C 331.848 -8.582 294.522
C 333.414 -6.745 291.856
C 333.997 -6.318 288.904
C 334.722 -4.703 285.979
C 336.963 -3.730 283.611
C 335.688 -1.309 280.219
C 335.763 0.159 276.367
C 335.754 3.637 275.214
C 336.231 5.794 272.920
C 335.552 8.763 270.928
C 334.818 10.690 268.751
C 334.027 13.451 266.784
C 333.375 16.402 265.971
C 333.480 19.722 264.832
C 331.614 22.277 262.624
C 330.370 25.045 260.340
C 328.435 27.882 260.633
C 325.330 30.273 260.403
C 323.726 33.040 260.252
C 322.494 36.233 259.905
C 320.559 38.913 259.621
C 317.843 40.850 259.621
C 315.560 43.265 260.163
C 313.901 45.876 261.272
C 311.010 48.557 260.809
C 309.411 51.581 260.927
C 306.265 52.552 263.026
C 302.681 53.714 264.122
C 301.260 55.421 266.649
C 299.237 57.519 268.544
C 296.770 58.438 270.525
C 293.953 59.184 272.343
C 291.590 60.646 274.468
C 289.772 60.928 277.128
C 288.185 62.688 279.976
C 285.609 62.133 282.421
C 281.972 61.754 284.425
C 280.363 60.013 287.476
C 279.083 59.530 290.332
C 277.210 58.532 292.951
C 275.860 57.392 295.741
C 273.869 54.963 297.963
C 272.961 52.421 299.467
C 272.121 49.866 300.981
C 271.081 47.756 303.371
C 270.697 46.318 306.847
C 270.102 42.738 307.698
C 268.844 40.253 309.805
C 269.722 37.539 311.539
C 269.239 33.806 312.521
C 269.243 31.655 315.591
C 268.813 29.073 317.321
C 269.532 25.965 318.343
C 270.425 22.844 319.153
C 272.105 20.415 321.054
C 272.367 16.973 321.140
C 271.847 12.945 321.787
C 273.380 10.452 321.980
C 275.525 7.188 322.485
C 276.741 4.495 322.956
C 278.682 1.383 323.097
C 279.928 -1.486 322.257
C 281.952 -3.828 321.523
C 284.293 -5.734 320.237
C 286.344 -7.816 318.738
C 289.012 -9.721 317.195
C 291.384 -11.702 315.927
C 293.579 -13.266 314.242
C 295.152 -14.260 310.728
C 297.648 -15.679 308.982
C 299.840 -17.464 307.325
C 301.015 -19.170 304.923
C 302.547 -20.724 301.748
C 303.732 -19.826 298.995
C 305.676 -19.639 296.131
C 306.465 -19.318 292.863
C 308.598 -18.866 289.688
C 309.969 -18.344 286.724
C 309.182 -18.092 282.728
C 310.078 -17.546 280.144
C 311.058 -15.451 276.659
C 311.994 -14.469 273.959
C 312.912 -13.907 270.667
C 313.169 -13.049 267.434
C 313.695 -11.321 264.630
C 315.171 -8.943 262.682
C 315.954 -6.642 260.362
C 317.003 -4.252 258.466
C 317.596 -1.819 255.951
C 318.858 0.551 253.993
C 319.395 2.573 251.635
C 318.993 5.062 249.005
C 320.262 6.769 246.529
C 319.317 9.211 244.183
C 319.044 11.512 241.672
C 318.664 14.059 239.365
C 318.829 16.619 237.091
C 319.202 18.848 234.581
C 319.449 21.155 232.123
C 319.605 23.553 230.111
C 320.438 25.864 227.986
C 319.383 27.861 225.251
C 318.933 30.034 222.732
C 318.722 32.074 220.116
C 317.420 34.564 218.298
C 316.438 36.699 215.931
C 315.371 39.239 213.850
C 314.569 41.336 211.485
C 313.566 43.284 209.090
C 312.318 45.148 206.670
C 311.824 45.850 203.269
C 310.693 46.192 200.035
C 309.519 47.321 196.896
C 308.216 49.197 194.227
C 306.980 49.652 191.520
C 307.293 49.806 187.492
C 305.699 50.294 184.300
C 304.063 50.619 181.100
C 302.412 50.944 178.389
C 300.817 51.432 175.288
C 299.229 51.773 172.487
C 297.423 50.254 169.759
C 295.874 48.198 167.691
C 293.754 46.455 166.265
C 290.991 45.063 164.793
C 289.246 44.147 161.439
C 286.902 41.857 160.043
C 284.081 39.992 158.783
C 281.673 38.167 157.512
C 278.756 36.005 156.340
C 277.067 34.227 154.985
C 275.437 31.456 154.321
C 273.857 28.425 153.415
C 272.136 25.272 154.191
C 270.880 22.665 154.849
C 268.880 19.664 155.533
C 267.368 17.111 156.150
C 268.156 13.029 156.494
C 267.844 9.384 157.041
C 266.615 7.101 159.465
C 265.615 3.990 160.463
C 265.360 1.320 161.881
C 265.882 -1.690 163.178
C 266.339 -3.689 166.183
C 266.732 -7.299 167.100
C 265.995 -10.250 168.952
C 267.618 -12.615 171.021
C 268.109 -15.989 171.963
C 268.875 -17.352 175.261
C 269.559 -19.543 177.995
C 270.871 -21.883 179.333
C 271.811 -24.361 181.259
C 273.864 -26.307 183.962
C 275.367 -26.797 187.193
C 277.262 -28.281 189.048
C 279.409 -28.861 191.644
C 280.016 -30.042 194.778
C 283.989 -29.711 196.537
C 287.165 -30.750 198.951
C 289.054 -28.680 201.311
C 291.064 -28.414 203.767
C 293.822 -27.031 205.697
C 296.432 -26.550 207.092
C 299.179 -25.285 208.816
C 301.064 -23.259 210.278
C 302.824 -21.334 212.630
C 306.353 -20.073 213.549
C 309.612 -18.857 215.073
C 311.464 -15.951 215.086
C 314.288 -13.368 214.207
C 316.233 -10.856 214.604
C 318.216 -8.222 215.584
C 320.438 -5.763 215.745
C 322.715 -3.511 214.811
C 324.477 -0.701 214.236
C 325.501 2.414 213.997
C 328.446 5.033 213.529
C 330.271 7.896 213.960
C 331.011 10.690 211.334
C 332.805 13.187 208.897
C 332.384 16.328 207.765
C 332.912 19.581 206.661
C 333.298 22.083 204.553
C 333.967 24.453 202.159
C 334.348 27.433 200.365
C 333.648 29.642 198.110
C 333.114 33.050 196.755
C 332.788 34.691 193.575
C 333.493 36.510 189.889
C 331.768 37.302 186.524
C 330.359 38.879 184.166
C 329.334 40.080 181.188
C 327.818 41.125 178.446
C 326.722 41.019 174.760
C 325.434 40.126 172.098
C 324.092 39.209 169.473
C 322.378 39.188 166.591
C 319.675 40.122 164.117
C 318.349 37.966 161.382
C 316.861 37.552 158.249
C 314.242 36.168 156.709
C 312.706 33.936 153.918
C 309.839 33.980 151.504
C 308.077 33.053 149.079
C 305.953 31.004 147.495
C 303.867 28.780 146.117
C 300.715 27.495 145.254
C 299.449 24.784 143.531
C 298.088 22.143 140.687
C 296.239 19.887 140.371
C 293.552 17.038 139.957
C 291.640 14.869 139.188
C 289.388 11.990 138.854
C 288.350 8.939 138.540
C 286.910 6.147 139.042
C 285.803 3.299 140.238
C 284.977 0.272 141.211
C 283.852 -2.808 142.751
C 282.689 -5.713 143.921
C 282.064 -8.478 145.359
C 283.319 -11.657 147.390
C 282.594 -14.426 149.152
C 281.884 -17.348 150.455
C 282.368 -20.351 151.357
C 283.234 -23.766 152.915
C 284.754 -24.934 155.388
C 285.665 -26.927 158.075
C 287.628 -28.727 160.150
C 288.727 -30.738 163.246
C 290.168 -32.369 165.735
C 293.617 -34.205 166.912
C 295.088 -35.475 168.912
C 297.625 -36.065 172.184
C 299.287 -37.070 174.500
C 301.259 -38.731 176.812
C 303.691 -39.949 178.777
C 305.908 -40.318 181.241
C 307.113 -39.957 184.410
C 308.996 -39.677 187.180
C 310.432 -39.161 190.021
C 312.612 -38.836 192.803
C 313.955 -38.428 195.815
C 315.933 -38.320 198.268
C 318.833 -37.745 200.396
C 320.346 -38.149 203.261
C 323.366 -37.304 204.851
C 325.862 -36.847 207.078
C 328.475 -36.475 209.183
C 331.359 -36.114 211.447
C 334.310 -35.490 213.101
C 336.831 -35.509 215.410
C 339.426 -35.226 217.554
C 341.860 -35.774 219.981
C 343.904 -35.787 222.363
C 346.380 -35.851 224.656
C 348.591 -35.784 227.205
C 351.021 -35.751 229.549
C 352.224 -34.496 232.385
C 354.373 -34.175 234.970
C 356.469 -33.761 237.127
C 358.643 -33.505 239.705
C 360.237 -32.273 242.253
C 363.100 -32.526 244.331
C 365.600 -32.238 246.553
C 367.877 -31.964 248.960
C 370.964 -31.592 250.198
C 373.759 -31.547 252.018
C 376.796 -31.127 253.605
C 379.441 -31.015 255.509
C 382.135 -31.131 257.316
C 384.949 -31.448 259.011
C 386.766 -32.643 261.762
C 388.733 -34.364 264.003
C 391.223 -35.491 266.248
C 394.156 -35.934 268.129
C 396.112 -37.405 269.882
C 397.199 -38.846 273.500
C 399.568 -40.687 275.491
C 401.859 -42.673 277.447
C 404.016 -44.459 278.977
C 406.358 -46.262 280.891
C 408.508 -48.041 282.533
C 409.554 -51.272 283.748
C 409.869 -54.482 284.455
C 410.594 -57.488 284.370
C 412.006 -60.593 284.050
C 413.595 -63.616 285.913
C 414.102 -67.129 285.616
C 415.177 -70.522 285.020
C 415.998 -73.673 284.648
C 416.917 -77.298 283.888
C 417.300 -80.072 283.955
C 416.779 -83.252 283.325
C 416.124 -86.699 282.892
C 414.984 -89.593 280.935
C 413.921 -91.891 279.386
C 413.100 -94.859 277.389
C 412.262 -97.269 275.754
C 408.911 -99.712 275.299
C 406.545 -102.325 274.177
C 405.153 -103.617 271.178
C 403.479 -106.005 269.399
C 401.461 -107.500 267.696
C 398.721 -108.886 266.440
C 396.186 -108.835 263.830
C 393.249 -110.893 262.752
C 391.246 -112.662 260.397
C 387.947 -112.667 259.123
C 385.093 -114.489 258.105
C 382.680 -113.682 255.487
C 379.943 -113.768 253.197
C 377.092 -114.230 252.394
C 374.229 -114.736 250.883
C 370.724 -113.936 249.339
C 368.406 -112.127 247.269
C 365.567 -111.432 246.434
C 362.935 -109.622 245.215
C 360.803 -108.835 242.683
C 357.771 -105.752 243.221
C 354.181 -103.816 242.612
C 353.554 -100.293 241.828
C 351.620 -97.992 240.776
C 350.068 -94.701 240.703
C 348.179 -92.380 240.887
C 346.620 -89.269 240.967
C 346.233 -86.163 240.941
C 345.601 -82.818 240.080
C 343.740 -79.643 241.239
C 341.855 -76.383 241.740
C 342.507 -73.266 243.056
C 342.543 -70.257 245.577
C 342.755 -67.216 246.558
C 342.848 -63.817 247.076
C 342.906 -60.770 248.390
C 343.114 -58.315 250.638
C 343.939 -55.565 252.397
C 345.373 -52.838 253.540
C 345.227 -49.561 255.777
C 345.744 -46.311 256.716
C 347.871 -44.986 259.711
C 349.021 -43.246 263.034
C 351.730 -41.639 264.217
C 353.854 -39.439 265.870
C 355.877 -38.295 268.205
C 357.702 -37.220 270.908
C 359.950 -35.593 273.039
C 362.568 -35.298 274.914
C 365.598 -33.648 276.268
C 367.857 -33.970 279.044
C 369.677 -33.834 282.794
C 372.389 -35.593 284.910
C 375.104 -36.180 286.431
C 377.491 -37.105 288.624
C 380.042 -38.304 290.346
C 381.821 -40.531 292.929
C 382.907 -43.002 294.434
C 384.001 -45.502 295.877
C 386.022 -47.649 297.474
C 389.235 -49.438 298.356
C 389.530 -52.888 299.732
C 391.209 -55.312 301.604
C 392.548 -58.365 301.415
C 392.954 -62.006 302.722
C 395.671 -64.511 303.349
C 396.988 -67.154 304.410
C 397.559 -70.455 304.416
C 397.926 -73.776 304.242
C 399.495 -76.747 303.220
C 399.080 -80.143 303.686
C 399.110 -84.016 305.071
C 398.977 -86.782 304.104
C 399.056 -90.468 302.720
C 399.159 -93.397 302.120
C 398.896 -96.842 300.882
C 397.678 -99.767 300.212
C 396.665 -102.365 298.680
C 395.181 -104.532 296.713
C 393.451 -106.779 295.054
C 391.722 -108.980 292.754
C 390.245 -111.229 290.774
C 388.413 -112.979 288.856
C 384.838 -113.792 287.317
C 382.975 -115.458 285.071
C 381.137 -117.426 283.202
C 378.544 -118.996 282.266
C 375.220 -120.389 280.904
C 372.666 -119.394 279.396
C 369.919 -119.235 277.287
C 366.759 -118.642 276.255
C 363.749 -118.224 273.888
C 360.936 -117.604 272.264
C 357.000 -116.640 272.741
C 354.552 -115.947 271.598
C 351.445 -113.651 269.997
C 348.947 -112.529 268.717
C 345.803 -111.727 267.506
C 342.740 -110.507 266.883
C 340.239 -108.562 265.842
C 338.708 -106.309 263.790
C 336.776 -103.932 262.408
C 335.286 -101.585 260.774
C 333.177 -99.012 259.538
C 331.628 -96.721 257.695
C 329.610 -94.555 256.609
C 327.367 -91.699 256.326
C 325.207 -89.978 254.584
C 323.221 -87.091 254.858
C 321.119 -84.439 254.185
C 319.005 -81.977 253.255
C 316.665 -79.675 252.450
C 314.514 -77.189 251.700
C 312.655 -74.445 251.058
C 310.830 -71.676 250.429
C 309.206 -69.087 249.881
C 307.813 -66.817 249.428
C 306.078 -64.146 248.085
C 304.068 -61.607 246.856
C 301.898 -58.879 246.589
C 300.508 -56.359 245.947
C 298.880 -53.492 245.222
C 297.012 -50.611 245.255
C 295.400 -47.714 244.620
C 293.467 -45.011 243.986
C 291.573 -42.294 243.336
C 289.363 -39.770 242.696
C 287.362 -37.078 242.308
C 285.879 -34.096 241.619
C 283.874 -31.292 241.696
C 281.904 -28.601 241.169
C 280.108 -26.069 240.528
C 278.014 -23.733 239.104
C 275.947 -21.021 237.987
C 274.252 -18.140 237.490
C 272.583 -15.384 236.450
C 270.863 -12.681 235.544
C 268.695 -10.660 234.926
C 266.668 -8.062 234.118
C 264.736 -5.466 233.159
C 262.753 -2.917 232.174
C 260.729 -0.403 231.184
C 259.061 3.448 230.868
C 256.786 5.872 230.173
C 254.867 7.908 229.122
C 252.793 10.147 227.612
C 251.166 12.296 225.783
C 249.148 14.638 224.425
C 247.230 17.596 223.784
C 245.265 20.089 222.115
C 242.977 21.809 220.321
C 240.774 23.969 218.978
C 238.372 26.623 217.834
C 236.123 29.026 217.022
C 233.361 31.382 216.184
C 231.525 34.022 215.157
C 230.112 36.690 213.520
C 228.217 39.334 212.473
C 226.142 41.911 211.471
C 223.885 44.536 210.100
C 221.954 47.515 209.522
C 220.097 49.978 208.231
C 218.681 52.932 207.193
C 217.239 55.844 206.277
C 215.707 58.552 206.074
C 214.019 61.343 205.205
C 212.105 64.269 204.167
C 210.054 66.949 203.639
C 208.430 69.861 203.108
C 206.760 73.060 203.132
C 204.071 75.388 202.237
C 202.243 78.225 202.163
C 200.413 81.062 202.134
C 199.129 84.248 202.096
C 196.983 86.912 201.694
C 194.703 89.481 201.961
C 193.119 92.467 201.791
C 191.346 95.350 201.844
C 189.736 98.316 201.778
C 188.219 100.804 200.590
C 186.346 103.692 200.396
C 184.374 106.471 200.477
C 182.638 109.355 200.228
C 181.100 112.406 200.948
C 180.058 115.635 201.097
C 178.781 118.423 201.683
C 177.887 121.677 201.838
C 176.800 124.478 202.087
C 175.430 127.550 202.372
C 174.174 130.578 203.384
C 173.111 133.423 204.055
C 172.898 136.705 204.281
C 171.602 139.661 205.034
C 170.275 142.731 206.518
C 169.423 146.334 206.495
C 168.051 149.196 207.083
C 166.659 152.213 207.712
C 165.576 154.904 208.450
C 163.788 157.471 210.051
C 162.131 160.203 210.858
C 160.758 162.959 211.839
C 159.048 165.194 213.464
C 158.569 168.654 214.077
C 157.624 171.743 214.990
C 156.724 174.719 216.168
C 155.650 177.881 215.942
C 154.913 181.107 216.360
C 153.777 184.365 216.471
C 152.998 187.482 217.031
C 152.438 190.648 217.477
C 152.059 193.913 217.766
C 152.662 196.947 219.420
C 153.786 200.003 220.538
C 154.222 203.394 221.445
C 153.930 206.871 221.846
C 154.846 209.655 222.535
C 155.772 212.473 225.282
C 156.950 215.800 225.997
C 158.288 219.074 226.710
C 159.488 222.005 227.105
C 160.639 225.267 227.763
C 161.826 228.238 228.260
C 164.684 230.365 228.823
C 167.705 231.628 229.248
C 170.502 232.865 228.787
C 173.275 234.625 227.812
C 175.774 237.464 228.725
C 179.125 238.527 228.157
C 182.268 239.933 227.075
C 185.209 241.163 226.310
C 188.620 242.410 225.143
C 191.249 243.365 224.973
C 194.505 243.312 224.561
C 198.036 243.283 224.379
C 201.235 242.054 223.052
C 203.806 240.942 222.070
C 207.016 239.992 220.565
C 209.658 239.064 219.405
C 212.750 236.448 220.403
C 215.860 234.445 220.369
C 217.620 232.206 218.249
C 220.418 230.478 217.326
C 222.408 228.292 216.641
C 224.404 225.642 216.676
C 225.053 222.283 215.436
C 227.732 219.680 215.702
C 230.034 217.284 214.418
C 230.793 213.843 214.713
C 233.221 211.287 215.001
C 233.108 207.872 213.718
C 233.908 204.503 212.851
C 234.990 201.754 213.363
C 236.170 198.700 213.242
C 236.204 194.791 213.403
C 235.054 191.481 212.594
C 235.005 188.484 213.098
C 233.855 185.266 213.192
C 233.698 182.138 211.863
C 231.256 179.055 213.741
C 230.130 175.234 214.804
C 226.872 173.598 214.453
C 225.089 170.959 214.403
C 222.191 168.868 215.090
C 220.289 166.798 216.133
C 217.557 164.804 216.956
C 214.603 163.794 217.172
C 211.524 162.157 216.750
C 208.712 160.351 218.676
C 205.870 158.222 220.024
C 202.598 158.698 220.994
C 199.467 159.177 223.314
C 196.382 159.140 224.173
C 193.005 158.723 224.675
C 189.922 158.693 225.901
C 187.318 159.323 227.888
C 184.338 160.221 229.172
C 181.302 161.392 229.636
C 177.968 161.532 231.786
C 174.621 161.700 232.479
C 172.681 164.575 234.275
C 170.508 166.646 236.801
C 168.308 169.190 236.719
C 165.612 171.298 237.328
C 163.918 173.835 238.572
C 162.305 176.373 240.230
C 160.109 178.918 241.202
C 159.158 181.959 241.752
C 156.840 184.849 241.685
C 156.498 188.096 243.188
C 155.726 191.279 245.770
C 156.747 194.942 246.449
C 156.664 198.104 246.618
C 156.929 201.339 247.527
C 157.462 204.573 247.935
C 159.092 207.720 249.431
C 161.179 209.845 250.254
C 163.296 211.958 251.018
C 164.871 214.875 251.523
C 165.909 218.453 250.873
C 169.121 220.037 251.904
C 171.016 222.832 252.799
C 173.742 224.573 251.975
C 177.123 226.265 252.891
C 178.978 229.451 252.212
C 181.219 231.624 252.531
C 184.329 232.829 252.212
C 187.512 233.781 251.819
C 190.174 235.348 250.148
C 193.541 235.906 250.671
C 197.217 237.351 251.815
C 200.017 237.406 250.942
C 203.702 237.662 249.578
C 206.587 238.116 248.927
C 210.096 238.083 247.850
C 213.247 237.348 247.713
C 216.099 236.351 246.717
C 218.658 234.661 245.548
C 221.320 232.907 244.760
C 223.985 230.867 243.396
C 226.624 229.196 242.209
C 228.841 227.133 241.244
C 230.465 223.508 241.402
C 232.630 221.259 240.157
C 235.058 219.260 239.234
C 237.180 216.916 239.488
C 239.308 213.710 239.682
C 238.959 210.609 239.464
C 239.509 207.257 238.770
C 239.639 203.915 239.235
C 240.007 200.166 238.430
C 240.085 196.868 238.211
C 239.899 193.416 240.380
C 239.797 190.629 240.436
C 238.294 186.727 240.405
C 237.793 183.747 240.369
C 237.730 180.297 240.672
C 237.197 177.083 241.476
C 235.875 174.028 241.676
C 234.132 171.322 240.549
C 232.298 168.528 240.204
C 230.423 166.017 239.438
C 228.424 163.089 239.306
C 226.630 160.449 238.377
C 224.999 157.752 238.329
C 222.680 155.056 239.119
C 221.560 152.046 238.534
C 219.117 149.809 239.714
C 217.884 146.632 241.216
C 215.861 143.811 241.409
C 214.010 141.499 241.444
C 212.072 138.737 241.544
C 210.118 135.987 241.676
C 208.148 133.250 241.823
C 206.121 130.488 241.937
C 203.813 128.314 241.553
C 201.892 125.564 241.925
C 199.971 122.795 241.997
C 198.211 119.835 242.291
C 196.873 116.831 243.560
C 195.375 113.977 244.564
C 193.692 111.420 245.999
C 191.779 108.747 246.962
C 190.096 105.870 247.857
C 187.550 103.161 248.227
C 186.213 100.246 248.746
C 183.905 98.375 250.682
C 181.850 96.142 252.118
C 180.047 93.765 253.585
C 177.232 92.324 254.682
C 174.876 90.542 256.231
C 172.162 88.774 257.427
C 169.950 86.896 258.914
C 167.724 85.207 260.567
C 165.409 83.706 262.375
C 164.434 81.746 265.117
C 163.342 80.477 268.124
C 161.616 78.892 270.774
C 159.247 77.279 272.806
C 158.020 76.321 275.382
C 157.959 73.758 278.508
C 156.462 72.740 281.621
C 155.065 71.828 284.821
C 153.676 71.202 287.625
C 152.182 70.237 290.663
C 150.817 69.511 293.508
C 150.756 69.909 297.093
C 151.297 70.785 300.230
C 151.257 72.239 302.960
C 150.538 73.907 305.865
C 150.027 73.606 309.710
C 150.270 75.498 312.718
C 149.888 77.564 315.652
C 149.736 79.333 318.407
C 149.525 81.661 321.422
C 149.787 82.891 323.926
C 150.880 84.977 326.213
C 152.196 87.024 328.778
C 153.577 90.178 330.064
C 154.825 92.686 331.043
C 155.908 95.893 332.464
C 156.951 98.517 333.565
C 160.621 100.263 334.504
C 163.266 102.619 335.572
C 164.340 105.947 334.962
C 166.152 108.735 335.745
C 168.108 111.054 335.702
C 170.813 112.971 335.560
C 172.755 115.387 333.653
C 175.830 117.476 334.107
C 177.713 120.497 334.016
C 180.643 121.808 332.530
C 183.597 123.728 332.832
C 185.252 125.787 330.313
C 187.476 127.999 328.607
C 190.163 129.086 327.844
C 192.743 130.818 326.805
C 195.641 131.998 324.456
C 197.083 133.097 321.350
C 199.495 133.665 319.590
C 201.391 134.032 316.769
C 202.797 136.009 314.383
C 205.113 134.252 311.136
C 208.009 134.079 308.207
C 207.682 133.140 304.681
C 208.831 133.088 301.711
C 209.571 131.687 298.435
C 210.897 130.536 296.004
C 211.713 129.085 292.948
C 211.387 127.662 290.179
C 211.091 126.876 286.769
C 212.376 124.463 284.047
C 213.547 122.589 280.957
C 212.468 119.922 279.061
C 212.222 116.281 277.613
C 211.520 113.969 275.511
C 210.768 111.903 272.866
C 210.273 109.304 270.863
C 209.937 106.155 269.816
C 208.854 103.262 268.478
C 207.081 100.886 267.058
C 206.898 97.379 265.207
C 205.850 94.988 262.994
C 204.063 91.606 263.781
C 203.178 87.796 264.082
C 200.441 85.841 263.996
C 198.217 83.227 263.445
C 196.450 80.516 264.066
C 194.954 77.527 264.853
C 192.826 74.756 265.036
C 190.594 72.817 266.346
C 187.572 70.674 266.389
C 185.984 68.255 268.521
C 184.893 64.789 270.567
C 183.072 63.604 273.762
C 180.879 62.389 275.696
C 179.197 60.761 278.122
C 177.334 59.666 280.620
C 176.596 58.345 284.157
C 176.380 58.127 287.231
C 176.151 57.977 290.306
C 174.984 57.471 293.409
C 172.465 57.356 296.228
C 173.202 57.760 299.859
C 172.473 57.163 303.222
C 171.836 58.694 306.119
C 172.497 59.242 309.913
C 170.566 59.718 313.091
C 170.086 59.959 316.182
C 170.275 61.481 319.161
C 170.631 63.182 322.020
C 169.604 65.394 324.546
C 170.843 66.613 327.530
C 171.929 67.223 331.450
C 172.496 69.388 333.346
C 172.989 72.342 335.903
C 173.433 74.247 338.166
C 174.227 76.980 340.485
C 175.924 79.020 342.342
C 177.193 81.653 343.598
C 178.740 84.491 344.163
C 180.595 87.111 344.862
C 182.323 90.272 345.240
C 183.878 93.161 345.871
C 185.674 95.779 346.003
C 188.999 97.722 345.012
C 190.746 100.591 344.920
C 192.605 103.269 345.259
C 195.267 104.982 345.456
C 198.513 107.028 345.107
C 200.464 108.031 342.876
C 202.676 109.967 341.039
C 205.383 110.776 339.189
C 207.742 112.831 336.944
C 210.002 114.128 334.908
C 213.645 113.478 333.186
C 215.627 114.296 331.403
C 217.801 114.797 327.866
C 219.710 115.535 325.642
C 222.323 116.401 323.540
C 224.871 116.548 321.362
C 226.644 116.687 318.541
C 227.236 117.516 315.287
C 228.305 117.718 312.108
C 228.913 118.132 308.967
C 230.135 118.124 305.635
C 230.773 118.750 302.435
C 232.026 118.798 299.541
C 233.487 117.826 296.349
C 234.856 118.668 293.508
C 236.165 117.176 290.606
C 238.283 116.935 287.838
C 239.681 117.054 284.502
C 241.252 116.589 281.556
C 242.331 114.790 278.669
C 243.817 114.022 275.462
C 245.487 113.940 272.480
C 247.406 113.830 269.705
C 249.325 113.800 266.917
C 251.233 113.823 264.133
C 253.124 113.929 261.338
C 255.011 114.099 258.544
C 256.922 114.267 255.766
C 258.815 114.377 252.976
C 260.601 114.358 250.111
C 261.938 113.764 247.022
C 263.343 113.553 243.959
C 264.597 113.495 240.825
C 265.821 113.468 237.679
C 267.036 113.483 234.530
C 267.344 112.989 230.936
C 268.902 113.630 227.795
C 270.818 113.721 224.672
C 272.413 114.375 221.769
C 274.188 114.606 218.880
C 275.496 115.135 216.143
C 276.888 115.617 213.266
C 277.757 116.156 209.999
C 279.117 116.665 206.951
C 280.365 117.363 204.089
C 281.556 118.139 201.005
C 283.206 119.485 198.364
C 284.709 121.139 195.664
C 285.816 122.023 192.866
C 287.259 123.041 190.433
C 288.828 124.670 187.579
C 290.518 125.807 184.886
C 292.332 127.084 182.578
C 293.789 128.253 179.767
C 294.625 129.389 176.413
C 296.510 130.096 173.558
C 297.908 130.881 170.141
C 299.536 131.881 167.361
C 300.932 132.894 164.382
C 302.419 134.150 161.623
C 304.043 134.402 158.561
C 305.498 135.595 155.758
C 306.520 136.766 153.109
C 307.565 138.053 150.168
C 308.591 139.379 147.238
C 308.986 140.357 143.732
C 310.134 141.765 140.876
C 311.009 143.054 137.874
C 311.745 143.629 134.521
C 312.587 144.826 131.479
C 313.086 145.628 128.460
C 313.909 146.769 125.391
C 314.783 147.694 122.270
C 315.787 148.804 119.178
C 316.786 150.144 115.841
C 317.810 151.004 112.711
C 319.255 152.040 109.779
C 319.868 152.846 106.514
C 320.731 153.501 103.296
C 321.771 154.109 100.142
C 322.967 155.526 97.156
C 323.667 155.507 94.389
C 323.765 156.598 91.245
C 324.026 157.202 87.750
C 323.974 159.060 84.721
C 323.820 160.083 81.514
C 323.942 161.012 77.938
C 324.116 161.133 74.650
C 324.557 161.814 71.373
C 325.060 162.420 68.090
C 325.495 164.719 65.126
C 325.551 165.671 61.881
C 324.781 166.861 58.585
C 324.719 167.488 55.268
C 324.642 168.156 51.960
C 324.394 168.933 48.919
C 324.617 169.447 45.543
C 324.823 170.299 42.451
C 325.135 171.086 39.050
C 325.209 171.820 35.779
C 325.658 173.163 32.646
C 324.849 173.446 29.256
C 324.808 174.114 26.266
C 325.572 174.529 22.822
C 325.376 175.603 19.628
C 325.734 176.445 16.352
C 325.914 177.472 13.304
C 325.939 178.928 10.058
C 326.478 180.031 6.897
C 326.670 181.423 3.797
C 327.087 182.938 0.798
C 327.753 184.449 -2.198
C 327.916 186.507 -4.707
C 329.383 187.180 -7.865
C 330.376 188.297 -10.871
C 331.430 189.651 -13.718
C 332.013 189.736 -17.013
C 333.095 190.314 -20.115
C 333.774 190.735 -23.474
C 334.811 191.464 -26.478
C 336.019 192.011 -29.441
C 337.377 192.349 -32.429
C 339.837 193.652 -34.563
C 342.576 194.276 -36.552
C 344.850 194.923 -39.184
C 346.415 195.333 -42.302
C 348.723 195.627 -44.212
C 351.671 197.858 -45.848
C 354.466 198.079 -48.109
C 357.366 198.247 -50.249
C 359.891 198.166 -52.199
C 362.614 198.343 -54.423
C 365.179 198.362 -56.399
C 368.728 197.905 -56.855
C 371.950 197.280 -56.501
C 374.711 195.894 -56.355
C 377.552 194.021 -56.753
C 381.255 193.999 -57.947
C 384.355 192.331 -57.408
C 387.297 190.241 -57.341
C 390.081 188.521 -57.167
C 393.142 186.264 -56.850
C 395.715 185.214 -56.493
C 398.242 183.745 -55.000
C 401.076 182.402 -53.367
C 402.713 180.111 -51.006
C 403.995 178.353 -48.987
C 405.723 175.885 -46.890
C 407.098 173.932 -45.024
C 408.671 173.896 -41.161
C 410.245 172.868 -37.975
C 409.974 170.327 -35.512
C 411.161 168.559 -32.840
C 411.532 167.294 -30.107
C 411.899 166.714 -26.861
C 410.433 165.392 -23.804
C 411.454 164.802 -20.249
C 411.801 162.872 -17.276
C 410.845 162.962 -13.872
C 411.689 162.475 -10.472
C 409.557 161.367 -7.725
C 408.322 160.346 -4.534
C 408.033 160.521 -1.556
C 407.486 160.073 1.644
C 405.668 160.286 5.101
C 402.876 159.966 7.346
C 401.534 160.513 10.018
C 399.057 161.044 12.313
C 397.014 159.902 14.783
C 394.074 162.541 16.622
C 391.615 163.989 19.597
C 388.038 164.769 19.469
C 385.279 165.364 20.945
C 382.088 167.012 21.532
C 379.833 168.666 22.614
C 376.867 170.387 23.214
C 374.014 171.590 22.762
C 370.563 172.243 22.707
C 367.952 175.028 23.266
C 364.987 177.282 24.009
C 362.818 179.274 22.219
C 361.170 182.492 20.690
C 358.873 184.327 19.420
C 356.045 185.930 18.295
C 353.862 188.110 17.073
C 352.621 190.837 15.607
C 350.990 193.020 13.629
C 349.201 194.444 11.269
C 347.171 197.575 9.916
C 344.708 199.337 8.321
C 345.043 201.620 5.172
C 345.016 204.685 2.722
C 344.416 205.291 -0.533
C 343.404 206.721 -3.535
C 343.613 208.409 -6.356
C 344.012 210.461 -9.080
C 343.731 212.059 -12.180
C 344.588 212.837 -15.200
C 344.063 213.490 -18.809
C 345.805 214.960 -21.588
C 347.485 217.591 -24.353
C 350.303 217.824 -26.986
C 351.817 217.952 -29.764
C 353.875 218.661 -32.339
C 356.003 218.809 -34.860
C 359.315 219.620 -36.640
C 362.307 219.664 -37.414
C 365.299 219.641 -38.171
C 368.159 219.541 -39.919
C 370.552 218.517 -42.662
C 374.268 218.393 -42.412
C 377.448 218.556 -43.849
C 380.287 216.842 -44.230
C 384.160 216.552 -44.012
C 387.026 215.236 -46.038
C 390.017 214.752 -46.855
C 393.061 213.396 -46.517
C 396.023 211.952 -45.934
C 398.471 209.463 -46.316
C 401.665 208.829 -45.169
C 405.730 208.660 -44.566
C 407.796 206.906 -43.445
C 410.542 204.391 -42.162
C 412.939 202.812 -41.319
C 415.485 200.632 -39.824
C 417.678 199.470 -37.743
C 419.242 197.603 -35.696
C 420.177 195.682 -33.205
C 421.280 194.088 -30.554
C 422.074 191.955 -27.735
C 423.078 189.991 -25.226
C 423.612 188.383 -22.537
C 423.237 188.061 -18.592
C 423.556 186.210 -15.805
C 424.306 184.571 -13.068
C 424.991 184.150 -9.999
C 425.244 183.687 -6.183
C 423.389 183.655 -3.664
C 422.009 182.880 -0.579
C 420.635 183.338 2.472
C 418.880 182.526 5.803
C 417.279 182.355 8.691
C 416.102 184.527 11.939
C 414.684 184.666 14.337
C 411.548 185.208 17.050
C 409.681 185.397 19.419
C 408.048 185.767 22.450
C 406.293 186.762 25.132
C 403.785 187.447 27.221
C 400.704 187.014 28.617
C 397.739 187.349 30.162
C 394.752 187.296 31.378
C 391.649 187.889 32.995
C 388.618 187.658 34.338
C 385.955 188.205 35.935
C 382.979 189.770 37.335
C 380.424 189.647 39.363
C 377.684 191.611 40.361
C 374.957 192.686 41.558
C 372.041 193.548 43.027
C 369.090 194.654 44.237
C 366.108 195.711 45.419
C 363.104 196.520 46.730
C 360.075 197.333 47.978
C 357.017 198.125 49.170
C 354.116 197.986 50.626
C 351.084 199.696 51.304
C 348.033 200.775 52.198
C 345.084 201.782 53.356
C 341.962 202.961 53.109
C 338.962 204.352 53.548
C 335.706 205.498 53.629
C 332.758 206.769 54.199
C 329.914 208.256 54.689
C 327.115 209.965 55.053
C 325.030 212.100 56.896
C 323.283 214.722 58.282
C 320.859 217.054 59.377
C 317.941 218.946 59.872
C 316.302 221.296 60.795
C 314.524 223.398 63.756
C 312.622 226.286 64.763
C 310.862 229.264 65.789
C 309.301 231.964 66.466
C 307.437 234.798 67.410
C 305.831 237.499 68.188
C 305.921 240.951 69.233
C 306.794 244.006 70.130
C 307.599 246.992 70.117
C 308.010 250.356 69.614
C 307.300 253.928 70.983
C 308.593 257.247 70.936
C 309.516 260.688 70.364
C 310.433 263.822 70.071
C 311.652 267.382 69.447
C 312.556 270.024 69.688
C 314.650 272.551 69.736
C 316.883 275.274 70.052
C 319.911 277.146 69.140
C 322.436 278.562 68.487
C 325.264 280.641 67.411
C 327.700 282.251 66.599
C 331.611 282.862 67.916
C 335.114 284.007 68.239
C 338.077 284.249 66.300
C 341.222 285.447 65.711
C 344.206 285.704 65.226
C 347.515 285.580 65.436
C 350.610 284.149 64.166
C 354.295 284.549 64.701
C 357.671 284.996 63.658
C 360.812 283.392 63.919
C 364.301 283.625 64.443
C 366.968 281.578 63.021
C 370.144 280.206 62.140
C 372.933 279.253 62.688
C 376.057 278.270 62.612
C 379.119 275.833 62.618
C 381.029 272.990 61.523
C 383.308 271.013 61.894
C 385.095 268.106 61.696
C 387.514 266.210 60.234
C 388.289 262.154 61.624
C 390.507 258.758 62.363
C 389.773 255.276 61.491
C 390.723 252.264 61.085
C 390.508 248.636 61.272
C 390.878 245.739 61.953
C 390.684 242.282 62.303
C 389.619 239.349 62.060
C 389.001 236.016 61.142
C 388.547 232.464 62.580
C 388.360 228.766 63.427
C 385.894 226.416 63.945
C 383.437 223.994 65.818
C 381.494 221.482 66.232
C 379.687 218.555 66.237
C 377.718 216.000 67.014
C 375.491 214.121 68.639
C 372.860 212.217 69.526
C 370.029 210.550 69.604
C 367.719 207.782 71.267
C 365.463 205.219 71.488
C 361.909 205.280 73.107
C 358.796 204.561 75.383
C 355.444 204.469 75.095
C 352.086 203.629 75.402
C 348.980 203.743 76.496
C 345.901 203.863 78.012
C 342.492 203.631 78.766
C 339.496 204.725 79.299
C 335.801 204.756 79.023
C 332.970 206.318 80.592
C 329.859 207.364 83.164
C 327.599 210.345 84.127
C 325.071 212.233 84.410
C 322.661 214.335 85.477
C 320.448 216.709 86.086
C 318.924 219.727 87.921
C 318.520 222.548 89.115
C 318.148 225.394 90.253
C 316.825 228.359 91.092
C 314.719 231.479 90.739
C 315.426 234.801 92.274
C 314.376 237.883 93.539
C 314.764 241.179 93.178
C 315.499 244.713 94.628
C 314.209 248.221 94.346
C 313.892 251.259 95.064
C 314.908 254.447 95.235
C 316.172 257.543 95.333
C 316.704 260.795 94.118
C 318.337 263.663 95.132
C 319.436 267.239 96.839
C 321.188 269.545 96.371
C 323.363 272.724 95.551
C 324.843 275.315 95.332
C 327.117 278.138 94.759
C 329.662 280.122 95.038
C 332.274 281.827 94.414
C 335.253 282.899 93.550
C 338.326 283.958 93.074
C 341.656 284.918 92.018
C 344.671 286.064 91.148
C 347.716 286.611 90.423
C 351.547 285.575 90.662
C 354.722 286.005 89.645
C 357.846 286.748 88.994
C 360.983 286.883 89.450
C 364.798 286.491 89.812
C 367.012 284.315 89.423
C 370.009 282.739 88.679
C 372.671 280.689 89.023
C 375.870 278.740 88.127
C 378.503 276.769 87.789
C 380.956 274.178 89.770
C 383.063 272.352 89.699
C 385.172 268.763 89.299
C 387.186 266.520 89.074
C 389.820 264.277 89.225
C 391.949 261.752 89.817
C 393.497 258.800 89.706
C 394.585 255.921 88.237
C 395.641 252.812 87.525
C 396.475 249.905 86.402
C 397.521 246.555 85.872
C 398.514 243.653 84.595
C 399.604 240.719 84.209
C 400.217 237.145 84.556
C 401.900 234.482 83.699
C 402.056 231.047 84.432
C 402.088 227.814 84.137
C 402.853 224.526 84.164
C 403.521 221.219 84.283
C 404.379 217.927 84.250
C 405.501 214.686 84.641
C 406.212 210.519 85.208
C 406.786 207.240 85.772
C 407.305 204.236 86.388
C 407.789 201.120 86.946
C 408.462 197.958 87.289
C 409.385 194.711 87.205
C 410.807 191.629 87.766
C 411.932 188.446 87.820
C 413.784 185.256 87.178
C 414.946 182.089 86.804
C 416.329 179.026 86.354
C 417.370 175.885 85.541
C 419.018 173.329 84.397
C 419.529 169.826 84.613
C 420.384 166.592 84.325
C 421.504 163.472 84.079
C 421.230 160.171 83.597
C 421.572 156.855 83.502
C 421.633 153.439 83.001
C 422.125 150.219 82.855
C 422.486 146.994 82.926
C 422.675 143.709 83.181
C 424.168 140.802 84.453
C 425.092 137.984 86.201
C 425.838 134.713 87.323
C 426.125 131.234 87.710
C 426.645 128.655 89.173
C 429.216 125.993 90.801
C 429.724 122.928 92.624
C 430.222 119.947 94.593
C 430.424 117.284 96.341
C 430.880 114.281 98.122
C 431.184 111.574 99.871
C 431.475 110.007 103.107
C 431.652 109.322 106.332
C 430.960 108.644 109.270
C 429.737 107.460 112.243
C 430.374 105.118 115.284
C 429.546 104.718 118.725
C 428.206 103.953 121.987
C 427.202 103.317 125.042
C 425.765 102.761 128.533
C 425.386 102.321 131.274
C 424.762 102.994 134.425
C 424.348 103.690 137.867
C 422.860 105.530 140.679
C 421.754 107.128 142.922
C 420.077 108.701 145.783
C 418.782 110.137 148.117
C 419.672 113.261 150.735
C 419.508 115.812 153.408
C 417.364 118.393 154.565
C 416.324 120.638 156.921
C 415.594 123.175 158.416
C 415.598 126.151 159.884
C 414.447 129.603 159.807
C 414.634 132.654 161.970
C 413.293 135.470 163.689
C 413.668 138.985 163.817
C 413.892 141.942 165.743
C 412.751 145.307 164.907
C 411.962 148.787 165.004
C 412.506 151.676 165.592
C 412.423 154.899 166.173
C 412.730 158.740 165.494
C 412.125 161.795 163.695
C 412.745 164.716 163.128
C 413.038 167.657 161.410
C 411.843 170.734 160.581
C 413.994 173.255 157.752
C 415.274 176.769 156.017
C 415.201 177.774 152.495
C 415.371 180.031 150.255
C 416.326 181.524 147.076
C 417.571 183.174 144.904
C 418.649 184.599 141.917
C 419.098 185.031 138.849
C 418.942 186.071 135.499
C 421.118 187.269 132.546
C 422.731 188.793 129.463
C 423.896 187.687 126.415
C 426.398 186.571 123.603
C 427.459 186.007 120.634
C 428.199 185.771 117.284
C 429.626 185.190 114.345
C 431.756 184.034 112.053
C 433.199 182.561 109.391
C 433.818 180.830 106.666
C 436.176 180.013 103.580
C 437.082 179.203 100.380
C 438.890 175.972 99.142
C 441.474 173.467 97.578
C 441.441 170.558 95.888
C 442.146 167.967 93.680
C 443.401 165.127 92.580
C 445.065 162.290 91.589
C 446.082 159.355 89.978
C 446.578 156.177 89.650
C 446.554 152.906 87.909
C 447.951 149.616 88.284
C 450.454 146.281 88.304
C 450.924 142.858 90.032
C 450.978 139.734 90.549
C 451.744 136.583 91.474
C 451.993 133.498 92.625
C 453.256 130.676 94.914
C 453.858 128.960 97.412
C 454.399 127.263 99.934
C 454.687 124.682 102.054
C 453.834 121.380 103.688
C 454.589 120.400 107.204
C 455.250 117.989 109.643
C 454.182 116.812 112.579
C 454.808 115.761 116.271
C 453.886 112.998 118.631
C 453.973 111.277 121.253
C 453.404 110.684 124.501
C 452.766 110.357 127.769
C 450.864 109.359 130.548
C 451.142 109.430 133.989
C 451.985 108.672 137.942
C 450.926 109.165 140.633
C 449.313 109.639 144.194
C 448.457 109.751 147.058
C 447.152 110.468 150.413
C 446.835 111.785 153.355
C 445.692 113.324 155.894
C 444.421 115.492 158.004
C 443.526 117.734 160.231
C 442.068 120.271 162.367
C 440.774 122.437 164.557
C 439.744 124.902 166.278
C 439.932 128.763 167.209
C 438.633 131.408 168.825
C 437.629 133.850 170.767
C 437.832 136.543 172.431
C 438.007 140.085 173.935
C 437.930 143.071 173.003
C 437.330 146.483 172.870
C 437.912 149.777 172.412
C 437.228 153.547 172.020
C 437.130 156.806 171.469
C 439.437 160.106 170.803
C 439.606 162.822 170.190
C 439.823 166.373 167.992
C 439.934 169.206 166.946
C 440.371 172.574 166.266
C 441.331 175.609 165.207
C 441.734 178.356 163.359
C 440.829 180.715 161.068
C 440.713 183.123 158.728
C 440.168 185.256 156.370
C 440.280 187.760 153.858
C 439.573 190.038 151.544
C 439.736 192.383 149.442
C 440.780 194.575 146.726
C 440.386 197.335 145.028
C 441.808 199.044 142.305
C 442.460 201.145 139.669
C 444.265 204.099 138.421
C 445.144 206.761 136.541
C 446.109 209.525 134.581
C 446.640 212.075 132.362
C 447.462 214.758 130.352
C 448.418 216.927 127.787
C 448.695 218.733 124.949
C 448.816 220.646 122.129
C 449.233 222.035 119.081
C 449.355 223.427 116.516
C 448.791 224.562 113.574
C 449.293 226.105 110.768
C 450.104 226.699 108.276
C 450.602 227.784 105.059
C 451.433 228.632 101.899
C 451.652 229.225 98.517
C 451.552 230.311 95.189
C 452.306 230.455 92.015
C 452.707 231.428 88.995
C 453.350 231.780 85.345
C 453.987 231.811 82.101
C 454.825 231.884 78.428
C 455.943 231.575 75.213
C 457.339 230.722 71.934
C 458.345 230.583 68.720
C 460.357 231.251 65.730
C 461.270 231.114 62.483
C 462.272 230.772 59.373
C 463.234 231.279 56.137
C 464.120 231.981 52.915
C 463.521 232.900 49.280
C 463.637 233.523 45.818
C 464.295 234.677 42.290
C 465.115 235.943 39.249
C 464.931 236.497 35.862
C 464.421 237.738 32.688
C 464.425 238.541 29.378
C 464.478 239.980 26.316
C 463.735 242.078 23.373
C 463.950 244.055 20.556
C 463.797 245.360 18.152
C 463.669 246.856 15.361
C 463.503 248.355 12.330
C 463.553 249.633 9.189
C 463.232 250.198 5.215
C 463.359 251.589 2.142
C 463.663 252.928 -0.942
C 463.474 254.757 -3.891
C 463.910 256.133 -6.943
C 464.283 257.096 -10.119
C 464.946 258.609 -12.944
C 466.009 260.279 -15.699
C 466.486 261.908 -18.632
C 466.730 263.746 -21.528
C 466.157 264.322 -24.869
C 465.688 265.547 -28.118
C 465.049 266.818 -31.265
C 464.077 267.914 -34.309
C 463.563 269.444 -37.274
C 462.787 270.587 -40.276
C 462.092 271.904 -43.305
C 461.811 273.251 -46.517
C 461.059 274.571 -49.532
C 460.497 275.229 -52.856
C 459.305 276.834 -55.661
C 458.514 278.483 -58.499
C 457.751 280.115 -61.354
C 457.038 281.561 -64.315
C 456.768 283.249 -67.226
C 456.386 284.787 -70.217
C 456.259 286.211 -72.887
C 456.230 287.668 -75.931
C 456.274 288.995 -79.035
C 456.351 289.085 -82.240
C 456.564 290.224 -85.411
C 456.727 291.283 -88.412
C 456.852 292.344 -91.222
C 457.763 292.784 -94.652
C 457.939 293.646 -97.858
C 458.223 294.791 -101.204
C 459.337 296.305 -104.236
C 459.733 297.484 -107.698
C 460.160 297.855 -110.702
C 460.165 298.954 -113.894
C 460.087 299.944 -116.880
C 459.837 300.885 -120.113
C 459.427 302.233 -123.453
C 460.282 302.822 -126.911
C 460.212 304.599 -130.036
C 459.709 304.871 -133.537
C 459.912 305.914 -137.038
C 459.273 308.040 -139.790
C 459.384 309.148 -143.056
C 459.060 310.440 -146.322
C 460.630 311.560 -149.179
C 462.443 312.520 -152.239
C 462.203 313.752 -155.414
C 461.654 316.164 -158.291
C 462.526 317.074 -161.538
C 462.906 318.211 -164.694
C 463.031 319.298 -167.907
C 463.480 320.722 -170.941
C 464.095 321.954 -174.392
C 464.497 323.112 -177.538
C 463.986 324.122 -180.546
C 464.558 325.816 -183.611
C 465.233 326.652 -186.773
C 465.728 327.525 -190.454
C 466.082 328.436 -193.685
C 466.463 329.381 -196.904
C 465.911 330.262 -200.187
C 465.137 330.415 -203.699
C 465.165 331.291 -206.960
C 464.792 331.255 -210.617
C 464.697 332.087 -213.887
C 464.560 332.907 -217.159
C 465.266 333.743 -220.463
C 464.670 335.324 -223.850
C 466.630 337.234 -226.806
C 466.753 338.041 -230.082
C 467.659 338.894 -233.579
C 468.238 340.156 -236.676
C 468.565 340.984 -239.763
C 468.994 341.897 -242.996
C 469.355 342.641 -246.241
C 469.686 342.811 -249.462
C 470.663 344.174 -252.610
C 471.189 344.442 -255.980
C 471.236 344.973 -259.308
C 470.706 345.051 -262.712
C 471.167 345.254 -266.061
C 471.659 345.230 -269.597
C 471.909 345.559 -272.951
C 472.149 345.634 -276.318
C 472.376 346.003 -280.147
C 472.488 346.208 -283.818
C 472.491 346.520 -287.179
C 472.479 346.875 -290.536
C 473.102 348.170 -293.683
C 473.134 348.592 -297.032
C 472.610 349.250 -300.320
C 472.282 349.708 -303.631
C 472.290 350.470 -306.927
C 472.349 350.789 -310.301
C 472.356 351.257 -314.057
C 472.700 352.477 -317.660
C 473.431 353.859 -320.759
C 473.402 354.361 -324.224
C 473.183 355.800 -327.263
C 473.770 356.596 -330.358
C 472.519 358.182 -333.273
C 471.903 359.576 -336.264
C 471.353 360.702 -339.343
C 470.606 363.009 -341.650
C 469.658 364.733 -344.343
C 468.974 366.879 -346.960
C 468.142 368.464 -349.686
C 467.079 370.053 -352.309
C 465.785 371.723 -354.844
C 464.024 371.839 -357.875
C 461.718 372.108 -360.417
C 459.783 373.022 -363.233
C 458.328 374.681 -365.966
C 456.261 375.212 -368.088
C 454.529 374.282 -371.621
C 451.968 374.956 -374.062
C 449.299 375.528 -376.422
C 446.865 376.214 -378.368
C 444.350 376.907 -380.733
C 441.925 377.546 -382.780
C 438.533 376.922 -383.838
C 435.420 375.871 -384.167
C 432.353 375.545 -383.939
C 428.949 375.871 -383.729
C 425.559 375.534 -385.609
C 422.095 374.936 -385.038
C 418.541 374.982 -384.414
C 415.303 374.803 -383.936
C 411.588 374.702 -383.072
C 408.857 374.099 -382.894
C 406.069 372.852 -381.691
C 403.078 371.325 -380.585
C 400.776 370.149 -377.973
C 399.004 369.077 -375.847
C 396.519 368.168 -373.303
C 394.562 367.286 -371.164
C 393.465 363.771 -369.202
C 391.861 361.307 -366.958
C 391.145 360.840 -363.513
C 389.505 359.300 -360.941
C 388.823 357.727 -358.439
C 388.498 355.393 -356.102
C 389.444 354.230 -352.787
C 388.560 351.438 -350.452
C 387.615 350.040 -347.316
C 388.781 347.683 -344.950
C 388.088 345.017 -342.732
C 389.697 344.209 -339.557
C 390.587 342.703 -336.445
C 391.166 340.402 -334.613
C 391.707 338.349 -332.117
C 393.697 336.182 -329.538
C 396.210 335.573 -327.038
C 397.866 333.673 -325.339
C 400.491 332.465 -323.512
C 401.983 331.860 -320.514
C 405.941 330.046 -320.338
C 409.023 327.817 -318.745
C 412.539 328.732 -318.276
C 415.376 328.222 -316.922
C 419.004 327.989 -316.744
C 421.844 327.048 -316.549
C 425.306 326.690 -316.485
C 428.347 327.383 -316.745
C 431.699 328.264 -316.179
C 435.328 327.252 -317.010
C 439.044 326.499 -317.238
C 441.728 327.574 -319.112
C 444.530 327.618 -321.862
C 447.298 328.419 -323.258
C 450.444 329.412 -324.233
C 453.272 329.952 -325.882
C 455.495 330.068 -328.366
C 457.774 331.002 -330.662
C 459.816 332.691 -332.606
C 462.932 332.775 -335.064
C 465.788 333.922 -336.560
C 466.274 335.036 -340.271
C 467.495 335.316 -343.990
C 468.037 337.723 -346.278
C 469.342 339.638 -348.868
C 469.695 340.857 -351.909
C 470.054 341.741 -355.208
C 470.778 343.391 -358.207
C 470.127 345.024 -360.921
C 470.595 347.655 -363.488
C 469.494 348.428 -366.821
C 468.978 348.597 -370.955
C 466.372 349.545 -373.645
C 464.861 351.109 -375.948
C 463.150 352.020 -378.706
C 461.126 353.163 -381.051
C 458.413 352.974 -383.772
C 455.718 352.521 -385.215
C 452.993 352.091 -386.600
C 450.270 352.516 -388.510
C 447.458 354.362 -390.239
C 444.128 352.956 -391.144
C 441.266 352.890 -393.146
C 437.937 353.119 -393.038
C 434.390 351.773 -393.894
C 431.084 353.055 -395.111
C 428.146 352.917 -396.203
C 424.857 352.327 -395.965
C 421.622 351.624 -395.483
C 418.287 352.399 -394.702
C 415.259 350.749 -394.519
C 411.628 348.974 -395.278
C 409.088 348.326 -393.961
C 405.613 347.723 -392.210
C 402.838 347.084 -391.294
C 399.709 346.207 -389.587
C 397.406 344.456 -388.131
C 395.336 343.324 -385.997
C 393.835 342.092 -383.352
C 392.347 340.504 -380.891
C 390.901 339.179 -377.845
C 389.321 337.932 -375.178
C 388.334 336.518 -372.509
C 388.841 333.762 -369.689
C 387.943 332.475 -366.717
C 386.754 330.966 -364.062
C 386.205 328.576 -362.049
C 386.081 325.778 -359.403
C 387.916 324.482 -357.226
C 389.038 322.977 -354.311
C 390.713 320.843 -352.300
C 392.170 319.296 -349.088
C 393.747 317.699 -346.660
C 396.044 314.435 -345.811
C 397.560 312.990 -343.968
C 400.808 311.679 -341.684
C 402.742 310.385 -339.755
C 404.606 308.402 -337.614
C 406.833 306.400 -336.101
C 409.538 305.280 -334.504
C 412.186 305.487 -332.365
C 415.093 305.132 -330.718
C 417.816 305.244 -328.992
C 420.969 304.743 -327.442
C 423.660 304.868 -325.496
C 426.400 304.255 -324.061
C 429.866 303.364 -323.381
C 432.240 302.735 -321.230
C 435.644 301.862 -321.160
C 438.728 301.002 -320.051
C 441.921 300.743 -318.950
C 445.106 300.389 -317.889
C 448.213 300.243 -316.554
C 451.411 300.107 -315.479
C 454.586 300.008 -314.436
C 457.977 300.097 -313.374
C 461.069 300.454 -312.045
C 464.280 300.196 -310.841
C 467.287 300.558 -309.359
C 470.569 300.490 -307.858
C 473.928 300.959 -307.044
C 477.007 301.191 -305.654
C 480.173 300.934 -304.529
C 483.251 301.534 -303.964
C 486.547 302.206 -303.253
C 490.050 300.442 -302.371
C 493.029 300.795 -301.212
C 495.964 300.440 -299.879
C 498.757 299.782 -297.937
C 501.772 298.762 -296.330
C 504.777 299.195 -294.853
C 507.665 299.792 -293.211
C 510.591 300.418 -292.213
C 513.377 300.939 -290.921
C 515.971 301.898 -288.783
C 518.523 303.021 -286.880
C 520.961 304.286 -284.927
C 524.088 305.636 -283.790
C 526.555 306.209 -281.557
C 529.222 304.572 -279.145
C 531.942 305.086 -277.173
C 534.519 305.174 -274.888
C 537.149 305.651 -272.869
C 539.661 306.027 -271.263
C 542.357 306.477 -269.283
C 544.914 306.756 -267.034
C 547.364 306.689 -264.880
C 550.052 306.919 -262.829
C 552.688 307.245 -260.746
C 554.657 309.148 -258.347
C 557.068 310.265 -256.261
C 560.024 311.380 -254.511
C 562.694 312.299 -252.672
C 565.338 313.376 -250.833
C 567.803 313.740 -248.555
C 570.580 313.533 -246.483
C 573.092 313.964 -244.256
C 575.353 314.373 -241.783
C 577.385 314.830 -239.480
C 579.355 314.659 -237.070
C 581.350 314.945 -234.578
C 583.320 314.718 -231.841
C 585.068 315.105 -228.961
C 586.971 316.057 -226.285
C 589.414 317.261 -223.751
C 591.924 317.221 -221.173
C 594.014 316.876 -218.406
C 596.041 317.136 -215.883
C 597.952 317.252 -213.102
C 599.923 317.475 -210.239
C 601.785 317.013 -207.417
C 603.943 316.794 -204.830
C 606.069 315.872 -202.336
C 608.560 314.911 -200.410
C 610.720 314.450 -198.193
C 613.223 314.066 -195.969
C 614.998 313.475 -193.253
C 617.806 312.294 -191.639
C 620.590 311.145 -190.065
C 623.597 310.757 -188.591
C 626.394 309.783 -186.969
C 629.617 308.049 -186.637
C 632.542 307.106 -184.904
C 635.223 306.137 -183.036
C 637.894 305.205 -181.194
C 640.026 303.513 -179.137
C 642.685 302.757 -177.199
C 644.575 301.812 -174.300
C 646.873 300.562 -171.958
C 649.605 299.736 -169.979
C 651.717 299.936 -167.028
C 653.999 298.930 -164.753
C 656.265 298.228 -162.294
C 658.451 297.195 -159.938
C 660.601 296.209 -157.529
C 663.259 294.925 -154.790
C 665.094 294.183 -152.283
C 666.329 292.701 -149.232
C 668.764 291.701 -146.607
C 670.928 290.954 -143.770
C 672.891 290.159 -141.142
C 674.688 289.474 -138.864
C 677.361 288.803 -136.755
C 679.228 288.138 -134.457
C 681.342 287.422 -131.924
C 684.137 287.333 -129.956
C 686.546 286.201 -127.694
C 687.833 285.607 -124.228
C 688.822 284.834 -121.381
C 690.651 284.460 -118.382
C 691.648 283.482 -114.965
C 692.033 282.609 -111.569
C 693.289 281.425 -108.668
C 694.660 280.383 -105.601
C 696.488 279.895 -102.601
C 698.168 279.226 -99.365
C 700.277 278.391 -96.744
C 701.736 277.516 -93.677
C 703.035 276.577 -90.703
C 704.221 276.041 -87.719
C 705.308 275.066 -85.032
C 706.082 274.025 -81.884
C 707.442 272.497 -79.191
C 708.218 271.383 -76.175
C 709.316 271.226 -73.158
C 710.070 270.289 -69.943
C 711.046 269.705 -66.764
C 711.928 269.121 -63.558
C 713.148 268.321 -60.457
C 713.999 267.677 -57.254
C 715.040 267.886 -53.932
C 715.887 267.584 -50.678
C 717.870 267.896 -47.487
C 718.895 267.586 -44.043
C 718.851 266.547 -40.487
C 719.194 265.435 -37.277
C 719.685 264.367 -34.112
C 720.210 263.415 -30.916
C 721.557 262.230 -28.198
C 722.111 261.133 -24.632
C 722.880 260.299 -21.452
C 723.556 258.997 -18.262
C 724.241 258.165 -15.418
N -51.449 -9.028 39.887
N 299.773 324.443 -44.352
N 505.081 -154.314 97.630
N 560.608 -87.475 -43.552
N 302.989 23.695 296.133
N 300.443 7.653 179.777
N 376.243 -76.759 270.895
N 197.208 201.025 231.225
N 185.998 95.159 303.788
N 381.961 189.922 -15.800
N 348.937 247.323 75.009
N 432.840 144.857 129.716
N 426.510 344.800 -356.488
