# Supplementary material for: Impact of DNA methylation on 3D genome structure
Source: Nat Commun. 2021 May 28;12:3243. doi: 10.1038/s41467-021-23142-8 (PMC8163762; doi:10.1038/s41467-021-23142-8)
Supplement: Supplementary file 7 — Supplementary Software 2 [file 41467_2021_23142_MOESM7_ESM.zip › Supplementary_Software2/test/output_pos/cartnucl_000000_000016.xyz]

2888
generated by Juergen Walther
C 0.000 0.000 0.000
C 0.599 1.012 3.600
C -0.968 1.721 6.663
C -1.893 0.764 10.002
C -2.726 0.902 13.247
C -3.481 -0.754 16.167
C -3.610 -1.008 19.403
C -4.913 -2.821 22.159
C -5.780 -4.167 25.109
C -6.733 -5.239 28.108
C -7.112 -7.493 30.554
C -8.029 -9.302 33.202
C -8.519 -11.365 35.926
C -9.408 -12.995 38.607
C -10.458 -14.741 41.134
C -11.643 -16.669 43.535
C -14.038 -17.409 45.989
C -16.679 -18.564 47.870
C -18.818 -20.103 50.230
C -20.205 -22.086 52.777
C -22.402 -23.386 54.371
C -25.371 -23.158 57.107
C -28.026 -24.794 58.907
C -30.791 -26.396 60.584
C -33.179 -28.013 61.949
C -35.763 -29.650 63.692
C -38.195 -31.217 65.147
C -41.674 -32.168 65.175
C -44.869 -32.655 64.501
C -47.546 -33.794 63.450
C -50.239 -35.665 62.457
C -53.852 -36.822 63.321
C -56.874 -37.923 61.793
C -59.683 -39.640 60.315
C -62.365 -41.002 59.012
C -65.299 -42.677 57.238
C -67.821 -43.412 56.266
C -70.345 -43.664 54.182
C -73.191 -43.757 52.085
C -74.833 -43.928 48.802
C -76.131 -43.919 46.133
C -77.836 -44.408 42.919
C -79.207 -44.654 40.227
C -81.014 -42.161 37.413
C -82.721 -40.849 34.405
C -82.453 -40.965 30.867
C -83.697 -40.507 27.719
C -84.163 -39.573 24.870
C -84.697 -37.792 22.121
C -83.350 -36.517 18.991
C -84.555 -34.589 16.015
C -84.972 -33.968 12.533
C -84.239 -31.480 10.128
C -85.264 -29.567 7.335
C -83.246 -28.294 4.573
C -82.155 -26.730 1.555
C -82.065 -24.531 -0.481
C -81.694 -22.609 -3.108
C -80.113 -19.921 -5.471
C -77.453 -18.367 -7.327
C -76.317 -16.019 -8.889
C -74.025 -13.844 -10.193
C -72.077 -12.794 -12.778
C -69.422 -9.372 -12.299
C -67.245 -6.069 -13.464
C -63.720 -5.284 -12.847
C -61.100 -3.602 -13.516
C -58.057 -1.732 -12.817
C -55.978 0.400 -12.467
C -53.164 2.310 -11.726
C -50.365 3.114 -10.580
C -46.963 3.847 -10.104
C -44.563 6.466 -8.597
C -41.791 8.860 -7.591
C -39.638 9.254 -4.931
C -38.093 10.667 -1.609
C -35.834 11.316 0.566
C -33.042 11.945 2.474
C -30.922 12.866 4.855
C -29.757 13.933 7.792
C -28.139 14.290 10.723
C -26.293 13.849 13.407
C -24.373 15.354 16.539
C -21.925 15.742 18.898
C -22.199 15.195 22.755
C -22.201 15.725 26.642
C -21.436 13.976 29.414
C -20.324 13.032 32.569
C -20.456 12.292 35.776
C -20.806 11.865 39.166
C -20.427 10.912 42.511
C -21.137 9.323 45.236
C -20.427 7.358 48.297
C -22.076 6.358 51.329
C -23.733 6.210 55.153
C -26.389 4.324 57.231
C -27.731 2.375 59.336
C -29.662 0.939 61.697
C -31.631 -0.872 63.633
C -34.868 -1.798 65.494
C -37.803 -2.557 66.096
C -40.735 -3.353 66.641
C -43.468 -4.875 67.849
C -45.618 -7.707 69.136
C -49.329 -7.946 68.885
C -52.416 -9.092 70.051
C -55.118 -10.836 69.155
C -58.972 -11.232 68.813
C -61.622 -13.822 69.383
C -64.520 -14.991 69.653
C -67.494 -16.001 68.485
C -70.394 -16.898 67.078
C -72.659 -19.168 65.648
C -75.876 -19.115 64.393
C -79.953 -19.174 63.857
C -81.977 -19.848 61.843
C -84.643 -21.018 59.191
C -86.989 -21.786 57.501
C -89.488 -22.551 54.925
C -91.734 -22.149 52.626
C -93.309 -22.224 49.863
C -94.282 -21.979 46.739
C -95.452 -21.402 43.724
C -96.292 -21.072 40.215
C -97.332 -20.851 37.048
C -97.937 -20.208 33.995
C -97.792 -17.697 30.916
C -98.173 -17.144 27.623
C -98.995 -16.510 24.515
C -99.845 -14.764 22.006
C -100.308 -12.497 18.926
C -98.616 -10.628 17.073
C -97.389 -8.947 14.300
C -96.240 -6.401 12.403
C -94.652 -4.545 9.425
C -93.228 -2.544 7.210
C -92.390 1.357 6.354
C -91.136 3.228 4.708
C -88.215 5.755 3.106
C -86.515 7.682 1.514
C -85.100 10.174 -0.430
C -83.580 12.886 -1.691
C -81.254 15.033 -2.741
C -78.246 15.948 -4.063
C -75.410 17.508 -4.961
C -72.507 18.565 -5.891
C -69.553 20.373 -6.664
C -66.604 21.392 -7.808
C -64.084 23.115 -8.597
C -61.301 25.464 -8.542
C -58.876 26.991 -10.106
C -56.327 29.331 -9.484
C -54.022 31.921 -9.166
C -50.051 33.053 -10.711
C -48.216 34.608 -10.713
C -45.834 35.821 -12.034
C -45.539 36.527 -15.346
C -44.650 37.635 -18.548
C -43.135 41.229 -20.745
C -41.820 43.568 -22.154
C -39.523 47.288 -22.607
C -37.529 49.982 -23.733
C -34.365 52.347 -23.605
C -32.466 54.652 -24.894
C -30.117 56.287 -27.005
C -26.391 57.069 -27.728
C -22.457 58.326 -27.118
C -19.142 60.271 -27.223
C -17.058 63.083 -28.079
C -14.354 64.299 -30.476
C -11.732 66.826 -31.960
C -8.136 67.867 -31.777
C -5.052 69.249 -32.743
C -2.704 71.341 -33.754
C -0.254 72.972 -36.346
C 1.245 74.845 -38.293
C 4.575 76.347 -40.637
C 7.556 77.973 -42.822
C 11.475 78.502 -45.344
C 13.676 80.414 -46.710
C 16.632 81.639 -48.219
C 19.359 83.615 -50.167
C 22.146 85.641 -49.941
C 25.540 86.420 -49.504
C 28.901 87.694 -48.266
C 29.009 90.247 -45.027
C 31.842 92.311 -44.245
C 35.198 93.632 -44.083
C 38.633 95.075 -44.932
C 41.689 95.207 -45.706
C 45.372 96.003 -46.116
C 48.233 97.461 -44.310
C 51.259 99.004 -44.700
C 54.147 98.882 -44.731
C 55.622 102.448 -44.689
C 57.614 105.699 -45.899
C 61.088 107.623 -46.105
C 62.383 110.711 -46.981
C 64.997 112.950 -45.723
C 66.992 115.263 -44.367
C 67.887 118.355 -42.195
C 69.598 121.205 -40.238
C 71.355 124.138 -39.404
C 73.784 126.090 -38.199
C 73.887 129.203 -39.178
C 74.307 132.419 -39.185
C 74.171 135.192 -37.940
C 77.224 138.485 -36.951
C 78.128 142.249 -38.451
C 76.154 145.381 -35.939
C 77.014 148.269 -35.039
C 74.651 151.671 -33.307
C 73.083 153.908 -34.440
C 72.978 156.705 -31.807
C 72.471 159.807 -30.458
C 73.810 163.780 -31.000
C 74.289 166.306 -28.661
C 75.888 168.837 -26.562
C 77.034 171.665 -25.938
C 77.250 175.155 -24.837
C 78.161 178.036 -20.646
C 80.006 180.907 -18.061
C 80.085 184.141 -15.582
C 81.521 186.866 -14.254
C 80.515 189.436 -12.605
C 81.580 192.302 -11.285
C 82.595 195.637 -10.511
C 82.653 198.821 -9.788
C 82.986 202.513 -8.991
C 83.789 205.533 -7.633
C 84.584 208.462 -5.914
C 85.389 211.275 -3.905
C 86.421 214.497 -1.836
C 87.203 217.374 -0.169
C 86.892 220.086 2.150
C 87.419 222.818 5.061
C 87.792 226.576 6.310
C 89.377 229.062 8.897
C 90.078 233.260 9.402
C 89.858 235.991 10.935
C 90.098 238.773 13.199
C 91.524 240.103 16.988
C 91.519 242.948 19.937
C 91.618 245.327 22.667
C 90.848 247.503 24.197
C 89.638 250.209 24.757
C 88.567 253.509 25.269
C 87.158 255.085 27.505
C 85.512 258.038 28.315
C 84.361 260.139 30.568
C 83.103 263.147 30.976
C 82.088 266.078 33.048
C 82.389 268.043 35.393
C 83.587 270.359 37.697
C 84.315 271.645 39.605
C 85.693 274.986 41.830
C 85.242 277.638 45.429
C 84.481 280.085 48.350
C 84.559 281.507 51.712
C 84.863 282.943 54.470
C 85.152 284.113 57.677
C 85.341 286.482 60.631
C 85.277 288.788 64.441
C 85.748 289.736 68.351
C 87.087 290.491 71.281
C 88.854 290.528 73.835
C 90.445 290.957 76.200
C 91.611 291.977 79.849
C 93.985 292.770 82.708
C 94.883 292.901 85.010
C 96.753 295.480 87.639
C 97.467 295.060 90.464
C 96.361 297.466 93.913
C 97.027 297.950 97.697
C 97.558 298.342 100.716
C 98.777 301.067 102.792
C 101.306 301.719 105.933
C 105.337 302.148 108.793
C 104.720 303.278 113.043
C 105.803 304.048 115.476
C 107.911 303.599 118.491
C 109.981 302.392 121.385
C 112.975 303.005 123.117
C 116.283 303.450 124.177
C 116.536 302.065 128.727
C 118.563 300.951 131.694
C 120.112 302.154 134.283
C 119.862 304.200 137.170
C 120.199 305.931 140.026
C 120.760 307.777 142.734
C 120.221 308.822 145.867
C 120.011 310.469 148.760
C 119.749 311.725 151.965
C 119.707 313.368 154.782
C 119.447 315.103 157.513
C 118.939 316.910 160.227
C 119.099 319.944 161.979
C 118.552 322.990 163.487
C 118.090 325.702 165.710
C 117.567 327.745 168.519
C 116.858 330.267 170.002
C 117.799 333.996 171.249
C 116.821 336.997 172.983
C 115.774 340.061 174.575
C 114.638 342.665 176.029
C 113.646 345.580 177.735
C 112.588 348.259 179.216
C 110.970 351.475 178.992
C 109.406 354.214 178.019
C 107.245 356.299 177.274
C 104.530 358.373 177.012
C 103.176 361.984 177.517
C 100.694 364.233 176.305
C 97.806 366.261 175.552
C 95.328 368.251 174.750
C 92.278 370.298 173.717
C 90.520 372.289 172.825
C 88.534 373.935 170.794
C 86.587 375.888 168.582
C 84.226 376.304 165.797
C 82.434 376.617 163.452
C 79.843 377.096 160.896
C 77.817 377.453 158.670
C 77.792 378.349 154.596
C 76.746 379.012 151.110
C 74.770 377.552 148.547
C 73.085 377.680 145.578
C 72.139 377.208 142.735
C 71.905 376.887 139.440
C 71.532 374.640 136.603
C 71.121 374.881 132.888
C 69.590 374.129 129.762
C 70.426 372.779 126.601
C 70.149 372.913 123.078
C 70.148 370.161 120.681
C 70.003 368.210 117.694
C 70.651 367.571 114.838
C 70.825 366.451 111.763
C 72.058 364.332 108.714
C 72.941 361.303 106.989
C 74.234 359.853 104.651
C 75.822 357.394 102.885
C 75.724 354.754 100.740
C 79.379 352.638 99.666
C 81.912 350.406 97.300
C 83.766 347.356 98.127
C 85.396 344.775 97.220
C 88.035 342.272 97.342
C 90.448 340.572 96.812
C 93.085 338.302 96.887
C 95.063 336.114 97.935
C 96.767 333.129 98.657
C 100.285 331.552 98.791
C 103.442 329.441 98.766
C 105.767 328.347 101.063
C 109.111 328.113 103.106
C 111.397 326.772 104.904
C 113.653 324.839 106.637
C 116.233 323.714 108.395
C 118.995 323.684 110.265
C 121.303 323.183 112.664
C 122.898 322.335 115.410
C 126.306 321.690 117.341
C 128.533 320.217 119.481
C 130.156 321.749 122.686
C 132.720 323.104 125.328
C 133.051 323.217 128.675
C 134.320 323.186 131.911
C 135.467 324.353 134.770
C 136.908 325.805 137.528
C 138.090 326.525 140.742
C 138.151 328.018 143.609
C 138.455 328.268 147.294
C 138.915 330.783 149.820
C 140.488 333.627 152.433
C 139.464 336.707 154.528
C 138.737 338.560 156.992
C 138.409 341.084 159.203
C 137.540 343.477 161.306
C 137.013 347.089 162.520
C 136.001 350.000 162.746
C 134.929 352.888 162.950
C 133.695 355.768 164.145
C 131.611 358.047 166.327
C 130.346 361.429 165.406
C 129.299 364.650 166.258
C 126.736 366.774 165.992
C 125.261 370.250 165.062
C 122.847 372.769 166.434
C 121.335 375.508 166.662
C 119.138 377.840 165.681
C 116.917 380.028 164.467
C 113.751 381.527 164.212
C 112.290 384.123 162.466
C 110.919 387.764 161.133
C 108.762 388.938 159.528
C 105.697 390.466 157.585
C 103.563 392.047 156.207
C 100.903 393.471 154.117
C 99.389 394.823 151.593
C 97.408 395.358 149.162
C 95.636 395.226 146.404
C 94.137 395.337 143.483
C 92.253 394.955 140.413
C 90.420 394.870 137.621
C 89.094 394.441 134.764
C 89.430 393.416 130.937
C 87.958 392.691 128.004
C 86.541 392.446 125.059
C 86.332 392.501 121.895
C 86.319 392.032 118.071
C 87.210 389.931 115.930
C 87.328 387.943 113.092
C 88.596 386.379 110.382
C 88.831 383.993 107.367
C 89.559 382.030 104.807
C 92.401 381.196 102.000
C 93.298 379.578 99.912
C 95.161 376.450 97.855
C 96.244 374.434 95.881
C 97.510 372.601 93.229
C 99.355 370.916 90.990
C 101.071 368.510 89.443
C 101.828 365.295 88.593
C 103.289 362.425 87.635
C 104.349 359.451 86.973
C 106.105 356.529 85.989
C 107.029 353.437 85.198
C 108.600 350.911 84.150
C 111.200 348.464 83.431
C 112.164 345.752 81.890
C 115.011 343.717 81.553
C 117.824 340.928 79.640
C 120.933 338.620 79.142
C 124.689 338.107 78.781
C 127.097 337.776 76.906
C 129.829 336.566 74.528
C 132.872 334.773 73.068
C 135.468 336.443 71.357
C 139.445 338.053 71.174
C 141.294 337.791 68.719
C 143.104 337.916 66.473
C 145.929 336.523 65.641
C 147.782 334.595 62.782
C 150.296 333.649 61.265
C 153.183 333.409 59.386
C 156.955 332.114 59.563
C 159.866 331.647 60.009
C 162.976 332.869 59.339
C 166.489 332.816 58.898
C 169.407 331.327 57.325
C 173.064 330.687 56.632
C 175.373 329.093 58.722
C 177.875 326.882 60.965
C 178.931 326.213 63.047
C 180.997 325.743 66.011
C 182.826 324.988 68.056
C 185.767 323.263 68.427
C 188.437 322.488 69.936
C 192.803 321.600 68.602
C 196.322 321.865 70.397
C 199.265 320.628 71.959
C 201.818 319.123 74.004
C 204.483 317.224 76.073
C 206.991 315.133 75.809
C 210.278 314.101 73.563
C 213.197 313.132 72.713
C 215.666 311.235 71.529
C 217.694 308.821 71.242
C 220.521 307.670 69.712
C 224.077 306.678 69.828
C 226.795 306.301 68.115
C 228.782 303.835 67.674
C 230.366 301.850 65.794
C 232.834 299.864 64.370
C 236.043 298.191 63.912
C 239.084 295.284 63.194
C 241.736 293.611 61.910
C 246.056 293.082 61.025
C 248.544 292.875 59.824
C 251.419 293.582 56.900
C 254.551 292.673 56.460
C 258.022 292.112 55.630
C 261.297 293.041 54.881
C 265.476 293.808 53.826
C 267.546 292.511 53.091
C 269.117 289.987 50.996
C 271.080 287.865 49.516
C 272.397 285.307 48.676
C 273.947 282.515 47.419
C 275.692 279.414 45.775
C 276.780 277.735 41.273
C 277.859 274.335 38.722
C 278.537 270.480 38.052
C 279.533 268.115 36.647
C 280.143 264.438 35.770
C 280.254 262.762 33.292
C 279.132 259.986 32.205
C 279.269 257.319 29.580
C 277.559 254.789 28.113
C 274.072 252.542 25.750
C 273.330 249.209 23.855
C 272.349 246.816 21.925
C 268.753 244.664 21.116
C 267.998 242.076 19.149
C 266.017 239.976 19.345
C 262.854 238.264 19.727
C 260.509 236.620 19.913
C 256.753 236.238 20.573
C 252.987 235.977 21.297
C 250.604 234.109 23.052
C 247.842 232.446 23.152
C 246.289 229.713 25.315
C 244.214 226.720 26.240
C 242.332 223.709 26.781
C 239.145 222.490 28.340
C 235.605 221.251 29.220
C 233.267 218.208 29.796
C 231.076 216.387 29.575
C 228.704 214.078 30.110
C 225.330 211.926 29.875
C 222.060 210.595 30.205
C 218.697 210.092 29.000
C 216.840 208.222 27.837
C 214.190 205.750 28.171
C 212.063 203.527 29.478
C 211.021 200.265 31.131
C 209.109 197.220 32.159
C 206.349 195.334 31.880
C 203.086 193.925 32.020
C 200.486 191.236 31.229
C 197.950 188.781 30.148
C 195.270 188.106 29.869
C 193.535 185.778 27.421
C 193.687 184.484 24.354
C 193.628 182.266 22.374
C 194.037 179.417 20.889
C 194.697 176.690 20.123
C 194.593 172.616 21.130
C 193.272 169.548 21.368
C 193.835 166.896 21.441
C 194.966 163.684 22.120
C 194.215 160.247 21.746
C 193.923 156.727 20.070
C 192.696 152.209 19.246
C 194.260 149.446 17.358
C 195.476 146.031 19.324
C 195.759 142.377 18.892
C 194.947 138.723 19.027
C 195.019 135.133 19.664
C 194.900 131.623 19.812
C 196.013 128.382 19.103
C 196.809 125.498 19.013
C 198.315 123.327 21.648
C 199.936 120.972 22.816
C 202.575 118.369 22.112
C 204.113 115.003 21.660
C 205.032 111.244 21.311
C 206.144 107.816 19.991
C 207.769 105.426 19.232
C 207.466 101.513 18.755
C 209.350 98.233 17.606
C 209.815 94.926 17.595
C 211.273 91.106 19.328
C 212.240 87.886 19.659
C 210.929 84.731 18.019
C 213.344 81.626 17.737
C 214.920 78.049 18.179
C 214.067 75.275 18.223
C 213.948 72.307 16.816
C 214.210 68.542 15.721
C 214.386 65.207 15.120
C 215.371 61.958 14.578
C 215.837 58.269 12.735
C 216.200 54.588 12.890
C 217.073 51.050 13.695
C 218.303 48.831 13.555
C 218.439 45.349 12.314
C 221.483 43.855 13.229
C 224.810 42.787 12.659
C 227.425 41.694 13.106
C 228.884 37.395 14.165
C 231.773 35.218 13.714
C 235.773 33.916 13.324
C 238.687 32.776 12.451
C 241.072 30.183 12.861
C 243.636 28.018 12.792
C 246.349 26.095 12.786
C 248.049 23.236 12.418
C 250.221 20.706 12.495
C 252.263 17.944 12.145
C 254.508 15.579 12.182
C 256.628 13.132 12.422
C 258.621 10.535 12.831
C 261.362 8.970 14.361
C 263.538 7.144 16.306
C 265.890 4.858 17.630
C 268.061 2.153 18.187
C 269.801 0.300 19.800
C 273.245 -0.458 21.776
C 275.214 -2.724 23.766
C 277.113 -4.931 25.897
C 278.611 -7.040 27.766
C 280.507 -9.285 29.706
C 282.114 -11.373 31.588
C 282.910 -12.560 34.900
C 283.113 -13.087 38.153
C 282.633 -14.097 41.037
C 282.002 -15.826 43.927
C 283.541 -17.450 47.110
C 282.739 -18.319 50.469
C 281.745 -19.776 53.618
C 280.974 -20.932 56.587
C 279.759 -22.277 59.944
C 279.419 -22.910 62.652
C 278.204 -22.775 65.699
C 277.119 -22.508 69.054
C 274.571 -21.899 71.630
C 272.530 -21.259 73.689
C 269.974 -20.979 76.308
C 267.862 -20.582 78.445
C 266.547 -17.561 81.003
C 264.690 -15.610 83.539
C 261.354 -14.732 84.377
C 258.989 -13.526 86.527
C 256.798 -11.887 87.838
C 254.961 -9.468 89.173
C 252.069 -7.284 88.843
C 250.267 -4.713 90.884
C 247.396 -3.196 92.348
C 245.693 -0.096 92.363
C 243.999 2.423 94.177
C 241.242 4.556 93.095
C 238.611 6.966 92.971
C 237.354 9.638 93.487
C 235.396 12.229 93.922
C 233.535 15.575 93.115
C 231.490 17.778 91.140
C 230.396 20.543 90.513
C 229.140 23.162 88.710
C 226.502 25.027 87.642
C 227.116 28.380 84.929
C 226.343 32.033 83.178
C 226.074 32.888 79.626
C 225.159 34.885 77.321
C 225.417 36.720 74.188
C 225.719 38.828 72.077
C 226.096 40.673 69.150
C 226.531 41.345 66.124
C 226.156 42.179 62.733
C 227.555 44.461 59.955
C 228.322 46.694 56.979
C 230.214 46.509 54.105
C 233.179 47.072 51.594
C 234.670 47.273 48.767
C 235.751 47.567 45.515
C 237.547 47.962 42.753
C 240.178 48.269 40.725
C 242.466 47.933 38.278
C 244.233 46.918 35.700
C 246.939 47.650 32.889
C 248.466 47.564 29.828
C 251.906 45.962 28.905
C 255.598 45.405 27.701
C 257.397 43.029 26.139
C 259.670 41.345 24.119
C 262.421 39.747 23.263
C 265.492 38.383 22.555
C 268.154 36.582 21.174
C 270.398 34.258 21.027
C 272.415 31.590 19.431
C 275.386 29.674 20.075
C 279.322 28.357 20.473
C 281.474 25.776 22.380
C 283.239 23.228 23.030
C 285.559 21.056 24.155
C 287.396 18.638 25.453
C 289.796 16.992 27.968
C 291.007 15.873 30.582
C 292.154 14.736 33.213
C 293.639 12.735 35.457
C 294.651 9.503 37.139
C 295.463 9.057 40.749
C 297.123 7.402 43.338
C 296.619 5.767 46.206
C 297.348 5.185 49.981
C 297.924 2.343 52.356
C 298.704 0.924 55.044
C 298.243 0.048 58.245
C 297.574 -0.650 61.448
C 296.303 -2.609 64.071
C 296.137 -2.461 67.517
C 296.851 -2.685 71.561
C 295.431 -2.935 74.115
C 293.480 -3.535 77.483
C 292.423 -3.989 80.245
C 290.607 -4.209 83.427
C 289.299 -3.366 86.267
C 287.232 -2.803 88.618
C 284.747 -1.787 90.505
C 282.514 -0.498 92.541
C 279.663 0.715 94.419
C 277.152 1.714 96.383
C 274.735 3.120 97.893
C 272.600 6.382 98.675
C 269.872 7.784 100.047
C 267.466 9.181 101.780
C 265.932 11.476 103.342
C 263.909 14.457 104.707
C 262.246 16.887 103.647
C 259.831 19.352 103.315
C 258.482 22.401 102.778
C 255.822 25.118 102.164
C 253.948 27.752 101.470
C 254.026 31.791 100.890
C 252.684 34.132 100.184
C 251.069 37.218 97.870
C 249.658 39.632 96.721
C 248.172 42.662 95.946
C 247.340 45.725 94.857
C 246.298 48.250 92.943
C 244.454 49.719 90.479
C 243.231 51.680 88.040
C 241.816 53.170 85.554
C 240.742 55.343 82.961
C 239.108 56.860 80.497
C 238.125 58.922 78.324
C 238.011 61.373 75.631
C 236.294 63.451 73.789
C 236.764 65.720 71.145
C 234.953 67.445 67.542
C 234.316 70.282 65.572
C 233.687 73.216 63.061
C 234.109 75.358 61.105
C 234.917 77.807 58.788
C 233.026 80.555 55.980
C 233.013 81.947 52.772
C 234.736 82.764 50.140
C 235.206 85.020 48.322
C 235.833 87.801 47.545
C 234.514 89.946 44.019
C 234.345 93.160 41.681
C 234.982 94.923 39.348
C 235.757 97.342 37.018
C 235.919 99.309 34.844
C 237.421 102.228 33.465
C 236.900 104.213 31.215
C 234.642 106.934 30.289
C 233.780 110.263 29.160
C 234.471 111.076 26.523
C 233.663 112.384 23.277
C 234.988 113.377 19.727
C 235.888 115.805 17.214
C 237.820 117.148 14.770
C 240.050 116.760 12.140
C 242.696 118.527 11.113
C 245.037 120.253 8.770
C 247.631 121.655 7.628
C 247.994 125.687 5.085
C 250.373 127.753 4.295
C 253.177 128.346 2.206
C 255.831 129.473 0.487
C 258.590 130.631 -0.962
C 260.508 131.568 -3.540
C 262.965 132.359 -5.653
C 265.165 133.447 -8.080
C 267.632 134.318 -10.027
C 270.099 134.945 -12.042
C 272.564 135.354 -14.197
C 275.962 135.198 -15.052
C 279.111 134.393 -16.186
C 282.232 134.186 -17.837
C 284.941 134.542 -20.046
C 287.568 133.821 -21.326
C 291.607 133.656 -21.214
C 294.690 132.685 -22.802
C 297.763 131.561 -24.321
C 300.350 130.485 -25.848
C 303.343 129.524 -27.435
C 306.026 128.489 -28.923
C 308.456 125.873 -29.436
C 310.205 123.073 -29.408
C 311.298 120.244 -30.016
C 312.415 117.291 -31.348
C 315.524 115.110 -32.190
C 316.522 111.721 -32.637
C 317.382 108.388 -33.720
C 318.291 105.337 -34.503
C 319.030 101.723 -35.479
C 320.085 99.139 -35.725
C 320.371 95.896 -35.306
C 320.879 92.451 -34.691
C 319.695 89.024 -34.094
C 318.712 86.294 -33.469
C 317.610 82.804 -33.186
C 316.653 79.955 -32.797
C 316.019 77.283 -29.656
C 315.133 74.305 -27.649
C 312.428 72.054 -27.186
C 311.084 69.128 -26.045
C 309.424 67.050 -24.585
C 307.915 65.168 -22.306
C 304.794 64.238 -20.684
C 303.601 61.763 -18.140
C 301.444 59.222 -16.883
C 299.316 58.609 -14.126
C 298.126 56.380 -11.651
C 294.794 56.173 -10.175
C 291.943 55.200 -8.258
C 290.517 54.329 -5.770
C 288.464 53.193 -3.483
C 285.776 53.245 -0.640
C 282.647 54.164 0.877
C 280.828 54.380 3.303
C 278.373 55.546 5.376
C 275.208 55.365 6.612
C 273.811 58.261 9.553
C 271.579 59.675 12.718
C 269.569 62.729 12.953
C 267.316 64.457 14.395
C 265.743 67.454 15.733
C 264.610 69.591 17.505
C 263.231 72.464 18.904
C 262.107 75.374 19.154
C 260.082 78.235 19.376
C 259.564 81.488 21.386
C 258.420 84.613 23.217
C 258.811 88.020 22.883
C 260.137 91.663 23.505
C 260.119 94.865 23.492
C 259.535 98.254 23.439
C 259.769 101.556 23.673
C 261.077 104.599 24.069
C 262.035 107.807 23.717
C 262.626 110.841 22.600
C 263.557 114.636 23.300
C 263.526 118.043 22.976
C 266.437 120.371 21.810
C 269.219 123.133 21.659
C 270.583 125.199 19.380
C 272.006 127.937 17.779
C 274.348 129.880 16.519
C 276.985 131.861 15.561
C 279.058 134.213 14.006
C 281.432 135.246 12.070
C 283.032 137.426 9.536
C 286.307 138.134 8.236
C 290.182 139.552 7.633
C 293.453 138.719 5.754
C 295.818 138.812 3.649
C 298.797 138.774 2.072
C 301.488 138.340 0.208
C 305.050 137.150 -0.626
C 307.512 135.348 -1.116
C 309.930 133.500 -1.633
C 312.651 132.094 -2.998
C 314.970 130.880 -5.726
C 317.392 128.058 -5.468
C 320.346 126.454 -6.414
C 321.543 123.588 -7.638
C 323.995 120.572 -7.499
C 326.165 118.568 -9.808
C 328.350 116.478 -10.646
C 329.572 113.388 -11.072
C 330.578 110.210 -11.355
C 331.069 107.175 -13.053
C 332.441 104.076 -12.396
C 334.924 100.840 -11.867
C 334.892 97.908 -11.934
C 334.838 93.987 -12.298
C 335.258 91.030 -12.473
C 335.157 87.361 -12.475
C 335.119 84.302 -11.413
C 334.261 81.296 -10.821
C 332.735 78.533 -9.925
C 331.439 75.774 -8.700
C 329.551 72.858 -7.671
C 328.041 70.013 -6.784
C 326.323 67.638 -5.557
C 324.129 66.158 -2.589
C 322.080 63.757 -1.435
C 320.474 61.191 -0.180
C 319.356 59.244 2.061
C 317.581 57.286 4.864
C 315.146 57.594 6.805
C 312.378 56.909 8.777
C 310.319 56.947 11.453
C 307.159 56.411 13.589
C 304.661 56.310 15.753
C 303.611 57.122 19.612
C 301.633 57.264 21.573
C 298.537 58.741 23.966
C 296.285 59.245 25.917
C 294.004 59.425 28.516
C 292.142 60.191 31.201
C 289.843 61.549 33.199
C 286.824 62.944 33.956
C 284.251 64.641 35.292
C 281.591 66.259 36.134
C 279.033 68.176 37.677
C 276.186 69.673 38.512
C 273.920 71.257 40.027
C 272.091 73.731 41.977
C 269.333 74.679 43.445
C 268.072 77.375 45.317
C 266.060 80.941 45.006
C 264.623 82.736 46.268
C 262.283 84.982 47.278
C 259.822 86.578 47.304
C 256.691 88.000 48.006
C 254.713 89.305 49.413
C 252.373 89.899 51.484
C 249.106 92.104 51.889
C 245.912 92.188 54.578
C 245.127 92.693 58.632
C 243.935 94.945 60.839
C 244.550 96.917 63.725
C 244.123 97.620 67.147
C 243.499 98.877 69.798
C 242.934 102.769 70.242
C 242.827 105.323 71.607
C 242.027 108.039 73.134
C 242.606 110.829 75.718
C 241.191 114.298 77.478
C 241.203 117.729 79.009
C 240.168 121.490 79.145
C 242.154 125.596 80.108
C 241.645 128.645 81.934
C 241.436 130.388 84.630
C 241.099 133.010 85.338
C 240.654 135.340 87.885
C 238.421 137.889 90.287
C 239.913 139.354 93.819
C 239.572 141.816 96.271
C 238.946 143.749 98.991
C 239.027 145.720 101.977
C 238.669 145.745 105.151
C 238.371 145.688 108.436
C 237.363 147.063 111.489
C 238.396 147.462 115.526
C 239.047 147.771 118.821
C 237.875 148.307 122.211
C 237.434 149.971 125.861
C 238.046 152.211 128.448
C 237.745 152.719 131.835
C 237.680 153.196 134.842
C 236.373 153.939 137.959
C 236.240 153.564 141.557
C 235.474 155.312 145.121
C 235.433 155.532 148.813
C 237.225 155.257 152.515
C 237.842 154.326 155.618
C 238.129 154.058 159.377
C 238.538 154.745 161.833
C 238.099 157.470 163.916
C 241.517 156.270 166.796
C 240.669 154.806 170.149
C 240.743 155.686 174.207
C 239.967 155.541 177.505
C 240.957 155.267 181.327
C 239.165 157.016 184.508
C 239.496 158.244 187.806
C 238.263 159.393 190.822
C 236.882 161.639 193.259
C 236.956 163.745 196.023
C 235.902 164.441 198.435
C 235.403 165.224 202.218
C 234.394 166.187 205.654
C 233.097 167.437 208.504
C 234.200 168.665 210.853
C 234.538 169.805 213.838
C 235.727 170.423 218.045
C 237.524 171.632 222.004
C 239.560 173.939 224.277
C 238.129 177.166 226.165
C 238.399 178.470 228.724
C 239.115 181.741 230.191
C 239.477 183.828 232.705
C 238.827 185.546 236.130
C 238.382 187.183 239.468
C 239.497 186.260 242.800
C 239.268 185.640 246.643
C 241.852 187.152 249.636
C 242.121 186.148 253.670
C 243.493 186.641 256.219
C 244.279 187.731 259.684
C 245.935 189.394 262.308
C 246.931 190.704 265.412
C 248.622 190.323 268.070
C 249.902 192.634 271.228
C 252.269 192.419 273.438
C 253.296 192.296 275.915
C 254.077 192.227 279.250
C 255.652 189.656 281.218
C 256.856 189.530 284.154
C 257.880 190.517 287.221
C 259.524 191.641 290.355
C 261.637 192.607 292.475
C 263.755 192.402 295.585
C 267.075 190.616 297.621
C 269.610 188.814 298.220
C 271.789 188.459 300.418
C 274.969 188.864 302.718
C 276.821 189.954 305.207
C 277.818 188.983 308.288
C 279.969 188.386 310.833
C 282.621 189.568 312.642
C 284.501 190.258 315.620
C 286.598 189.978 318.295
C 288.094 189.879 321.494
C 291.217 187.864 323.611
C 295.251 188.311 325.970
C 298.186 186.704 329.049
C 299.055 186.763 332.656
C 300.649 188.194 335.733
C 301.582 187.555 339.099
C 304.731 188.028 341.342
C 305.122 186.303 344.435
C 306.551 186.371 347.128
C 307.746 187.598 350.091
C 308.483 188.869 352.360
C 311.092 191.192 354.321
C 313.450 191.195 357.960
C 314.881 192.361 360.373
C 317.288 194.933 363.187
C 318.483 196.538 365.583
C 318.269 197.355 368.534
C 319.172 199.415 370.878
C 320.815 199.776 374.000
C 322.285 200.728 376.865
C 323.490 201.792 379.775
C 325.848 202.249 382.105
C 327.630 202.752 384.880
C 329.838 203.427 387.447
C 331.484 204.051 390.192
C 333.127 204.424 392.966
C 334.842 204.552 395.783
C 335.008 204.588 399.286
C 335.299 203.899 402.646
C 336.252 203.647 406.043
C 337.959 203.738 409.112
C 338.504 203.030 411.987
C 337.642 203.386 415.920
C 338.328 202.413 419.319
C 338.909 201.310 422.705
C 339.595 200.192 425.614
C 340.300 199.219 428.924
C 340.944 198.162 431.916
C 340.272 195.815 434.571
C 339.158 193.349 436.464
C 338.752 190.612 437.845
C 338.990 187.571 439.405
C 338.631 185.636 442.761
C 337.934 182.392 444.056
C 337.877 179.020 445.340
C 337.606 176.003 446.593
C 337.391 172.375 447.756
C 336.718 169.962 449.011
C 335.369 166.998 449.425
C 333.740 163.919 450.030
C 332.430 160.649 448.984
C 331.252 158.078 448.083
C 330.208 154.676 447.185
C 329.215 151.932 446.363
C 325.617 150.114 445.290
C 323.049 147.676 444.220
C 322.461 145.315 441.636
C 320.805 142.647 440.290
C 319.140 140.837 438.513
C 316.730 139.445 436.706
C 315.489 138.602 433.391
C 312.608 136.749 431.879
C 311.093 134.383 429.690
C 308.693 134.257 427.094
C 305.945 132.623 425.582
C 305.080 132.408 422.043
C 303.502 131.632 418.936
C 301.160 131.274 417.098
C 299.046 130.534 414.707
C 296.850 131.001 411.503
C 296.224 131.900 408.077
C 294.314 132.520 405.796
C 293.114 133.881 402.899
C 292.453 133.649 399.569
C 290.728 137.021 397.414
C 288.527 138.931 394.498
C 289.510 141.676 392.280
C 289.026 143.436 389.671
C 288.874 146.467 387.661
C 287.995 148.839 386.052
C 287.717 151.790 384.227
C 288.490 154.509 382.882
C 289.433 157.064 380.665
C 288.533 160.641 379.533
C 287.875 163.974 377.834
C 289.070 167.198 378.053
C 289.264 171.009 378.976
C 290.172 174.072 378.745
C 291.268 177.235 377.956
C 291.926 180.487 377.914
C 292.169 183.663 378.906
C 293.226 186.760 379.696
C 295.021 189.447 380.294
C 295.254 193.377 380.806
C 296.514 196.553 380.611
C 297.751 198.829 383.533
C 298.173 201.770 386.095
C 300.660 203.321 387.748
C 302.684 205.698 389.277
C 304.002 207.514 391.689
C 304.994 209.478 394.325
C 306.752 211.576 396.505
C 308.450 212.348 399.146
C 311.168 213.969 401.074
C 312.016 214.702 404.488
C 312.298 216.369 408.300
C 313.265 215.475 411.932
C 314.862 215.301 414.662
C 315.815 215.212 417.894
C 316.982 214.634 420.929
C 316.810 213.705 424.658
C 316.338 212.147 427.285
C 315.885 210.532 429.877
C 316.304 209.157 432.906
C 318.134 207.562 435.806
C 316.678 205.218 438.310
C 316.605 203.789 441.496
C 316.751 200.868 443.107
C 315.348 198.310 445.678
C 316.588 196.049 448.400
C 316.413 194.092 450.846
C 315.739 191.168 452.335
C 314.945 188.170 453.590
C 315.617 184.879 454.618
C 313.891 182.246 456.035
C 312.054 179.582 458.573
C 311.306 176.751 458.754
C 310.568 172.894 459.040
C 309.835 170.066 459.685
C 308.833 166.538 459.835
C 306.985 163.879 459.790
C 305.740 161.050 459.035
C 304.393 158.452 457.551
C 302.696 155.973 456.223
C 301.245 153.220 454.367
C 299.881 150.544 452.905
C 298.363 148.381 451.139
C 295.535 147.472 448.496
C 294.138 145.226 446.423
C 292.521 142.901 444.774
C 290.059 141.485 443.361
C 287.180 140.124 441.192
C 285.862 140.632 438.400
C 284.296 140.157 435.344
C 282.142 140.642 432.789
C 280.533 140.304 429.305
C 278.901 140.471 426.435
C 275.668 142.126 424.574
C 274.205 142.535 422.235
C 272.902 144.201 418.627
C 271.596 144.921 415.998
C 269.594 145.495 413.232
C 267.600 146.704 410.819
C 266.496 148.249 408.077
C 266.702 149.420 404.881
C 266.365 151.085 401.982
C 266.490 152.535 399.103
C 266.017 154.465 396.163
C 266.146 155.774 393.111
C 265.555 157.414 390.483
C 264.726 160.072 388.135
C 264.089 161.031 385.080
C 263.295 163.949 383.288
C 263.326 166.817 381.108
C 262.418 170.390 378.780
C 261.853 173.324 376.235
C 260.531 175.370 374.637
C 258.778 178.920 373.665
C 255.969 180.223 371.925
C 253.946 182.206 370.334
C 251.524 184.781 370.622
C 249.256 187.231 370.273
C 246.852 189.472 369.775
C 245.406 192.482 370.000
C 243.350 195.105 370.134
C 241.620 198.093 370.147
C 239.540 200.605 370.135
C 237.445 203.072 370.372
C 235.347 205.571 370.865
C 232.096 206.828 371.263
C 229.061 208.012 372.374
C 226.185 209.909 373.176
C 223.849 212.473 373.733
C 221.356 213.737 374.851
C 217.344 214.237 374.808
C 214.418 215.744 376.270
C 211.476 217.121 377.839
C 209.019 218.446 379.386
C 206.182 219.941 380.841
C 203.630 221.264 382.331
C 201.031 221.002 384.818
C 199.012 220.068 387.258
C 197.723 219.577 390.026
C 196.493 219.680 393.223
C 193.314 220.009 395.442
C 192.038 219.119 398.645
C 190.989 218.796 402.083
C 189.880 218.334 405.133
C 188.907 217.775 408.779
C 187.631 217.061 411.170
C 186.956 215.347 413.887
C 186.015 213.408 416.690
C 186.745 211.213 419.545
C 187.345 209.324 421.755
C 188.030 207.395 424.801
C 188.625 205.669 427.220
C 188.550 201.629 428.260
C 188.844 198.423 430.081
C 191.214 196.598 431.992
C 192.080 194.107 434.164
C 193.305 191.644 435.445
C 194.290 188.563 436.185
C 197.052 186.206 436.415
C 197.629 182.688 437.561
C 199.321 180.124 439.364
C 200.986 177.059 438.777
C 201.595 173.708 439.730
C 204.658 171.755 439.384
C 207.110 169.163 439.514
C 208.091 166.342 439.251
C 209.690 163.483 439.337
C 211.963 160.535 438.135
C 214.939 159.062 436.753
C 216.428 156.698 435.556
C 218.691 154.949 433.684
C 221.626 153.248 433.414
C 222.910 151.645 429.571
C 224.832 149.069 426.988
C 227.100 149.836 424.215
C 229.307 148.922 422.109
C 230.989 148.757 418.885
C 232.090 147.910 416.228
C 233.561 147.670 413.083
C 234.938 148.509 410.400
C 237.202 149.202 407.806
C 237.781 148.725 404.021
C 238.988 148.248 400.452
C 239.003 150.069 397.527
C 237.992 151.298 393.937
C 238.345 152.680 391.070
C 239.280 154.082 388.072
C 239.361 155.328 384.997
C 238.337 156.498 382.047
C 237.774 158.345 379.288
C 237.657 160.735 377.035
C 237.040 161.895 373.289
C 237.469 163.637 370.375
C 234.999 166.154 368.697
C 232.565 167.934 366.187
C 231.741 171.070 365.287
C 230.839 173.901 363.484
C 228.901 176.242 362.212
C 226.637 178.380 360.763
C 225.048 181.113 359.263
C 223.075 183.669 359.104
C 222.065 187.120 358.205
C 219.086 189.122 358.027
C 215.495 190.908 356.884
C 212.437 192.764 358.343
C 210.398 195.066 359.102
C 207.669 196.944 359.726
C 205.222 198.861 360.841
C 201.700 199.683 362.151
C 199.152 199.755 363.897
C 196.645 199.823 365.699
C 194.000 200.885 367.465
C 191.954 203.173 369.673
C 189.240 202.136 372.007
C 186.288 202.780 373.760
C 184.974 202.837 376.829
C 182.225 201.828 379.388
C 180.188 203.380 382.126
C 177.930 203.592 384.294
C 176.460 202.849 387.211
C 175.176 201.905 390.153
C 174.604 202.194 393.606
C 172.841 200.510 396.051
C 169.986 199.066 398.635
C 169.722 197.864 401.298
C 169.416 196.498 404.978
C 168.717 195.455 407.694
C 168.436 193.868 410.992
C 168.012 191.607 413.272
C 168.466 189.650 415.739
C 169.561 187.417 417.879
C 170.388 184.931 419.861
C 171.807 182.455 422.092
C 172.880 180.197 424.308
C 174.161 177.803 425.960
C 175.771 174.169 426.061
C 177.386 171.775 427.780
C 178.534 169.294 429.588
C 179.132 166.283 430.388
C 180.302 162.660 430.976
C 182.473 160.664 429.931
C 184.865 158.159 429.775
C 186.540 155.457 428.637
C 189.312 152.806 428.290
C 191.473 150.426 427.516
C 192.075 147.172 425.128
C 193.777 145.163 424.207
C 196.660 143.157 421.938
C 198.671 141.266 420.707
C 200.589 138.655 419.482
C 202.143 136.290 417.680
C 204.283 134.716 415.663
C 207.301 134.141 414.184
C 209.835 133.254 412.163
C 212.512 132.758 410.434
C 215.025 131.785 408.125
C 217.875 131.211 406.514
C 220.070 130.168 404.505
C 221.869 129.194 401.491
C 224.488 127.838 400.091
C 225.761 127.122 396.893
C 227.266 125.476 394.151
C 228.926 125.218 390.978
C 230.984 124.379 388.000
C 232.922 123.262 384.981
C 235.074 122.302 382.258
C 236.533 123.307 379.047
C 239.271 120.785 378.024
C 241.983 119.795 376.772
C 244.080 118.725 374.495
C 246.573 117.550 373.595
C 249.363 116.646 371.202
C 252.997 117.865 370.252
C 257.131 118.915 370.091
C 260.026 118.236 369.178
C 263.497 117.274 369.300
C 266.515 117.111 368.109
C 269.254 114.999 367.323
C 272.096 113.513 366.330
C 275.051 112.228 365.515
C 277.127 110.165 363.891
C 279.637 108.239 362.834
C 282.037 106.299 361.287
C 284.595 104.545 360.278
C 287.045 102.605 359.402
C 289.398 100.436 358.596
C 292.378 98.725 359.299
C 294.848 96.510 360.218
C 297.539 94.220 360.378
C 300.087 91.911 359.659
C 302.119 89.772 360.255
C 305.695 88.642 361.767
C 308.024 85.996 362.504
C 310.280 83.323 363.391
C 312.117 80.807 364.079
C 314.369 78.192 364.779
C 316.311 75.702 365.494
C 317.368 73.192 367.859
C 317.742 71.198 370.464
C 317.497 68.870 372.485
C 317.205 65.896 374.161
C 319.053 63.172 376.234
C 318.485 60.692 378.726
C 317.803 57.779 380.744
C 317.293 55.243 382.758
C 316.384 52.295 385.003
C 316.218 50.397 387.057
C 315.089 48.880 389.741
C 314.079 47.347 392.762
C 311.550 46.281 395.206
C 309.502 45.562 397.231
C 307.013 44.191 399.553
C 304.931 43.213 401.528
C 303.280 44.416 405.165
C 301.244 44.627 408.246
C 297.844 44.522 409.262
C 295.398 44.204 411.626
C 293.038 44.689 413.470
C 290.918 45.886 415.724
C 287.738 47.534 416.362
C 285.652 48.529 419.310
C 282.642 48.740 421.201
C 280.518 51.180 422.632
C 278.541 52.254 425.360
C 275.478 54.239 425.320
C 272.530 56.020 426.258
C 270.923 57.911 427.941
C 268.633 59.674 429.485
C 266.293 62.700 430.307
C 263.899 65.274 429.548
C 262.405 67.818 430.281
C 260.738 70.778 429.906
C 257.831 72.541 429.756
C 257.882 76.835 429.015
C 256.547 80.731 429.203
C 256.052 83.143 426.490
C 254.795 85.854 425.391
C 254.695 88.985 423.538
C 254.632 91.867 422.714
C 254.655 94.925 421.051
C 254.899 97.023 418.741
C 254.307 99.324 416.155
C 255.284 102.830 414.875
C 255.637 106.301 413.372
C 257.448 107.785 410.845
C 260.226 109.892 409.039
C 261.588 111.632 406.721
C 262.518 113.601 404.058
C 264.155 115.520 401.903
C 266.653 117.127 400.384
C 268.890 118.330 398.174
C 270.705 118.936 395.502
C 273.194 121.297 393.504
C 274.624 122.907 390.845
C 278.226 122.441 389.411
C 281.922 123.049 388.243
C 283.991 121.993 385.809
C 286.417 121.822 383.325
C 289.339 121.231 381.924
C 292.550 120.817 380.777
C 295.397 120.291 378.813
C 297.942 118.660 377.663
C 300.266 117.399 375.067
C 303.497 115.842 374.836
C 307.591 115.055 374.717
C 310.142 112.201 375.239
C 312.269 109.928 374.659
C 314.906 107.828 374.698
C 317.106 105.365 374.751
C 319.790 103.062 376.265
C 321.225 101.004 378.069
C 322.601 98.913 379.875
C 324.421 96.307 380.943
C 325.930 92.840 380.907
C 326.907 90.830 383.889
C 328.861 88.381 385.433
C 328.681 85.517 387.139
C 329.599 83.298 390.198
C 330.643 79.774 390.938
C 331.697 77.361 392.644
C 331.462 74.999 395.008
C 330.995 72.761 397.451
C 330.094 69.627 398.756
C 330.014 68.074 401.839
C 330.874 66.034 405.305
C 329.582 64.392 407.363
C 327.838 61.982 409.944
C 326.941 60.114 412.102
C 325.271 58.141 414.707
C 323.944 57.323 417.546
C 321.889 56.393 419.790
C 319.344 56.021 421.827
C 317.014 55.848 424.136
C 314.079 55.599 426.245
C 311.512 55.172 428.340
C 308.967 55.327 430.237
C 306.417 57.479 432.399
C 303.560 57.655 434.161
C 301.035 57.697 436.249
C 299.239 58.720 438.656
C 296.856 60.364 441.198
C 294.835 62.746 441.367
C 292.087 64.705 442.159
C 290.305 67.416 443.095
C 287.270 69.695 443.751
C 285.021 72.050 444.330
C 284.509 75.836 445.764
C 282.829 78.016 446.213
C 280.724 81.577 445.600
C 278.952 84.024 445.694
C 277.029 86.814 446.408
C 275.739 89.874 446.890
C 274.293 92.836 446.382
C 272.186 95.038 444.851
C 270.624 97.739 443.605
C 268.938 100.030 442.083
C 267.490 103.009 440.810
C 265.583 105.281 439.311
C 264.253 107.975 438.356
C 263.711 111.376 437.169
C 261.663 113.824 436.481
C 261.727 117.126 435.274
C 260.127 120.026 432.964
C 258.255 123.660 432.502
C 257.860 126.604 431.750
C 257.577 129.858 430.625
C 257.616 132.985 429.357
C 256.925 135.144 428.493
C 255.158 137.993 426.708
C 254.396 141.064 426.630
C 251.419 144.128 425.047
C 249.901 147.171 424.301
C 249.258 150.357 424.310
C 249.344 153.270 422.779
C 249.503 156.561 421.409
C 251.546 160.096 419.679
C 251.989 163.436 419.228
C 252.866 167.343 418.850
C 254.531 169.540 417.832
C 255.767 172.754 417.435
C 257.214 175.371 417.116
C 258.778 179.185 414.304
C 259.866 183.212 414.920
C 259.864 186.751 415.692
C 259.458 190.094 415.772
C 259.757 194.166 415.737
C 260.273 197.168 415.843
C 260.515 200.248 415.069
C 260.543 203.534 414.330
C 260.120 206.196 412.984
C 260.763 208.821 413.704
C 261.441 211.488 412.893
C 261.043 214.639 412.574
C 260.875 218.080 412.480
C 263.552 221.002 413.087
C 263.571 225.356 411.578
C 265.249 228.546 411.504
C 265.593 231.578 411.016
C 265.329 234.870 410.961
C 266.358 238.532 410.651
C 266.235 242.232 410.485
C 267.551 245.743 409.938
C 267.339 248.852 409.498
C 267.743 251.427 407.709
C 268.004 252.843 405.933
C 269.330 255.530 404.191
C 271.297 257.615 401.594
C 273.369 259.336 399.350
C 275.246 261.971 397.804
C 276.770 263.389 394.946
C 276.851 265.274 392.312
C 277.776 267.372 389.806
C 277.896 270.268 387.006
C 278.031 269.949 383.509
C 279.393 269.487 381.179
C 279.656 269.023 377.391
C 279.921 268.912 373.858
C 281.950 269.286 371.288
C 281.491 270.629 367.879
C 281.179 272.593 364.290
C 282.576 275.136 362.016
C 284.883 277.583 360.684
C 287.438 279.234 358.425
C 288.906 282.063 356.868
C 289.563 283.163 353.776
C 290.734 283.683 349.943
C 289.646 285.316 346.572
C 291.061 286.180 343.665
C 292.680 288.146 341.650
C 294.316 289.419 340.008
C 295.897 291.173 337.938
C 298.004 290.973 334.680
C 297.486 291.680 331.666
C 301.416 293.603 330.312
C 303.414 294.964 328.179
C 305.486 295.810 324.572
C 307.138 298.251 322.854
C 308.474 298.321 319.438
C 309.580 299.757 317.181
C 310.770 301.972 314.530
C 312.461 303.174 312.784
C 312.653 304.106 310.223
C 313.962 307.702 308.670
C 313.399 309.787 306.084
C 315.192 310.314 303.478
C 315.621 311.938 300.521
C 316.299 314.359 298.025
C 316.255 314.053 294.024
C 315.054 314.920 290.722
C 314.841 314.708 287.745
C 315.639 316.399 285.335
C 312.842 320.032 281.799
C 311.880 321.621 278.783
C 311.609 321.552 275.278
C 310.832 323.651 272.923
C 311.231 324.514 269.506
C 311.184 325.769 266.393
C 311.220 327.264 263.424
C 310.794 327.454 260.109
C 310.853 328.184 256.855
C 310.467 328.719 253.466
C 310.499 329.592 250.325
C 310.723 330.302 247.165
C 311.100 330.818 243.928
C 312.687 332.396 241.227
C 314.646 333.325 238.553
C 315.971 334.238 235.403
C 316.501 334.850 231.985
C 318.104 335.405 229.499
C 320.216 337.949 227.171
C 322.185 338.486 224.204
C 324.296 338.980 221.319
C 326.129 339.185 218.715
C 328.046 339.671 215.802
C 329.899 339.980 213.165
C 333.182 339.894 211.673
C 336.409 339.597 211.043
C 339.207 338.499 210.315
C 341.966 336.932 209.023
C 345.137 337.306 206.799
C 348.400 335.956 206.335
C 351.412 334.177 205.448
C 354.272 332.748 204.726
C 357.487 330.813 204.037
C 360.137 330.026 203.580
C 363.119 328.802 204.204
C 366.421 327.733 204.877
C 368.889 325.589 206.555
C 370.868 323.943 208.033
C 373.361 321.635 209.424
C 375.402 319.807 210.719
C 378.041 319.877 213.949
C 380.574 318.971 216.488
C 381.281 316.381 218.810
C 383.364 314.707 220.938
C 384.641 313.448 223.385
C 386.002 312.863 226.354
C 385.635 311.355 229.646
C 387.709 310.822 232.718
C 389.098 308.896 235.372
C 389.185 308.840 238.908
C 391.036 308.395 241.888
C 389.923 307.036 245.087
C 389.786 305.850 248.452
C 390.374 305.952 251.390
C 390.840 305.405 254.587
C 390.112 305.382 258.431
C 388.149 304.747 261.377
C 387.611 305.117 264.345
C 385.883 305.360 267.285
C 384.776 303.979 270.192
C 382.277 306.278 272.923
C 380.681 307.424 276.547
C 377.168 307.837 277.504
C 374.925 308.126 279.746
C 371.910 309.430 281.311
C 369.930 310.830 283.076
C 367.126 312.229 284.591
C 364.167 313.141 285.045
C 360.809 313.439 286.029
C 358.230 315.933 287.448
C 355.419 317.862 289.122
C 352.642 319.647 288.133
C 350.322 322.701 287.293
C 347.591 324.308 286.831
C 344.421 325.629 286.653
C 341.780 327.592 286.218
C 339.912 330.198 285.299
C 337.574 332.231 283.981
C 335.042 333.497 282.311
C 332.420 336.423 281.748
C 329.442 337.946 281.021
C 328.618 340.296 278.013
C 327.583 343.376 275.815
C 325.995 343.963 272.907
C 324.012 345.324 270.397
C 323.221 347.064 267.714
C 322.605 349.185 265.084
C 321.273 350.789 262.274
C 321.124 351.693 259.173
C 319.498 352.339 255.906
C 320.197 354.018 252.807
C 320.732 356.846 249.789
C 322.613 357.403 246.460
C 323.221 357.724 243.369
C 324.351 358.676 240.339
C 325.616 359.077 237.315
C 328.165 360.246 234.682
C 330.777 360.607 233.070
C 333.402 360.901 231.472
C 335.614 361.118 228.961
C 337.176 360.383 225.597
C 340.795 360.636 224.745
C 343.379 361.144 222.450
C 346.127 359.734 221.181
C 349.901 359.839 220.245
C 352.152 358.852 217.415
C 354.799 358.688 215.739
C 357.921 357.646 215.113
C 361.044 356.504 214.743
C 363.492 354.284 213.554
C 366.927 353.964 213.688
C 370.986 354.203 213.069
C 373.446 352.653 213.460
C 376.671 350.415 213.773
C 379.347 349.078 213.809
C 382.413 347.148 214.399
C 385.221 346.188 215.696
C 387.487 344.462 217.113
C 389.291 342.612 219.136
C 391.271 341.102 221.277
C 393.058 339.022 223.645
C 394.937 337.136 225.663
C 396.389 335.554 228.006
C 397.227 335.139 231.871
C 398.525 333.291 234.359
C 400.200 331.700 236.684
C 401.796 331.308 239.397
C 403.206 330.819 242.949
C 402.188 330.562 245.896
C 401.859 329.607 249.213
C 401.410 329.879 252.549
C 400.800 328.845 256.209
C 400.147 328.471 259.428
C 399.783 330.465 262.970
C 399.129 330.425 265.681
C 396.897 330.605 269.213
C 395.803 330.569 272.030
C 395.110 330.727 275.419
C 394.140 331.500 278.537
C 392.308 331.895 281.296
C 389.830 331.129 283.511
C 387.435 331.138 285.868
C 384.959 330.762 287.900
C 382.430 331.013 290.378
C 379.966 330.454 292.536
C 377.854 330.703 294.864
C 375.290 331.936 297.139
C 373.471 331.523 299.819
C 370.977 333.183 301.658
C 370.408 334.024 305.794
C 368.523 334.711 308.333
C 366.649 336.143 310.026
C 364.885 334.122 312.911
C 363.760 334.287 315.670
C 361.649 334.221 318.319
C 358.488 332.587 320.092
C 356.048 332.755 321.835
C 353.685 332.815 324.866
C 350.362 332.730 326.704
C 346.168 330.584 326.816
C 343.229 332.299 329.299
C 341.161 331.739 331.800
C 338.484 331.718 334.191
C 336.765 331.670 337.978
C 334.247 330.964 340.332
C 331.418 329.228 341.989
C 329.708 328.541 344.665
C 326.592 328.871 346.327
C 323.895 328.804 348.324
C 321.390 328.847 350.510
C 318.260 328.300 351.559
C 315.289 328.286 353.076
C 312.169 327.806 354.474
C 309.345 327.783 356.104
C 306.450 327.934 357.566
C 303.424 328.219 358.850
C 301.102 329.825 360.931
C 298.621 331.744 362.351
C 295.717 333.010 363.923
C 292.529 333.447 365.333
C 290.161 334.986 366.372
C 288.405 337.216 369.251
C 285.544 339.098 370.367
C 282.743 341.120 371.408
C 280.159 342.852 372.122
C 277.341 344.680 373.178
C 274.750 346.440 373.999
C 273.078 349.636 374.042
C 272.191 352.794 373.670
C 271.039 355.450 372.581
C 269.228 358.001 371.184
C 266.970 361.095 371.864
C 265.981 364.202 370.431
C 264.494 367.004 368.709
C 263.262 369.692 367.295
C 261.914 372.689 365.357
C 261.110 375.237 364.512
C 261.223 378.121 362.949
C 261.400 381.341 361.498
C 262.337 383.676 358.820
C 263.234 385.562 356.711
C 263.852 387.895 353.945
C 264.523 389.818 351.701
C 267.497 392.588 350.757
C 269.568 395.136 349.053
C 271.129 395.706 345.917
C 272.642 397.719 343.608
C 274.616 398.982 341.682
C 277.257 400.410 340.267
C 280.090 400.050 338.013
C 282.798 402.197 336.570
C 284.802 403.519 333.939
C 288.201 403.751 332.989
C 290.855 405.679 331.670
C 293.684 404.586 329.639
C 296.653 404.487 327.659
C 299.482 405.205 326.975
C 302.409 405.756 325.608
C 306.166 405.191 324.675
C 308.982 403.307 323.470
C 311.978 402.929 323.122
C 314.990 401.356 322.748
C 317.530 400.255 320.769
C 320.896 398.088 322.490
C 324.785 396.756 322.806
C 326.035 393.338 323.230
C 328.416 391.226 323.115
C 330.443 388.409 324.208
C 332.620 386.638 325.265
C 334.608 384.037 326.447
C 335.459 381.192 327.437
C 336.697 377.919 327.731
C 338.848 375.635 329.977
C 341.121 373.081 331.630
C 340.781 370.435 333.811
C 340.870 368.363 337.145
C 340.993 365.769 339.019
C 341.348 362.724 340.579
C 341.579 360.253 342.782
C 341.452 358.588 345.669
C 340.828 356.386 348.139
C 339.685 353.909 349.972
C 340.030 351.536 353.136
C 339.891 348.679 355.013
C 337.615 347.941 358.099
C 336.316 347.092 361.703
C 333.749 345.441 363.121
C 331.784 343.483 365.214
C 329.669 342.737 367.628
C 327.688 342.201 370.382
C 325.452 340.900 372.737
C 322.686 340.700 374.400
C 319.789 339.002 375.968
C 317.163 339.716 378.315
C 314.909 340.373 381.761
C 311.709 342.153 382.993
C 308.760 342.656 384.034
C 305.994 343.737 385.629
C 303.088 344.904 386.679
C 300.670 347.433 388.277
C 299.036 349.996 388.832
C 297.396 352.566 389.319
C 294.882 354.681 389.992
C 291.349 356.027 390.010
C 290.358 359.615 390.194
C 288.101 362.134 391.065
C 286.353 364.689 389.816
C 285.234 368.414 389.866
C 282.111 370.446 389.455
C 280.283 372.995 389.517
C 279.223 375.983 388.433
C 278.384 378.973 387.187
C 276.532 381.160 385.159
C 276.365 384.556 384.555
C 275.569 388.590 384.635
C 275.408 390.917 382.855
C 274.955 393.939 380.372
C 274.490 396.484 378.869
C 274.390 399.389 376.627
C 275.229 402.152 375.162
C 276.030 404.313 372.969
C 277.414 406.029 370.539
C 278.987 407.956 368.393
C 280.650 409.649 365.656
C 282.017 411.436 363.186
C 283.800 412.839 360.960
C 287.381 413.799 359.525
C 289.249 415.032 357.018
C 290.998 416.655 354.772
C 293.424 418.324 353.591
C 296.648 419.834 352.119
C 299.499 418.923 351.207
C 302.491 418.651 349.477
C 305.812 418.370 348.935
C 309.135 417.826 347.064
C 312.197 417.278 345.943
C 316.137 417.244 347.005
C 318.790 416.705 346.333
C 322.391 414.650 345.789
C 325.176 413.677 345.128
C 328.536 413.145 344.482
C 331.803 412.380 344.517
C 334.684 410.709 344.344
C 336.793 408.269 343.236
C 339.226 405.987 342.833
C 341.256 403.575 342.148
C 343.873 401.186 341.958
C 345.978 398.775 341.063
C 348.424 396.795 340.878
C 351.091 394.450 341.690
C 353.695 392.716 340.756
C 356.042 390.460 342.084
C 357.364 387.534 343.398
C 360.339 385.447 344.293
C 364.376 383.063 342.950
C 366.406 381.862 344.918
C 369.959 380.355 345.887
C 373.007 380.567 347.118
C 377.036 381.523 348.215
C 380.927 382.302 349.615
C 383.262 380.656 350.930
C 385.644 379.430 353.176
C 387.784 377.892 355.131
C 390.032 373.809 356.427
C 392.093 372.456 357.807
C 395.420 371.895 359.009
C 397.144 371.933 363.602
C 400.398 371.613 364.824
C 404.088 368.604 365.621
C 407.677 366.349 365.941
C 409.608 364.614 367.621
C 410.214 361.727 368.714
C 412.449 358.784 369.432
C 415.402 357.150 370.186
C 418.828 354.884 370.930
C 421.907 354.182 372.175
C 420.278 352.007 378.568
C 422.663 352.590 381.273
C 425.275 352.077 382.886
C 428.017 351.934 384.833
C 429.852 351.184 387.845
C 433.173 351.230 389.629
C 435.251 350.542 391.312
C 437.831 350.284 393.569
C 439.728 351.330 395.362
C 442.469 352.006 398.449
C 445.219 353.179 399.503
C 448.796 354.566 400.931
C 450.517 356.403 402.896
C 453.424 356.860 404.494
C 456.003 357.989 406.286
C 457.512 358.572 409.630
C 458.263 361.526 412.830
C 458.451 364.942 416.005
C 460.242 366.181 418.865
C 463.426 367.998 420.293
C 462.771 370.124 422.800
C 465.334 371.407 425.910
C 468.090 372.142 427.117
C 470.623 372.755 428.920
C 472.476 375.200 430.709
C 473.120 376.131 433.501
C 474.453 376.532 435.967
C 475.011 378.621 438.781
C 473.833 378.620 443.089
C 475.140 379.379 446.434
C 475.940 379.151 449.164
C 474.812 379.199 452.695
C 472.908 379.137 456.018
C 473.689 377.450 459.065
C 473.300 376.820 462.947
C 471.270 376.666 466.680
C 470.210 377.057 470.264
C 470.497 374.964 473.384
C 472.234 374.435 477.713
C 471.678 373.383 480.633
C 471.442 373.111 484.779
C 470.690 371.783 487.536
C 471.856 370.224 490.482
C 472.159 368.775 494.000
C 474.633 368.057 495.180
C 476.112 367.693 497.835
C 476.233 366.602 501.483
C 476.484 364.993 504.557
C 477.243 363.408 507.204
C 479.631 361.720 508.948
C 482.806 361.733 512.123
C 484.803 361.012 515.552
C 486.080 357.751 516.906
C 487.167 355.898 519.044
C 489.316 354.015 520.834
C 490.067 351.464 521.924
C 492.498 348.045 521.649
C 495.295 345.085 522.905
C 498.071 343.129 525.385
C 500.496 341.267 526.343
C 504.433 341.277 526.885
C 507.083 339.389 527.289
C 510.280 337.236 528.355
C 513.507 335.844 527.980
C 516.481 333.477 528.638
C 520.498 331.795 530.438
C 522.922 330.083 532.117
C 526.433 328.194 532.398
C 528.697 326.406 533.276
C 531.596 324.867 534.807
C 534.060 323.510 534.899
C 537.292 322.090 535.754
C 540.370 321.113 535.400
C 543.273 319.895 537.033
C 546.249 318.681 538.002
C 549.317 317.706 538.833
C 551.598 315.664 540.185
C 554.274 314.231 541.567
C 556.866 312.321 542.813
C 559.577 310.990 544.045
C 562.186 309.720 545.499
C 564.708 308.439 547.198
C 567.753 308.773 548.908
C 570.309 309.120 551.187
C 573.128 308.740 553.289
C 575.850 307.510 555.138
C 577.982 307.546 557.263
C 581.543 308.866 558.650
C 583.995 308.898 561.287
C 586.369 309.058 563.999
C 588.326 309.050 566.520
C 590.702 309.051 569.118
C 592.761 309.084 571.618
C 593.855 310.615 574.694
C 594.225 312.490 577.387
C 594.028 313.665 580.241
C 593.843 314.309 583.601
C 595.755 315.550 586.753
C 595.223 317.103 589.914
C 594.627 318.063 593.342
C 594.180 319.149 596.402
C 593.349 320.299 599.943
C 593.202 321.645 602.397
C 592.040 323.641 604.729
C 590.981 325.961 607.178
C 588.406 327.776 609.070
C 586.310 329.335 610.480
C 583.800 330.943 612.622
C 581.690 332.371 614.263
C 579.787 336.083 614.340
C 577.591 338.933 615.199
C 574.159 339.635 615.770
C 571.624 341.613 616.924
C 569.149 343.354 617.149
C 566.849 345.722 616.818
C 563.542 346.627 615.598
C 561.254 349.591 615.675
C 558.146 351.247 616.204
C 555.804 353.221 614.435
C 553.629 356.009 614.362
C 550.452 356.384 612.605
C 547.354 357.630 611.342
C 545.550 359.706 610.150
C 543.079 361.565 609.067
C 540.514 363.129 606.560
C 538.001 363.051 603.988
C 536.315 364.437 601.873
C 534.484 364.891 599.022
C 531.482 365.102 597.434
C 531.297 365.739 593.127
C 529.710 367.041 589.551
C 529.199 365.186 586.433
C 527.828 364.904 583.572
C 527.622 364.115 580.025
C 527.417 364.226 577.036
C 527.329 363.602 573.613
C 527.553 362.082 570.886
C 526.946 360.307 567.918
C 527.761 360.250 564.147
C 527.968 359.929 560.368
C 529.804 358.116 558.084
C 532.529 357.246 555.395
C 533.890 355.681 552.955
C 534.825 353.833 550.210
C 536.442 352.496 547.639
C 538.906 351.724 545.527
C 541.169 350.153 543.591
C 543.071 347.930 542.095
C 545.502 346.938 539.117
C 546.957 345.014 536.690
C 550.648 343.750 536.520
C 554.352 343.080 535.411
C 556.601 340.582 535.554
C 559.154 338.337 534.827
C 562.174 337.021 534.816
C 565.457 336.019 534.706
C 568.426 334.185 534.459
C 571.122 332.757 535.530
C 573.648 330.060 535.806
C 576.979 329.573 537.066
C 581.115 329.490 537.592
C 583.813 329.267 540.348
C 586.106 328.152 542.226
C 588.866 327.712 544.112
C 591.212 327.144 546.366
C 593.958 328.042 548.905
C 595.430 329.207 551.360
C 596.844 330.361 553.850
C 598.771 330.685 556.575
C 600.497 329.673 559.783
C 601.450 331.940 562.584
C 603.476 332.772 565.304
C 603.394 333.486 568.564
C 604.298 335.757 571.589
C 605.525 335.432 575.117
C 606.644 336.369 577.894
C 606.442 337.859 580.888
C 605.998 339.447 583.799
C 605.234 339.649 587.220
C 605.099 342.083 589.666
C 605.914 344.791 592.652
C 604.628 346.144 594.914
C 602.915 347.724 598.089
C 602.032 349.129 600.578
C 600.363 350.873 603.343
C 598.951 353.221 605.071
C 596.851 354.921 606.750
C 594.236 356.565 607.857
C 591.810 358.545 608.851
C 588.796 360.269 609.881
C 586.160 361.951 611.060
C 583.519 363.627 611.623
C 580.734 366.176 610.376
C 577.788 367.709 610.891
C 575.165 369.532 611.621
C 573.190 372.012 611.487
C 570.585 374.774 610.834
C 568.411 375.540 608.719
C 565.508 376.716 607.233
C 563.514 378.328 605.036
C 560.311 379.456 603.217
C 557.892 380.586 601.267
C 557.070 383.090 598.151
C 555.235 384.082 596.300
C 552.942 384.468 592.824
C 551.015 385.199 590.613
C 548.886 386.615 588.277
C 547.383 387.938 585.585
C 545.779 388.281 582.681
C 543.615 387.375 580.206
C 541.948 386.929 577.323
C 540.198 386.086 574.747
C 538.629 385.709 571.587
C 536.659 384.868 569.046
C 535.210 384.711 566.250
C 534.513 384.608 562.676
C 532.350 384.581 560.231
C 532.264 384.468 556.718
C 531.595 382.013 554.491
C 530.228 382.543 551.805
C 530.344 384.590 548.918
C 528.059 385.712 545.604
C 527.766 388.117 542.718
C 527.179 389.285 539.351
C 526.904 387.563 536.146
C 525.508 387.857 533.227
C 526.030 388.395 529.761
C 525.914 388.791 526.429
C 525.611 389.396 523.174
C 526.196 388.886 519.919
C 526.596 389.079 516.613
C 526.951 388.783 513.191
C 527.189 389.038 509.949
C 527.664 389.365 506.755
C 528.397 389.711 503.556
C 528.778 391.686 500.682
C 529.865 393.625 498.054
C 530.765 394.987 494.916
C 531.556 395.499 491.532
C 532.695 396.954 489.156
C 532.481 399.916 486.412
C 533.969 401.632 483.617
C 535.544 403.449 480.927
C 537.118 404.899 478.560
C 538.603 406.547 475.826
C 540.114 408.068 473.400
C 542.370 410.666 472.315
C 544.512 413.169 472.107
C 547.091 414.874 471.993
C 550.184 416.251 471.471
C 552.227 418.945 469.547
C 555.176 420.926 469.801
C 558.455 422.433 469.750
C 561.327 424.013 469.743
C 564.781 425.621 469.944
C 566.954 427.390 469.986
C 569.336 429.286 471.215
C 571.752 431.537 472.477
C 574.284 432.587 474.925
C 576.218 433.478 476.993
C 578.976 434.439 479.216
C 581.141 435.271 481.167
C 581.555 437.774 484.479
C 582.888 439.610 487.401
C 584.645 438.990 490.422
C 586.468 440.003 493.128
C 587.437 440.587 495.943
C 587.765 441.644 499.071
C 587.808 440.778 502.605
C 588.445 442.469 505.885
C 589.943 442.804 509.099
C 589.006 443.118 512.495
C 589.480 444.662 515.641
C 589.034 443.242 518.973
C 588.924 442.748 522.507
C 588.301 443.521 525.336
C 588.055 443.864 528.585
C 586.565 443.534 532.188
C 585.164 441.770 534.992
C 583.719 441.744 537.666
C 581.749 440.647 540.235
C 581.408 439.199 543.295
C 577.454 438.543 545.005
C 574.636 438.096 547.982
C 572.155 435.440 548.442
C 570.076 433.882 550.283
C 566.974 432.170 551.116
C 564.293 431.394 552.211
C 561.243 429.906 552.988
C 558.807 427.944 552.879
C 556.491 425.359 553.412
C 552.721 424.640 553.806
C 549.201 423.443 554.585
C 546.589 421.993 552.867
C 543.170 421.621 550.974
C 540.570 420.155 549.813
C 537.880 418.187 548.964
C 535.039 416.990 547.737
C 532.240 416.750 545.939
C 529.761 415.776 543.879
C 527.890 414.202 541.683
C 524.330 413.527 540.061
C 521.743 411.788 538.649
C 520.313 412.128 535.031
C 517.954 412.744 531.957
C 517.486 411.503 528.865
C 516.077 410.376 525.894
C 515.054 410.440 522.763
C 513.807 410.860 519.591
C 512.639 410.388 516.326
C 512.744 410.510 513.097
C 512.314 409.242 509.642
C 512.256 410.494 506.274
C 511.175 412.231 502.640
C 512.706 413.855 499.486
C 513.675 414.302 496.504
C 514.404 415.531 493.451
C 515.642 416.577 490.573
C 516.841 419.144 487.972
C 518.418 421.409 486.582
C 520.051 423.649 485.224
C 521.791 425.432 482.979
C 524.188 426.092 480.130
C 526.167 429.203 479.590
C 527.812 431.470 477.504
C 530.767 432.924 476.958
C 532.972 436.079 476.396
C 535.781 437.223 474.193
C 537.813 439.231 472.895
C 540.489 441.246 472.893
C 543.171 443.227 473.164
C 546.587 444.001 472.897
C 548.637 446.724 473.444
C 550.794 450.215 473.174
C 553.225 451.479 474.223
C 556.632 453.010 475.468
C 559.113 454.542 476.140
C 562.110 456.127 477.545
C 563.994 458.070 479.324
C 566.162 459.155 481.384
C 568.006 459.831 484.013
C 569.639 460.848 486.676
C 571.556 461.413 489.698
C 573.469 462.133 492.340
C 574.819 462.682 495.165
C 574.471 463.459 499.048
C 575.907 463.748 502.073
C 577.389 464.478 504.904
C 577.763 465.816 507.755
C 577.870 467.010 511.417
C 576.674 466.243 514.204
C 576.291 465.707 517.608
C 574.865 465.732 520.668
C 574.295 464.945 524.396
C 573.306 464.441 527.510
C 570.498 465.477 530.284
C 569.392 465.115 532.819
C 567.030 463.607 535.923
C 565.655 462.884 538.515
C 564.172 462.646 541.636
C 562.134 462.485 544.296
C 560.039 461.369 546.640
C 558.679 459.046 548.734
C 556.708 457.220 550.750
C 555.092 455.093 552.560
C 552.822 453.293 554.609
C 551.322 451.088 556.592
C 549.319 449.626 558.539
C 546.309 448.309 560.112
C 544.886 446.765 562.612
C 541.701 445.702 563.654
C 539.181 443.180 565.493
C 537.012 440.746 566.401
C 533.818 439.062 568.171
C 532.013 437.740 570.767
C 530.732 435.564 573.541
C 527.701 433.169 575.047
C 524.985 430.768 576.360
C 523.858 427.866 578.091
C 520.751 426.939 578.924
C 518.198 425.113 580.709
C 515.700 424.538 583.014
C 512.537 423.378 585.388
C 508.563 420.885 585.887
C 507.535 419.012 589.491
C 503.139 415.792 589.940
C 502.250 413.215 591.717
C 501.508 410.196 593.303
C 501.534 407.482 595.089
C 499.578 405.099 596.842
C 498.264 402.539 598.572
C 497.141 400.075 600.500
C 495.277 397.393 601.230
C 493.520 394.935 602.644
C 491.783 392.139 603.685
C 490.195 389.708 605.168
C 488.407 387.430 606.636
C 486.383 385.248 608.060
C 484.718 383.973 610.872
C 482.518 383.125 613.380
C 480.309 381.527 615.633
C 478.145 379.291 617.264
C 476.032 378.438 619.231
C 474.902 377.529 623.005
C 472.282 376.579 625.286
C 469.622 375.790 627.592
C 467.119 375.093 629.444
C 464.531 374.159 631.642
C 462.055 373.425 633.596
C 459.404 374.542 635.771
C 457.227 376.290 637.534
C 454.742 377.888 638.450
C 451.639 379.178 639.117
C 448.823 379.586 641.770
C 446.140 381.741 642.688
C 443.059 383.539 643.232
C 440.359 385.266 643.923
C 437.219 387.377 644.411
C 435.163 388.992 645.419
C 433.407 391.702 646.006
C 431.613 394.620 646.884
C 430.281 397.974 646.194
C 429.342 400.740 645.666
C 427.716 403.949 644.934
C 426.522 406.671 644.344
C 427.386 410.682 645.101
C 427.293 414.378 645.205
C 427.001 417.146 643.002
C 426.423 420.450 642.349
C 426.689 423.345 641.484
C 427.639 426.497 641.064
C 429.131 428.975 638.855
C 429.826 432.654 638.857
C 429.795 435.939 637.481
C 432.047 438.522 636.608
C 432.843 441.968 636.574
C 434.727 443.853 634.080
C 436.335 446.454 632.237
C 438.038 448.901 631.922
C 439.602 451.617 630.965
C 442.479 453.875 629.577
C 445.027 454.839 627.229
C 447.458 456.501 626.474
C 450.384 457.393 624.948
C 452.060 459.081 622.514
C 456.397 458.798 622.211
C 460.223 460.035 621.298
C 462.821 458.304 619.381
C 465.569 458.350 617.772
C 468.829 457.152 616.685
C 471.763 456.752 616.214
C 474.940 455.633 615.336
C 477.217 453.781 614.250
C 479.692 452.200 612.324
C 483.317 450.883 612.455
C 486.903 449.739 611.947
C 488.636 446.762 612.008
C 490.964 443.870 613.286
C 492.921 441.342 613.103
C 495.119 438.799 612.374
C 497.251 436.260 612.514
C 499.048 433.721 613.718
C 500.490 430.736 614.305
C 501.359 427.566 614.268
C 503.946 424.704 615.205
C 505.802 421.848 614.881
C 505.564 418.576 616.998
C 506.378 415.555 619.367
C 505.580 412.298 619.644
C 505.680 408.869 620.203
C 505.292 406.003 621.781
C 505.070 403.194 623.745
C 504.789 399.918 624.940
C 503.334 397.388 626.333
C 502.353 393.837 626.724
C 500.921 391.669 629.208
C 500.277 389.162 632.478
C 497.474 387.891 634.813
C 495.321 386.014 636.180
C 493.308 384.363 638.323
C 490.920 382.944 640.109
C 488.593 382.452 643.132
C 486.448 382.932 645.304
C 484.267 383.445 647.428
C 481.646 383.060 649.483
C 478.242 381.882 650.633
C 476.038 383.589 653.106
C 473.540 383.528 655.547
C 470.548 384.788 656.325
C 468.128 386.575 658.790
C 464.593 386.292 660.004
C 462.089 386.882 661.801
C 459.545 388.751 662.920
C 457.110 390.827 663.898
C 453.858 392.151 663.851
C 452.068 394.584 665.525
C 449.794 396.750 668.180
C 447.956 399.034 668.271
C 445.299 401.941 668.279
C 443.242 404.062 668.748
C 441.020 406.982 668.838
C 439.943 409.991 669.365
C 438.776 412.922 668.953
C 438.167 416.011 668.030
C 437.741 419.215 667.444
C 437.236 422.596 666.245
C 436.566 425.741 665.337
C 436.493 428.759 664.344
C 438.388 432.160 663.536
C 438.336 435.248 662.211
C 438.136 438.401 661.342
C 438.911 441.476 661.270
C 440.276 445.049 660.809
C 442.573 446.540 659.295
C 444.377 448.921 657.535
C 446.949 450.927 656.663
C 449.072 453.388 654.597
C 451.302 455.341 653.131
C 454.947 457.114 653.605
C 457.032 458.621 652.527
C 460.561 459.619 650.519
C 462.935 460.911 649.166
C 465.599 462.823 648.053
C 468.570 464.206 647.330
C 471.515 464.863 645.910
C 473.761 465.002 643.348
C 476.500 465.102 641.404
C 478.847 465.014 639.193
C 481.869 465.050 637.332
C 484.189 465.106 634.953
C 486.906 465.310 633.366
C 490.370 464.931 632.304
C 492.797 465.744 630.278
C 496.183 464.993 629.700
C 500.226 464.599 629.414
C 502.983 462.924 628.322
C 506.309 463.599 626.861
C 509.508 462.514 625.685
C 512.819 462.509 623.590
C 515.370 463.474 622.952
C 518.428 464.025 623.352
C 519.159 465.018 617.287
C 521.586 466.441 614.269
C 523.964 468.566 611.075
C 527.104 468.208 610.657
C 530.113 466.584 610.821
C 532.888 465.192 608.402
C 534.783 464.800 607.215
C 537.644 463.159 605.669
C 539.381 461.365 602.918
C 541.580 458.897 601.861
C 544.116 458.250 599.542
C 546.944 455.280 599.269
C 550.637 454.801 597.156
C 553.525 452.185 595.786
C 556.645 449.036 595.274
C 559.844 446.539 595.755
C 563.115 445.879 596.410
C 565.029 443.685 597.555
C 568.093 442.743 599.017
C 570.090 439.984 600.092
C 572.551 438.000 601.907
C 572.327 435.858 606.698
C 575.562 434.759 607.681
C 577.917 433.203 609.255
C 581.318 430.398 609.792
C 583.437 426.424 611.160
C 584.472 422.553 613.596
C 587.976 421.958 614.412
C 591.399 419.454 614.431
C 594.213 419.214 613.725
C 597.751 418.046 614.448
C 601.138 417.418 615.612
C 604.763 421.150 613.849
C 608.096 421.298 613.944
C 611.229 420.875 614.666
C 614.310 421.693 615.111
C 617.131 421.688 614.453
C 620.801 422.457 614.459
C 624.445 423.678 613.518
C 626.966 424.562 613.169
C 629.527 427.588 612.863
C 632.202 430.482 612.572
C 634.479 433.072 614.121
C 636.669 435.695 615.144
C 637.701 438.662 616.560
C 640.012 441.189 618.746
C 641.379 444.135 618.420
C 644.203 445.465 618.773
C 647.300 447.466 617.094
C 649.972 448.731 617.923
C 651.908 451.381 619.143
C 653.926 452.729 620.853
C 657.553 453.883 622.052
C 659.375 456.907 622.636
C 662.197 457.982 623.001
C 664.748 458.855 624.396
C 667.807 460.372 626.197
C 670.536 461.776 628.110
C 673.214 461.827 628.943
C 676.918 461.734 628.963
C 679.494 460.644 631.328
C 683.993 461.732 632.121
C 687.214 460.514 632.331
C 690.656 462.423 633.332
C 693.208 464.299 634.172
C 697.148 464.320 634.332
C 700.198 465.980 635.105
C 702.865 464.663 637.816
C 705.330 464.990 639.704
C 708.959 466.154 641.933
C 711.856 467.071 643.937
C 715.726 468.599 643.737
C 718.839 469.334 643.340
C 722.366 470.596 643.458
C 724.664 473.503 644.829
C 727.241 476.161 646.659
C 728.944 478.159 645.165
C 730.273 480.650 647.072
C 730.411 483.521 646.717
C 730.088 487.511 646.480
C 729.225 491.778 645.765
C 727.164 495.162 647.291
C 726.546 498.955 647.710
C 727.136 502.534 647.274
C 726.707 506.831 648.504
C 727.370 510.448 646.991
C 727.666 514.104 644.827
C 727.833 517.597 642.585
C 725.137 520.269 640.708
C 722.587 523.406 639.905
C 723.532 525.194 637.442
C 723.883 526.945 634.645
C 724.440 530.268 633.312
C 724.959 533.192 631.548
C 724.416 535.722 629.068
C 724.704 539.739 626.905
C 724.740 542.059 624.085
C 723.662 544.663 622.553
C 723.563 546.649 620.379
C 722.517 548.752 618.128
C 721.066 551.874 616.779
C 721.310 555.767 614.867
C 720.792 559.478 614.025
C 722.187 561.031 611.872
C 722.568 564.493 610.899
C 721.505 568.529 611.058
C 720.470 570.718 608.499
C 719.457 573.871 606.997
C 718.032 575.834 604.520
C 717.311 577.984 602.390
C 715.857 580.408 601.270
C 712.345 581.481 598.312
C 710.084 582.166 594.986
C 708.038 585.310 594.346
C 706.019 586.983 592.801
C 706.326 588.847 589.376
C 704.686 591.169 587.489
C 703.645 593.545 585.418
C 702.035 595.275 584.239
C 701.923 598.243 582.644
C 700.497 600.359 580.899
C 698.571 603.263 582.467
C 696.240 606.038 582.261
C 694.326 609.268 583.915
C 692.991 612.103 583.575
C 691.475 614.670 585.671
C 690.862 617.221 586.294
C 688.619 619.815 586.929
C 688.402 623.867 588.224
C 688.825 627.252 588.183
C 687.622 630.388 588.716
C 687.120 633.232 587.960
C 684.762 635.444 586.205
C 686.307 639.426 585.480
C 685.994 642.464 586.436
C 686.576 645.764 586.293
C 685.777 649.392 586.564
C 684.120 652.222 586.783
C 684.030 655.538 586.211
C 682.272 658.296 583.948
C 680.256 660.948 583.947
C 680.505 664.829 584.974
C 678.364 667.216 585.202
C 677.105 670.042 586.191
C 676.313 673.381 585.293
C 675.294 676.567 585.004
C 674.443 679.780 584.950
C 672.829 682.480 583.807
C 671.767 685.532 582.981
C 670.218 688.483 582.081
C 669.197 691.512 581.433
C 668.317 694.517 580.577
C 667.517 697.523 579.475
C 668.196 700.943 579.094
C 669.117 704.094 578.058
C 669.277 707.469 577.012
C 668.562 710.710 575.860
C 669.170 713.425 574.712
C 670.625 717.174 575.128
C 671.381 720.362 573.634
C 672.289 723.495 572.092
C 673.004 726.180 570.522
C 673.724 729.285 569.026
C 674.462 732.056 567.523
C 676.872 734.039 565.714
C 679.524 735.195 564.122
C 681.617 735.905 561.959
C 683.385 736.822 559.171
C 685.490 739.614 557.466
C 688.066 740.093 555.054
C 690.183 740.631 552.181
C 692.281 741.179 549.723
C 694.632 741.524 546.738
C 696.745 742.139 545.003
C 699.498 741.727 543.263
C 702.587 741.433 541.568
C 705.121 739.552 539.687
C 707.216 737.974 538.297
C 709.638 736.248 536.146
C 711.691 734.739 534.503
C 715.332 732.790 535.095
C 718.454 730.869 534.603
C 719.557 727.795 533.213
C 721.988 725.697 532.048
C 723.875 723.356 531.637
C 726.146 720.963 531.989
C 726.814 717.398 532.282
C 729.782 715.123 532.487
C 731.740 712.292 531.571
C 733.151 709.399 533.035
C 735.895 707.190 533.347
C 735.874 703.593 533.971
C 736.833 700.194 534.489
C 738.499 697.994 535.660
C 740.047 695.213 536.439
C 740.838 691.883 538.335
C 740.065 688.663 539.737
C 740.761 686.300 541.517
C 740.341 683.600 543.573
C 740.212 680.234 544.050
C 739.345 678.588 547.991
C 739.454 675.835 551.057
C 736.685 674.403 552.982
C 735.539 672.170 554.943
C 733.599 670.830 557.716
C 732.694 669.632 560.311
C 730.943 668.435 563.071
C 728.568 667.810 565.011
C 725.932 666.334 566.801
C 724.527 665.843 570.361
C 722.916 664.790 573.636
C 720.303 665.845 575.618
C 718.369 667.553 578.577
C 715.969 668.097 580.626
C 713.228 668.150 582.704
C 710.978 668.879 585.032
C 709.353 670.530 587.431
C 707.054 672.090 589.334
C 704.321 673.491 590.504
C 702.196 674.832 593.577
C 699.456 675.486 595.521
C 697.948 678.966 596.451
C 696.672 682.114 598.415
C 694.219 684.403 598.166
C 691.683 686.673 598.868
C 690.227 689.577 599.418
C 689.014 692.680 600.253
C 686.996 695.483 600.813
C 685.831 698.450 600.268
C 683.217 701.054 599.925
C 682.951 704.633 599.749
C 682.754 708.706 600.625
C 683.295 712.178 599.019
C 682.729 715.019 597.741
C 682.764 718.269 596.843
C 682.834 721.259 595.443
C 684.347 724.648 594.431
C 686.174 726.796 593.167
C 688.006 728.902 591.848
C 689.104 731.610 590.204
C 689.130 734.357 587.606
C 692.144 736.078 586.248
C 693.710 738.854 584.818
C 695.502 739.831 582.176
C 698.601 741.580 580.606
C 699.416 743.931 577.802
C 701.165 745.866 576.058
C 703.601 746.602 573.880
C 706.119 747.079 571.728
C 707.536 747.494 568.542
C 710.664 748.064 567.194
C 714.165 749.695 565.782
C 716.301 749.173 563.840
C 718.992 748.544 561.035
C 721.225 748.476 559.045
C 723.927 747.743 556.672
C 726.820 746.875 555.503
C 729.140 745.376 553.925
C 731.249 743.203 552.660
C 733.619 741.155 551.672
C 735.806 738.576 550.371
C 737.975 736.406 549.049
C 739.929 734.026 548.264
C 742.091 730.861 549.322
C 743.916 728.184 548.429
C 746.064 725.869 547.555
C 748.484 723.843 547.880
C 751.035 721.036 548.551
C 751.185 718.244 549.956
C 751.987 714.957 550.710
C 752.888 712.265 552.538
C 753.553 708.587 553.469
C 754.118 705.602 554.774
C 755.455 703.662 558.107
C 755.882 701.267 559.470
C 755.218 697.927 561.898
C 755.284 695.338 563.457
C 755.965 692.483 565.295
C 756.389 690.103 567.621
C 755.832 687.605 569.759
C 754.291 684.786 570.903
C 753.005 682.276 572.730
C 751.460 679.810 574.121
C 750.137 677.294 576.246
C 748.620 674.633 577.534
C 747.621 672.342 579.456
C 746.350 670.496 582.328
C 745.642 667.644 583.752
C 744.339 666.395 586.768
C 741.930 665.594 588.933
C 738.983 663.339 591.099
C 736.391 660.531 592.482
C 736.223 656.629 593.134
C 735.736 652.644 594.508
C 734.704 649.791 596.366
C 734.455 645.521 597.575
C 732.309 644.162 599.989
C 731.663 643.856 603.604
C 733.577 640.820 605.221
C 733.624 640.204 608.710
C 734.216 640.674 611.926
C 735.416 639.450 614.423
C 735.910 637.901 618.117
C 737.103 636.878 620.551
C 736.496 636.627 624.171
C 739.908 636.488 626.828
C 741.566 634.172 628.823
C 743.867 632.556 631.001
C 745.797 631.041 632.816
C 749.881 628.520 632.771
C 750.847 627.831 636.064
C 750.472 625.905 639.287
C 750.466 624.334 641.732
C 749.982 622.472 644.575
C 748.603 619.975 646.173
C 750.093 617.227 649.501
C 750.253 615.100 651.562
C 749.438 612.174 653.185
C 748.347 609.426 655.329
C 752.072 607.937 657.728
C 752.355 605.729 659.484
C 752.261 601.871 660.324
C 754.043 599.495 659.990
C 754.618 596.425 660.843
C 755.968 593.328 660.355
C 757.744 590.190 661.364
C 759.565 586.862 660.673
C 760.629 583.802 660.608
C 763.011 580.791 659.637
C 763.702 576.364 658.494
C 764.035 573.602 658.219
C 764.731 570.469 658.146
C 764.857 567.058 657.894
C 765.154 563.766 658.029
C 766.643 559.660 656.007
C 767.092 556.733 657.718
C 767.026 554.209 661.612
C 766.681 551.710 663.292
C 768.995 548.335 664.253
C 768.677 544.155 663.524
C 768.560 541.503 666.124
C 769.172 537.550 665.406
C 770.222 534.563 666.375
C 768.599 532.049 668.866
C 767.928 528.709 670.319
C 767.589 525.895 672.431
C 767.193 524.784 676.204
C 767.287 521.676 677.775
C 767.175 519.732 679.478
C 767.472 517.492 682.034
C 767.029 515.372 682.663
C 766.518 513.524 684.906
C 766.399 512.302 687.944
C 766.910 512.412 691.423
C 768.739 511.738 693.902
C 770.469 510.667 696.631
C 772.098 509.479 699.666
C 773.426 506.929 701.845
C 773.917 506.963 705.215
C 774.935 507.687 708.782
C 774.803 508.193 711.393
C 774.561 509.787 715.346
C 774.679 510.433 719.101
C 775.800 508.401 721.652
C 776.798 507.046 724.679
C 780.214 506.501 727.640
C 781.017 503.870 730.501
C 782.638 501.396 732.991
C 783.379 499.002 736.805
C 784.591 496.493 738.357
C 786.131 495.287 741.100
C 787.151 493.182 743.487
C 787.620 490.728 746.404
C 787.625 488.570 749.486
C 788.388 486.135 752.157
C 790.403 483.728 754.486
C 791.549 481.863 756.475
C 795.199 479.520 757.492
C 796.928 478.081 760.366
C 798.980 476.740 763.117
C 802.065 474.723 764.233
C 802.298 473.144 767.386
C 803.354 471.029 771.092
C 805.001 468.775 772.482
C 805.978 465.212 773.929
C 807.497 463.201 774.954
C 809.121 462.946 778.411
C 812.004 461.063 780.432
C 814.130 459.086 782.177
C 813.897 456.986 785.271
C 814.715 454.762 788.576
C 816.619 452.234 790.149
C 816.184 451.032 792.936
C 816.807 448.453 795.694
C 819.188 447.372 798.489
C 819.667 445.207 801.957
C 821.488 441.540 801.994
C 823.057 438.871 803.680
C 825.578 437.236 806.522
C 827.085 433.522 807.770
C 828.838 433.255 810.300
C 829.977 432.020 813.470
C 831.853 433.612 817.348
C 833.408 433.547 821.115
C 832.725 434.647 824.217
C 834.364 434.447 827.521
C 835.937 435.023 830.766
C 837.013 434.017 833.291
C 835.025 432.534 836.668
C 835.876 430.980 839.373
C 835.265 427.636 840.448
C 833.074 425.187 842.353
C 832.147 422.271 844.397
C 833.218 419.944 846.809
C 835.357 418.696 849.682
C 836.153 416.302 851.849
C 835.945 413.106 854.720
C 838.144 412.372 857.960
C 839.265 410.081 859.707
C 841.418 409.872 862.050
C 843.444 408.395 864.052
C 846.650 406.626 864.481
C 850.230 404.755 863.275
N -56.958 -10.856 30.010
N 104.672 355.211 135.740
N 261.507 16.328 60.035
N 295.038 95.571 -0.694
N 307.058 172.650 417.701
N 207.248 180.261 399.848
N 292.862 83.141 402.857
N 358.628 332.730 246.681
N 303.550 375.802 356.402
N 567.062 345.248 577.359
N 551.460 430.875 510.174
N 465.823 417.938 635.967
N 712.161 707.994 566.537
