# Supplementary material for: Impact of DNA methylation on 3D genome structure
Source: Nat Commun. 2021 May 28;12:3243. doi: 10.1038/s41467-021-23142-8 (PMC8163762; doi:10.1038/s41467-021-23142-8)
Supplement: Supplementary file 7 — Supplementary Software 2 [file 41467_2021_23142_MOESM7_ESM.zip › Supplementary_Software2/test/output_pos/cartnucl_000000_000017.xyz]

2888
generated by Juergen Walther
C 0.000 0.000 0.000
C 0.599 1.012 3.600
C -0.968 1.721 6.663
C -1.530 0.535 10.011
C -2.428 0.347 12.950
C -3.124 -1.655 15.660
C -3.246 -2.277 18.847
C -4.483 -4.437 21.374
C -5.302 -6.138 24.149
C -6.217 -7.577 27.003
C -6.514 -10.105 29.176
C -7.365 -12.233 31.599
C -7.781 -14.608 34.070
C -8.611 -16.562 36.546
C -9.597 -18.620 38.854
C -10.712 -20.849 41.017
C -13.080 -21.950 43.359
C -15.677 -23.407 45.084
C -17.759 -25.281 47.244
C -19.074 -27.588 49.544
C -21.222 -29.141 50.970
C -24.200 -29.333 53.698
C -26.794 -31.260 55.289
C -29.498 -33.142 56.759
C -31.825 -34.990 57.921
C -34.348 -36.908 59.455
C -36.721 -38.719 60.711
C -40.162 -39.795 60.614
C -43.337 -40.320 59.873
C -45.968 -41.432 58.686
C -48.588 -43.277 57.474
C -52.155 -44.658 58.184
C -55.133 -45.691 56.525
C -57.875 -47.332 54.848
C -60.503 -48.637 53.387
C -63.370 -50.208 51.420
C -65.862 -50.923 50.358
C -68.373 -51.031 48.246
C -71.211 -50.992 46.137
C -72.842 -50.852 42.847
C -74.137 -50.590 40.189
C -75.819 -50.775 36.932
C -77.177 -50.766 34.223
C -79.074 -48.041 31.698
C -80.826 -46.462 28.848
C -80.550 -46.168 25.321
C -81.808 -45.403 22.238
C -82.305 -44.172 19.510
C -82.903 -42.113 16.978
C -81.602 -40.444 14.018
C -82.875 -38.238 11.273
C -83.311 -37.243 7.881
C -82.670 -34.475 5.775
C -83.762 -32.298 3.211
C -81.791 -30.647 0.621
C -80.757 -28.713 -2.196
C -80.746 -26.297 -3.971
C -80.446 -24.077 -6.362
C -78.963 -21.083 -8.399
C -76.362 -19.232 -10.054
C -75.313 -16.683 -11.335
C -73.103 -14.291 -12.374
C -71.193 -12.884 -14.813
C -68.668 -9.441 -13.938
C -66.615 -5.950 -14.711
C -63.123 -5.109 -13.991
C -60.567 -3.267 -14.452
C -57.596 -1.377 -13.531
C -55.599 0.778 -12.933
C -52.859 2.695 -11.967
C -50.093 3.468 -10.723
C -46.722 4.268 -10.149
C -44.423 6.787 -8.344
C -41.744 9.153 -7.060
C -39.609 9.325 -4.361
C -38.121 10.409 -0.894
C -35.891 10.892 1.353
C -33.126 11.404 3.334
C -31.044 12.129 5.814
C -29.922 12.900 8.860
C -28.322 12.983 11.821
C -26.464 12.311 14.447
C -24.604 13.523 17.738
C -22.175 13.733 20.139
C -22.431 12.744 23.908
C -22.457 12.831 27.830
C -21.630 10.811 30.391
C -20.486 9.558 33.425
C -20.594 8.456 36.528
C -20.931 7.637 39.846
C -20.520 6.326 43.064
C -21.173 4.415 45.589
C -20.392 2.145 48.412
C -22.006 0.748 51.304
C -23.660 0.108 55.077
C -26.246 -2.098 56.916
C -27.516 -4.320 58.781
C -29.394 -6.084 60.955
C -31.296 -8.174 62.663
C -34.498 -9.424 64.391
C -37.403 -10.354 64.889
C -40.304 -11.315 65.325
C -42.979 -13.064 66.339
C -45.023 -16.100 67.288
C -48.722 -16.447 66.993
C -51.765 -17.831 68.005
C -54.399 -19.562 66.905
C -58.235 -20.059 66.501
C -60.787 -22.793 66.761
C -63.640 -24.092 66.882
C -66.572 -25.073 65.592
C -69.435 -25.913 64.078
C -71.613 -28.089 62.389
C -74.828 -28.014 61.132
C -78.899 -28.163 60.571
C -80.895 -28.680 58.484
C -83.512 -29.641 55.703
C -85.826 -30.299 53.925
C -88.293 -30.861 51.265
C -90.550 -30.285 49.015
C -92.118 -30.107 46.253
C -93.097 -29.546 43.172
C -94.284 -28.676 40.235
C -95.133 -27.984 36.782
C -96.177 -27.445 33.654
C -96.803 -26.485 30.690
C -96.749 -23.639 27.915
C -97.147 -22.732 24.703
C -97.989 -21.781 21.682
C -98.901 -19.796 19.382
C -99.446 -17.215 16.574
C -97.824 -15.087 14.953
C -96.657 -13.059 12.394
C -95.602 -10.275 10.802
C -94.082 -8.037 8.060
C -92.733 -5.747 6.093
C -92.039 -1.746 5.686
C -90.855 0.344 4.269
C -88.029 3.143 2.978
C -86.401 5.298 1.622
C -85.078 8.044 -0.022
C -83.660 10.936 -0.961
C -81.415 13.273 -1.750
C -78.442 14.441 -2.944
C -75.665 16.198 -3.647
C -72.803 17.459 -4.436
C -69.918 19.451 -4.985
C -67.008 20.702 -5.991
C -64.553 22.595 -6.568
C -61.860 25.024 -6.234
C -59.492 26.807 -7.603
C -57.033 29.155 -6.707
C -54.827 31.776 -6.087
C -51.191 33.060 -7.506
C -49.227 34.365 -6.951
C -46.959 35.994 -7.993
C -46.751 37.359 -11.099
C -45.959 39.048 -14.065
C -44.774 43.018 -15.759
C -43.769 45.548 -16.789
C -41.831 49.493 -16.723
C -40.004 52.443 -17.398
C -35.755 54.225 -17.074
C -33.581 56.321 -17.961
C -29.748 56.962 -19.945
C -25.894 57.242 -20.217
C -21.791 57.831 -19.352
C -18.274 59.380 -19.452
C -15.310 61.587 -19.420
C -13.543 62.600 -22.581
C -10.791 64.892 -24.206
C -7.076 65.352 -24.374
C -3.936 66.236 -25.456
C -1.305 68.009 -26.374
C 1.269 69.345 -29.137
C 3.001 71.132 -30.977
C 6.447 72.247 -33.369
C 9.634 73.548 -35.596
C 13.261 73.612 -38.743
C 15.402 75.185 -40.013
C 18.384 76.069 -41.699
C 21.226 77.751 -43.756
C 24.308 79.305 -43.655
C 27.971 78.945 -43.130
C 31.601 79.682 -42.301
C 32.369 81.932 -38.928
C 35.435 83.360 -37.358
C 38.979 84.034 -37.479
C 42.154 84.525 -38.946
C 45.059 84.016 -40.067
C 48.769 83.950 -40.838
C 52.061 84.436 -39.254
C 55.499 84.236 -40.033
C 58.418 82.706 -40.317
C 61.182 84.637 -40.839
C 63.633 87.563 -42.038
C 67.369 88.749 -42.704
C 69.170 91.607 -43.458
C 72.173 92.845 -41.915
C 75.056 94.713 -40.595
C 76.854 97.119 -38.091
C 79.366 99.162 -35.995
C 81.935 101.603 -34.915
C 84.854 102.766 -33.779
C 85.356 105.653 -34.483
C 86.094 108.800 -34.265
C 86.715 111.521 -33.017
C 90.769 113.548 -32.251
C 92.497 117.164 -33.336
C 92.107 119.956 -29.862
C 93.944 122.243 -28.727
C 92.963 125.302 -25.931
C 92.403 128.293 -26.958
C 93.644 130.380 -23.794
C 94.218 133.048 -21.743
C 96.152 136.679 -21.623
C 97.709 138.022 -18.557
C 99.860 139.133 -16.361
C 101.722 141.605 -15.451
C 102.513 144.386 -13.262
C 104.362 145.669 -9.542
C 106.696 147.027 -6.210
C 107.227 148.776 -2.568
C 109.009 150.621 -0.406
C 108.404 152.207 2.324
C 109.828 154.185 4.593
C 111.824 156.969 6.173
C 112.088 159.704 7.937
C 112.689 162.835 9.974
C 113.791 165.408 12.032
C 114.843 167.513 14.607
C 116.117 169.555 17.563
C 117.347 172.045 20.441
C 118.520 174.083 22.917
C 118.750 175.393 26.247
C 119.553 176.464 30.044
C 120.108 179.472 32.708
C 121.894 180.352 36.087
C 123.034 183.779 38.395
C 123.398 185.467 41.012
C 124.085 187.246 44.059
C 125.754 186.989 47.964
C 126.220 188.625 51.692
C 126.716 189.887 55.051
C 126.303 191.487 57.273
C 125.082 193.940 58.566
C 124.733 197.073 60.612
C 123.670 197.935 63.368
C 122.658 200.605 65.339
C 122.536 202.443 68.282
C 121.822 205.374 70.110
C 121.806 207.694 73.351
C 122.687 208.690 76.124
C 124.505 209.874 78.844
C 125.640 210.265 80.937
C 127.854 212.042 83.904
C 128.532 213.239 88.182
C 128.791 214.567 91.825
C 129.018 214.759 95.294
C 129.987 214.999 98.254
C 131.325 215.215 101.187
C 132.598 216.220 104.553
C 133.454 216.818 108.883
C 134.449 215.956 112.741
C 136.153 215.062 115.220
C 137.910 213.741 117.308
C 139.703 213.413 119.681
C 141.761 212.427 122.923
C 144.714 210.911 124.930
C 146.528 210.318 126.683
C 148.984 210.980 129.936
C 149.675 208.958 132.003
C 149.094 209.149 136.307
C 150.521 207.471 139.343
C 151.583 206.127 142.274
C 153.293 207.266 145.277
C 156.236 206.029 147.826
C 160.522 204.539 149.862
C 160.514 203.220 154.103
C 162.498 202.735 156.364
C 164.842 200.619 158.305
C 167.036 197.934 159.752
C 170.224 197.082 161.025
C 173.711 196.565 161.986
C 173.967 193.001 165.135
C 175.820 189.373 166.465
C 177.730 188.736 169.014
C 178.028 188.783 172.548
C 178.850 188.537 175.793
C 179.900 188.449 178.946
C 179.769 187.565 182.172
C 180.043 187.279 185.484
C 180.223 186.502 188.843
C 180.656 186.240 192.064
C 180.882 186.123 195.300
C 180.874 186.098 198.600
C 181.653 187.562 201.691
C 181.720 189.238 204.697
C 181.868 190.227 208.089
C 181.892 190.342 211.600
C 181.712 191.621 214.319
C 183.335 193.867 217.263
C 182.986 195.419 220.494
C 182.571 197.109 223.655
C 181.982 198.510 226.461
C 181.604 200.008 229.625
C 181.107 201.448 232.482
C 180.020 204.350 234.328
C 178.854 207.286 235.288
C 177.011 209.611 236.164
C 174.658 211.704 237.513
C 173.948 214.489 240.135
C 171.782 217.245 240.768
C 169.214 219.596 241.716
C 167.039 221.906 242.540
C 164.295 224.447 243.294
C 162.823 226.743 243.936
C 160.987 229.427 243.490
C 159.225 232.462 243.059
C 156.766 234.607 241.370
C 154.881 236.365 239.898
C 152.222 238.452 238.467
C 150.123 240.199 237.152
C 149.944 243.256 234.319
C 148.767 245.881 231.994
C 146.398 246.332 229.389
C 144.542 248.285 227.287
C 143.326 249.608 224.843
C 142.802 251.247 222.006
C 141.863 251.064 218.495
C 141.225 253.416 215.652
C 139.367 254.726 212.910
C 139.739 255.350 209.448
C 139.229 257.492 206.682
C 138.606 256.613 203.195
C 137.927 256.737 199.692
C 138.252 257.784 196.902
C 138.015 258.607 193.739
C 138.661 258.501 189.881
C 138.912 256.931 186.656
C 139.777 256.961 183.742
C 140.811 255.815 180.692
C 140.129 254.891 177.489
C 143.303 253.439 174.880
C 145.260 252.733 171.320
C 146.649 249.601 170.024
C 147.768 247.861 167.603
C 149.968 245.505 165.913
C 152.027 244.197 164.169
C 154.259 242.058 162.571
C 155.927 239.492 161.914
C 157.172 236.487 160.590
C 160.388 234.798 159.289
C 163.150 232.798 157.618
C 165.428 230.382 158.537
C 168.831 228.717 159.569
C 170.995 226.387 159.949
C 173.028 223.613 159.951
C 175.513 221.455 160.373
C 178.364 220.110 161.465
C 180.730 218.120 162.799
C 182.363 215.715 164.332
C 185.753 213.773 165.035
C 187.863 211.145 165.630
C 189.943 210.419 168.855
C 192.880 209.782 171.377
C 193.469 207.936 174.128
C 194.951 205.949 176.564
C 196.478 205.165 179.376
C 198.335 204.646 182.218
C 199.850 203.293 185.067
C 200.363 202.871 188.231
C 200.973 200.946 191.338
C 202.020 201.516 194.729
C 204.220 202.204 198.204
C 203.866 203.618 201.782
C 203.632 203.793 204.935
C 203.882 204.623 208.193
C 203.569 205.457 211.373
C 203.726 207.762 214.449
C 203.220 210.103 216.402
C 202.648 212.443 218.333
C 201.989 214.226 221.095
C 200.468 215.034 224.461
C 199.705 218.437 225.776
C 199.260 220.677 228.418
C 197.063 222.799 229.767
C 196.108 226.303 231.158
C 194.242 227.799 234.045
C 193.215 230.045 235.981
C 191.360 232.710 236.805
C 189.441 235.393 237.363
C 186.550 237.054 238.468
C 185.406 240.304 238.701
C 184.550 244.162 239.837
C 182.500 246.234 239.504
C 179.590 248.872 239.228
C 177.645 251.145 239.302
C 175.105 253.744 238.786
C 173.650 256.427 237.702
C 171.609 258.432 236.311
C 169.641 260.060 234.251
C 167.970 261.954 232.151
C 165.829 263.566 229.714
C 163.806 265.257 227.662
C 162.223 266.659 225.289
C 162.106 267.973 221.538
C 160.325 269.188 218.961
C 158.675 270.798 216.631
C 158.246 272.667 214.104
C 157.876 274.465 210.717
C 158.255 273.889 207.665
C 157.840 273.873 204.223
C 158.635 274.025 200.945
C 158.258 273.775 197.120
C 158.469 273.564 193.827
C 160.923 274.222 190.633
C 161.390 274.009 187.892
C 162.565 272.456 184.191
C 163.158 271.836 181.293
C 163.912 271.736 177.914
C 165.290 271.466 174.867
C 166.474 270.227 172.006
C 166.635 268.017 169.413
C 167.536 266.086 166.816
C 168.048 263.938 164.464
C 169.230 261.951 161.772
C 169.579 259.793 159.269
C 170.638 258.184 156.773
C 172.747 256.356 154.431
C 173.141 254.932 151.520
C 175.588 253.201 149.682
C 177.568 251.990 146.455
C 180.184 250.053 144.299
C 183.745 249.395 143.119
C 185.857 249.518 140.995
C 188.364 248.819 138.118
C 190.911 247.798 135.457
C 194.173 250.195 135.286
C 198.846 251.962 136.238
C 200.287 252.906 133.679
C 201.952 253.912 131.588
C 204.599 252.758 129.603
C 205.733 252.440 126.141
C 207.910 252.183 123.957
C 210.626 252.498 121.850
C 214.208 250.525 121.405
C 217.326 249.449 121.383
C 220.504 250.003 120.886
C 223.838 249.703 119.734
C 226.143 249.161 116.978
C 229.254 248.282 114.976
C 231.351 245.489 115.174
C 233.605 241.952 115.200
C 234.898 240.099 116.169
C 237.758 238.286 117.423
C 239.884 236.509 118.068
C 242.476 234.812 116.626
C 245.025 233.456 116.954
C 248.336 232.981 113.550
C 252.254 232.582 113.959
C 255.392 231.152 113.017
C 258.219 228.974 113.495
C 261.237 226.656 113.763
C 263.321 224.747 112.107
C 265.854 224.407 108.884
C 268.357 223.665 107.050
C 270.312 222.016 104.843
C 271.897 219.566 103.613
C 274.086 218.732 101.553
C 277.755 217.490 101.073
C 280.233 217.244 99.062
C 281.986 214.725 97.456
C 282.579 212.527 94.906
C 284.681 210.514 92.931
C 287.615 208.397 92.092
C 290.335 205.835 90.389
C 292.915 204.261 88.857
C 296.632 203.827 87.515
C 299.100 203.534 86.291
C 302.056 204.067 83.162
C 305.110 203.018 82.593
C 308.469 202.151 81.585
C 311.819 202.676 80.775
C 315.273 201.841 79.547
C 317.085 200.366 78.521
C 318.159 197.960 76.014
C 319.810 195.823 74.210
C 320.872 193.268 73.055
C 322.147 190.511 71.458
C 324.138 187.438 70.119
C 325.149 186.238 65.448
C 326.074 183.234 62.391
C 326.768 179.629 61.002
C 327.481 177.641 59.269
C 327.898 174.328 57.610
C 327.963 173.236 54.823
C 326.599 170.925 53.106
C 326.586 168.902 49.954
C 325.200 166.947 48.143
C 321.621 165.615 45.368
C 320.811 163.193 42.921
C 319.679 161.163 40.682
C 315.894 159.778 39.279
C 315.182 157.414 36.908
C 312.843 155.777 36.437
C 309.331 154.427 35.762
C 306.726 153.317 35.294
C 302.879 153.647 35.295
C 299.050 153.942 35.477
C 296.173 152.293 36.593
C 293.210 151.131 36.074
C 291.254 148.549 37.773
C 288.490 146.174 38.169
C 286.089 143.520 38.475
C 282.726 142.773 39.959
C 279.047 142.027 40.729
C 276.259 139.473 41.077
C 273.791 138.079 40.715
C 270.937 136.335 40.965
C 267.307 135.229 40.173
C 263.787 134.805 40.169
C 261.073 134.237 39.159
C 258.866 133.209 37.620
C 255.279 131.995 37.716
C 252.857 130.449 38.536
C 250.823 127.445 39.676
C 248.082 124.949 40.158
C 245.219 124.092 39.568
C 241.689 123.667 39.469
C 238.580 122.150 38.456
C 235.652 120.506 36.869
C 232.918 120.702 36.395
C 230.758 119.141 33.689
C 230.758 117.993 30.561
C 230.013 115.881 28.292
C 230.512 112.545 26.563
C 230.178 109.808 25.359
C 228.896 106.261 24.988
C 226.508 103.951 24.570
C 225.816 101.396 24.263
C 225.553 97.941 24.476
C 223.080 95.330 23.712
C 221.622 92.161 22.579
C 218.594 88.735 21.279
C 218.984 85.544 19.459
C 218.668 82.003 21.129
C 217.645 78.869 20.828
C 215.359 76.230 20.650
C 213.750 72.982 21.053
C 212.023 69.927 20.855
C 211.753 66.532 20.197
C 211.226 63.623 19.728
C 211.221 60.765 22.127
C 211.404 57.858 23.153
C 212.559 54.328 22.488
C 212.132 50.629 22.555
C 211.125 46.915 22.022
C 210.466 43.753 20.797
C 210.297 40.972 19.620
C 208.112 37.785 18.786
C 208.114 33.802 17.357
C 206.317 30.758 17.907
C 205.807 26.798 19.749
C 205.078 23.542 20.283
C 201.385 21.579 19.103
C 201.893 17.669 19.105
C 201.408 13.870 20.005
C 199.235 11.934 19.864
C 197.706 9.254 19.114
C 195.430 5.927 18.272
C 193.732 2.990 18.286
C 192.788 -0.418 18.229
C 190.795 -3.967 17.421
C 188.993 -7.134 18.749
C 188.038 -10.192 20.951
C 187.467 -12.846 21.296
C 185.247 -15.802 21.436
C 186.850 -18.443 23.107
C 188.687 -21.465 23.272
C 190.040 -23.795 24.257
C 188.175 -27.330 26.658
C 188.352 -30.683 27.662
C 190.236 -34.231 28.967
C 191.462 -37.187 29.526
C 191.363 -40.067 31.594
C 191.665 -43.033 33.136
C 192.245 -45.916 34.686
C 191.430 -48.900 35.965
C 191.206 -51.769 37.652
C 190.702 -54.901 39.014
C 190.643 -57.735 40.626
C 190.448 -60.441 42.408
C 190.067 -63.077 44.356
C 191.001 -65.020 47.123
C 191.372 -66.562 50.178
C 191.512 -68.794 52.918
C 191.190 -71.536 55.091
C 191.215 -72.979 57.733
C 193.239 -74.663 60.801
C 193.157 -76.319 63.998
C 193.074 -77.827 67.275
C 192.761 -79.148 70.163
C 192.639 -80.770 73.286
C 192.419 -82.140 76.211
C 192.331 -81.763 79.797
C 192.280 -80.639 82.901
C 191.384 -79.553 85.656
C 189.879 -78.804 88.641
C 190.005 -79.223 92.506
C 189.005 -77.620 95.525
C 187.446 -76.351 98.522
C 186.246 -75.128 101.317
C 184.619 -73.552 104.387
C 184.078 -72.411 106.888
C 183.473 -70.089 109.128
C 183.068 -67.620 111.627
C 181.820 -64.394 112.869
C 180.928 -61.722 113.801
C 179.447 -58.669 115.202
C 178.337 -56.060 116.273
C 179.657 -52.164 116.966
C 179.840 -48.583 117.878
C 178.129 -45.536 117.257
C 177.407 -42.271 117.957
C 177.069 -39.259 117.812
C 177.529 -35.988 117.504
C 176.986 -32.996 115.506
C 177.616 -29.313 115.767
C 176.717 -25.872 115.595
C 177.679 -22.910 113.918
C 178.339 -19.438 114.033
C 177.815 -16.925 111.438
C 177.626 -13.862 109.614
C 178.634 -11.200 108.672
C 179.082 -8.183 107.475
C 180.060 -5.371 104.937
C 180.044 -3.698 101.754
C 181.171 -1.634 99.827
C 182.017 -0.126 96.878
C 181.391 2.157 94.433
C 184.034 2.486 90.984
C 185.951 4.340 87.840
C 186.169 3.312 84.330
C 186.795 3.986 81.281
C 188.097 3.419 77.930
C 189.676 3.484 75.382
C 191.081 2.948 72.243
C 191.699 1.618 69.478
C 191.836 0.722 66.085
C 194.282 -0.125 63.224
C 196.233 -0.697 60.016
C 197.295 -3.394 58.153
C 199.664 -6.142 56.654
C 200.713 -8.330 54.564
C 201.515 -10.407 51.942
C 202.920 -12.640 49.929
C 204.898 -15.098 48.847
C 206.158 -17.931 47.535
C 206.565 -20.910 46.206
C 208.852 -23.536 44.302
C 209.714 -26.034 42.127
C 210.988 -29.626 42.978
C 213.158 -32.881 43.267
C 212.688 -36.212 43.349
C 213.016 -39.645 42.915
C 213.806 -42.766 43.613
C 214.996 -45.878 44.449
C 215.552 -49.320 44.737
C 215.511 -52.217 46.173
C 214.989 -55.878 46.402
C 215.793 -58.607 48.598
C 217.691 -61.703 50.649
C 217.513 -63.705 53.948
C 217.017 -66.050 56.018
C 217.204 -68.289 58.531
C 216.886 -70.288 61.141
C 217.573 -71.588 64.695
C 217.790 -71.769 67.773
C 217.949 -71.912 70.852
C 217.723 -72.978 74.024
C 216.266 -74.762 77.023
C 216.725 -73.803 80.595
C 216.883 -74.603 83.991
C 215.533 -73.889 86.959
C 215.846 -72.879 90.702
C 214.389 -73.816 94.027
C 214.094 -73.870 97.150
C 213.323 -72.562 100.136
C 212.529 -71.014 102.994
C 210.393 -70.127 105.637
C 210.562 -68.269 108.542
C 211.130 -66.902 112.379
C 210.081 -64.921 114.272
C 208.453 -62.423 116.844
C 207.532 -60.695 119.105
C 206.256 -58.141 121.413
C 206.070 -55.432 123.177
C 205.120 -52.646 124.386
C 204.166 -49.548 124.890
C 203.592 -46.371 125.500
C 202.515 -42.926 125.810
C 201.535 -39.784 126.381
C 200.882 -36.674 126.430
C 201.693 -32.971 125.229
C 200.809 -29.733 125.063
C 200.171 -26.528 125.314
C 200.772 -23.414 125.343
C 201.496 -19.670 124.791
C 201.960 -17.660 122.439
C 201.954 -14.800 120.479
C 203.103 -12.362 118.445
C 203.084 -9.330 116.069
C 203.560 -6.885 113.895
C 206.416 -4.771 111.888
C 207.065 -2.846 109.976
C 207.956 -1.075 106.294
C 208.583 0.724 103.947
C 209.609 3.124 101.671
C 211.106 4.978 99.309
C 212.033 6.240 96.365
C 211.620 7.106 93.092
C 211.994 7.888 89.846
C 211.900 8.485 86.677
C 212.520 9.227 83.263
C 212.289 9.989 80.036
C 212.920 10.808 77.057
C 214.412 11.063 73.744
C 214.550 12.517 70.824
C 216.333 12.316 67.801
C 215.822 12.812 62.931
C 217.576 13.816 60.058
C 219.391 14.601 56.681
C 221.256 14.498 54.423
C 223.839 14.010 52.065
C 224.456 15.479 47.848
C 225.911 14.323 44.942
C 227.719 12.166 43.318
C 229.612 12.397 41.105
C 232.003 13.118 39.526
C 232.564 12.795 35.242
C 234.658 13.278 31.894
C 236.356 12.504 29.554
C 238.641 12.023 26.918
C 240.010 11.161 24.392
C 242.955 11.449 22.535
C 243.960 11.563 19.698
C 244.021 13.892 16.882
C 245.483 15.699 14.108
C 246.485 14.174 11.925
C 245.883 13.248 8.041
C 246.994 10.748 5.238
C 248.983 9.378 2.732
C 250.857 7.341 0.770
C 251.617 4.131 -0.474
C 254.520 2.832 -1.507
C 256.721 0.584 -3.631
C 259.403 -0.858 -4.485
C 261.446 -0.239 -8.412
C 264.440 -0.983 -9.429
C 266.623 -3.565 -10.502
C 269.087 -5.546 -11.631
C 271.691 -7.403 -12.536
C 273.347 -9.592 -14.452
C 275.388 -11.882 -15.760
C 277.377 -14.059 -17.556
C 279.502 -16.210 -18.777
C 281.462 -18.534 -19.916
C 283.261 -21.060 -21.043
C 285.604 -23.626 -20.563
C 287.304 -26.569 -20.015
C 289.284 -29.493 -20.209
C 291.225 -32.222 -21.272
C 292.562 -34.909 -21.047
C 295.530 -37.251 -19.616
C 297.006 -40.526 -19.349
C 298.387 -43.835 -18.946
C 299.430 -46.843 -18.727
C 300.844 -50.059 -18.493
C 301.990 -53.076 -18.236
C 302.090 -56.196 -16.430
C 301.638 -58.691 -14.314
C 300.575 -61.215 -12.878
C 299.342 -64.266 -11.924
C 300.181 -67.746 -10.402
C 298.714 -70.419 -8.560
C 297.082 -73.373 -7.283
C 295.713 -76.019 -5.916
C 293.827 -78.989 -4.438
C 292.946 -81.136 -2.870
C 291.164 -82.786 -0.661
C 289.453 -84.551 1.880
C 286.469 -85.345 3.873
C 284.085 -85.862 5.564
C 281.076 -86.931 7.374
C 278.600 -87.672 8.956
C 276.899 -86.808 12.666
C 274.640 -86.662 15.592
C 271.232 -86.031 16.358
C 268.528 -86.128 18.444
C 266.172 -85.390 20.208
C 264.181 -84.130 22.543
C 261.473 -81.834 23.343
C 259.383 -80.911 26.310
C 256.327 -80.262 28.020
C 254.744 -77.667 29.829
C 252.803 -76.655 32.607
C 250.374 -73.941 32.829
C 247.889 -71.642 33.964
C 246.633 -69.756 35.927
C 244.705 -67.775 37.686
C 243.135 -64.449 39.019
C 241.580 -61.221 38.712
C 240.710 -58.563 39.902
C 239.907 -55.245 40.096
C 237.584 -52.760 40.170
C 238.813 -48.587 40.404
C 238.504 -44.591 41.374
C 238.958 -41.649 39.239
C 238.570 -38.534 38.697
C 239.488 -35.194 37.583
C 240.257 -32.300 37.417
C 241.252 -29.100 36.478
C 242.289 -26.735 34.709
C 242.608 -23.895 32.668
C 244.589 -20.609 32.258
C 245.987 -17.142 31.586
C 248.397 -15.740 29.562
C 251.811 -14.161 28.436
C 253.830 -12.437 26.646
C 255.534 -10.311 24.546
C 257.846 -8.526 22.970
C 260.830 -7.398 21.995
C 263.541 -6.441 20.243
C 265.747 -5.838 17.883
C 268.970 -3.902 16.610
C 271.063 -2.252 14.463
C 274.568 -3.393 13.175
C 278.407 -3.601 12.391
C 280.406 -4.680 9.909
C 282.980 -5.013 7.596
C 285.797 -6.092 6.273
C 288.907 -7.135 5.253
C 291.734 -8.021 3.392
C 293.895 -10.024 2.061
C 296.106 -11.334 -0.609
C 298.837 -13.639 -0.989
C 302.580 -15.477 -1.039
C 304.241 -18.965 -1.015
C 305.771 -21.572 -1.959
C 307.762 -24.279 -2.231
C 309.240 -27.210 -2.597
C 311.054 -30.412 -1.477
C 311.698 -33.099 -0.093
C 312.275 -35.802 1.282
C 313.234 -38.964 1.850
C 313.803 -42.634 1.134
C 313.882 -45.384 3.648
C 314.955 -48.529 4.722
C 313.854 -51.513 5.736
C 313.814 -54.459 8.275
C 313.832 -58.208 8.275
C 314.031 -61.105 9.462
C 312.928 -63.732 11.225
C 311.626 -66.195 13.078
C 309.811 -69.155 13.600
C 308.980 -71.206 16.251
C 308.883 -74.047 19.222
C 306.985 -75.647 20.785
C 304.397 -77.949 22.659
C 302.809 -79.888 24.293
C 300.400 -81.804 26.293
C 298.588 -82.772 28.796
C 296.118 -83.529 30.653
C 293.343 -83.586 32.403
C 290.794 -83.568 34.475
C 287.668 -83.415 36.300
C 284.852 -83.530 38.093
C 282.228 -83.062 39.824
C 280.078 -80.767 42.257
C 277.176 -80.168 43.842
C 274.520 -79.850 45.736
C 272.777 -78.872 48.199
C 270.614 -77.176 50.899
C 269.261 -74.413 51.472
C 267.031 -71.973 52.517
C 265.902 -69.119 53.925
C 263.493 -66.273 54.891
C 261.868 -63.556 55.844
C 262.175 -60.137 58.050
C 261.066 -57.713 58.872
C 260.024 -53.664 58.942
C 258.936 -50.894 59.472
C 257.718 -47.883 60.673
C 257.204 -44.746 61.745
C 256.630 -41.461 61.823
C 255.346 -38.508 60.699
C 254.680 -35.292 59.993
C 253.823 -32.373 58.921
C 253.340 -28.920 58.258
C 252.263 -25.963 57.191
C 251.784 -22.873 56.781
C 252.268 -19.289 56.349
C 251.006 -16.288 56.102
C 252.049 -12.959 55.664
C 252.745 -10.076 52.824
C 252.990 -7.507 52.358
C 252.954 -4.629 51.345
C 252.452 -2.186 49.801
C 251.307 1.224 49.292
C 251.068 3.999 49.260
C 250.571 7.059 49.889
C 251.371 10.278 49.741
C 250.137 13.826 51.447
C 250.494 16.013 55.685
C 252.056 19.124 55.960
C 254.476 21.038 57.709
C 255.105 23.375 60.729
C 255.877 25.652 62.523
C 258.362 28.518 61.393
C 260.288 30.664 61.684
C 261.782 33.543 62.081
C 264.746 35.700 63.246
C 266.699 39.350 63.287
C 269.665 42.004 63.510
C 271.798 44.997 62.195
C 276.298 46.184 61.913
C 278.569 48.905 62.485
C 280.043 51.161 64.169
C 282.217 53.307 63.250
C 284.061 55.897 64.668
C 284.905 59.876 65.507
C 287.476 60.927 68.528
C 289.588 63.631 69.936
C 291.023 66.212 71.609
C 292.837 67.902 74.073
C 293.304 69.674 77.122
C 294.058 71.533 79.741
C 295.722 74.380 80.897
C 297.579 75.579 84.452
C 298.860 76.305 87.292
C 299.322 78.924 89.758
C 301.402 81.531 92.139
C 303.945 83.309 93.585
C 304.879 85.233 96.277
C 305.844 86.795 98.707
C 306.340 89.495 100.813
C 306.691 90.771 104.299
C 308.107 93.611 106.746
C 308.722 95.216 110.021
C 310.225 94.077 114.014
C 310.968 93.599 117.366
C 311.514 94.469 120.797
C 312.902 95.369 122.781
C 314.998 98.015 123.530
C 317.285 94.845 127.160
C 316.562 95.835 130.710
C 318.345 97.327 134.068
C 318.621 99.196 136.727
C 320.085 99.859 140.344
C 321.280 103.261 142.186
C 323.555 104.742 144.998
C 324.801 107.477 147.321
C 326.432 110.478 148.428
C 328.836 112.321 150.133
C 330.198 114.462 151.437
C 331.495 116.477 154.507
C 332.575 118.844 157.149
C 333.802 120.963 159.277
C 335.819 121.188 161.308
C 337.071 122.439 164.077
C 339.277 122.174 168.152
C 342.027 121.510 171.668
C 345.368 120.871 173.198
C 348.097 123.675 174.045
C 349.944 124.339 176.159
C 353.487 124.897 176.868
C 355.925 125.581 178.965
C 357.900 127.350 181.805
C 359.847 128.797 184.778
C 359.522 128.516 188.492
C 359.222 129.070 192.212
C 361.742 127.286 195.108
C 361.660 127.742 199.248
C 363.016 127.263 201.808
C 364.985 127.704 204.929
C 367.156 128.520 207.590
C 369.763 128.637 210.015
C 370.306 128.246 213.117
C 373.346 129.072 215.768
C 374.140 128.041 218.742
C 374.711 128.312 221.351
C 375.803 129.001 224.224
C 374.094 128.189 227.287
C 375.277 128.155 230.276
C 377.047 128.721 233.101
C 379.093 128.782 236.198
C 380.986 127.100 238.425
C 381.796 126.266 242.009
C 381.233 123.594 245.274
C 380.065 121.305 247.126
C 380.551 119.945 249.887
C 381.943 117.613 252.748
C 383.675 116.678 255.383
C 384.408 117.174 258.486
C 384.423 114.810 261.321
C 386.017 112.546 263.648
C 387.220 111.145 266.720
C 387.570 109.230 269.515
C 388.115 108.006 272.784
C 386.747 104.885 275.420
C 387.728 101.839 278.294
C 386.751 99.148 281.826
C 385.181 99.070 285.471
C 386.976 97.965 288.313
C 387.099 97.181 291.776
C 387.298 94.157 294.168
C 386.207 94.207 297.560
C 386.641 92.950 300.304
C 388.959 92.056 302.863
C 390.985 91.556 305.280
C 392.688 88.555 307.257
C 392.307 86.894 311.397
C 393.470 85.534 313.852
C 395.954 82.937 316.574
C 397.672 81.583 318.802
C 398.851 82.031 321.662
C 401.143 80.967 323.704
C 401.812 79.467 326.848
C 403.036 78.037 329.627
C 404.413 76.854 332.412
C 404.941 74.590 334.820
C 405.669 72.913 337.610
C 406.472 70.779 340.202
C 407.331 69.216 342.932
C 407.951 67.696 345.732
C 408.330 66.143 348.619
C 408.949 66.172 352.072
C 408.820 66.176 355.512
C 409.031 65.465 358.970
C 409.419 63.939 362.111
C 409.152 63.668 365.096
C 410.298 64.690 368.837
C 409.844 64.348 372.393
C 409.275 64.130 375.949
C 408.595 63.782 379.048
C 408.123 63.418 382.518
C 407.522 63.108 385.684
C 405.784 64.269 388.624
C 403.858 65.841 390.797
C 401.482 66.724 392.570
C 398.754 67.028 394.620
C 397.496 67.859 398.206
C 394.651 69.100 399.952
C 391.592 69.729 401.761
C 388.903 70.513 403.463
C 385.596 71.328 405.182
C 383.551 72.421 406.756
C 380.915 74.214 407.537
C 378.239 76.313 408.503
C 375.047 78.031 407.903
C 372.543 79.524 407.341
C 369.211 81.008 406.929
C 366.529 82.348 406.489
C 365.059 86.108 405.440
C 362.847 88.945 404.578
C 360.176 89.729 402.375
C 357.566 91.682 401.354
C 355.720 93.493 399.768
C 354.378 95.977 398.024
C 353.151 97.140 394.801
C 351.474 100.173 393.384
C 348.993 101.896 391.496
C 348.748 104.136 388.770
C 347.267 107.006 387.328
C 346.562 107.691 383.813
C 345.483 109.189 380.757
C 345.135 111.450 378.820
C 344.287 113.512 376.418
C 344.487 115.430 373.014
C 344.856 115.721 369.449
C 345.326 117.386 366.949
C 346.316 118.206 363.782
C 345.603 118.704 360.492
C 348.754 119.786 357.683
C 350.413 121.513 354.327
C 352.572 120.010 351.777
C 353.903 120.080 348.885
C 356.532 119.668 346.402
C 358.687 120.093 344.361
C 361.288 119.828 342.063
C 363.601 118.586 340.359
C 365.581 117.152 337.838
C 368.997 117.447 336.068
C 372.043 117.507 333.801
C 375.063 115.862 333.586
C 378.914 115.158 333.887
C 381.737 113.796 333.233
C 384.537 112.201 332.029
C 387.612 111.068 331.511
C 390.848 110.413 331.987
C 393.862 108.956 332.344
C 396.342 106.820 332.638
C 400.232 106.037 332.519
C 403.125 104.312 331.910
C 405.682 102.919 334.511
C 408.937 102.212 336.585
C 410.397 99.621 338.158
C 412.704 97.357 339.437
C 414.713 95.923 341.619
C 416.951 94.802 343.970
C 419.135 92.879 345.913
C 420.114 91.238 348.522
C 421.659 88.423 350.372
C 422.849 87.670 353.678
C 425.097 87.361 357.177
C 424.722 86.744 360.972
C 424.807 85.347 363.813
C 425.150 84.602 367.083
C 424.953 83.708 370.256
C 424.716 84.225 374.061
C 423.715 85.071 376.859
C 422.650 85.903 379.635
C 421.777 85.865 382.872
C 420.474 84.458 386.131
C 418.818 86.384 388.859
C 417.986 86.848 392.219
C 415.397 87.227 394.292
C 413.538 89.137 397.124
C 411.635 88.401 400.270
C 410.173 89.001 402.980
C 407.671 90.184 404.867
C 405.071 91.483 406.526
C 401.949 91.365 408.128
C 399.861 93.539 409.813
C 397.952 95.890 412.595
C 395.324 97.058 413.174
C 391.711 98.374 414.025
C 389.164 99.552 415.062
C 385.886 101.072 415.704
C 383.536 103.288 415.945
C 380.816 104.894 415.564
C 378.209 106.524 414.419
C 375.791 108.491 413.381
C 372.983 110.226 411.889
C 370.305 111.887 410.778
C 368.097 113.605 409.272
C 367.137 116.383 406.594
C 364.778 117.977 404.809
C 362.445 119.825 403.436
C 361.155 122.385 402.079
C 359.845 125.307 399.936
C 360.036 126.375 397.001
C 359.257 127.818 393.947
C 359.581 129.729 391.182
C 358.868 131.170 387.682
C 358.756 132.595 384.700
C 360.489 135.437 382.339
C 360.683 136.689 379.854
C 361.860 137.525 375.929
C 362.285 138.558 373.121
C 362.640 140.294 370.146
C 363.673 141.948 367.415
C 364.855 142.654 364.377
C 365.416 142.097 361.060
C 366.584 142.018 357.910
C 367.482 141.518 354.853
C 368.921 141.533 351.609
C 369.652 141.039 348.405
C 370.877 141.231 345.506
C 373.176 141.524 342.696
C 373.669 141.838 339.484
C 376.314 142.089 337.181
C 378.267 141.407 334.330
C 381.473 141.643 331.384
C 383.956 141.715 328.346
C 385.787 142.744 326.364
C 389.457 144.236 324.538
C 390.705 146.832 322.459
C 392.564 148.578 320.447
C 395.381 150.714 320.159
C 397.946 152.690 319.274
C 400.294 154.820 318.271
C 403.426 155.937 317.894
C 406.225 157.700 317.464
C 409.326 159.095 316.868
C 411.993 160.888 316.313
C 414.662 162.710 316.009
C 417.409 164.538 315.953
C 419.039 167.644 315.961
C 420.705 170.566 316.695
C 422.996 173.242 317.008
C 425.841 175.302 316.991
C 427.531 177.677 317.744
C 428.420 181.607 317.415
C 430.452 184.397 318.443
C 432.380 187.219 319.598
C 434.202 189.565 320.765
C 436.214 192.266 321.792
C 438.034 194.705 322.898
C 438.487 197.393 325.261
C 438.215 199.576 327.723
C 438.361 200.996 330.466
C 439.160 202.306 333.530
C 440.202 205.498 335.496
C 440.035 206.962 338.738
C 440.441 208.146 342.123
C 440.649 209.393 345.147
C 440.854 210.534 348.782
C 440.713 211.953 351.194
C 439.591 212.894 354.132
C 438.292 214.127 357.180
C 436.582 213.729 360.408
C 435.069 213.406 362.942
C 433.658 213.030 366.309
C 432.343 212.701 369.020
C 428.584 213.246 370.745
C 425.743 213.358 373.112
C 424.059 211.262 375.429
C 421.924 210.739 378.044
C 419.620 209.829 379.795
C 416.637 209.208 381.111
C 414.092 206.726 381.888
C 410.796 206.570 383.659
C 408.439 205.224 385.965
C 405.166 203.884 386.007
C 401.996 203.672 387.561
C 399.713 200.829 387.715
C 396.951 198.679 388.419
C 394.044 198.002 388.703
C 391.100 196.727 389.368
C 387.769 194.751 388.815
C 385.778 191.911 387.862
C 383.099 190.651 387.173
C 380.823 188.534 385.751
C 378.812 185.794 385.930
C 376.425 184.573 382.496
C 373.246 182.862 380.502
C 373.270 180.440 377.754
C 371.774 178.281 375.954
C 370.864 176.527 372.897
C 369.448 175.442 370.487
C 368.500 173.909 367.509
C 368.700 172.367 364.793
C 368.683 169.962 362.234
C 367.479 169.320 358.625
C 366.251 168.062 355.259
C 367.507 167.759 352.065
C 368.168 168.518 348.270
C 368.970 167.929 345.226
C 369.710 166.754 342.079
C 370.370 166.442 338.842
C 371.090 167.242 335.685
C 372.459 167.515 332.621
C 374.406 167.302 329.982
C 374.932 167.672 326.064
C 376.071 166.967 322.915
C 378.483 169.095 320.701
C 380.021 171.243 317.801
C 383.012 171.693 316.326
C 385.551 172.226 314.013
C 387.810 173.858 312.255
C 389.871 175.830 310.344
C 392.437 177.066 308.311
C 395.111 178.744 307.608
C 398.428 179.345 306.071
C 400.657 182.082 305.397
C 402.564 185.420 303.781
C 404.951 188.303 304.739
C 407.546 190.102 304.980
C 409.773 192.629 305.129
C 412.097 194.887 305.768
C 413.493 198.338 306.736
C 414.135 200.917 308.314
C 414.778 203.455 309.948
C 416.402 206.023 311.368
C 419.244 207.876 313.037
C 418.923 210.758 315.377
C 420.166 213.676 316.841
C 420.906 215.071 319.783
C 420.656 217.991 322.339
C 422.872 219.932 324.658
C 423.697 222.220 326.640
C 423.641 223.851 329.565
C 423.376 225.321 332.560
C 424.336 225.965 335.876
C 423.304 227.976 338.486
C 422.644 231.049 341.138
C 421.972 231.525 343.953
C 421.326 232.092 347.796
C 420.864 232.983 350.615
C 419.930 233.538 354.121
C 418.170 234.275 356.738
C 416.651 234.114 359.528
C 414.738 233.334 362.078
C 412.578 232.844 364.503
C 410.410 231.772 367.201
C 408.489 231.020 369.829
C 406.314 230.058 371.937
C 402.613 228.856 372.752
C 400.415 227.565 374.942
C 398.194 226.750 377.210
C 395.331 226.507 378.554
C 391.772 225.756 379.825
C 389.412 223.783 379.255
C 386.691 221.674 379.659
C 383.672 220.268 379.097
C 380.735 217.790 379.358
C 378.048 215.877 379.121
C 374.375 215.558 377.372
C 372.072 214.057 376.903
C 369.409 211.339 375.167
C 367.134 209.508 374.388
C 364.166 207.848 373.736
C 361.371 206.504 372.455
C 359.252 204.487 370.854
C 358.118 201.504 369.651
C 356.631 199.020 367.945
C 355.565 196.360 366.465
C 353.944 193.897 364.490
C 352.805 191.078 363.149
C 351.202 188.947 361.466
C 349.525 187.173 358.762
C 347.683 184.674 357.754
C 346.279 183.388 354.798
C 344.051 181.553 352.812
C 343.058 179.818 349.830
C 341.432 177.748 347.228
C 339.532 175.609 344.669
C 337.890 173.467 342.285
C 337.941 171.898 339.140
C 335.009 169.420 338.731
C 333.539 166.786 337.832
C 331.873 164.730 335.903
C 330.307 162.350 335.368
C 328.468 159.628 333.482
C 329.119 155.844 332.558
C 329.627 151.626 332.559
C 328.502 148.790 331.952
C 327.223 145.457 332.445
C 326.542 142.430 331.484
C 324.054 139.914 331.238
C 322.131 137.218 330.687
C 320.424 134.394 330.283
C 317.904 132.497 329.164
C 315.573 130.177 328.606
C 313.153 127.948 327.561
C 310.994 125.564 327.023
C 308.688 123.312 326.641
C 306.180 121.185 326.362
C 304.322 118.447 327.526
C 302.061 116.282 328.957
C 299.570 113.874 329.669
C 296.920 111.573 329.510
C 294.722 109.819 330.585
C 293.514 106.459 332.480
C 290.814 104.473 333.799
C 288.122 102.570 335.264
C 285.590 101.056 336.482
C 282.923 99.142 337.754
C 280.411 97.522 339.000
C 278.262 96.853 341.818
C 276.733 96.813 344.744
C 274.836 97.401 347.116
C 272.251 98.093 349.255
C 269.761 96.648 351.871
C 267.832 97.593 354.712
C 265.406 98.681 357.153
C 263.333 99.554 359.537
C 260.938 100.881 362.194
C 259.460 101.343 364.530
C 258.565 102.744 367.360
C 257.703 104.044 370.533
C 257.352 106.776 372.966
C 257.217 108.973 374.957
C 256.542 111.695 377.325
C 256.148 113.952 379.309
C 258.138 115.607 382.580
C 259.099 117.733 385.451
C 259.526 121.162 386.263
C 259.885 123.724 388.495
C 260.929 126.089 390.083
C 262.717 128.153 391.968
C 264.772 131.152 392.121
C 266.481 133.233 394.724
C 267.332 136.277 396.366
C 270.192 138.171 397.228
C 271.929 140.126 399.608
C 274.181 142.943 399.045
C 276.395 145.709 399.485
C 278.708 147.162 400.719
C 280.942 149.302 401.798
C 284.291 151.320 401.947
C 286.924 153.377 400.616
C 289.697 154.606 400.812
C 292.701 155.914 399.836
C 294.700 158.596 399.211
C 298.766 158.034 397.751
C 302.752 158.930 397.189
C 304.684 159.039 394.078
C 307.274 159.938 392.457
C 310.021 159.609 390.093
C 312.704 159.315 388.786
C 315.400 158.881 386.629
C 317.021 158.308 384.013
C 318.877 158.530 381.040
C 321.983 157.114 379.240
C 325.078 156.313 377.190
C 325.898 154.244 374.560
C 327.355 151.175 372.591
C 328.508 149.532 370.096
C 329.869 148.278 367.197
C 331.198 146.348 364.847
C 332.244 143.625 363.229
C 332.801 141.178 360.985
C 332.735 139.198 358.363
C 334.437 136.380 356.145
C 335.396 134.669 353.340
C 334.315 131.086 352.226
C 334.323 127.300 351.197
C 332.646 125.263 349.108
C 331.789 122.771 346.842
C 330.662 119.878 345.741
C 329.722 116.690 344.877
C 328.567 113.840 343.207
C 326.505 111.449 342.509
C 324.572 109.175 340.312
C 322.674 106.133 340.546
C 321.461 102.152 340.811
C 318.496 99.960 341.966
C 315.949 98.079 341.912
C 313.628 95.698 342.469
C 311.000 93.792 343.076
C 308.736 91.448 345.120
C 306.893 90.328 347.333
C 305.023 89.272 349.550
C 302.473 87.800 351.156
C 298.917 86.689 351.804
C 297.375 86.068 355.140
C 295.050 84.466 357.195
C 292.566 85.036 359.352
C 290.839 84.500 362.795
C 287.413 83.889 364.189
C 285.244 83.184 366.343
C 283.374 83.780 369.058
C 281.663 84.595 371.815
C 278.919 85.895 373.580
C 277.951 86.276 376.873
C 276.478 85.794 380.682
C 275.367 87.346 382.909
C 273.644 89.454 385.754
C 272.289 90.644 388.142
C 270.990 92.631 390.941
C 270.828 94.157 393.793
C 270.526 96.394 396.035
C 270.784 99.047 397.948
C 271.263 101.475 400.109
C 271.695 104.505 402.048
C 271.911 107.188 404.027
C 272.661 109.776 405.712
C 275.412 112.156 407.317
C 276.190 115.045 408.847
C 276.860 117.634 410.741
C 278.472 119.402 412.824
C 280.776 121.688 414.899
C 283.346 123.435 414.536
C 285.688 125.976 414.814
C 288.690 127.481 415.163
C 291.350 130.266 415.236
C 293.989 132.258 415.266
C 298.001 132.402 415.998
C 300.388 133.844 415.965
C 303.983 135.509 414.626
C 306.577 136.999 414.193
C 309.632 138.625 414.302
C 312.846 139.582 414.174
C 315.804 140.665 413.081
C 317.907 142.447 411.072
C 320.492 143.643 409.289
C 322.639 144.997 407.299
C 325.480 146.049 405.450
C 327.636 147.625 403.473
C 330.242 148.604 401.992
C 333.417 148.712 400.210
C 335.903 150.442 398.992
C 338.915 149.959 397.244
C 341.583 150.927 394.407
C 345.252 152.360 393.218
C 348.042 152.391 391.951
C 351.281 152.301 390.167
C 354.114 151.859 388.387
C 356.089 152.286 387.917
C 358.745 153.647 385.567
C 361.816 154.057 384.919
C 364.728 157.368 382.735
C 367.682 158.074 381.267
C 371.339 158.173 380.174
C 373.347 156.931 377.597
C 376.244 155.484 375.490
C 378.759 152.880 373.528
C 381.763 151.963 372.229
C 385.282 150.546 370.893
C 386.922 148.587 369.539
C 389.612 146.680 368.468
C 391.727 144.698 367.666
C 394.248 141.936 364.604
C 398.063 140.251 363.974
C 401.639 139.783 363.511
C 404.817 139.638 362.403
C 408.543 138.671 361.040
C 411.289 137.412 360.479
C 413.784 136.220 358.899
C 416.527 135.178 357.243
C 418.590 134.660 355.110
C 421.092 133.409 355.141
C 423.025 131.803 353.757
C 425.739 130.937 352.476
C 428.922 129.738 351.096
C 431.201 126.481 351.614
C 434.304 124.534 348.819
C 436.939 121.828 348.204
C 438.880 119.936 346.462
C 441.749 118.974 345.149
C 444.601 116.259 343.764
C 447.678 115.063 342.386
C 450.306 112.895 340.957
C 452.680 112.039 339.078
C 453.746 110.629 336.771
C 453.942 109.549 334.764
C 455.014 107.768 333.195
C 455.211 105.238 330.682
C 455.264 102.497 328.497
C 456.407 99.962 326.233
C 456.327 97.558 323.804
C 456.035 96.584 320.728
C 456.054 94.808 317.832
C 456.322 93.547 314.013
C 453.695 92.509 311.924
C 451.318 90.944 311.167
C 448.533 89.677 308.872
C 446.397 88.390 306.434
C 444.873 85.476 305.235
C 443.926 84.547 302.295
C 443.119 83.896 298.325
C 444.130 81.563 295.467
C 445.208 79.088 293.219
C 445.444 76.382 290.576
C 446.970 74.822 287.781
C 446.135 73.775 284.713
C 444.462 72.191 281.152
C 444.335 73.149 277.450
C 443.746 71.573 274.558
C 444.153 69.767 271.855
C 444.804 68.239 269.797
C 445.653 66.812 267.132
C 444.335 64.311 264.216
C 443.435 64.653 261.228
C 445.212 60.989 259.132
C 445.628 59.031 256.539
C 445.199 56.587 252.909
C 447.226 55.769 250.188
C 446.015 54.102 247.070
C 446.374 52.094 244.949
C 447.359 51.210 241.543
C 447.960 49.689 239.381
C 447.669 49.541 236.669
C 450.371 48.865 233.621
C 450.927 49.676 230.398
C 450.534 47.896 227.767
C 449.673 47.349 224.639
C 450.773 46.973 221.292
C 448.807 47.097 217.932
C 447.873 47.732 214.513
C 446.303 47.669 211.967
C 446.935 47.373 208.997
C 447.484 51.052 204.560
C 447.173 52.331 201.272
C 445.499 52.357 198.179
C 445.963 53.680 195.249
C 445.333 53.410 191.769
C 445.010 53.711 188.441
C 444.978 54.027 185.132
C 443.551 54.300 182.117
C 442.764 54.310 178.875
C 441.606 54.661 175.642
C 440.979 54.754 172.443
C 440.273 54.609 169.278
C 439.423 54.249 166.110
C 440.102 53.158 162.846
C 440.376 51.494 159.845
C 440.215 50.391 156.488
C 439.419 49.911 153.101
C 439.342 48.461 150.464
C 441.166 47.237 147.070
C 440.990 45.410 143.971
C 440.860 43.441 140.950
C 440.518 41.647 138.333
C 440.305 39.855 135.311
C 440.042 38.076 132.617
C 440.431 34.889 130.974
C 441.000 31.730 130.201
C 440.712 28.687 129.726
C 439.776 25.485 128.948
C 440.192 22.521 126.463
C 439.967 18.971 126.285
C 439.115 15.481 125.935
C 438.575 12.265 125.600
C 437.746 8.544 125.474
C 437.787 5.764 125.125
C 438.045 2.584 125.900
C 438.562 -0.839 126.619
C 438.336 -3.798 128.786
C 438.274 -6.138 130.612
C 437.796 -9.193 132.588
C 437.524 -11.665 134.321
C 439.879 -13.923 136.920
C 441.084 -16.461 139.326
C 440.171 -17.891 142.444
C 440.404 -20.300 144.856
C 440.849 -21.792 147.460
C 442.113 -23.097 150.237
C 442.162 -23.089 153.875
C 443.755 -25.037 156.648
C 443.771 -26.853 159.712
C 445.292 -26.750 162.903
C 446.842 -28.464 165.580
C 446.723 -27.712 169.150
C 447.151 -27.802 172.693
C 448.713 -28.146 175.228
C 449.805 -28.588 178.286
C 451.211 -27.692 181.825
C 451.300 -25.907 184.946
C 452.717 -25.102 187.511
C 453.614 -23.231 190.228
C 453.353 -22.509 193.543
C 455.614 -19.211 195.275
C 457.608 -17.108 198.208
C 457.182 -13.623 199.255
C 457.639 -11.294 201.378
C 458.390 -7.928 202.540
C 459.657 -5.486 203.733
C 460.536 -2.287 204.787
C 460.493 0.826 205.112
C 460.035 4.128 206.217
C 461.862 7.492 206.693
C 463.250 10.891 207.666
C 463.371 14.054 206.303
C 464.770 17.240 204.486
C 464.988 20.328 203.667
C 464.941 23.745 203.271
C 465.497 26.874 202.316
C 466.641 29.477 200.572
C 466.974 32.296 198.763
C 466.448 35.009 196.983
C 467.759 38.450 195.501
C 467.707 41.724 194.506
C 468.081 43.140 190.886
C 469.346 45.056 187.704
C 468.034 46.577 185.004
C 467.408 48.761 182.374
C 467.425 49.953 179.302
C 467.843 51.116 176.098
C 467.509 52.759 173.027
C 466.864 53.034 169.871
C 465.433 54.590 166.827
C 465.723 54.343 163.254
C 466.951 54.653 159.281
C 466.603 52.896 155.858
C 465.733 52.260 152.880
C 465.591 51.359 149.634
C 465.037 50.140 146.615
C 465.730 48.011 143.487
C 466.213 45.600 141.616
C 466.650 43.155 139.782
C 466.487 41.016 137.205
C 464.938 39.103 134.335
C 466.002 35.756 133.087
C 466.301 33.384 130.541
C 465.502 30.248 129.719
C 466.457 26.700 128.443
C 465.163 24.087 126.088
C 465.192 21.456 124.378
C 465.106 18.136 123.938
C 465.047 14.795 123.769
C 463.505 11.662 123.395
C 464.457 8.344 123.297
C 465.760 4.595 122.220
C 465.468 1.776 122.977
C 464.826 -2.003 123.880
C 464.630 -4.970 124.207
C 464.313 -8.477 125.242
C 465.025 -11.363 126.527
C 464.967 -14.003 128.302
C 464.912 -16.218 130.722
C 465.253 -18.473 133.086
C 465.151 -20.733 135.916
C 465.090 -23.031 138.340
C 465.279 -24.805 140.970
C 466.897 -25.510 144.533
C 466.877 -27.225 147.423
C 467.126 -29.211 150.018
C 468.518 -30.684 152.458
C 470.132 -31.968 155.712
C 470.856 -30.935 158.575
C 471.390 -30.767 161.997
C 472.916 -30.060 164.925
C 473.440 -29.638 168.717
C 474.307 -28.970 171.837
C 477.389 -27.729 174.207
C 478.313 -26.975 176.728
C 479.246 -24.620 180.055
C 480.071 -23.446 182.715
C 481.443 -22.546 185.765
C 483.116 -21.188 188.337
C 484.027 -19.177 190.837
C 483.514 -16.998 193.410
C 483.737 -14.618 195.771
C 483.471 -12.315 198.014
C 483.902 -9.718 200.394
C 483.542 -7.483 202.827
C 484.049 -5.286 205.031
C 485.201 -2.326 206.814
C 485.407 -0.613 209.586
C 486.749 2.406 210.788
C 489.176 3.356 214.289
C 489.879 5.325 216.783
C 491.198 7.676 217.861
C 490.678 9.847 221.404
C 491.830 11.054 223.878
C 492.422 13.280 226.362
C 490.957 16.184 228.649
C 491.222 18.798 230.103
C 491.971 21.475 232.758
C 491.828 24.896 234.403
C 488.935 28.471 235.425
C 491.554 32.152 236.510
C 491.549 34.539 238.868
C 491.699 37.593 240.748
C 492.549 39.978 244.047
C 491.895 42.569 246.336
C 489.989 45.002 248.390
C 489.754 46.906 251.011
C 489.531 50.235 252.215
C 489.235 53.118 253.909
C 489.170 55.891 255.742
C 487.963 58.848 256.741
C 487.443 61.909 257.961
C 486.424 64.945 259.251
C 485.988 67.888 260.586
C 485.617 70.918 261.692
C 485.250 74.076 262.574
C 486.560 77.133 263.689
C 487.845 80.304 264.064
C 488.472 83.702 264.819
C 488.224 87.082 265.745
C 489.084 89.960 265.934
C 491.421 92.833 267.556
C 492.430 96.289 267.647
C 493.553 99.717 267.617
C 494.386 102.792 267.418
C 495.341 106.180 267.479
C 496.234 109.290 267.366
C 498.412 111.829 266.015
C 500.686 113.543 264.344
C 502.174 115.213 262.208
C 503.227 117.407 259.796
C 505.338 120.585 259.033
C 507.149 122.173 256.410
C 508.415 124.078 253.618
C 509.786 125.769 251.168
C 511.193 127.562 248.108
C 512.799 128.921 246.258
C 514.763 129.389 243.670
C 517.079 129.920 241.051
C 518.461 129.237 237.715
C 519.645 128.564 235.078
C 520.880 128.161 231.645
C 521.968 127.684 228.857
C 525.072 125.567 227.044
C 527.391 124.079 224.576
C 527.307 122.189 221.573
C 528.748 120.942 218.737
C 529.844 119.110 216.581
C 531.504 116.806 214.864
C 531.387 113.617 213.116
C 533.681 111.463 211.085
C 534.584 109.486 208.263
C 535.650 106.202 207.498
C 537.781 104.055 205.666
C 537.111 100.691 204.418
C 537.367 97.508 202.822
C 538.745 94.954 202.070
C 539.767 92.126 200.767
C 540.279 88.269 200.361
C 539.221 84.836 200.187
C 539.834 81.859 200.194
C 539.413 78.500 200.663
C 538.653 75.413 199.450
C 538.601 71.947 202.091
C 538.948 67.976 203.143
C 536.598 65.855 204.986
C 535.581 62.970 205.874
C 534.266 60.435 208.130
C 533.894 58.071 209.936
C 532.784 55.656 212.183
C 530.990 54.190 214.288
C 528.713 52.098 215.954
C 528.318 49.833 219.052
C 527.519 47.256 221.726
C 525.903 47.193 224.769
C 525.350 47.126 228.655
C 523.833 46.587 231.423
C 521.895 45.633 234.100
C 520.641 45.094 237.125
C 520.201 45.266 240.427
C 518.971 45.658 243.537
C 517.090 46.327 246.147
C 516.307 45.897 250.015
C 514.471 45.522 252.878
C 514.138 48.019 255.862
C 514.243 49.671 259.419
C 512.419 51.839 261.234
C 510.787 53.483 263.826
C 510.262 55.697 266.209
C 510.090 57.915 268.825
C 509.022 60.062 271.372
C 508.466 62.904 272.812
C 506.538 65.395 274.764
C 507.066 68.516 276.465
C 508.074 71.485 279.214
C 508.916 75.249 279.433
C 508.677 78.354 280.010
C 509.202 81.572 280.867
C 509.554 84.840 281.186
C 511.451 88.174 281.480
C 513.281 90.584 280.854
C 515.091 92.988 280.163
C 516.263 96.105 279.776
C 516.175 99.814 279.043
C 518.983 101.863 277.701
C 520.668 104.902 277.345
C 521.799 107.067 275.070
C 524.632 109.251 273.542
C 525.126 112.702 272.164
C 526.697 115.194 271.083
C 528.505 116.879 268.822
C 530.337 118.328 266.426
C 530.834 120.328 263.582
C 533.485 121.398 261.646
C 536.709 123.380 260.038
C 538.017 123.892 257.462
C 539.567 124.752 253.946
C 541.055 125.667 251.517
C 542.715 126.209 248.289
C 544.868 125.981 245.880
C 546.226 125.466 243.050
C 547.321 124.224 240.217
C 548.768 122.927 237.568
C 549.831 121.359 234.480
C 550.968 120.148 231.581
C 552.009 118.480 229.084
C 553.593 115.153 227.592
C 554.416 113.299 224.912
C 555.627 111.725 222.305
C 557.502 109.740 220.690
C 559.420 106.905 218.922
C 559.318 103.792 218.622
C 559.523 100.584 217.326
C 560.266 97.295 217.136
C 560.303 93.668 215.840
C 560.515 90.428 215.215
C 562.268 86.947 216.424
C 562.504 84.178 216.182
C 561.815 80.090 216.725
C 561.728 77.069 216.677
C 562.230 73.647 216.495
C 562.745 70.374 217.025
C 562.265 67.145 217.710
C 560.511 64.222 217.809
C 559.262 61.182 218.506
C 557.657 58.423 218.974
C 556.458 55.220 219.919
C 554.805 52.351 220.200
C 553.899 49.431 220.975
C 553.118 46.389 222.819
C 552.212 43.252 222.819
C 551.579 40.636 225.080
C 549.888 38.451 227.708
C 549.468 35.215 229.541
C 548.363 30.465 229.514
C 548.526 26.850 230.034
C 548.798 23.088 231.302
C 550.936 20.877 232.456
C 554.628 18.447 232.278
C 557.679 15.584 232.726
C 558.036 12.828 234.199
C 559.219 10.107 236.293
C 559.427 7.407 238.921
C 558.344 3.276 240.818
C 558.900 0.772 241.780
C 561.441 -1.869 241.923
C 564.926 -4.029 244.221
C 566.617 -7.084 244.181
C 566.300 -11.835 244.973
C 566.193 -16.084 245.051
C 566.677 -18.747 246.547
C 566.068 -21.177 247.120
C 565.445 -24.671 248.375
C 565.893 -27.960 248.590
C 566.080 -32.107 249.025
C 567.489 -35.195 249.016
C 570.362 -35.363 255.338
C 573.406 -37.327 255.805
C 575.166 -39.796 256.400
C 577.203 -41.934 256.937
C 579.591 -43.681 258.997
C 582.018 -46.558 259.210
C 583.690 -48.683 259.723
C 586.451 -50.630 260.472
C 589.090 -51.595 260.358
C 592.811 -53.366 261.071
C 595.476 -55.491 260.055
C 598.758 -57.612 258.833
C 601.912 -57.947 258.469
C 604.502 -60.049 258.176
C 607.480 -61.496 257.759
C 610.789 -62.395 259.188
C 614.910 -60.645 258.778
C 619.101 -58.616 259.098
C 622.591 -59.198 259.736
C 626.051 -60.553 258.444
C 628.679 -58.111 259.375
C 632.720 -59.269 259.851
C 635.226 -60.957 259.175
C 637.964 -62.550 259.243
C 641.485 -62.515 258.780
C 644.186 -62.438 260.113
C 646.645 -62.768 261.364
C 650.439 -61.113 261.380
C 652.437 -60.296 265.416
C 655.684 -60.803 267.052
C 657.655 -61.340 268.951
C 659.103 -60.088 272.274
C 660.241 -59.566 275.663
C 661.681 -61.313 278.421
C 663.491 -61.457 281.932
C 664.421 -60.054 285.837
C 665.812 -58.554 289.116
C 666.812 -59.866 292.503
C 670.230 -61.055 295.494
C 671.171 -61.067 298.503
C 673.196 -60.949 302.061
C 673.753 -61.471 305.467
C 675.220 -63.531 307.938
C 676.861 -65.317 310.835
C 678.636 -67.415 310.782
C 680.833 -68.974 312.051
C 682.137 -70.945 315.039
C 683.002 -73.284 317.465
C 683.939 -75.739 319.250
C 685.251 -78.879 319.343
C 687.914 -81.605 320.641
C 690.654 -84.388 321.617
C 690.176 -88.059 322.239
C 690.848 -90.754 323.453
C 691.958 -94.136 323.790
C 691.452 -96.887 324.452
C 690.202 -100.912 322.969
C 691.023 -104.809 322.026
C 692.538 -108.768 322.079
C 693.121 -111.768 321.118
C 695.502 -113.895 318.750
C 695.893 -116.855 317.066
C 696.741 -120.408 315.437
C 697.214 -122.748 312.832
C 697.327 -126.346 311.360
C 698.201 -130.647 310.041
C 699.904 -133.593 308.845
C 700.716 -136.206 305.782
C 701.181 -138.758 304.244
C 702.494 -141.715 302.618
C 703.049 -143.243 300.754
C 704.246 -145.812 298.482
C 704.998 -147.282 295.684
C 706.582 -150.066 294.160
C 707.845 -152.472 292.189
C 709.238 -154.647 290.095
C 709.801 -157.676 288.788
C 710.989 -160.396 287.267
C 711.744 -163.361 285.666
C 712.934 -165.927 284.044
C 714.235 -168.550 282.642
C 715.615 -171.300 281.451
C 718.339 -173.031 280.077
C 721.129 -174.939 279.427
C 723.478 -177.360 278.362
C 725.078 -180.225 277.108
C 727.359 -182.138 276.663
C 730.827 -183.108 274.825
C 733.549 -185.432 274.424
C 736.357 -187.681 274.149
C 738.734 -189.808 274.069
C 741.376 -192.107 273.704
C 743.820 -194.224 273.536
C 747.072 -195.281 274.686
C 749.967 -195.627 276.235
C 752.194 -196.410 278.234
C 754.351 -197.890 280.446
C 757.874 -199.461 280.948
C 760.344 -200.044 283.447
C 762.535 -201.203 286.070
C 764.686 -202.097 288.376
C 766.942 -203.111 291.281
C 769.091 -203.543 293.027
C 771.078 -203.106 295.603
C 773.396 -202.532 298.211
C 774.294 -201.522 301.628
C 775.008 -200.563 304.345
C 775.938 -199.876 307.828
C 776.684 -199.147 310.674
C 778.196 -195.862 312.754
C 779.413 -193.590 315.407
C 778.414 -192.341 318.576
C 779.039 -190.782 321.551
C 779.033 -188.860 323.899
C 779.229 -186.197 325.869
C 777.455 -183.765 327.913
C 778.274 -180.912 330.196
C 778.050 -179.036 333.215
C 777.182 -175.789 334.318
C 777.862 -173.011 336.397
C 775.512 -170.688 337.949
C 774.048 -168.045 339.850
C 773.840 -165.236 340.877
C 773.202 -162.445 342.470
C 771.547 -158.988 343.259
C 768.798 -156.720 343.739
C 767.693 -153.904 344.033
C 765.496 -151.289 343.881
C 763.220 -149.243 345.369
C 761.204 -146.135 343.074
C 759.300 -142.537 342.419
C 756.114 -141.877 340.735
C 753.663 -139.943 340.107
C 751.106 -138.335 338.077
C 749.448 -136.398 336.499
C 747.129 -134.779 334.470
C 744.757 -134.337 332.476
C 741.655 -133.677 330.968
C 739.989 -131.714 328.094
C 737.828 -129.751 325.664
C 736.337 -130.293 322.605
C 735.708 -130.175 318.732
C 734.050 -130.293 315.994
C 731.818 -130.303 313.378
C 730.372 -130.253 310.391
C 729.987 -130.327 307.079
C 729.065 -131.033 303.918
C 727.765 -132.370 301.212
C 726.746 -132.077 297.387
C 724.907 -132.496 294.531
C 725.887 -134.479 291.314
C 726.755 -135.466 287.617
C 726.344 -138.097 285.559
C 725.784 -140.114 282.784
C 726.469 -142.022 280.187
C 727.444 -143.720 277.366
C 727.631 -145.853 274.599
C 728.664 -148.389 272.880
C 728.336 -151.333 270.652
C 730.421 -153.488 268.670
C 732.789 -155.157 265.671
C 735.535 -157.816 265.109
C 737.005 -160.480 264.230
C 739.166 -162.796 263.078
C 741.229 -165.299 262.453
C 744.623 -167.017 261.883
C 747.489 -168.088 262.315
C 750.337 -169.171 262.812
C 753.029 -171.167 262.924
C 754.996 -174.375 263.293
C 758.510 -174.680 264.495
C 761.587 -176.329 264.595
C 763.790 -177.731 266.677
C 767.404 -178.152 268.051
C 769.741 -180.888 269.101
C 772.449 -182.211 269.972
C 774.958 -182.843 272.101
C 777.361 -183.277 274.388
C 778.960 -184.940 277.036
C 781.830 -184.569 278.920
C 785.665 -184.616 280.403
C 787.125 -184.572 282.947
C 789.010 -184.774 286.399
C 790.837 -184.954 288.762
C 792.631 -184.803 291.960
C 794.392 -183.666 294.429
C 795.344 -182.762 297.327
C 795.682 -181.396 300.291
C 796.277 -179.775 303.085
C 796.419 -178.178 306.334
C 796.810 -176.821 309.361
C 796.859 -175.097 312.031
C 796.426 -171.601 313.874
C 796.197 -169.858 316.739
C 796.444 -168.131 319.513
C 796.990 -165.607 321.355
C 797.114 -162.365 323.433
C 795.347 -159.853 324.029
C 793.816 -157.188 325.633
C 792.656 -154.061 326.157
C 790.757 -151.138 327.798
C 789.194 -148.381 328.738
C 788.730 -144.411 327.911
C 787.430 -141.998 328.425
C 784.610 -138.914 328.263
C 782.895 -136.448 328.601
C 781.461 -133.339 329.123
C 780.094 -130.282 328.924
C 777.913 -127.787 328.544
C 774.850 -126.296 328.687
C 772.125 -124.377 328.258
C 769.263 -122.908 328.022
C 766.484 -120.802 327.363
C 763.528 -119.284 327.322
C 761.155 -117.271 326.812
C 758.783 -114.988 325.253
C 756.318 -112.867 325.535
C 754.288 -110.819 323.523
C 751.108 -111.085 322.405
C 749.171 -108.752 321.997
C 748.437 -105.852 320.928
C 745.864 -102.604 321.463
C 745.277 -98.961 320.695
C 743.255 -95.677 319.591
C 740.024 -95.110 317.991
C 737.634 -92.916 317.819
C 735.954 -90.555 315.774
C 733.972 -88.270 314.319
C 732.072 -85.830 313.096
C 729.941 -84.432 310.927
C 728.103 -82.416 309.009
C 725.880 -80.710 306.992
C 724.042 -78.652 305.254
C 722.392 -76.608 303.347
C 720.874 -74.593 301.219
C 720.359 -71.419 299.819
C 720.322 -68.543 297.927
C 719.523 -65.791 295.854
C 718.011 -63.548 293.613
C 717.876 -61.212 291.720
C 717.743 -57.226 291.056
C 717.658 -54.502 288.702
C 717.743 -51.775 286.341
C 717.820 -49.526 284.077
C 717.734 -46.891 281.744
C 717.785 -44.541 279.517
C 719.698 -42.260 277.481
C 722.070 -40.547 275.952
C 724.242 -39.599 273.963
C 726.203 -38.763 271.281
C 727.527 -35.876 269.034
C 730.278 -34.993 266.952
C 732.710 -34.364 264.361
C 735.017 -33.629 262.152
C 737.757 -33.100 259.549
C 739.872 -32.120 257.995
C 742.932 -31.772 256.860
C 746.241 -31.168 255.769
C 749.664 -32.229 254.958
C 752.460 -33.085 254.450
C 755.795 -34.126 253.321
C 758.591 -35.002 252.549
C 762.416 -35.040 254.215
C 766.035 -35.541 254.792
C 768.472 -38.118 254.650
C 771.701 -39.231 254.568
C 774.337 -40.593 255.201
C 777.148 -41.650 256.614
C 778.949 -44.412 258.153
C 782.381 -45.112 259.478
C 785.382 -47.000 259.810
C 787.320 -48.571 262.317
C 790.500 -49.280 263.692
C 791.608 -52.273 265.462
C 793.555 -54.714 267.194
C 795.548 -55.647 269.230
C 797.739 -57.235 271.078
C 799.165 -59.337 274.053
C 799.269 -62.120 276.329
C 800.293 -63.446 278.865
C 800.365 -65.462 281.625
C 801.331 -68.337 283.168
C 800.153 -69.143 287.285
C 800.467 -70.732 291.077
C 798.005 -72.651 292.994
C 797.280 -74.585 295.418
C 795.319 -75.866 298.204
C 794.283 -76.637 300.910
C 792.444 -77.717 303.661
C 790.044 -78.763 305.376
C 787.751 -80.700 307.199
C 785.772 -80.818 310.508
C 783.879 -81.585 313.711
C 780.655 -81.253 314.880
C 777.564 -79.821 316.832
C 774.697 -79.830 318.259
C 771.692 -80.402 319.832
C 768.825 -80.116 321.477
C 766.172 -78.747 322.966
C 763.071 -77.862 323.933
C 759.818 -77.482 324.212
C 756.658 -76.423 326.369
C 753.473 -76.503 327.617
C 750.640 -73.857 327.142
C 747.877 -71.144 327.773
C 744.915 -70.229 326.467
C 741.645 -69.125 326.047
C 739.161 -67.056 325.414
C 736.753 -64.641 325.011
C 733.796 -62.891 324.349
C 731.825 -60.922 322.709
C 728.628 -59.823 321.190
C 727.155 -56.850 319.808
C 725.305 -53.154 319.255
C 724.954 -50.300 316.675
C 723.749 -48.375 314.467
C 722.845 -45.747 312.558
C 722.191 -43.459 310.268
C 722.596 -40.123 308.397
C 723.789 -37.804 306.739
C 725.016 -35.533 305.045
C 725.449 -33.123 302.754
C 725.142 -31.366 299.420
C 727.580 -28.949 297.969
C 728.355 -26.232 295.916
C 730.280 -25.298 293.353
C 732.837 -22.874 291.705
C 733.433 -21.187 288.411
C 734.752 -19.206 286.366
C 737.227 -18.097 284.399
C 739.861 -17.173 282.554
C 741.785 -17.023 279.620
C 744.733 -15.561 278.574
C 747.655 -13.034 277.164
C 750.249 -13.088 275.796
C 753.598 -13.223 273.728
C 756.130 -12.854 272.177
C 759.417 -12.966 270.548
C 762.623 -12.813 270.114
C 765.641 -13.554 269.433
C 768.631 -14.892 269.240
C 771.742 -15.943 269.300
C 774.956 -17.613 269.217
C 778.014 -18.937 268.977
C 780.819 -20.401 269.282
C 783.629 -21.999 271.596
C 786.451 -23.802 271.881
C 789.430 -25.150 272.106
C 792.249 -25.831 273.391
C 795.380 -27.051 275.275
C 796.159 -29.074 277.531
C 797.867 -31.422 279.426
C 799.182 -32.938 282.142
C 800.860 -35.640 284.314
C 802.108 -37.684 286.594
C 803.170 -37.983 290.523
C 804.069 -39.555 292.645
C 804.056 -42.137 295.934
C 804.650 -43.979 298.256
C 805.822 -45.727 301.006
C 806.472 -47.044 304.022
C 806.327 -48.920 306.776
C 805.661 -51.737 308.580
C 804.943 -54.005 310.952
C 804.085 -56.453 312.869
C 803.260 -58.667 315.518
C 802.524 -61.299 317.407
C 801.961 -63.233 319.833
C 800.758 -64.652 322.965
C 800.783 -67.080 325.148
C 799.302 -67.955 328.214
C 797.795 -70.570 330.856
C 796.620 -72.491 333.167
C 795.512 -74.962 335.922
C 796.301 -77.795 337.877
C 796.533 -81.131 339.575
C 795.534 -83.868 342.693
C 794.193 -86.471 345.200
C 793.534 -89.788 346.380
C 792.668 -91.001 349.379
C 792.213 -93.682 351.756
C 792.864 -95.587 354.594
C 792.717 -98.030 357.569
C 790.277 -100.221 361.037
C 791.336 -103.113 364.115
C 787.847 -106.377 366.749
C 788.000 -109.604 367.422
C 787.301 -113.156 368.064
C 787.595 -116.391 368.011
C 787.076 -119.418 369.784
C 786.765 -122.557 370.933
C 786.738 -125.700 372.017
C 785.337 -128.486 373.233
C 784.614 -131.403 374.680
C 783.470 -134.433 375.875
C 782.891 -137.354 377.205
C 782.270 -140.142 378.747
C 781.544 -142.838 380.506
C 782.446 -145.400 382.725
C 783.036 -147.469 385.412
C 783.113 -150.068 387.810
C 782.461 -152.917 389.759
C 782.665 -154.723 392.158
C 784.720 -157.409 394.374
C 784.894 -159.476 397.317
C 785.136 -161.417 400.350
C 785.133 -163.050 403.091
C 785.263 -165.061 405.979
C 785.337 -166.774 408.725
C 786.264 -166.988 412.205
C 787.349 -166.430 415.273
C 787.565 -165.604 418.245
C 787.171 -164.955 421.587
C 788.104 -166.029 425.208
C 788.458 -164.729 428.504
C 788.187 -163.577 431.914
C 788.180 -162.539 435.023
C 787.966 -161.090 438.546
C 788.461 -160.273 441.180
C 789.217 -158.281 443.677
C 790.268 -156.253 446.376
C 790.487 -153.056 448.176
C 790.773 -150.433 449.535
C 790.761 -147.358 451.540
C 790.863 -144.755 453.089
C 793.508 -141.585 453.683
C 795.066 -138.417 454.786
C 794.344 -134.944 454.927
C 794.922 -131.774 456.062
C 795.558 -128.814 456.262
C 796.969 -125.815 456.096
C 796.954 -122.506 454.583
C 798.794 -119.264 454.946
C 799.052 -115.731 455.313
C 800.481 -112.943 453.672
C 802.243 -109.883 453.870
C 801.943 -106.932 451.743
C 802.320 -103.689 450.300
C 803.874 -101.318 449.324
C 804.970 -98.408 448.293
C 806.153 -95.621 445.814
C 805.899 -93.512 442.913
C 807.124 -91.576 440.915
C 807.661 -89.912 437.977
C 807.230 -87.174 436.004
C 808.899 -87.060 431.980
C 810.477 -85.350 428.577
C 809.475 -85.799 425.082
C 809.514 -84.840 422.045
C 809.691 -85.196 418.427
C 810.525 -85.172 415.547
C 810.858 -85.565 412.105
C 810.308 -86.539 409.182
C 809.303 -86.859 405.832
C 810.554 -87.894 402.332
C 811.358 -88.469 398.665
C 810.989 -91.010 396.367
C 811.885 -94.041 394.037
C 811.615 -96.060 391.567
C 811.023 -97.815 388.669
C 811.082 -99.993 386.166
C 811.819 -102.706 384.370
C 811.723 -105.524 382.531
C 810.796 -108.228 380.908
C 811.558 -111.053 378.225
C 810.995 -113.295 375.702
C 811.197 -117.192 375.863
C 812.189 -120.939 375.258
C 810.694 -123.953 375.205
C 809.768 -127.211 374.423
C 809.644 -130.498 374.615
C 809.923 -133.914 374.824
C 809.380 -137.367 374.665
C 808.753 -140.322 375.817
C 807.141 -143.658 375.893
C 807.527 -146.828 377.542
C 808.756 -150.638 378.709
C 808.756 -153.020 381.751
C 808.050 -155.429 383.682
C 808.111 -158.010 385.849
C 807.812 -160.234 388.273
C 808.893 -162.250 391.366
C 809.791 -162.994 394.227
C 810.649 -163.687 397.111
C 810.877 -165.152 400.118
C 809.707 -166.906 403.257
C 811.319 -166.730 406.613
C 812.040 -168.094 409.746
C 811.772 -167.521 413.024
C 813.310 -167.282 416.588
C 812.496 -168.293 420.105
C 812.979 -168.776 423.167
C 813.438 -167.816 426.344
C 813.922 -166.600 429.423
C 812.913 -165.582 432.629
C 814.390 -164.363 435.502
C 816.300 -163.879 439.112
C 816.455 -162.021 441.377
C 816.418 -159.620 444.499
C 816.698 -158.099 447.060
C 816.934 -155.706 449.832
C 818.082 -153.391 451.786
C 818.421 -150.692 453.434
C 818.684 -147.578 454.436
C 819.345 -144.520 455.436
C 819.561 -141.012 456.316
C 819.831 -137.861 457.391
C 820.261 -134.749 457.873
C 821.911 -131.297 456.790
C 822.118 -127.962 457.143
C 822.641 -124.798 457.821
C 824.212 -122.044 457.924
C 825.957 -118.637 457.488
C 826.455 -116.488 455.270
C 826.897 -113.466 453.629
C 828.239 -111.166 451.552
C 828.623 -107.910 449.531
C 829.318 -105.384 447.513
C 832.118 -103.891 444.948
C 832.866 -101.949 443.090
C 833.349 -99.929 439.461
C 833.928 -98.027 437.184
C 835.085 -95.687 434.908
C 836.472 -93.984 432.372
C 837.003 -92.576 429.396
C 836.102 -91.096 426.458
C 835.897 -89.929 423.314
C 835.224 -88.813 420.363
C 835.190 -87.728 416.985
C 834.431 -86.407 414.031
C 834.539 -85.324 411.072
C 835.167 -84.968 407.502
C 835.047 -83.153 404.790
C 835.863 -83.360 401.377
C 837.362 -83.368 397.591
C 836.775 -84.319 394.309
C 836.528 -82.723 390.956
C 836.715 -83.092 387.472
C 836.222 -82.269 383.887
C 837.310 -81.018 381.630
C 839.341 -80.550 379.291
C 835.282 -77.013 375.825
C 834.185 -74.872 372.523
C 833.879 -71.803 369.227
C 834.835 -72.312 366.228
C 835.493 -74.173 363.432
C 834.044 -74.470 359.724
C 833.708 -74.307 357.485
C 832.542 -74.905 353.923
C 830.311 -74.979 350.952
C 829.053 -76.729 348.233
C 828.177 -76.364 344.867
C 827.644 -80.338 342.204
C 827.650 -80.172 337.927
C 826.520 -81.987 334.393
C 826.031 -84.589 330.872
C 826.618 -87.624 328.135
C 828.686 -90.603 327.111
C 829.236 -93.303 325.664
C 831.404 -95.293 323.725
C 831.914 -98.439 322.116
C 834.352 -100.751 320.196
C 837.000 -105.133 322.085
C 839.256 -106.549 319.731
C 841.702 -109.224 318.758
C 843.127 -111.980 315.582
C 843.989 -116.153 313.580
C 845.019 -120.696 313.048
C 847.481 -121.583 310.508
C 848.416 -124.176 306.972
C 849.260 -124.040 304.132
C 851.693 -125.316 301.444
C 854.400 -125.902 299.504
C 855.728 -120.714 297.513
C 858.017 -120.033 295.182
C 860.500 -120.163 293.101
C 862.989 -119.059 291.374
C 864.228 -118.243 288.869
C 866.504 -117.008 286.650
C 868.262 -114.831 283.853
C 869.994 -113.665 282.500
C 871.738 -110.233 281.508
C 873.471 -106.857 280.364
C 876.353 -104.426 280.287
C 878.775 -101.815 280.072
C 880.913 -99.330 281.175
C 884.276 -97.565 281.509
C 885.153 -94.587 281.664
C 887.343 -93.106 279.704
C 888.668 -90.260 277.144
C 891.011 -89.066 275.308
C 893.781 -86.947 275.616
C 896.517 -86.269 275.755
C 900.076 -85.287 273.950
C 902.346 -82.521 274.002
C 904.783 -81.375 272.589
C 907.665 -80.808 271.818
C 911.270 -79.467 271.085
C 914.757 -78.679 270.538
C 917.205 -78.629 268.747
C 919.539 -78.302 265.888
C 922.410 -79.990 265.126
C 925.628 -78.752 262.898
C 927.955 -79.488 260.559
C 931.306 -77.636 259.206
C 933.511 -75.622 258.472
C 936.122 -75.016 255.581
C 939.146 -73.237 254.200
C 942.608 -75.012 253.185
C 945.532 -74.668 252.039
C 949.688 -73.584 251.015
C 953.184 -72.842 250.326
C 955.760 -70.830 247.744
C 957.591 -69.528 245.433
C 959.876 -67.746 243.502
C 962.884 -65.675 243.393
C 966.353 -64.060 243.000
C 966.775 -61.550 241.373
C 969.748 -60.031 242.055
C 970.244 -57.296 243.283
C 971.086 -53.702 244.300
C 971.567 -49.685 246.059
C 972.891 -47.544 249.477
C 974.277 -44.435 251.309
C 975.564 -41.035 251.682
C 977.914 -37.834 253.774
C 978.346 -33.884 253.617
C 978.073 -29.660 253.484
C 977.586 -25.536 253.319
C 975.453 -22.482 255.459
C 973.509 -19.607 259.116
C 972.379 -17.017 257.640
C 970.927 -14.501 256.870
C 970.909 -11.087 255.865
C 970.745 -7.480 254.715
C 969.575 -3.930 254.621
C 968.791 0.514 253.892
C 966.997 3.481 252.745
C 965.786 6.062 253.249
C 964.331 8.518 252.516
C 962.230 11.001 252.544
C 960.752 14.216 253.617
C 959.942 18.461 253.183
C 959.887 22.218 253.118
C 958.841 24.340 251.182
C 958.659 27.931 250.799
C 958.561 31.822 252.313
C 956.138 34.353 251.945
C 954.222 37.586 252.023
C 951.489 39.713 251.871
C 949.693 42.271 251.079
C 947.476 44.535 251.483
C 943.053 45.910 251.975
C 939.388 47.508 251.283
C 938.071 51.180 252.774
C 936.076 53.317 253.620
C 933.858 56.025 250.804
C 932.327 58.562 251.349
C 931.154 62.014 251.887
C 929.899 64.178 252.733
C 929.781 67.537 252.468
C 927.558 70.160 251.497
C 928.023 72.182 254.706
C 926.903 74.787 256.972
C 926.941 76.774 260.641
C 926.385 79.710 261.572
C 926.990 82.544 264.207
C 927.516 84.858 265.366
C 927.059 87.744 267.299
C 929.089 91.274 268.522
C 929.958 94.421 268.414
C 930.169 97.367 270.054
C 930.314 100.346 269.949
C 927.744 102.962 270.241
C 928.183 106.914 268.174
C 928.798 109.908 268.283
C 929.584 113.279 267.724
C 929.387 116.894 268.758
C 928.419 119.815 269.912
C 927.962 123.104 269.356
C 924.936 125.864 268.544
C 923.555 128.490 270.035
C 924.345 132.332 270.924
C 922.899 134.538 272.761
C 922.603 137.217 274.575
C 921.324 140.521 274.751
C 920.307 143.628 275.508
C 919.573 146.767 276.322
C 917.548 149.382 276.835
C 916.132 152.377 277.224
C 914.315 155.237 277.888
C 913.053 158.203 278.376
C 911.748 161.166 278.615
C 910.330 164.146 278.622
C 910.467 167.621 278.163
C 910.331 170.873 277.043
C 909.635 174.291 276.459
C 908.238 177.514 276.391
C 907.810 180.313 275.370
C 909.050 184.141 274.977
C 908.477 187.437 273.645
C 907.982 190.692 272.168
C 907.340 193.487 270.768
C 906.742 196.697 269.451
C 906.161 199.577 268.090
C 906.593 201.812 265.292
C 907.372 203.230 262.414
C 907.363 204.188 259.473
C 906.682 205.352 256.324
C 906.945 208.365 253.877
C 907.118 209.139 250.404
C 906.640 209.956 246.922
C 906.435 210.764 243.752
C 906.053 211.411 240.011
C 906.357 212.257 237.358
C 907.146 212.128 234.174
C 908.205 212.141 230.801
C 908.777 210.538 227.544
C 909.365 209.184 224.969
C 909.665 207.738 221.608
C 910.045 206.460 218.887
C 913.129 204.770 216.642
C 915.089 203.114 213.977
C 914.999 200.193 211.962
C 915.999 198.336 209.274
C 917.134 196.165 207.485
C 919.077 193.939 205.975
C 919.854 190.426 205.430
C 922.193 188.377 203.344
C 923.043 185.743 201.102
C 925.149 182.907 200.943
C 927.400 180.901 199.094
C 927.910 177.291 199.260
C 929.047 173.955 198.691
C 931.116 171.841 198.203
C 932.844 169.156 197.467
C 934.813 165.820 198.012
C 935.311 162.494 199.287
C 937.107 160.118 199.894
C 938.298 157.311 201.439
C 938.622 153.927 201.592
C 940.771 152.057 204.890
C 943.045 149.194 206.796
C 942.420 147.477 209.971
C 943.011 145.083 211.987
C 943.568 143.485 215.209
C 944.745 142.114 217.602
C 945.426 140.673 220.697
C 945.075 139.789 223.679
C 944.453 138.043 226.662
C 945.920 137.299 230.152
C 947.055 135.990 233.532
C 946.518 136.760 236.847
C 947.130 138.191 240.452
C 946.805 138.464 243.626
C 946.269 138.222 247.015
C 946.241 138.680 250.301
C 946.690 140.100 253.286
C 946.311 141.401 256.368
C 945.116 142.540 259.210
C 945.678 143.585 262.998
C 945.034 143.948 266.339
C 944.501 147.261 268.337
C 944.861 150.218 270.890
C 942.861 152.322 272.591
C 941.462 154.362 275.032
C 940.719 157.122 276.672
C 940.342 160.086 278.365
C 939.204 162.701 280.391
C 937.910 165.591 281.047
C 935.720 168.001 282.817
C 935.315 171.554 283.170
C 935.675 175.560 284.273
C 934.862 179.127 283.032
C 933.494 181.968 282.737
C 932.814 185.246 282.336
C 931.817 188.288 281.527
C 932.119 191.822 280.037
C 932.504 194.153 278.045
C 932.856 196.446 276.008
C 932.438 199.296 274.292
C 930.586 202.144 272.631
C 931.773 204.144 269.719
C 931.839 207.088 267.840
C 931.274 208.308 264.784
C 932.375 210.352 261.663
C 930.959 212.873 259.277
C 930.961 215.006 256.977
C 931.189 216.016 253.791
C 931.500 216.772 250.546
C 930.303 217.427 247.310
C 931.609 218.289 244.232
C 933.111 220.238 240.938
C 933.318 219.963 238.024
C 933.331 219.657 234.098
C 933.563 219.842 231.121
C 933.885 219.417 227.490
C 935.183 218.821 224.583
C 935.800 217.569 221.724
C 936.500 215.618 219.180
C 937.577 213.799 216.667
C 938.317 211.450 214.009
C 939.021 209.509 211.383
C 939.947 207.319 209.274
C 942.320 204.286 208.285
C 943.086 201.795 206.162
C 944.088 199.688 203.861
C 946.109 197.840 202.260
C 948.485 195.209 200.752
C 949.639 192.381 201.429
C 950.825 189.135 201.147
C 952.810 186.446 201.620
C 954.029 182.793 201.527
C 955.418 179.808 201.830
C 958.740 177.837 203.148
C 960.054 175.426 203.636
C 961.345 171.947 205.565
C 962.539 169.308 206.427
C 964.377 166.439 207.046
C 966.356 164.002 208.230
C 967.500 161.382 209.947
C 967.255 158.409 211.600
C 967.659 155.734 213.593
C 967.573 153.101 215.455
C 968.157 150.406 217.688
C 968.025 147.585 219.440
C 968.696 145.147 221.323
C 969.817 143.091 224.114
C 970.367 140.137 225.390
C 971.550 138.667 228.356
C 971.335 137.595 231.509
C 970.791 134.732 235.149
C 970.096 132.344 237.812
C 969.983 128.100 238.490
C 970.109 123.981 239.500
C 970.167 120.814 241.416
C 970.501 116.415 241.968
C 970.181 114.642 245.013
C 971.816 113.841 248.217
C 974.178 110.704 247.955
C 976.278 109.641 250.603
C 978.730 109.800 252.812
C 981.173 108.467 253.688
C 984.169 106.626 255.671
C 986.758 105.568 256.427
C 988.879 104.976 259.374
C 993.175 105.032 258.865
C 995.824 102.779 258.813
C 999.037 101.279 258.538
C 1001.723 99.855 258.264
C 1004.417 97.749 255.627
C 1007.637 97.230 257.453
C 1009.962 95.167 259.591
C 1012.100 93.838 261.228
C 1014.086 91.844 263.193
C 1015.175 89.793 265.124
C 1019.087 87.613 266.012
C 1020.998 85.817 267.269
C 1022.184 82.910 268.710
C 1024.115 80.487 270.707
C 1028.113 79.620 268.706
C 1030.072 77.673 269.346
C 1031.372 73.953 269.622
C 1032.139 71.680 268.314
C 1033.687 68.739 268.147
C 1034.564 65.845 266.563
C 1036.793 63.318 265.628
C 1037.936 60.218 263.639
C 1039.063 57.348 262.642
C 1040.270 54.606 260.053
C 1040.884 50.342 258.462
C 1041.656 47.737 257.803
C 1042.790 44.800 257.173
C 1043.202 41.715 256.971
C 1044.044 38.516 256.899
C 1045.245 34.852 253.935
C 1046.906 32.021 254.382
C 1050.495 30.385 256.975
C 1052.265 28.413 258.516
C 1055.310 25.850 258.118
C 1056.168 21.947 257.952
C 1059.108 20.382 259.601
C 1060.555 16.692 258.702
C 1063.281 14.361 258.504
C 1065.056 12.223 260.959
C 1067.126 9.512 262.402
C 1069.915 7.861 263.745
C 1072.548 8.223 266.671
C 1074.431 6.030 268.361
C 1076.265 4.778 269.686
C 1079.024 3.651 271.347
C 1080.079 2.137 272.285
C 1081.533 0.980 274.577
C 1083.553 0.708 277.142
C 1085.841 1.373 279.782
C 1089.203 1.142 280.518
C 1091.874 2.088 282.488
C 1095.236 2.431 283.852
C 1098.404 1.158 285.019
C 1100.661 2.533 287.167
C 1103.362 5.059 288.716
C 1104.372 6.889 291.201
C 1105.592 9.893 293.979
C 1107.374 12.051 296.566
C 1110.393 12.746 297.516
C 1113.458 13.164 299.496
C 1117.586 14.765 299.818
C 1120.756 13.830 302.020
C 1124.574 12.541 302.792
C 1128.058 12.157 305.715
C 1130.575 10.966 306.726
C 1133.650 11.511 308.333
C 1136.392 10.866 309.573
C 1139.678 10.059 312.368
C 1142.198 9.459 314.921
C 1144.840 8.229 317.199
C 1148.326 7.109 318.568
C 1150.792 6.333 320.005
C 1154.730 5.583 320.027
C 1158.029 5.580 321.587
C 1161.504 5.624 322.880
C 1164.949 3.920 322.625
C 1167.234 3.771 325.316
C 1170.104 2.101 327.632
C 1172.509 0.309 328.487
C 1174.562 -2.477 330.428
C 1176.578 -4.195 331.050
C 1180.097 -3.400 332.332
C 1183.770 -4.926 332.671
C 1186.726 -6.489 333.214
C 1189.047 -7.127 336.085
C 1192.143 -8.199 338.532
C 1194.912 -10.699 339.564
C 1196.857 -11.064 341.421
C 1199.271 -12.706 343.895
C 1203.068 -13.552 344.518
C 1205.946 -14.794 347.184
C 1207.325 -18.635 347.522
C 1209.491 -21.374 348.682
C 1213.376 -22.704 349.174
C 1215.511 -26.090 350.439
C 1218.590 -26.059 350.696
C 1221.875 -26.118 351.982
C 1225.413 -24.136 352.084
C 1228.586 -22.936 353.665
C 1230.300 -20.774 355.585
C 1234.149 -20.305 356.655
C 1237.826 -19.705 356.693
C 1240.488 -20.104 357.834
C 1241.810 -19.722 361.791
C 1244.482 -20.484 363.446
C 1244.773 -22.724 365.823
C 1245.845 -23.450 368.935
C 1247.273 -25.242 371.931
C 1249.504 -27.725 373.118
C 1251.943 -29.759 373.949
C 1254.045 -31.794 375.528
C 1256.930 -33.453 377.769
C 1260.764 -34.517 377.577
C 1262.262 -36.701 379.113
C 1265.273 -37.244 378.210
C 1268.082 -38.729 378.014
C 1270.147 -41.455 376.134
C 1271.293 -44.731 373.814
N -56.199 -15.230 27.998
N 171.256 232.641 201.968
N 198.707 -38.596 84.308
N 277.038 -47.052 18.401
N 384.794 99.538 373.135
N 400.684 196.105 347.480
N 296.711 121.515 373.056
N 458.282 10.615 162.857
N 525.445 87.929 241.068
N 757.569 -162.973 302.443
N 760.551 -50.108 291.403
N 807.260 -128.930 418.127
N 933.268 178.511 239.409
