# Supplementary material for: Impact of DNA methylation on 3D genome structure
Source: Nat Commun. 2021 May 28;12:3243. doi: 10.1038/s41467-021-23142-8 (PMC8163762; doi:10.1038/s41467-021-23142-8)
Supplement: Supplementary file 7 — Supplementary Software 2 [file 41467_2021_23142_MOESM7_ESM.zip › Supplementary_Software2/test/output_pos/cartnucl_000000_000003.xyz]

2888
generated by Juergen Walther
C 0.000 0.000 0.000
C -0.176 0.058 3.279
C -0.276 -0.480 6.610
C -0.477 -1.019 9.937
C -0.765 -1.302 13.185
C -0.740 -1.758 16.243
C -0.091 -1.539 19.419
C -0.665 -2.916 22.637
C -0.779 -3.809 25.871
C -0.970 -4.423 29.133
C -0.710 -6.294 31.896
C -0.935 -7.687 34.918
C -0.721 -9.328 37.948
C -0.913 -10.540 40.969
C -1.297 -11.888 43.897
C -1.838 -13.432 46.763
C -3.566 -13.775 49.796
C -5.660 -14.609 52.397
C -7.144 -15.761 55.394
C -7.846 -17.335 58.455
C -9.574 -18.361 60.697
C -11.812 -17.698 63.997
C -13.930 -19.019 66.594
C -16.183 -20.323 69.092
C -18.144 -21.693 71.204
C -20.206 -23.024 73.728
C -22.190 -24.330 75.929
C -25.542 -25.219 76.921
C -28.795 -25.753 77.103
C -31.620 -26.995 76.894
C -34.432 -28.952 76.850
C -37.711 -29.922 78.705
C -40.986 -31.190 78.114
C -44.029 -33.063 77.609
C -46.914 -34.562 77.192
C -50.149 -36.435 76.426
C -52.814 -37.268 76.198
C -55.755 -37.784 74.833
C -59.014 -38.139 73.509
C -61.384 -38.760 70.770
C -63.279 -39.120 68.513
C -65.687 -40.044 65.902
C -67.652 -40.658 63.677
C -70.127 -38.573 61.045
C -72.527 -37.687 58.373
C -73.103 -38.317 54.928
C -75.069 -38.302 52.133
C -76.216 -37.784 49.373
C -77.425 -36.412 46.604
C -76.887 -35.622 43.093
C -78.804 -34.127 40.244
C -80.048 -34.011 36.909
C -79.959 -31.908 34.066
C -81.657 -30.405 31.353
C -80.380 -29.572 28.037
C -80.070 -28.477 24.653
C -80.511 -26.597 22.359
C -80.815 -25.080 19.471
C -79.896 -22.785 16.439
C -77.787 -21.552 13.800
C -77.103 -19.471 11.692
C -75.233 -17.540 9.581
C -73.976 -16.901 6.484
C -71.356 -13.484 5.820
C -69.588 -10.415 3.709
C -66.034 -9.598 3.351
C -63.684 -8.067 1.843
C -60.601 -6.158 1.522
C -58.544 -4.027 1.056
C -55.676 -2.069 0.825
C -52.702 -1.147 1.144
C -49.301 -0.400 0.687
C -46.668 2.375 1.187
C -43.787 4.851 1.150
C -41.073 5.596 3.137
C -38.813 7.453 5.757
C -36.118 8.378 7.216
C -32.966 9.237 8.295
C -30.362 10.464 9.945
C -28.555 11.928 12.336
C -26.296 12.683 14.716
C -23.857 12.609 16.918
C -21.281 14.524 19.253
C -18.352 15.215 20.882
C -17.690 15.235 24.730
C -16.782 16.322 28.389
C -15.344 14.982 31.120
C -13.495 14.489 34.022
C -12.847 14.222 37.242
C -12.373 14.296 40.642
C -11.191 13.831 43.902
C -11.201 12.663 46.918
C -9.743 11.152 49.971
C -10.604 10.624 53.420
C -11.304 11.053 57.509
C -13.350 9.524 60.408
C -14.113 7.920 63.029
C -15.397 6.867 65.963
C -16.813 5.383 68.551
C -19.496 4.781 71.242
C -22.187 4.158 72.628
C -24.889 3.490 73.963
C -27.224 2.196 75.992
C -28.948 -0.389 78.147
C -32.606 -0.611 78.823
C -35.303 -1.533 80.841
C -38.103 -3.350 80.874
C -41.919 -3.737 81.520
C -44.303 -6.181 83.070
C -47.030 -7.259 84.187
C -50.173 -8.385 83.917
C -53.305 -9.436 83.384
C -55.797 -11.857 82.875
C -59.220 -11.941 82.427
C -63.305 -12.020 82.890
C -65.735 -12.951 81.534
C -68.928 -14.455 79.789
C -71.592 -15.426 78.834
C -74.615 -16.521 77.063
C -77.350 -16.424 75.332
C -79.533 -16.877 73.063
C -81.225 -17.072 70.258
C -83.088 -16.921 67.557
C -84.744 -17.090 64.339
C -86.510 -17.315 61.512
C -87.836 -17.113 58.631
C -88.479 -15.075 55.277
C -89.642 -14.999 52.125
C -91.191 -14.810 49.243
C -92.648 -13.433 46.785
C -93.877 -11.630 43.610
C -92.713 -10.072 41.159
C -92.214 -8.827 37.962
C -91.602 -6.599 35.500
C -90.806 -5.215 31.995
C -89.991 -3.575 29.241
C -89.461 0.148 27.658
C -88.674 1.744 25.511
C -86.270 3.973 22.914
C -85.037 5.625 20.703
C -84.177 7.789 18.140
C -83.057 10.269 16.178
C -81.093 12.210 14.307
C -78.504 12.881 12.191
C -75.995 14.256 10.428
C -73.419 15.126 8.693
C -70.772 16.762 6.988
C -68.201 17.564 5.041
C -65.977 19.120 3.436
C -63.310 21.413 2.489
C -61.358 22.664 0.191
C -58.784 25.034 -0.154
C -56.533 27.065 -0.890
C -52.819 27.812 -1.539
C -50.686 29.462 -2.502
C -48.486 31.461 -3.604
C -45.970 33.376 -4.463
C -44.133 36.111 -5.652
C -42.542 39.300 -6.440
C -40.498 41.822 -6.709
C -37.978 43.972 -7.330
C -35.374 45.880 -8.301
C -33.222 47.886 -9.121
C -30.857 50.030 -10.219
C -28.536 51.847 -12.212
C -26.242 54.062 -13.320
C -23.533 56.464 -14.070
C -21.212 58.821 -14.742
C -19.633 62.088 -15.275
C -16.880 64.128 -15.136
C -14.339 66.751 -15.892
C -11.862 69.082 -16.615
C -8.557 71.181 -16.370
C -6.182 73.548 -17.445
C -3.256 75.031 -18.827
C -0.745 76.569 -19.904
C 2.278 78.420 -20.863
C 5.045 80.097 -21.826
C 7.571 81.924 -23.223
C 10.346 83.233 -23.758
C 13.386 84.660 -24.899
C 16.321 86.398 -25.976
C 19.234 87.757 -26.762
C 22.475 88.484 -27.410
C 25.513 89.873 -27.853
C 28.444 91.241 -27.091
C 31.497 92.676 -27.218
C 34.546 94.116 -27.251
C 37.332 95.296 -27.485
C 40.319 96.843 -28.228
C 43.789 97.509 -28.225
C 47.387 98.260 -26.966
C 50.063 100.640 -26.948
C 52.455 101.403 -27.257
C 54.661 104.144 -26.670
C 57.649 105.746 -27.468
C 60.463 107.600 -27.548
C 62.696 110.213 -28.043
C 65.555 111.998 -27.849
C 68.615 113.832 -27.510
C 71.177 116.034 -27.128
C 74.019 118.301 -26.462
C 76.435 120.463 -25.983
C 79.856 121.756 -25.996
C 82.598 123.392 -24.674
C 84.719 125.947 -24.066
C 86.796 128.433 -22.932
C 89.639 130.509 -21.185
C 91.721 132.932 -20.022
C 92.518 135.735 -17.705
C 93.979 137.599 -15.526
C 96.371 139.669 -13.545
C 97.911 141.876 -12.571
C 99.737 144.516 -11.545
C 101.118 147.578 -10.981
C 103.115 150.377 -10.632
C 105.048 152.991 -9.658
C 106.614 156.275 -8.640
C 108.704 159.136 -8.206
C 110.544 161.190 -6.542
C 112.391 163.610 -5.082
C 113.777 166.474 -4.233
C 115.276 168.965 -2.061
C 117.008 171.497 -0.961
C 119.074 173.637 -0.243
C 120.745 176.308 0.984
C 122.207 178.792 2.271
C 123.580 181.491 3.752
C 125.307 184.743 4.694
C 126.918 187.428 5.957
C 129.105 190.153 7.295
C 130.539 192.996 8.418
C 131.931 196.012 9.488
C 133.282 198.988 10.373
C 133.663 201.919 10.952
C 134.419 205.023 12.042
C 135.111 208.249 12.657
C 136.005 210.922 14.815
C 136.614 214.571 16.102
C 136.930 217.736 16.874
C 137.629 220.781 18.309
C 138.456 223.926 19.214
C 138.886 227.061 20.436
C 139.179 230.358 21.220
C 139.319 233.499 21.563
C 139.141 236.637 22.153
C 139.211 239.560 22.361
C 139.753 242.603 23.182
C 140.716 245.856 24.647
C 141.075 248.982 25.912
C 141.079 251.865 27.036
C 141.458 255.189 27.853
C 141.316 258.622 28.599
C 142.742 261.585 30.095
C 143.717 264.958 31.360
C 144.918 268.251 32.650
C 145.477 271.600 33.218
C 146.525 274.956 34.394
C 147.546 278.010 35.408
C 148.741 280.563 36.796
C 149.613 283.821 38.393
C 148.980 287.147 39.921
C 148.320 290.044 41.887
C 147.546 292.771 44.017
C 147.822 295.457 46.044
C 148.261 297.603 47.936
C 148.602 300.192 50.076
C 149.635 302.268 52.555
C 149.882 304.792 54.774
C 150.229 307.591 56.634
C 150.429 310.502 58.655
C 150.994 313.079 60.302
C 149.945 316.206 61.720
C 149.354 319.139 63.398
C 149.061 322.243 64.928
C 148.921 325.325 66.300
C 149.274 328.487 67.561
C 150.301 331.154 69.554
C 151.144 333.890 71.305
C 151.739 336.851 73.255
C 152.354 339.299 75.862
C 152.998 341.708 78.292
C 152.769 344.935 79.902
C 153.036 347.622 81.846
C 152.010 349.771 85.789
C 152.195 352.993 87.308
C 153.155 355.653 88.907
C 152.353 358.988 89.812
C 152.109 362.111 91.018
C 152.123 365.257 92.094
C 150.919 367.918 93.728
C 150.130 370.943 94.888
C 149.190 373.842 96.512
C 148.582 376.834 97.656
C 147.788 379.828 98.629
C 146.762 382.844 99.489
C 146.693 386.320 99.024
C 145.996 389.590 98.206
C 145.190 393.034 98.153
C 144.143 396.294 98.940
C 143.263 399.117 98.381
C 144.115 402.916 97.289
C 142.944 406.245 96.571
C 141.745 409.532 95.692
C 140.463 412.363 94.965
C 139.279 415.606 94.276
C 138.072 418.520 93.542
C 136.762 420.781 91.055
C 135.653 422.219 88.298
C 133.870 423.218 85.976
C 131.435 424.444 83.902
C 130.231 427.484 81.792
C 128.260 428.301 78.941
C 125.770 429.179 76.481
C 123.688 430.038 74.099
C 121.110 430.748 71.378
C 119.746 431.623 69.091
C 118.412 431.517 66.094
C 117.178 431.549 62.781
C 115.582 429.978 59.867
C 114.426 428.644 57.481
C 112.556 427.239 54.652
C 111.148 425.989 52.277
C 112.153 424.248 48.622
C 112.015 422.578 45.324
C 110.620 419.690 43.804
C 109.704 417.845 41.078
C 109.436 415.669 38.980
C 109.976 413.412 36.608
C 110.149 409.888 35.721
C 110.654 407.806 32.649
C 109.869 405.183 30.371
C 111.348 402.293 28.968
C 111.930 400.254 26.138
C 112.326 396.629 25.976
C 112.774 393.272 24.846
C 114.043 391.110 23.203
C 114.875 388.390 21.576
C 116.663 384.994 20.815
C 117.738 381.639 21.534
C 119.456 379.207 20.924
C 121.261 376.347 21.427
C 121.509 372.954 21.368
C 125.172 370.981 22.663
C 128.050 368.030 22.787
C 129.454 366.286 25.686
C 131.085 363.849 26.929
C 133.455 362.191 29.138
C 135.810 360.755 30.313
C 138.203 359.253 32.346
C 139.730 358.337 34.920
C 141.018 356.567 37.666
C 144.295 355.733 39.525
C 147.225 354.347 41.504
C 148.859 355.084 44.447
C 151.597 356.447 46.909
C 153.297 356.684 49.612
C 154.946 356.409 52.618
C 156.954 356.821 55.227
C 159.182 358.187 57.300
C 160.814 359.453 59.959
C 161.649 360.584 62.930
C 164.449 361.560 65.569
C 166.002 361.893 68.601
C 166.906 365.190 70.487
C 168.846 368.100 72.265
C 168.374 370.234 74.824
C 168.829 372.276 77.600
C 169.332 375.031 79.335
C 170.163 377.980 80.887
C 170.586 380.596 83.171
C 170.055 383.510 84.468
C 169.485 385.953 87.195
C 169.489 389.511 87.704
C 170.569 393.489 88.332
C 169.273 397.094 87.832
C 168.098 399.975 88.423
C 167.414 403.275 88.506
C 166.221 406.355 88.463
C 165.651 409.899 87.082
C 164.803 412.248 85.261
C 163.899 414.558 83.424
C 162.601 417.443 82.311
C 160.206 420.363 82.121
C 159.416 422.371 79.082
C 158.403 425.338 77.543
C 156.119 426.616 75.470
C 155.133 428.673 72.320
C 152.627 431.265 71.292
C 151.282 433.430 69.463
C 149.536 434.478 66.802
C 147.814 435.271 64.046
C 144.903 436.003 62.222
C 144.070 436.873 58.986
C 143.292 438.828 55.453
C 141.659 438.588 53.027
C 139.251 438.338 49.922
C 137.613 438.558 47.428
C 135.626 438.176 44.366
C 134.848 437.586 41.278
C 133.543 436.359 38.649
C 132.476 434.426 36.222
C 131.728 432.613 33.586
C 130.612 430.284 31.046
C 129.497 428.362 28.551
C 128.868 426.177 26.330
C 130.042 423.095 24.109
C 129.269 420.615 21.977
C 128.585 418.515 19.556
C 129.141 416.636 17.062
C 130.012 413.963 14.427
C 131.253 411.095 14.269
C 131.918 407.823 13.336
C 133.695 405.075 12.505
C 134.490 401.392 11.704
C 135.682 398.366 11.106
C 139.053 396.289 10.118
C 140.317 393.836 9.710
C 142.415 390.297 10.460
C 143.807 387.615 10.422
C 145.551 384.688 9.797
C 147.766 382.182 9.531
C 149.644 379.509 10.198
C 150.376 376.520 11.669
C 151.838 373.807 13.009
C 152.833 371.152 14.547
C 154.584 368.411 15.966
C 155.471 365.570 17.445
C 157.082 363.088 18.533
C 159.618 360.964 20.059
C 160.747 357.978 20.745
C 163.456 356.435 22.368
C 165.098 353.872 23.855
C 167.090 351.906 25.275
C 170.630 350.736 25.837
C 172.965 348.696 27.112
C 175.835 347.337 28.426
C 178.361 345.464 29.806
C 181.225 343.786 30.512
C 183.963 342.010 31.431
C 186.406 340.523 32.371
C 189.126 338.865 33.488
C 191.731 337.780 34.657
C 194.392 334.963 36.006
C 196.982 332.751 36.525
C 199.929 331.236 36.633
C 202.703 329.502 37.687
C 205.812 328.651 38.674
C 208.606 327.431 39.012
C 211.660 326.358 39.971
C 214.348 324.143 40.966
C 217.414 322.306 41.462
C 220.687 321.400 42.291
C 223.876 320.449 43.534
C 226.500 319.556 44.623
C 229.634 318.950 45.753
C 232.391 318.000 46.180
C 235.151 317.718 47.068
C 238.550 316.746 47.146
C 241.811 315.723 47.606
C 244.941 314.703 48.450
C 247.726 313.430 49.954
C 250.787 312.786 51.225
C 254.251 312.064 52.411
C 258.092 313.066 52.648
C 261.238 312.080 53.673
C 264.554 311.457 54.281
C 267.352 310.247 56.066
C 270.200 308.757 57.128
C 273.414 307.579 57.362
C 277.487 307.751 58.135
C 280.638 306.578 58.035
C 283.725 305.142 58.583
C 286.339 303.286 58.708
C 288.755 300.517 59.182
C 292.025 298.836 59.716
C 295.030 297.190 59.908
C 297.884 295.991 59.213
C 301.242 294.878 59.435
C 304.365 293.854 58.838
C 307.596 292.062 58.479
C 310.421 290.349 57.500
C 313.516 288.839 57.016
C 316.280 286.953 56.569
C 319.604 284.445 55.925
C 322.059 282.306 55.033
C 324.419 280.160 55.379
C 327.383 278.560 55.010
C 329.725 276.073 55.319
C 332.467 274.108 55.190
C 335.181 271.887 54.647
C 337.701 269.657 54.924
C 340.098 267.466 54.985
C 343.282 265.712 55.656
C 345.893 263.573 55.580
C 348.350 261.768 55.495
C 350.660 258.959 54.861
C 353.854 257.758 55.510
C 356.784 256.117 54.648
C 359.584 254.214 54.312
C 362.651 251.908 54.398
C 366.019 249.793 54.280
C 368.598 247.662 53.873
C 370.926 245.117 53.988
C 373.529 242.953 53.752
C 375.911 241.163 53.973
C 378.345 238.771 53.903
C 380.584 236.810 54.293
C 383.327 234.899 54.723
C 385.937 232.802 55.343
C 388.916 231.224 55.525
C 391.926 229.662 55.562
C 394.947 228.272 54.713
C 397.630 226.336 54.925
C 400.512 224.631 55.359
C 403.304 222.721 55.339
C 406.345 220.806 55.725
C 409.362 219.352 56.873
C 412.201 218.469 56.612
C 414.775 216.996 57.384
C 417.992 215.868 57.938
C 421.057 214.036 58.775
C 422.953 211.796 58.978
C 425.237 210.016 59.492
C 427.894 208.042 59.753
C 431.001 206.619 59.719
C 433.885 204.690 59.902
C 437.039 202.676 60.106
C 439.443 200.502 60.360
C 441.978 198.289 60.768
C 445.304 196.900 60.076
C 448.208 195.219 59.628
C 451.017 193.875 59.802
C 453.819 192.112 58.255
C 455.865 190.112 57.236
C 458.604 188.227 56.510
C 460.729 185.447 55.683
C 463.560 183.548 55.181
C 466.686 181.490 54.651
C 469.586 179.786 54.363
C 471.933 178.459 54.072
C 474.905 177.118 53.124
C 477.413 175.022 52.745
C 480.351 173.443 52.225
C 483.141 172.015 51.723
C 486.148 170.382 51.956
C 489.225 169.091 53.310
C 491.999 167.794 53.871
C 495.262 166.625 54.999
C 498.329 165.324 55.935
C 501.553 164.228 56.380
C 504.769 163.109 56.354
C 507.844 162.163 56.685
C 510.779 161.513 58.085
C 513.924 160.881 59.414
C 517.269 160.280 59.816
C 520.424 159.308 60.521
C 523.853 158.992 61.559
C 527.202 158.370 62.856
C 530.200 157.433 63.764
C 532.431 154.192 65.031
C 535.362 152.982 65.796
C 538.306 151.190 66.039
C 541.273 150.315 68.134
C 544.365 149.212 68.923
C 546.991 147.025 69.880
C 550.324 146.383 71.020
C 553.492 145.528 72.442
C 556.031 144.737 73.677
C 558.870 143.400 75.107
C 561.768 142.388 76.567
C 564.436 141.527 78.122
C 567.623 140.942 79.372
C 570.743 139.925 81.018
C 574.151 139.808 82.063
C 576.089 138.666 83.778
C 578.753 137.711 85.318
C 581.764 136.399 86.354
C 584.578 135.353 87.331
C 588.048 134.901 87.664
C 590.270 134.709 89.322
C 593.180 134.268 91.378
C 596.555 133.732 91.918
C 599.823 134.070 92.855
C 602.986 134.737 93.178
C 606.010 133.905 94.833
C 609.132 133.527 96.009
C 612.219 133.434 97.238
C 615.141 131.998 98.015
C 618.093 131.100 99.281
C 621.222 129.935 100.160
C 624.160 129.214 101.377
C 626.968 128.356 102.762
C 629.693 127.303 104.296
C 632.049 127.526 106.885
C 633.946 127.219 109.741
C 636.448 126.625 112.170
C 639.311 125.582 113.919
C 641.009 125.010 116.337
C 643.326 126.296 119.390
C 645.275 125.508 122.315
C 647.086 124.731 125.337
C 648.634 123.813 127.973
C 650.533 123.001 130.824
C 652.150 122.161 133.501
C 652.145 121.623 137.068
C 651.365 121.304 140.260
C 650.442 120.204 142.999
C 649.770 118.422 145.848
C 650.612 117.933 149.614
C 649.192 116.772 152.667
C 648.004 115.015 155.587
C 646.899 113.633 158.346
C 645.405 111.847 161.369
C 644.461 111.138 163.910
C 642.321 110.582 166.336
C 640.099 110.209 169.061
C 636.859 109.307 170.541
C 634.188 108.711 171.691
C 631.095 107.531 173.277
C 628.465 106.693 174.528
C 624.943 108.483 175.870
C 621.562 109.080 177.247
C 618.222 107.961 176.815
C 614.974 107.656 177.832
C 611.951 107.807 178.033
C 608.790 108.802 178.204
C 605.554 109.012 176.552
C 602.080 110.155 177.357
C 598.537 109.827 177.517
C 595.620 111.460 176.362
C 592.341 112.620 177.000
C 589.515 112.861 174.703
C 586.288 113.404 173.276
C 583.749 114.931 172.812
C 580.742 116.001 172.075
C 577.881 117.748 170.056
C 575.902 118.441 167.135
C 573.866 120.133 165.641
C 572.218 121.610 163.035
C 569.616 121.694 160.844
C 569.373 124.819 157.816
C 567.547 127.424 155.194
C 568.219 127.978 151.635
C 567.341 129.127 148.798
C 567.760 130.789 145.587
C 567.693 132.705 143.282
C 568.123 134.442 140.297
C 569.237 135.237 137.482
C 569.778 135.715 134.045
C 570.717 138.383 131.422
C 571.267 140.660 128.431
C 573.892 141.550 126.384
C 576.826 143.658 124.848
C 578.925 144.646 122.641
C 580.818 145.484 119.894
C 583.029 146.803 117.801
C 585.657 148.515 116.665
C 588.507 149.500 115.167
C 591.354 149.630 113.529
C 594.112 151.735 111.601
C 596.474 152.505 109.247
C 600.299 153.079 109.782
C 603.886 154.663 109.918
C 607.079 153.681 109.515
C 610.453 153.538 108.690
C 613.719 153.734 109.076
C 617.057 154.302 109.648
C 620.555 154.278 109.560
C 623.539 153.590 110.598
C 627.063 152.488 110.291
C 630.106 152.544 112.203
C 633.677 153.635 114.059
C 635.959 152.686 117.029
C 638.393 151.548 118.706
C 640.886 151.031 120.916
C 643.067 150.043 123.190
C 644.834 150.011 126.607
C 645.374 149.759 129.639
C 645.868 149.455 132.671
C 647.211 148.620 135.628
C 649.031 146.497 138.173
C 648.548 146.585 141.868
C 649.719 146.135 145.127
C 649.106 144.502 147.974
C 648.566 144.431 151.825
C 649.591 142.391 154.798
C 649.925 141.651 157.829
C 648.830 140.673 160.840
C 647.482 139.727 163.753
C 646.533 137.399 166.204
C 645.048 137.437 169.322
C 644.212 137.657 173.342
C 642.295 136.665 175.329
C 639.844 135.091 177.979
C 638.235 134.133 180.312
C 635.763 132.949 182.752
C 633.263 132.930 184.812
C 630.502 132.256 186.241
C 627.357 131.727 187.015
C 624.213 131.564 187.950
C 620.688 130.995 188.563
C 617.503 130.436 189.406
C 614.351 130.267 189.771
C 610.732 131.797 189.161
C 607.392 131.453 189.303
C 604.171 131.283 189.881
C 601.223 132.344 190.381
C 597.619 133.704 190.405
C 595.477 134.799 188.403
C 592.466 135.509 186.839
C 590.055 137.295 185.290
C 586.829 138.078 183.337
C 584.283 139.227 181.567
C 582.480 142.628 180.213
C 580.501 143.829 178.657
C 578.525 145.495 175.369
C 576.620 146.716 173.366
C 574.200 148.410 171.559
C 572.385 150.494 169.655
C 570.992 152.011 167.032
C 569.727 152.205 163.871
C 568.679 153.151 160.822
C 567.743 153.600 157.768
C 566.758 154.806 154.579
C 565.630 155.155 151.472
C 564.617 156.320 148.723
C 564.268 158.289 145.678
C 562.557 159.061 143.007
C 562.734 161.203 140.226
C 562.771 162.583 136.266
C 562.553 164.136 133.276
C 562.256 165.837 130.057
C 562.458 167.204 126.959
C 562.209 168.414 123.999
C 561.514 169.909 120.915
C 561.154 171.933 118.161
C 561.075 173.211 115.407
C 560.699 175.023 112.584
C 559.774 176.473 110.276
C 559.120 178.221 107.407
C 557.722 179.192 104.469
C 557.255 180.444 101.316
C 556.273 181.663 98.325
C 555.296 182.806 95.481
C 553.868 185.062 93.201
C 552.513 187.440 91.190
C 550.819 189.076 89.138
C 549.443 190.666 86.498
C 547.245 192.593 84.374
C 546.607 194.284 81.523
C 546.010 196.263 78.432
C 545.354 197.336 74.909
C 545.321 198.521 71.587
C 545.160 199.969 68.662
C 544.707 201.915 66.193
C 543.766 204.066 63.754
C 543.192 206.569 60.998
C 542.095 207.946 57.925
C 540.624 210.082 55.968
C 540.563 211.556 52.742
C 539.983 213.223 49.887
C 539.424 215.118 47.213
C 538.766 215.703 43.984
C 538.425 216.926 40.900
C 537.705 217.861 37.655
C 537.306 219.194 34.707
C 537.134 220.431 31.710
C 537.159 221.541 28.603
C 538.080 223.914 26.190
C 539.540 225.775 23.688
C 540.368 227.516 20.723
C 540.501 228.789 17.451
C 541.735 230.166 15.076
C 542.912 233.541 13.188
C 544.473 235.082 10.332
C 546.187 236.609 7.547
C 547.732 237.738 4.994
C 549.260 239.207 2.183
C 550.794 240.447 -0.386
C 553.875 241.538 -1.910
C 557.014 242.278 -2.619
C 559.959 242.152 -3.556
C 562.964 241.663 -5.127
C 565.767 243.273 -7.292
C 569.243 243.001 -8.016
C 572.574 242.319 -9.227
C 575.671 241.898 -10.214
C 579.251 241.094 -11.259
C 581.984 241.178 -11.874
C 585.220 240.772 -11.501
C 588.723 240.596 -11.058
C 591.786 239.006 -9.797
C 594.230 237.779 -8.642
C 597.346 236.087 -7.691
C 599.889 234.735 -6.749
C 602.591 235.040 -3.585
C 605.423 234.503 -1.266
C 606.960 231.887 0.576
C 609.550 230.559 2.366
C 611.271 229.345 4.549
C 612.915 228.708 7.360
C 613.179 226.655 10.353
C 615.499 226.254 13.266
C 617.524 224.407 15.540
C 617.834 223.817 19.013
C 619.909 223.451 21.853
C 619.412 221.340 24.789
C 619.812 219.646 27.906
C 620.520 219.443 30.812
C 621.310 218.551 33.864
C 620.846 217.711 37.657
C 619.318 216.083 40.476
C 618.875 215.808 43.471
C 617.325 215.077 46.429
C 616.823 212.996 49.073
C 613.948 214.022 52.183
C 612.314 214.075 55.968
C 608.889 213.312 57.022
C 606.791 212.589 59.307
C 603.630 212.715 61.107
C 601.448 213.193 63.106
C 598.460 213.476 64.869
C 595.396 213.422 65.505
C 592.153 212.590 66.566
C 589.069 213.988 68.416
C 585.936 214.744 70.426
C 582.718 215.797 69.786
C 579.593 218.156 69.503
C 576.500 218.971 69.352
C 573.081 219.344 69.437
C 569.977 220.516 69.372
C 567.405 222.593 68.929
C 564.519 224.057 68.002
C 561.640 224.798 66.600
C 558.276 226.906 66.572
C 554.955 227.612 66.148
C 553.331 230.077 63.591
C 551.348 233.042 61.958
C 549.490 233.607 59.210
C 547.061 234.727 56.991
C 545.657 236.572 54.650
C 544.319 238.819 52.424
C 542.428 240.403 49.943
C 541.848 241.707 47.041
C 539.916 242.374 43.950
C 539.934 244.653 41.172
C 539.478 247.958 38.670
C 540.927 249.549 35.461
C 541.237 250.518 32.462
C 541.875 252.221 29.623
C 542.796 253.440 26.696
C 544.756 255.691 24.269
C 547.063 257.033 22.711
C 549.402 258.313 21.154
C 551.312 259.547 18.691
C 552.815 259.832 15.232
C 556.163 261.238 14.392
C 558.361 262.819 12.186
C 561.313 262.471 10.665
C 564.845 263.794 9.715
C 567.109 263.952 6.732
C 569.593 264.818 5.022
C 572.839 264.823 4.192
C 576.129 264.692 3.596
C 579.024 263.480 2.020
C 582.414 264.135 2.057
C 586.200 265.616 1.440
C 589.013 264.791 1.534
C 592.747 263.544 1.426
C 595.687 263.036 1.204
C 599.199 261.993 1.422
C 602.236 261.680 2.504
C 604.973 260.469 3.582
C 607.338 258.913 5.241
C 609.785 257.709 7.073
C 612.218 255.876 9.033
C 614.665 254.308 10.681
C 616.638 252.854 12.705
C 617.786 252.087 16.433
C 619.694 250.315 18.558
C 621.881 248.918 20.559
C 623.682 248.572 23.148
C 625.380 247.947 26.549
C 624.652 246.946 29.422
C 624.799 245.422 32.533
C 624.492 245.021 35.872
C 624.413 243.289 39.311
C 624.083 242.238 42.428
C 623.387 243.456 46.261
C 622.934 242.801 48.933
C 620.954 241.774 52.471
C 620.083 240.980 55.254
C 619.575 240.394 58.629
C 618.615 240.352 61.844
C 616.913 239.766 64.651
C 614.883 237.984 66.734
C 612.725 236.935 69.086
C 610.578 235.551 71.055
C 608.231 234.674 73.569
C 606.154 233.100 75.631
C 604.198 232.364 77.992
C 601.532 232.437 80.473
C 600.063 231.103 83.066
C 597.319 231.669 85.189
C 594.589 231.152 87.193
C 592.249 230.685 89.581
C 589.714 230.662 92.168
C 587.768 230.209 94.594
C 585.965 228.623 97.833
C 584.097 228.022 100.228
C 582.770 228.284 103.557
C 580.785 227.953 106.286
C 578.922 226.636 108.998
C 576.577 225.715 111.250
C 574.418 224.743 113.373
C 572.050 224.726 115.503
C 569.764 224.452 117.972
C 567.502 224.188 120.426
C 564.956 224.052 122.661
C 561.763 223.470 124.546
C 559.314 222.281 126.379
C 556.793 221.539 128.567
C 554.136 220.617 130.313
C 550.548 220.681 131.573
C 547.757 220.033 133.358
C 544.878 220.273 135.711
C 542.546 219.666 138.103
C 539.762 219.115 139.931
C 537.122 218.824 141.708
C 534.307 218.070 143.411
C 531.416 217.172 144.989
C 528.925 216.979 147.307
C 526.716 216.360 149.608
C 523.990 215.977 151.907
C 521.259 216.470 154.134
C 518.734 216.840 156.456
C 516.167 216.513 158.620
C 513.572 215.943 160.702
C 510.733 215.388 162.552
C 508.154 214.703 164.619
C 505.667 213.853 166.739
C 503.231 212.952 168.895
C 500.758 212.246 171.104
C 498.176 211.494 173.144
C 495.857 211.010 175.473
C 493.467 209.756 177.212
C 491.263 209.072 179.205
C 488.647 208.214 181.160
C 486.275 207.608 183.691
C 483.435 206.994 185.411
C 480.611 206.678 187.063
C 477.792 205.815 189.033
C 475.002 205.024 190.761
C 472.009 204.048 191.595
C 469.496 204.194 194.185
C 466.705 203.460 195.956
C 463.865 202.346 198.006
C 461.948 201.166 200.659
C 459.613 200.139 202.549
C 457.021 198.828 204.138
C 454.372 197.805 205.695
C 451.718 196.572 207.379
C 449.081 194.908 208.738
C 446.409 193.779 210.472
C 443.587 192.716 212.077
C 441.191 191.280 214.358
C 438.526 190.546 216.296
C 435.951 189.354 218.370
C 433.183 188.779 220.215
C 430.355 188.028 221.908
C 427.910 187.422 224.222
C 425.311 186.027 226.654
C 422.804 185.639 228.912
C 419.512 185.493 230.676
C 416.996 184.851 232.828
C 414.709 184.159 235.224
C 412.669 182.840 237.681
C 410.285 180.901 240.044
C 407.551 179.703 241.951
C 405.526 178.776 244.510
C 403.821 177.689 247.290
C 401.437 176.917 249.981
C 400.311 176.210 253.314
C 398.789 176.311 256.139
C 396.625 175.792 258.678
C 394.465 175.316 261.228
C 392.102 174.791 263.875
C 390.333 174.149 266.735
C 388.228 173.530 269.301
C 386.330 172.737 271.649
C 385.106 171.409 274.683
C 383.137 170.061 277.068
C 381.782 168.962 279.567
C 379.882 167.466 281.948
C 378.152 166.342 284.621
C 377.140 164.760 287.572
C 375.755 164.113 290.433
C 374.394 163.182 293.295
C 373.683 163.251 297.214
C 372.264 163.053 300.423
C 370.295 162.433 303.486
C 368.015 161.647 306.194
C 366.095 160.948 308.881
C 363.606 160.048 311.121
C 361.567 160.623 313.819
C 359.264 160.118 316.217
C 357.160 159.486 319.216
C 355.701 159.626 322.147
C 353.675 159.961 325.047
C 352.468 159.421 328.747
C 350.352 159.806 331.862
C 348.882 161.094 334.875
C 346.555 160.910 337.259
C 343.675 160.613 339.883
C 341.818 159.997 342.637
C 339.761 160.342 344.802
C 338.822 158.855 347.674
C 336.859 158.372 350.519
C 334.936 158.492 353.269
C 333.551 158.407 356.347
C 330.832 157.881 358.545
C 328.858 156.552 360.963
C 326.741 155.683 363.442
C 324.477 155.035 365.783
C 322.204 153.726 368.052
C 320.896 152.025 370.504
C 318.022 151.186 371.764
C 316.277 150.153 374.674
C 314.117 149.237 377.075
C 311.898 148.113 379.281
C 310.175 148.149 382.150
C 308.388 147.473 384.884
C 306.420 147.257 387.712
C 304.561 146.518 390.288
C 302.924 145.732 392.978
C 301.481 144.943 395.839
C 300.230 142.577 398.106
C 299.663 140.332 400.653
C 298.539 138.563 403.503
C 297.046 137.587 406.529
C 296.605 135.862 408.956
C 295.141 132.502 410.663
C 294.735 130.479 413.614
C 294.476 128.378 416.537
C 294.367 126.689 419.242
C 293.988 124.741 422.150
C 293.805 122.969 424.854
C 295.206 120.395 426.958
C 297.069 118.043 428.334
C 299.199 116.523 429.984
C 301.404 115.296 432.302
C 302.123 112.483 434.891
C 304.809 110.773 436.486
C 307.475 109.505 438.561
C 309.874 108.144 440.332
C 312.850 106.828 442.325
C 314.783 105.240 443.588
C 317.653 103.727 444.085
C 320.626 101.870 444.553
C 324.260 101.390 444.294
C 327.176 100.966 443.940
C 330.823 100.554 444.004
C 333.829 100.186 443.893
C 336.646 98.264 441.490
C 339.802 97.000 440.031
C 342.964 98.201 438.955
C 346.224 97.749 438.039
C 348.846 97.677 436.514
C 351.258 97.145 434.298
C 353.420 98.551 431.732
C 356.259 97.438 429.559
C 359.496 97.710 428.098
C 361.014 97.864 424.907
C 363.622 96.864 422.738
C 365.203 98.751 420.043
C 367.307 99.780 417.349
C 368.768 99.415 414.757
C 370.716 99.566 412.126
C 371.852 100.349 408.465
C 372.322 102.427 405.568
C 372.943 102.770 402.612
C 372.936 104.114 399.469
C 374.418 105.994 397.050
C 372.436 106.635 393.222
C 372.153 107.345 389.170
C 370.173 109.863 387.393
C 369.548 111.542 384.760
C 367.484 113.146 382.228
C 366.048 113.897 379.705
C 364.023 115.274 377.232
C 361.818 117.024 375.862
C 360.020 119.495 374.133
C 357.325 120.005 371.420
C 354.990 121.065 368.617
C 351.703 122.047 368.304
C 347.860 121.885 367.517
C 344.935 122.971 366.794
C 342.065 124.594 365.814
C 338.957 125.387 364.964
C 335.662 125.152 364.501
C 332.328 125.621 364.498
C 329.272 126.703 365.040
C 325.451 126.871 363.977
C 322.333 128.187 363.472
C 318.992 127.192 365.232
C 315.343 125.945 365.954
C 312.820 126.655 368.065
C 309.684 127.207 369.459
C 306.919 126.587 371.139
C 304.013 125.594 372.677
C 300.972 125.472 374.403
C 299.002 124.856 376.892
C 296.271 125.539 379.302
C 294.262 123.778 381.706
C 291.389 121.427 383.604
C 290.770 119.441 386.860
C 289.658 118.604 389.705
C 288.441 116.968 392.389
C 287.690 115.575 395.288
C 287.321 112.722 397.842
C 287.965 110.383 399.755
C 288.668 108.076 401.683
C 288.814 106.089 404.380
C 288.894 105.161 408.045
C 290.516 102.147 409.520
C 290.765 99.701 412.001
C 292.864 98.386 414.240
C 294.647 95.342 415.877
C 295.526 94.065 419.290
C 296.532 92.024 421.450
C 298.854 90.221 423.057
C 301.350 88.495 424.465
C 303.868 87.926 426.846
C 306.180 85.467 427.578
C 308.166 82.133 428.939
C 310.860 81.218 429.650
C 314.458 80.136 430.833
C 316.990 78.901 431.840
C 320.389 77.764 432.630
C 323.244 76.256 432.384
C 326.361 75.656 432.175
C 329.536 75.524 431.355
C 332.626 75.049 430.348
C 336.090 75.093 429.289
C 339.333 74.926 428.502
C 342.242 74.916 427.222
C 344.586 74.731 424.016
C 347.648 75.015 422.660
C 350.688 74.837 421.448
C 353.001 73.988 419.450
C 355.610 73.388 416.679
C 356.376 74.495 413.855
C 358.185 75.526 411.083
C 359.076 75.880 407.846
C 360.913 77.196 404.726
C 362.086 78.108 401.773
C 361.908 77.326 397.771
C 362.643 78.002 395.167
C 362.621 79.808 391.396
C 363.136 80.829 388.598
C 363.982 81.447 385.297
C 364.127 81.879 381.973
C 363.880 83.199 378.920
C 363.841 85.720 376.624
C 363.368 87.699 373.949
C 362.984 89.965 371.686
C 362.312 91.901 368.789
C 362.114 94.279 366.476
C 361.629 95.885 363.806
C 360.170 97.222 360.748
C 360.462 99.034 358.049
C 358.569 100.025 355.257
C 357.308 101.314 352.354
C 355.722 102.917 349.408
C 354.552 104.558 346.683
C 353.454 105.915 343.792
C 352.118 107.479 340.719
C 351.714 109.815 338.339
C 351.100 112.048 336.060
C 349.015 112.983 333.347
C 347.364 114.399 330.791
C 345.980 115.820 328.123
C 343.474 117.118 326.324
C 341.398 118.238 323.966
C 339.051 119.680 321.885
C 337.149 120.861 319.514
C 335.151 121.809 317.137
C 332.988 122.556 314.759
C 332.024 122.628 311.388
C 330.717 122.078 308.251
C 328.964 122.182 305.180
C 326.736 122.890 302.559
C 325.307 122.422 299.951
C 325.285 122.399 295.908
C 323.509 121.735 292.847
C 321.783 120.910 289.787
C 320.070 120.115 287.215
C 318.298 119.458 284.245
C 316.625 118.702 281.577
C 315.745 116.257 279.075
C 315.400 113.541 277.230
C 314.438 110.844 276.061
C 312.744 108.108 274.886
C 311.567 106.158 271.732
C 310.704 102.882 270.632
C 309.219 99.730 269.692
C 308.064 96.826 268.704
C 306.657 93.378 267.872
C 306.084 90.881 266.737
C 306.117 87.625 266.326
C 306.316 84.154 265.679
C 306.547 80.639 266.723
C 306.880 77.819 267.589
C 306.789 74.280 268.560
C 306.874 71.371 269.405
C 309.702 68.335 269.843
C 311.377 65.116 270.559
C 311.653 62.725 273.168
C 312.486 59.638 274.372
C 313.743 57.345 275.911
C 315.831 55.158 277.278
C 317.423 53.931 280.311
C 319.697 51.137 281.334
C 320.713 48.389 283.359
C 323.440 47.383 285.374
C 325.674 44.843 286.405
C 327.210 44.341 289.677
C 329.082 43.047 292.429
C 331.493 41.844 293.742
C 333.691 40.376 295.679
C 336.595 40.000 298.273
C 338.296 40.619 301.381
C 340.782 40.487 303.126
C 343.044 41.314 305.551
C 344.340 40.871 308.666
C 347.635 43.356 310.067
C 351.004 44.313 312.242
C 351.646 47.241 314.348
C 353.341 48.706 316.612
C 355.061 51.468 318.243
C 357.099 53.343 319.391
C 358.859 55.983 320.822
C 359.475 58.801 322.038
C 360.083 61.538 324.153
C 362.469 64.517 324.717
C 364.680 67.366 325.909
C 364.731 70.802 325.648
C 365.731 74.397 324.429
C 366.088 77.577 324.559
C 366.444 80.925 325.261
C 367.051 84.185 325.134
C 367.758 87.211 323.921
C 367.752 90.473 323.087
C 366.977 93.635 322.638
C 368.083 97.358 321.816
C 368.156 100.776 321.976
C 367.184 103.331 319.188
C 367.274 106.196 316.509
C 365.211 108.560 315.293
C 363.897 111.515 314.019
C 362.804 113.678 311.787
C 362.006 115.854 309.253
C 360.676 118.446 307.315
C 358.805 119.784 305.042
C 356.496 122.299 303.603
C 355.193 123.275 300.398
C 354.649 124.900 296.596
C 352.594 124.413 293.361
C 350.448 124.836 291.071
C 348.793 125.092 288.145
C 346.815 124.977 285.503
C 345.749 124.028 281.931
C 344.984 122.389 279.425
C 344.190 120.706 276.962
C 342.595 119.570 274.240
C 339.679 118.765 271.970
C 339.542 116.027 269.445
C 338.333 114.656 266.470
C 336.753 111.996 265.214
C 336.474 109.080 262.656
C 333.888 107.437 260.495
C 332.752 105.542 258.267
C 331.939 102.570 256.952
C 331.261 99.486 255.846
C 329.211 96.686 255.306
C 329.468 93.587 253.807
C 329.549 90.409 251.197
C 329.144 87.505 251.130
C 328.332 83.652 251.059
C 327.805 80.753 250.543
C 327.382 77.107 250.517
C 328.084 73.947 250.414
C 328.350 70.863 251.148
C 328.964 67.958 252.546
C 329.898 65.031 253.706
C 330.637 61.946 255.457
C 331.232 58.963 256.837
C 332.225 56.399 258.432
C 335.063 54.506 260.475
C 335.990 51.913 262.401
C 336.985 49.161 263.875
C 339.018 46.929 264.851
C 341.625 44.597 266.465
C 343.657 44.588 268.844
C 345.614 43.577 271.521
C 348.334 43.229 273.492
C 350.482 42.333 276.561
C 352.691 41.890 278.982
C 356.646 42.214 279.933
C 358.665 42.056 281.850
C 361.299 43.130 284.915
C 363.359 43.321 287.119
C 366.025 43.115 289.320
C 368.832 43.498 291.118
C 371.038 44.530 293.396
C 372.036 45.713 296.435
C 373.632 47.147 299.021
C 374.729 48.555 301.707
C 376.555 50.184 304.278
C 377.638 51.465 307.146
C 379.390 52.778 309.416
C 381.663 54.942 311.265
C 383.309 55.610 314.005
C 385.514 58.023 315.297
C 387.295 60.110 317.301
C 389.435 62.294 318.863
C 391.830 64.266 320.850
C 393.818 66.761 322.314
C 395.911 68.289 324.576
C 398.281 70.184 326.075
C 400.973 70.980 328.172
C 403.417 72.322 329.633
C 405.587 73.457 331.991
C 407.224 74.616 334.705
C 408.895 75.600 337.447
C 408.322 77.467 340.680
C 409.977 78.825 343.771
C 411.464 79.987 346.150
C 412.878 80.620 348.828
C 413.992 82.235 351.417
C 416.817 82.965 353.435
C 419.109 84.055 355.631
C 421.206 85.041 358.016
C 423.978 86.472 359.226
C 426.621 87.465 361.004
C 429.342 88.906 362.566
C 431.823 89.901 364.433
C 434.430 90.707 366.190
C 437.219 91.377 367.822
C 439.443 90.814 370.475
C 441.982 89.841 372.586
C 444.788 89.614 374.728
C 447.742 90.202 376.537
C 450.161 89.481 378.176
C 451.827 88.379 381.691
C 454.776 87.456 383.541
C 457.705 86.371 385.348
C 460.420 85.442 386.744
C 463.326 84.549 388.519
C 466.037 83.618 390.026
C 468.242 80.951 391.044
C 469.744 78.058 391.566
C 471.523 75.541 391.303
C 473.969 73.198 390.789
C 476.625 70.896 392.456
C 478.382 67.838 391.956
C 480.612 65.116 391.156
C 482.524 62.513 390.597
C 484.689 59.526 389.622
C 486.071 57.091 389.529
C 486.738 53.977 388.730
C 487.387 50.557 388.115
C 487.328 47.540 386.018
C 487.135 45.086 384.359
C 487.399 42.121 382.212
C 487.453 39.650 380.458
C 485.227 36.163 379.918
C 483.954 32.915 378.688
C 483.035 31.340 375.643
C 482.300 28.586 373.759
C 480.918 26.531 372.006
C 478.841 24.288 370.715
C 476.377 23.518 368.150
C 474.372 20.571 367.003
C 473.083 18.297 364.584
C 469.976 17.130 363.362
C 467.963 14.429 362.286
C 465.334 14.406 359.754
C 462.744 13.419 357.503
C 460.239 11.972 356.719
C 457.715 10.511 355.225
C 454.110 10.027 353.781
C 451.218 10.942 351.850
C 448.296 10.575 351.098
C 445.142 11.336 350.022
C 442.783 11.394 347.569
C 438.848 13.107 348.324
C 434.779 13.601 347.878
C 432.869 16.674 347.301
C 430.187 18.141 346.408
C 427.529 20.623 346.542
C 424.925 22.069 346.884
C 422.331 24.374 347.160
C 420.825 27.113 347.313
C 418.974 30.022 346.649
C 416.114 32.226 348.011
C 413.178 34.528 348.722
C 412.679 37.601 350.199
C 411.689 40.290 352.883
C 410.798 43.144 354.029
C 409.648 46.308 354.734
C 408.623 49.095 356.215
C 407.987 51.346 358.593
C 407.800 54.121 360.490
C 408.165 57.130 361.762
C 406.898 60.012 364.180
C 406.211 63.176 365.291
C 407.801 65.054 368.323
C 408.342 66.941 371.720
C 410.306 69.380 372.950
C 411.524 72.131 374.691
C 413.061 73.833 377.056
C 414.454 75.381 379.787
C 416.015 77.625 381.971
C 418.402 78.782 383.820
C 420.654 81.371 385.219
C 422.968 81.781 387.938
C 424.737 82.408 391.662
C 427.978 81.682 393.635
C 430.769 82.073 395.080
C 433.404 81.997 397.182
C 436.274 81.750 398.797
C 438.838 80.223 401.224
C 440.810 78.263 402.573
C 442.799 76.282 403.857
C 445.524 74.965 405.302
C 449.198 74.454 406.034
C 450.793 71.298 407.211
C 453.312 69.584 408.920
C 455.675 67.257 408.541
C 457.440 63.969 409.637
C 460.910 62.622 410.083
C 463.145 60.608 410.974
C 464.894 57.757 410.788
C 466.454 54.820 410.423
C 468.973 52.692 409.214
C 469.856 49.366 409.496
C 471.361 45.720 410.662
C 472.224 43.149 409.545
C 473.611 39.823 407.956
C 474.766 37.171 407.193
C 475.750 33.935 405.768
C 475.675 30.801 404.955
C 475.640 28.087 403.295
C 474.993 25.617 401.234
C 474.158 22.969 399.478
C 473.285 20.393 397.085
C 472.675 17.851 395.005
C 471.552 15.638 393.020
C 468.479 13.631 391.492
C 467.285 11.499 389.184
C 466.239 9.079 387.237
C 464.379 6.706 386.254
C 461.758 4.246 384.866
C 458.966 4.292 383.455
C 456.283 3.520 381.399
C 453.094 2.948 380.450
C 450.062 2.331 378.155
C 447.165 1.940 376.610
C 443.169 1.354 377.199
C 440.601 1.143 376.133
C 436.813 2.197 374.710
C 434.034 2.373 373.532
C 430.777 2.008 372.415
C 427.460 2.035 371.907
C 424.383 2.961 371.014
C 422.059 4.579 369.113
C 419.340 6.133 367.896
C 417.033 7.835 366.417
C 414.082 9.497 365.358
C 411.735 11.135 363.670
C 409.024 12.448 362.736
C 405.877 14.279 362.647
C 403.176 15.157 361.036
C 400.275 17.088 361.500
C 396.899 18.576 360.957
C 393.994 20.120 360.197
C 390.944 21.426 359.557
C 388.001 22.968 358.980
C 385.224 24.847 358.533
C 382.392 26.667 358.271
C 379.899 28.477 357.181
C 377.674 30.000 357.030
C 374.770 31.542 355.334
C 371.787 33.086 354.490
C 368.692 34.706 354.629
C 366.452 36.690 354.565
C 363.754 38.686 354.201
C 360.950 40.623 354.626
C 358.292 42.969 354.415
C 355.491 44.970 354.418
C 352.766 46.876 354.999
C 349.887 48.563 355.650
C 347.162 50.367 356.495
C 344.711 52.671 356.999
C 342.103 54.508 358.308
C 339.118 55.751 359.279
C 336.505 57.660 359.144
C 333.435 59.211 358.948
C 330.372 61.072 359.127
C 327.722 63.043 359.845
C 324.818 64.771 360.045
C 321.937 66.389 360.458
C 319.086 67.140 361.148
C 316.038 68.482 361.796
C 313.181 70.284 362.274
C 309.630 69.967 363.870
C 306.948 70.789 365.118
C 303.497 72.532 366.211
C 300.313 73.435 366.973
C 297.431 74.195 367.194
C 294.114 74.971 367.300
C 291.056 76.025 366.917
C 287.747 76.757 367.302
C 284.677 78.315 368.295
C 281.672 79.918 368.209
C 278.319 80.779 367.964
C 275.173 81.932 368.275
C 271.794 83.418 368.984
C 269.188 85.252 370.108
C 265.793 86.586 371.399
C 263.199 88.355 372.049
C 260.544 90.569 371.804
C 257.794 92.535 372.303
C 254.925 94.372 372.893
C 251.722 96.239 373.242
C 249.063 98.675 374.092
C 246.571 100.937 373.422
C 244.181 103.595 372.880
C 241.664 105.806 373.391
C 239.763 107.940 374.636
C 237.309 110.121 375.426
C 233.963 112.316 375.927
C 231.844 114.430 377.669
C 229.737 116.812 378.801
C 227.829 119.358 380.504
C 224.744 121.101 381.319
C 222.137 123.613 381.603
C 219.917 125.580 383.158
C 218.128 127.981 384.462
C 215.513 129.686 385.916
C 213.308 131.397 387.855
C 211.103 133.470 389.369
C 208.775 134.921 391.496
C 206.673 137.157 392.893
C 204.206 138.999 393.540
C 202.586 141.369 395.664
C 200.443 142.647 398.218
C 198.137 144.494 399.853
C 196.499 146.462 402.226
C 194.558 149.217 403.284
C 193.127 151.097 405.325
C 191.568 153.595 406.979
C 189.574 156.260 407.967
C 188.458 158.267 410.577
C 187.175 160.007 413.307
C 185.594 161.660 415.416
C 184.152 164.191 416.958
C 182.011 166.413 418.533
C 180.945 168.017 421.793
C 178.763 170.506 423.452
C 177.023 172.232 425.578
C 174.930 173.721 427.779
C 173.321 174.972 429.997
C 171.321 175.477 432.958
C 169.169 176.705 435.132
C 166.983 177.785 437.326
C 165.575 178.595 440.139
C 163.886 181.128 441.958
C 162.214 183.085 444.113
C 160.769 184.974 446.436
C 158.366 186.928 447.705
C 156.507 189.122 449.395
C 154.194 191.116 451.005
C 152.435 193.195 452.799
C 150.745 195.444 454.417
C 149.047 197.881 455.857
C 148.868 200.683 457.959
C 148.755 203.811 459.391
C 147.890 206.816 461.044
C 146.208 209.474 462.609
C 145.855 212.264 463.681
C 146.587 215.067 466.502
C 146.165 218.452 467.655
C 145.878 221.887 468.723
C 145.494 224.965 469.470
C 145.054 228.282 470.566
C 144.695 231.385 471.418
C 145.940 234.770 471.345
C 147.645 237.547 470.812
C 148.736 240.182 469.616
C 149.283 243.235 468.160
C 150.118 246.987 468.762
C 151.621 249.803 467.183
C 152.539 252.784 465.367
C 153.572 255.500 463.849
C 154.707 258.508 461.796
C 155.974 260.813 460.829
C 158.037 262.664 459.070
C 160.401 264.691 457.396
C 162.509 265.561 454.514
C 164.310 266.158 452.232
C 166.195 267.263 449.282
C 167.861 268.053 446.877
C 171.808 267.707 445.571
C 174.919 267.880 443.577
C 176.100 267.101 440.322
C 178.389 267.328 437.795
C 180.467 266.710 435.673
C 183.158 265.709 434.010
C 184.583 263.364 431.620
C 187.847 262.796 429.875
C 189.925 262.195 427.045
C 192.282 259.830 425.881
C 195.362 259.155 424.278
C 196.262 256.322 422.160
C 197.995 254.051 420.018
C 200.355 252.435 419.119
C 202.594 250.634 417.546
C 204.605 247.469 416.430
C 204.988 244.115 415.191
C 206.681 241.640 414.690
C 207.499 238.351 414.245
C 208.206 235.727 412.197
C 209.013 231.779 413.857
C 210.658 228.003 414.030
C 209.009 224.783 414.610
C 209.032 221.601 414.496
C 208.406 218.208 415.656
C 208.651 215.407 416.699
C 208.166 212.190 417.934
C 206.725 209.650 419.062
C 205.164 206.536 419.504
C 205.119 203.412 421.767
C 204.903 200.014 423.451
C 202.920 198.493 425.823
C 201.751 197.041 429.279
C 200.089 195.211 431.314
C 198.219 192.907 433.053
C 196.749 191.080 435.401
C 195.696 190.060 438.397
C 193.877 189.048 441.043
C 191.450 188.235 443.106
C 190.215 186.391 446.397
C 188.183 184.578 448.469
C 186.396 185.774 451.729
C 185.226 186.172 455.452
C 182.420 186.968 457.130
C 179.850 187.113 459.466
C 178.103 188.183 462.046
C 176.633 189.296 464.944
C 174.390 190.083 467.511
C 172.544 192.002 469.346
C 169.496 193.011 471.195
C 168.479 195.440 473.641
C 167.769 197.556 477.163
C 167.054 201.125 478.460
C 165.549 203.649 479.639
C 164.641 206.428 481.319
C 163.655 209.366 482.459
C 164.049 212.858 484.023
C 164.899 215.791 484.500
C 165.744 218.732 484.908
C 165.685 222.016 485.584
C 164.318 225.539 485.721
C 166.320 228.682 485.721
C 166.749 232.047 486.552
C 167.353 235.056 485.238
C 169.360 238.386 485.102
C 168.734 242.064 484.741
C 169.399 245.130 484.739
C 170.797 247.920 483.520
C 172.331 250.547 482.126
C 172.524 253.386 480.068
C 174.864 255.788 479.246
C 177.317 259.085 479.099
C 178.766 260.764 477.178
C 180.469 263.126 474.527
C 181.901 265.177 472.886
C 183.775 267.197 470.461
C 186.244 268.429 468.765
C 188.176 269.283 466.386
C 190.148 269.404 463.766
C 192.428 269.529 461.404
C 194.541 269.429 458.464
C 196.551 269.612 455.801
C 198.578 269.230 453.383
C 201.551 267.218 451.675
C 203.484 266.657 448.983
C 205.648 266.447 446.531
C 208.394 265.768 445.096
C 211.531 264.389 443.336
C 212.683 261.663 442.319
C 214.326 259.260 440.436
C 216.290 256.609 439.717
C 217.940 253.779 437.692
C 219.482 251.140 436.430
C 222.187 248.198 437.254
C 223.502 245.869 436.464
C 224.344 241.819 435.846
C 225.427 239.101 435.089
C 227.223 236.252 434.280
C 228.846 233.318 434.172
C 229.523 230.060 433.941
C 229.032 226.857 432.878
C 228.937 223.522 432.486
C 228.452 220.398 431.846
C 228.421 216.854 431.663
C 227.969 213.674 430.809
C 228.126 210.531 430.614
C 228.251 206.981 431.423
C 228.628 203.886 430.455
C 228.652 200.634 431.791
C 230.070 197.306 432.251
C 229.338 193.833 432.168
C 228.928 190.901 432.098
C 228.884 187.566 430.845
C 228.629 184.201 430.746
C 228.363 180.837 430.671
C 228.039 177.351 430.582
C 226.449 174.443 430.553
C 226.091 171.122 431.042
C 225.775 167.770 431.188
C 225.878 164.323 431.415
C 226.561 160.824 432.314
C 226.837 157.504 432.863
C 226.959 154.300 433.934
C 226.665 150.983 434.726
C 226.176 147.557 435.291
C 225.261 144.282 435.646
C 225.450 141.042 435.805
C 225.053 138.173 437.851
C 224.786 135.139 439.264
C 224.793 132.086 440.579
C 223.463 129.451 442.158
C 222.829 126.676 443.895
C 221.744 123.786 445.442
C 221.238 120.994 447.048
C 220.721 118.350 448.859
C 220.128 115.818 450.890
C 221.208 113.389 453.178
C 222.050 111.498 455.929
C 222.332 109.077 458.492
C 221.830 106.402 460.714
C 222.262 104.768 463.204
C 224.483 102.170 465.364
C 224.942 100.315 468.417
C 225.483 98.590 471.539
C 225.755 97.159 474.379
C 226.165 95.358 477.376
C 226.513 93.845 480.218
C 227.838 93.846 483.573
C 229.295 94.581 486.443
C 229.886 95.610 489.299
C 229.910 96.512 492.604
C 231.231 95.667 496.164
C 232.013 97.186 499.289
C 232.182 98.590 502.610
C 232.574 99.848 505.611
C 232.822 101.554 509.014
C 233.650 102.539 511.504
C 234.755 104.675 513.738
C 236.179 106.850 516.135
C 236.705 110.156 517.649
C 237.229 112.857 518.763
C 237.547 116.067 520.516
C 237.909 118.768 521.840
C 240.700 121.869 521.881
C 242.473 125.045 522.553
C 241.877 128.544 522.512
C 242.680 131.763 523.328
C 243.425 134.703 523.227
C 244.895 137.625 522.672
C 244.801 140.815 520.923
C 246.767 144.000 520.823
C 247.173 147.538 520.889
C 248.481 150.143 518.886
C 250.345 153.139 518.645
C 249.885 155.938 516.349
C 250.185 159.053 514.630
C 251.683 161.285 513.303
C 252.737 164.069 511.934
C 253.702 166.622 509.130
C 253.169 168.525 506.126
C 254.207 170.263 503.858
C 254.442 171.689 500.760
C 253.863 174.294 498.648
C 255.047 174.052 494.461
C 256.261 175.451 490.777
C 254.840 174.791 487.466
C 254.548 175.526 484.382
C 254.285 174.904 480.805
C 254.773 174.688 477.855
C 254.684 174.036 474.437
C 253.762 172.876 471.680
C 252.359 172.355 468.503
C 253.156 171.023 464.970
C 253.502 170.155 461.289
C 252.787 167.472 459.249
C 253.310 164.249 457.069
C 252.689 162.069 454.807
C 251.705 160.134 452.138
C 251.403 157.781 449.819
C 251.840 154.920 448.160
C 251.442 151.982 446.564
C 250.249 149.207 445.270
C 250.603 146.169 442.740
C 249.678 143.774 440.477
C 249.780 139.894 440.909
C 250.580 136.078 440.480
C 249.000 133.127 440.830
C 247.890 129.860 440.410
C 247.692 126.603 440.864
C 247.890 123.202 441.299
C 247.229 119.771 441.466
C 246.654 116.932 442.905
C 244.962 113.676 443.420
C 245.446 110.620 445.249
C 246.689 106.859 446.553
C 246.977 104.704 449.746
C 246.432 102.470 451.924
C 246.672 100.050 454.259
C 246.596 98.020 456.863
C 247.973 96.192 459.954
C 249.181 95.621 462.741
C 250.353 95.105 465.550
C 250.892 93.852 468.613
C 250.048 92.375 471.991
C 252.051 92.730 475.114
C 253.097 91.568 478.237
C 253.236 92.385 481.471
C 255.192 92.820 484.805
C 254.769 92.098 488.459
C 255.596 91.818 491.472
C 256.457 92.986 494.492
C 257.339 94.400 497.393
C 256.747 95.685 500.607
C 258.590 97.049 503.189
C 260.927 97.717 506.506
C 261.405 99.726 508.590
C 261.809 102.345 511.504
C 262.437 104.034 513.892
C 263.071 106.610 516.428
C 264.511 109.012 518.054
C 265.124 111.808 519.443
C 265.597 114.973 520.167
C 266.463 118.068 520.849
C 266.887 121.619 521.428
C 267.377 124.827 522.223
C 267.954 127.946 522.414
C 269.567 131.244 520.887
C 269.916 134.586 520.959
C 270.610 137.767 521.330
C 272.264 140.459 521.041
C 274.046 143.755 520.148
C 274.343 145.719 517.730
C 274.679 148.595 515.824
C 275.834 150.686 513.437
C 276.074 153.771 511.144
C 276.600 156.116 508.873
C 279.121 157.311 505.894
C 279.701 159.083 503.820
C 279.812 160.817 500.016
C 280.175 162.526 497.550
C 281.124 164.650 494.984
C 282.252 166.110 492.182
C 282.469 167.280 489.066
C 281.271 168.578 486.149
C 280.731 169.523 482.970
C 279.747 170.448 480.041
C 279.346 171.288 476.617
C 278.283 172.422 473.679
C 278.073 173.284 470.653
C 278.284 173.358 467.018
C 277.898 174.976 464.208
C 278.298 174.492 460.749
C 278.963 175.470 457.462
C 278.780 176.628 454.021
C 279.200 177.157 450.719
C 280.098 176.331 447.370
C 281.264 177.664 443.791
C 281.816 178.573 440.552
C 282.696 179.994 437.568
C 283.501 181.122 434.480
C 284.274 182.290 431.409
C 284.976 183.490 428.423
C 285.851 184.533 425.297
C 286.559 185.827 422.260
C 287.276 187.061 419.204
C 288.139 187.656 415.954
C 288.609 188.004 412.586
C 289.186 188.730 409.213
C 289.483 189.354 405.908
C 289.738 189.995 402.603
C 289.969 190.673 399.304
C 289.457 190.551 395.702
C 289.767 191.937 392.432
C 290.174 192.693 388.890
C 290.792 194.010 385.537
C 291.577 194.694 382.301
C 291.871 195.507 379.346
C 292.290 196.486 376.337
C 292.191 197.918 373.197
C 292.617 199.125 370.073
C 292.767 200.635 367.247
C 292.930 202.123 363.977
C 293.608 204.048 360.996
C 294.143 206.434 358.485
C 294.512 207.949 355.764
C 295.172 209.725 353.430
C 295.597 212.164 350.961
C 296.355 214.193 348.531
C 297.396 215.865 346.032
C 297.964 217.953 343.441
C 298.882 219.555 340.211
C 299.173 221.538 337.670
C 299.468 223.384 334.390
C 301.012 225.251 331.682
C 301.454 227.201 328.878
C 301.281 229.773 326.488
C 301.905 230.818 323.123
C 302.423 232.853 320.627
C 302.521 234.811 318.263
C 302.539 237.052 315.522
C 302.558 238.928 313.064
C 301.862 240.341 309.760
C 301.851 242.166 306.909
C 301.549 243.813 303.933
C 301.123 244.670 300.647
C 300.809 246.846 297.858
C 300.502 248.017 294.965
C 300.371 249.288 291.872
C 302.043 249.102 287.557
C 301.289 251.037 284.731
C 300.775 252.685 281.423
C 300.343 253.728 278.212
C 300.285 254.962 275.013
C 299.519 255.437 271.993
C 299.042 256.153 268.708
C 298.822 256.760 265.329
C 298.632 258.013 262.050
C 298.556 257.944 259.154
C 297.707 259.381 256.152
C 297.193 260.249 252.702
C 295.185 261.861 250.168
C 293.758 262.929 247.308
C 292.492 264.008 244.007
C 291.584 264.320 240.854
C 290.769 265.246 237.712
C 289.983 266.302 234.603
C 288.899 269.838 232.573
C 287.536 271.268 229.675
C 285.321 272.741 227.032
C 283.967 274.030 224.220
C 282.591 275.349 221.434
C 281.166 276.628 219.042
C 280.108 278.160 216.170
C 279.016 279.932 213.722
C 277.864 281.694 210.909
C 276.620 283.370 208.285
C 275.613 285.675 205.941
C 274.155 287.143 203.272
C 272.920 288.634 200.897
C 272.027 290.475 198.107
C 270.724 292.207 195.519
C 269.875 294.079 192.469
C 268.856 296.033 189.687
C 268.252 298.134 186.844
C 267.359 300.252 184.372
C 266.481 302.416 181.940
C 265.234 304.594 179.666
C 264.350 306.730 177.157
C 262.839 309.132 175.576
C 262.765 311.133 172.648
C 262.164 313.249 170.112
C 261.577 315.558 167.794
C 260.928 316.670 164.704
C 260.580 318.393 161.870
C 259.862 319.850 158.823
C 259.450 321.658 156.140
C 259.270 323.383 153.397
C 259.290 325.008 150.525
C 260.168 327.780 148.563
C 261.598 330.076 146.434
C 262.403 332.317 143.819
C 262.529 334.133 140.814
C 263.746 335.925 138.723
C 264.848 339.601 137.453
C 266.391 341.644 134.920
C 268.086 343.665 132.458
C 269.621 345.252 130.153
C 271.133 347.215 127.652
C 272.653 348.912 125.352
C 275.717 350.323 124.073
C 278.841 351.249 123.539
C 281.796 351.357 122.630
C 284.825 351.216 121.035
C 287.601 353.240 119.210
C 291.089 353.180 118.493
C 294.445 352.796 117.224
C 297.560 352.626 116.217
C 301.168 352.099 115.094
C 303.902 352.353 114.535
C 307.145 351.969 114.873
C 310.648 351.805 115.322
C 313.742 350.098 116.331
C 316.207 348.751 117.289
C 319.359 346.998 117.975
C 321.929 345.568 118.704
C 324.597 345.394 121.906
C 327.424 344.537 124.133
C 329.014 341.683 125.521
C 331.624 340.133 127.089
C 333.359 338.606 129.054
C 334.997 337.538 131.735
C 335.291 335.012 134.337
C 337.598 334.176 137.167
C 339.653 332.018 139.117
C 339.951 330.851 142.442
C 342.013 330.056 145.203
C 341.548 327.464 147.730
C 341.967 325.272 150.517
C 342.658 324.593 153.354
C 343.447 323.213 156.219
C 342.976 321.726 159.807
C 341.468 319.604 162.289
C 341.009 318.811 165.187
C 339.456 317.548 167.959
C 338.988 315.034 170.203
C 336.063 315.444 173.407
C 334.398 314.810 177.126
C 330.987 313.795 177.993
C 328.891 312.642 180.095
C 325.714 312.381 181.851
C 323.504 312.458 183.876
C 320.496 312.363 185.625
C 317.429 312.127 186.206
C 314.201 311.047 187.069
C 311.067 312.033 189.093
C 307.900 312.358 191.165
C 304.661 313.426 190.675
C 301.478 315.722 190.760
C 298.366 316.475 190.712
C 294.938 316.745 190.819
C 291.806 317.835 190.916
C 289.184 319.894 190.803
C 286.267 321.425 190.105
C 283.381 322.324 188.815
C 279.964 324.323 189.106
C 276.629 325.010 188.769
C 274.961 327.835 186.650
C 272.915 330.987 185.522
C 271.064 331.967 182.889
C 268.624 333.390 180.863
C 267.191 335.573 178.855
C 265.812 338.134 177.029
C 263.899 340.071 174.830
C 263.309 341.837 172.187
C 261.384 342.975 169.232
C 261.364 345.695 166.883
C 260.842 349.366 164.976
C 262.274 351.517 162.104
C 262.582 352.991 159.317
C 263.197 355.169 156.819
C 264.109 356.892 154.153
C 266.029 359.571 152.169
C 268.312 361.215 150.891
C 270.628 362.798 149.604
C 272.526 364.482 147.410
C 274.047 365.389 144.070
C 277.363 366.999 143.522
C 279.537 368.986 141.645
C 282.508 368.976 140.123
C 286.012 370.527 139.456
C 288.295 371.247 136.571
C 290.769 372.453 135.063
C 294.019 372.678 134.286
C 297.316 372.731 133.716
C 300.254 371.877 131.992
C 303.625 372.598 132.181
C 307.377 374.255 131.872
C 310.210 373.494 131.857
C 313.976 372.375 131.584
C 316.929 371.985 131.314
C 320.466 371.005 131.394
C 323.501 370.586 132.443
C 326.260 369.275 133.332
C 328.652 367.517 134.730
C 331.115 366.078 136.359
C 333.580 363.997 138.007
C 336.054 362.231 139.393
C 338.048 360.501 141.163
C 339.187 359.136 144.720
C 341.123 357.075 146.534
C 343.331 355.411 148.295
C 345.119 354.671 150.808
C 346.807 353.516 154.073
C 346.082 352.022 156.725
C 346.245 349.993 159.532
C 345.922 349.021 162.749
C 345.862 346.725 165.841
C 345.535 345.149 168.730
C 344.778 345.678 172.705
C 344.321 344.565 175.221
C 342.341 342.902 178.507
C 341.469 341.623 181.104
C 340.951 340.457 184.323
C 339.967 339.844 187.472
C 338.259 338.745 190.117
C 336.260 336.585 191.841
C 334.112 335.097 193.953
C 331.986 333.346 195.631
C 329.644 331.995 197.930
C 327.592 330.042 199.668
C 325.638 328.867 201.845
C 322.951 328.450 204.270
C 321.497 326.657 206.579
C 318.723 326.786 208.734
C 316.373 326.119 210.748
C 314.036 325.119 212.971
C 311.462 324.806 215.182
C 309.003 323.825 217.280
C 306.798 322.449 219.434
C 304.545 321.075 221.540
C 302.303 319.563 223.346
C 300.688 317.227 224.923
C 297.629 316.289 226.454
C 295.001 314.842 227.960
C 292.572 313.356 229.676
C 289.480 312.172 230.166
C 286.563 311.077 231.357
C 283.493 309.712 232.151
C 280.726 308.539 233.416
C 277.883 307.606 234.674
C 274.901 306.888 235.891
C 272.646 306.642 238.566
C 270.209 307.065 240.961
C 267.356 306.890 243.044
C 264.217 306.198 244.461
C 261.881 306.595 246.316
C 260.216 306.296 249.989
C 257.390 306.885 252.141
C 254.619 307.630 254.330
C 252.057 308.382 256.076
C 249.271 308.971 258.147
C 246.704 309.672 259.992
C 245.025 311.984 262.194
C 244.117 314.565 264.042
C 242.920 317.242 265.027
C 241.056 320.029 265.729
C 238.812 321.827 268.351
C 237.767 325.073 269.377
C 236.214 328.271 269.995
C 234.927 331.187 270.762
C 233.505 334.679 271.347
C 232.665 337.121 272.434
C 232.716 340.315 273.189
C 232.835 343.686 274.249
C 233.674 347.234 273.788
C 234.493 350.067 273.452
C 235.010 353.664 272.932
C 235.599 356.609 272.526
C 238.531 359.376 273.599
C 240.536 362.462 273.978
C 241.988 365.015 271.985
C 243.415 368.091 271.571
C 245.320 370.364 270.931
C 247.906 372.436 270.768
C 250.663 373.739 268.781
C 253.314 376.368 269.073
C 255.223 379.156 267.947
C 258.587 380.045 267.315
C 261.190 382.427 267.555
C 263.951 383.036 265.247
C 266.852 384.354 263.636
C 269.654 385.415 263.539
C 272.531 386.809 262.819
C 276.256 387.102 261.660
C 279.035 386.569 259.441
C 282.019 386.595 258.860
C 285.020 385.745 257.462
C 287.495 386.306 255.195
C 290.924 383.627 254.954
C 294.826 382.520 254.211
C 296.099 379.721 252.220
C 298.481 378.282 250.671
C 300.552 375.503 249.561
C 302.769 373.533 249.117
C 304.803 370.856 248.218
C 305.696 368.097 247.040
C 306.953 365.492 245.049
C 309.185 362.346 245.150
C 311.521 359.397 244.627
C 311.263 355.964 244.496
C 311.471 352.201 245.598
C 311.665 349.022 245.263
C 312.081 345.722 244.387
C 312.394 342.418 244.377
C 312.370 339.251 245.421
C 311.837 335.949 245.809
C 310.764 332.853 245.551
C 311.223 328.985 246.319
C 311.157 325.601 245.817
C 308.989 322.939 247.678
C 307.815 319.874 249.827
C 305.302 317.636 249.844
C 303.415 314.732 250.145
C 301.385 312.516 251.495
C 299.501 310.234 253.237
C 297.350 307.639 254.177
C 294.643 306.315 255.348
C 291.806 303.933 255.452
C 289.258 302.837 257.738
C 287.121 300.975 260.796
C 283.959 301.402 262.975
C 281.046 301.011 264.155
C 278.332 300.686 266.129
C 275.460 300.784 267.757
C 273.090 301.546 270.689
C 271.468 303.046 272.849
C 269.839 304.598 274.963
C 267.343 305.664 276.933
C 263.808 306.568 277.926
C 262.814 309.096 280.477
C 260.580 310.338 282.858
C 258.783 313.031 283.671
C 257.656 315.747 286.217
C 254.514 317.459 287.337
C 252.682 319.272 289.125
C 251.577 322.195 290.333
C 250.688 325.233 291.417
C 248.761 328.169 291.407
C 248.564 331.098 293.224
C 247.760 334.033 295.990
C 247.532 336.949 296.218
C 246.985 340.845 296.394
C 246.462 343.732 296.981
C 246.278 347.388 297.248
C 247.058 350.445 297.979
C 247.778 353.536 297.766
C 249.074 356.468 297.066
C 250.568 359.373 296.714
C 252.132 362.499 295.764
C 253.409 365.510 295.083
C 255.111 368.083 294.318
C 258.639 369.844 293.805
C 260.417 372.479 292.715
C 262.084 375.228 292.082
C 264.463 377.319 292.257
C 267.632 379.505 292.092
C 270.453 379.504 290.738
C 273.385 380.527 289.198
C 276.687 380.761 288.529
C 279.945 381.684 286.695
C 282.969 382.099 285.423
C 286.943 381.463 286.099
C 289.574 381.574 285.178
C 293.160 380.494 283.318
C 295.923 380.278 282.113
C 299.261 380.395 281.198
C 302.530 379.882 280.639
C 305.408 378.824 279.329
C 307.486 377.795 276.828
C 309.910 376.421 274.950
C 311.923 375.131 272.784
C 314.539 373.541 270.989
C 316.619 372.392 268.667
C 319.064 371.099 267.152
C 321.763 368.876 266.132
C 324.340 368.270 264.220
C 326.736 365.762 263.651
C 328.607 363.603 262.108
C 331.144 361.912 260.658
C 333.702 360.227 259.239
C 336.003 358.945 257.642
C 338.818 357.043 256.411
C 342.171 354.542 255.392
C 344.584 352.260 254.788
C 346.869 350.176 254.464
C 349.482 347.893 254.133
C 351.856 345.743 253.048
C 354.508 343.841 252.082
C 357.578 342.329 251.727
C 360.723 339.882 250.691
C 364.301 338.412 248.921
C 366.816 336.752 247.650
C 369.522 335.256 246.258
C 371.909 333.516 244.559
C 374.329 332.635 242.578
C 376.809 330.201 241.870
C 379.255 328.232 240.684
C 381.850 326.511 239.519
C 383.416 323.804 238.326
C 385.572 321.436 237.394
C 387.456 318.849 236.098
C 389.656 316.652 235.114
C 391.820 314.354 234.358
C 393.938 311.887 233.794
C 397.122 310.442 234.066
C 399.952 308.674 234.914
C 402.732 306.494 235.086
C 405.075 303.925 234.585
C 407.378 302.118 235.286
C 411.344 301.503 235.771
C 414.020 299.280 236.703
C 416.681 297.103 237.797
C 418.869 295.009 238.805
C 421.457 292.804 239.720
C 423.749 290.739 240.702
C 425.788 289.436 243.377
C 427.226 288.751 246.269
C 427.915 287.555 249.037
C 428.500 285.634 251.813
C 431.198 283.955 254.058
C 431.763 282.852 257.397
C 432.097 281.161 260.567
C 432.555 279.795 263.512
C 432.759 278.189 266.966
C 433.493 277.389 269.549
C 433.512 277.273 272.830
C 433.760 277.281 276.357
C 432.345 277.568 279.736
C 431.203 277.948 282.450
C 429.813 277.905 285.846
C 428.646 278.034 288.640
C 428.254 280.812 291.728
C 427.403 282.486 294.914
C 424.592 283.078 297.000
C 423.158 283.994 299.963
C 421.550 285.401 302.117
C 420.242 287.607 304.222
C 417.341 289.593 305.163
C 416.325 291.915 307.919
C 414.151 293.143 310.459
C 412.439 296.108 311.346
C 411.439 298.399 313.847
C 408.382 300.384 314.038
C 405.790 302.603 315.088
C 404.699 305.147 316.239
C 402.933 307.565 317.570
C 400.753 310.807 317.774
C 398.015 312.961 316.878
C 396.639 315.671 316.919
C 394.677 318.286 315.920
C 391.748 320.013 316.059
C 391.139 323.543 313.577
C 389.597 327.219 312.527
C 387.969 328.242 309.408
C 386.162 330.289 307.770
C 385.136 332.303 304.917
C 384.523 334.538 303.014
C 383.683 336.559 300.308
C 382.915 337.422 297.399
C 381.251 338.408 294.467
C 381.393 340.930 291.551
C 380.879 343.368 288.684
C 381.555 343.474 285.307
C 383.325 344.381 281.922
C 383.630 344.839 278.768
C 383.392 345.384 275.380
C 383.994 346.053 272.186
C 385.650 346.656 269.354
C 386.859 346.616 266.212
C 387.569 345.869 263.091
C 388.980 346.943 259.539
C 389.243 347.131 256.132
C 392.151 345.831 253.873
C 395.139 345.604 251.341
C 396.323 343.450 249.044
C 397.742 342.044 246.199
C 400.039 340.694 244.260
C 402.676 339.593 242.356
C 404.701 338.063 239.948
C 406.829 335.917 238.798
C 408.216 333.490 236.365
C 411.296 331.759 235.706
C 415.148 330.707 234.506
C 417.976 328.187 235.270
C 419.971 325.741 235.018
C 422.641 323.683 235.026
C 424.942 321.336 235.356
C 428.186 319.733 236.661
C 430.343 318.565 238.541
C 432.447 317.373 240.459
C 434.759 315.366 241.828
C 436.477 312.129 242.758
C 438.610 311.549 245.759
C 441.198 309.880 247.408
C 441.888 308.062 250.122
C 444.012 307.332 253.297
C 445.570 304.414 255.062
C 447.370 302.913 257.147
C 448.190 301.836 260.212
C 448.810 300.921 263.370
C 448.713 298.739 266.120
C 449.851 298.689 269.379
C 452.046 298.300 272.835
C 451.707 297.812 275.708
C 451.198 296.894 279.503
C 451.283 296.219 282.417
C 450.811 295.699 286.019
C 450.633 296.293 289.198
C 449.581 296.580 292.187
C 447.946 297.314 294.935
C 446.588 298.329 297.749
C 444.603 299.232 300.642
C 442.974 299.943 303.471
C 441.242 301.089 305.876
C 439.412 304.143 307.645
C 437.340 305.272 310.039
C 435.703 306.398 312.645
C 434.767 308.491 314.837
C 433.272 311.242 317.082
C 431.223 313.600 316.908
C 428.750 315.901 317.690
C 427.159 318.870 317.929
C 424.342 321.419 318.562
C 422.225 323.946 318.821
C 421.892 328.005 318.565
C 420.277 330.279 318.591
C 417.769 333.362 317.289
C 415.920 335.726 316.938
C 414.113 338.680 317.007
C 412.792 341.729 316.545
C 410.991 344.272 315.357
C 408.289 345.737 313.879
C 406.147 347.733 312.230
C 403.833 349.250 310.572
C 401.763 351.476 308.741
C 399.252 353.002 307.188
C 397.429 355.102 305.703
C 396.195 357.680 303.443
C 393.818 359.726 302.539
C 393.152 362.162 300.093
C 391.883 364.369 297.788
C 391.539 367.842 296.624
C 389.389 370.266 295.152
C 387.837 373.028 294.242
C 386.131 375.753 292.457
C 384.945 378.649 291.000
C 384.011 381.260 288.877
C 382.596 383.309 286.555
C 381.088 385.001 284.009
C 380.708 386.892 281.103
C 379.659 388.238 278.733
C 379.181 390.008 276.268
C 378.604 391.947 273.734
C 378.717 392.915 271.540
C 378.491 393.713 268.168
C 377.730 395.422 265.239
C 376.811 396.509 261.896
C 375.861 398.364 259.083
C 375.953 399.515 256.028
C 375.573 401.312 253.410
C 375.409 402.665 249.947
C 375.376 403.596 246.775
C 376.285 404.741 243.250
C 376.706 405.520 240.145
C 378.199 404.135 236.762
C 379.108 403.744 233.533
C 380.943 404.332 230.482
C 381.894 404.037 227.337
C 382.986 403.565 224.274
C 383.990 403.974 221.018
C 384.467 404.711 217.771
C 383.777 405.236 214.074
C 383.843 405.691 210.608
C 384.362 406.700 207.013
C 384.997 407.873 203.993
C 384.841 408.153 200.154
C 384.780 409.881 197.206
C 384.647 410.696 193.888
C 384.423 412.243 190.887
C 383.281 414.263 188.018
C 383.101 416.358 185.286
C 382.626 417.640 182.911
C 382.437 418.987 180.018
C 381.828 420.222 176.925
C 381.381 421.228 173.717
C 380.602 421.313 169.768
C 380.108 422.393 166.607
C 379.721 423.776 163.513
C 378.472 425.484 160.547
C 378.410 426.542 157.106
C 378.330 427.290 153.852
C 378.466 428.719 150.911
C 378.797 430.424 147.998
C 378.427 431.896 144.967
C 377.789 433.519 142.004
C 376.605 433.695 138.780
C 375.511 434.486 135.909
C 374.178 435.376 132.850
C 372.675 435.955 129.922
C 370.712 436.703 127.147
C 369.640 437.381 124.096
C 367.823 437.983 121.283
C 367.191 438.923 117.979
C 366.022 439.815 114.990
C 365.442 439.336 111.317
C 363.708 440.420 108.544
C 362.913 442.218 105.682
C 361.220 443.381 102.905
C 360.032 444.491 99.952
C 359.292 446.008 97.028
C 358.336 447.433 93.977
C 357.626 448.770 91.355
C 356.750 450.179 88.067
C 356.536 451.244 84.870
C 357.159 451.234 81.730
C 357.417 452.642 78.556
C 357.353 452.948 74.865
C 357.247 452.502 71.845
C 358.095 452.327 68.375
C 357.428 453.859 65.383
C 357.090 454.467 61.904
C 357.558 455.642 58.568
C 356.655 456.465 55.096
C 356.586 456.759 52.100
C 355.929 457.436 49.336
C 354.967 458.202 46.440
C 353.607 458.957 43.006
C 352.100 459.998 39.877
C 351.693 461.130 36.505
C 350.488 462.790 33.554
C 349.261 462.906 30.227
C 348.532 463.934 26.792
C 346.789 465.416 24.109
C 346.178 466.631 20.942
C 345.045 467.964 17.483
C 345.965 469.430 14.567
C 347.101 470.936 11.402
C 345.859 472.011 8.307
C 344.325 474.029 5.484
C 344.608 475.109 2.184
C 344.357 476.236 -0.988
C 343.881 477.230 -4.198
C 343.550 478.616 -7.552
C 343.352 479.616 -11.125
C 343.072 481.381 -13.723
C 342.009 482.727 -16.411
C 341.722 484.260 -19.598
C 341.474 484.445 -23.200
C 341.170 485.176 -26.933
C 340.932 485.923 -30.216
C 340.564 486.935 -33.420
C 340.582 487.515 -36.765
C 339.821 487.067 -40.615
C 338.682 487.823 -43.702
C 337.435 487.574 -47.147
C 336.211 488.487 -50.527
C 334.892 488.942 -53.443
C 333.972 489.651 -56.644
C 331.987 491.019 -59.563
C 332.389 493.376 -62.804
C 330.674 493.464 -65.769
C 330.401 494.280 -69.389
C 329.822 495.547 -72.484
C 329.273 496.463 -75.790
C 328.686 497.326 -79.011
C 328.253 498.137 -82.557
C 328.078 498.498 -85.577
C 328.192 500.471 -88.940
C 328.297 501.157 -92.108
C 328.021 502.142 -95.320
C 327.492 502.654 -98.835
C 327.958 503.227 -102.230
C 329.044 502.967 -105.770
C 329.458 503.282 -109.109
C 329.957 503.393 -112.734
C 330.666 503.423 -116.498
C 330.986 503.875 -120.134
C 331.164 504.400 -123.464
C 331.869 505.047 -126.782
C 332.508 506.571 -129.725
C 332.701 507.211 -133.034
C 332.308 508.006 -136.310
C 332.099 508.674 -139.595
C 332.139 509.732 -142.808
C 333.004 510.583 -146.006
C 333.102 511.393 -149.702
C 333.422 512.976 -153.163
C 333.936 514.687 -156.165
C 333.684 515.256 -159.650
C 333.111 516.826 -162.577
C 333.438 517.904 -165.624
C 331.829 519.436 -168.388
C 330.873 520.892 -171.258
C 330.025 522.100 -174.237
C 328.815 524.388 -176.358
C 327.489 526.093 -178.900
C 326.356 528.253 -181.343
C 325.166 529.843 -183.930
C 323.752 531.391 -186.408
C 322.101 532.974 -188.787
C 320.231 532.981 -191.754
C 317.816 533.015 -194.207
C 315.649 533.764 -196.900
C 313.834 535.323 -199.472
C 311.626 535.628 -201.496
C 309.941 534.643 -205.037
C 307.212 535.026 -207.355
C 304.396 535.285 -209.597
C 301.809 535.670 -211.425
C 299.124 536.074 -213.667
C 296.549 536.421 -215.599
C 293.272 535.299 -216.604
C 290.369 533.758 -216.920
C 287.411 532.903 -216.633
C 284.011 532.633 -216.309
C 280.656 531.846 -218.115
C 277.365 530.634 -217.493
C 273.880 530.037 -216.770
C 270.738 529.281 -216.219
C 267.128 528.498 -215.263
C 264.546 527.430 -215.053
C 262.054 525.655 -213.863
C 259.406 523.577 -212.784
C 257.435 521.864 -210.198
C 255.949 520.375 -208.104
C 253.751 518.899 -205.562
C 252.053 517.564 -203.436
C 251.636 513.798 -201.691
C 250.555 510.960 -199.579
C 250.060 510.162 -196.156
C 248.800 508.207 -193.653
C 248.487 506.385 -191.247
C 248.647 503.888 -189.069
C 249.901 502.694 -185.868
C 249.587 499.651 -183.708
C 249.011 497.918 -180.650
C 250.644 495.648 -178.485
C 250.493 492.768 -176.437
C 252.335 492.046 -173.370
C 253.583 490.519 -170.394
C 254.609 488.238 -168.741
C 255.581 486.153 -166.408
C 258.003 484.197 -164.039
C 260.676 483.865 -161.656
C 262.691 482.171 -160.137
C 265.550 481.313 -158.470
C 267.235 480.781 -155.562
C 271.445 479.656 -155.618
C 274.915 477.887 -154.267
C 278.244 479.353 -153.831
C 281.176 479.247 -152.593
C 284.796 479.622 -152.529
C 287.759 479.166 -152.477
C 291.231 479.396 -152.532
C 294.101 480.610 -152.826
C 297.278 482.010 -152.291
C 300.990 481.682 -153.288
C 304.768 481.586 -153.668
C 307.161 483.217 -155.536
C 309.809 483.909 -158.351
C 312.348 485.254 -159.763
C 315.244 486.826 -160.753
C 317.876 487.941 -162.437
C 319.952 488.589 -164.967
C 321.952 490.039 -167.254
C 323.607 492.169 -169.131
C 326.568 492.936 -171.661
C 329.133 494.643 -173.152
C 329.282 496.055 -176.790
C 330.295 496.773 -180.511
C 330.339 499.376 -182.643
C 331.204 501.645 -185.130
C 331.232 503.095 -188.088
C 331.311 504.234 -191.327
C 331.634 506.170 -194.224
C 330.615 507.836 -196.800
C 330.537 510.666 -199.192
C 329.195 511.450 -202.433
C 328.500 511.790 -206.530
C 325.671 512.450 -209.077
C 323.833 513.878 -211.225
C 321.889 514.658 -213.867
C 319.613 515.588 -216.072
C 316.869 515.113 -218.725
C 314.234 514.302 -220.122
C 311.569 513.504 -221.459
C 308.741 513.581 -223.261
C 305.596 515.029 -224.781
C 302.516 513.139 -225.690
C 299.631 512.715 -227.614
C 296.318 512.369 -227.401
C 293.015 510.498 -228.250
C 289.498 511.275 -229.286
C 286.584 510.710 -230.305
C 283.452 509.558 -230.019
C 280.401 508.287 -229.500
C 277.016 508.434 -228.576
C 274.316 506.287 -228.425
C 271.007 503.973 -229.206
C 268.664 502.822 -227.868
C 265.409 501.528 -226.069
C 262.816 500.371 -225.125
C 259.947 498.870 -223.397
C 258.026 496.666 -222.003
C 256.258 495.067 -219.897
C 255.087 493.433 -217.303
C 253.982 491.464 -214.918
C 252.896 489.723 -211.932
C 251.650 488.060 -209.316
C 251.017 486.333 -206.724
C 252.086 483.530 -204.115
C 251.530 481.925 -201.215
C 250.714 480.071 -198.639
C 250.650 477.501 -196.781
C 251.097 474.561 -194.331
C 253.206 473.459 -192.299
C 254.675 471.985 -189.526
C 256.759 470.043 -187.713
C 258.577 468.566 -184.656
C 260.490 467.109 -182.386
C 263.332 464.235 -181.827
C 265.137 462.955 -180.129
C 268.644 462.071 -178.029
C 270.841 461.005 -176.248
C 273.091 459.235 -174.299
C 275.678 457.548 -172.988
C 278.591 456.804 -171.546
C 281.248 457.323 -169.470
C 284.234 457.362 -167.931
C 286.964 457.825 -166.276
C 290.213 457.769 -164.850
C 292.918 458.225 -162.974
C 295.775 457.997 -161.660
C 299.364 457.664 -161.136
C 301.891 457.313 -159.098
C 305.394 457.027 -159.182
C 308.740 457.889 -158.491
C 311.971 458.106 -157.497
C 315.645 457.946 -156.241
C 318.773 458.229 -154.980
C 321.977 458.574 -153.975
C 325.279 458.862 -153.047
C 328.414 459.595 -151.307
C 331.538 460.308 -150.215
C 334.889 460.511 -149.404
C 337.694 460.869 -147.717
C 340.997 461.727 -146.458
C 344.249 462.767 -145.745
C 347.507 463.679 -144.500
C 350.737 463.935 -143.573
C 353.682 465.363 -143.317
C 356.802 466.701 -142.769
C 360.681 465.715 -142.403
C 363.617 466.080 -141.120
C 366.552 466.319 -139.761
C 369.163 466.168 -137.841
C 372.691 465.520 -136.199
C 375.558 465.976 -135.015
C 379.011 467.072 -134.500
C 381.689 468.466 -133.589
C 384.083 469.733 -132.396
C 386.350 471.492 -130.399
C 388.543 473.373 -128.652
C 390.591 475.371 -126.871
C 393.305 477.518 -125.916
C 395.578 478.774 -123.759
C 398.420 477.774 -121.202
C 400.946 478.735 -119.415
C 403.750 479.259 -117.429
C 406.062 480.061 -115.659
C 408.597 480.603 -114.139
C 411.076 481.330 -111.863
C 413.679 481.974 -109.747
C 416.199 482.261 -107.694
C 418.781 482.730 -105.543
C 421.483 483.828 -103.698
C 423.277 485.972 -101.366
C 425.194 487.862 -99.770
C 427.969 489.786 -98.411
C 430.575 490.956 -97.046
C 433.140 492.552 -95.494
C 435.565 493.355 -93.259
C 438.499 493.604 -91.420
C 441.317 494.348 -89.657
C 443.829 495.062 -87.518
C 446.087 495.795 -85.516
C 448.160 496.109 -82.903
C 450.427 496.670 -80.708
C 452.935 497.195 -78.620
C 455.151 497.690 -76.277
C 457.707 499.223 -74.617
C 460.542 500.568 -72.617
C 463.715 500.427 -70.725
C 466.359 500.407 -68.456
C 468.803 500.894 -66.374
C 471.233 501.119 -64.041
C 473.767 501.452 -61.675
C 476.325 501.092 -59.445
C 479.077 500.974 -57.620
C 482.371 500.299 -56.712
C 485.481 499.582 -55.902
C 488.335 499.261 -54.659
C 492.182 498.983 -53.290
C 494.878 498.644 -51.421
C 498.209 497.856 -51.012
C 501.499 497.094 -50.631
C 504.866 497.089 -50.448
C 508.299 496.640 -50.629
C 511.547 495.187 -51.548
C 515.016 494.810 -51.015
C 518.441 495.081 -50.507
C 521.752 494.849 -49.890
C 524.817 493.828 -48.794
C 528.121 493.782 -48.100
C 530.879 493.589 -46.183
C 534.155 493.746 -45.091
C 537.509 494.088 -44.251
C 540.725 496.111 -43.372
C 544.048 496.025 -42.550
C 547.342 496.855 -40.883
C 550.914 497.806 -40.434
C 553.945 497.951 -38.955
C 557.151 497.837 -37.307
C 559.859 498.157 -35.643
C 562.885 497.645 -33.663
C 566.256 498.251 -32.314
C 569.310 499.141 -31.200
C 572.829 498.862 -30.492
C 575.696 499.389 -29.524
C 579.047 500.111 -28.986
C 581.821 500.657 -27.882
C 584.917 501.290 -26.695
C 588.084 502.558 -26.458
C 591.485 502.883 -25.726
C 594.326 503.711 -23.433
C 596.686 504.316 -21.474
C 599.664 505.654 -20.122
C 602.508 506.349 -17.875
C 604.838 506.801 -15.266
C 607.638 506.940 -13.385
C 610.691 507.254 -11.127
C 613.633 508.122 -9.346
C 616.617 508.846 -7.270
C 619.423 509.930 -6.219
C 622.017 510.179 -3.388
C 624.641 510.502 -1.366
C 627.153 511.069 0.813
C 629.392 510.947 2.893
C 631.543 510.896 5.531
C 633.852 509.391 8.003
C 636.552 508.586 10.213
C 639.169 508.905 12.050
C 641.144 507.535 15.122
C 643.760 507.486 17.256
C 646.314 507.454 19.464
C 649.008 507.432 21.084
C 651.535 507.345 23.321
C 654.275 508.088 25.348
C 656.822 508.344 27.548
C 659.842 508.795 29.390
C 662.460 508.544 31.843
C 664.269 507.967 35.023
C 666.113 507.052 37.494
C 668.884 505.994 39.292
C 671.052 505.035 41.696
C 673.343 503.961 43.534
C 675.731 502.864 46.239
C 678.101 501.970 48.472
C 680.180 500.401 50.872
C 682.307 499.495 53.051
N -49.179 -9.006 43.712
N 141.228 397.137 54.376
N 611.400 133.827 147.803
N 582.342 236.456 31.078
N 329.393 106.991 402.958
N 341.165 82.377 290.491
N 446.263 45.566 377.291
N 184.032 229.723 450.180
N 250.522 131.390 484.114
N 304.049 340.377 156.054
N 274.804 343.996 265.776
N 414.129 315.330 276.812
N 287.853 499.940 -191.213
