# Supplementary material for: Impact of DNA methylation on 3D genome structure
Source: Nat Commun. 2021 May 28;12:3243. doi: 10.1038/s41467-021-23142-8 (PMC8163762; doi:10.1038/s41467-021-23142-8)
Supplement: Supplementary file 7 — Supplementary Software 2 [file 41467_2021_23142_MOESM7_ESM.zip › Supplementary_Software2/test/output_pos/cartnucl_000000_000015.xyz]

2888
generated by Juergen Walther
C 0.000 0.000 0.000
C 0.313 0.872 3.506
C -0.688 1.763 6.662
C -1.553 1.193 10.104
C -2.273 1.703 13.339
C -3.142 0.407 16.405
C -3.206 0.443 19.652
C -4.642 -0.953 22.580
C -5.583 -1.926 25.651
C -6.573 -2.614 28.750
C -7.156 -4.589 31.388
C -8.212 -6.038 34.200
C -8.874 -7.788 37.102
C -9.879 -9.061 39.931
C -11.063 -10.442 42.620
C -12.406 -11.998 45.201
C -14.802 -12.222 47.754
C -17.509 -12.873 49.777
C -19.752 -13.927 52.301
C -21.299 -15.498 55.036
C -23.592 -16.374 56.778
C -26.428 -15.545 59.538
C -29.212 -16.678 61.522
C -32.103 -17.772 63.383
C -34.632 -18.956 64.928
C -37.347 -20.103 66.854
C -39.910 -21.224 68.484
C -43.478 -21.724 68.660
C -46.727 -21.860 68.089
C -49.554 -22.738 67.191
C -52.485 -24.332 66.415
C -56.186 -24.949 67.443
C -59.365 -25.787 66.073
C -62.407 -27.255 64.802
C -65.274 -28.374 63.673
C -68.442 -29.810 62.106
C -71.064 -30.302 61.248
C -73.660 -30.409 59.241
C -76.555 -30.319 57.213
C -78.300 -30.558 53.988
C -79.665 -30.611 51.353
C -81.510 -31.149 48.226
C -82.979 -31.447 45.591
C -84.545 -28.992 42.604
C -86.164 -27.734 39.525
C -86.016 -28.180 36.007
C -87.286 -27.835 32.854
C -87.715 -27.093 29.943
C -88.105 -25.497 27.061
C -86.703 -24.669 23.807
C -87.746 -22.861 20.697
C -88.185 -22.488 17.183
C -87.221 -20.324 14.557
C -88.082 -18.539 11.628
C -86.004 -17.766 8.729
C -84.817 -16.611 5.566
C -84.514 -14.620 3.345
C -83.986 -12.987 0.554
C -82.154 -10.728 -2.063
C -79.378 -9.682 -4.096
C -78.006 -7.635 -5.877
C -75.502 -5.883 -7.408
C -73.515 -5.307 -10.110
C -70.445 -2.218 -9.980
C -67.911 0.675 -11.468
C -64.300 1.060 -10.987
C -61.513 2.338 -11.848
C -58.242 3.862 -11.371
C -55.906 5.737 -11.247
C -52.858 7.334 -10.727
C -49.948 7.874 -9.707
C -46.470 8.211 -9.359
C -43.722 10.624 -8.131
C -40.646 12.727 -7.389
C -38.384 13.070 -4.813
C -36.580 14.552 -1.656
C -34.196 15.093 0.412
C -31.293 15.523 2.207
C -29.006 16.368 4.458
C -27.633 17.523 7.270
C -25.899 17.919 10.128
C -24.044 17.477 12.805
C -21.862 18.987 15.758
C -19.317 19.261 18.029
C -19.543 19.079 21.923
C -19.367 19.930 25.749
C -18.743 18.339 28.648
C -17.664 17.531 31.852
C -17.793 17.085 35.114
C -18.094 16.993 38.533
C -17.738 16.284 41.941
C -18.560 15.032 44.807
C -18.009 13.258 48.013
C -19.680 12.731 51.151
C -21.230 13.114 55.003
C -24.037 11.759 57.286
C -25.548 10.179 59.578
C -27.571 9.200 62.090
C -29.693 7.820 64.212
C -32.963 7.468 66.206
C -35.950 7.137 66.927
C -38.941 6.765 67.593
C -41.805 5.705 68.979
C -44.251 3.285 70.548
C -47.968 3.494 70.387
C -51.137 2.847 71.704
C -54.059 1.387 71.014
C -57.941 1.452 70.779
C -60.873 -0.727 71.622
C -63.885 -1.497 72.046
C -66.993 -2.219 71.025
C -70.022 -2.860 69.756
C -72.591 -4.939 68.570
C -75.812 -4.588 67.375
C -79.879 -4.179 66.922
C -82.029 -4.760 65.012
C -84.895 -5.805 62.522
C -87.366 -6.411 60.948
C -90.015 -7.070 58.495
C -92.260 -6.583 56.212
C -93.912 -6.692 53.496
C -94.938 -6.590 50.380
C -96.115 -6.126 47.349
C -97.010 -5.989 43.841
C -98.107 -5.907 40.686
C -98.717 -5.452 37.601
C -98.352 -3.247 34.312
C -98.758 -2.930 30.991
C -99.585 -2.461 27.855
C -100.286 -0.839 25.220
C -100.555 1.201 21.963
C -98.700 2.680 19.924
C -97.356 3.954 16.993
C -95.957 6.167 14.860
C -94.239 7.552 11.703
C -92.645 9.164 9.297
C -91.355 12.843 8.088
C -89.929 14.397 6.263
C -86.766 16.393 4.394
C -84.888 17.950 2.609
C -83.233 20.072 0.429
C -81.427 22.456 -1.091
C -78.885 24.198 -2.367
C -75.827 24.612 -3.818
C -72.846 25.723 -4.902
C -69.864 26.324 -5.973
C -66.733 27.675 -6.955
C -63.715 28.216 -8.238
C -61.026 29.536 -9.221
C -57.973 31.513 -9.422
C -55.424 32.586 -11.158
C -52.588 34.631 -10.788
C -49.973 36.928 -10.739
C -46.170 37.383 -12.125
C -44.524 38.908 -12.669
C -41.796 39.621 -13.631
C -40.692 40.154 -16.503
C -39.234 40.976 -19.580
C -36.873 44.412 -21.107
C -35.192 46.774 -22.192
C -32.377 49.755 -22.237
C -29.893 52.070 -23.255
C -26.346 53.812 -23.160
C -24.328 55.943 -23.971
C -21.936 56.661 -26.503
C -18.338 56.503 -28.084
C -14.170 56.715 -27.966
C -10.578 57.829 -28.634
C -7.929 59.863 -29.988
C -5.288 60.213 -32.636
C -2.296 61.783 -34.646
C 1.443 61.667 -34.871
C 4.703 61.944 -36.158
C 7.499 63.117 -37.469
C 10.069 63.911 -40.385
C 11.833 65.323 -42.493
C 15.058 65.938 -45.331
C 18.023 66.775 -47.943
C 21.374 66.353 -51.197
C 23.876 67.590 -52.800
C 26.783 67.958 -54.784
C 29.807 68.642 -55.727
C 33.475 69.064 -55.784
C 36.895 68.275 -55.747
C 40.528 67.662 -54.811
C 41.595 68.792 -50.988
C 44.922 69.373 -49.768
C 48.514 69.319 -49.407
C 52.320 69.686 -49.654
C 55.311 69.213 -50.564
C 59.123 68.821 -50.629
C 62.101 68.646 -48.466
C 65.413 69.776 -48.615
C 68.065 69.239 -48.287
C 70.435 71.675 -45.850
C 73.435 74.029 -45.609
C 77.343 74.567 -45.109
C 79.703 77.059 -44.658
C 82.881 77.434 -42.873
C 85.500 78.063 -40.895
C 87.543 79.422 -37.562
C 90.070 80.321 -34.790
C 92.741 81.754 -32.999
C 96.508 81.997 -31.719
C 98.104 84.928 -30.835
C 99.534 87.510 -29.491
C 100.053 89.568 -27.310
C 103.656 90.546 -24.704
C 106.333 93.228 -23.934
C 105.082 95.792 -20.488
C 106.692 97.440 -18.347
C 105.720 100.319 -15.655
C 105.753 103.487 -15.755
C 106.629 105.308 -12.637
C 107.197 107.883 -10.458
C 109.942 111.107 -9.957
C 110.892 112.488 -6.931
C 112.890 113.410 -4.011
C 114.935 114.165 -2.522
C 116.472 116.824 -0.515
C 118.266 118.005 3.836
C 120.860 119.380 6.603
C 122.015 121.544 9.858
C 124.321 122.897 11.883
C 124.337 125.117 14.209
C 126.227 126.917 16.171
C 128.060 129.334 17.967
C 129.135 131.645 19.965
C 131.098 134.262 21.885
C 132.950 136.016 24.132
C 134.710 137.593 26.698
C 135.765 138.980 29.496
C 137.476 140.125 32.605
C 138.791 141.801 35.275
C 139.320 143.565 38.346
C 140.468 144.799 42.003
C 142.266 147.400 44.417
C 144.269 148.019 47.731
C 146.908 150.983 49.564
C 147.633 152.978 51.878
C 148.639 154.604 54.922
C 149.677 155.057 58.396
C 150.383 156.666 62.098
C 151.106 158.125 65.303
C 151.482 160.142 67.253
C 151.349 163.019 68.649
C 151.552 166.247 70.003
C 150.671 167.647 72.598
C 150.399 171.060 73.835
C 149.741 172.482 76.726
C 149.381 175.340 78.306
C 148.967 178.012 81.155
C 149.427 178.662 84.124
C 150.603 178.746 87.492
C 151.273 178.801 89.809
C 153.046 180.254 93.380
C 152.548 182.032 97.385
C 152.568 184.139 100.847
C 152.829 184.855 104.193
C 153.310 185.694 107.200
C 154.428 186.733 109.990
C 155.223 188.115 113.349
C 155.015 189.281 117.367
C 155.057 189.215 121.418
C 156.069 189.110 124.566
C 157.438 188.370 127.254
C 158.637 188.091 129.861
C 159.781 188.457 133.293
C 161.696 188.333 136.572
C 162.130 187.966 138.980
C 163.149 189.018 142.492
C 163.199 187.925 145.225
C 162.283 188.842 148.799
C 162.840 188.417 152.649
C 162.704 188.230 155.731
C 163.304 189.983 158.918
C 165.253 190.157 162.452
C 168.528 189.594 166.135
C 167.038 190.081 170.290
C 167.587 190.298 172.999
C 169.364 188.904 176.359
C 170.627 187.028 179.344
C 172.610 187.556 182.164
C 174.894 187.393 184.247
C 173.915 184.903 188.188
C 175.264 182.970 191.120
C 176.284 183.422 194.171
C 175.432 184.580 197.413
C 175.182 185.453 200.645
C 175.171 186.477 203.808
C 174.053 186.603 206.960
C 173.265 187.378 210.107
C 172.394 187.690 213.433
C 171.784 188.483 216.537
C 170.967 189.386 219.546
C 169.905 190.361 222.514
C 169.589 192.789 225.025
C 168.616 195.289 227.183
C 167.628 197.270 229.942
C 166.521 198.445 233.062
C 165.425 200.447 235.024
C 165.920 203.691 237.385
C 164.488 206.081 239.668
C 163.009 208.569 241.822
C 161.493 210.653 243.703
C 160.056 212.967 245.935
C 158.608 215.116 247.876
C 156.862 218.250 248.252
C 155.322 221.135 247.799
C 153.196 223.321 247.279
C 150.445 225.357 247.113
C 148.812 228.670 248.334
C 146.440 231.141 247.359
C 143.602 233.267 246.686
C 141.180 235.375 246.029
C 138.230 237.595 245.067
C 136.531 239.737 244.454
C 134.818 241.862 242.629
C 133.156 244.332 240.722
C 131.275 245.482 237.782
C 129.885 246.415 235.331
C 127.736 247.559 232.585
C 126.094 248.500 230.217
C 126.697 250.494 226.603
C 126.212 252.089 223.301
C 124.785 251.379 220.130
C 123.616 252.310 217.058
C 123.189 252.638 214.072
C 123.530 253.245 210.827
C 123.772 251.872 207.466
C 123.976 253.132 203.946
C 123.037 253.264 200.512
C 124.470 252.856 197.304
C 124.779 253.962 193.959
C 125.344 251.986 190.943
C 125.817 250.942 187.562
C 126.972 251.130 184.802
C 127.724 250.912 181.620
C 129.575 249.739 178.379
C 130.913 247.319 176.079
C 132.663 246.591 173.703
C 134.669 244.739 171.646
C 135.088 242.799 168.882
C 138.991 241.104 167.939
C 142.013 239.646 165.543
C 143.880 236.507 165.824
C 145.790 234.298 164.553
C 148.516 231.889 164.456
C 151.080 230.430 163.920
C 153.798 228.257 163.842
C 155.699 225.885 164.588
C 157.432 222.836 164.761
C 160.966 221.321 165.083
C 164.203 219.334 165.046
C 166.171 217.670 167.333
C 169.134 216.912 169.795
C 171.162 215.149 171.537
C 173.207 212.834 173.050
C 175.519 211.292 174.864
C 177.925 210.773 177.114
C 179.825 209.649 179.657
C 180.985 208.087 182.306
C 184.053 206.966 184.561
C 185.974 204.980 186.580
C 186.943 205.577 190.316
C 188.943 206.171 193.639
C 188.701 205.352 196.893
C 189.410 204.435 200.170
C 189.990 204.772 203.396
C 190.860 205.415 206.655
C 191.442 205.225 210.100
C 190.933 205.861 213.229
C 190.600 205.079 216.836
C 190.480 206.796 219.991
C 191.420 208.818 223.515
C 189.879 211.182 226.153
C 188.640 212.268 228.858
C 187.797 214.073 231.577
C 186.447 215.777 234.063
C 185.510 218.902 236.101
C 184.303 221.625 236.927
C 183.041 224.330 237.716
C 181.456 226.750 239.410
C 178.904 228.309 241.725
C 177.611 231.800 241.549
C 176.246 234.645 243.046
C 173.643 236.731 242.916
C 172.140 240.313 242.721
C 169.385 242.324 244.276
C 167.695 244.876 244.969
C 165.559 247.364 244.285
C 163.446 249.780 243.338
C 160.285 251.256 242.943
C 158.985 254.220 241.739
C 157.642 258.073 241.225
C 155.718 259.624 239.645
C 152.936 261.600 237.679
C 150.972 263.478 236.427
C 148.620 265.399 234.365
C 147.473 267.384 232.078
C 145.899 268.553 229.573
C 144.624 269.175 226.614
C 143.632 270.078 223.615
C 142.315 270.545 220.273
C 140.984 271.221 217.284
C 140.183 271.590 214.231
C 141.216 271.674 210.392
C 140.301 271.778 207.160
C 139.415 272.347 204.056
C 139.736 273.278 201.041
C 140.392 273.892 197.294
C 141.752 272.480 194.856
C 142.462 271.361 191.653
C 144.257 270.627 188.888
C 145.135 269.178 185.429
C 146.398 268.012 182.604
C 149.714 268.023 180.226
C 151.042 267.059 177.971
C 153.407 264.648 175.505
C 154.923 263.273 173.281
C 156.723 262.264 170.499
C 159.014 261.288 168.251
C 161.104 259.427 166.437
C 162.183 256.584 164.893
C 163.952 254.110 163.465
C 165.283 251.449 162.218
C 167.351 248.935 160.804
C 168.576 246.195 159.378
C 170.448 244.078 157.979
C 173.273 241.956 157.095
C 174.641 239.791 155.070
C 177.620 237.961 154.703
C 180.876 235.860 152.621
C 183.993 233.777 151.720
C 188.035 232.659 152.061
C 190.717 232.674 150.569
C 193.786 231.953 148.413
C 197.086 230.158 147.109
C 200.173 231.068 146.275
C 204.232 231.988 147.331
C 206.579 231.955 145.329
C 208.834 232.542 143.702
C 211.788 231.160 143.290
C 214.576 231.601 140.491
C 217.431 230.833 139.281
C 220.889 230.825 138.044
C 224.394 228.914 138.094
C 227.133 227.847 138.592
C 230.442 228.665 138.576
C 233.720 227.808 139.011
C 236.451 226.264 137.303
C 240.090 225.565 136.572
C 242.147 223.193 138.116
C 245.102 220.911 138.606
C 246.135 219.399 140.267
C 247.674 217.669 142.883
C 249.212 216.156 144.482
C 251.893 214.113 144.327
C 254.690 212.743 144.802
C 258.605 211.839 143.317
C 262.056 210.981 145.058
C 264.756 208.893 146.048
C 266.673 205.925 147.545
C 268.655 202.704 148.998
C 271.094 200.705 148.108
C 274.460 200.375 145.768
C 277.745 199.736 144.563
C 280.316 198.163 143.275
C 282.630 195.674 142.612
C 285.342 194.161 141.031
C 288.812 193.041 141.616
C 291.737 193.272 139.662
C 294.162 191.172 138.976
C 296.585 189.528 137.746
C 299.274 188.098 136.654
C 302.490 186.123 136.891
C 305.830 183.518 136.371
C 308.860 182.253 135.535
C 313.225 182.063 135.653
C 315.946 181.877 135.213
C 319.484 181.919 134.137
C 322.552 180.779 133.801
C 326.160 180.406 133.414
C 329.425 180.953 133.018
C 333.763 181.460 132.806
C 335.874 180.262 132.026
C 337.827 178.245 129.870
C 340.244 176.604 128.452
C 341.644 174.248 127.472
C 343.608 171.898 125.923
C 345.659 169.455 123.928
C 347.094 168.330 120.317
C 348.544 165.687 117.133
C 350.231 162.669 115.576
C 351.444 160.756 113.742
C 352.410 157.374 112.229
C 352.932 156.151 109.546
C 351.459 154.087 107.609
C 352.487 151.772 104.497
C 352.194 149.318 101.780
C 349.724 147.467 98.237
C 349.562 144.570 95.609
C 348.753 142.419 93.400
C 346.363 140.520 91.322
C 346.141 138.489 88.683
C 344.162 136.597 87.830
C 341.006 135.052 86.975
C 338.670 133.613 86.133
C 334.876 133.568 85.592
C 331.608 132.564 85.316
C 328.737 130.669 85.955
C 325.632 129.528 85.116
C 323.387 126.660 86.254
C 320.989 123.805 85.990
C 318.902 120.929 85.463
C 315.759 119.595 85.406
C 312.206 118.449 85.496
C 309.927 115.659 84.913
C 307.834 114.062 83.801
C 306.090 111.282 82.931
C 302.959 109.351 82.060
C 299.993 107.276 81.626
C 297.214 106.721 79.503
C 295.748 105.114 77.614
C 293.124 102.709 76.855
C 290.739 100.393 77.200
C 289.310 96.964 78.014
C 287.213 93.868 78.031
C 284.298 92.146 77.567
C 281.133 90.765 76.580
C 278.899 88.441 74.524
C 276.799 86.589 72.133
C 274.151 85.733 71.283
C 272.980 84.053 68.084
C 273.997 82.724 65.313
C 274.500 80.854 63.056
C 275.349 77.848 61.961
C 276.125 74.889 62.061
C 276.044 70.744 62.715
C 274.332 67.406 62.358
C 275.159 64.871 62.311
C 276.738 61.815 62.772
C 277.267 58.690 61.846
C 278.412 55.801 60.303
C 278.360 51.403 58.500
C 280.900 49.299 56.837
C 282.121 45.768 58.584
C 283.207 42.341 57.751
C 283.456 38.697 57.394
C 283.719 35.038 57.571
C 284.093 31.834 57.085
C 285.835 28.936 56.187
C 287.078 26.233 55.857
C 288.107 23.838 58.537
C 288.932 21.176 59.803
C 291.940 19.415 59.673
C 294.211 16.490 59.243
C 295.966 13.414 58.535
C 298.531 10.813 58.106
C 300.202 8.426 58.276
C 302.003 5.387 57.326
C 304.771 3.028 56.825
C 306.729 0.384 56.714
C 308.325 -3.342 58.527
C 310.093 -6.180 59.018
C 311.097 -8.872 56.440
C 314.085 -11.306 57.372
C 316.072 -14.475 58.231
C 316.236 -17.445 57.592
C 317.968 -20.062 56.378
C 319.765 -23.510 55.807
C 321.003 -26.665 55.644
C 322.689 -29.616 56.158
C 324.950 -33.012 55.395
C 325.802 -36.556 56.045
C 326.585 -39.962 57.352
C 328.336 -41.616 57.860
C 329.801 -44.937 57.150
C 331.677 -46.047 59.903
C 334.704 -46.635 61.643
C 336.643 -47.293 63.653
C 338.228 -50.559 65.762
C 341.014 -52.162 67.482
C 344.501 -52.695 69.806
C 347.436 -53.288 71.066
C 349.349 -55.371 73.207
C 351.644 -57.014 75.024
C 353.982 -58.388 76.946
C 355.891 -60.884 78.099
C 357.841 -62.955 79.841
C 359.988 -65.290 81.203
C 361.998 -67.186 82.936
C 363.794 -69.181 84.761
C 365.408 -71.342 86.662
C 366.760 -72.317 89.748
C 367.451 -73.644 92.849
C 368.726 -75.406 95.638
C 370.396 -77.635 97.778
C 370.964 -79.079 100.357
C 372.472 -79.117 104.109
C 373.033 -80.913 107.179
C 373.444 -82.661 110.309
C 373.698 -84.395 112.976
C 374.232 -86.186 115.960
C 374.559 -87.878 118.701
C 373.250 -88.800 121.934
C 371.437 -89.187 124.665
C 369.392 -90.188 126.759
C 367.322 -91.923 128.867
C 366.722 -93.136 132.514
C 364.114 -94.046 134.763
C 361.567 -95.576 136.812
C 359.264 -96.772 138.815
C 356.402 -98.227 140.876
C 354.526 -98.836 142.866
C 351.666 -98.847 144.478
C 348.696 -98.696 146.390
C 345.045 -98.507 146.754
C 342.104 -98.207 147.020
C 338.462 -98.341 147.459
C 335.448 -98.291 147.777
C 332.442 -95.501 148.543
C 329.173 -93.866 149.110
C 325.971 -93.611 147.601
C 322.649 -92.813 147.661
C 319.931 -91.581 147.113
C 317.368 -89.516 146.691
C 315.068 -87.929 144.360
C 312.071 -85.688 144.488
C 308.750 -84.700 143.661
C 307.029 -81.979 142.199
C 304.264 -79.774 142.223
C 302.545 -78.232 139.396
C 300.288 -76.368 137.353
C 298.651 -73.967 136.613
C 296.537 -71.782 135.393
C 295.178 -68.872 133.158
C 294.557 -67.152 130.061
C 293.749 -64.662 128.516
C 293.574 -62.380 125.977
C 291.972 -61.078 123.272
C 293.709 -57.746 121.064
C 293.737 -54.356 118.717
C 295.644 -53.668 115.665
C 296.126 -51.946 113.031
C 298.048 -50.184 110.491
C 299.328 -48.117 108.737
C 301.212 -46.318 106.428
C 303.355 -45.661 104.243
C 305.082 -45.009 101.256
C 307.602 -42.583 99.627
C 309.765 -40.330 97.466
C 313.044 -40.235 96.410
C 316.822 -39.193 96.187
C 319.713 -38.794 94.868
C 322.543 -38.392 92.955
C 325.603 -37.743 91.846
C 328.855 -37.002 91.832
C 332.190 -36.968 91.371
C 335.295 -37.704 90.585
C 339.040 -36.552 89.947
C 342.143 -36.434 88.508
C 345.573 -37.383 90.116
C 349.237 -37.266 91.514
C 351.907 -39.302 91.729
C 355.138 -40.583 91.780
C 357.996 -41.656 93.020
C 360.977 -42.435 94.537
C 364.123 -43.739 95.340
C 366.241 -45.600 96.923
C 369.138 -47.882 97.285
C 371.267 -49.183 99.872
C 374.214 -49.721 102.773
C 375.008 -51.794 105.935
C 376.288 -53.943 107.877
C 377.649 -55.606 110.475
C 378.562 -57.595 112.948
C 379.045 -58.686 116.605
C 378.483 -59.482 119.538
C 377.865 -60.308 122.448
C 377.860 -61.927 125.384
C 378.004 -64.861 127.765
C 376.425 -65.044 131.136
C 376.293 -66.282 134.399
C 374.322 -67.901 136.553
C 372.593 -68.228 140.022
C 371.916 -70.843 142.622
C 371.017 -72.012 145.391
C 368.771 -72.869 147.724
C 366.341 -73.590 149.908
C 363.975 -75.679 151.449
C 361.670 -75.468 154.011
C 359.714 -75.439 157.629
C 357.055 -75.881 158.785
C 353.524 -76.744 160.300
C 351.041 -77.311 161.869
C 347.680 -77.781 163.268
C 344.786 -77.120 164.563
C 341.651 -76.892 165.052
C 338.427 -76.311 164.860
C 335.268 -75.410 164.901
C 331.743 -74.705 164.451
C 328.453 -74.144 164.306
C 325.466 -73.178 163.808
C 322.912 -70.358 162.655
C 319.773 -69.458 161.860
C 316.657 -68.493 161.544
C 314.201 -66.486 161.501
C 311.404 -63.903 160.910
C 310.474 -61.862 158.728
C 308.506 -59.908 156.648
C 307.410 -57.186 154.978
C 305.397 -55.038 152.494
C 304.049 -52.826 150.438
C 303.947 -48.864 149.469
C 303.054 -46.840 147.770
C 302.862 -44.180 144.549
C 302.184 -42.110 142.453
C 301.133 -39.438 140.517
C 300.778 -36.620 138.731
C 300.848 -34.393 136.250
C 300.783 -33.368 132.998
C 301.116 -31.743 130.075
C 301.393 -30.618 127.065
C 301.910 -28.761 124.085
C 302.000 -27.650 120.954
C 302.339 -25.873 118.372
C 303.619 -23.565 115.861
C 303.184 -21.901 113.086
C 304.906 -19.660 110.996
C 305.548 -18.410 106.841
C 306.253 -16.236 104.049
C 307.295 -13.758 101.053
C 308.569 -11.632 99.486
C 310.326 -9.144 97.831
C 310.235 -6.832 94.135
C 311.422 -5.380 91.622
C 313.600 -3.986 90.522
C 313.975 -1.128 89.405
C 314.587 1.682 88.726
C 314.610 3.152 84.951
C 315.401 6.138 82.446
C 316.880 8.006 80.658
C 318.424 10.306 78.608
C 319.517 11.954 76.437
C 321.161 14.932 75.387
C 321.730 16.430 72.797
C 319.888 18.821 70.545
C 319.374 21.530 68.201
C 321.209 21.905 66.061
C 322.014 22.263 62.579
C 324.835 22.766 59.908
C 326.492 24.689 57.418
C 329.122 25.186 55.046
C 332.033 24.750 53.401
C 334.637 26.658 52.528
C 337.368 28.066 50.406
C 340.002 29.590 49.546
C 340.544 32.599 45.683
C 342.497 34.928 44.537
C 345.497 35.651 42.788
C 348.144 36.926 41.165
C 350.820 38.344 39.794
C 353.017 38.961 37.345
C 355.649 39.751 35.454
C 358.043 40.636 33.130
C 360.627 41.553 31.364
C 363.282 42.229 29.624
C 366.019 42.664 27.833
C 369.464 43.271 27.575
C 372.890 43.131 27.262
C 376.271 43.362 26.250
C 379.263 43.805 24.464
C 382.211 43.541 23.912
C 386.036 44.630 24.638
C 389.543 44.180 23.957
C 393.061 43.610 23.393
C 396.111 42.936 22.738
C 399.530 42.468 22.041
C 402.651 41.872 21.420
C 405.672 40.076 22.235
C 407.965 38.079 23.521
C 409.793 35.662 24.140
C 411.843 32.917 24.140
C 415.482 31.614 24.589
C 417.313 28.713 25.546
C 419.150 25.625 25.878
C 420.897 22.899 26.391
C 422.660 19.555 26.906
C 424.312 17.461 27.765
C 425.234 14.748 29.367
C 426.367 11.982 31.255
C 425.902 8.720 32.884
C 425.460 6.157 34.314
C 425.161 2.767 35.688
C 424.825 0.030 36.947
C 424.110 -1.595 40.722
C 423.493 -3.924 43.529
C 421.351 -6.618 44.396
C 420.493 -9.306 46.322
C 419.064 -11.224 48.189
C 417.542 -12.664 50.762
C 414.430 -13.930 52.159
C 413.281 -15.731 55.235
C 411.539 -18.277 57.015
C 409.025 -18.609 59.481
C 407.838 -20.207 62.404
C 404.395 -20.929 63.376
C 401.480 -22.062 65.097
C 399.752 -22.500 67.507
C 397.541 -23.428 69.741
C 394.325 -23.300 71.966
C 390.804 -22.933 72.594
C 388.469 -22.526 74.498
C 385.395 -21.562 75.642
C 382.159 -22.286 76.406
C 379.481 -19.175 77.870
C 376.306 -17.581 79.962
C 373.646 -15.352 78.789
C 370.781 -14.016 79.177
C 368.290 -11.364 79.103
C 366.311 -9.223 79.802
C 364.016 -6.606 79.856
C 362.223 -4.237 78.873
C 359.597 -2.190 77.757
C 357.885 1.216 78.356
C 355.653 4.264 78.749
C 355.311 7.352 77.260
C 355.574 11.229 76.695
C 354.819 14.109 75.518
C 353.496 16.978 74.158
C 352.899 20.101 73.208
C 353.336 23.360 72.650
C 353.580 26.433 71.295
C 353.698 29.001 69.248
C 353.535 32.921 68.644
C 352.793 35.886 67.105
C 355.276 38.493 65.592
C 357.299 41.769 64.838
C 358.642 43.333 62.178
C 359.727 45.731 59.908
C 361.784 47.792 58.368
C 364.040 50.069 57.134
C 365.816 52.327 55.137
C 368.272 53.367 53.309
C 369.871 55.024 50.406
C 373.104 56.236 49.407
C 376.576 58.484 48.877
C 380.297 58.124 47.904
C 383.001 58.260 46.260
C 386.193 58.623 45.237
C 389.270 58.455 44.051
C 393.104 58.184 44.211
C 395.961 57.140 44.757
C 398.793 56.032 45.288
C 402.007 55.151 44.920
C 405.117 53.899 43.170
C 407.996 52.155 44.770
C 411.378 51.293 44.891
C 413.459 48.683 44.971
C 416.439 46.735 46.536
C 419.492 44.856 45.438
C 422.235 43.361 45.728
C 424.204 40.805 46.629
C 425.956 38.148 47.661
C 427.519 35.028 47.266
C 429.378 32.844 49.188
C 432.348 30.828 51.196
C 433.012 28.151 52.194
C 433.954 24.483 53.274
C 435.076 21.884 54.244
C 435.830 18.542 55.560
C 436.253 16.099 57.644
C 436.000 13.314 59.161
C 434.989 10.643 60.777
C 434.117 8.147 62.726
C 432.768 5.272 64.469
C 431.793 2.529 66.109
C 430.433 0.254 67.862
C 428.010 -0.815 70.828
C 426.361 -3.234 72.477
C 425.144 -5.640 74.341
C 424.015 -7.034 76.957
C 422.136 -8.461 80.002
C 419.312 -8.306 81.340
C 416.395 -9.137 83.020
C 413.816 -8.886 85.185
C 410.455 -9.649 86.906
C 407.614 -9.812 88.589
C 405.532 -8.195 91.704
C 403.172 -8.047 93.183
C 399.347 -6.894 94.420
C 396.647 -6.506 95.721
C 393.843 -6.216 97.733
C 391.280 -5.246 99.669
C 388.327 -4.086 100.696
C 384.977 -3.492 100.466
C 381.841 -2.312 100.723
C 378.757 -1.383 100.540
C 375.538 0.064 100.910
C 372.308 0.825 100.740
C 369.446 2.049 101.245
C 366.690 4.343 101.888
C 363.523 4.832 102.512
C 361.271 7.471 103.083
C 358.618 9.993 101.222
C 356.472 11.457 101.598
C 353.380 12.862 101.510
C 350.801 13.526 101.579
C 347.310 13.823 101.385
C 344.754 14.632 102.027
C 341.948 14.920 104.634
C 338.080 15.739 104.380
C 334.776 15.206 106.879
C 333.382 16.281 110.648
C 331.240 18.217 112.388
C 330.933 20.704 114.901
C 330.555 21.864 118.232
C 329.376 23.051 120.727
C 326.963 26.460 120.879
C 325.682 28.858 121.883
C 323.711 31.104 123.071
C 323.149 34.349 125.123
C 320.493 37.247 126.423
C 319.749 41.084 127.292
C 317.288 44.093 126.928
C 316.469 47.970 126.878
C 314.841 50.771 128.249
C 313.940 52.855 130.437
C 312.673 55.202 131.050
C 311.577 57.145 133.722
C 309.196 58.089 137.197
C 310.313 59.794 140.759
C 308.842 61.557 143.435
C 307.371 62.694 146.342
C 307.793 63.553 150.080
C 307.607 62.783 153.175
C 307.521 61.957 156.368
C 306.062 61.983 159.546
C 306.914 62.122 163.642
C 307.464 62.146 166.970
C 307.146 61.922 170.362
C 305.709 61.532 174.040
C 305.648 62.495 177.274
C 305.315 62.068 180.669
C 305.110 61.758 183.695
C 303.697 61.135 186.791
C 303.852 60.054 190.242
C 302.333 60.545 193.973
C 302.499 60.711 197.688
C 303.965 60.695 201.540
C 304.718 59.632 204.568
C 304.908 59.172 208.249
C 304.780 59.553 210.801
C 302.951 61.368 213.107
C 305.824 61.318 216.244
C 305.427 59.112 219.257
C 304.872 59.276 223.370
C 304.005 58.285 226.496
C 304.331 58.612 230.358
C 301.756 58.971 233.462
C 301.320 59.659 236.902
C 300.233 60.255 240.014
C 297.872 61.306 242.507
C 296.821 62.694 245.472
C 296.125 63.195 247.974
C 295.321 63.161 251.785
C 294.474 63.110 255.361
C 292.999 63.338 258.688
C 294.445 64.056 261.375
C 294.538 64.684 264.525
C 295.620 64.829 268.803
C 297.115 65.829 272.927
C 298.507 68.149 275.631
C 296.326 70.546 277.980
C 296.359 71.077 280.983
C 295.815 73.992 283.008
C 295.401 75.658 285.811
C 294.226 76.618 289.388
C 293.382 77.663 292.883
C 294.686 76.576 296.095
C 294.509 75.043 299.677
C 296.235 76.602 303.214
C 296.611 74.843 306.972
C 297.585 75.135 309.580
C 297.778 75.597 313.263
C 298.959 76.544 316.398
C 299.226 77.166 319.866
C 300.792 76.717 322.590
C 301.080 78.528 326.277
C 303.259 78.535 328.683
C 304.679 78.659 331.062
C 305.244 78.075 334.389
C 307.437 75.716 335.998
C 308.444 75.294 338.980
C 308.918 75.822 342.286
C 309.931 76.645 345.762
C 311.504 77.664 348.288
C 313.388 77.329 351.534
C 317.363 75.470 352.778
C 319.876 74.549 353.682
C 321.820 74.130 356.079
C 324.296 74.904 359.100
C 326.020 75.552 361.800
C 326.826 73.985 365.026
C 328.770 73.522 367.758
C 330.925 75.105 369.891
C 332.330 75.963 373.080
C 334.013 75.913 375.748
C 335.267 75.946 379.051
C 338.844 75.132 381.084
C 342.675 76.486 383.436
C 345.631 75.728 386.135
C 346.776 75.943 389.658
C 348.594 77.267 392.561
C 349.704 76.961 395.813
C 352.796 77.990 397.945
C 353.540 76.437 401.065
C 354.999 76.376 403.867
C 356.490 78.150 406.274
C 357.075 79.586 408.488
C 359.396 82.281 410.333
C 361.684 82.688 413.993
C 363.022 84.159 416.468
C 365.177 87.077 419.147
C 366.292 88.436 421.675
C 365.973 89.565 424.624
C 366.714 91.849 426.811
C 368.224 92.538 429.945
C 369.551 93.785 432.765
C 370.607 95.138 435.613
C 372.858 95.881 437.975
C 374.515 96.686 440.756
C 376.599 97.662 443.330
C 378.118 98.579 446.066
C 379.641 99.249 448.853
C 381.242 99.682 451.705
C 381.275 100.022 455.196
C 381.463 99.634 458.612
C 382.295 99.708 462.048
C 383.881 100.125 465.155
C 384.342 99.686 468.097
C 383.320 100.342 471.953
C 383.911 99.689 475.445
C 384.401 98.901 478.932
C 385.017 98.062 481.949
C 385.629 97.401 485.352
C 386.197 96.628 488.445
C 385.508 94.491 491.268
C 384.410 92.155 493.327
C 384.049 89.531 494.925
C 384.335 86.645 496.750
C 383.917 84.991 500.246
C 383.286 81.844 501.791
C 383.298 78.594 503.359
C 383.087 75.686 504.858
C 382.955 72.166 506.322
C 382.321 69.845 507.757
C 381.062 66.877 508.378
C 379.520 63.801 509.190
C 378.366 60.406 508.387
C 377.314 57.724 507.670
C 376.424 54.220 507.034
C 375.560 51.381 506.419
C 372.072 49.341 505.384
C 369.632 46.726 504.440
C 369.226 44.133 502.050
C 367.716 41.298 500.884
C 366.185 39.281 499.214
C 363.895 37.650 497.452
C 362.810 36.481 494.181
C 360.055 34.397 492.736
C 358.707 31.797 490.708
C 356.414 31.359 488.052
C 353.784 29.498 486.592
C 353.061 28.950 483.057
C 351.629 27.853 479.976
C 349.373 27.251 478.096
C 347.377 26.230 475.706
C 345.289 26.338 472.400
C 344.762 26.917 468.890
C 342.918 27.268 466.498
C 341.781 28.331 463.455
C 341.255 27.791 460.137
C 339.496 30.899 457.640
C 337.340 32.469 454.495
C 338.309 35.051 452.084
C 337.863 36.563 449.317
C 337.681 39.403 447.049
C 336.780 41.595 445.211
C 336.468 44.367 443.130
C 337.195 46.989 441.582
C 338.131 49.380 439.187
C 337.149 52.811 437.719
C 336.440 55.959 435.717
C 337.512 59.234 435.697
C 337.537 63.114 436.294
C 338.345 66.178 435.830
C 339.358 69.302 434.809
C 339.902 72.562 434.510
C 339.997 75.817 435.231
C 340.914 79.009 435.786
C 342.590 81.804 436.212
C 342.665 85.769 436.390
C 343.819 88.963 435.965
C 344.864 91.525 438.720
C 345.086 94.687 441.031
C 347.453 96.467 442.629
C 349.332 99.041 444.016
C 350.494 101.104 446.306
C 351.317 103.323 448.796
C 352.916 105.664 450.846
C 354.485 106.722 453.468
C 357.070 108.604 455.340
C 357.762 109.657 458.706
C 357.841 111.652 462.367
C 358.701 111.108 466.094
C 360.199 111.228 468.882
C 361.033 111.450 472.141
C 362.103 111.178 475.254
C 361.824 110.564 479.041
C 361.308 109.218 481.774
C 360.814 107.814 484.479
C 361.166 106.718 487.629
C 362.940 105.447 490.716
C 361.474 103.270 493.362
C 361.331 102.116 496.655
C 361.519 99.351 498.517
C 360.110 96.968 501.249
C 361.325 94.997 504.197
C 361.127 93.249 506.796
C 360.500 90.439 508.508
C 359.765 87.530 509.989
C 360.512 84.367 511.320
C 358.828 81.800 512.899
C 356.991 79.294 515.593
C 356.337 76.462 515.991
C 355.724 72.617 516.584
C 355.067 69.829 517.446
C 354.184 66.291 517.865
C 352.434 63.569 517.986
C 351.318 60.641 517.436
C 350.120 57.877 516.136
C 348.563 55.230 514.969
C 347.281 52.276 513.309
C 346.067 49.435 512.038
C 344.694 47.073 510.414
C 342.001 45.835 507.763
C 340.763 43.369 505.845
C 339.292 40.852 504.348
C 336.937 39.228 502.978
C 334.191 37.579 500.837
C 332.962 37.796 497.968
C 331.530 37.003 494.911
C 329.459 37.186 492.251
C 327.995 36.492 488.756
C 326.468 36.352 485.827
C 323.251 37.718 483.719
C 321.864 37.870 481.305
C 320.640 39.172 477.524
C 319.411 39.615 474.799
C 317.495 39.875 471.925
C 315.552 40.798 469.350
C 314.500 42.060 466.448
C 314.784 42.961 463.171
C 314.499 44.360 460.129
C 314.682 45.563 457.142
C 314.253 47.217 454.031
C 314.451 48.265 450.884
C 313.902 49.652 448.106
C 313.069 52.067 445.509
C 312.515 52.737 442.363
C 311.687 55.460 440.298
C 311.665 58.144 437.896
C 310.613 61.446 435.251
C 309.976 64.133 432.462
C 308.772 66.106 430.704
C 307.391 69.923 429.296
C 304.613 70.958 427.339
C 302.606 72.699 425.471
C 300.139 75.247 425.385
C 297.847 77.597 424.686
C 295.425 79.719 423.860
C 293.929 82.708 423.684
C 291.832 85.291 423.449
C 290.059 88.227 423.058
C 287.943 90.682 422.692
C 285.806 93.123 422.576
C 283.659 95.625 422.711
C 280.381 96.862 422.871
C 277.299 98.116 423.753
C 274.375 100.044 424.247
C 271.986 102.613 424.432
C 269.445 103.957 425.324
C 265.429 104.377 425.118
C 262.442 105.995 426.312
C 259.437 107.498 427.629
C 256.919 108.954 428.941
C 254.022 110.562 430.132
C 251.410 112.008 431.385
C 248.747 111.999 433.819
C 246.675 111.327 436.300
C 245.317 111.148 439.073
C 243.997 111.611 442.201
C 240.753 112.147 444.281
C 239.402 111.624 447.535
C 238.262 111.695 450.958
C 237.076 111.582 454.012
C 236.010 111.446 457.673
C 234.679 111.001 460.098
C 233.954 109.612 462.983
C 232.963 108.006 465.973
C 233.645 106.181 469.089
C 234.211 104.582 471.524
C 234.840 103.043 474.797
C 235.392 101.630 477.420
C 235.348 97.743 478.935
C 235.638 94.783 481.135
C 237.980 93.243 483.312
C 238.822 91.045 485.789
C 240.046 88.776 487.388
C 241.055 85.824 488.518
C 243.845 83.561 489.101
C 244.441 80.215 490.675
C 246.119 77.916 492.816
C 247.844 74.834 492.644
C 248.475 71.632 494.008
C 251.576 69.707 493.979
C 254.060 67.193 494.482
C 255.090 64.379 494.586
C 256.727 61.580 495.055
C 259.076 58.550 494.275
C 262.110 56.975 493.158
C 263.666 54.512 492.292
C 266.006 52.593 490.702
C 268.972 50.924 490.715
C 270.385 48.896 487.126
C 272.416 46.064 484.922
C 274.748 46.534 482.136
C 277.026 45.414 480.213
C 278.800 44.895 477.078
C 279.987 43.756 474.570
C 281.548 43.168 471.516
C 282.986 43.705 468.788
C 285.311 44.122 466.189
C 286.002 43.206 462.505
C 287.315 42.327 459.051
C 287.384 43.785 455.930
C 286.456 44.558 452.194
C 286.868 45.593 449.192
C 287.866 46.643 446.072
C 288.014 47.513 442.873
C 287.055 48.303 439.778
C 286.542 49.796 436.804
C 286.452 51.897 434.278
C 285.923 52.590 430.405
C 286.407 53.978 427.315
C 283.949 56.231 425.283
C 281.559 57.655 422.516
C 280.715 60.645 421.225
C 279.822 63.224 419.072
C 277.886 65.361 417.478
C 275.632 67.269 415.726
C 274.045 69.774 413.868
C 272.041 72.257 413.351
C 271.006 75.557 412.019
C 268.004 77.470 411.525
C 264.421 79.042 410.084
C 261.296 81.004 411.230
C 259.204 83.343 411.654
C 256.431 85.234 411.977
C 253.927 87.227 412.790
C 250.357 88.136 413.900
C 247.761 88.371 415.559
C 245.205 88.610 417.273
C 242.496 89.828 418.831
C 240.357 92.327 420.695
C 237.594 91.529 423.065
C 234.586 92.324 424.651
C 233.186 92.725 427.656
C 230.382 91.980 430.246
C 228.247 93.812 432.724
C 225.926 94.242 434.792
C 224.387 93.827 437.738
C 223.036 93.219 440.738
C 222.364 93.909 444.115
C 220.558 92.498 446.698
C 217.654 91.323 449.362
C 217.334 90.443 452.142
C 216.945 89.522 455.951
C 216.187 88.800 458.754
C 215.837 87.613 462.210
C 215.383 85.635 464.733
C 215.797 83.995 467.428
C 216.865 82.054 469.848
C 217.672 79.839 472.135
C 219.065 77.673 474.683
C 220.108 75.715 477.182
C 221.379 73.560 479.142
C 223.038 69.994 479.720
C 224.639 67.852 481.755
C 225.772 65.625 483.877
C 226.392 62.743 485.048
C 227.598 59.238 486.096
C 229.827 57.170 485.356
C 232.258 54.708 485.563
C 234.003 51.919 484.802
C 236.823 49.296 484.847
C 239.039 46.879 484.421
C 239.754 43.374 482.457
C 241.510 41.300 481.829
C 244.485 39.089 479.892
C 246.557 37.100 478.949
C 248.546 34.396 478.097
C 250.184 31.861 476.632
C 252.402 30.095 474.875
C 255.468 29.401 473.554
C 258.070 28.324 471.721
C 260.801 27.673 470.133
C 263.391 26.475 468.024
C 266.292 25.764 466.567
C 268.558 24.527 464.756
C 270.454 23.232 461.928
C 273.131 21.765 460.770
C 274.502 20.694 457.715
C 276.107 18.759 455.229
C 277.858 18.153 452.155
C 280.640 17.312 449.517
C 282.675 15.876 446.704
C 284.876 14.675 444.216
C 286.438 15.331 440.963
C 289.647 13.176 440.377
C 292.342 12.108 439.152
C 294.781 10.912 437.523
C 297.424 10.092 436.297
C 300.447 9.641 434.047
C 304.100 10.787 433.075
C 308.118 10.772 432.743
C 311.155 9.989 431.817
C 314.612 8.980 431.957
C 317.626 8.749 430.767
C 320.335 6.583 430.025
C 323.154 5.036 429.061
C 326.090 3.692 428.271
C 328.135 1.566 426.690
C 330.617 -0.417 425.673
C 332.987 -2.424 424.166
C 335.519 -4.235 423.193
C 337.941 -6.227 422.356
C 340.262 -8.446 421.596
C 343.219 -10.183 422.333
C 345.658 -12.412 423.297
C 348.317 -14.736 423.504
C 350.831 -17.096 422.832
C 352.834 -19.249 423.473
C 356.395 -20.397 425.005
C 358.688 -23.059 425.797
C 360.907 -25.743 426.740
C 362.710 -28.270 427.480
C 364.926 -30.900 428.235
C 366.834 -33.402 429.001
C 367.858 -35.875 431.418
C 368.207 -37.817 434.066
C 367.931 -40.097 436.137
C 367.600 -43.030 437.877
C 369.412 -45.735 440.006
C 368.813 -48.152 442.552
C 368.092 -51.012 444.632
C 367.549 -53.496 446.701
C 366.601 -56.382 449.009
C 366.411 -58.232 451.105
C 365.264 -59.675 453.821
C 364.237 -61.129 456.876
C 361.695 -62.106 459.344
C 359.640 -62.752 461.386
C 357.134 -64.038 463.740
C 355.042 -64.944 465.736
C 353.412 -63.640 469.348
C 351.382 -63.334 472.426
C 347.983 -63.369 473.447
C 345.535 -63.602 475.819
C 343.185 -63.044 477.654
C 341.084 -61.769 479.885
C 337.928 -60.063 480.490
C 335.860 -58.976 483.417
C 332.855 -58.682 485.306
C 330.768 -56.182 486.685
C 328.809 -55.022 489.392
C 325.774 -52.996 489.312
C 322.852 -51.153 490.214
C 321.275 -49.204 491.857
C 319.011 -47.377 493.365
C 316.715 -44.301 494.123
C 314.356 -41.710 493.312
C 312.899 -39.131 493.991
C 311.273 -36.156 493.554
C 308.391 -34.356 493.368
C 308.501 -30.080 492.534
C 307.222 -26.162 492.640
C 306.757 -23.803 489.876
C 305.537 -21.098 488.719
C 305.479 -18.007 486.800
C 305.455 -15.142 485.914
C 305.519 -12.122 484.185
C 305.790 -10.078 481.830
C 305.227 -7.825 479.196
C 306.252 -4.361 477.840
C 306.652 -0.929 476.262
C 308.481 0.475 473.702
C 311.286 2.503 471.848
C 312.668 4.173 469.492
C 313.623 6.071 466.787
C 315.285 7.921 464.589
C 317.803 9.458 463.034
C 320.054 10.582 460.797
C 321.874 11.105 458.110
C 324.393 13.388 456.061
C 325.843 14.920 453.366
C 329.436 14.372 451.939
C 333.139 14.903 450.755
C 335.190 13.766 448.342
C 337.611 13.508 445.861
C 340.523 12.845 444.470
C 343.726 12.361 443.329
C 346.563 11.753 441.374
C 349.083 10.063 440.257
C 351.387 8.713 437.688
C 354.595 7.106 437.487
C 358.677 6.260 437.382
C 361.189 3.382 437.962
C 363.283 1.067 437.429
C 365.890 -1.069 437.512
C 368.055 -3.560 437.616
C 370.708 -5.868 439.177
C 372.117 -7.906 441.023
C 373.465 -9.977 442.873
C 375.250 -12.585 443.996
C 376.710 -16.073 444.032
C 377.662 -18.032 447.056
C 379.584 -20.474 448.651
C 379.366 -23.298 450.418
C 380.256 -25.463 453.524
C 381.251 -28.985 454.339
C 382.274 -31.375 456.096
C 382.008 -33.682 458.510
C 381.513 -35.860 461.001
C 380.569 -38.952 462.374
C 380.471 -40.437 465.490
C 381.307 -42.413 468.998
C 379.994 -43.993 471.092
C 378.220 -46.322 473.726
C 377.299 -48.130 475.924
C 375.604 -50.023 478.573
C 374.269 -50.761 481.430
C 372.205 -51.613 483.696
C 369.656 -51.906 485.742
C 367.327 -51.996 488.057
C 364.391 -52.158 490.173
C 361.821 -52.505 492.279
C 359.281 -52.273 494.174
C 356.764 -50.039 496.292
C 353.912 -49.785 498.052
C 351.390 -49.663 500.141
C 349.611 -48.563 502.527
C 347.255 -46.831 505.035
C 345.268 -44.418 505.154
C 342.548 -42.403 505.906
C 340.806 -39.648 506.786
C 337.803 -37.313 507.395
C 335.589 -34.915 507.925
C 335.132 -31.093 509.278
C 333.483 -28.880 509.681
C 331.428 -25.303 508.994
C 329.690 -22.830 509.036
C 327.807 -19.999 509.691
C 326.561 -16.912 510.108
C 325.156 -13.941 509.538
C 323.078 -11.743 507.962
C 321.553 -9.048 506.659
C 319.898 -6.767 505.090
C 318.489 -3.796 503.754
C 316.613 -1.530 502.208
C 315.320 1.162 501.196
C 314.824 4.544 499.937
C 312.810 7.005 499.198
C 312.919 10.278 497.920
C 311.357 13.150 495.550
C 309.558 16.737 495.037
C 309.204 19.670 494.222
C 308.965 22.902 493.027
C 308.236 25.916 491.893
C 307.248 28.315 490.789
C 305.527 31.137 488.916
C 304.940 34.236 488.659
C 302.617 37.774 487.632
C 301.281 40.923 486.983
C 300.951 44.156 486.914
C 301.419 47.101 485.653
C 302.035 50.287 484.126
C 303.989 53.496 481.734
C 304.208 56.826 480.583
C 305.365 60.602 479.817
C 307.158 62.475 478.299
C 308.521 65.532 477.446
C 310.195 68.256 476.463
C 311.239 71.670 473.363
C 312.841 75.562 473.095
C 313.835 78.917 472.928
C 313.798 82.267 472.574
C 314.619 86.198 471.814
C 314.824 89.691 472.086
C 315.397 92.350 470.430
C 315.357 95.450 468.897
C 315.184 97.656 466.853
C 316.318 100.208 466.702
C 317.349 102.615 464.924
C 317.411 105.566 463.708
C 317.773 108.810 462.601
C 321.118 111.294 461.875
C 321.617 114.337 458.711
C 324.049 116.723 457.530
C 324.986 118.999 456.297
C 325.181 121.941 454.705
C 326.775 124.865 453.070
C 327.328 128.248 451.661
C 328.293 130.703 449.325
C 328.588 133.482 447.878
C 329.059 135.289 445.329
C 329.827 136.541 443.404
C 330.176 138.695 440.741
C 331.366 139.667 437.184
C 332.815 140.570 433.850
C 334.358 142.147 431.068
C 334.707 142.412 427.446
C 334.166 143.660 424.506
C 334.481 144.912 421.363
C 334.097 147.072 417.983
C 333.316 146.365 414.438
C 333.469 145.343 411.902
C 332.222 144.480 408.390
C 331.272 143.951 405.068
C 332.395 143.470 401.981
C 331.171 144.464 398.642
C 330.169 145.730 394.836
C 331.647 147.186 391.789
C 334.186 148.238 389.438
C 336.358 148.347 386.334
C 338.356 150.364 384.249
C 338.455 151.295 380.947
C 338.965 151.659 376.892
C 337.954 153.600 373.662
C 339.166 154.388 370.882
C 340.749 155.822 368.479
C 342.547 156.729 366.765
C 344.419 158.096 364.698
C 346.402 157.462 361.624
C 346.008 158.401 358.655
C 350.290 159.266 357.278
C 352.602 159.874 355.114
C 354.840 159.887 351.507
C 357.131 161.649 349.696
C 358.440 161.143 346.307
C 359.920 162.072 343.999
C 361.707 163.701 341.259
C 363.678 164.266 339.485
C 363.885 165.125 336.788
C 365.836 167.754 335.164
C 366.283 169.509 332.497
C 368.114 169.471 329.864
C 368.764 170.731 326.773
C 369.759 172.768 324.050
C 369.557 172.112 320.096
C 368.412 172.824 316.737
C 368.136 172.367 313.639
C 368.997 173.715 311.041
C 366.445 176.078 306.969
C 365.807 177.363 303.436
C 365.800 176.867 299.954
C 365.341 178.692 297.306
C 366.054 179.095 293.855
C 366.325 179.948 290.619
C 366.683 181.052 287.504
C 366.523 180.846 284.167
C 366.877 181.156 280.865
C 366.786 181.280 277.416
C 367.113 181.747 274.205
C 367.622 182.040 271.013
C 368.277 182.123 267.780
C 370.164 183.260 265.050
C 372.377 183.736 262.456
C 373.994 184.171 259.341
C 374.820 184.319 255.930
C 376.641 184.468 253.537
C 379.083 186.580 251.103
C 381.303 186.631 248.268
C 383.654 186.642 245.531
C 385.690 186.418 243.084
C 387.851 186.428 240.304
C 389.915 186.302 237.813
C 393.290 185.851 236.622
C 396.530 185.302 236.304
C 399.299 183.970 235.951
C 402.043 182.106 235.094
C 405.391 182.024 233.114
C 408.587 180.451 233.092
C 411.537 178.414 232.682
C 414.347 176.753 232.380
C 417.474 174.574 232.202
C 420.095 173.593 232.067
C 422.936 172.299 233.082
C 426.102 171.145 234.153
C 428.292 169.099 236.279
C 430.043 167.547 238.106
C 432.269 165.301 239.970
C 434.084 163.543 241.643
C 436.468 163.877 245.050
C 438.737 163.162 247.882
C 439.097 160.851 250.552
C 440.900 159.347 253.035
C 441.903 158.339 255.715
C 442.994 158.060 258.836
C 442.281 157.001 262.244
C 444.077 156.748 265.520
C 445.132 155.099 268.495
C 444.946 155.485 272.006
C 446.532 155.319 275.163
C 445.094 154.436 278.399
C 444.625 153.693 281.859
C 444.992 154.133 284.802
C 445.178 153.968 288.069
C 444.158 154.469 291.813
C 441.940 154.318 294.640
C 441.202 155.088 297.486
C 439.274 155.792 300.220
C 437.863 154.851 303.170
C 435.315 157.608 305.384
C 433.524 159.287 308.696
C 429.983 160.007 309.299
C 427.598 160.697 311.294
C 424.563 162.350 312.432
C 422.548 164.066 313.843
C 419.733 165.796 314.936
C 416.812 166.916 315.028
C 413.415 167.517 315.685
C 410.900 170.307 316.569
C 408.099 172.581 317.757
C 405.527 174.375 316.330
C 403.478 177.420 314.935
C 400.900 179.102 314.055
C 397.843 180.560 313.454
C 395.375 182.592 312.565
C 393.753 185.159 311.183
C 391.658 187.134 309.438
C 389.347 188.315 307.421
C 386.968 191.285 306.290
C 384.159 192.863 305.138
C 383.719 194.856 301.809
C 383.054 197.686 299.175
C 381.734 197.988 296.094
C 380.039 199.127 293.281
C 379.568 200.555 290.350
C 379.291 202.358 287.440
C 378.283 203.665 284.355
C 378.429 204.177 281.166
C 377.102 204.494 277.720
C 378.142 205.729 274.509
C 379.086 208.120 271.226
C 381.246 208.151 268.023
C 382.108 208.047 264.978
C 383.524 208.546 261.960
C 385.039 208.493 259.026
C 387.851 209.182 256.492
C 390.596 209.195 255.073
C 393.348 209.142 253.676
C 395.755 208.921 251.351
C 397.518 207.684 248.244
C 401.201 207.631 247.672
C 403.979 207.704 245.557
C 406.720 205.999 244.703
C 410.552 205.780 244.080
C 412.945 204.323 241.588
C 415.696 203.806 240.172
C 418.783 202.526 239.940
C 421.846 201.179 239.973
C 424.230 198.698 239.271
C 427.617 198.210 239.729
C 431.718 198.150 239.428
C 434.037 196.530 240.207
C 437.078 194.178 241.058
C 439.652 192.712 241.480
C 442.534 190.709 242.553
C 445.168 189.769 244.187
C 447.204 188.115 245.988
C 448.726 186.440 248.363
C 450.436 185.106 250.830
C 451.900 183.248 253.574
C 453.494 181.532 255.956
C 454.659 180.181 258.586
C 455.172 180.212 262.529
C 456.155 178.625 265.323
C 457.542 177.251 267.955
C 458.899 177.118 270.820
C 460.000 177.005 274.510
C 458.746 177.176 277.371
C 458.104 176.667 280.740
C 457.421 177.380 283.969
C 456.469 176.851 287.663
C 455.549 176.921 290.839
C 455.045 179.363 294.070
C 454.186 179.700 296.702
C 451.707 180.445 299.986
C 450.401 180.823 302.686
C 449.463 181.445 305.961
C 448.310 182.656 308.870
C 446.302 183.494 311.397
C 443.619 183.149 313.474
C 441.057 183.585 315.604
C 438.414 183.603 317.453
C 435.725 184.300 319.662
C 433.073 184.152 321.658
C 430.810 184.807 323.754
C 428.165 186.454 325.641
C 426.124 186.482 328.189
C 423.608 188.493 329.599
C 422.474 190.117 333.054
C 420.448 191.220 335.324
C 418.546 192.953 336.668
C 416.832 191.055 340.127
C 415.528 191.451 342.746
C 413.399 191.799 345.359
C 410.297 190.409 347.420
C 407.760 190.772 348.986
C 405.235 190.941 352.201
C 402.144 191.005 353.449
C 398.066 188.652 353.629
C 394.721 190.477 355.427
C 392.372 190.085 357.700
C 389.346 190.247 359.624
C 387.033 190.767 363.042
C 384.564 189.712 365.805
C 381.797 187.261 367.617
C 379.692 186.798 370.048
C 376.335 187.154 371.137
C 373.349 187.176 372.669
C 370.518 187.338 374.404
C 367.276 186.753 374.997
C 364.098 186.758 376.009
C 360.807 186.281 376.937
C 357.755 186.297 378.084
C 354.655 186.465 379.035
C 351.451 186.736 379.773
C 348.766 188.447 381.245
C 346.024 190.385 382.005
C 342.860 191.670 382.927
C 339.471 192.099 383.745
C 336.914 193.622 384.197
C 334.635 196.073 386.465
C 331.569 197.919 386.871
C 328.570 199.898 387.197
C 325.849 201.564 387.272
C 322.838 203.352 387.633
C 320.091 205.057 387.809
C 318.331 208.146 387.196
C 317.416 211.191 386.306
C 316.373 213.641 384.732
C 314.736 215.918 382.764
C 312.297 218.948 382.693
C 311.458 221.815 380.754
C 310.185 224.320 378.489
C 309.117 226.761 376.580
C 308.010 229.443 374.102
C 307.275 231.832 372.836
C 307.550 234.520 370.972
C 307.860 237.557 369.189
C 309.150 239.617 366.432
C 310.321 241.292 364.280
C 311.311 243.323 361.387
C 312.281 245.009 359.062
C 315.278 247.802 358.277
C 317.518 250.242 356.630
C 319.556 250.530 353.739
C 321.363 252.342 351.475
C 323.586 253.477 349.751
C 326.376 254.869 348.615
C 329.553 254.400 346.904
C 332.391 256.506 345.663
C 334.757 257.620 343.246
C 338.257 257.918 342.832
C 341.029 259.818 341.731
C 344.188 258.648 340.327
C 347.445 258.477 338.875
C 350.324 259.259 338.570
C 353.416 259.801 337.633
C 357.293 259.329 337.389
C 360.329 257.468 336.889
C 363.352 257.209 337.073
C 366.434 255.762 337.380
C 369.300 254.575 335.982
C 372.405 252.797 338.470
C 376.229 251.714 339.564
C 377.502 248.436 340.594
C 379.937 246.452 341.119
C 381.846 243.887 342.857
C 383.875 242.365 344.456
C 385.724 240.023 346.248
C 386.492 237.358 347.699
C 387.771 234.209 348.583
C 389.594 232.312 351.405
C 391.645 230.085 353.699
C 391.036 227.692 356.102
C 390.640 226.023 359.633
C 390.536 223.671 361.804
C 390.728 220.846 363.758
C 390.672 218.660 366.253
C 390.124 217.331 369.263
C 389.173 215.397 371.850
C 387.824 213.091 373.764
C 387.719 211.116 377.206
C 387.365 208.489 379.371
C 384.636 207.992 382.119
C 382.787 207.495 385.543
C 380.077 205.886 386.722
C 377.857 204.081 388.696
C 375.398 203.507 390.812
C 373.009 203.188 393.258
C 370.458 202.051 395.365
C 367.463 201.900 396.575
C 364.404 200.244 397.853
C 361.404 201.084 399.645
C 358.592 202.013 402.580
C 355.176 203.754 403.059
C 352.081 204.219 403.545
C 349.056 205.331 404.533
C 345.980 206.457 404.955
C 343.250 209.023 405.826
C 341.464 211.545 405.797
C 339.684 214.065 405.700
C 337.026 216.110 405.700
C 333.496 217.264 404.987
C 332.372 220.793 404.574
C 329.921 223.274 404.760
C 328.321 225.575 402.946
C 327.089 229.218 402.364
C 324.012 231.025 401.214
C 322.117 233.466 400.673
C 321.154 236.250 399.078
C 320.436 239.031 397.361
C 318.874 240.873 394.811
C 318.698 244.164 393.781
C 317.769 248.133 393.242
C 317.829 250.229 391.190
C 317.694 252.921 388.318
C 317.401 255.249 386.463
C 317.578 257.868 383.898
C 318.557 260.486 382.262
C 319.638 262.420 379.979
C 321.349 263.916 377.612
C 323.190 265.664 375.528
C 325.227 267.116 372.907
C 326.924 268.678 370.489
C 329.003 269.908 368.424
C 332.739 270.882 367.475
C 334.955 271.915 365.169
C 336.997 273.359 363.051
C 339.528 275.005 362.080
C 342.901 276.502 360.972
C 345.891 275.642 360.646
C 349.135 275.330 359.463
C 352.508 275.161 359.498
C 356.110 274.580 358.263
C 359.331 274.068 357.722
C 363.041 274.360 359.397
C 365.784 273.886 359.229
C 369.491 271.972 359.522
C 372.376 271.076 359.439
C 375.813 270.648 359.409
C 379.052 270.063 360.059
C 381.975 268.536 360.554
C 384.317 266.098 360.102
C 386.856 263.914 360.375
C 389.048 261.548 360.320
C 391.737 259.292 360.844
C 394.038 256.908 360.597
C 396.545 255.049 361.048
C 399.116 252.954 362.555
C 401.893 251.262 362.268
C 404.060 249.298 364.219
C 405.611 246.947 366.095
C 408.714 245.572 367.672
C 413.363 243.772 367.342
C 415.174 243.209 369.759
C 417.845 242.501 371.829
C 420.245 242.944 373.787
C 423.139 244.750 376.160
C 426.167 246.460 378.529
C 428.598 245.400 380.806
C 430.918 245.095 383.211
C 432.758 244.101 385.740
C 435.674 240.705 387.600
C 437.552 239.887 389.547
C 440.416 239.902 391.717
C 440.410 240.213 396.370
C 443.228 240.468 398.415
C 447.012 238.145 400.245
C 450.487 236.617 401.224
C 452.173 234.988 403.198
C 452.944 232.191 404.414
C 455.378 229.578 405.606
C 458.483 228.383 406.763
C 461.925 226.631 408.345
C 464.869 226.476 410.219
C 463.396 224.930 415.808
C 465.306 226.141 418.608
C 467.752 225.357 420.542
C 470.224 225.700 422.801
C 472.055 225.803 425.860
C 475.070 226.656 427.957
C 477.047 226.516 429.879
C 479.356 226.931 432.391
C 480.775 228.446 434.289
C 482.786 230.193 437.425
C 485.238 231.664 438.866
C 487.821 233.774 440.701
C 489.887 234.773 442.677
C 492.536 235.766 444.477
C 494.364 237.155 447.039
C 496.030 237.661 450.320
C 496.586 239.711 453.820
C 496.343 242.782 457.327
C 497.993 243.964 460.148
C 500.893 246.186 461.608
C 500.593 247.812 464.520
C 502.995 249.240 467.570
C 506.059 250.467 468.354
C 508.731 251.276 469.852
C 510.561 253.823 471.517
C 511.530 254.800 474.198
C 513.219 255.379 476.339
C 514.081 257.589 478.949
C 513.836 258.027 483.386
C 515.438 258.920 486.225
C 516.858 258.998 488.699
C 516.792 259.467 492.381
C 515.542 259.571 496.015
C 516.984 258.709 499.021
C 517.340 258.871 502.954
C 516.469 258.942 506.871
C 515.731 259.590 510.499
C 516.063 257.573 513.734
C 518.294 257.455 517.863
C 518.093 256.678 520.912
C 518.242 256.325 524.791
C 517.995 254.297 527.239
C 519.302 252.378 529.473
C 519.992 250.467 532.704
C 522.595 249.748 533.561
C 524.198 248.984 536.053
C 524.340 247.126 539.377
C 524.633 244.894 542.029
C 525.411 242.787 544.301
C 527.950 240.943 545.621
C 531.104 240.565 548.796
C 533.009 239.116 551.676
C 534.670 235.814 552.338
C 535.352 233.350 554.940
C 537.847 231.405 556.352
C 538.867 228.734 556.964
C 541.819 226.223 556.809
C 544.887 223.384 557.641
C 547.607 221.230 560.016
C 550.208 219.425 561.242
C 554.022 219.548 562.352
C 556.715 217.756 562.887
C 559.742 215.398 563.262
C 562.787 213.792 562.980
C 565.464 211.049 563.420
C 568.989 208.552 565.303
C 571.324 206.729 567.276
C 574.651 204.583 567.698
C 576.857 202.841 568.477
C 579.416 200.438 569.685
C 582.235 198.556 569.623
C 585.010 196.304 570.274
C 587.927 194.909 569.962
C 590.263 192.636 571.362
C 592.796 190.585 572.165
C 595.479 188.781 572.940
C 597.145 185.979 573.695
C 599.278 183.644 574.756
C 601.286 180.936 575.502
C 603.494 178.740 576.467
C 605.571 176.542 577.647
C 607.516 174.266 579.037
C 610.195 173.359 581.110
C 612.295 172.364 583.650
C 614.580 170.712 585.786
C 616.696 168.391 587.358
C 618.368 167.251 589.587
C 621.752 167.255 591.800
C 623.638 165.868 594.537
C 625.451 164.588 597.382
C 626.872 163.306 599.935
C 628.685 161.921 602.616
C 630.215 160.662 605.178
C 630.912 160.770 608.715
C 631.027 161.473 611.939
C 630.461 161.594 614.977
C 629.735 161.050 618.281
C 631.171 160.700 621.880
C 630.274 161.128 625.300
C 629.182 160.934 628.734
C 628.321 160.952 631.897
C 627.005 160.939 635.478
C 626.588 161.346 638.219
C 625.301 162.596 640.968
C 624.138 164.080 643.959
C 621.537 165.605 646.059
C 619.456 166.964 647.681
C 616.840 168.199 649.942
C 614.683 169.362 651.724
C 613.350 173.118 652.957
C 611.461 175.872 654.548
C 608.119 177.012 654.910
C 605.719 178.934 656.400
C 603.522 180.951 656.956
C 601.688 183.700 657.259
C 598.837 185.623 656.069
C 597.024 188.772 656.973
C 594.141 190.734 657.696
C 592.484 193.631 656.526
C 590.783 196.649 657.240
C 588.085 198.249 655.374
C 585.494 200.457 654.300
C 584.264 203.138 653.764
C 582.335 205.717 653.163
C 580.543 208.542 651.133
C 578.581 209.876 648.431
C 577.543 212.223 646.803
C 576.370 214.003 644.130
C 573.787 215.358 642.378
C 574.517 217.479 638.642
C 573.841 220.237 635.653
C 573.672 219.730 632.029
C 572.844 220.746 629.127
C 573.205 221.301 625.548
C 573.590 222.486 622.821
C 574.066 223.126 619.433
C 574.585 222.639 616.385
C 574.306 222.171 612.915
C 575.806 223.268 609.534
C 576.679 224.249 605.970
C 578.638 223.013 603.419
C 581.671 222.601 600.961
C 583.234 221.743 598.301
C 584.399 220.818 595.199
C 586.268 220.162 592.537
C 588.952 219.692 590.613
C 591.294 218.470 588.525
C 593.109 216.571 586.550
C 595.893 216.208 583.744
C 597.494 214.997 580.972
C 600.931 213.152 580.799
C 604.643 212.174 579.988
C 606.444 209.382 579.457
C 608.741 207.064 578.261
C 611.489 205.250 578.130
C 614.556 203.707 578.058
C 617.224 201.512 577.510
C 619.436 199.286 578.289
C 621.452 196.209 577.840
C 624.378 194.649 579.226
C 628.284 193.552 580.191
C 630.349 191.840 582.971
C 632.060 189.701 584.560
C 634.319 188.082 586.468
C 636.089 186.301 588.614
C 638.402 185.682 591.625
C 639.532 185.595 594.499
C 640.597 185.497 597.395
C 641.996 184.453 600.258
C 642.918 182.059 603.036
C 643.636 182.965 606.579
C 645.206 182.368 609.641
C 644.609 181.903 612.893
C 645.236 182.744 616.638
C 645.711 180.969 619.905
C 646.404 180.632 622.947
C 645.852 180.994 626.231
C 645.094 181.524 629.447
C 643.730 180.671 632.569
C 643.482 182.073 635.714
C 644.093 183.347 639.576
C 642.607 184.058 642.004
C 640.565 184.745 645.300
C 639.435 185.342 648.005
C 637.538 186.313 650.993
C 636.174 188.146 653.288
C 634.057 189.543 655.210
C 631.542 191.193 656.521
C 629.280 193.149 657.878
C 626.402 194.980 659.099
C 623.858 196.643 660.488
C 621.425 198.516 661.308
C 619.321 201.847 660.779
C 616.580 203.668 661.463
C 614.154 205.615 662.495
C 612.615 208.331 663.062
C 610.604 211.614 663.180
C 609.003 213.493 661.257
C 606.634 215.676 659.975
C 605.344 218.320 658.319
C 602.741 220.635 656.677
C 600.923 222.840 655.012
C 601.074 226.383 652.994
C 599.785 228.308 651.441
C 598.273 230.337 648.111
C 596.927 232.167 646.118
C 595.505 234.708 644.244
C 594.745 237.161 642.084
C 593.788 238.812 639.349
C 592.027 239.283 636.467
C 590.893 240.217 633.445
C 589.562 240.698 630.546
C 588.584 241.772 627.308
C 587.033 242.287 624.415
C 586.135 243.411 621.609
C 586.122 244.703 618.204
C 584.483 245.969 615.680
C 585.051 247.107 612.402
C 584.473 245.772 609.350
C 583.718 247.798 606.463
C 584.672 250.653 604.598
C 583.242 253.298 601.696
C 583.557 256.410 599.725
C 583.779 258.768 596.999
C 583.790 258.366 593.372
C 583.001 259.950 590.648
C 584.210 261.524 587.708
C 584.753 263.062 584.774
C 585.135 264.806 581.970
C 586.193 265.337 578.839
C 587.196 266.567 575.906
C 588.096 267.401 572.679
C 588.943 268.702 569.811
C 590.023 270.000 567.038
C 591.357 271.260 564.296
C 592.565 273.970 562.425
C 594.409 276.407 560.841
C 596.064 278.536 558.552
C 597.515 279.998 555.706
C 599.283 281.895 554.178
C 600.056 285.592 552.736
C 602.281 287.795 550.956
C 604.588 290.035 549.319
C 606.775 291.829 547.843
C 608.975 293.950 546.094
C 611.125 295.843 544.583
C 613.939 298.090 544.788
C 616.473 299.973 545.754
C 619.279 300.999 546.554
C 622.602 301.754 546.908
C 625.375 304.426 546.353
C 628.522 305.495 547.634
C 631.964 306.164 548.490
C 635.015 306.975 549.370
C 638.599 307.611 550.515
C 640.995 308.730 551.440
C 643.405 309.510 553.527
C 645.903 310.594 555.783
C 648.102 310.148 558.693
C 649.761 309.820 561.132
C 652.205 309.321 563.825
C 654.099 308.928 566.159
C 654.334 309.974 570.190
C 655.418 310.345 573.707
C 656.485 308.348 576.441
C 657.944 307.936 579.503
C 658.485 307.282 582.416
C 658.427 307.092 585.728
C 657.699 305.071 588.665
C 658.020 305.340 592.386
C 658.961 304.205 595.628
C 657.505 303.524 598.778
C 657.668 303.741 602.305
C 656.408 301.392 604.799
C 655.594 299.744 607.859
C 654.620 299.609 610.691
C 653.864 298.853 613.788
C 651.727 297.635 616.831
C 649.577 295.367 618.610
C 647.699 294.736 620.915
C 645.150 293.283 622.669
C 644.036 290.980 624.913
C 639.789 290.661 625.834
C 636.455 289.846 628.120
C 633.523 287.811 627.293
C 630.920 286.212 628.192
C 627.478 285.046 627.999
C 624.553 284.551 628.440
C 621.209 283.598 628.285
C 618.537 282.383 627.198
C 615.764 280.351 626.483
C 611.917 280.391 626.188
C 608.165 279.805 626.094
C 605.693 279.652 623.699
C 602.649 280.720 621.461
C 600.087 280.357 619.574
C 597.298 279.449 617.777
C 594.559 279.407 615.905
C 592.122 280.427 613.869
C 589.918 280.797 611.350
C 588.228 280.533 608.544
C 584.949 281.262 606.429
C 582.398 280.735 604.210
C 581.707 282.610 600.855
C 580.065 284.754 598.009
C 579.950 284.794 594.646
C 578.920 285.104 591.341
C 578.492 286.470 588.374
C 577.913 288.224 585.479
C 577.279 289.179 582.173
C 577.972 290.383 579.253
C 577.953 290.515 575.550
C 578.701 292.834 572.908
C 578.586 295.913 570.098
C 580.899 298.147 567.957
C 582.441 299.371 565.476
C 583.894 301.387 563.198
C 585.778 303.062 561.065
C 587.830 306.039 559.752
C 589.985 308.238 559.481
C 592.184 310.391 559.237
C 594.567 312.409 558.015
C 597.505 313.467 555.883
C 600.042 316.055 556.755
C 602.385 318.482 555.850
C 605.591 319.345 556.197
C 608.357 321.931 557.087
C 611.663 323.116 555.775
C 614.199 324.949 555.540
C 617.132 326.197 556.569
C 620.018 327.320 557.837
C 623.507 327.365 558.233
C 625.855 329.208 559.968
C 628.580 332.010 561.248
C 630.963 332.265 562.939
C 634.305 332.480 565.012
C 636.848 333.098 566.460
C 639.772 333.397 568.658
C 641.611 334.139 571.219
C 643.531 333.939 573.748
C 644.968 333.241 576.614
C 646.252 332.888 579.617
C 647.671 331.936 582.812
C 649.181 331.258 585.714
C 650.083 330.486 588.662
C 649.189 329.929 592.496
C 650.096 328.830 595.540
C 651.155 328.191 598.575
C 651.238 328.344 601.742
C 650.895 328.144 605.574
C 649.113 326.744 607.732
C 648.051 325.164 610.629
C 646.131 324.443 613.312
C 644.788 322.562 616.393
C 643.194 321.244 618.973
C 640.153 321.850 621.627
C 638.573 320.887 623.713
C 635.480 318.960 625.765
C 633.567 317.707 627.742
C 631.538 316.738 630.376
C 629.064 316.121 632.556
C 626.431 314.755 634.082
C 624.353 312.213 635.002
C 621.779 310.284 635.974
C 619.536 308.076 636.679
C 616.671 306.226 637.659
C 614.496 303.860 638.506
C 611.964 302.295 639.547
C 608.547 301.213 640.193
C 606.466 299.254 641.772
C 603.014 298.627 642.006
C 599.824 296.246 642.496
C 597.152 294.190 642.198
C 593.912 292.224 642.957
C 591.471 290.459 644.590
C 589.478 287.661 646.079
C 586.079 285.289 646.014
C 583.026 282.942 645.825
C 581.421 279.784 646.063
C 578.380 278.612 645.789
C 575.398 276.644 646.322
C 572.454 275.428 647.641
C 568.480 274.411 648.311
C 564.668 272.612 646.996
C 562.660 269.640 649.162
C 558.360 266.687 648.002
C 557.356 263.607 648.534
C 556.984 260.211 649.441
C 557.063 257.125 650.454
C 555.162 254.218 651.173
C 553.917 251.196 651.937
C 552.816 248.226 652.948
C 551.194 245.316 652.634
C 549.548 242.444 653.046
C 548.017 239.350 653.022
C 546.524 236.497 653.535
C 544.819 233.781 654.040
C 542.876 231.151 654.485
C 540.972 229.044 656.544
C 538.538 227.389 658.328
C 536.221 225.082 659.678
C 534.117 222.334 660.281
C 531.849 220.827 661.565
C 530.284 218.851 664.725
C 527.483 217.128 666.194
C 524.620 215.550 667.721
C 521.968 214.194 668.867
C 519.209 212.512 670.266
C 516.574 211.095 671.504
C 513.514 211.383 673.392
C 510.908 212.422 675.132
C 508.143 213.525 675.973
C 504.845 214.352 676.392
C 501.635 213.818 678.525
C 498.610 215.440 679.476
C 495.291 216.789 679.911
C 492.335 218.060 680.533
C 488.930 219.721 680.983
C 486.570 220.846 681.992
C 484.439 223.159 682.932
C 482.202 225.589 684.193
C 480.601 228.897 684.157
C 479.432 231.625 684.193
C 477.567 234.782 684.027
C 476.161 237.466 683.949
C 476.423 241.176 685.839
C 475.880 244.689 686.861
C 475.596 247.920 685.418
C 474.736 251.224 685.536
C 474.784 254.257 685.495
C 475.408 257.467 686.062
C 476.910 260.553 684.854
C 477.158 264.136 685.913
C 476.945 267.659 685.432
C 478.982 270.542 685.654
C 479.362 273.918 686.636
C 481.361 276.541 685.074
C 482.909 279.655 684.264
C 484.339 282.215 684.885
C 485.696 285.197 684.939
C 488.462 287.954 684.696
C 491.200 289.703 683.155
C 493.503 291.683 683.285
C 496.498 293.169 682.574
C 498.308 295.571 680.981
C 502.645 295.704 681.381
C 506.391 297.422 681.498
C 509.432 296.471 679.690
C 512.364 297.155 678.652
C 515.869 296.540 677.886
C 518.867 296.502 677.851
C 522.249 295.901 677.288
C 524.865 294.586 676.183
C 527.769 293.772 674.384
C 531.463 292.742 674.809
C 535.195 292.047 674.663
C 537.238 289.301 674.268
C 539.674 286.353 675.157
C 541.921 284.121 674.683
C 544.488 282.040 673.729
C 546.859 279.723 673.591
C 548.744 277.095 674.406
C 550.424 274.177 674.458
C 551.657 271.209 673.770
C 554.394 268.401 674.387
C 556.602 265.885 673.678
C 556.437 262.154 674.819
C 557.239 258.675 676.446
C 556.799 255.414 675.743
C 557.218 251.979 675.420
C 556.940 248.772 676.125
C 556.760 245.529 677.240
C 556.692 242.040 677.495
C 555.355 239.127 677.922
C 554.752 235.539 677.219
C 553.231 232.681 678.780
C 552.406 229.343 681.140
C 549.455 227.284 682.547
C 547.359 224.953 682.992
C 545.259 222.639 684.258
C 542.815 220.618 685.177
C 540.137 219.155 687.520
C 537.650 218.870 689.332
C 535.131 218.627 691.100
C 532.296 217.507 692.497
C 528.921 215.812 692.695
C 526.187 216.620 695.096
C 523.377 215.716 696.963
C 520.175 216.493 697.499
C 517.220 217.362 699.874
C 513.601 216.500 700.337
C 510.806 216.395 701.757
C 507.920 217.697 702.851
C 505.139 219.246 703.882
C 501.797 220.288 703.603
C 499.503 222.038 705.500
C 496.618 223.231 708.177
C 494.530 225.263 708.523
C 491.577 227.853 708.803
C 489.238 229.610 709.427
C 486.699 232.224 709.866
C 485.207 234.889 710.943
C 483.778 237.728 711.091
C 482.953 240.897 710.892
C 482.244 244.100 711.074
C 481.529 247.632 710.704
C 480.635 250.846 710.523
C 480.355 254.006 710.332
C 481.935 257.629 710.761
C 481.718 260.948 710.276
C 481.279 264.195 710.215
C 481.688 267.224 711.065
C 482.675 270.879 711.773
C 484.980 272.890 711.115
C 486.733 275.785 710.362
C 489.151 278.138 710.494
C 491.254 281.216 709.526
C 493.432 283.653 709.019
C 496.730 285.497 710.559
C 498.760 287.390 710.283
C 502.407 289.153 709.244
C 504.787 290.935 708.703
C 507.343 293.269 708.597
C 510.204 295.012 708.781
C 513.230 296.245 708.113
C 515.802 297.239 706.106
C 518.769 298.063 704.762
C 521.414 298.751 703.048
C 524.654 299.512 701.817
C 527.280 300.381 699.975
C 530.160 301.207 698.994
C 533.764 301.388 698.495
C 536.354 302.896 697.200
C 539.853 302.583 697.052
C 543.805 301.529 697.028
C 546.880 300.188 696.440
C 550.422 301.213 696.198
C 553.868 300.332 695.715
C 557.602 300.647 694.560
C 560.245 301.541 694.801
C 563.130 301.698 696.014
C 565.368 303.926 690.691
C 568.400 305.517 688.456
C 571.571 308.077 686.517
C 574.667 307.703 686.498
C 577.452 305.763 686.943
C 580.728 305.196 685.025
C 582.834 304.873 684.242
C 585.900 303.323 683.024
C 588.732 302.503 681.155
C 591.542 301.161 680.229
C 594.794 300.814 678.991
C 598.083 299.162 678.414
C 601.862 298.472 677.816
C 605.353 296.331 677.274
C 608.401 293.608 677.598
C 611.328 291.085 678.930
C 614.096 290.336 680.758
C 615.567 287.986 682.201
C 617.928 286.839 684.552
C 619.583 283.880 685.672
C 621.448 281.358 687.531
C 620.688 277.828 690.235
C 623.466 276.068 691.586
C 625.219 273.793 693.068
C 628.170 270.697 692.878
C 629.907 266.183 692.892
C 630.531 261.771 693.588
C 633.859 260.531 694.288
C 637.075 257.773 694.080
C 639.959 257.380 694.017
C 643.147 255.539 694.938
C 646.028 253.691 695.989
C 650.343 257.073 696.336
C 653.681 256.813 696.989
C 656.641 255.724 697.860
C 659.730 255.885 698.624
C 662.874 255.685 698.688
C 666.195 255.841 699.589
C 670.040 256.654 700.048
C 672.645 257.403 700.300
C 675.442 259.508 701.438
C 678.833 260.987 702.723
C 681.209 262.038 705.469
C 683.749 263.364 707.670
C 685.581 265.054 710.104
C 688.826 265.132 712.464
C 691.527 266.860 713.074
C 694.526 266.335 713.850
C 697.938 266.676 713.128
C 700.812 266.318 713.909
C 703.936 266.606 715.216
C 705.920 265.957 717.617
C 709.848 265.126 718.276
C 712.987 266.653 719.066
C 715.971 266.082 719.202
C 718.660 265.247 720.307
C 722.154 265.276 721.976
C 725.031 264.611 723.450
C 727.475 263.264 723.637
C 730.689 261.533 723.000
C 732.677 258.882 724.552
C 736.871 257.043 723.801
C 738.933 254.329 723.273
C 742.931 253.944 723.879
C 746.405 254.027 724.614
C 749.837 252.129 724.207
C 753.346 251.941 724.761
C 754.851 248.895 726.279
C 757.255 247.614 727.803
C 760.889 246.647 729.566
C 764.048 246.204 731.380
C 768.196 245.895 731.167
C 771.273 244.403 732.268
C 775.001 244.299 732.640
C 777.883 245.926 734.580
C 780.965 247.307 736.822
C 783.194 248.253 736.818
C 785.339 249.631 739.078
C 786.970 251.995 739.142
C 788.476 255.386 739.431
C 789.556 259.479 739.758
C 789.209 263.277 741.647
C 790.466 266.795 742.597
C 793.036 269.378 742.878
C 795.017 272.829 744.955
C 797.776 275.588 744.189
C 800.325 278.704 742.799
C 802.528 281.886 742.194
C 802.118 285.851 740.767
C 801.168 290.677 740.442
C 803.229 291.746 738.258
C 804.836 293.200 735.745
C 807.461 295.554 734.908
C 809.843 297.677 733.587
C 811.217 300.255 731.510
C 814.139 303.409 729.957
C 816.018 305.162 727.360
C 816.752 307.567 725.675
C 817.993 308.984 723.409
C 819.541 311.004 721.667
C 821.332 314.076 720.596
C 824.229 316.606 718.579
C 826.363 319.886 717.913
C 828.509 320.035 715.594
C 831.469 321.923 714.726
C 833.934 325.316 715.077
C 835.040 327.570 712.605
C 836.898 330.373 711.220
C 837.582 332.787 708.828
C 838.985 334.667 706.785
C 840.066 337.182 705.503
C 839.198 340.806 702.613
C 838.663 343.169 699.330
C 840.265 346.665 698.945
C 840.663 349.296 697.469
C 842.477 350.088 694.095
C 843.610 352.702 692.315
C 845.146 354.863 690.318
C 845.824 357.132 689.108
C 848.231 358.853 687.490
C 849.109 361.234 685.726
C 850.537 364.425 686.435
C 851.752 367.821 686.020
C 853.783 371.114 687.384
C 854.875 373.905 687.635
C 856.592 376.671 688.785
C 858.781 378.804 689.264
C 859.779 382.084 689.933
C 862.959 384.621 690.860
C 865.992 386.146 690.523
C 867.956 388.912 690.779
C 869.974 390.870 689.778
C 870.667 394.068 687.849
C 874.769 394.960 686.777
C 877.340 396.962 687.162
C 880.337 398.385 686.676
C 882.857 401.144 686.588
C 883.904 403.967 686.344
C 886.582 406.197 685.235
C 887.342 409.029 682.677
C 888.048 412.243 682.158
C 891.255 414.643 682.519
C 891.506 417.920 682.083
C 893.085 420.727 682.507
C 895.145 423.195 681.009
C 897.013 425.841 680.124
C 899.030 428.402 679.475
C 900.062 431.114 677.807
C 901.740 433.639 676.416
C 903.036 436.481 674.946
C 904.740 438.985 673.736
C 906.487 441.332 672.332
C 908.257 443.582 670.690
C 911.325 445.002 669.756
C 914.255 445.978 668.236
C 916.902 447.689 666.631
C 918.903 450.002 664.904
C 921.288 450.954 663.333
C 925.172 452.063 663.163
C 927.983 453.127 661.178
C 930.836 454.031 659.163
C 933.216 454.820 657.189
C 935.938 455.862 655.214
C 938.407 456.694 653.291
C 941.230 455.687 651.284
C 943.569 454.031 649.645
C 945.157 452.476 647.494
C 946.644 451.214 644.677
C 949.933 450.941 642.617
C 951.602 448.830 640.284
C 952.991 447.054 637.466
C 954.422 445.358 635.053
C 955.787 443.266 632.170
C 957.358 441.701 630.457
C 958.504 439.020 628.948
C 959.952 436.149 627.479
C 959.792 432.757 626.074
C 959.659 429.964 625.080
C 959.523 426.714 623.378
C 959.392 423.960 622.121
C 960.116 419.999 623.213
C 960.431 416.314 623.211
C 958.518 413.429 622.427
C 958.202 410.093 621.761
C 957.449 407.155 621.851
C 956.968 403.989 622.720
C 954.590 401.400 623.657
C 954.609 397.728 624.393
C 953.455 394.373 624.075
C 952.183 391.754 626.083
C 952.130 388.314 626.903
C 949.347 386.302 628.138
C 947.298 383.611 629.280
C 946.695 381.156 630.892
C 945.521 378.398 632.214
C 943.577 376.078 634.693
C 940.721 374.995 636.592
C 939.470 373.303 638.785
C 937.311 372.340 641.254
C 934.626 370.528 642.299
C 933.236 370.808 646.419
C 931.463 369.537 649.918
C 928.871 371.170 651.927
C 926.631 371.046 654.187
C 924.705 372.194 657.054
C 923.497 372.578 659.771
C 921.796 373.658 662.609
C 920.082 375.456 664.513
C 917.520 376.939 666.404
C 916.674 378.273 669.924
C 915.228 379.400 673.250
C 914.700 382.382 674.894
C 915.205 385.347 677.417
C 914.409 387.868 679.224
C 913.024 390.375 681.128
C 912.495 392.926 683.184
C 913.080 395.532 685.182
C 913.132 398.550 686.674
C 912.716 401.716 687.453
C 912.827 404.633 690.143
C 911.902 407.474 691.811
C 913.840 410.856 692.052
C 915.771 414.003 693.379
C 916.069 417.268 692.621
C 916.407 420.723 692.799
C 917.881 423.669 692.768
C 919.690 426.580 692.994
C 920.746 429.915 692.964
C 922.325 432.512 691.860
C 922.764 436.076 690.947
C 925.411 438.371 690.143
C 928.603 441.050 690.290
C 931.495 442.436 688.136
C 933.256 444.378 686.360
C 935.745 446.136 684.917
C 937.995 447.642 683.025
C 941.473 448.290 681.516
C 944.134 447.922 679.988
C 946.758 447.517 678.414
C 949.380 448.004 676.380
C 951.280 449.232 673.351
C 954.311 447.654 671.861
C 957.291 447.839 670.049
C 958.855 446.614 667.367
C 961.936 444.955 665.668
C 963.977 445.292 662.541
C 966.370 444.792 660.575
C 968.184 442.977 658.421
C 969.845 440.949 656.342
C 970.679 439.613 653.203
C 972.871 437.269 651.928
C 976.118 435.243 650.423
C 976.784 432.961 648.705
C 977.605 430.050 646.183
C 978.681 427.950 644.344
C 979.475 425.031 642.265
C 980.409 422.053 641.403
C 980.453 419.099 640.221
C 979.873 415.962 639.452
C 979.579 412.730 638.948
C 978.720 409.287 638.218
C 978.173 406.095 637.396
C 977.387 403.027 637.129
C 976.310 399.594 638.821
C 975.201 396.439 638.492
C 974.574 393.242 638.135
C 974.471 390.170 638.920
C 973.869 386.582 640.188
C 971.910 385.019 642.060
C 969.881 382.552 643.409
C 968.500 380.510 645.716
C 966.100 377.947 647.299
C 964.227 375.925 649.127
C 963.868 374.193 652.804
C 962.384 372.637 654.580
C 959.612 371.543 657.514
C 957.779 370.188 659.498
C 956.137 368.227 661.833
C 954.768 366.817 664.553
C 952.694 366.094 667.062
C 949.663 365.823 668.602
C 947.104 365.627 670.772
C 944.376 365.602 672.493
C 941.825 365.476 674.955
C 938.948 365.298 676.610
C 936.746 365.018 678.850
C 934.836 365.350 681.933
C 932.313 364.436 683.793
C 930.869 365.166 686.915
C 928.372 366.484 689.349
C 925.139 367.171 692.094
C 921.602 367.107 694.094
C 918.845 364.526 695.282
C 915.929 362.133 697.224
C 913.544 360.900 699.558
C 910.631 358.074 701.372
C 908.977 358.145 704.246
C 909.396 359.502 708.355
C 908.757 356.297 710.235
C 908.674 355.958 713.761
C 909.623 355.960 716.876
C 909.900 354.353 719.427
C 909.538 353.032 723.225
C 909.938 351.577 725.697
C 909.628 351.952 729.344
C 912.584 349.515 731.871
C 912.666 346.784 734.014
C 913.523 344.055 736.128
C 914.146 341.639 737.886
C 915.545 337.053 737.668
C 915.903 335.360 740.306
C 914.912 333.627 743.508
C 914.359 331.979 745.836
C 913.191 330.220 748.527
C 910.991 328.332 749.928
C 910.905 324.804 752.825
C 910.203 322.602 754.995
C 908.029 320.316 756.374
C 905.636 318.255 758.210
C 908.292 314.679 760.008
C 907.444 312.446 761.535
C 906.086 309.412 762.843
C 906.282 306.064 763.500
C 905.406 302.996 764.046
C 904.707 299.773 763.296
C 904.881 296.306 763.823
C 904.921 292.624 762.677
C 904.436 289.450 762.242
C 905.115 285.821 760.810
C 903.874 281.739 759.329
C 902.877 279.182 758.793
C 902.584 275.929 757.966
C 901.192 272.879 757.563
C 899.856 269.858 757.380
C 899.110 265.809 754.887
C 897.935 262.737 756.342
C 896.437 260.302 759.999
C 894.682 257.998 761.535
C 894.659 253.832 761.597
C 892.033 250.639 760.593
C 890.713 248.094 762.909
C 888.807 244.722 762.740
C 888.197 241.528 763.366
C 885.089 239.706 765.732
C 883.026 236.810 766.767
C 881.563 234.046 768.414
C 880.911 232.240 771.959
C 879.996 228.968 772.731
C 879.310 226.953 774.523
C 878.923 224.177 776.453
C 877.816 221.816 776.886
C 877.464 219.349 778.963
C 877.623 217.630 781.786
C 877.923 216.255 784.851
C 879.425 214.103 786.620
C 881.034 211.501 788.919
C 882.643 209.736 791.270
C 883.454 206.292 792.904
C 884.282 205.315 796.050
C 885.836 204.394 799.240
C 886.226 204.393 801.874
C 887.062 205.201 806.039
C 887.885 205.084 809.758
C 888.747 202.397 811.742
C 889.734 200.295 814.311
C 893.237 198.396 816.514
C 893.626 195.434 818.569
C 894.526 192.194 820.305
C 895.030 189.042 823.567
C 895.982 186.379 825.085
C 897.952 184.265 826.619
C 898.941 181.605 828.385
C 899.365 178.815 830.654
C 899.491 176.142 833.299
C 900.201 173.085 835.247
C 901.987 170.187 836.592
C 903.077 167.763 838.132
C 906.429 164.830 838.228
C 908.263 162.703 840.560
C 910.411 160.652 842.740
C 913.003 158.198 843.425
C 913.198 155.815 846.027
C 914.126 152.619 848.899
C 915.393 149.821 849.436
C 915.798 145.892 849.813
C 916.991 143.462 850.091
C 918.854 142.037 853.116
C 921.498 139.243 854.187
C 923.359 136.557 855.076
C 923.215 133.691 857.486
C 924.312 130.487 859.738
C 926.106 127.458 860.052
C 926.648 125.114 861.282
C 927.234 121.498 862.951
C 929.763 119.205 864.683
C 930.927 115.884 866.835
C 931.405 112.694 867.172
C 932.240 109.327 867.889
C 935.119 106.625 869.120
C 936.070 102.537 869.080
C 937.955 100.966 870.945
C 939.696 98.561 872.912
C 943.284 98.219 875.554
C 946.007 96.326 877.923
C 946.950 96.141 881.144
C 949.521 94.576 883.339
C 952.219 93.511 885.558
C 953.671 91.425 887.002
C 952.733 89.150 890.458
C 954.187 86.788 892.121
C 953.285 83.375 892.624
C 951.551 80.826 894.881
C 950.941 77.729 896.772
C 951.449 74.659 898.483
C 953.967 72.319 900.087
C 954.669 69.429 901.574
C 954.591 66.216 904.230
C 956.462 64.043 906.693
C 957.958 61.581 907.753
C 960.507 60.472 909.316
C 962.187 57.903 909.821
C 964.624 55.171 909.244
C 966.636 52.250 906.966
N -57.030 -1.693 32.061
N 157.686 233.808 207.244
N 337.300 -63.780 124.384
N 393.289 17.648 57.845
N 353.787 68.723 475.325
N 255.139 73.466 453.787
N 343.536 -24.831 466.216
N 415.481 181.786 274.244
N 350.430 233.668 371.619
N 609.327 196.968 620.887
N 619.449 301.435 588.180
N 514.665 253.464 685.732
N 942.067 412.389 658.282
