# Supplementary material for: Impact of DNA methylation on 3D genome structure
Source: Nat Commun. 2021 May 28;12:3243. doi: 10.1038/s41467-021-23142-8 (PMC8163762; doi:10.1038/s41467-021-23142-8)
Supplement: Supplementary file 7 — Supplementary Software 2 [file 41467_2021_23142_MOESM7_ESM.zip › Supplementary_Software2/test/output_pos/cartnucl_000000_000001.xyz]

2888
generated by Juergen Walther
C 0.000 0.000 0.000
C -0.097 -0.242 3.636
C -0.280 -0.526 6.994
C -0.434 -0.810 10.355
C -0.530 -1.094 13.717
C -0.591 -1.404 17.079
C -0.010 -1.001 20.249
C -0.675 -2.169 23.531
C -0.875 -2.861 26.810
C -1.148 -3.270 30.098
C -0.978 -4.972 32.975
C -1.291 -6.174 36.071
C -1.170 -7.629 39.199
C -1.447 -8.650 42.284
C -1.917 -9.810 45.279
C -2.544 -11.168 48.220
C -4.344 -11.301 51.228
C -6.508 -11.944 53.827
C -8.076 -12.889 56.853
C -8.870 -14.262 59.987
C -10.662 -15.124 62.247
C -12.963 -14.229 65.448
C -15.157 -15.359 68.071
C -17.485 -16.476 70.591
C -19.513 -17.686 72.737
C -21.651 -18.831 75.290
C -23.703 -19.971 77.520
C -27.090 -20.750 78.487
C -30.354 -21.227 78.626
C -33.192 -22.439 78.428
C -36.032 -24.356 78.438
C -39.366 -25.164 80.274
C -42.646 -26.420 79.686
C -45.706 -28.278 79.226
C -48.604 -29.759 78.834
C -51.849 -31.630 78.110
C -54.521 -32.438 77.871
C -57.439 -32.995 76.473
C -60.673 -33.385 75.098
C -62.991 -34.140 72.349
C -64.840 -34.611 70.075
C -67.204 -35.660 67.470
C -69.128 -36.381 65.242
C -71.513 -34.427 62.431
C -73.838 -33.673 59.655
C -74.348 -34.505 56.243
C -76.251 -34.633 53.408
C -77.329 -34.270 50.596
C -78.455 -33.053 47.721
C -77.827 -32.488 44.182
C -79.656 -31.144 41.203
C -80.825 -31.215 37.839
C -80.641 -29.292 34.877
C -82.255 -27.934 32.038
C -80.892 -27.325 28.708
C -80.490 -26.443 25.272
C -80.851 -24.702 22.858
C -81.068 -23.360 19.877
C -80.047 -21.268 16.732
C -77.861 -20.230 14.072
C -77.099 -18.292 11.858
C -75.152 -16.520 9.677
C -73.818 -16.090 6.576
C -71.131 -12.757 5.766
C -69.269 -9.848 3.513
C -65.697 -9.104 3.187
C -63.290 -7.702 1.643
C -60.173 -5.860 1.278
C -58.073 -3.791 0.730
C -55.170 -1.891 0.446
C -52.191 -0.992 0.777
C -48.769 -0.323 0.354
C -46.105 2.441 0.744
C -43.187 4.869 0.623
C -40.506 5.697 2.622
C -38.277 7.678 5.176
C -35.600 8.654 6.638
C -32.461 9.533 7.734
C -29.874 10.822 9.366
C -28.099 12.404 11.704
C -25.882 13.272 14.085
C -23.494 13.299 16.343
C -20.941 15.318 18.616
C -18.038 16.066 20.266
C -17.462 16.313 24.121
C -16.618 17.609 27.726
C -15.261 16.420 30.567
C -13.485 16.079 33.535
C -12.913 16.002 36.779
C -12.514 16.277 40.179
C -11.411 15.996 43.488
C -11.506 15.016 46.567
C -10.140 13.674 49.740
C -11.085 13.370 53.194
C -11.868 14.059 57.232
C -14.001 12.741 60.171
C -14.846 11.311 62.867
C -16.212 10.458 65.829
C -17.707 9.155 68.470
C -20.458 8.757 71.129
C -23.188 8.258 72.488
C -25.929 7.711 73.799
C -28.328 6.577 75.849
C -30.139 4.153 78.118
C -33.814 4.025 78.721
C -36.569 3.266 80.729
C -39.397 1.493 80.809
C -43.232 1.200 81.388
C -45.686 -1.110 83.029
C -48.453 -2.079 84.146
C -51.607 -3.176 83.873
C -54.742 -4.213 83.334
C -57.259 -6.626 82.916
C -60.672 -6.690 82.395
C -64.768 -6.683 82.768
C -67.181 -7.661 81.416
C -70.358 -9.224 79.692
C -73.014 -10.215 78.737
C -76.013 -11.374 76.967
C -78.708 -11.345 75.170
C -80.847 -11.905 72.883
C -82.479 -12.248 70.057
C -84.280 -12.237 67.310
C -85.866 -12.580 64.071
C -87.573 -12.953 61.223
C -88.831 -12.909 58.305
C -89.367 -11.073 54.820
C -90.460 -11.174 51.643
C -91.941 -11.139 48.720
C -93.322 -9.896 46.149
C -94.453 -8.274 42.843
C -93.211 -6.886 40.329
C -92.622 -5.846 37.075
C -91.921 -3.782 34.496
C -91.026 -2.627 30.932
C -90.126 -1.171 28.103
C -89.504 2.441 26.308
C -88.645 3.891 24.086
C -86.150 5.922 21.414
C -84.843 7.418 19.136
C -83.893 9.409 16.467
C -82.692 11.748 14.383
C -80.657 13.543 12.443
C -78.012 14.047 10.350
C -75.444 15.275 8.565
C -72.817 16.002 6.840
C -70.108 17.493 5.100
C -67.482 18.137 3.168
C -65.199 19.561 1.522
C -62.477 21.754 0.499
C -60.455 22.834 -1.826
C -57.838 25.142 -2.255
C -55.302 26.923 -3.593
C -52.794 28.736 -4.942
C -50.315 30.613 -6.258
C -48.023 32.687 -7.602
C -45.530 34.525 -8.672
C -43.003 36.436 -9.878
C -40.497 38.485 -10.836
C -38.371 40.902 -11.330
C -35.859 42.943 -12.270
C -33.472 45.015 -13.459
C -31.165 47.169 -14.598
C -28.890 49.322 -15.857
C -26.876 51.591 -17.606
C -24.653 53.610 -19.149
C -22.405 55.662 -20.609
C -20.126 57.702 -22.038
C -18.604 60.759 -23.373
C -16.272 62.733 -24.810
C -13.705 64.849 -26.415
C -11.531 66.678 -27.830
C -8.925 68.908 -28.635
C -6.739 71.043 -30.298
C -4.602 73.339 -31.547
C -2.471 75.660 -32.759
C -0.325 77.988 -33.930
C 1.851 80.304 -35.071
C 3.818 82.688 -36.525
C 6.217 84.533 -37.262
C 8.607 86.533 -38.560
C 11.095 89.088 -39.596
C 13.619 90.991 -40.553
C 16.272 92.863 -41.479
C 19.000 94.661 -42.329
C 21.733 96.498 -42.258
C 24.473 98.307 -43.044
C 27.237 100.088 -43.806
C 29.729 101.666 -44.541
C 32.504 103.388 -45.396
C 35.767 104.585 -46.032
C 39.237 106.019 -45.801
C 42.101 107.783 -46.090
C 45.150 109.247 -47.080
C 47.908 111.145 -47.512
C 50.630 112.960 -48.707
C 53.364 114.914 -48.979
C 56.204 116.825 -49.316
C 59.047 118.630 -49.551
C 61.957 120.324 -49.794
C 64.800 122.147 -50.116
C 67.706 123.819 -50.516
C 70.504 125.476 -50.913
C 73.518 126.807 -51.902
C 76.736 127.884 -51.788
C 79.375 129.982 -51.953
C 82.078 132.073 -51.829
C 84.711 134.186 -51.804
C 87.425 136.229 -51.676
C 90.170 138.182 -51.462
C 92.921 140.131 -51.292
C 96.061 141.561 -50.540
C 98.541 143.395 -50.421
C 101.224 145.440 -50.302
C 103.764 147.652 -51.103
C 106.224 149.959 -51.244
C 108.665 152.274 -51.531
C 111.135 154.560 -51.802
C 113.526 156.948 -52.356
C 116.336 158.822 -52.397
C 118.779 161.149 -52.514
C 120.407 164.011 -52.562
C 122.699 166.530 -52.275
C 124.706 169.083 -52.326
C 126.571 171.480 -52.310
C 128.802 174.011 -52.210
C 130.914 176.355 -52.097
C 133.199 178.836 -51.956
C 135.520 181.285 -51.836
C 137.860 183.717 -51.759
C 140.482 185.870 -52.236
C 142.883 188.220 -51.907
C 145.261 190.753 -51.579
C 147.457 193.294 -51.232
C 149.631 195.848 -50.849
C 151.804 198.397 -50.421
C 154.085 200.825 -49.877
C 156.968 202.549 -48.821
C 159.003 205.167 -48.190
C 161.113 207.823 -47.586
C 163.183 210.435 -47.047
C 165.206 213.044 -46.344
C 167.088 215.605 -45.158
C 168.912 218.221 -44.006
C 170.771 220.663 -43.280
C 172.651 223.282 -42.279
C 174.358 225.632 -41.369
C 176.477 228.168 -40.551
C 178.412 230.741 -39.534
C 180.281 233.415 -38.606
C 181.879 236.284 -37.749
C 183.379 239.301 -37.254
C 184.276 242.613 -36.484
C 185.961 245.432 -35.701
C 187.461 248.357 -34.960
C 189.150 251.262 -34.064
C 190.369 254.187 -32.891
C 191.980 257.385 -31.929
C 193.473 260.307 -31.137
C 194.773 263.099 -30.545
C 196.288 266.043 -29.885
C 197.789 269.003 -29.265
C 198.524 272.307 -28.156
C 199.337 275.540 -26.946
C 200.817 278.538 -26.480
C 202.095 281.077 -26.052
C 203.580 284.059 -25.506
C 205.684 286.349 -24.860
C 207.276 289.246 -24.206
C 208.805 292.236 -23.859
C 210.431 295.374 -23.538
C 211.954 298.374 -23.268
C 212.352 301.923 -22.905
C 213.662 305.034 -22.843
C 214.943 308.156 -22.751
C 216.220 311.279 -22.623
C 217.512 314.393 -22.466
C 218.842 317.491 -22.292
C 220.212 320.573 -22.128
C 221.609 323.643 -21.999
C 222.994 326.939 -21.882
C 224.782 329.852 -21.219
C 225.937 333.023 -21.114
C 227.051 336.207 -20.997
C 229.020 339.469 -20.642
C 230.056 342.682 -20.632
C 231.820 345.403 -20.440
C 231.755 348.949 -20.367
C 232.303 352.256 -20.187
C 233.029 355.500 -20.229
C 232.865 358.667 -19.159
C 232.897 361.980 -18.775
C 232.985 365.316 -17.891
C 233.170 368.557 -17.583
C 233.114 371.795 -17.349
C 232.803 375.073 -17.131
C 232.812 378.268 -18.577
C 232.089 381.308 -20.020
C 231.613 384.723 -20.810
C 231.270 388.218 -20.722
C 230.459 390.936 -21.730
C 231.049 394.098 -24.180
C 229.948 397.314 -25.369
C 228.749 400.457 -26.673
C 227.505 403.221 -27.673
C 226.398 406.365 -28.806
C 225.225 409.191 -29.866
C 223.150 410.988 -32.205
C 221.072 411.898 -34.604
C 218.543 412.634 -36.226
C 215.554 413.779 -37.449
C 213.798 416.385 -39.743
C 210.857 416.856 -41.695
C 207.624 417.587 -43.123
C 204.790 418.236 -44.636
C 201.352 418.760 -46.205
C 199.205 419.303 -47.922
C 196.700 418.736 -49.966
C 194.159 418.201 -52.366
C 191.340 416.317 -53.783
C 189.163 414.700 -54.988
C 186.148 413.049 -56.277
C 183.756 411.565 -57.400
C 182.937 408.813 -60.427
C 181.252 406.448 -62.718
C 179.114 403.617 -62.601
C 176.966 401.382 -64.037
C 175.645 398.859 -65.082
C 174.925 396.027 -66.655
C 174.419 392.432 -66.408
C 173.377 389.602 -68.628
C 171.479 386.714 -69.488
C 171.972 383.331 -70.394
C 171.107 380.585 -72.448
C 171.108 377.028 -71.628
C 170.757 373.478 -71.750
C 171.015 370.768 -73.006
C 170.842 367.622 -73.906
C 171.851 363.855 -74.221
C 172.864 360.633 -72.985
C 173.951 357.831 -73.439
C 175.565 354.880 -72.828
C 175.496 351.598 -71.932
C 179.190 349.306 -71.637
C 181.596 345.959 -71.748
C 183.976 344.734 -69.247
C 185.788 342.401 -68.059
C 188.742 340.893 -66.560
C 191.253 339.346 -66.023
C 194.165 337.938 -64.735
C 196.579 337.394 -62.819
C 198.787 336.130 -60.397
C 202.468 335.137 -59.812
C 205.848 333.718 -58.818
C 208.648 334.810 -57.133
C 212.280 336.155 -56.490
C 214.997 336.701 -54.884
C 217.758 336.846 -52.839
C 220.725 337.473 -51.490
C 223.731 338.828 -50.986
C 226.447 340.353 -49.709
C 228.574 341.987 -47.809
C 232.308 342.996 -46.917
C 235.042 343.743 -44.999
C 236.930 347.151 -44.733
C 239.671 349.956 -44.847
C 240.525 352.702 -43.100
C 242.297 355.229 -41.500
C 243.716 358.166 -41.041
C 245.366 361.176 -40.928
C 246.942 364.133 -39.919
C 247.256 367.321 -39.484
C 248.119 370.422 -37.647
C 248.622 373.920 -38.303
C 250.176 377.628 -39.406
C 249.079 381.185 -40.442
C 248.507 384.299 -40.356
C 248.188 387.586 -41.032
C 247.340 390.736 -41.550
C 246.508 393.872 -43.616
C 245.142 395.823 -45.585
C 243.716 397.745 -47.535
C 242.295 400.468 -48.880
C 240.291 403.672 -49.006
C 238.423 404.990 -51.949
C 237.079 407.629 -53.800
C 234.231 408.792 -55.096
C 232.142 410.168 -58.075
C 229.650 412.877 -58.783
C 227.819 414.752 -60.508
C 225.182 415.445 -62.454
C 222.503 415.867 -64.414
C 219.157 416.700 -65.080
C 217.075 416.898 -67.827
C 214.998 418.040 -71.188
C 212.463 417.546 -72.578
C 208.935 417.031 -74.251
C 206.401 416.958 -75.839
C 203.259 416.244 -77.598
C 201.176 415.083 -79.790
C 198.769 413.537 -81.181
C 196.607 411.323 -82.272
C 194.651 409.107 -83.707
C 192.365 406.500 -84.754
C 190.132 404.289 -85.889
C 188.433 401.799 -86.896
C 188.282 398.095 -88.333
C 186.470 395.375 -89.116
C 184.641 392.927 -90.300
C 183.912 390.420 -92.102
C 183.342 387.064 -93.905
C 184.163 384.056 -93.645
C 184.098 380.590 -93.708
C 185.117 377.422 -94.278
C 185.194 373.573 -94.151
C 185.768 370.317 -94.204
C 188.203 367.425 -95.742
C 188.968 364.745 -95.836
C 190.899 361.150 -94.918
C 191.921 358.317 -94.671
C 192.986 355.037 -94.994
C 194.663 352.149 -95.321
C 196.428 349.399 -94.655
C 197.488 346.779 -92.746
C 199.167 344.242 -91.322
C 200.519 341.901 -89.561
C 202.491 339.298 -88.173
C 203.705 336.789 -86.363
C 205.428 334.378 -85.286
C 208.199 332.227 -84.303
C 209.275 329.337 -83.231
C 212.290 327.727 -82.409
C 214.876 325.540 -81.278
C 217.026 323.325 -80.311
C 219.434 320.713 -79.320
C 221.794 317.978 -78.628
C 224.030 315.487 -78.195
C 226.289 313.021 -77.734
C 228.538 310.554 -77.231
C 230.728 308.041 -76.697
C 232.860 305.482 -76.146
C 234.958 302.894 -75.598
C 237.210 300.466 -74.873
C 239.019 296.916 -73.910
C 241.157 294.320 -73.691
C 243.070 291.503 -73.811
C 245.369 289.051 -73.493
C 247.906 286.832 -73.451
C 250.127 284.676 -73.708
C 252.522 282.300 -73.589
C 254.806 279.815 -73.256
C 257.394 277.678 -72.895
C 260.147 275.606 -72.489
C 262.812 273.276 -72.188
C 265.502 270.893 -71.936
C 268.227 268.887 -71.782
C 270.808 266.723 -71.560
C 273.457 264.647 -71.358
C 275.990 262.231 -72.032
C 278.545 259.917 -72.004
C 280.989 257.557 -71.629
C 283.682 255.556 -71.257
C 286.356 253.525 -70.911
C 289.027 251.483 -70.609
C 291.710 249.450 -70.348
C 294.493 247.457 -69.896
C 296.907 245.614 -69.422
C 299.944 244.189 -68.421
C 302.666 242.322 -67.455
C 305.638 240.638 -67.529
C 309.151 239.335 -67.431
C 311.903 237.334 -67.101
C 314.785 235.662 -66.212
C 317.409 233.643 -65.406
C 319.456 230.925 -63.938
C 322.193 228.971 -63.647
C 324.888 226.935 -63.036
C 327.727 225.113 -62.907
C 330.446 223.170 -63.431
C 333.132 221.129 -63.287
C 335.793 219.059 -63.120
C 337.935 216.307 -63.329
C 340.758 214.276 -63.299
C 343.209 211.965 -63.078
C 345.495 209.489 -63.140
C 347.761 206.991 -63.290
C 350.060 204.523 -63.434
C 352.420 202.119 -63.669
C 354.549 199.375 -63.263
C 357.024 197.086 -63.446
C 359.475 194.770 -63.602
C 361.895 192.421 -63.758
C 364.184 189.965 -64.124
C 366.767 187.898 -64.105
C 369.098 185.525 -64.678
C 371.452 183.180 -65.276
C 373.838 180.868 -65.873
C 376.321 178.889 -66.611
C 378.511 176.321 -67.151
C 380.653 174.143 -67.672
C 382.854 171.650 -68.252
C 384.908 169.095 -68.813
C 387.179 166.646 -69.275
C 389.069 163.871 -69.675
C 391.272 161.390 -70.298
C 393.296 159.054 -70.862
C 395.441 156.514 -71.452
C 397.527 154.065 -71.796
C 399.719 151.499 -71.915
C 401.930 148.951 -71.966
C 404.087 146.355 -72.010
C 406.210 143.731 -72.050
C 408.304 141.083 -72.113
C 409.983 138.217 -72.016
C 412.440 135.843 -71.704
C 414.380 133.089 -72.010
C 416.639 130.581 -72.056
C 419.223 128.466 -71.565
C 422.042 125.771 -72.312
C 424.505 123.496 -71.913
C 426.780 121.006 -71.567
C 428.876 118.423 -70.995
C 430.922 115.792 -70.454
C 432.959 113.146 -69.955
C 435.005 110.563 -69.551
C 437.135 107.984 -69.227
C 439.324 105.433 -68.910
C 441.549 102.917 -68.570
C 443.846 100.469 -67.839
C 446.087 97.974 -67.450
C 448.099 95.301 -66.904
C 450.291 92.766 -66.497
C 452.681 91.007 -65.537
C 454.739 88.246 -65.981
C 456.890 85.660 -65.691
C 459.065 83.091 -65.436
C 460.582 79.909 -65.744
C 462.776 77.415 -65.140
C 464.982 74.940 -64.502
C 467.181 72.472 -63.818
C 469.431 70.044 -63.155
C 471.827 67.525 -63.249
C 473.603 65.015 -62.585
C 475.740 62.432 -62.184
C 477.798 60.044 -61.817
C 480.042 57.550 -61.437
C 482.324 55.088 -61.104
C 484.529 52.574 -60.589
C 486.793 50.118 -60.096
C 489.128 47.756 -59.493
C 491.446 45.167 -59.373
C 494.100 42.881 -59.626
C 496.583 40.622 -59.265
C 498.976 38.489 -57.959
C 501.412 36.305 -57.050
C 504.368 34.595 -56.830
C 507.020 32.562 -56.347
C 509.694 30.563 -55.846
C 512.412 28.632 -55.319
C 515.156 26.747 -54.760
C 517.102 23.752 -53.947
C 519.706 21.874 -53.372
C 522.379 19.895 -52.787
C 525.180 18.012 -51.063
C 527.854 16.019 -50.543
C 530.351 13.851 -49.928
C 533.525 12.923 -49.250
C 536.394 11.090 -48.596
C 538.807 9.403 -48.116
C 541.542 7.511 -47.534
C 544.253 5.595 -46.924
C 546.939 3.643 -46.311
C 549.605 1.658 -45.722
C 552.267 -0.344 -45.173
C 555.596 -1.590 -44.869
C 558.339 -3.505 -44.420
C 560.606 -5.832 -44.144
C 563.244 -8.046 -44.119
C 565.786 -9.681 -43.590
C 568.842 -11.288 -43.601
C 571.593 -13.143 -42.979
C 574.318 -15.035 -42.354
C 577.149 -16.555 -42.114
C 580.244 -17.972 -41.827
C 583.361 -18.867 -42.011
C 585.739 -21.401 -41.300
C 588.383 -23.438 -40.943
C 591.136 -25.237 -40.455
C 593.080 -27.950 -40.707
C 595.337 -30.382 -40.364
C 597.597 -32.988 -40.493
C 599.922 -35.249 -40.147
C 602.078 -37.624 -39.652
C 604.080 -40.178 -39.050
C 606.427 -41.842 -37.044
C 608.139 -43.845 -34.828
C 610.219 -46.208 -33.216
C 612.360 -48.882 -32.437
C 613.743 -50.880 -30.661
C 616.588 -51.784 -27.934
C 618.123 -54.236 -25.789
C 619.548 -56.653 -23.520
C 620.650 -58.950 -21.598
C 622.126 -61.377 -19.518
C 623.327 -63.651 -17.551
C 623.304 -65.268 -14.327
C 622.677 -66.247 -11.236
C 621.526 -67.676 -8.746
C 620.283 -69.822 -6.382
C 621.040 -71.825 -3.134
C 619.445 -73.195 -0.260
C 617.764 -75.122 2.286
C 616.322 -76.718 4.760
C 614.365 -78.573 7.459
C 613.367 -79.598 9.868
C 611.382 -79.945 12.460
C 609.431 -80.200 15.397
C 606.253 -80.061 17.238
C 603.698 -79.798 18.726
C 600.526 -79.990 20.563
C 597.900 -79.981 22.076
C 595.733 -77.407 24.542
C 593.132 -75.909 26.703
C 589.638 -75.284 26.705
C 586.704 -74.487 28.264
C 584.129 -73.134 29.126
C 581.829 -71.000 30.207
C 578.973 -68.901 29.382
C 576.509 -66.717 31.165
C 573.249 -65.532 31.972
C 571.376 -62.532 31.917
C 569.081 -60.361 33.507
C 566.558 -58.200 31.995
C 563.882 -55.897 31.466
C 562.338 -53.374 31.956
C 560.148 -50.946 32.168
C 558.323 -47.591 31.318
C 556.717 -45.206 29.158
C 555.624 -42.422 28.614
C 554.700 -39.622 26.886
C 552.308 -37.723 25.386
C 553.367 -33.995 23.393
C 552.816 -30.162 21.979
C 553.435 -28.819 18.627
C 553.017 -26.548 16.433
C 553.958 -24.277 13.750
C 554.651 -21.879 12.088
C 555.651 -19.622 9.634
C 556.821 -18.509 6.953
C 557.297 -17.214 3.724
C 559.208 -14.508 1.746
C 560.568 -11.846 -0.598
C 563.161 -11.548 -2.846
C 566.635 -10.522 -4.362
C 568.802 -9.865 -6.625
C 570.681 -9.069 -9.394
C 573.110 -8.217 -11.489
C 576.154 -7.526 -12.666
C 579.026 -7.424 -14.419
C 581.484 -7.994 -16.526
C 584.775 -6.768 -18.375
C 587.061 -6.358 -20.889
C 590.731 -7.683 -21.036
C 594.641 -7.925 -21.249
C 596.961 -9.985 -22.551
C 599.807 -11.278 -24.073
C 602.797 -12.634 -24.342
C 606.039 -13.768 -24.354
C 609.098 -15.253 -25.175
C 611.467 -17.447 -25.000
C 614.027 -19.782 -26.313
C 616.856 -21.659 -25.133
C 620.633 -22.873 -23.847
C 622.388 -25.618 -21.772
C 624.102 -28.165 -20.995
C 626.196 -30.388 -19.567
C 627.799 -32.896 -18.137
C 629.563 -34.794 -15.293
C 630.118 -36.229 -12.613
C 630.608 -37.687 -9.937
C 631.590 -39.931 -7.647
C 632.358 -43.330 -6.179
C 632.216 -44.257 -2.572
C 633.249 -46.202 0.139
C 632.127 -48.247 2.527
C 631.871 -49.335 6.253
C 632.007 -52.464 8.312
C 632.151 -54.222 10.908
C 630.925 -55.563 13.722
C 629.485 -56.736 16.505
C 627.714 -59.094 18.411
C 626.631 -59.447 21.671
C 626.263 -60.219 25.693
C 624.240 -60.884 27.710
C 621.516 -62.031 30.314
C 619.803 -62.914 32.602
C 617.230 -63.654 35.113
C 615.158 -63.274 37.573
C 612.506 -63.130 39.323
C 609.541 -62.486 40.575
C 606.760 -61.585 42.072
C 603.432 -60.760 43.241
C 600.423 -60.146 44.556
C 597.594 -59.061 45.517
C 595.092 -56.026 46.097
C 592.001 -54.936 46.840
C 589.126 -53.892 48.015
C 587.066 -51.901 49.379
C 584.538 -49.223 50.509
C 583.039 -46.731 49.355
C 580.622 -44.335 48.694
C 579.241 -41.293 48.203
C 576.644 -38.616 47.239
C 574.830 -35.982 46.402
C 574.758 -31.901 46.385
C 573.481 -29.535 45.644
C 572.312 -26.212 43.390
C 571.080 -23.713 42.218
C 569.631 -20.661 41.460
C 568.891 -17.507 40.585
C 568.209 -14.775 38.798
C 566.980 -13.038 36.133
C 566.304 -10.797 33.723
C 565.491 -9.020 31.156
C 564.984 -6.541 28.668
C 563.952 -4.749 26.066
C 563.430 -2.436 23.988
C 563.850 0.368 21.702
C 562.534 2.623 19.742
C 563.517 5.263 17.638
C 563.861 7.491 14.564
C 564.024 9.960 12.267
C 564.152 12.451 9.992
C 564.321 15.363 7.950
C 564.550 17.893 5.726
C 564.165 20.412 3.332
C 564.424 23.175 1.304
C 564.300 25.447 -0.660
C 564.428 28.141 -2.691
C 564.373 30.626 -4.451
C 564.358 33.643 -6.068
C 564.095 36.464 -7.903
C 563.854 39.308 -9.706
C 563.664 42.107 -11.584
C 563.527 44.841 -13.559
C 563.866 47.700 -15.339
C 563.751 50.476 -17.258
C 563.742 53.160 -19.304
C 563.768 55.772 -21.443
C 564.005 58.387 -23.542
C 564.471 61.028 -25.593
C 564.984 63.681 -27.616
C 565.570 66.337 -29.617
C 566.198 68.994 -31.602
C 566.867 71.636 -33.594
C 567.224 74.459 -35.014
C 567.480 77.499 -36.458
C 568.228 80.525 -37.808
C 568.550 83.529 -39.316
C 568.336 86.693 -40.020
C 569.106 89.240 -42.365
C 569.493 92.016 -44.212
C 569.999 94.887 -45.811
C 569.824 96.995 -48.405
C 570.224 99.409 -50.672
C 570.160 101.828 -53.134
C 570.554 104.299 -55.225
C 571.106 106.612 -57.436
C 571.776 108.784 -59.828
C 573.801 111.271 -61.248
C 576.064 113.150 -63.036
C 577.732 115.408 -65.187
C 578.581 117.730 -67.683
C 580.412 119.273 -69.506
C 583.112 122.222 -70.104
C 585.329 123.952 -72.355
C 587.671 125.572 -74.571
C 589.668 126.856 -76.703
C 591.820 128.524 -78.935
C 593.859 129.907 -81.037
C 597.151 130.050 -82.503
C 600.295 129.547 -83.377
C 602.871 128.539 -84.760
C 605.356 127.481 -86.870
C 608.671 128.428 -88.671
C 611.639 126.980 -90.005
C 614.305 125.475 -91.916
C 616.879 124.187 -93.485
C 619.701 122.405 -95.334
C 622.175 121.522 -96.309
C 624.823 119.615 -96.661
C 627.812 117.741 -96.904
C 629.715 114.598 -96.881
C 631.246 112.061 -96.712
C 633.161 108.944 -97.018
C 634.730 106.353 -97.106
C 637.128 104.075 -94.563
C 639.278 101.426 -93.134
C 639.330 97.899 -92.731
C 640.918 94.952 -92.049
C 641.776 92.313 -90.823
C 642.813 89.903 -88.791
C 641.960 86.904 -86.916
C 643.698 84.340 -84.811
C 644.525 81.027 -83.798
C 644.379 78.967 -80.927
C 645.922 76.568 -78.835
C 644.373 73.883 -76.909
C 643.802 71.056 -74.805
C 644.214 69.364 -72.364
C 644.367 67.028 -70.072
C 643.410 64.977 -66.881
C 641.182 63.180 -64.703
C 640.540 61.901 -62.021
C 638.711 60.766 -59.366
C 637.182 58.229 -57.691
C 635.002 59.009 -54.000
C 633.432 58.187 -50.277
C 630.011 58.653 -49.053
C 627.729 58.049 -46.915
C 624.927 58.790 -44.714
C 623.145 59.296 -42.356
C 620.572 60.102 -40.155
C 617.818 61.145 -39.094
C 614.525 61.474 -37.921
C 612.387 63.170 -35.193
C 609.897 64.311 -32.561
C 607.580 66.836 -32.204
C 605.943 70.206 -31.032
C 603.605 72.283 -30.344
C 600.762 74.053 -29.558
C 598.578 76.381 -28.653
C 597.303 79.350 -27.825
C 595.483 82.176 -27.623
C 593.349 84.623 -28.134
C 591.375 87.793 -26.788
C 588.794 89.998 -26.351
C 588.624 93.742 -27.448
C 588.335 97.655 -27.453
C 587.073 100.075 -29.420
C 585.547 102.967 -30.599
C 585.272 106.032 -31.776
C 585.237 109.339 -32.703
C 584.414 112.470 -34.029
C 584.634 114.977 -36.059
C 583.369 117.655 -38.287
C 584.568 120.620 -39.926
C 585.821 124.492 -40.839
C 587.976 126.459 -43.371
C 588.826 128.347 -45.767
C 590.304 130.606 -47.786
C 591.809 132.394 -50.120
C 594.693 134.330 -51.772
C 597.421 135.028 -53.045
C 600.148 135.663 -54.345
C 602.513 136.830 -56.416
C 604.112 137.842 -59.690
C 607.759 137.830 -60.458
C 610.530 139.038 -62.208
C 613.031 138.096 -64.208
C 616.806 137.983 -65.138
C 618.999 138.358 -68.156
C 621.666 138.664 -69.780
C 624.564 137.582 -71.066
C 627.428 136.274 -72.198
C 629.476 134.695 -74.574
C 632.771 133.701 -74.845
C 636.831 133.462 -75.454
C 638.921 131.524 -76.152
C 641.633 128.931 -77.348
C 643.996 127.323 -78.231
C 646.594 124.852 -79.016
C 649.080 122.809 -78.655
C 650.882 120.187 -78.598
C 652.169 117.213 -78.086
C 653.687 114.409 -77.294
C 654.892 111.058 -76.627
C 656.246 108.043 -76.144
C 657.221 105.170 -75.196
C 657.721 102.491 -72.301
C 658.485 99.352 -71.375
C 659.677 96.439 -70.461
C 660.996 94.283 -68.544
C 662.063 91.612 -65.981
C 660.833 89.935 -63.644
C 660.121 87.358 -61.437
C 659.526 85.776 -58.514
C 658.503 82.995 -56.053
C 657.590 81.000 -53.579
C 657.394 80.667 -49.516
C 656.577 79.228 -47.271
C 654.205 77.805 -44.135
C 652.951 76.394 -41.775
C 652.091 74.738 -38.857
C 651.094 73.782 -35.799
C 649.203 72.892 -33.200
C 646.491 71.502 -31.668
C 644.000 70.637 -29.586
C 641.376 69.663 -27.982
C 638.792 68.950 -25.657
C 636.137 67.756 -24.054
C 633.971 67.046 -21.876
C 631.553 67.242 -19.158
C 629.526 65.746 -17.082
C 627.285 66.517 -14.485
C 624.955 66.253 -12.057
C 622.584 65.962 -9.671
C 620.351 66.244 -7.050
C 618.013 65.907 -4.638
C 615.035 65.229 -2.377
C 612.854 64.971 -0.195
C 611.278 65.022 3.042
C 608.847 64.735 5.367
C 606.114 64.371 7.925
C 603.685 64.000 10.240
C 601.209 63.085 12.358
C 598.720 63.043 14.701
C 596.368 62.668 17.094
C 594.025 62.335 19.501
C 591.536 62.308 21.804
C 588.346 62.360 23.782
C 586.197 61.867 26.028
C 583.730 61.545 28.320
C 581.111 61.224 30.425
C 578.184 61.960 32.740
C 575.606 61.566 34.884
C 573.578 61.665 37.777
C 571.338 61.011 40.244
C 568.681 60.871 42.322
C 566.024 60.773 44.402
C 563.345 60.702 46.456
C 560.640 60.634 48.474
C 557.915 60.543 50.465
C 555.185 60.420 52.447
C 552.449 60.237 54.416
C 549.712 59.949 56.378
C 546.991 59.485 58.322
C 544.287 59.049 60.297
C 541.587 58.655 62.284
C 538.726 58.565 64.106
C 535.989 58.237 66.054
C 533.226 57.907 67.966
C 530.446 57.550 69.847
C 527.663 57.150 71.716
C 524.893 56.708 73.595
C 522.143 56.072 75.447
C 519.417 55.201 76.845
C 516.709 54.424 78.706
C 513.999 53.684 80.577
C 511.271 52.979 82.437
C 508.518 52.297 84.268
C 505.891 51.743 86.344
C 503.140 51.248 88.258
C 500.346 50.473 89.988
C 497.128 50.415 91.374
C 494.604 49.466 93.447
C 491.861 48.632 95.230
C 488.749 47.661 97.156
C 486.340 45.716 98.744
C 483.842 44.530 100.299
C 481.205 43.532 101.972
C 478.444 42.723 103.738
C 475.678 41.938 105.508
C 472.921 41.283 107.356
C 470.227 40.485 109.234
C 467.777 39.496 111.339
C 465.480 38.211 113.454
C 462.992 37.350 115.568
C 460.285 36.507 117.491
C 457.931 35.741 119.785
C 455.407 35.049 121.926
C 453.007 34.217 124.149
C 450.892 33.338 126.145
C 448.654 32.343 128.499
C 445.908 31.805 130.498
C 443.437 30.801 132.568
C 440.858 29.857 134.531
C 438.295 28.938 136.527
C 435.431 27.851 138.109
C 433.036 26.507 140.074
C 431.025 24.816 142.211
C 428.791 23.137 144.105
C 426.543 21.436 145.962
C 424.732 18.690 147.397
C 423.043 16.331 149.305
C 420.779 14.399 150.899
C 418.542 12.466 152.529
C 416.315 10.555 154.197
C 414.463 8.339 155.577
C 412.198 6.498 157.274
C 409.901 4.679 158.950
C 407.577 2.861 160.591
C 405.251 1.017 162.199
C 402.987 -0.978 163.716
C 400.689 -3.010 165.112
C 398.440 -4.951 166.715
C 396.262 -7.518 167.625
C 394.153 -9.539 169.021
C 392.332 -11.876 170.481
C 391.750 -15.032 172.742
C 389.902 -17.130 174.634
C 388.167 -19.294 176.558
C 386.283 -21.718 178.015
C 384.590 -23.990 179.850
C 382.928 -26.292 181.676
C 381.126 -28.180 183.956
C 379.176 -30.188 185.957
C 377.507 -32.639 187.995
C 375.919 -34.900 189.935
C 374.301 -37.130 191.886
C 372.589 -40.006 193.534
C 370.666 -42.342 195.518
C 369.307 -44.169 198.214
C 367.663 -46.738 199.537
C 366.154 -49.080 201.675
C 363.967 -51.240 203.076
C 362.022 -53.269 204.399
C 359.982 -55.837 205.383
C 357.856 -58.133 206.929
C 355.932 -60.466 208.446
C 354.316 -62.872 210.356
C 352.129 -64.970 212.159
C 349.828 -67.073 213.456
C 347.531 -69.188 214.732
C 345.246 -71.318 216.013
C 342.991 -73.468 217.312
C 340.759 -75.620 218.649
C 338.291 -76.889 220.338
C 336.595 -79.858 221.281
C 334.657 -82.292 222.541
C 332.511 -84.561 223.681
C 331.602 -87.332 225.323
C 330.120 -90.072 226.515
C 328.856 -92.831 228.161
C 327.267 -95.422 229.343
C 325.804 -98.141 230.347
C 324.488 -101.035 231.229
C 322.109 -103.582 230.834
C 320.309 -106.412 230.057
C 318.500 -109.451 230.045
C 317.027 -112.535 230.858
C 315.680 -115.173 230.325
C 312.388 -117.307 229.346
C 310.893 -120.509 228.652
C 309.441 -123.699 227.796
C 308.370 -126.619 227.080
C 306.945 -129.769 226.413
C 305.764 -132.697 225.694
C 305.035 -135.205 223.207
C 304.721 -136.978 220.439
C 305.215 -138.907 218.072
C 306.030 -141.456 215.932
C 304.701 -144.455 213.842
C 305.434 -146.378 210.935
C 306.514 -148.709 208.400
C 307.318 -150.744 205.959
C 308.567 -153.011 203.157
C 308.846 -154.561 200.839
C 309.754 -155.375 197.791
C 310.481 -156.216 194.435
C 312.597 -156.157 191.431
C 314.254 -155.970 188.975
C 316.455 -156.221 186.048
C 318.235 -156.270 183.596
C 318.566 -154.276 179.946
C 319.685 -153.131 176.612
C 322.627 -151.999 174.980
C 324.452 -151.273 172.184
C 326.064 -149.867 170.033
C 327.141 -147.840 167.637
C 329.422 -145.170 166.684
C 330.374 -143.285 163.591
C 332.662 -141.913 161.231
C 333.541 -138.788 159.827
C 334.418 -136.883 156.979
C 336.639 -133.995 156.757
C 338.596 -131.253 155.576
C 339.112 -128.796 153.938
C 340.331 -126.241 152.288
C 341.366 -122.545 151.525
C 342.949 -119.391 152.216
C 343.372 -116.440 151.621
C 344.077 -113.135 152.134
C 346.248 -110.517 152.014
C 345.034 -106.570 153.407
C 345.013 -102.450 153.579
C 345.333 -100.253 156.493
C 345.900 -97.381 157.746
C 345.437 -94.569 160.010
C 344.786 -91.915 161.243
C 344.190 -89.197 163.334
C 343.835 -87.508 165.945
C 344.250 -85.371 168.701
C 342.547 -82.520 170.666
C 341.482 -79.512 172.726
C 339.919 -78.944 175.744
C 337.107 -78.057 178.336
C 335.832 -77.080 181.107
C 334.962 -75.773 184.167
C 333.340 -74.708 186.859
C 330.877 -74.171 189.043
C 328.936 -73.983 191.788
C 327.676 -74.252 194.811
C 325.095 -73.045 197.575
C 323.873 -72.243 200.670
C 321.016 -74.014 202.657
C 317.678 -74.786 204.568
C 316.645 -76.680 207.150
C 315.018 -77.867 209.983
C 312.819 -79.524 211.793
C 310.242 -81.091 213.436
C 308.220 -82.709 215.788
C 306.636 -85.192 217.123
C 305.467 -87.378 219.878
C 303.020 -89.945 220.459
C 299.511 -92.069 221.211
C 297.924 -95.560 220.736
C 296.797 -98.457 221.341
C 295.006 -101.310 221.467
C 293.728 -104.355 221.442
C 291.623 -107.289 220.113
C 290.530 -109.548 218.311
C 289.502 -111.818 216.489
C 288.390 -114.783 215.386
C 288.082 -118.546 215.165
C 287.131 -120.505 212.141
C 285.739 -123.328 210.626
C 286.410 -125.808 208.495
C 285.561 -127.937 205.353
C 285.526 -131.530 204.283
C 284.917 -134.002 202.449
C 285.335 -135.937 199.747
C 285.909 -137.671 196.943
C 287.420 -140.196 195.026
C 287.282 -141.363 191.779
C 286.339 -143.270 188.260
C 287.578 -144.200 185.769
C 289.355 -145.654 182.570
C 290.277 -146.920 180.020
C 291.844 -147.987 176.878
C 292.683 -148.066 173.750
C 294.362 -148.056 171.049
C 296.369 -147.375 168.543
C 298.053 -146.557 165.844
C 300.365 -145.623 163.216
C 302.395 -144.983 160.641
C 304.269 -143.819 158.353
C 305.468 -140.759 156.115
C 307.653 -139.483 153.904
C 309.501 -138.417 151.416
C 310.298 -136.648 148.906
C 311.414 -134.088 146.252
C 312.502 -131.160 146.083
C 314.252 -128.330 145.108
C 314.845 -125.108 144.288
C 316.791 -121.894 143.442
C 318.005 -118.881 142.828
C 316.979 -115.035 141.926
C 317.752 -112.387 141.516
C 318.727 -108.391 142.272
C 319.582 -105.493 142.231
C 320.330 -102.168 141.614
C 320.462 -98.824 141.380
C 320.992 -95.603 142.063
C 322.598 -92.959 143.499
C 323.483 -90.007 144.837
C 324.671 -87.421 146.356
C 325.370 -84.248 147.784
C 326.763 -81.604 149.237
C 327.370 -78.711 150.334
C 327.081 -75.440 151.911
C 328.367 -72.514 152.578
C 327.555 -69.542 154.271
C 327.740 -66.463 155.644
C 327.502 -63.479 157.373
C 327.809 -60.506 159.052
C 328.267 -57.409 160.319
C 328.771 -54.315 161.573
C 329.261 -51.500 162.752
C 330.619 -48.885 164.120
C 330.088 -45.602 165.353
C 330.177 -42.532 166.707
C 330.477 -39.429 167.863
C 329.771 -36.853 169.880
C 329.326 -33.888 171.341
C 328.869 -31.071 173.283
C 328.593 -28.135 174.675
C 328.090 -25.195 175.956
C 327.333 -22.232 177.196
C 327.112 -18.742 176.914
C 326.191 -15.457 176.463
C 325.381 -12.028 176.784
C 324.581 -8.820 177.969
C 323.560 -5.993 177.801
C 324.041 -2.142 176.670
C 322.693 1.191 176.452
C 321.273 4.487 176.087
C 319.819 7.320 175.872
C 318.468 10.566 175.682
C 317.083 13.483 175.443
C 315.105 15.813 173.526
C 313.248 17.334 171.260
C 310.871 18.387 169.584
C 307.938 19.648 168.340
C 306.164 22.742 166.787
C 303.458 23.631 164.650
C 300.364 24.558 163.038
C 297.684 25.468 161.384
C 294.434 26.234 159.540
C 292.470 27.171 157.774
C 290.338 27.154 155.278
C 288.211 27.290 152.456
C 285.862 25.801 150.055
C 284.082 24.538 148.043
C 281.494 23.207 145.806
C 279.475 22.024 143.880
C 279.409 20.440 140.021
C 278.347 18.893 136.833
C 276.595 16.040 135.655
C 274.953 14.283 133.228
C 274.112 12.184 131.205
C 273.968 10.028 128.687
C 273.904 6.543 127.642
C 273.526 4.588 124.470
C 272.141 2.039 122.403
C 273.178 -0.769 120.520
C 272.943 -2.689 117.559
C 273.299 -6.297 117.142
C 273.428 -9.601 115.794
C 274.191 -11.676 113.770
C 274.542 -14.317 111.863
C 276.060 -17.650 110.485
C 277.317 -21.010 110.730
C 278.806 -23.386 109.556
C 280.697 -26.230 109.408
C 280.940 -29.614 109.140
C 284.832 -31.569 109.258
C 287.645 -34.471 108.437
C 289.827 -36.298 110.743
C 291.761 -38.750 111.368
C 294.671 -40.448 112.743
C 297.273 -41.885 113.139
C 300.155 -43.420 114.343
C 302.358 -44.405 116.337
C 304.386 -46.255 118.528
C 308.061 -47.099 119.343
C 311.443 -48.507 120.348
C 313.842 -47.853 122.733
C 317.159 -46.535 124.369
C 319.557 -46.369 126.485
C 321.996 -46.729 128.884
C 324.661 -46.380 130.829
C 327.379 -45.054 132.237
C 329.692 -43.860 134.372
C 331.332 -42.827 137.027
C 334.761 -41.901 138.800
C 337.111 -41.656 141.275
C 338.494 -38.416 142.961
C 340.841 -35.542 144.233
C 341.105 -33.515 146.906
C 342.319 -31.571 149.519
C 343.277 -28.875 151.152
C 344.497 -25.973 152.524
C 345.536 -23.437 154.700
C 345.378 -20.584 156.213
C 345.594 -18.256 159.088
C 345.719 -14.721 159.721
C 346.909 -10.750 160.180
C 345.501 -7.153 160.218
C 344.525 -4.317 161.237
C 343.872 -1.036 161.648
C 342.697 2.021 162.072
C 341.734 5.605 161.058
C 340.388 8.005 159.652
C 338.983 10.367 158.245
C 337.404 13.268 157.666
C 335.036 16.149 158.285
C 333.400 18.256 155.683
C 331.972 21.261 154.619
C 329.184 22.575 153.335
C 327.329 24.732 150.683
C 324.618 27.316 150.518
C 322.793 29.524 149.238
C 320.356 30.641 147.229
C 317.914 31.506 145.111
C 314.600 32.255 144.222
C 312.874 33.231 141.396
C 311.110 35.304 138.313
C 308.856 35.126 136.444
C 305.664 34.951 134.143
C 303.382 35.236 132.230
C 300.608 34.934 129.846
C 298.987 34.448 127.085
C 296.995 33.298 124.887
C 295.293 31.439 122.786
C 293.837 29.714 120.399
C 292.058 27.462 118.188
C 290.291 25.616 116.036
C 289.070 23.506 113.997
C 289.582 20.532 111.409
C 288.250 18.121 109.483
C 286.917 16.101 107.273
C 286.752 14.328 104.648
C 286.854 11.773 101.766
C 288.017 8.935 101.144
C 288.409 5.713 99.926
C 289.892 3.030 98.512
C 290.450 -0.605 97.366
C 291.442 -3.584 96.330
C 294.405 -5.563 94.339
C 295.516 -7.975 93.488
C 297.763 -11.502 93.464
C 299.104 -14.156 92.921
C 300.615 -17.025 91.706
C 302.679 -19.479 90.718
C 304.686 -22.142 90.713
C 305.825 -25.171 91.790
C 307.625 -27.906 92.546
C 309.034 -30.599 93.626
C 311.134 -33.360 94.374
C 312.424 -36.238 95.422
C 314.294 -38.731 95.904
C 317.172 -40.865 96.557
C 318.469 -43.854 96.770
C 321.538 -45.409 97.491
C 323.994 -47.635 98.137
C 326.551 -49.779 98.645
C 329.135 -51.901 99.115
C 332.091 -53.575 99.661
C 334.589 -55.800 100.118
C 337.097 -58.015 100.575
C 339.493 -60.433 100.480
C 342.087 -62.589 100.334
C 344.653 -64.779 100.196
C 347.016 -67.185 100.312
C 349.539 -69.419 100.117
C 351.866 -71.884 100.534
C 354.291 -74.231 100.625
C 356.646 -76.144 100.741
C 359.128 -78.431 100.832
C 361.242 -80.684 101.838
C 364.018 -82.709 100.960
C 366.645 -84.787 100.729
C 369.071 -87.056 100.592
C 372.197 -88.138 100.083
C 374.987 -89.858 99.464
C 378.110 -91.276 99.072
C 380.788 -93.070 98.578
C 383.429 -94.807 97.842
C 386.107 -96.468 96.860
C 387.643 -99.346 95.573
C 389.103 -101.812 93.665
C 391.253 -104.164 92.131
C 394.017 -106.028 91.021
C 395.511 -107.969 89.272
C 396.348 -111.760 88.144
C 398.127 -113.993 85.948
C 399.782 -116.218 83.639
C 401.342 -117.992 81.494
C 403.102 -120.142 79.331
C 404.667 -122.024 77.212
C 404.678 -123.770 74.055
C 403.969 -125.028 71.087
C 403.647 -125.461 68.041
C 403.920 -125.666 64.632
C 404.564 -127.999 61.586
C 403.852 -128.319 58.111
C 403.689 -128.311 54.506
C 403.387 -128.485 51.247
C 402.988 -128.360 47.454
C 402.435 -128.910 44.763
C 400.840 -128.866 41.894
C 399.047 -129.066 38.853
C 396.857 -127.681 36.248
C 394.971 -126.589 34.234
C 393.053 -125.168 31.444
C 391.334 -124.007 29.235
C 387.337 -124.068 28.040
C 384.156 -123.482 26.245
C 382.177 -120.792 25.044
C 379.667 -119.503 23.117
C 377.136 -118.138 22.148
C 373.999 -117.210 21.596
C 371.421 -114.690 22.091
C 367.891 -114.061 21.011
C 365.231 -112.103 19.678
C 362.024 -110.925 20.594
C 358.654 -110.310 19.715
C 356.441 -107.646 20.866
C 353.654 -105.470 21.354
C 350.755 -104.826 21.769
C 347.774 -103.493 22.033
C 344.619 -101.912 23.722
C 342.870 -99.606 25.857
C 340.364 -98.725 27.335
C 338.391 -97.265 29.713
C 336.442 -94.681 30.765
C 334.656 -94.732 34.740
C 331.874 -93.870 37.659
C 332.388 -92.488 41.012
C 331.247 -91.088 43.635
C 330.873 -90.467 47.201
C 329.881 -90.279 50.025
C 329.453 -89.841 53.451
C 330.116 -89.273 56.457
C 330.560 -87.845 59.635
C 329.957 -88.464 63.395
C 329.306 -88.422 67.137
C 331.059 -89.148 70.013
C 332.295 -91.094 73.192
C 333.581 -91.514 76.094
C 334.837 -91.418 79.295
C 336.008 -92.170 82.307
C 337.199 -93.941 84.870
C 339.029 -95.165 87.417
C 341.374 -95.773 89.639
C 342.504 -97.396 93.081
C 344.143 -97.731 96.067
C 346.825 -100.395 97.048
C 348.752 -103.330 98.798
C 351.928 -104.148 99.554
C 354.787 -105.335 101.133
C 357.258 -107.384 101.877
C 359.549 -109.812 102.682
C 362.375 -111.569 103.764
C 365.086 -113.302 103.446
C 368.590 -114.274 104.158
C 370.834 -117.011 103.533
C 372.894 -120.635 103.638
C 375.032 -122.968 101.421
C 377.514 -124.507 100.196
C 379.630 -126.775 98.875
C 381.770 -128.625 97.171
C 382.915 -131.521 94.913
C 383.239 -133.416 92.493
C 383.556 -135.255 90.034
C 384.875 -137.162 87.611
C 387.374 -138.274 85.000
C 386.620 -140.234 81.921
C 387.547 -142.468 79.402
C 387.779 -142.794 76.087
C 387.060 -144.717 72.784
C 388.836 -145.717 69.637
C 389.284 -147.200 66.908
C 388.728 -147.779 63.656
C 387.958 -148.189 60.426
C 388.366 -147.676 56.976
C 386.888 -148.746 54.044
C 385.745 -150.795 50.666
C 384.625 -150.338 47.994
C 383.366 -149.628 44.331
C 382.444 -149.556 41.486
C 380.954 -148.954 38.185
C 378.786 -148.843 35.783
C 376.849 -147.818 33.476
C 374.575 -146.302 31.660
C 372.070 -145.107 29.902
C 369.529 -143.274 28.085
C 367.234 -141.758 26.187
C 364.775 -140.223 24.884
C 361.021 -138.933 25.102
C 358.535 -137.061 23.835
C 356.003 -135.614 22.339
C 352.970 -135.030 21.618
C 349.273 -134.011 21.241
C 347.079 -132.409 22.792
C 344.378 -130.368 23.539
C 341.520 -129.318 24.999
C 338.637 -126.983 26.035
C 336.066 -125.338 27.308
C 332.724 -125.725 29.617
C 330.560 -124.533 30.910
C 328.270 -122.620 33.841
C 326.190 -121.218 35.527
C 323.401 -119.956 37.147
C 320.876 -119.195 39.221
C 319.085 -117.882 41.709
C 318.225 -115.497 43.990
C 317.084 -113.760 46.631
C 316.328 -111.769 49.053
C 315.097 -110.144 51.958
C 314.251 -107.959 54.315
C 312.984 -106.551 56.836
C 311.798 -105.817 60.201
C 310.197 -103.846 62.253
C 309.309 -103.648 65.649
C 308.157 -102.563 68.714
C 306.899 -101.166 71.518
C 305.318 -99.826 74.188
C 304.130 -98.191 76.892
C 302.967 -96.582 79.623
C 301.845 -94.977 82.372
C 300.721 -93.320 85.091
C 299.584 -91.597 87.762
C 298.342 -89.227 89.951
C 296.812 -87.003 92.121
C 295.198 -85.578 94.875
C 294.249 -83.852 97.234
C 293.170 -81.978 99.827
C 292.296 -80.039 102.477
C 291.239 -78.227 105.122
C 289.831 -76.491 107.660
C 288.463 -74.734 110.198
C 286.747 -73.064 112.633
C 285.288 -71.557 115.278
C 283.806 -70.023 117.895
C 282.301 -68.925 120.796
C 280.765 -67.407 123.392
C 279.210 -65.928 125.997
C 277.274 -64.073 128.160
C 275.747 -62.471 130.962
C 274.436 -61.259 133.831
C 273.037 -59.576 136.414
C 271.734 -57.920 139.051
C 270.427 -56.226 141.663
C 269.093 -54.511 144.247
C 267.720 -52.797 146.811
C 266.281 -51.084 149.339
C 264.793 -49.386 151.849
C 263.953 -47.442 155.346
C 262.253 -46.079 157.951
C 260.885 -44.193 160.394
C 259.502 -42.238 162.773
C 258.244 -39.732 164.746
C 256.831 -37.668 167.013
C 255.157 -35.899 169.426
C 253.681 -33.819 171.638
C 252.167 -31.763 173.846
C 250.728 -29.829 176.194
C 249.410 -27.685 179.020
C 247.640 -26.134 181.460
C 245.357 -24.572 183.955
C 243.949 -22.664 186.358
C 242.628 -20.610 188.689
C 241.432 -18.480 191.019
C 239.752 -16.611 193.373
C 238.364 -14.360 195.472
C 237.125 -12.169 197.930
C 235.822 -10.023 200.097
C 234.484 -7.877 202.333
C 233.101 -5.823 204.628
C 231.623 -4.340 207.298
C 230.253 -2.344 209.651
C 228.668 -0.136 212.083
C 226.945 1.505 214.534
C 225.665 3.235 217.136
C 224.397 4.713 220.174
C 222.905 6.621 222.366
C 221.653 8.196 225.076
C 220.400 9.734 227.808
C 219.458 11.602 230.507
C 218.458 13.239 233.285
C 216.953 14.474 236.128
C 216.094 16.360 238.803
C 215.065 18.006 241.577
C 214.137 19.680 244.358
C 212.991 21.668 246.408
C 211.767 23.231 249.227
C 210.513 24.450 252.153
C 209.448 26.017 254.947
C 208.787 26.838 258.276
C 208.036 28.328 261.210
C 207.270 29.183 264.114
C 206.868 30.680 267.113
C 206.345 32.024 269.941
C 205.629 33.374 272.951
C 204.881 34.748 275.943
C 204.060 36.048 278.647
C 203.896 38.154 281.178
C 202.868 39.237 284.136
C 202.069 39.670 287.680
C 201.115 41.521 290.567
C 199.889 42.486 293.561
C 198.793 43.397 296.287
C 197.622 44.426 299.281
C 196.853 44.749 302.688
C 195.701 45.872 305.564
C 194.729 47.074 308.403
C 193.678 47.426 311.457
C 193.016 49.705 314.093
C 192.153 51.366 316.879
C 191.473 52.834 319.784
C 189.943 55.024 321.800
C 189.001 57.104 324.231
C 187.564 59.192 326.575
C 186.671 61.103 329.062
C 185.906 63.193 331.425
C 185.207 65.505 333.673
C 186.044 67.397 336.506
C 187.073 69.758 338.789
C 187.355 72.211 341.323
C 186.751 74.675 343.753
C 187.437 76.934 345.619
C 189.110 78.280 349.045
C 189.951 81.064 351.170
C 190.937 83.870 353.212
C 191.706 86.494 354.857
C 192.507 89.242 356.908
C 193.307 91.846 358.658
C 195.716 94.413 359.447
C 198.334 96.420 359.577
C 200.340 98.725 359.096
C 201.998 101.672 358.544
C 204.151 104.501 360.124
C 206.612 106.936 359.289
C 208.594 109.798 358.336
C 210.580 112.293 357.579
C 212.778 115.174 356.386
C 214.822 117.054 356.010
C 217.449 118.493 354.668
C 220.420 119.955 353.428
C 222.744 120.857 350.728
C 224.673 121.444 348.549
C 226.878 122.654 345.876
C 228.754 123.497 343.650
C 232.313 122.187 341.912
C 235.298 121.844 339.754
C 236.157 121.736 336.311
C 238.407 121.897 333.745
C 240.141 121.263 331.338
C 242.297 119.932 329.195
C 242.791 118.089 326.097
C 245.641 116.961 323.945
C 247.392 116.560 320.870
C 248.726 113.991 318.838
C 251.362 112.791 316.809
C 251.184 110.620 313.880
C 251.988 108.657 311.008
C 253.597 106.667 309.447
C 255.037 104.763 307.202
C 255.753 101.596 305.019
C 254.888 98.880 302.826
C 255.554 96.247 301.461
C 255.106 93.190 299.999
C 254.824 91.251 297.217
C 254.090 86.970 297.568
C 254.220 82.998 296.470
C 251.489 80.565 296.250
C 250.336 77.783 295.215
C 248.483 74.656 295.395
C 247.660 71.777 295.548
C 246.002 68.730 295.836
C 243.708 66.656 296.315
C 241.099 64.327 295.986
C 239.868 60.891 297.236
C 238.386 57.452 297.872
C 235.946 56.087 299.886
C 234.271 54.161 302.868
C 232.019 52.513 304.440
C 229.404 50.610 305.611
C 227.327 48.801 307.461
C 225.926 47.355 310.121
C 223.821 46.297 312.527
C 221.235 45.810 314.495
C 219.356 43.612 317.214
C 216.766 42.099 318.862
C 215.498 42.790 322.490
C 214.501 42.414 326.266
C 212.163 43.601 328.375
C 209.793 43.927 330.896
C 208.526 44.701 333.838
C 207.527 45.316 337.065
C 205.695 46.021 339.961
C 204.660 47.808 342.450
C 202.173 49.217 344.808
C 202.088 50.972 347.943
C 202.157 52.011 351.981
C 202.792 55.016 354.324
C 202.307 57.418 356.331
C 202.466 59.678 358.828
C 202.617 62.272 360.866
C 204.250 64.734 363.330
C 206.116 66.873 364.551
C 207.981 69.042 365.710
C 209.130 71.754 367.314
C 209.159 75.307 368.606
C 212.181 77.369 369.319
C 213.811 79.931 371.045
C 215.504 82.775 370.610
C 218.600 85.041 371.248
C 219.384 88.621 372.036
C 221.135 91.091 372.859
C 223.483 93.429 372.370
C 225.900 95.629 371.654
C 227.160 98.698 370.502
C 230.234 100.237 370.185
C 233.734 102.320 370.758
C 235.730 103.875 369.273
C 238.226 106.167 367.267
C 240.339 107.972 366.158
C 242.864 109.832 364.252
C 245.638 110.561 362.748
C 247.785 111.357 360.540
C 249.703 111.567 357.885
C 251.903 111.591 355.446
C 253.875 111.653 352.408
C 255.850 111.916 349.726
C 257.629 111.600 347.112
C 259.674 109.290 344.604
C 261.303 108.934 341.686
C 263.274 108.731 339.075
C 265.597 107.594 337.238
C 268.029 105.801 334.849
C 268.107 103.297 332.974
C 268.774 101.170 330.319
C 269.630 98.352 328.667
C 270.149 95.888 325.752
C 270.626 93.397 323.630
C 272.039 89.584 323.288
C 272.412 87.303 321.728
C 271.707 83.619 319.879
C 271.721 81.068 318.259
C 272.349 78.162 316.482
C 272.774 75.027 315.363
C 272.203 71.982 314.129
C 270.580 69.657 312.234
C 269.265 66.867 310.902
C 267.670 64.479 309.432
C 266.335 61.418 308.231
C 264.752 59.035 306.540
C 263.739 56.265 305.424
C 262.532 52.840 305.149
C 261.754 50.271 303.291
C 260.553 46.982 303.614
C 259.402 43.889 302.904
C 258.185 40.755 302.017
C 256.957 37.765 301.043
C 255.736 34.759 300.110
C 254.496 31.749 299.217
C 253.219 28.747 298.347
C 251.902 25.763 297.476
C 250.212 23.150 296.987
C 249.111 20.050 296.229
C 248.027 16.954 295.431
C 246.979 13.852 294.608
C 246.600 10.400 294.004
C 245.938 7.144 293.407
C 245.325 3.822 293.194
C 244.500 0.573 292.598
C 243.848 -2.718 292.216
C 242.035 -5.894 291.457
C 241.305 -8.789 290.176
C 240.560 -12.193 290.837
C 239.747 -15.450 290.852
C 239.161 -18.718 290.685
C 237.512 -21.550 291.362
C 236.505 -24.687 291.883
C 235.001 -27.761 292.344
C 234.080 -30.868 292.703
C 233.236 -33.945 293.301
C 232.403 -37.021 294.157
C 233.215 -40.388 294.714
C 234.065 -43.480 295.966
C 234.198 -46.852 297.026
C 233.452 -50.157 297.953
C 233.938 -52.840 299.229
C 235.733 -56.462 299.226
C 236.305 -59.612 300.876
C 237.006 -62.696 302.612
C 237.480 -65.348 304.322
C 238.010 -68.417 305.965
C 238.530 -71.153 307.617
C 240.515 -72.984 310.009
C 242.728 -73.967 312.253
C 244.217 -74.559 314.899
C 245.243 -75.392 318.060
C 247.025 -78.050 320.272
C 248.894 -78.379 323.286
C 250.204 -78.810 326.621
C 251.607 -79.245 329.552
C 253.097 -79.467 333.057
C 254.711 -79.955 335.295
C 256.862 -79.370 337.705
C 259.355 -78.879 340.163
C 261.146 -76.848 342.648
C 262.668 -75.144 344.542
C 264.290 -73.282 347.258
C 265.709 -71.655 349.385
C 269.216 -69.430 349.782
C 271.938 -67.291 351.085
C 272.392 -64.169 352.711
C 274.258 -61.917 354.477
C 275.782 -59.451 355.371
C 277.875 -56.889 355.632
C 278.323 -53.280 355.519
C 281.055 -50.788 356.109
C 282.476 -47.836 357.507
C 284.001 -44.820 356.466
C 286.552 -42.408 356.892
C 286.423 -38.812 356.276
C 287.222 -35.342 356.024
C 288.967 -33.003 355.335
C 290.450 -30.102 354.991
C 291.461 -26.689 353.366
C 290.845 -23.510 351.801
C 291.807 -21.070 350.265
C 291.746 -18.373 348.165
C 291.491 -15.018 347.663
C 291.583 -13.371 343.629
C 292.294 -10.562 340.696
C 290.037 -9.305 338.098
C 289.287 -7.129 335.897
C 288.060 -5.887 332.703
C 287.790 -4.713 329.958
C 286.751 -3.600 326.827
C 284.939 -3.119 324.321
C 282.770 -1.811 321.889
C 282.331 -1.362 318.082
C 281.575 -0.373 314.493
C 279.673 -1.583 311.888
C 278.734 -3.377 308.524
C 277.015 -4.061 305.910
C 274.939 -4.280 303.176
C 273.453 -5.132 300.334
C 272.657 -6.856 297.592
C 271.075 -8.548 295.149
C 268.868 -10.127 293.294
C 267.747 -11.567 289.769
C 265.683 -12.388 287.166
C 264.747 -15.953 285.876
C 264.285 -19.151 283.650
C 262.036 -21.620 283.241
C 259.960 -24.060 281.893
C 258.930 -27.054 280.981
C 258.223 -30.222 279.861
C 256.648 -33.157 278.790
C 255.611 -36.211 279.011
C 253.206 -39.008 278.651
C 253.178 -42.600 278.758
C 253.533 -46.660 277.872
C 253.890 -50.110 279.572
C 253.222 -53.008 280.661
C 253.265 -56.262 281.543
C 253.188 -59.263 282.919
C 254.631 -62.548 284.306
C 256.214 -64.576 286.018
C 257.783 -66.564 287.784
C 258.607 -69.212 289.668
C 258.150 -71.996 292.186
C 260.816 -73.512 294.303
C 262.152 -76.189 296.106
C 263.244 -77.078 299.133
C 265.937 -78.620 301.478
C 266.153 -80.953 304.404
C 267.517 -82.784 306.556
C 269.334 -83.377 309.308
C 271.216 -83.703 312.055
C 271.760 -84.069 315.505
C 274.450 -84.429 317.640
C 277.562 -85.821 319.941
C 279.057 -85.177 322.381
C 280.848 -84.400 325.801
C 282.458 -84.201 328.315
C 284.366 -83.313 331.322
C 286.768 -82.253 333.218
C 288.462 -80.614 335.355
C 289.985 -78.314 337.131
C 291.843 -76.113 338.711
C 293.400 -73.403 340.542
C 294.966 -71.102 342.390
C 296.453 -68.597 343.662
C 298.569 -65.262 343.212
C 299.881 -62.474 344.553
C 301.535 -60.021 345.963
C 303.791 -57.816 346.291
C 306.207 -54.815 346.319
C 306.512 -51.995 344.997
C 307.233 -48.644 344.476
C 308.380 -45.860 342.948
C 308.986 -42.127 342.219
C 309.648 -39.085 341.105
C 311.672 -36.992 338.245
C 312.263 -34.547 337.040
C 312.017 -31.223 334.514
C 312.298 -28.609 333.023
C 313.223 -25.679 331.426
C 314.069 -23.232 329.292
C 313.912 -20.745 327.076
C 312.521 -18.028 325.555
C 311.580 -15.588 323.445
C 310.277 -13.219 321.686
C 309.381 -10.771 319.278
C 308.063 -8.207 317.625
C 307.440 -5.962 315.500
C 306.842 -4.165 312.388
C 306.324 -1.348 310.820
C 305.780 -0.145 307.562
C 305.946 2.218 304.992
C 305.625 4.621 302.622
C 305.270 6.718 300.007
C 304.808 7.642 296.591
C 304.293 9.632 293.616
C 303.605 11.966 291.201
C 302.929 14.120 288.690
C 302.211 16.298 286.202
C 301.481 18.508 283.756
C 300.764 20.751 281.337
C 300.084 23.018 278.930
C 299.446 25.287 276.513
C 298.887 27.566 274.090
C 298.295 29.791 271.621
C 297.249 31.485 268.843
C 296.304 33.335 266.181
C 295.241 35.118 263.519
C 294.145 36.917 260.881
C 293.037 38.749 258.271
C 291.438 40.145 255.514
C 290.409 42.295 253.137
C 289.564 44.089 250.288
C 288.670 46.350 247.946
C 288.555 48.626 245.372
C 287.568 50.647 243.269
C 286.509 52.719 240.824
C 285.401 54.698 238.323
C 284.262 56.693 235.849
C 283.186 58.609 233.524
C 281.912 60.526 231.027
C 281.040 62.810 228.699
C 280.383 65.468 226.510
C 279.233 67.571 224.069
C 278.673 69.599 221.762
C 278.103 71.734 218.871
C 277.660 73.820 216.254
C 277.414 75.907 213.865
C 276.878 77.991 211.264
C 275.629 80.237 208.689
C 275.470 82.016 205.687
C 275.096 83.942 202.931
C 274.783 85.965 200.247
C 274.173 87.751 197.611
C 273.920 89.744 194.898
C 273.448 90.858 191.640
C 273.133 92.801 188.898
C 272.613 94.798 186.226
C 271.905 96.861 183.649
C 271.194 98.957 181.100
C 269.844 100.748 178.201
C 269.435 102.933 175.648
C 268.761 105.017 173.079
C 267.852 106.513 170.093
C 267.181 108.481 167.433
C 266.557 110.285 164.950
C 265.850 112.205 162.265
C 265.103 114.134 159.597
C 264.314 116.128 156.905
C 263.269 118.179 154.102
C 262.279 119.871 151.319
C 261.522 121.701 148.562
C 260.362 123.620 146.032
C 259.339 125.290 143.282
C 258.318 126.921 140.508
C 257.271 128.516 137.723
C 256.249 129.592 134.851
C 254.740 131.317 132.518
C 253.588 132.925 129.781
C 252.228 134.609 127.198
C 250.933 136.519 124.743
C 249.867 138.271 122.061
C 248.487 139.480 119.276
C 247.401 141.208 116.586
C 246.332 142.866 113.847
C 245.797 145.920 111.690
C 244.553 147.692 109.093
C 242.593 149.857 107.007
C 240.980 151.427 104.491
C 239.369 153.035 101.998
C 237.895 154.568 99.668
C 236.348 156.236 97.174
C 234.838 157.901 94.655
C 233.318 159.550 91.963
C 231.828 161.152 89.391
C 230.737 163.227 86.875
C 229.061 164.807 84.419
C 227.474 166.309 82.048
C 226.042 167.603 79.244
C 224.508 169.263 76.737
C 222.999 170.959 74.238
C 221.602 172.681 71.901
C 220.242 174.656 69.525
C 218.970 176.630 67.099
C 217.584 178.663 64.748
C 216.451 180.768 62.350
C 215.518 182.858 59.808
C 214.553 185.398 58.028
C 214.030 186.667 54.757
C 213.289 188.358 51.954
C 212.727 190.243 49.274
C 211.319 191.009 46.335
C 210.504 192.192 43.325
C 209.193 193.295 40.328
C 208.423 194.605 37.443
C 207.785 195.721 34.462
C 207.216 196.631 31.341
C 208.183 198.246 28.381
C 209.343 199.153 25.270
C 209.765 200.244 21.932
C 209.301 201.243 18.596
C 210.106 201.832 15.756
C 211.904 204.221 13.034
C 212.886 204.792 9.617
C 214.013 205.279 6.224
C 214.907 205.501 3.169
C 215.846 206.024 -0.184
C 216.773 206.348 -3.270
C 219.283 205.831 -5.809
C 221.967 204.992 -7.537
C 224.035 203.476 -9.268
C 225.775 201.600 -11.546
C 228.057 201.661 -14.697
C 230.576 199.770 -16.359
C 232.627 197.577 -18.362
C 234.675 195.729 -20.132
C 236.937 193.314 -22.032
C 239.031 192.090 -23.435
C 241.671 190.215 -23.973
C 244.658 188.418 -24.566
C 246.944 185.596 -24.008
C 248.838 183.384 -23.431
C 251.017 180.442 -23.162
C 252.865 178.069 -22.792
C 256.337 177.124 -20.680
C 259.256 175.359 -19.249
C 260.028 172.362 -17.512
C 262.219 170.004 -16.365
C 263.873 168.163 -14.611
C 265.933 166.878 -12.348
C 266.291 164.999 -9.253
C 269.049 163.607 -7.137
C 270.712 161.066 -5.276
C 271.912 160.464 -2.004
C 274.458 159.216 0.110
C 274.139 157.643 3.388
C 274.808 156.018 6.495
C 276.313 155.559 9.047
C 277.635 154.457 11.835
C 278.194 154.004 15.681
C 277.189 153.341 19.070
C 277.735 153.362 22.060
C 277.152 153.502 25.425
C 276.740 151.951 28.426
C 275.875 154.268 32.014
C 275.848 155.155 36.041
C 273.035 156.114 38.182
C 271.767 156.507 41.077
C 269.818 158.139 43.681
C 268.904 159.626 46.119
C 267.155 161.316 48.609
C 264.806 162.723 50.125
C 262.116 163.536 52.231
C 260.803 166.256 54.633
C 259.225 168.435 57.314
C 256.791 170.867 57.481
C 255.126 174.415 57.722
C 252.860 176.588 58.353
C 250.212 178.528 59.382
C 248.123 181.022 60.033
C 246.739 184.058 60.011
C 244.660 186.692 59.737
C 242.107 188.675 59.144
C 240.223 192.118 59.740
C 237.626 194.297 60.203
C 236.468 197.188 57.847
C 235.551 200.708 56.375
C 233.305 202.030 54.248
C 231.008 204.121 52.687
C 229.838 206.366 50.579
C 228.938 208.937 48.488
C 227.200 211.179 46.438
C 226.285 212.548 43.656
C 223.903 213.989 41.211
C 223.951 215.940 38.193
C 224.150 219.023 35.392
C 224.940 219.685 31.668
C 224.583 220.338 28.590
C 224.875 221.487 25.434
C 225.160 222.074 22.197
C 226.932 223.091 18.937
C 228.896 223.159 16.552
C 230.859 223.158 14.169
C 232.133 223.301 11.071
C 232.310 222.781 7.330
C 235.414 222.429 5.298
C 237.168 222.747 2.294
C 238.942 221.022 0.053
C 242.126 220.508 -2.122
C 243.045 219.525 -5.621
C 244.895 219.087 -8.117
C 247.306 217.547 -9.860
C 249.776 215.872 -11.372
C 251.107 213.410 -13.494
C 254.222 212.392 -14.581
C 257.801 211.903 -16.548
C 259.810 209.852 -17.148
C 262.331 206.992 -18.136
C 264.474 205.155 -19.126
C 267.012 202.585 -19.778
C 269.772 200.898 -19.608
C 271.890 198.561 -19.193
C 273.749 196.105 -18.062
C 275.889 193.925 -16.855
C 277.788 191.199 -15.411
C 279.706 188.694 -14.312
C 281.410 186.520 -12.740
C 283.318 185.371 -9.446
C 284.864 182.949 -7.703
C 286.763 180.724 -6.226
C 289.002 179.618 -4.270
C 291.316 178.330 -1.472
C 291.267 177.843 1.618
C 291.800 176.488 4.764
C 292.524 176.340 8.059
C 292.891 174.913 11.618
C 293.235 174.199 14.828
C 294.514 175.672 18.413
C 294.775 175.357 21.172
C 293.905 175.449 25.261
C 293.797 175.211 28.272
C 294.286 174.995 31.694
C 294.581 175.470 35.002
C 293.881 175.806 38.245
C 292.138 175.229 41.119
C 290.701 175.364 44.153
C 288.993 175.192 46.885
C 287.530 175.569 50.095
C 285.830 175.198 52.927
C 284.700 175.513 55.854
C 283.375 176.879 58.960
C 282.469 176.442 62.065
C 281.170 178.274 64.771
C 279.756 179.242 67.680
C 278.402 179.903 70.701
C 276.980 180.829 73.620
C 275.576 181.681 76.571
C 274.190 182.262 79.594
C 272.768 182.861 82.597
C 271.307 183.451 85.582
C 269.961 183.070 88.514
C 268.367 184.673 91.248
C 266.779 185.613 94.052
C 265.419 186.416 96.977
C 263.089 187.729 98.989
C 261.315 189.079 101.470
C 259.080 190.286 103.808
C 257.404 191.487 106.335
C 255.799 192.912 108.770
C 254.189 194.581 111.118
C 254.117 196.284 114.183
C 254.109 198.558 116.768
C 253.350 200.643 119.522
C 251.765 202.463 122.075
C 251.504 204.579 124.199
C 252.351 205.972 127.899
C 252.038 208.599 130.342
C 251.862 211.304 132.723
C 251.573 213.817 134.669
C 251.240 216.406 137.032
C 250.979 218.897 139.084
C 252.316 221.992 140.367
C 254.089 224.710 140.972
C 255.236 227.583 140.928
C 255.846 230.953 140.831
C 256.793 234.115 142.889
C 258.351 237.301 142.560
C 259.325 240.744 142.095
C 260.411 243.822 141.792
C 261.601 247.384 141.118
C 262.918 249.857 141.144
C 265.007 252.224 140.244
C 267.402 254.711 139.485
C 269.494 256.640 137.159
C 271.278 258.082 135.276
C 273.153 260.257 132.989
C 274.806 261.927 131.076
C 278.724 262.067 129.648
C 281.810 262.977 127.825
C 282.924 263.572 124.507
C 285.184 264.765 122.239
C 287.214 265.026 120.000
C 289.854 264.739 118.010
C 291.180 263.546 114.839
C 294.403 263.676 112.936
C 296.424 264.241 110.059
C 298.700 262.511 107.976
C 301.737 262.489 106.164
C 302.529 260.750 103.054
C 304.169 259.518 100.132
C 306.471 258.364 98.596
C 308.638 257.318 96.372
C 310.545 254.845 94.016
C 310.818 252.282 91.508
C 312.435 250.195 90.002
C 313.156 247.358 88.235
C 313.762 245.785 85.280
C 314.483 241.489 85.166
C 316.025 237.939 83.746
C 314.296 234.796 83.002
C 314.229 231.937 81.600
C 313.526 228.379 81.291
C 313.708 225.393 81.095
C 313.152 221.961 80.923
C 311.657 219.211 80.952
C 310.016 216.219 80.123
C 309.916 212.445 80.916
C 309.630 208.661 81.074
C 307.639 206.343 82.666
C 306.478 203.630 85.257
C 304.794 201.162 86.408
C 302.886 198.386 87.101
C 301.398 195.789 88.535
C 300.359 193.656 90.879
C 298.550 191.688 92.926
C 296.130 190.151 94.534
C 294.890 187.149 96.817
C 292.838 184.689 98.018
C 291.129 184.485 101.523
C 290.022 183.352 105.112
C 287.263 183.449 107.035
C 284.730 182.679 109.288
C 283.050 182.636 112.121
C 281.651 182.498 115.255
C 279.466 182.213 117.973
C 277.699 183.251 120.474
C 274.706 183.477 122.646
C 273.790 184.716 125.893
C 273.187 185.224 129.988
C 272.589 187.966 132.644
C 271.170 189.819 134.785
C 270.363 191.687 137.472
C 269.474 193.923 139.734
C 269.986 196.464 142.576
C 270.923 198.930 144.186
C 271.854 201.431 145.738
C 271.895 204.153 147.695
C 270.627 207.340 149.289
C 272.716 210.169 150.522
C 273.249 212.893 152.642
C 273.918 216.164 152.655
C 276.013 219.219 153.840
C 275.484 222.737 155.025
C 276.234 225.523 156.257
C 277.691 228.539 156.248
C 279.278 231.475 156.010
C 279.520 234.903 155.284
C 281.915 237.385 155.457
C 284.455 240.407 156.608
C 285.923 242.695 155.504
C 287.654 245.899 154.007
C 289.119 248.413 153.310
C 291.015 251.210 151.876
C 293.493 252.978 150.770
C 295.414 254.690 148.901
C 297.353 255.832 146.512
C 299.603 256.865 144.353
C 301.672 257.932 141.577
C 303.649 259.147 139.174
C 305.631 259.745 136.762
C 308.524 258.547 134.311
C 310.403 259.096 131.580
C 312.526 259.863 129.204
C 315.233 259.775 127.552
C 318.306 259.173 125.308
C 319.368 257.078 123.242
C 320.917 255.621 120.504
C 322.798 253.456 118.720
C 324.341 251.667 115.679
C 325.792 249.743 113.414
C 328.426 246.668 112.903
C 329.666 244.839 111.201
C 330.386 241.379 108.966
C 331.384 239.186 107.140
C 333.089 236.881 105.198
C 334.628 234.214 103.865
C 335.212 231.322 102.310
C 334.619 228.842 100.045
C 334.427 225.959 98.330
C 333.847 223.379 96.484
C 333.716 220.219 94.873
C 333.163 217.674 92.809
C 333.231 214.882 91.346
C 333.269 211.310 90.634
C 333.548 208.873 88.480
C 333.500 205.359 88.373
C 333.539 202.340 87.479
C 333.546 199.116 86.477
C 333.533 195.855 85.602
C 333.502 192.553 84.901
C 333.425 189.219 84.376
C 333.273 185.907 83.624
C 333.112 182.574 83.111
C 332.920 179.248 82.567
C 332.585 176.117 81.985
C 332.178 172.854 81.220
C 331.990 169.599 80.345
C 332.526 166.247 79.780
C 332.525 162.991 78.890
C 332.526 159.723 78.044
C 332.381 156.472 77.096
C 332.271 153.203 76.263
C 332.149 149.932 75.437
C 332.182 147.145 73.767
C 331.719 143.631 73.903
C 331.354 140.330 73.415
C 331.258 137.061 72.819
C 329.858 134.022 72.751
C 329.151 130.763 72.697
C 327.981 127.524 72.447
C 327.397 124.321 72.268
C 326.817 121.128 72.340
C 326.174 117.907 72.662
C 327.216 114.595 73.157
C 328.064 111.478 74.348
C 328.319 108.037 75.123
C 327.768 104.590 75.520
C 328.210 101.840 76.660
C 330.378 98.435 76.889
C 330.856 95.188 78.373
C 331.425 92.009 79.982
C 331.731 89.238 81.535
C 332.162 86.069 83.006
C 332.538 83.226 84.511
C 333.985 81.338 87.222
C 335.582 80.325 89.929
C 336.329 79.584 92.837
C 336.520 78.499 96.082
C 337.929 75.793 98.495
C 338.900 75.306 101.887
C 339.261 74.628 105.413
C 339.826 74.000 108.581
C 340.284 73.525 112.338
C 341.252 72.945 114.903
C 342.544 73.459 117.877
C 344.162 73.908 120.989
C 344.907 75.806 124.046
C 345.606 77.424 126.434
C 346.148 79.113 129.648
C 346.693 80.618 132.222
C 349.634 83.115 133.807
C 351.586 85.347 136.019
C 351.163 88.292 137.955
C 352.155 90.499 140.367
C 353.041 92.985 141.865
C 354.633 95.692 142.934
C 354.634 99.317 143.251
C 356.751 101.981 144.815
C 357.334 104.879 146.802
C 358.695 108.129 146.502
C 360.696 110.715 147.851
C 360.291 114.327 147.518
C 360.682 117.865 147.794
C 362.239 120.426 147.838
C 363.379 123.479 148.179
C 364.364 127.138 147.204
C 363.817 130.399 145.791
C 364.855 133.081 144.807
C 365.046 135.981 143.008
C 364.520 139.331 142.726
C 365.534 141.430 139.044
C 366.680 144.611 136.685
C 365.105 145.929 133.651
C 364.737 148.259 131.512
C 364.311 149.732 128.211
C 364.678 151.180 125.611
C 364.430 152.536 122.415
C 363.351 153.120 119.536
C 361.807 154.479 116.689
C 362.405 155.315 112.970
C 362.571 156.629 109.410
C 361.649 155.544 106.273
C 361.930 154.063 102.647
C 361.117 153.518 99.598
C 359.941 153.410 96.368
C 359.436 152.747 93.156
C 359.669 151.279 90.170
C 359.067 149.730 87.242
C 357.690 148.165 84.701
C 357.798 147.035 80.897
C 356.672 146.318 77.746
C 356.597 142.850 75.954
C 357.190 139.898 73.439
C 355.480 137.283 72.190
C 354.194 134.822 70.099
C 353.850 131.865 68.687
C 353.895 128.791 67.156
C 353.071 125.858 65.435
C 352.409 122.712 65.094
C 350.577 119.753 63.820
C 350.976 116.187 63.622
C 352.078 112.310 62.553
C 352.376 108.739 63.998
C 351.802 105.684 64.604
C 352.007 102.371 65.193
C 351.926 99.239 66.238
C 353.325 95.975 67.716
C 354.605 93.928 69.645
C 355.853 91.915 71.625
C 356.442 89.162 73.447
C 355.652 86.078 75.486
C 357.783 84.598 78.161
C 358.885 81.876 80.053
C 359.184 80.759 83.185
C 361.281 79.230 86.082
C 360.958 76.610 88.744
C 361.882 74.687 91.045
C 362.910 73.965 94.150
C 363.968 73.513 97.292
C 363.561 72.810 100.709
C 365.563 72.473 103.501
C 368.052 71.139 106.491
C 368.706 71.643 109.306
C 369.347 72.196 113.152
C 370.146 72.263 116.035
C 371.001 72.984 119.530
C 372.618 74.050 122.127
C 373.420 75.592 124.791
C 374.077 77.812 127.116
C 375.120 79.989 129.344
C 375.741 82.612 131.764
C 376.420 84.829 134.170
C 377.157 87.305 136.021
C 378.875 90.861 136.482
C 379.392 93.593 138.370
C 380.257 96.018 140.397
C 382.031 98.382 141.549
C 383.940 101.582 142.526
C 384.245 104.551 141.585
C 384.652 107.993 141.572
C 385.821 111.033 140.678
C 386.129 114.866 140.464
C 386.687 118.065 139.843
C 389.152 120.660 137.881
C 389.743 123.272 137.104
C 389.799 126.823 134.896
C 390.154 129.605 133.769
C 391.113 132.775 132.756
C 392.208 135.521 131.170
C 392.367 138.218 129.214
C 391.128 140.942 127.578
C 390.518 143.503 125.490
C 389.474 145.919 123.625
C 388.989 148.526 121.267
C 387.876 151.121 119.515
C 387.597 153.522 117.490
C 387.677 155.596 114.496
C 387.268 158.509 113.079
C 387.515 160.017 109.913
C 386.980 162.052 107.216
C 387.666 164.427 104.680
C 387.723 166.730 102.211
C 387.818 169.106 99.612
C 387.900 171.348 97.090
C 388.337 173.866 94.769
C 388.048 176.192 91.715
C 387.753 178.261 89.064
C 387.329 180.706 86.726
C 387.020 182.823 84.115
C 386.669 184.968 81.772
C 386.145 187.075 79.163
C 385.888 189.138 76.503
C 385.621 190.524 74.135
C 384.822 192.509 71.462
C 384.375 194.356 68.672
C 383.877 196.187 65.879
C 383.338 198.025 63.100
C 382.469 199.465 60.158
C 381.315 201.117 57.450
C 380.123 203.042 54.495
C 378.966 204.554 51.792
C 377.862 206.071 48.985
C 376.982 207.195 45.880
C 376.263 208.267 42.547
C 375.182 209.730 39.703
C 375.220 211.854 36.717
C 374.058 213.304 33.898
C 372.999 214.515 31.033
C 371.980 216.385 28.366
C 371.040 218.147 25.596
C 368.923 219.981 23.418
C 367.737 222.098 21.057
C 366.630 224.303 18.746
C 365.460 226.435 16.409
C 363.646 228.004 13.947
C 362.303 229.969 11.553
C 360.925 231.966 9.205
C 359.542 234.027 6.906
C 357.867 236.853 5.225
C 356.779 239.433 3.274
C 355.586 241.239 1.595
C 354.229 243.306 -0.387
C 352.810 245.495 -2.530
C 351.385 247.651 -4.702
C 348.767 249.211 -7.332
C 347.353 251.222 -9.647
C 346.032 253.174 -12.063
C 344.822 255.084 -14.570
C 343.615 257.031 -17.050
C 342.510 259.061 -19.511
C 341.551 261.143 -21.846
C 341.032 263.333 -24.385
C 340.104 265.513 -26.789
C 338.948 267.582 -29.193
C 337.518 269.583 -31.506
C 335.963 271.691 -33.833
C 334.434 273.733 -36.044
C 332.639 275.649 -38.169
C 331.492 277.928 -40.381
C 330.038 280.071 -42.433
C 328.710 282.349 -44.541
C 327.310 284.782 -46.734
C 325.946 287.079 -48.799
C 324.577 289.344 -50.894
C 323.096 291.990 -52.530
C 321.928 294.546 -54.401
C 320.771 297.084 -56.303
C 319.518 299.534 -58.250
C 318.731 302.104 -60.293
C 317.979 304.697 -62.320
C 317.270 307.299 -64.351
C 316.598 309.891 -66.406
C 315.945 312.383 -68.589
C 315.099 314.111 -70.998
C 314.508 316.421 -73.388
C 313.879 318.697 -75.751
C 313.322 320.803 -77.824
C 312.917 322.578 -80.838
C 312.348 324.958 -83.046
C 311.773 327.295 -85.561
C 312.147 329.714 -88.156
C 311.625 332.155 -90.858
C 310.958 334.009 -93.707
C 310.169 336.380 -95.977
C 309.347 338.726 -98.262
C 308.483 341.060 -100.542
C 307.981 343.948 -102.760
C 307.340 346.256 -105.178
C 306.336 348.824 -107.365
C 305.279 350.945 -109.786
C 304.615 353.364 -112.377
C 303.631 356.282 -114.114
C 302.902 358.284 -116.828
C 302.427 360.102 -119.633
C 302.390 362.301 -122.624
C 303.252 363.813 -125.870
C 302.654 365.615 -128.661
C 301.816 368.820 -130.512
C 301.668 370.539 -133.538
C 300.911 372.434 -136.227
C 300.237 374.274 -138.976
C 299.341 375.891 -141.846
C 298.715 377.870 -144.928
C 298.011 379.631 -147.721
C 297.276 381.238 -150.215
C 296.431 382.990 -152.975
C 295.970 384.371 -155.979
C 295.310 385.960 -158.884
C 294.658 387.588 -161.768
C 294.038 389.245 -164.643
C 293.265 390.820 -167.538
C 291.946 392.029 -170.522
C 291.182 393.584 -173.420
C 289.846 394.348 -176.758
C 288.958 395.867 -179.639
C 288.028 397.377 -182.512
C 287.008 398.975 -185.528
C 285.586 401.298 -188.157
C 286.144 403.039 -191.350
C 285.345 404.322 -194.369
C 284.540 405.722 -197.613
C 284.267 407.386 -200.557
C 283.569 408.624 -203.620
C 282.746 409.877 -206.656
C 282.205 411.149 -209.745
C 281.371 411.655 -212.837
C 280.933 413.363 -216.006
C 280.055 413.901 -219.268
C 278.890 414.587 -222.355
C 277.382 414.643 -225.453
C 276.555 414.965 -228.711
C 275.979 414.961 -232.238
C 275.200 415.221 -235.512
C 274.408 415.438 -238.787
C 273.428 415.760 -242.499
C 272.495 415.726 -246.056
C 271.545 415.753 -249.296
C 270.581 415.822 -252.530
C 270.209 416.867 -255.905
C 269.286 417.005 -259.149
C 268.237 417.204 -262.352
C 267.173 417.276 -265.537
C 266.219 417.145 -268.772
C 265.125 417.085 -271.980
C 263.953 417.210 -275.160
C 262.679 417.572 -278.690
C 262.058 418.421 -281.997
C 260.941 419.067 -285.116
C 259.327 419.940 -287.963
C 258.717 419.907 -291.153
C 256.388 420.700 -293.709
C 254.641 421.283 -296.515
C 252.948 421.582 -299.360
C 251.243 423.224 -301.726
C 249.263 424.206 -304.225
C 247.521 425.612 -306.854
C 245.650 426.448 -309.390
C 243.599 427.318 -311.751
C 241.358 428.290 -313.970
C 238.639 427.638 -316.087
C 235.572 427.264 -317.604
C 232.698 427.439 -319.658
C 230.238 428.353 -321.994
C 227.518 428.337 -323.283
C 224.739 426.545 -325.609
C 221.435 426.590 -327.041
C 218.067 426.560 -328.336
C 215.054 426.743 -329.372
C 211.818 426.826 -330.756
C 208.782 426.939 -331.875
C 205.301 426.094 -331.446
C 202.374 425.022 -330.358
C 199.623 424.793 -328.963
C 196.497 425.192 -327.620
C 192.704 424.413 -328.001
C 189.727 424.013 -326.087
C 186.631 424.251 -324.248
C 183.797 424.229 -322.602
C 180.648 424.388 -320.453
C 178.217 423.875 -319.157
C 176.149 423.005 -316.761
C 173.881 421.842 -314.311
C 172.755 421.398 -310.841
C 171.944 420.926 -308.025
C 170.602 420.725 -304.614
C 169.607 420.441 -301.766
C 169.576 417.560 -298.749
C 169.081 415.771 -295.549
C 169.668 416.214 -292.076
C 169.176 415.402 -288.794
C 169.556 414.532 -285.913
C 170.275 412.882 -283.125
C 172.424 412.603 -280.202
C 172.661 410.515 -277.102
C 173.004 409.979 -273.598
C 175.125 408.301 -271.319
C 175.488 406.302 -268.424
C 178.175 406.325 -265.954
C 180.229 405.663 -263.110
C 181.611 403.906 -261.112
C 183.169 402.560 -258.563
C 186.117 401.113 -256.437
C 189.392 401.145 -254.950
C 191.696 399.732 -253.559
C 194.889 399.011 -252.574
C 197.387 399.185 -250.269
C 201.293 397.442 -251.103
C 204.916 395.671 -250.246
C 208.280 396.644 -251.320
C 211.445 396.474 -251.006
C 214.909 396.263 -252.103
C 217.704 395.378 -252.729
C 220.984 395.017 -253.838
C 223.667 395.593 -255.343
C 226.916 396.560 -256.262
C 230.091 395.335 -258.079
C 233.538 394.516 -259.447
C 235.288 395.048 -262.368
C 236.927 394.358 -265.868
C 238.947 394.746 -268.322
C 241.451 395.426 -270.581
C 243.459 395.499 -273.221
C 244.646 394.951 -276.290
C 245.882 395.242 -279.408
C 246.956 396.355 -282.308
C 248.987 395.775 -285.669
C 251.024 396.473 -288.329
C 250.074 396.589 -292.115
C 249.878 395.892 -295.971
C 249.372 397.623 -298.812
C 249.512 398.795 -302.081
C 248.666 399.187 -305.241
C 247.763 399.188 -308.554
C 247.241 400.005 -311.916
C 245.539 400.889 -314.520
C 244.847 402.766 -317.639
C 242.581 402.665 -320.426
C 240.628 401.768 -324.000
C 237.171 402.015 -325.707
C 234.818 402.947 -327.611
C 232.174 403.132 -329.695
C 229.364 403.652 -331.350
C 225.893 402.792 -332.769
C 222.912 402.007 -332.980
C 219.921 401.259 -333.134
C 216.674 401.203 -333.969
C 213.287 402.567 -334.954
C 209.984 401.005 -334.220
C 206.617 400.452 -334.969
C 203.533 400.730 -333.721
C 200.040 399.241 -332.878
C 196.421 400.197 -333.087
C 193.310 399.808 -332.972
C 190.379 399.330 -331.422
C 187.593 398.803 -329.646
C 184.694 399.783 -327.923
C 182.077 398.264 -326.259
C 178.577 396.385 -325.196
C 176.729 396.121 -322.933
C 174.159 396.020 -319.951
C 171.949 395.663 -317.966
C 169.710 395.284 -315.083
C 168.225 393.988 -312.512
C 167.144 393.462 -309.567
C 166.782 392.966 -306.344
C 166.398 392.079 -303.204
C 166.237 391.596 -299.617
C 165.809 391.092 -296.342
C 165.951 390.421 -293.239
C 167.652 388.480 -290.215
C 167.971 388.010 -286.903
C 167.928 387.246 -283.716
C 168.328 385.460 -281.125
C 169.383 383.439 -278.019
C 171.971 382.730 -276.410
C 174.172 382.016 -273.828
C 176.623 380.457 -272.107
C 179.245 379.776 -269.369
C 181.706 378.844 -267.367
C 184.425 375.888 -266.642
C 186.609 374.953 -265.182
C 190.553 374.245 -263.985
C 193.145 373.474 -262.636
C 195.806 372.092 -260.902
C 198.585 370.527 -259.861
C 201.765 369.832 -259.132
C 204.968 370.560 -258.218
C 208.288 370.614 -257.703
C 211.425 371.143 -257.164
C 214.952 371.030 -256.790
C 218.135 371.627 -256.045
C 221.246 371.380 -255.598
C 224.792 370.662 -256.025
C 227.816 370.588 -254.796
C 231.088 369.730 -255.755
C 234.426 369.158 -255.666
C 237.811 369.147 -255.770
C 241.182 368.979 -255.784
C 244.557 368.939 -255.708
C 247.933 368.903 -255.677
C 251.309 368.894 -255.681
C 254.684 368.929 -255.695
C 258.055 369.197 -255.535
C 261.471 368.827 -255.374
C 264.816 369.209 -255.210
C 268.189 369.281 -255.091
C 271.614 369.606 -255.520
C 274.984 369.809 -255.263
C 278.359 369.764 -255.256
C 281.431 369.744 -255.282
C 284.775 369.542 -255.696
C 288.317 367.640 -255.649
C 291.683 367.651 -255.397
C 295.046 367.682 -255.106
C 298.338 367.365 -254.072
C 301.632 366.349 -253.164
C 304.984 366.432 -252.769
C 308.333 366.607 -252.377
C 311.687 366.762 -252.024
C 314.787 366.954 -251.795
C 318.199 367.525 -251.087
C 321.559 367.825 -250.956
C 324.905 368.224 -251.033
C 328.275 368.414 -251.015
C 331.646 368.594 -250.953
C 335.122 366.905 -250.133
C 338.490 367.009 -250.577
C 341.940 367.072 -250.740
C 345.285 366.965 -250.867
C 348.641 367.111 -251.677
C 352.008 366.949 -251.867
C 355.376 366.831 -252.063
C 358.592 366.370 -251.758
C 361.954 365.668 -251.957
C 365.310 365.305 -251.953
C 368.721 365.592 -252.180
C 372.090 365.385 -252.236
C 375.430 364.883 -252.636
C 378.793 364.623 -252.757
C 382.166 364.260 -252.927
C 385.413 363.437 -252.511
C 388.672 362.657 -252.098
C 391.938 361.794 -251.920
C 395.201 361.076 -251.435
C 398.478 360.395 -250.988
C 401.264 359.148 -250.357
C 404.539 358.436 -249.957
C 407.682 357.455 -249.193
C 410.954 357.125 -248.365
C 414.345 357.247 -247.947
C 417.715 357.088 -247.822
C 421.235 356.727 -247.591
C 424.470 355.803 -246.703
C 427.788 355.288 -246.352
C 431.098 354.784 -245.919
C 434.531 354.359 -245.510
C 437.791 353.806 -244.823
C 441.030 352.888 -244.573
C 444.025 351.332 -244.128
C 447.182 349.813 -244.182
C 450.364 348.696 -244.039
C 453.561 347.619 -243.908
C 456.617 346.065 -243.452
C 459.830 344.766 -243.362
C 462.947 343.514 -243.028
C 466.258 342.470 -243.183
C 469.228 340.924 -242.756
C 472.261 339.417 -242.581
C 475.534 338.096 -242.379
C 478.610 336.763 -241.982
C 481.701 335.456 -241.619
C 484.810 334.188 -241.266
C 487.932 332.959 -240.896
C 491.004 332.000 -239.310
C 494.296 331.211 -238.615
C 497.403 329.969 -238.162
C 500.457 328.663 -237.562
C 503.461 327.299 -236.842
C 506.465 325.916 -236.163
C 509.481 324.540 -235.527
C 512.516 323.192 -234.919
C 515.590 321.903 -234.415
C 518.654 320.633 -233.787
C 521.718 319.381 -233.119
C 525.029 318.033 -232.342
C 528.061 316.746 -231.603
C 531.043 315.384 -230.796
C 533.974 313.917 -229.987
C 536.899 312.397 -229.259
C 539.371 310.649 -228.913
C 542.324 309.157 -228.241
C 545.360 307.916 -227.987
C 548.327 305.983 -227.638
C 551.112 304.643 -226.239
C 553.753 303.594 -224.970
C 557.072 302.580 -224.308
C 559.962 300.923 -222.787
C 562.592 300.015 -220.606
C 565.289 298.539 -219.212
C 567.999 297.145 -217.759
C 570.918 296.106 -216.374
C 573.699 294.836 -214.942
C 576.312 293.623 -213.152
C 578.885 292.140 -211.551
C 581.379 290.617 -209.859
C 583.840 289.057 -208.153
C 586.280 287.451 -206.461
C 588.657 286.030 -204.482
C 591.176 284.377 -202.960
C 593.511 282.696 -201.430
C 596.129 281.424 -200.211
C 598.725 279.891 -198.570
C 601.527 278.618 -197.182
C 604.297 277.373 -195.707
C 607.041 276.110 -194.200
C 609.762 274.809 -192.683
C 612.929 273.914 -191.591
C 615.798 272.933 -190.106
C 619.018 272.037 -189.105
C 621.972 271.276 -187.589
C 624.545 269.945 -186.023
C 627.230 268.704 -184.395
C 629.864 267.419 -182.719
C 632.565 266.233 -181.078
C 635.362 265.192 -179.501
C 638.352 263.845 -177.637
C 641.196 262.697 -176.224
C 644.024 261.553 -174.780
C 646.819 260.320 -173.355
N -49.733 -6.275 43.815
N 209.404 378.661 -58.480
N 593.921 -41.082 7.492
N 618.527 99.614 -59.242
N 316.676 -114.650 186.243
N 309.089 -6.347 136.148
N 363.876 -116.398 59.729
N 229.565 82.895 334.032
N 272.651 -44.377 318.572
N 252.115 188.550 17.597
N 289.958 225.277 118.081
N 358.513 111.786 107.113
N 206.469 402.206 -294.671
