# Supplementary material for: Impact of DNA methylation on 3D genome structure
Source: Nat Commun. 2021 May 28;12:3243. doi: 10.1038/s41467-021-23142-8 (PMC8163762; doi:10.1038/s41467-021-23142-8)
Supplement: Supplementary file 7 — Supplementary Software 2 [file 41467_2021_23142_MOESM7_ESM.zip › Supplementary_Software2/test/output_pos/cartnucl_000000_000029.xyz]

2888
generated by Juergen Walther
C 0.000 0.000 0.000
C 0.931 0.051 3.842
C 0.487 -0.930 6.529
C -0.094 -3.722 8.621
C 0.868 -4.195 11.223
C 0.568 -6.832 13.905
C 1.515 -7.287 16.980
C 1.066 -9.184 19.943
C 1.130 -10.658 22.958
C 1.155 -11.857 26.059
C 1.431 -14.234 28.398
C 1.308 -16.146 31.128
C 1.589 -18.345 33.775
C 1.519 -20.082 36.534
C 1.236 -21.915 39.198
C 0.768 -23.912 41.783
C -0.715 -24.648 44.875
C -2.657 -25.744 47.498
C -4.000 -27.287 50.383
C -4.613 -29.334 53.172
C -6.247 -30.586 55.368
C -8.091 -30.338 58.957
C -10.115 -31.907 61.489
C -12.280 -33.425 63.944
C -14.198 -34.965 65.977
C -16.174 -36.536 68.432
C -18.099 -38.028 70.566
C -21.433 -38.744 71.741
C -24.698 -38.971 72.176
C -27.659 -39.858 72.056
C -30.678 -41.476 71.968
C -33.873 -42.443 73.966
C -37.316 -43.238 73.517
C -40.593 -44.663 73.018
C -43.663 -45.755 72.655
C -47.153 -47.111 71.923
C -49.908 -47.612 71.840
C -52.998 -47.558 70.732
C -56.380 -47.324 69.727
C -59.039 -47.171 67.195
C -61.154 -46.902 65.130
C -63.875 -47.065 62.673
C -66.087 -47.043 60.601
C -68.518 -44.258 58.668
C -71.019 -42.642 56.474
C -71.967 -42.545 53.054
C -74.155 -41.801 50.538
C -75.470 -40.655 48.056
C -76.745 -38.667 45.724
C -76.427 -37.284 42.374
C -78.394 -35.090 40.063
C -79.903 -34.217 36.957
C -79.814 -31.633 34.544
C -81.552 -29.479 32.343
C -80.481 -28.166 29.111
C -80.340 -26.485 25.964
C -80.753 -24.170 24.105
C -81.127 -22.109 21.585
C -80.210 -19.386 18.930
C -78.208 -17.895 16.340
C -77.468 -15.532 14.577
C -75.573 -13.435 12.655
C -74.526 -12.351 9.604
C -71.584 -9.153 9.281
C -69.654 -5.934 7.574
C -66.074 -5.428 6.983
C -63.699 -3.885 5.528
C -60.450 -2.273 5.220
C -58.202 -0.312 4.922
C -55.151 1.354 4.734
C -52.072 1.893 4.889
C -48.659 2.365 4.207
C -45.679 4.714 4.906
C -42.538 6.846 4.999
C -39.589 6.922 6.781
C -36.903 8.009 9.429
C -33.998 8.363 10.729
C -30.684 8.678 11.596
C -27.816 9.299 13.146
C -25.644 10.092 15.550
C -23.111 10.149 17.766
C -20.514 9.412 19.642
C -17.532 10.578 21.988
C -14.410 10.648 23.386
C -13.415 9.870 27.082
C -12.065 10.145 30.755
C -10.563 8.173 33.031
C -8.539 6.953 35.580
C -7.647 6.017 38.610
C -6.871 5.395 41.897
C -5.471 4.202 44.874
C -5.355 2.491 47.615
C -3.826 0.288 50.172
C -4.438 -0.795 53.544
C -4.719 -1.081 57.695
C -6.670 -2.916 60.479
C -7.386 -4.903 62.838
C -8.525 -6.358 65.659
C -9.875 -8.155 68.078
C -12.364 -8.982 70.892
C -14.977 -9.580 72.429
C -17.612 -10.212 73.908
C -19.898 -11.624 75.914
C -21.722 -14.383 77.747
C -25.307 -14.357 78.765
C -27.907 -15.367 80.867
C -30.891 -16.865 80.879
C -34.654 -16.979 81.855
C -37.168 -19.418 83.192
C -39.895 -20.406 84.388
C -43.162 -21.136 84.264
C -46.431 -21.745 83.895
C -49.231 -23.760 83.235
C -52.665 -23.411 83.153
C -56.674 -23.162 84.035
C -59.307 -23.567 82.807
C -62.798 -24.381 81.178
C -65.633 -24.879 80.359
C -68.909 -25.306 78.760
C -71.754 -24.606 77.381
C -74.167 -24.396 75.318
C -76.109 -23.883 72.724
C -78.172 -23.034 70.312
C -80.112 -22.421 67.315
C -82.134 -21.926 64.702
C -83.674 -21.047 62.065
C -84.361 -18.356 59.219
C -85.779 -17.566 56.277
C -87.541 -16.677 53.660
C -89.034 -14.719 51.660
C -90.313 -12.231 49.012
C -89.190 -10.363 46.767
C -88.829 -8.590 43.809
C -88.173 -6.009 41.733
C -87.528 -4.073 38.466
C -86.769 -2.032 35.978
C -85.939 1.851 35.038
C -85.158 3.737 33.138
C -82.742 6.163 30.736
C -81.520 8.071 28.736
C -80.635 10.584 26.523
C -79.404 13.265 24.925
C -77.393 15.315 23.230
C -74.939 16.110 20.999
C -72.448 17.533 19.249
C -69.949 18.452 17.428
C -67.285 20.105 15.766
C -64.817 20.996 13.726
C -62.573 22.595 12.193
C -59.745 24.744 11.388
C -57.867 26.204 9.152
C -55.068 28.323 8.959
C -53.479 31.294 7.644
C -52.089 34.503 6.335
C -50.474 36.397 5.828
C -49.087 37.273 3.105
C -50.629 36.491 -0.576
C -50.286 37.327 -3.456
C -56.793 40.256 -8.434
C -56.367 40.768 -11.312
C -55.021 43.038 -14.911
C -54.859 45.097 -17.194
C -51.760 47.566 -19.511
C -49.511 48.270 -22.510
C -45.528 49.753 -22.935
C -41.718 52.379 -23.394
C -37.194 55.419 -22.723
C -33.656 56.742 -24.289
C -32.751 58.902 -26.806
C -30.395 58.842 -29.151
C -27.770 60.508 -31.738
C -25.460 63.019 -33.307
C -22.601 64.544 -34.535
C -21.033 66.073 -35.490
C -16.849 65.869 -37.568
C -14.514 67.093 -39.010
C -11.172 68.428 -40.046
C -7.713 69.231 -39.906
C -3.307 67.433 -39.582
C -0.847 69.079 -39.330
C 1.659 70.373 -37.901
C 4.545 72.704 -37.493
C 5.739 75.142 -32.833
C 8.049 75.960 -29.944
C 9.263 78.454 -28.167
C 9.869 80.316 -25.860
C 12.222 82.106 -22.952
C 14.511 81.598 -21.093
C 17.311 82.595 -20.154
C 19.814 82.285 -19.897
C 22.749 81.668 -18.673
C 25.311 82.828 -17.563
C 28.274 84.085 -16.462
C 30.714 83.921 -14.198
C 32.334 88.304 -15.194
C 35.597 90.337 -16.341
C 39.285 91.568 -14.817
C 42.375 92.344 -14.429
C 44.940 94.361 -13.081
C 48.036 95.763 -14.256
C 50.341 98.463 -14.664
C 54.061 99.932 -14.330
C 57.066 102.569 -13.093
C 59.642 104.049 -12.658
C 61.951 105.430 -14.269
C 64.757 106.363 -13.705
C 67.283 108.008 -13.557
C 71.536 109.336 -13.626
C 72.545 113.411 -15.252
C 74.724 116.537 -13.826
C 75.185 119.465 -14.033
C 75.044 122.940 -14.468
C 74.300 125.534 -16.295
C 75.757 128.777 -15.692
C 78.225 131.340 -16.782
C 79.033 133.448 -21.358
C 82.124 135.625 -20.769
C 85.859 136.998 -21.754
C 87.560 139.882 -22.685
C 91.044 142.741 -22.868
C 93.084 146.620 -21.901
C 95.029 150.875 -20.902
C 94.579 154.352 -19.715
C 95.754 157.219 -20.268
C 93.404 159.951 -19.153
C 93.170 162.854 -19.219
C 92.933 166.622 -19.565
C 91.240 169.215 -19.124
C 92.420 172.864 -22.106
C 92.517 176.107 -23.073
C 92.250 180.569 -24.344
C 93.951 184.112 -26.118
C 96.125 187.197 -26.258
C 96.985 190.119 -27.068
C 98.531 193.491 -26.860
C 100.978 197.387 -24.276
C 101.251 201.552 -25.713
C 102.920 204.673 -27.621
C 102.778 208.320 -30.975
C 101.843 211.002 -31.719
C 104.125 214.989 -31.461
C 104.387 217.639 -30.391
C 105.964 221.640 -30.559
C 107.202 224.981 -30.400
C 107.319 228.413 -30.994
C 108.072 231.262 -30.442
C 109.450 234.335 -31.430
C 110.142 237.261 -30.151
C 108.144 240.592 -30.104
C 107.700 244.038 -30.679
C 107.186 247.386 -30.183
C 107.625 250.652 -30.213
C 108.675 253.615 -31.332
C 109.573 256.272 -34.261
C 111.028 258.008 -36.683
C 111.783 260.301 -39.184
C 113.159 264.716 -40.599
C 113.573 268.395 -40.613
C 114.153 272.514 -40.324
C 115.062 274.897 -41.540
C 117.023 277.340 -42.597
C 117.787 279.591 -44.451
C 119.204 282.784 -44.508
C 121.205 285.999 -45.320
C 123.420 288.725 -45.117
C 126.313 289.817 -44.884
C 127.944 292.127 -45.301
C 129.692 295.596 -43.766
C 132.031 298.336 -44.104
C 133.219 300.484 -43.624
C 133.709 303.889 -44.539
C 135.725 305.129 -42.049
C 136.650 308.468 -40.452
C 140.010 310.700 -39.400
C 142.312 313.391 -38.190
C 142.801 316.283 -39.940
C 145.356 319.166 -38.279
C 150.078 321.752 -37.814
C 148.094 326.232 -35.013
C 150.410 328.481 -34.171
C 152.993 328.759 -31.046
C 155.334 329.695 -28.605
C 158.158 331.387 -29.187
C 161.827 332.438 -29.769
C 162.173 335.000 -25.490
C 165.038 336.383 -22.936
C 167.748 337.704 -21.725
C 169.373 340.701 -20.745
C 171.360 343.158 -19.613
C 173.529 345.497 -18.676
C 174.601 348.101 -16.867
C 176.105 350.811 -15.634
C 177.521 353.447 -13.912
C 179.138 356.025 -12.741
C 180.576 358.737 -11.687
C 181.827 361.621 -10.683
C 183.787 364.480 -11.220
C 185.066 367.597 -11.929
C 186.539 370.812 -11.875
C 187.905 373.912 -10.944
C 188.830 376.748 -11.340
C 191.546 379.400 -12.732
C 192.522 382.832 -13.223
C 193.415 386.269 -13.860
C 194.001 389.373 -14.314
C 194.921 392.740 -14.771
C 195.613 395.867 -15.253
C 195.435 398.774 -17.381
C 194.848 400.946 -19.797
C 193.579 403.112 -21.604
C 192.007 405.813 -23.009
C 192.469 409.223 -24.824
C 190.827 411.429 -27.088
C 188.916 413.939 -28.840
C 187.319 416.180 -30.621
C 185.179 418.644 -32.597
C 184.162 420.458 -34.475
C 182.409 421.573 -37.017
C 180.745 422.781 -39.893
C 177.920 422.879 -42.241
C 175.691 422.833 -44.201
C 172.777 423.214 -46.401
C 170.412 423.383 -48.287
C 169.294 421.900 -52.023
C 167.430 421.105 -55.118
C 164.268 419.852 -56.132
C 161.835 419.303 -58.467
C 159.835 418.023 -60.355
C 158.337 416.234 -62.715
C 156.122 413.458 -63.509
C 154.548 411.924 -66.540
C 151.841 410.620 -68.453
C 150.890 407.640 -70.103
C 149.454 406.062 -72.923
C 147.511 402.976 -73.072
C 145.553 400.202 -74.175
C 144.832 397.956 -76.025
C 143.442 395.526 -77.728
C 142.562 391.875 -78.825
C 141.498 388.479 -78.307
C 141.186 385.612 -79.269
C 140.930 382.205 -79.166
C 139.038 379.376 -79.183
C 140.913 375.459 -78.828
C 141.332 371.392 -79.367
C 141.989 368.782 -76.882
C 142.025 365.713 -76.033
C 143.313 362.691 -74.467
C 144.494 359.993 -73.903
C 145.856 357.104 -72.519
C 147.038 355.122 -70.405
C 147.556 352.582 -68.036
C 149.959 349.721 -67.071
C 151.788 346.612 -65.882
C 154.141 345.826 -63.491
C 157.606 344.945 -61.870
C 159.651 343.756 -59.712
C 161.413 342.150 -57.232
C 163.779 340.929 -55.251
C 166.771 340.405 -53.872
C 169.381 340.079 -51.771
C 171.372 340.076 -49.156
C 174.690 338.827 -47.369
C 176.755 337.757 -44.859
C 179.875 339.577 -43.376
C 183.523 340.489 -42.254
C 185.039 342.114 -39.728
C 187.253 343.086 -37.231
C 189.703 344.735 -35.772
C 192.480 346.368 -34.581
C 194.909 347.881 -32.568
C 196.572 350.330 -31.268
C 198.240 352.235 -28.562
C 200.524 354.984 -28.182
C 203.910 357.409 -27.979
C 205.008 361.104 -28.235
C 206.003 364.006 -27.447
C 207.511 367.017 -27.290
C 208.470 370.172 -27.116
C 209.885 373.508 -28.409
C 210.261 376.120 -30.017
C 210.568 378.737 -31.625
C 211.088 381.945 -32.450
C 211.002 385.709 -32.099
C 210.942 388.182 -34.887
C 211.633 391.344 -36.199
C 210.208 393.995 -37.644
C 210.004 396.638 -40.490
C 209.445 400.322 -40.909
C 209.330 403.085 -42.390
C 208.043 405.314 -44.534
C 206.596 407.340 -46.770
C 204.419 409.898 -47.793
C 203.588 411.521 -50.725
C 203.392 414.011 -53.992
C 201.460 415.120 -55.901
C 198.778 416.774 -58.262
C 197.105 418.261 -60.248
C 194.673 419.554 -62.674
C 193.028 419.967 -65.433
C 190.697 420.127 -67.592
C 188.162 419.558 -69.597
C 185.898 418.923 -71.890
C 183.058 418.084 -73.978
C 180.479 417.562 -76.036
C 178.171 416.505 -77.948
C 176.687 413.666 -80.302
C 174.110 412.448 -82.083
C 171.765 411.519 -84.175
C 170.483 410.036 -86.670
C 168.925 407.757 -89.357
C 168.087 404.768 -89.744
C 166.390 401.905 -90.718
C 165.880 398.783 -91.898
C 164.061 395.500 -92.766
C 162.991 392.474 -93.559
C 164.067 388.957 -95.328
C 163.443 386.317 -95.975
C 163.051 382.163 -95.690
C 162.467 379.215 -96.007
C 161.870 375.943 -96.974
C 161.969 372.676 -97.731
C 161.918 369.350 -97.494
C 160.985 366.347 -96.174
C 160.745 363.147 -95.178
C 160.231 360.243 -93.872
C 160.211 356.837 -92.875
C 159.488 353.858 -91.592
C 159.446 350.786 -90.885
C 160.423 347.388 -90.008
C 159.617 344.258 -89.549
C 161.103 341.203 -88.640
C 161.981 337.656 -87.245
C 164.964 334.335 -86.923
C 168.361 332.374 -87.990
C 168.137 330.031 -89.912
C 168.095 326.527 -91.943
C 169.232 323.173 -92.332
C 170.973 321.468 -93.236
C 174.353 323.010 -96.452
C 176.469 321.551 -98.546
C 176.301 319.887 -101.119
C 177.168 317.631 -103.088
C 176.381 316.581 -105.789
C 177.865 315.160 -108.406
C 179.451 313.374 -110.701
C 180.113 310.134 -113.208
C 182.290 307.609 -114.733
C 183.026 306.415 -117.076
C 182.839 304.686 -119.740
C 181.185 303.320 -123.119
C 180.762 299.511 -126.969
C 183.947 297.258 -127.384
C 185.817 293.822 -126.579
C 187.551 291.834 -127.173
C 189.875 291.826 -128.973
C 192.633 291.670 -130.396
C 194.239 290.515 -132.577
C 196.974 290.378 -134.504
C 197.991 287.671 -137.244
C 200.424 286.756 -139.607
C 202.693 285.911 -142.360
C 204.430 285.588 -145.151
C 207.669 284.184 -147.131
C 209.394 283.220 -150.757
C 210.926 280.619 -153.520
C 211.600 278.772 -157.071
C 214.723 279.290 -158.125
C 216.821 277.620 -159.639
C 218.081 278.326 -162.766
C 220.881 277.463 -165.232
C 221.202 277.683 -167.959
C 222.612 275.000 -170.485
C 223.732 273.696 -172.995
C 224.827 274.497 -176.052
C 226.903 274.463 -179.828
C 230.790 277.182 -181.861
C 230.806 276.412 -186.104
C 229.950 277.105 -190.094
C 228.255 279.671 -192.313
C 226.326 278.304 -196.167
C 227.643 279.290 -199.461
C 225.906 278.423 -203.463
C 225.162 279.984 -206.062
C 225.822 281.098 -209.302
C 226.267 279.960 -212.036
C 228.440 278.901 -214.994
C 229.509 277.987 -218.105
C 233.130 277.102 -219.404
C 236.051 277.137 -221.954
C 239.101 276.954 -224.003
C 239.436 275.422 -228.158
C 241.093 273.995 -232.132
C 244.393 272.859 -234.565
C 245.684 274.941 -237.590
C 247.217 274.550 -240.188
C 246.804 272.935 -242.927
C 247.512 271.275 -245.645
C 248.641 269.081 -248.362
C 251.180 268.232 -249.499
C 252.868 263.581 -248.929
C 255.786 263.588 -249.760
C 258.196 262.937 -250.415
C 260.526 259.366 -247.050
C 262.825 257.488 -247.623
C 264.288 255.210 -245.807
C 264.486 252.035 -244.257
C 266.228 248.812 -244.269
C 264.736 245.356 -242.373
C 263.507 241.055 -240.219
C 265.001 238.895 -237.998
C 265.867 236.283 -235.895
C 268.442 235.103 -232.995
C 270.539 232.717 -231.219
C 271.635 229.814 -228.999
C 271.471 227.339 -226.489
C 272.224 223.671 -223.791
C 275.008 221.828 -222.398
C 277.042 221.088 -220.177
C 282.060 221.351 -218.650
C 284.870 218.091 -218.275
C 286.347 213.094 -217.986
C 288.417 211.875 -216.155
C 290.573 211.355 -213.807
C 293.382 210.596 -211.328
C 294.832 209.246 -209.288
C 296.391 207.548 -206.212
C 298.923 206.001 -202.843
C 300.829 204.787 -201.854
C 302.477 202.057 -199.267
C 305.230 200.801 -198.271
C 308.551 199.680 -197.590
C 309.839 197.758 -195.862
C 312.716 195.353 -195.957
C 314.095 193.984 -199.026
C 316.309 192.850 -201.196
C 319.470 193.718 -202.780
C 322.168 192.674 -204.685
C 325.796 192.380 -205.456
C 329.040 191.175 -205.730
C 331.157 192.871 -206.555
C 332.638 194.539 -209.394
C 336.305 194.690 -210.999
C 339.692 194.281 -213.209
C 343.189 193.467 -214.699
C 345.872 192.243 -217.134
C 349.167 193.963 -218.115
C 352.869 193.518 -219.463
C 355.872 191.912 -220.566
C 360.080 192.351 -221.181
C 363.708 192.684 -221.296
C 366.883 192.817 -222.235
C 369.491 193.171 -224.589
C 372.969 194.213 -223.485
C 376.020 194.945 -223.957
C 377.668 196.593 -226.421
C 380.496 197.317 -229.190
C 383.355 199.491 -230.996
C 385.868 201.944 -231.671
C 387.398 203.895 -233.004
C 391.602 204.265 -235.159
C 392.443 207.783 -237.867
C 395.248 208.287 -240.127
C 398.939 211.864 -240.008
C 398.885 215.240 -242.790
C 401.257 214.557 -246.693
C 400.301 218.323 -247.587
C 402.237 220.997 -249.553
C 403.336 222.189 -252.126
C 403.495 223.001 -254.486
C 404.928 222.978 -258.415
C 407.566 223.083 -261.828
C 410.735 222.890 -264.540
C 414.039 223.459 -267.514
C 417.092 225.166 -268.370
C 420.247 227.318 -268.134
C 422.390 228.536 -270.116
C 424.477 229.677 -272.234
C 425.913 231.666 -273.981
C 425.817 234.363 -276.348
C 426.315 237.206 -277.670
C 429.726 239.225 -278.758
C 433.293 241.263 -279.725
C 433.498 245.328 -281.205
C 434.374 248.043 -282.758
C 437.021 250.288 -283.487
C 439.115 252.683 -284.558
C 441.003 255.248 -285.513
C 443.639 256.707 -286.970
C 446.115 258.707 -287.966
C 448.674 260.514 -289.420
C 450.983 262.592 -290.411
C 453.431 264.563 -291.221
C 456.073 266.419 -291.903
C 458.110 269.211 -291.305
C 460.512 271.473 -290.323
C 463.158 273.809 -290.093
C 465.953 275.851 -290.691
C 468.265 277.641 -289.974
C 469.697 281.233 -288.794
C 472.525 283.267 -287.881
C 475.341 285.251 -286.808
C 477.970 286.815 -285.899
C 480.762 288.771 -285.017
C 483.378 290.445 -284.103
C 485.575 291.537 -281.458
C 487.112 292.077 -278.587
C 488.973 291.865 -276.125
C 491.513 291.459 -273.862
C 494.101 293.244 -271.571
C 495.972 292.778 -268.576
C 498.328 292.059 -265.939
C 500.347 291.559 -263.405
C 502.657 290.652 -260.508
C 504.109 290.584 -258.112
C 504.918 289.737 -255.045
C 505.703 289.061 -251.664
C 505.880 286.869 -248.721
C 505.877 285.122 -246.321
C 506.378 282.905 -243.438
C 506.629 281.081 -241.031
C 504.544 280.264 -237.511
C 503.454 278.839 -234.277
C 502.804 275.685 -232.784
C 502.285 273.663 -230.080
C 501.092 271.746 -228.053
C 499.178 270.233 -225.804
C 496.931 267.468 -225.062
C 495.097 266.080 -222.107
C 494.052 263.499 -219.886
C 491.077 262.012 -218.685
C 489.222 260.702 -215.974
C 486.788 257.982 -215.972
C 484.399 255.514 -214.999
C 481.998 254.499 -213.518
C 479.631 252.775 -212.048
C 476.158 251.052 -211.525
C 473.392 248.941 -212.434
C 470.544 247.962 -212.021
C 467.458 246.679 -212.740
C 465.285 244.061 -212.823
C 461.260 244.576 -214.411
C 457.223 243.844 -214.820
C 455.278 243.226 -217.863
C 452.630 242.184 -219.292
C 449.903 242.199 -221.702
C 447.242 242.393 -223.071
C 444.574 242.550 -225.300
C 442.987 242.679 -227.994
C 441.110 241.973 -230.878
C 438.100 243.189 -232.962
C 435.058 243.753 -235.166
C 434.368 245.288 -238.172
C 433.110 247.976 -240.742
C 432.060 249.144 -243.533
C 430.775 249.863 -246.642
C 429.569 251.354 -249.350
C 428.699 253.749 -251.502
C 428.298 255.716 -254.205
C 428.486 257.108 -257.176
C 426.966 259.516 -259.942
C 426.114 260.675 -263.047
C 427.425 263.876 -264.859
C 427.663 267.363 -266.641
C 429.464 268.815 -269.085
C 430.475 270.729 -271.804
C 431.787 273.256 -273.462
C 432.932 276.132 -274.949
C 434.267 278.498 -277.154
C 436.479 280.556 -278.306
C 438.551 282.201 -280.901
C 440.646 285.097 -281.274
C 442.119 288.961 -281.817
C 445.224 291.146 -281.104
C 447.890 292.806 -281.514
C 450.363 295.095 -281.431
C 453.113 296.910 -281.200
C 455.532 299.471 -279.654
C 457.452 300.898 -277.699
C 459.394 302.263 -275.725
C 462.039 303.863 -274.427
C 465.662 304.850 -273.982
C 467.251 306.040 -270.828
C 469.684 307.875 -269.120
C 472.131 307.598 -266.866
C 473.899 308.716 -263.587
C 477.362 309.375 -262.312
C 479.579 310.364 -260.324
C 481.414 310.217 -257.526
C 483.076 309.875 -254.642
C 485.734 308.789 -252.619
C 486.684 309.028 -249.308
C 488.197 310.184 -245.663
C 489.211 309.052 -243.154
C 490.800 307.464 -239.920
C 492.080 306.703 -237.325
C 493.254 305.252 -234.164
C 493.324 304.335 -231.059
C 493.485 302.590 -228.404
C 493.059 300.407 -225.991
C 492.428 298.510 -223.385
C 491.804 295.976 -220.872
C 491.418 293.775 -218.388
C 490.505 291.642 -216.217
C 487.608 289.825 -214.188
C 486.646 287.367 -212.108
C 485.813 285.270 -209.731
C 484.094 284.075 -207.347
C 481.651 282.417 -204.873
C 478.971 280.803 -204.898
C 476.468 278.530 -204.131
C 473.374 277.327 -203.513
C 470.537 274.795 -202.900
C 467.773 273.027 -202.491
C 463.763 273.297 -201.787
C 461.286 272.036 -201.549
C 457.586 270.370 -202.557
C 454.898 268.995 -202.704
C 451.742 267.627 -202.297
C 448.473 266.875 -202.260
C 445.446 265.785 -203.140
C 443.225 263.770 -204.764
C 440.562 262.404 -206.291
C 438.324 260.814 -207.985
C 435.415 259.592 -209.609
C 433.155 257.788 -211.245
C 430.485 256.698 -212.522
C 427.305 256.433 -214.277
C 424.707 254.655 -215.142
C 421.728 254.965 -216.984
C 419.670 252.144 -221.653
C 415.644 253.834 -222.861
C 412.290 253.010 -223.678
C 409.578 252.741 -225.910
C 406.596 252.497 -227.229
C 404.406 249.229 -229.936
C 402.154 248.502 -232.056
C 399.938 250.080 -234.739
C 397.067 250.054 -236.535
C 395.013 249.559 -236.500
C 392.106 248.724 -238.250
C 389.486 246.593 -240.294
C 387.192 245.922 -241.522
C 384.319 243.848 -241.209
C 382.327 243.903 -242.729
C 380.306 242.963 -241.141
C 377.851 242.138 -238.643
C 378.980 239.174 -238.233
C 378.533 236.947 -236.983
C 376.990 234.413 -236.882
C 375.681 231.844 -239.077
C 372.474 231.464 -240.871
C 370.150 229.733 -242.152
C 367.387 229.390 -245.639
C 365.053 228.785 -247.615
C 362.003 228.421 -247.186
C 359.259 227.537 -247.609
C 356.657 227.603 -248.254
C 354.006 225.189 -249.200
C 350.901 225.316 -250.147
C 348.657 226.176 -252.755
C 346.099 226.737 -254.856
C 343.446 227.450 -256.727
C 341.526 227.298 -259.465
C 339.358 227.784 -261.953
C 337.136 227.794 -264.595
C 334.898 228.298 -266.913
C 332.847 228.926 -269.349
C 330.963 229.636 -271.964
C 328.882 231.817 -273.757
C 327.459 234.119 -275.883
C 325.608 235.849 -278.352
C 323.608 236.744 -281.098
C 322.463 238.574 -283.195
C 319.956 241.560 -284.268
C 318.709 243.753 -286.838
C 317.583 246.059 -289.375
C 316.738 247.990 -291.771
C 315.542 250.113 -294.311
C 314.603 252.101 -296.689
C 315.012 255.228 -298.439
C 315.997 258.183 -299.533
C 317.441 260.465 -301.042
C 318.973 262.579 -303.261
C 318.615 265.800 -305.413
C 320.544 268.416 -306.870
C 322.529 270.671 -308.869
C 324.263 272.896 -310.538
C 326.538 275.276 -312.466
C 327.815 277.512 -313.572
C 330.084 279.848 -313.988
C 332.357 282.535 -314.328
C 335.719 284.013 -314.203
C 338.420 285.217 -313.953
C 341.781 286.678 -314.159
C 344.560 287.887 -314.163
C 346.952 290.206 -311.652
C 349.758 292.127 -310.196
C 353.220 291.766 -309.503
C 356.298 293.021 -308.714
C 358.934 293.648 -307.348
C 361.309 294.558 -305.217
C 364.023 293.512 -303.030
C 366.639 295.103 -300.874
C 369.952 295.592 -299.661
C 371.762 295.460 -296.625
C 374.190 296.877 -294.479
C 376.495 295.189 -292.207
C 379.060 294.466 -289.832
C 380.611 294.891 -287.302
C 382.775 294.963 -284.843
C 384.443 294.062 -281.420
C 385.761 291.842 -278.916
C 386.744 291.302 -276.091
C 387.427 289.606 -273.202
C 389.608 287.933 -271.196
C 388.276 286.236 -267.410
C 388.608 284.939 -263.510
C 387.597 281.739 -262.041
C 387.732 279.614 -259.673
C 386.462 277.154 -257.310
C 385.551 275.687 -254.858
C 384.248 273.461 -252.521
C 382.768 270.979 -251.319
C 381.914 267.882 -249.900
C 379.753 266.251 -247.151
C 378.099 264.192 -244.421
C 375.265 262.263 -244.080
C 371.628 261.191 -243.060
C 369.211 259.214 -242.351
C 367.021 256.710 -241.476
C 364.360 254.940 -240.586
C 361.193 254.141 -239.905
C 358.141 252.726 -239.786
C 355.471 250.883 -240.316
C 351.975 249.469 -239.077
C 349.415 247.246 -238.608
C 345.771 247.452 -239.997
C 341.866 247.667 -240.306
C 339.445 246.543 -242.355
C 336.466 245.293 -243.638
C 333.485 245.300 -245.040
C 330.280 245.601 -246.236
C 327.169 245.062 -247.745
C 324.868 245.404 -249.990
C 322.211 244.285 -252.318
C 319.561 245.690 -254.298
C 315.971 247.334 -255.638
C 314.501 249.471 -258.501
C 312.922 250.322 -261.111
C 311.035 251.876 -263.433
C 309.640 253.365 -266.029
C 308.235 256.302 -268.079
C 308.006 258.962 -269.635
C 307.841 261.610 -271.214
C 307.156 263.895 -273.570
C 306.609 265.288 -277.042
C 307.168 268.813 -278.116
C 306.476 271.535 -280.193
C 307.889 273.691 -282.314
C 308.578 277.314 -283.551
C 308.721 279.236 -286.766
C 308.895 281.752 -288.633
C 310.450 284.350 -290.067
C 312.210 286.901 -291.327
C 314.219 288.492 -293.728
C 315.666 291.592 -294.196
C 316.495 295.511 -295.128
C 318.742 297.258 -295.838
C 321.757 299.488 -297.039
C 323.730 301.531 -297.982
C 326.579 303.704 -298.776
C 328.909 305.931 -298.460
C 331.739 307.379 -298.337
C 334.815 308.318 -297.689
C 337.734 309.534 -296.797
C 341.160 310.359 -295.956
C 344.288 311.356 -295.339
C 347.190 312.041 -294.240
C 349.697 312.470 -291.183
C 352.835 312.911 -290.065
C 355.809 313.802 -289.015
C 357.979 315.013 -287.044
C 360.579 315.970 -284.366
C 361.901 314.766 -281.799
C 364.193 313.945 -279.330
C 365.465 313.436 -276.244
C 367.897 312.307 -273.480
C 369.567 311.388 -270.777
C 369.577 311.542 -266.699
C 370.727 310.767 -264.280
C 371.586 308.545 -260.843
C 372.642 307.353 -258.274
C 373.951 306.572 -255.164
C 374.541 305.759 -251.963
C 374.978 304.028 -249.146
C 375.874 301.321 -247.275
C 376.242 298.952 -244.921
C 376.734 296.391 -243.023
C 376.922 293.972 -240.433
C 377.628 291.353 -238.514
C 377.880 289.333 -236.106
C 377.164 287.232 -233.217
C 378.218 285.239 -230.857
C 376.966 283.375 -228.151
C 376.184 280.027 -227.450
C 375.851 278.653 -225.469
C 376.714 276.076 -223.466
C 375.093 274.335 -222.077
C 374.553 273.081 -218.800
C 374.497 272.252 -215.996
C 375.344 272.215 -211.868
C 374.322 270.254 -208.977
C 374.716 269.660 -205.333
C 373.869 273.412 -201.521
C 370.669 272.180 -200.040
C 367.998 270.941 -197.962
C 364.804 270.755 -195.969
C 362.369 272.312 -193.776
C 358.336 270.484 -193.110
C 355.094 268.790 -192.654
C 353.048 267.230 -190.522
C 349.744 267.577 -188.724
C 346.366 265.116 -187.025
C 341.621 264.481 -187.432
C 339.662 261.982 -184.323
C 335.754 262.794 -183.237
C 333.402 261.813 -180.381
C 330.895 262.696 -178.541
C 329.139 261.713 -177.333
C 325.880 260.860 -175.287
C 323.923 260.233 -171.524
C 320.831 263.196 -169.545
C 317.906 263.630 -166.981
C 315.583 264.730 -164.858
C 313.527 266.627 -163.072
C 311.195 268.136 -159.956
C 308.905 269.500 -158.056
C 306.581 271.297 -157.511
C 304.561 274.507 -156.383
C 303.693 278.375 -154.825
C 301.370 280.224 -153.357
C 297.368 282.059 -152.131
C 293.367 283.593 -153.273
C 290.487 284.683 -152.189
C 288.140 287.048 -151.201
C 285.730 289.417 -150.243
C 285.191 293.142 -150.686
C 282.896 296.689 -149.809
C 284.152 299.803 -147.795
C 285.077 303.620 -146.579
C 286.483 306.653 -144.662
C 285.896 309.683 -143.207
C 283.497 312.444 -143.164
C 281.259 313.126 -140.632
C 284.612 316.998 -140.579
C 285.568 318.826 -137.626
C 285.070 321.086 -135.311
C 283.965 322.410 -133.127
C 286.001 325.353 -130.119
C 283.042 326.311 -127.343
C 281.474 328.708 -125.713
C 279.419 331.080 -123.423
C 276.279 332.726 -122.045
C 273.688 334.966 -120.915
C 271.231 336.819 -119.806
C 269.644 338.567 -115.983
C 267.131 339.264 -113.531
C 264.459 338.634 -110.851
C 262.568 338.494 -109.323
C 261.973 338.424 -105.934
C 261.898 340.946 -102.013
C 261.456 345.202 -98.189
C 261.121 348.424 -96.497
C 257.567 350.407 -94.848
C 256.173 350.932 -92.317
C 253.953 350.884 -89.488
C 253.001 349.659 -86.655
C 250.281 348.473 -83.951
C 249.078 345.733 -79.996
C 251.168 344.261 -77.553
C 251.838 341.294 -74.359
C 253.651 342.372 -70.902
C 255.052 339.920 -67.147
C 255.049 341.045 -64.495
C 253.875 340.686 -61.076
C 251.318 341.249 -58.175
C 249.857 339.437 -56.356
C 250.551 337.622 -52.988
C 249.513 336.104 -49.718
C 248.314 335.618 -46.847
C 247.835 334.489 -44.254
C 247.231 334.631 -40.990
C 249.628 331.832 -39.422
C 250.583 329.949 -37.160
C 249.677 328.589 -34.058
C 248.983 326.794 -29.800
C 250.966 325.541 -26.819
C 252.505 324.115 -24.130
C 253.081 323.122 -21.621
C 255.145 322.685 -19.338
C 254.436 320.747 -16.782
C 255.833 318.940 -13.539
C 258.337 318.800 -10.668
C 256.805 317.168 -7.255
C 260.341 316.341 -5.327
C 262.821 316.404 -2.713
C 264.163 316.077 1.012
C 265.613 316.135 3.738
C 266.773 314.799 6.778
C 271.520 314.660 8.045
C 274.177 314.483 11.147
C 277.625 312.269 12.149
C 278.959 310.982 14.303
C 279.962 311.258 17.309
C 282.523 310.446 19.320
C 285.820 311.440 21.364
C 288.544 309.729 22.385
C 291.427 307.076 24.066
C 291.461 307.720 28.564
C 292.771 306.759 31.870
C 297.160 309.516 33.664
C 300.104 308.657 36.315
C 302.136 309.310 39.235
C 306.467 310.206 40.141
C 308.159 310.752 42.652
C 310.153 310.952 44.896
C 311.947 311.876 47.442
C 315.059 311.561 49.114
C 317.785 311.713 51.066
C 320.315 311.795 53.222
C 323.492 312.263 54.166
C 326.479 312.278 55.649
C 329.647 312.727 56.948
C 332.491 312.777 58.542
C 335.391 312.626 59.993
C 338.411 312.311 61.285
C 340.652 310.846 63.551
C 343.019 308.972 65.205
C 345.855 307.734 66.917
C 349.028 307.274 68.354
C 351.303 305.730 69.579
C 352.949 303.797 72.725
C 355.693 301.892 74.070
C 358.368 299.842 75.361
C 360.839 298.049 76.288
C 363.544 296.192 77.567
C 366.022 294.385 78.605
C 367.475 291.117 79.075
C 368.141 287.884 79.133
C 369.094 285.032 78.410
C 370.706 282.195 77.365
C 372.761 279.074 78.447
C 373.514 275.740 77.447
C 374.782 272.634 76.115
C 375.808 269.700 75.075
C 376.920 266.381 73.557
C 377.537 263.693 73.063
C 377.205 260.637 71.910
C 376.788 257.270 70.915
C 375.654 254.662 68.587
C 374.598 252.574 66.761
C 373.781 249.934 64.345
C 372.946 247.774 62.390
C 369.778 245.114 61.852
C 367.513 242.507 60.526
C 365.869 241.625 57.507
C 364.187 239.425 55.505
C 362.102 238.051 53.781
C 359.350 236.629 52.593
C 356.512 236.875 50.328
C 353.643 234.743 49.209
C 351.514 233.217 46.796
C 348.093 233.093 45.908
C 345.294 231.191 44.882
C 342.514 232.190 42.738
C 339.528 232.224 40.782
C 336.646 231.616 40.220
C 333.668 231.088 38.960
C 329.943 231.778 37.982
C 327.242 233.671 36.549
C 324.274 234.203 36.170
C 321.370 235.915 35.603
C 318.879 236.909 33.508
C 315.694 239.518 34.937
C 311.909 241.146 35.093
C 310.900 244.667 35.052
C 308.666 246.903 34.664
C 306.851 249.977 35.375
C 304.815 252.021 36.193
C 303.027 254.889 37.021
C 302.385 257.894 37.617
C 301.375 261.255 37.468
C 299.419 263.966 39.394
C 297.350 266.873 40.696
C 297.902 269.761 42.493
C 298.005 272.268 45.512
C 298.087 275.095 47.014
C 297.963 278.341 48.145
C 297.934 281.099 49.990
C 298.218 283.129 52.621
C 299.028 285.598 54.763
C 300.363 288.216 56.233
C 300.229 291.016 59.044
C 300.590 294.086 60.512
C 302.959 295.078 63.454
C 304.369 296.318 66.899
C 307.063 297.965 68.061
C 309.188 300.049 69.855
C 311.386 300.969 72.131
C 313.441 301.737 74.773
C 315.797 303.189 76.914
C 318.595 303.421 78.517
C 321.624 305.113 79.819
C 324.233 304.545 82.225
C 326.491 304.210 85.715
C 329.582 302.397 87.159
C 332.506 301.838 88.241
C 335.218 300.796 89.951
C 338.054 299.585 91.133
C 340.321 297.136 93.046
C 341.787 294.566 93.937
C 343.256 291.979 94.761
C 345.632 289.807 95.701
C 349.066 288.235 95.881
C 349.815 284.646 96.548
C 351.910 282.119 97.741
C 353.462 279.303 96.843
C 354.327 275.551 97.395
C 357.299 273.271 97.246
C 358.952 270.634 97.645
C 359.791 267.461 96.973
C 360.405 264.279 96.144
C 362.074 261.713 94.422
C 362.002 258.263 94.288
C 362.525 254.233 94.913
C 362.500 251.680 93.468
C 362.710 248.323 91.419
C 362.978 245.572 90.276
C 362.847 242.389 88.452
C 361.800 239.517 87.384
C 360.821 237.138 85.512
C 359.286 235.207 83.348
C 357.553 233.119 81.496
C 355.737 231.189 79.027
C 354.215 229.181 76.833
C 352.306 227.614 74.832
C 348.646 226.717 73.564
C 346.660 225.286 71.261
C 344.771 223.497 69.269
C 342.220 221.855 68.342
C 338.878 220.385 67.112
C 336.081 221.358 66.102
C 333.088 221.598 64.369
C 329.785 222.031 63.814
C 326.478 222.544 61.907
C 323.443 223.143 60.741
C 319.531 223.594 61.813
C 316.910 224.218 61.091
C 313.448 226.424 60.292
C 310.726 227.488 59.523
C 307.400 228.158 58.830
C 304.193 229.144 58.781
C 301.429 230.971 58.399
C 299.472 233.377 56.981
C 297.193 235.746 56.285
C 295.320 238.176 55.288
C 292.868 240.692 54.790
C 290.917 243.098 53.586
C 288.607 245.199 53.148
C 286.118 247.811 53.648
C 283.622 249.577 52.501
C 281.455 252.149 53.523
C 280.215 255.688 51.927
C 276.927 258.723 51.854
C 275.120 261.651 53.175
C 273.402 263.017 54.691
C 270.485 265.245 56.957
C 267.250 265.320 58.039
C 264.455 266.669 59.001
C 262.330 267.385 61.748
C 259.984 268.381 63.933
C 257.467 269.231 65.932
C 256.047 270.742 68.559
C 254.126 271.732 71.099
C 252.356 273.201 73.674
C 250.347 274.167 76.055
C 248.471 274.973 78.578
C 246.736 275.678 81.295
C 244.161 274.975 83.571
C 242.175 273.972 86.198
C 240.056 273.726 89.019
C 238.155 274.342 91.908
C 236.604 273.640 94.391
C 233.254 272.236 96.165
C 231.516 271.357 99.194
C 229.842 270.322 102.218
C 228.558 269.475 105.014
C 226.891 268.631 107.998
C 225.496 267.767 110.790
C 224.826 265.210 113.244
C 224.683 262.428 115.017
C 225.266 260.152 117.028
C 226.068 258.143 119.686
C 224.700 255.900 122.555
C 225.590 253.120 124.595
C 226.728 250.755 127.073
C 227.615 248.447 129.224
C 228.962 245.839 131.661
C 229.369 243.581 133.270
C 230.574 240.683 134.230
C 231.638 237.454 135.202
C 234.124 234.757 135.425
C 236.101 232.543 135.463
C 238.626 229.934 136.003
C 240.697 227.739 136.289
C 241.725 224.162 134.405
C 243.394 221.004 133.445
C 246.633 219.775 132.672
C 248.879 217.244 132.198
C 250.907 215.323 131.014
C 252.509 213.088 129.157
C 255.179 212.440 126.771
C 256.733 209.498 125.054
C 259.450 207.460 123.981
C 260.849 206.178 120.996
C 262.300 203.469 119.247
C 264.838 203.538 116.625
C 267.227 202.622 114.135
C 268.224 201.062 111.777
C 269.927 199.584 109.400
C 271.458 198.958 105.854
C 273.278 199.847 102.882
C 274.102 199.308 100.006
C 275.096 199.903 96.790
C 277.542 200.068 94.430
C 276.602 201.280 90.351
C 277.018 201.440 86.252
C 277.194 204.367 84.055
C 277.907 205.679 81.242
C 277.467 207.856 78.359
C 276.959 208.987 75.629
C 276.399 210.975 72.828
C 275.893 213.513 71.067
C 276.177 216.296 68.943
C 274.559 218.012 65.890
C 273.573 219.907 62.749
C 271.699 222.690 61.963
C 268.687 224.884 60.728
C 267.176 227.459 59.571
C 266.061 230.375 58.126
C 264.228 232.826 56.843
C 261.574 234.663 56.002
C 259.322 237.125 55.556
C 257.652 239.955 55.635
C 254.881 242.350 54.105
C 253.360 245.254 53.122
C 250.086 246.847 54.534
C 246.460 248.300 54.902
C 244.892 250.726 56.627
C 242.784 253.320 57.582
C 240.196 254.826 58.956
C 237.267 256.115 60.202
C 234.785 258.181 61.548
C 232.773 259.299 63.819
C 231.015 261.878 65.817
C 228.242 262.135 68.089
C 224.450 262.418 69.801
C 222.561 261.744 73.103
C 221.049 262.199 75.848
C 218.950 262.091 78.484
C 217.355 261.903 81.370
C 215.130 260.312 84.075
C 214.039 258.385 86.230
C 213.014 256.447 88.403
C 211.733 255.212 91.246
C 211.040 254.959 94.954
C 210.284 251.839 96.848
C 208.797 250.158 99.524
C 209.463 248.139 102.099
C 208.803 244.916 104.173
C 208.509 243.858 107.758
C 207.875 241.965 110.178
C 208.427 239.345 112.191
C 209.169 236.646 114.024
C 210.629 234.951 116.732
C 210.790 231.716 117.930
C 210.112 228.107 119.780
C 211.557 225.804 120.883
C 213.566 222.871 122.576
C 214.669 220.469 123.978
C 216.507 217.564 125.263
C 217.737 214.576 125.486
C 219.748 212.121 125.706
C 222.130 209.902 125.292
C 224.235 207.449 124.709
C 226.963 205.149 124.079
C 229.373 202.865 123.709
C 231.649 200.844 122.797
C 233.465 198.779 119.925
C 236.051 196.875 118.935
C 238.317 194.652 118.119
C 239.630 192.267 116.491
C 241.364 189.780 114.114
C 242.784 189.750 111.327
C 244.951 189.011 108.724
C 246.001 188.272 105.601
C 248.388 187.685 102.635
C 250.000 187.232 99.784
C 249.536 186.195 95.865
C 250.646 185.886 93.325
C 251.952 186.757 89.449
C 253.123 186.825 86.663
C 254.311 186.306 83.452
C 254.844 186.085 80.147
C 255.635 186.827 76.993
C 257.322 188.458 74.518
C 258.346 189.896 71.660
C 259.605 191.554 69.196
C 260.459 193.056 66.096
C 261.934 194.676 63.597
C 262.709 195.839 60.771
C 262.582 197.358 57.462
C 264.086 198.183 54.685
C 263.395 199.749 51.614
C 262.678 200.633 48.093
C 261.693 202.848 45.027
C 262.233 204.591 41.502
C 264.950 205.914 38.140
C 265.281 207.320 34.831
C 264.850 209.848 32.420
C 266.298 209.474 28.912
C 269.978 210.835 27.617
C 272.254 211.010 25.557
C 275.233 211.106 22.672
C 277.869 211.601 19.724
C 281.877 213.717 19.408
C 285.682 214.469 18.243
C 288.166 213.294 17.274
C 291.919 213.432 16.079
C 294.705 213.619 14.419
C 297.252 211.811 12.738
C 299.876 210.661 10.988
C 302.643 209.668 9.437
C 304.402 208.087 7.069
C 306.682 206.516 5.208
C 308.774 205.044 2.891
C 311.111 203.631 1.108
C 313.361 202.004 -0.573
C 315.522 200.135 -2.224
C 318.551 198.376 -2.422
C 321.102 196.066 -2.448
C 323.750 193.863 -3.255
C 326.115 191.843 -4.887
C 328.185 189.672 -5.135
C 331.939 188.304 -4.516
C 334.316 185.613 -4.794
C 336.645 182.860 -4.924
C 338.531 180.295 -5.141
C 340.826 177.642 -5.435
C 342.821 175.099 -5.638
C 344.204 172.133 -4.121
C 344.960 169.599 -2.144
C 345.006 166.860 -0.707
C 344.942 163.572 0.255
C 347.058 160.485 1.317
C 346.858 157.482 3.221
C 346.464 154.165 4.587
C 346.245 151.221 6.011
C 345.662 147.812 7.623
C 345.799 145.486 9.180
C 345.091 143.363 11.581
C 344.555 141.148 14.284
C 342.433 139.486 16.782
C 340.725 138.270 18.883
C 338.618 136.341 21.188
C 336.865 134.884 23.186
C 335.834 135.173 27.218
C 334.320 134.616 30.547
C 331.126 134.201 32.037
C 329.085 133.287 34.620
C 327.057 133.277 36.877
C 325.343 133.869 39.656
C 322.330 135.251 41.157
C 320.758 135.486 44.548
C 318.092 135.184 46.890
C 316.261 137.176 49.168
C 314.761 137.543 52.350
C 311.762 139.412 53.261
C 309.028 140.859 55.044
C 307.740 142.271 57.353
C 305.752 143.574 59.609
C 303.619 146.273 61.473
C 301.173 148.897 61.725
C 299.854 151.166 63.257
C 298.192 154.094 63.851
C 295.325 155.776 64.579
C 295.321 160.125 64.859
C 294.092 163.840 66.158
C 293.205 166.803 64.194
C 291.829 169.666 63.970
C 291.481 173.138 62.937
C 291.330 176.131 62.827
C 291.132 179.491 61.939
C 291.035 182.072 60.172
C 290.071 184.896 58.320
C 290.883 188.625 57.752
C 291.044 192.357 57.061
C 292.449 194.428 54.694
C 294.934 196.960 53.010
C 295.933 199.221 50.974
C 296.455 201.774 48.730
C 297.755 204.178 46.848
C 300.002 206.150 45.368
C 301.874 207.884 43.172
C 303.247 209.135 40.460
C 305.419 211.951 38.698
C 306.430 214.167 36.294
C 309.749 214.129 34.236
C 313.220 215.076 32.670
C 314.857 214.661 29.760
C 316.852 215.127 26.952
C 319.503 214.944 25.005
C 322.483 214.880 23.298
C 324.971 214.890 20.839
C 327.274 213.630 18.952
C 329.135 213.058 15.798
C 332.264 211.671 14.701
C 336.274 211.028 13.754
C 338.833 208.190 13.184
C 340.806 206.162 11.761
C 343.384 204.171 10.891
C 345.527 201.815 10.019
C 348.383 199.286 10.510
C 350.058 196.899 11.533
C 351.673 194.477 12.561
C 353.602 191.737 12.691
C 355.034 188.409 11.609
C 356.445 185.784 13.848
C 358.584 183.090 14.449
C 358.637 179.905 15.448
C 359.999 177.058 17.721
C 361.095 173.483 17.445
C 362.372 170.765 18.354
C 362.482 167.915 20.110
C 362.379 165.161 22.007
C 361.652 161.790 22.673
C 362.042 159.563 25.283
C 363.415 156.795 27.997
C 362.444 154.690 29.795
C 361.099 151.708 31.987
C 360.531 149.371 33.766
C 359.270 146.809 36.072
C 358.402 145.325 38.817
C 356.719 143.853 41.080
C 354.526 142.960 43.352
C 352.593 142.202 45.898
C 350.029 141.404 48.330
C 347.825 140.443 50.649
C 345.618 140.096 52.909
C 343.479 141.629 55.890
C 340.943 141.326 58.075
C 338.785 140.824 60.490
C 337.412 141.220 63.322
C 335.492 142.174 66.523
C 333.560 144.405 67.560
C 331.003 146.064 69.212
C 329.434 148.442 71.025
C 326.577 150.436 72.667
C 324.485 152.540 74.127
C 324.265 155.877 76.466
C 322.711 157.855 77.671
C 320.589 161.412 78.246
C 318.891 163.729 79.186
C 317.148 166.232 80.826
C 315.998 169.067 82.205
C 314.534 172.032 82.637
C 312.242 174.480 82.016
C 310.541 177.360 81.696
C 308.668 179.902 81.037
C 307.079 183.061 80.738
C 304.992 185.575 80.132
C 303.567 188.386 80.053
C 302.893 191.957 79.792
C 300.798 194.450 80.027
C 300.717 197.941 79.627
C 298.983 200.867 77.577
C 297.686 204.335 78.436
C 296.622 206.861 78.171
C 295.035 210.385 78.137
C 296.423 214.303 76.821
C 296.191 216.208 76.584
C 294.131 219.137 76.063
C 293.352 221.544 76.737
C 290.170 223.721 76.140
C 290.067 227.828 77.206
C 288.100 230.864 78.096
C 288.970 234.301 77.977
C 290.012 237.938 78.588
C 290.398 241.080 79.347
C 290.780 244.680 80.733
C 290.832 248.373 81.007
C 292.337 250.631 81.535
C 292.364 253.782 82.419
C 293.458 256.114 83.567
C 295.955 259.189 83.257
C 297.006 263.286 83.302
C 296.682 265.953 84.306
C 295.461 268.672 85.683
C 295.363 272.162 87.098
C 294.570 274.754 88.495
C 293.690 277.159 90.226
C 293.060 279.911 90.408
C 292.102 283.254 90.447
C 288.668 285.440 91.525
C 288.959 288.504 91.271
C 288.644 291.400 92.060
C 288.702 294.955 93.633
C 292.074 296.199 97.574
C 290.633 300.698 98.115
C 290.781 302.637 99.242
C 290.403 306.074 100.042
C 289.599 309.048 101.057
C 290.691 312.193 104.059
C 289.178 315.173 106.955
C 290.861 317.374 108.509
C 291.086 319.692 109.642
C 292.581 322.523 109.695
C 293.711 323.689 107.319
C 295.302 326.032 107.993
C 298.851 327.771 105.526
C 302.668 328.639 103.685
C 305.718 330.270 103.703
C 308.618 331.001 102.972
C 311.521 332.080 102.603
C 315.061 332.610 102.664
C 318.220 336.161 102.984
C 321.187 334.184 101.816
C 322.695 332.833 98.891
C 325.816 331.173 97.378
C 328.539 329.193 95.591
C 330.731 326.998 93.792
C 333.027 326.868 91.411
C 336.176 328.751 88.411
C 339.042 329.150 87.072
C 342.327 330.397 87.769
C 345.670 330.918 87.663
C 349.294 331.574 87.171
C 352.696 330.427 85.474
C 356.672 330.262 84.723
C 360.127 329.950 84.022
C 362.718 330.431 81.558
C 364.738 332.027 80.027
C 367.116 332.936 79.503
C 370.255 333.797 78.695
C 374.262 333.308 77.767
C 376.794 334.303 76.083
C 380.712 334.104 76.600
C 383.530 335.156 76.597
C 387.639 334.575 74.988
C 390.095 335.417 74.446
C 392.056 335.613 70.622
C 395.089 335.042 71.868
C 397.460 335.645 70.445
C 399.995 335.609 69.659
C 401.855 336.390 68.216
C 406.072 337.997 69.028
C 408.367 340.792 66.078
C 410.801 338.283 65.236
C 412.769 335.885 63.469
C 415.994 334.890 63.463
C 417.414 333.380 59.338
C 419.971 332.571 55.989
C 421.033 331.233 53.684
C 422.394 328.188 55.085
C 427.864 326.386 52.914
C 431.846 324.526 51.975
C 433.950 321.755 50.599
C 436.835 320.301 50.943
C 438.537 317.230 51.445
C 440.663 314.662 51.834
C 442.883 312.263 52.440
C 444.439 309.350 51.894
C 446.150 306.492 52.057
C 447.982 303.583 51.734
C 449.779 300.872 51.967
C 451.358 298.051 52.261
C 452.735 295.068 52.564
C 454.138 292.508 54.510
C 454.834 289.711 56.391
C 456.010 286.643 57.701
C 457.450 283.473 58.166
C 457.967 280.856 59.562
C 459.726 278.736 62.520
C 460.216 275.567 64.160
C 460.571 272.425 65.897
C 460.738 269.548 67.269
C 461.195 266.432 68.842
C 461.446 263.545 70.287
C 460.253 261.228 72.780
C 458.612 259.674 75.188
C 456.595 257.951 76.778
C 454.433 255.600 78.018
C 453.919 252.748 80.614
C 451.375 251.080 82.466
C 448.774 248.982 83.829
C 446.464 247.166 85.283
C 443.567 245.158 86.740
C 441.771 243.804 88.413
C 439.078 243.256 90.208
C 436.326 242.701 92.357
C 432.792 243.046 93.304
C 429.969 243.464 94.118
C 426.397 243.496 94.967
C 423.465 243.682 95.711
C 421.023 245.967 98.205
C 418.118 247.398 99.992
C 414.896 248.721 99.307
C 411.763 249.707 100.250
C 409.251 251.315 100.802
C 407.036 253.550 101.854
C 404.857 256.337 100.999
C 402.285 258.483 102.674
C 399.119 260.088 102.955
C 397.760 263.333 103.321
C 395.403 265.478 104.854
C 393.752 268.423 103.467
C 391.682 271.293 102.991
C 390.410 273.883 103.801
C 388.596 276.587 104.166
C 387.566 280.354 103.913
C 387.004 283.477 102.222
C 386.500 286.475 102.268
C 386.509 289.743 101.267
C 384.943 292.409 99.846
C 387.030 296.205 99.368
C 387.435 300.296 99.054
C 389.193 302.260 96.511
C 389.750 305.035 95.051
C 391.738 307.647 93.478
C 393.203 310.180 92.823
C 395.176 312.709 91.472
C 397.227 314.176 89.617
C 398.807 316.095 87.137
C 401.560 318.742 86.584
C 403.893 321.552 85.544
C 407.054 321.843 84.203
C 410.925 322.460 83.972
C 413.734 323.184 82.616
C 416.439 324.224 80.764
C 419.471 325.035 79.687
C 422.790 325.342 79.562
C 426.041 325.268 78.690
C 428.916 324.731 77.190
C 432.740 325.657 76.665
C 435.703 326.183 75.035
C 439.043 324.198 75.423
C 442.772 323.203 76.130
C 445.081 321.087 74.899
C 448.053 319.642 73.824
C 450.782 317.798 73.921
C 453.702 316.050 74.384
C 456.643 314.205 73.951
C 458.541 311.590 74.057
C 461.045 309.166 72.796
C 463.121 306.508 74.037
C 466.150 304.254 75.807
C 466.830 300.778 77.351
C 467.885 297.818 77.745
C 469.147 294.925 78.930
C 469.907 291.865 79.911
C 470.479 289.001 82.415
C 470.017 286.869 84.604
C 469.493 284.730 86.767
C 469.444 281.838 88.464
C 469.285 278.100 89.009
C 467.957 276.367 92.029
C 467.871 273.644 94.215
C 465.830 271.357 95.538
C 464.337 269.467 98.592
C 463.440 265.971 99.605
C 462.572 263.640 101.518
C 460.399 261.936 103.415
C 458.056 260.444 105.279
C 455.503 258.114 105.902
C 453.463 257.207 108.537
C 451.818 255.566 111.929
C 449.217 254.865 113.091
C 445.716 253.710 114.477
C 443.299 252.672 115.902
C 440.022 251.893 117.360
C 437.381 252.082 119.226
C 434.372 252.344 120.223
C 431.281 253.266 120.828
C 428.325 254.334 121.782
C 424.939 255.524 122.274
C 421.784 256.413 122.920
C 418.966 257.796 123.420
C 416.828 261.050 124.226
C 413.828 262.545 124.463
C 410.897 263.847 125.138
C 408.807 265.827 126.469
C 406.434 268.614 127.670
C 405.688 271.570 126.965
C 403.915 274.506 126.459
C 403.157 277.795 126.557
C 401.341 281.108 125.808
C 400.222 284.187 125.359
C 400.697 288.069 126.526
C 400.022 290.758 126.221
C 400.025 294.701 124.828
C 399.538 297.611 124.175
C 398.796 300.990 124.013
C 398.773 304.345 123.950
C 399.019 307.512 122.935
C 398.879 310.067 120.681
C 399.251 312.922 118.949
C 399.481 315.404 116.901
C 400.068 318.467 115.208
C 400.102 321.018 113.078
C 400.531 323.827 111.711
C 401.979 326.954 110.531
C 401.614 329.845 109.059
C 403.517 332.654 108.139
C 402.937 336.422 107.955
C 402.057 339.476 107.014
C 401.734 341.907 106.535
C 400.116 344.510 105.261
C 399.464 347.022 103.748
C 398.019 349.957 101.945
C 396.982 351.612 98.707
C 396.360 353.967 96.301
C 395.561 356.816 93.345
C 396.029 359.337 90.640
C 394.431 358.502 86.595
C 395.841 361.604 83.874
C 396.970 364.403 82.622
C 396.568 367.258 81.775
C 394.818 371.539 82.202
C 393.238 373.559 79.603
C 390.235 375.238 78.150
C 388.520 377.906 77.448
C 387.374 380.074 74.885
C 385.968 382.399 72.915
C 384.701 384.901 71.129
C 382.853 386.272 68.699
C 381.473 388.195 66.349
C 379.632 389.914 63.987
C 378.279 391.919 61.800
C 377.088 393.817 59.452
C 375.998 395.597 56.896
C 376.243 398.348 54.733
C 376.825 400.566 52.166
C 376.627 402.840 49.464
C 375.595 404.804 46.741
C 375.937 406.548 44.312
C 376.829 410.123 42.647
C 377.286 412.102 39.673
C 377.905 414.034 36.690
C 378.397 415.548 33.924
C 378.830 417.450 30.993
C 379.327 419.075 28.236
C 381.607 420.156 25.659
C 384.217 420.704 23.713
C 386.390 420.487 21.522
C 388.272 420.056 18.692
C 390.133 421.815 15.763
C 392.837 421.352 13.491
C 395.123 420.619 10.796
C 397.350 420.111 8.445
C 399.903 419.196 5.762
C 402.067 419.131 3.983
C 405.002 418.314 2.760
C 408.247 417.675 1.512
C 411.178 415.527 0.960
C 413.587 413.821 0.656
C 416.410 411.639 -0.207
C 418.792 409.849 -0.761
C 422.590 409.141 0.813
C 425.975 407.795 1.457
C 427.606 404.682 1.953
C 430.397 402.718 2.122
C 432.611 400.864 3.052
C 435.140 399.435 4.656
C 436.251 396.738 6.831
C 439.466 395.443 8.251
C 441.864 392.925 9.022
C 443.508 391.530 11.825
C 446.482 390.310 13.299
C 446.886 387.651 15.765
C 448.240 385.258 18.043
C 450.070 384.326 20.227
C 451.898 382.684 22.394
C 452.948 381.055 25.793
C 452.487 378.997 28.707
C 453.324 378.094 31.486
C 453.080 376.876 34.671
C 453.360 374.311 36.889
C 452.357 374.897 41.089
C 452.546 374.257 45.157
C 449.826 373.637 47.533
C 448.812 372.637 50.381
C 446.818 372.680 53.425
C 445.842 372.916 56.251
C 444.017 373.102 59.208
C 441.576 373.225 61.163
C 439.005 372.518 63.450
C 437.351 373.773 66.702
C 435.596 374.375 70.016
C 432.691 375.877 71.098
C 430.275 378.553 72.654
C 427.642 379.701 74.069
C 424.736 380.401 75.772
C 422.200 381.875 77.322
C 420.149 384.256 78.440
C 417.493 386.188 79.184
C 414.499 387.526 79.395
C 411.933 389.926 81.244
C 408.960 391.054 82.509
C 406.917 394.192 81.403
C 405.051 397.643 81.348
C 402.346 399.011 79.886
C 399.473 400.855 79.235
C 397.595 403.322 78.121
C 395.902 406.145 77.140
C 393.483 408.441 76.085
C 391.985 410.426 74.017
C 389.089 411.978 72.305
C 388.362 414.816 70.223
C 387.538 418.633 68.760
C 387.755 420.752 65.537
C 386.934 422.341 62.923
C 386.616 424.570 60.414
C 386.415 426.321 57.621
C 387.547 428.847 54.950
C 389.179 430.259 52.738
C 390.826 431.607 50.502
C 391.700 433.164 47.663
C 391.600 434.069 43.993
C 394.470 435.271 41.942
C 395.775 437.074 39.250
C 397.660 436.775 36.510
C 400.629 437.902 34.264
C 401.380 438.497 30.640
C 403.009 439.465 28.139
C 405.518 439.318 25.924
C 408.140 438.982 23.872
C 409.781 437.865 20.976
C 412.916 438.135 19.554
C 416.283 439.313 17.507
C 418.643 438.197 16.168
C 421.646 436.624 14.165
C 424.045 435.875 12.542
C 427.032 434.447 10.957
C 430.112 433.579 10.461
C 432.750 431.874 9.957
C 435.242 429.742 10.079
C 437.948 427.903 10.370
C 440.574 425.427 10.681
C 443.130 423.277 10.754
C 445.451 421.201 11.391
C 447.910 419.489 14.005
C 450.155 417.089 14.710
C 452.667 415.052 15.239
C 455.295 413.938 16.621
C 458.127 412.381 18.719
C 458.518 410.833 21.409
C 459.681 408.634 23.824
C 460.760 407.517 26.823
C 461.823 405.065 29.596
C 462.659 403.371 32.310
C 463.926 403.750 36.171
C 464.541 402.555 38.614
C 464.107 400.962 42.457
C 464.374 399.651 45.167
C 465.256 398.368 48.260
C 465.777 397.696 51.506
C 465.362 396.666 54.651
C 464.114 394.680 57.126
C 463.011 393.354 60.010
C 461.688 391.791 62.502
C 460.522 390.615 65.640
C 459.263 388.839 68.152
C 458.404 387.794 71.000
C 457.129 387.579 74.405
C 456.681 385.851 77.138
C 455.279 386.202 80.344
C 452.463 386.563 83.195
C 452.220 386.742 86.636
C 452.272 383.686 90.274
C 453.744 382.752 93.341
C 454.828 380.751 96.569
C 456.454 379.714 99.112
C 459.406 377.001 101.272
C 461.718 375.091 104.085
C 461.983 373.626 106.943
C 462.406 374.087 110.701
C 462.438 373.995 113.923
C 462.319 371.454 117.282
C 463.664 370.264 119.170
C 465.763 369.005 120.595
C 467.354 369.492 124.370
C 470.843 367.925 125.896
C 471.981 363.706 127.789
C 474.066 361.857 129.107
C 474.640 360.411 131.371
C 472.032 358.649 135.081
C 472.354 355.410 136.108
C 474.749 353.288 137.699
C 476.333 351.342 140.014
C 477.740 350.157 142.288
C 475.833 350.959 148.007
C 477.545 349.784 151.338
C 479.502 348.479 153.269
C 481.002 347.719 155.626
C 482.260 347.289 159.480
C 485.879 345.149 159.840
C 488.289 343.355 160.490
C 491.303 343.721 161.703
C 493.881 344.022 161.690
C 497.212 342.832 164.220
C 500.009 340.131 163.461
C 503.184 337.601 163.342
C 506.062 336.950 163.602
C 509.149 335.242 163.847
C 512.134 333.770 164.594
C 515.296 334.368 167.678
C 518.772 336.145 169.860
C 522.421 338.540 172.408
C 525.241 337.308 175.394
C 527.322 336.354 177.800
C 529.509 339.513 179.085
C 532.456 339.278 180.058
C 534.993 337.696 180.247
C 537.846 336.279 182.054
C 540.174 337.411 183.404
C 543.263 337.246 182.092
C 546.203 337.371 181.356
C 549.188 337.685 179.157
C 553.065 338.427 179.535
C 556.820 337.416 179.334
C 560.308 336.513 180.629
C 562.944 337.244 181.828
C 566.160 339.623 182.295
C 567.783 339.398 185.173
C 571.435 339.326 187.633
C 574.573 339.285 189.361
C 578.641 340.494 189.898
C 580.268 338.332 192.246
C 583.972 337.344 193.963
C 585.200 337.009 196.359
C 586.357 337.049 200.277
C 587.214 334.790 203.393
C 587.892 333.293 205.178
C 590.239 331.972 207.663
C 591.373 329.709 209.144
C 593.370 327.244 208.937
C 594.094 324.502 211.332
C 594.570 320.959 211.884
C 595.977 317.975 211.900
C 596.328 315.388 211.126
C 598.478 313.222 210.025
C 601.409 311.325 210.794
C 602.756 308.643 211.087
C 604.091 305.383 211.218
C 605.849 302.600 212.334
C 606.702 300.427 213.667
C 607.800 296.046 213.549
C 609.258 292.979 214.547
C 609.768 288.643 215.359
C 609.748 285.272 215.219
C 611.493 282.432 213.106
C 609.704 279.528 213.656
C 609.283 275.229 213.094
C 608.417 271.743 210.767
C 607.476 266.973 210.064
C 608.158 261.963 209.398
C 608.320 258.376 208.872
C 607.916 254.517 207.936
C 606.053 252.353 206.231
C 606.627 249.370 204.080
C 606.910 247.259 202.716
C 604.784 244.479 201.494
C 604.627 241.954 199.456
C 604.026 238.474 199.129
C 603.503 235.288 198.210
C 603.246 232.140 197.174
C 601.720 229.190 196.759
C 600.877 225.996 196.292
C 599.565 222.867 195.657
C 598.842 219.742 195.067
C 598.134 216.593 194.728
C 597.374 213.383 194.635
C 598.300 210.000 194.614
C 599.071 206.720 195.320
C 599.220 203.197 195.599
C 598.545 199.750 195.543
C 598.925 196.854 196.269
C 600.959 193.377 195.916
C 601.370 189.941 196.912
C 601.880 186.550 198.036
C 602.141 183.580 199.174
C 602.507 180.223 200.170
C 602.834 177.187 201.248
C 604.323 174.889 203.596
C 605.998 173.454 206.052
C 606.844 172.288 208.789
C 607.138 170.755 211.839
C 608.542 167.690 213.782
C 609.644 166.701 217.021
C 610.137 165.524 220.397
C 610.819 164.441 223.414
C 611.427 163.430 227.042
C 612.485 162.464 229.451
C 613.931 162.512 232.397
C 615.705 162.466 235.455
C 616.666 163.891 238.703
C 617.538 165.134 241.254
C 618.295 166.338 244.638
C 619.018 167.448 247.364
C 622.128 169.596 249.128
C 624.269 171.428 251.525
C 624.056 174.086 253.867
C 625.247 175.899 256.507
C 626.301 178.118 258.287
C 628.051 180.594 259.638
C 628.215 184.137 260.451
C 630.509 186.481 262.258
C 631.300 189.050 264.594
C 632.780 192.262 264.677
C 634.944 194.563 266.266
C 634.674 198.198 266.455
C 635.222 201.647 267.197
C 636.884 204.122 267.515
C 638.163 207.056 268.216
C 639.254 210.778 267.706
C 638.778 214.222 266.786
C 639.880 216.978 266.130
C 640.108 220.093 264.741
C 639.709 223.466 264.952
C 640.640 226.022 261.547
C 641.808 229.460 259.595
C 640.154 231.243 256.856
C 639.785 233.860 255.079
C 639.271 235.794 252.039
C 639.579 237.577 249.648
C 639.243 239.375 246.687
C 638.059 240.393 243.974
C 636.445 242.189 241.424
C 636.907 243.515 237.830
C 636.966 245.308 234.482
C 635.859 244.704 231.276
C 635.914 243.736 227.471
C 634.942 243.650 224.421
C 633.617 244.036 221.270
C 632.940 243.846 218.027
C 632.976 242.803 214.860
C 632.178 241.700 211.780
C 630.624 240.554 209.121
C 630.514 239.964 205.197
C 629.217 239.734 202.038
C 628.918 236.555 199.790
C 629.274 233.964 196.865
C 627.402 231.610 195.356
C 625.922 229.512 193.014
C 625.393 226.795 191.226
C 625.242 223.966 189.285
C 624.220 221.332 187.221
C 623.414 218.289 186.483
C 621.407 215.603 184.907
C 621.648 212.087 184.199
C 622.540 208.362 182.551
C 622.756 204.616 183.472
C 622.084 201.528 183.679
C 622.179 198.160 183.794
C 622.017 194.918 184.400
C 623.345 191.432 185.341
C 624.626 189.094 186.902
C 625.878 186.782 188.520
C 626.435 183.783 189.912
C 625.612 180.472 191.544
C 627.800 178.560 193.878
C 628.873 175.565 195.318
C 629.268 174.011 198.246
C 631.429 172.020 200.795
C 631.119 169.067 203.082
C 632.066 166.811 205.047
C 633.204 165.626 207.967
C 634.384 164.703 210.958
C 634.103 163.544 214.262
C 636.214 162.751 216.876
C 638.779 160.927 219.523
C 639.580 161.010 222.344
C 640.418 160.997 226.192
C 641.348 160.632 229.012
C 642.390 160.829 232.526
C 644.165 161.464 235.159
C 645.150 162.590 237.967
C 646.003 164.439 240.540
C 647.235 166.247 242.991
C 648.073 168.482 245.715
C 648.951 170.316 248.367
C 649.873 172.482 250.501
C 651.755 175.877 251.361
C 652.469 178.299 253.579
C 653.524 180.386 255.875
C 655.445 182.503 257.251
C 657.527 185.467 258.562
C 657.911 188.526 258.026
C 658.459 191.920 258.467
C 659.710 195.013 257.943
C 660.166 198.825 258.244
C 660.827 202.059 258.043
C 663.305 204.815 256.336
C 663.967 207.489 255.897
C 664.069 211.309 254.200
C 664.488 214.208 253.452
C 665.529 217.453 252.839
C 666.663 220.355 251.593
C 666.845 223.291 250.022
C 665.646 226.258 248.842
C 665.049 229.105 247.162
C 664.021 231.793 245.703
C 663.538 234.719 243.754
C 662.455 237.571 242.435
C 662.183 240.239 240.778
C 662.213 242.707 238.099
C 661.861 245.802 237.120
C 662.026 247.729 234.184
C 660.570 248.249 231.410
C 658.437 250.780 229.491
C 658.968 251.985 226.661
C 659.656 255.637 225.983
C 661.084 259.056 225.853
C 660.632 261.953 223.903
C 657.656 263.969 222.467
C 656.601 267.032 222.225
C 656.522 269.964 220.232
C 656.056 272.954 218.778
C 655.699 276.034 217.579
C 654.799 278.332 215.318
C 654.403 281.031 213.399
C 653.542 283.639 211.307
C 653.140 286.369 209.569
C 652.919 289.003 207.684
C 652.834 291.556 205.595
C 654.054 294.640 204.453
C 655.626 297.249 202.851
C 656.502 300.113 200.969
C 656.544 302.869 198.791
C 657.782 305.049 197.125
C 659.601 308.648 196.832
C 661.131 311.160 194.753
C 662.810 313.596 192.688
C 664.249 315.609 190.674
C 665.733 318.043 188.607
C 667.190 320.158 186.635
C 670.216 321.332 185.062
C 673.308 321.774 183.991
C 675.939 321.649 182.370
C 678.437 321.543 180.027
C 681.258 323.535 178.235
C 684.381 323.083 176.583
C 687.182 322.571 174.365
C 689.866 322.200 172.521
C 692.892 321.456 170.319
C 695.424 321.374 169.123
C 698.431 320.277 168.392
C 701.765 319.287 167.758
C 704.392 316.767 167.256
C 706.520 314.713 167.000
C 709.125 312.262 166.175
C 711.282 310.198 165.656
C 714.365 308.320 167.746
C 717.216 306.161 168.693
C 718.182 302.747 168.593
C 720.507 300.250 168.784
C 722.092 297.792 169.588
C 723.855 295.498 171.214
C 723.931 292.170 172.683
C 726.416 289.903 174.329
C 728.123 286.817 174.828
C 728.724 284.447 177.384
C 730.976 282.288 179.049
C 730.305 279.075 180.644
C 730.628 275.956 182.351
C 731.640 274.138 184.509
C 732.553 271.654 186.441
C 732.392 269.042 189.350
C 730.864 266.471 191.347
C 730.774 264.746 193.848
C 729.500 262.853 196.394
C 728.792 259.817 197.758
C 726.781 259.539 201.614
C 725.763 257.879 205.249
C 722.440 257.285 206.673
C 720.556 255.848 208.801
C 717.838 255.558 211.204
C 716.176 255.285 213.685
C 713.662 255.115 216.086
C 710.827 255.269 217.402
C 707.658 254.584 218.751
C 705.382 255.313 221.780
C 702.899 255.432 224.652
C 700.057 257.205 225.461
C 697.724 259.863 227.166
C 695.000 261.159 228.241
C 691.874 262.020 229.389
C 689.254 263.571 230.708
C 687.343 265.981 231.999
C 684.894 268.190 232.676
C 682.182 270.045 232.608
C 679.586 272.401 234.470
C 676.577 273.789 235.325
C 675.388 277.468 234.774
C 674.127 281.141 235.333
C 672.149 283.379 233.782
C 669.860 285.900 233.089
C 668.733 288.911 232.369
C 667.798 292.185 231.919
C 666.115 295.137 231.084
C 665.540 297.848 229.420
C 663.474 300.364 227.648
C 663.759 303.719 226.392
C 663.926 307.865 225.980
C 665.315 310.624 223.660
C 665.475 312.953 221.519
C 666.177 315.752 219.776
C 666.998 318.145 217.653
C 669.166 320.953 216.167
C 671.524 322.487 214.889
C 673.895 323.964 213.573
C 675.722 325.954 211.587
C 676.757 327.746 208.423
C 680.218 328.776 207.504
C 682.453 330.869 205.822
C 684.947 330.865 203.603
C 688.545 331.851 202.504
C 690.331 333.156 199.477
C 692.701 334.343 197.798
C 695.669 334.218 196.249
C 698.672 333.850 194.820
C 700.859 333.165 192.159
C 704.267 333.100 191.609
C 708.197 333.999 190.797
C 710.644 332.773 189.743
C 713.818 331.141 188.078
C 716.433 330.323 186.876
C 719.499 328.728 185.639
C 722.439 327.370 185.600
C 724.839 325.319 185.210
C 726.867 322.740 185.242
C 729.097 320.349 185.565
C 731.152 317.369 185.700
C 733.253 314.771 185.695
C 734.987 312.154 186.186
C 736.368 309.356 188.650
C 737.965 306.432 189.091
C 739.916 303.836 189.534
C 741.880 301.874 191.069
C 743.779 299.272 193.182
C 743.195 297.055 195.311
C 743.327 294.126 197.162
C 743.377 292.092 199.856
C 743.279 288.856 201.943
C 743.092 286.400 204.149
C 743.303 285.522 208.129
C 743.051 283.651 210.182
C 741.364 281.282 213.187
C 740.691 279.310 215.376
C 740.504 277.137 218.066
C 740.020 275.581 220.999
C 738.622 273.914 223.526
C 736.474 271.689 224.964
C 734.449 269.955 227.010
C 732.286 268.142 228.572
C 730.154 266.499 230.884
C 728.016 264.466 232.415
C 726.274 262.953 234.564
C 724.104 262.175 237.384
C 722.685 259.957 239.315
C 720.531 259.791 242.089
C 717.440 259.189 243.514
C 715.148 258.004 245.237
C 712.543 256.318 248.013
C 712.045 251.886 248.701
C 709.946 248.471 250.266
C 708.743 244.978 253.717
C 709.160 243.310 257.731
C 708.467 240.862 259.424
C 708.771 240.921 262.755
C 708.537 240.876 266.516
C 710.084 240.968 269.717
C 710.311 241.106 273.550
C 709.257 243.565 277.790
C 709.456 242.454 281.678
C 707.164 243.627 286.116
C 705.003 242.368 289.043
C 701.687 239.809 291.085
C 700.231 237.329 292.596
C 699.029 236.068 295.686
C 697.668 234.406 298.265
C 696.491 232.539 300.752
C 694.518 231.849 303.366
C 693.084 230.698 306.149
C 691.170 229.664 308.830
C 689.794 228.384 311.494
C 688.542 227.286 314.281
C 687.349 226.387 317.223
C 687.639 224.671 320.269
C 688.142 223.643 323.515
C 687.867 222.487 326.846
C 686.730 221.488 330.017
C 686.958 220.808 332.940
C 688.051 218.260 335.883
C 688.348 217.578 339.407
C 688.798 216.969 342.934
C 689.100 216.646 346.095
C 689.371 216.016 349.548
C 689.693 215.588 352.742
C 691.727 215.885 355.706
C 694.104 216.499 357.913
C 695.926 217.834 360.027
C 697.351 219.547 362.629
C 699.009 219.279 366.138
C 701.312 220.955 368.276
C 703.116 222.964 370.671
C 704.934 224.632 372.829
C 706.980 226.846 375.167
C 708.866 227.893 376.956
C 711.492 229.556 378.010
C 714.442 231.116 379.179
C 716.991 233.762 379.115
C 719.113 235.831 378.947
C 721.511 238.602 379.150
C 723.563 240.832 379.180
C 727.421 241.535 377.757
C 730.673 243.090 376.923
C 731.964 246.039 375.429
C 734.493 248.236 374.758
C 736.569 249.967 373.379
C 739.094 251.117 371.560
C 740.147 252.998 368.628
C 743.339 254.201 367.083
C 745.493 256.629 365.618
C 747.312 257.175 362.634
C 750.284 258.250 361.048
C 750.684 259.879 357.806
C 752.026 261.484 354.913
C 754.001 261.856 352.689
C 755.886 262.886 350.215
C 757.170 263.338 346.546
C 756.851 264.113 343.049
C 757.931 264.084 340.208
C 757.964 264.026 336.790
C 758.221 265.637 333.804
C 757.860 263.433 330.062
C 758.506 262.596 326.077
C 756.069 261.876 323.438
C 755.326 261.613 320.352
C 753.772 260.162 317.398
C 753.214 258.776 314.799
C 751.831 257.252 311.992
C 749.703 256.043 310.040
C 747.391 255.460 307.462
C 746.346 252.875 304.795
C 745.131 250.851 301.820
C 742.598 248.612 301.154
C 740.753 245.204 300.526
C 738.489 243.216 299.441
C 735.940 241.493 297.902
C 733.830 239.172 296.821
C 732.249 236.250 296.517
C 729.970 233.779 296.344
C 727.215 231.988 296.414
C 725.227 228.704 295.401
C 722.607 226.733 294.421
C 720.832 223.912 296.456
C 719.409 220.456 297.650
C 716.722 219.284 299.301
C 714.033 217.356 300.367
C 712.339 215.182 302.172
C 710.888 212.663 304.000
C 708.647 210.537 305.644
C 707.142 209.210 308.180
C 704.255 207.926 310.116
C 703.610 205.944 313.044
C 703.071 202.824 315.757
C 703.116 202.062 319.544
C 702.157 201.404 322.490
C 701.783 200.201 325.617
C 701.429 199.557 328.837
C 702.497 198.373 332.337
C 703.982 198.130 335.036
C 705.472 197.955 337.735
C 706.145 197.681 341.008
C 705.673 198.145 344.731
C 708.371 198.238 347.301
C 709.518 197.755 350.564
C 710.974 199.315 353.131
C 713.735 199.563 355.860
C 714.068 200.433 359.491
C 715.458 200.702 362.291
C 717.615 202.035 364.479
C 719.882 203.502 366.455
C 720.978 205.832 368.844
C 723.907 206.599 370.503
C 727.092 206.793 373.098
C 729.101 208.680 374.103
C 731.599 211.329 375.602
C 733.654 212.987 377.010
C 736.209 215.350 378.174
C 739.068 216.825 378.549
C 741.390 218.999 378.584
C 743.597 221.320 377.869
C 746.074 223.345 377.125
C 748.397 225.936 376.118
C 750.660 228.300 375.448
C 752.775 230.356 374.264
C 755.331 231.394 371.401
C 757.341 233.711 370.028
C 759.634 235.802 368.975
C 762.267 236.757 367.485
C 765.140 237.897 365.186
C 765.692 238.421 362.151
C 766.888 239.768 359.189
C 768.210 239.896 356.084
C 769.323 241.331 352.688
C 770.299 242.053 349.612
C 772.101 240.528 346.283
C 772.883 240.853 343.626
C 772.771 240.872 339.446
C 773.232 241.152 336.472
C 774.352 241.368 333.202
C 775.212 240.909 329.991
C 775.094 240.663 326.667
C 773.951 241.403 323.540
C 773.086 241.411 320.293
C 771.924 241.743 317.303
C 771.048 241.514 313.872
C 769.925 242.044 310.789
C 769.330 241.848 307.699
C 768.499 240.621 304.371
C 768.209 241.160 301.164
C 767.297 239.463 298.224
C 764.992 237.992 296.117
C 761.906 236.049 295.289
C 762.629 233.758 292.109
C 760.178 230.824 291.053
C 758.145 226.284 289.951
C 759.150 224.029 288.577
C 759.840 221.165 286.852
C 758.347 219.751 282.770
C 757.402 217.496 281.030
C 757.645 215.234 276.732
C 758.370 211.557 276.899
C 756.074 208.581 278.551
C 752.963 206.138 277.486
C 750.184 204.267 276.993
C 746.873 201.856 277.741
C 744.656 199.870 277.014
C 741.479 198.349 277.124
C 738.108 195.781 277.103
C 737.205 192.423 276.648
C 735.412 189.483 276.627
C 731.195 188.584 276.137
C 727.885 185.537 277.189
C 725.975 183.269 276.667
C 724.516 182.273 280.749
C 722.388 180.892 282.503
C 721.219 177.540 283.476
C 720.103 175.813 286.102
C 719.447 171.966 286.667
C 720.015 169.525 291.162
C 720.290 166.320 289.996
C 720.370 162.927 290.025
C 719.829 158.189 287.516
C 720.713 154.473 286.756
C 721.807 149.959 288.129
C 724.459 148.384 286.596
C 726.335 145.138 284.506
C 727.538 144.788 281.623
C 730.155 142.954 280.097
C 734.903 142.509 279.762
C 734.109 145.946 275.718
C 736.003 145.594 272.967
C 738.388 145.516 272.311
C 740.626 145.915 270.216
C 741.774 144.660 267.111
C 742.945 146.064 264.867
C 744.672 146.817 262.092
C 746.753 147.697 260.801
C 746.539 152.218 258.856
C 747.478 154.760 256.466
C 750.063 157.632 255.521
C 751.974 160.355 253.959
C 752.467 163.571 253.554
C 755.390 166.449 253.048
C 757.031 169.189 253.879
C 759.639 170.024 251.367
C 759.930 172.384 248.307
C 761.794 174.419 247.119
C 762.521 176.674 244.073
C 763.117 179.032 243.870
C 765.465 180.728 241.826
C 764.279 183.966 239.588
C 765.384 185.016 237.511
C 766.672 186.558 235.401
C 767.342 189.801 232.343
C 765.958 191.745 228.625
C 766.262 193.308 226.000
C 768.116 194.244 222.536
C 770.541 194.258 221.095
C 772.554 195.597 217.462
C 774.744 197.739 216.544
C 774.501 199.688 213.587
C 773.720 200.846 211.412
C 775.685 201.897 208.155
C 774.852 206.000 207.171
C 777.835 209.288 206.448
C 779.742 212.172 205.049
C 782.431 215.457 204.214
C 783.662 218.739 203.339
C 785.381 221.526 199.929
C 786.813 222.933 197.199
C 788.968 224.348 195.058
C 791.134 226.659 192.915
C 791.793 229.433 191.240
C 791.581 230.555 188.106
C 790.045 234.014 187.106
C 787.618 237.232 186.896
C 784.646 240.020 187.764
C 781.637 242.837 188.283
C 780.059 244.733 192.255
C 777.601 247.078 193.889
C 775.776 250.629 194.008
C 775.634 253.309 196.968
C 774.145 256.768 197.621
C 772.113 258.647 198.744
C 770.647 262.181 198.682
C 767.662 263.854 198.599
C 762.988 265.356 200.132
C 761.362 268.768 198.429
C 759.242 271.311 198.139
C 759.396 275.492 198.135
C 759.143 279.201 199.536
C 759.255 282.521 202.791
C 760.828 286.469 204.324
C 761.602 289.767 205.107
C 760.301 293.237 205.521
C 760.842 295.847 206.190
C 760.698 298.388 207.683
C 757.632 300.453 210.232
C 757.047 303.556 212.620
C 757.239 306.603 214.738
C 757.332 309.751 215.713
C 756.938 312.529 219.380
C 756.094 314.391 222.958
C 756.492 316.981 224.299
C 757.953 321.020 224.432
C 757.952 324.168 224.859
C 759.184 327.678 225.786
C 759.317 331.323 226.437
C 758.338 335.210 226.203
C 759.278 339.653 225.291
C 757.285 342.326 227.782
C 756.517 345.876 229.553
C 758.440 349.907 230.106
C 757.113 352.404 231.626
C 756.085 355.403 233.849
C 755.451 357.797 236.050
C 754.961 360.111 238.210
C 754.806 362.679 240.586
C 749.932 360.428 241.643
C 746.947 362.243 243.539
C 742.633 362.975 243.037
C 740.938 365.416 245.718
C 738.112 364.392 248.019
C 736.609 362.297 251.257
C 733.892 362.919 253.136
C 733.517 361.372 257.569
C 732.759 362.879 260.202
C 730.540 364.138 262.709
C 730.716 365.167 265.934
C 729.320 368.198 266.656
C 730.654 371.125 269.050
C 730.929 372.836 271.742
C 732.334 373.874 275.120
C 732.201 376.281 277.783
C 731.701 379.004 280.051
C 732.401 381.667 282.098
C 731.681 386.634 279.970
C 731.108 390.016 280.117
C 730.948 392.442 282.423
C 729.555 394.444 284.398
C 727.945 396.418 286.414
C 727.211 399.780 287.272
C 726.119 402.711 288.491
C 725.134 405.528 289.957
C 723.695 408.547 290.085
C 722.698 411.652 290.787
C 721.251 414.750 291.261
C 720.253 417.738 292.105
C 719.442 420.803 292.799
C 718.767 423.992 293.311
C 719.330 427.030 294.972
C 720.300 430.165 296.012
C 720.523 433.557 296.987
C 719.930 436.965 297.603
C 720.646 439.816 298.248
C 721.755 442.648 300.912
C 722.672 446.069 301.560
C 723.751 449.457 302.175
C 724.674 452.496 302.485
C 725.562 455.851 303.079
C 726.486 458.926 303.494
C 729.148 461.358 303.627
C 732.037 462.954 303.554
C 734.545 464.523 302.649
C 736.875 466.621 301.270
C 739.172 469.708 301.847
C 742.220 471.171 300.728
C 744.930 472.965 299.159
C 747.522 474.551 297.929
C 750.496 476.221 296.220
C 752.925 477.482 295.619
C 756.033 477.821 294.616
C 759.448 478.212 293.790
C 762.457 477.403 291.841
C 764.906 476.627 290.354
C 767.861 476.101 288.242
C 770.325 475.521 286.575
C 773.819 473.259 286.862
C 777.068 471.635 286.162
C 778.636 469.677 283.651
C 781.385 468.315 282.148
C 783.439 466.396 281.006
C 785.686 463.998 280.546
C 786.457 460.773 279.047
C 789.409 458.496 278.692
C 791.679 456.423 276.894
C 792.854 453.087 276.877
C 795.559 450.827 276.592
C 795.584 447.459 275.188
C 796.574 444.231 274.026
C 798.029 441.615 274.198
C 799.494 438.725 273.715
C 799.988 434.844 273.676
C 799.078 431.445 272.932
C 799.455 428.450 273.290
C 798.704 425.119 273.437
C 798.646 422.030 272.009
C 796.954 418.633 274.150
C 796.475 414.679 275.215
C 793.408 412.682 275.386
C 791.949 409.855 275.536
C 789.479 407.421 276.638
C 788.046 405.114 277.910
C 785.753 402.792 279.122
C 783.021 401.438 279.825
C 780.117 399.464 279.894
C 777.931 397.288 282.212
C 775.644 394.805 283.953
C 772.580 394.868 285.527
C 769.905 394.913 288.401
C 767.059 394.492 289.806
C 763.903 393.668 290.897
C 761.126 393.244 292.664
C 758.887 393.510 295.122
C 756.120 394.017 296.971
C 753.114 394.811 298.039
C 750.247 394.501 300.767
C 747.091 394.256 302.068
C 745.218 396.834 304.325
C 743.342 398.567 307.303
C 740.899 400.837 307.749
C 738.149 402.597 308.942
C 736.449 404.883 310.597
C 734.906 407.168 312.644
C 732.664 409.411 314.123
C 731.504 412.303 314.985
C 728.910 414.903 315.484
C 728.501 418.045 317.179
C 727.881 421.044 320.009
C 728.600 424.782 320.667
C 728.203 427.907 321.002
C 728.276 431.125 322.003
C 728.517 434.386 322.464
C 730.042 437.661 323.787
C 731.999 439.993 324.317
C 733.976 442.318 324.781
C 735.287 445.384 325.131
C 735.785 449.075 324.477
C 738.938 450.997 324.978
C 740.647 453.969 325.646
C 742.963 456.039 324.423
C 746.248 458.090 324.786
C 747.581 461.489 323.934
C 749.589 463.900 323.943
C 752.432 465.469 323.119
C 755.361 466.798 322.198
C 757.474 468.712 320.146
C 760.797 469.646 320.071
C 764.440 471.480 320.592
C 767.004 471.886 319.224
C 770.318 472.609 317.224
C 772.962 473.416 316.079
C 776.188 473.823 314.378
C 779.319 473.466 313.631
C 782.027 472.838 312.084
C 784.491 471.493 310.385
C 787.136 470.085 309.039
C 789.706 468.409 307.113
C 792.243 467.091 305.384
C 794.454 465.330 303.931
C 796.468 461.917 303.613
C 798.596 459.972 301.885
C 801.013 458.297 300.438
C 803.390 456.212 300.186
C 805.856 453.273 299.832
C 805.816 450.160 299.530
C 806.592 446.915 298.586
C 807.174 443.600 298.856
C 807.796 439.944 297.816
C 808.193 436.684 297.427
C 808.798 433.177 299.423
C 809.016 430.397 299.362
C 807.973 426.348 299.417
C 807.805 423.331 299.329
C 808.179 419.891 299.470
C 808.164 416.617 300.201
C 807.248 413.423 300.491
C 805.633 410.563 299.573
C 804.086 407.584 299.434
C 802.389 404.893 298.902
C 800.735 401.754 298.996
C 799.101 398.950 298.284
C 797.796 396.081 298.405
C 795.978 393.112 299.474
C 795.106 390.008 298.959
C 793.189 387.469 300.455
C 790.811 385.598 301.570
C 789.184 381.634 302.123
C 787.952 378.746 304.654
C 788.234 374.755 304.195
C 788.553 371.338 303.880
C 789.574 367.756 303.765
C 793.046 364.354 302.901
C 792.320 360.936 303.012
C 793.236 357.831 303.336
C 795.573 355.351 303.342
C 796.019 351.911 303.524
C 796.830 349.239 306.118
C 798.987 346.959 307.559
C 800.562 344.051 310.303
C 802.712 341.368 309.986
C 804.299 339.138 312.365
C 808.041 340.075 313.788
C 811.911 338.203 314.150
C 815.157 336.537 314.093
C 818.179 335.741 313.557
C 822.128 335.211 311.624
C 822.779 332.294 314.212
C 821.279 327.717 313.753
C 821.611 325.049 313.723
C 819.775 321.850 314.110
C 818.438 319.688 314.979
C 819.105 314.959 316.631
C 819.372 311.277 318.193
C 817.952 308.534 318.271
C 815.246 305.604 317.862
C 816.919 303.417 316.969
C 816.749 299.666 317.393
C 816.149 295.833 314.910
C 816.363 295.161 311.484
C 817.578 292.145 309.633
C 819.388 289.933 308.023
C 821.646 287.470 307.592
C 823.445 285.691 306.565
C 825.207 283.456 304.285
C 826.397 282.257 300.336
C 825.584 279.245 298.053
C 825.660 277.703 296.402
C 825.618 275.079 294.596
C 825.219 272.579 292.964
C 822.070 270.688 291.487
C 822.229 269.504 287.527
C 823.220 265.996 286.320
C 822.772 262.048 287.384
C 821.109 259.172 287.502
C 821.811 255.305 287.308
C 821.282 251.762 287.615
C 821.403 247.924 288.455
C 821.451 244.689 286.338
C 822.753 241.478 286.360
C 820.653 237.753 288.078
C 819.729 233.996 286.792
C 819.051 230.926 287.453
C 819.616 227.541 290.761
C 818.688 224.672 291.282
C 818.330 222.019 291.609
C 816.681 218.756 291.455
C 815.928 216.287 292.170
C 813.874 214.566 293.398
C 812.765 211.352 295.368
C 812.591 209.240 297.860
C 812.521 205.231 299.655
C 812.147 203.887 303.185
C 810.633 201.148 304.881
C 810.054 198.094 306.601
C 809.824 196.288 309.397
C 811.927 194.128 312.848
C 813.219 192.278 315.826
C 811.790 191.305 320.446
C 810.882 189.368 324.320
C 810.479 185.220 323.772
C 808.539 182.086 325.551
C 807.642 178.152 326.020
C 804.688 176.549 327.605
C 802.064 173.817 328.159
C 799.356 170.988 329.401
C 797.325 169.739 328.233
C 795.211 166.635 328.596
C 793.381 162.999 327.850
C 789.165 162.172 327.463
C 785.997 160.320 326.460
C 781.965 158.444 328.184
C 778.972 155.336 327.499
C 776.663 153.319 327.522
C 776.019 149.375 327.500
C 774.186 146.222 326.574
C 772.549 142.539 327.201
C 769.885 140.491 327.643
C 766.544 137.933 329.595
C 763.166 136.876 328.192
C 761.342 135.818 327.099
C 757.815 135.741 324.841
C 755.802 134.237 324.414
C 752.883 132.192 325.356
C 749.712 129.312 324.379
C 747.189 126.184 323.962
C 744.359 125.700 325.049
C 740.333 125.204 326.470
C 737.150 123.936 325.524
C 734.288 123.807 326.328
C 730.703 122.933 326.228
C 728.152 120.243 327.823
C 724.757 117.757 327.594
C 722.044 117.007 325.974
C 720.210 114.555 323.622
C 719.467 108.981 323.653
C 717.368 106.792 321.830
C 714.509 104.605 322.025
C 712.051 102.420 323.055
C 711.008 99.032 324.814
C 708.354 97.181 326.863
C 707.103 95.614 329.826
C 704.723 92.661 329.423
C 704.000 88.873 328.688
C 703.006 85.569 329.570
C 700.113 84.647 332.284
C 696.774 83.208 334.295
C 694.360 83.951 334.479
C 692.042 84.259 334.803
C 688.087 85.294 334.668
C 684.745 85.049 334.362
C 681.416 84.992 334.605
C 678.322 85.077 334.886
C 674.331 85.403 336.711
C 671.358 85.344 339.516
C 668.263 87.393 339.947
C 665.990 85.124 340.712
C 663.567 83.434 342.369
C 660.940 80.721 343.638
C 658.275 77.855 343.873
N -45.787 -14.216 44.729
N 176.185 382.346 -53.213
N 465.638 275.049 -246.032
N 346.301 274.667 -274.617
N 335.033 264.961 65.372
N 243.447 230.078 94.712
N 325.760 173.127 35.669
N 429.171 284.914 92.711
N 419.844 404.736 40.644
N 630.962 201.393 226.229
N 700.290 294.813 202.860
N 729.446 230.890 339.078
N 764.575 435.977 298.613
