# Supplementary material for: Impact of DNA methylation on 3D genome structure
Source: Nat Commun. 2021 May 28;12:3243. doi: 10.1038/s41467-021-23142-8 (PMC8163762; doi:10.1038/s41467-021-23142-8)
Supplement: Supplementary file 7 — Supplementary Software 2 [file 41467_2021_23142_MOESM7_ESM.zip › Supplementary_Software2/test/output_pos/cartnucl_000000_000028.xyz]

2888
generated by Juergen Walther
C 0.000 0.000 0.000
C 0.931 0.051 3.842
C 0.103 -0.627 6.487
C -0.479 -3.419 8.578
C 0.494 -3.927 11.244
C 0.065 -6.355 13.616
C 0.873 -6.747 16.738
C 0.267 -8.559 19.726
C 0.179 -9.956 22.778
C 0.052 -11.075 25.906
C 0.187 -13.396 28.313
C -0.085 -15.234 31.083
C 0.046 -17.369 33.793
C -0.171 -19.033 36.589
C -0.598 -20.791 39.284
C -1.209 -22.713 41.897
C -2.833 -23.344 44.941
C -4.903 -24.338 47.505
C -6.392 -25.783 50.370
C -7.158 -27.747 53.180
C -8.906 -28.914 55.336
C -10.893 -28.542 58.837
C -13.049 -30.010 61.320
C -15.342 -31.428 63.718
C -17.370 -32.882 65.707
C -19.476 -34.355 68.114
C -21.514 -35.758 70.202
C -24.907 -36.387 71.253
C -28.191 -36.547 71.555
C -31.160 -37.386 71.333
C -34.201 -38.954 71.158
C -37.494 -39.814 73.043
C -40.929 -40.562 72.469
C -44.208 -41.943 71.868
C -47.279 -42.992 71.404
C -50.759 -44.306 70.559
C -53.518 -44.762 70.372
C -56.557 -44.684 69.134
C -59.889 -44.418 67.982
C -62.437 -44.285 65.337
C -64.458 -44.033 63.178
C -67.078 -44.213 60.613
C -69.200 -44.207 58.450
C -71.497 -41.431 56.347
C -73.875 -39.829 54.010
C -74.678 -39.805 50.552
C -76.745 -39.088 47.928
C -77.934 -37.984 45.364
C -79.075 -36.036 42.932
C -78.592 -34.745 39.565
C -80.420 -32.578 37.119
C -81.783 -31.760 33.931
C -81.546 -29.241 31.460
C -83.151 -27.114 29.135
C -81.922 -25.904 25.918
C -81.620 -24.307 22.739
C -81.913 -22.034 20.807
C -82.143 -20.033 18.223
C -81.067 -17.394 15.542
C -78.933 -16.005 13.002
C -78.077 -13.702 11.213
C -76.065 -11.687 9.321
C -74.873 -10.700 6.291
C -71.862 -7.562 6.013
C -69.804 -4.422 4.308
C -66.194 -3.993 3.857
C -63.733 -2.528 2.464
C -60.446 -0.980 2.254
C -58.151 0.934 2.002
C -55.066 2.542 1.901
C -51.987 3.032 2.172
C -48.541 3.428 1.623
C -45.550 5.742 2.388
C -42.377 7.823 2.561
C -39.505 7.894 4.463
C -36.912 9.003 7.194
C -34.058 9.341 8.606
C -30.778 9.621 9.603
C -27.966 10.233 11.257
C -25.883 11.051 13.730
C -23.443 11.121 16.049
C -20.941 10.389 18.051
C -18.039 11.564 20.491
C -14.977 11.616 22.017
C -14.152 10.917 25.769
C -12.951 11.263 29.488
C -11.581 9.325 31.874
C -9.688 8.137 34.536
C -8.940 7.264 37.623
C -8.314 6.713 40.955
C -7.061 5.574 44.017
C -7.091 3.933 46.802
C -5.710 1.770 49.476
C -6.481 0.785 52.845
C -6.940 0.611 56.987
C -9.040 -1.118 59.731
C -9.889 -3.031 62.107
C -11.171 -4.393 64.912
C -12.653 -6.104 67.316
C -15.271 -6.816 70.043
C -17.957 -7.330 71.482
C -20.663 -7.878 72.865
C -23.056 -9.199 74.808
C -25.004 -11.878 76.630
C -28.628 -11.765 77.495
C -31.331 -12.676 79.510
C -34.340 -14.122 79.433
C -38.142 -14.146 80.252
C -40.752 -16.506 81.543
C -43.545 -17.417 82.647
C -46.817 -18.094 82.404
C -50.078 -18.656 81.913
C -52.883 -20.640 81.185
C -56.304 -20.234 80.951
C -60.342 -19.894 81.656
C -62.928 -20.286 80.328
C -66.363 -21.082 78.574
C -69.169 -21.552 77.649
C -72.383 -21.964 75.925
C -75.155 -21.251 74.410
C -77.475 -21.053 72.243
C -79.298 -20.574 69.557
C -81.242 -19.753 67.039
C -83.044 -19.184 63.949
C -84.946 -18.722 61.241
C -86.359 -17.885 58.520
C -86.877 -15.257 55.582
C -88.157 -14.519 52.563
C -89.792 -13.668 49.853
C -91.164 -11.737 47.744
C -92.286 -9.296 44.982
C -91.037 -7.505 42.741
C -90.520 -5.816 39.757
C -89.732 -3.301 37.647
C -88.916 -1.461 34.363
C -88.016 0.501 31.859
C -87.077 4.345 30.858
C -86.184 6.168 28.945
C -83.627 8.489 26.587
C -82.287 10.324 24.593
C -81.266 12.763 22.358
C -79.920 15.381 20.747
C -77.804 17.353 19.087
C -75.244 18.048 16.943
C -72.657 19.382 15.264
C -70.068 20.211 13.528
C -67.308 21.775 11.939
C -64.741 22.572 9.984
C -62.406 24.092 8.507
C -59.508 26.171 7.768
C -57.512 27.540 5.577
C -54.670 29.606 5.450
C -52.568 32.159 4.323
C -51.017 35.094 2.450
C -49.053 36.741 2.053
C -47.329 37.248 -0.481
C -48.553 36.589 -4.311
C -47.681 37.118 -7.435
C -51.636 39.683 -13.127
C -50.747 39.938 -16.225
C -48.645 41.890 -19.643
C -47.946 43.788 -21.964
C -44.338 45.996 -23.746
C -41.617 46.571 -26.241
C -37.606 48.002 -25.921
C -34.054 50.677 -25.453
C -29.908 53.912 -23.869
C -26.330 55.692 -24.732
C -25.568 58.680 -26.576
C -23.003 59.253 -28.613
C -20.205 61.498 -30.450
C -18.021 64.439 -31.278
C -15.290 66.448 -31.993
C -13.623 68.127 -32.749
C -9.524 68.619 -34.944
C -7.267 70.079 -36.286
C -3.911 71.388 -37.312
C -0.358 71.755 -37.506
C 4.191 69.786 -37.593
C 6.736 71.287 -37.280
C 9.453 72.318 -35.815
C 12.822 73.583 -35.376
C 14.655 76.136 -31.635
C 17.389 76.332 -29.037
C 19.233 77.501 -26.741
C 19.642 79.911 -24.326
C 22.414 80.911 -21.408
C 24.799 80.357 -19.880
C 27.808 80.927 -19.446
C 30.276 80.378 -19.629
C 33.291 79.401 -18.955
C 36.008 80.198 -18.252
C 39.232 81.101 -17.564
C 42.039 80.596 -15.840
C 43.944 84.523 -16.675
C 47.187 86.525 -18.590
C 50.993 87.633 -17.440
C 54.175 87.977 -17.609
C 57.491 89.221 -17.251
C 60.587 89.868 -18.961
C 63.274 92.553 -19.854
C 67.090 93.311 -20.834
C 70.613 95.501 -21.234
C 73.279 96.710 -21.900
C 74.987 97.737 -24.322
C 78.124 98.596 -25.243
C 80.891 99.941 -26.378
C 84.804 100.555 -28.420
C 85.599 103.802 -31.108
C 88.515 106.635 -31.247
C 89.006 109.239 -32.909
C 88.773 113.065 -33.692
C 87.337 116.056 -35.360
C 89.665 118.809 -35.443
C 92.269 120.738 -37.134
C 92.479 122.575 -41.890
C 96.020 124.012 -42.082
C 99.714 124.418 -43.812
C 102.362 125.861 -45.860
C 105.781 128.102 -47.196
C 108.549 131.610 -46.782
C 111.560 135.213 -46.254
C 112.379 138.594 -44.990
C 114.390 140.976 -45.803
C 113.070 144.113 -44.176
C 114.214 146.909 -43.734
C 114.872 150.637 -43.933
C 114.023 153.585 -43.084
C 115.734 157.127 -45.582
C 116.176 160.431 -46.171
C 116.735 164.698 -46.283
C 118.375 168.573 -47.301
C 120.792 171.470 -47.462
C 121.811 174.380 -48.117
C 123.678 177.169 -47.813
C 127.111 180.495 -45.237
C 127.876 184.730 -46.223
C 129.769 187.798 -48.003
C 129.690 191.800 -50.926
C 128.952 194.621 -51.338
C 131.207 198.151 -51.347
C 131.405 200.749 -50.289
C 132.810 204.812 -50.552
C 134.102 208.174 -50.250
C 133.994 211.483 -50.771
C 133.779 214.352 -50.752
C 134.196 217.680 -52.072
C 134.398 220.575 -50.571
C 131.850 223.486 -50.229
C 130.806 226.839 -50.509
C 129.725 229.992 -49.732
C 130.123 233.264 -49.363
C 130.661 236.279 -50.046
C 131.523 239.409 -52.475
C 133.106 241.629 -54.363
C 133.956 244.535 -57.263
C 135.080 249.215 -57.732
C 135.098 252.938 -57.184
C 135.179 257.019 -56.327
C 135.987 259.745 -56.618
C 137.721 262.644 -56.997
C 138.004 265.532 -57.691
C 138.705 268.870 -56.935
C 140.073 272.490 -56.799
C 141.582 275.033 -55.799
C 144.174 276.522 -54.974
C 145.372 279.116 -54.869
C 146.703 282.190 -53.176
C 148.576 285.330 -53.064
C 149.375 287.628 -52.378
C 149.205 291.310 -52.650
C 150.681 292.491 -49.782
C 150.588 295.596 -47.824
C 153.202 298.561 -46.311
C 154.654 301.643 -44.762
C 154.620 304.663 -46.357
C 156.124 307.938 -44.559
C 160.002 311.602 -43.706
C 156.811 315.285 -40.858
C 158.167 317.781 -39.368
C 160.570 318.584 -36.191
C 162.531 320.097 -33.704
C 164.535 322.486 -33.906
C 167.859 324.287 -34.619
C 166.792 326.732 -30.440
C 168.282 329.196 -27.550
C 169.868 331.575 -26.007
C 169.771 334.952 -24.925
C 170.216 338.011 -23.617
C 170.904 341.054 -22.468
C 170.377 343.803 -20.633
C 170.267 346.861 -19.307
C 170.039 349.799 -17.508
C 170.099 352.795 -16.221
C 169.958 355.831 -15.082
C 169.581 358.935 -14.027
C 170.072 362.389 -14.388
C 169.873 365.765 -15.032
C 169.684 369.295 -14.897
C 169.321 372.645 -13.906
C 168.893 375.601 -14.281
C 170.270 379.244 -15.366
C 169.629 382.754 -15.852
C 168.934 386.236 -16.495
C 168.096 389.275 -16.990
C 167.431 392.702 -17.448
C 166.679 395.811 -17.955
C 165.516 398.376 -20.208
C 164.373 400.110 -22.775
C 162.544 401.507 -24.841
C 160.144 403.228 -26.579
C 159.264 406.524 -28.449
C 157.159 407.799 -31.024
C 154.601 409.205 -33.146
C 152.447 410.518 -35.240
C 149.744 411.785 -37.616
C 148.307 412.986 -39.700
C 146.647 413.251 -42.519
C 145.073 413.649 -45.660
C 142.908 412.512 -48.403
C 141.274 411.509 -50.669
C 138.881 410.578 -53.292
C 137.017 409.701 -55.515
C 137.283 407.986 -59.309
C 136.483 406.520 -62.609
C 134.441 403.987 -64.028
C 132.914 402.456 -66.673
C 132.034 400.459 -68.781
C 131.899 398.256 -71.259
C 131.350 394.799 -72.254
C 131.132 392.807 -75.418
C 129.647 390.467 -77.654
C 130.429 387.434 -79.299
C 130.321 385.460 -82.231
C 130.053 381.833 -82.535
C 129.775 378.505 -83.797
C 130.452 376.237 -85.636
C 130.604 373.494 -87.422
C 131.671 369.881 -88.480
C 132.214 366.361 -87.982
C 133.399 363.702 -88.856
C 134.718 360.555 -88.646
C 134.358 357.176 -88.824
C 137.740 354.545 -88.026
C 140.050 351.143 -88.323
C 141.443 349.050 -85.659
C 142.750 346.315 -84.684
C 145.025 344.174 -82.816
C 147.209 342.303 -81.968
C 149.514 340.319 -80.275
C 151.136 339.036 -77.925
C 152.393 336.945 -75.399
C 155.661 335.477 -73.966
C 158.506 333.518 -72.387
C 160.564 333.826 -69.641
C 163.758 334.583 -67.487
C 165.766 334.399 -64.999
C 167.669 333.705 -62.219
C 169.999 333.645 -59.857
C 172.651 334.510 -58.028
C 174.768 335.353 -55.550
C 176.118 336.184 -52.671
C 179.325 336.542 -50.358
C 181.243 336.461 -47.525
C 182.919 339.464 -45.674
C 185.527 341.912 -44.063
C 185.729 343.973 -41.410
C 186.845 345.775 -38.656
C 188.015 348.319 -36.920
C 189.520 351.006 -35.401
C 190.651 353.402 -33.116
C 190.789 356.301 -31.689
C 190.968 358.675 -28.849
C 191.653 362.151 -28.251
C 193.479 365.852 -27.651
C 192.789 369.645 -27.898
C 192.212 372.654 -27.096
C 192.132 376.015 -26.845
C 191.502 379.252 -26.665
C 191.411 382.902 -27.874
C 190.789 385.444 -29.519
C 190.104 387.958 -31.173
C 189.216 391.071 -32.048
C 187.365 394.364 -31.875
C 186.603 396.617 -34.744
C 185.961 399.783 -36.073
C 183.718 401.529 -37.825
C 182.761 403.869 -40.781
C 180.650 406.897 -41.435
C 179.508 409.344 -43.033
C 177.686 410.799 -45.439
C 175.830 412.003 -47.949
C 172.907 413.307 -49.393
C 171.881 414.457 -52.483
C 171.066 416.679 -55.846
C 169.155 416.835 -58.066
C 166.406 417.147 -60.869
C 164.562 417.761 -63.143
C 162.207 417.868 -65.956
C 160.995 417.565 -68.945
C 159.208 416.704 -71.432
C 157.551 415.098 -73.764
C 156.205 413.565 -76.339
C 154.418 411.582 -78.789
C 152.710 409.998 -81.183
C 151.461 408.060 -83.370
C 151.818 404.930 -85.796
C 150.387 402.721 -87.886
C 149.076 400.884 -90.262
C 149.010 399.056 -92.854
C 149.096 396.400 -95.643
C 149.788 393.372 -96.023
C 149.759 390.082 -97.115
C 150.920 387.111 -98.223
C 150.961 383.388 -99.210
C 151.529 380.234 -100.025
C 154.349 377.658 -101.461
C 155.109 375.047 -102.081
C 156.623 371.170 -101.680
C 157.510 368.293 -101.954
C 158.630 365.144 -102.858
C 160.327 362.310 -103.452
C 161.769 359.326 -103.083
C 162.125 356.191 -101.789
C 163.229 353.208 -100.704
C 163.909 350.353 -99.367
C 165.300 347.289 -98.239
C 165.835 344.273 -96.951
C 167.097 341.503 -96.128
C 169.375 338.907 -94.971
C 170.032 335.743 -94.503
C 172.594 333.684 -93.255
C 174.749 330.939 -92.234
C 178.601 328.868 -91.461
C 182.388 328.481 -92.797
C 183.921 326.692 -94.718
C 186.160 323.928 -96.655
C 189.316 321.623 -95.828
C 191.842 321.187 -96.251
C 194.412 324.163 -98.609
C 196.655 323.615 -100.509
C 197.953 322.146 -102.859
C 200.284 320.866 -104.488
C 201.524 320.280 -107.093
C 203.555 319.846 -108.999
C 206.179 319.775 -111.023
C 208.538 317.815 -113.906
C 211.954 317.127 -115.048
C 213.577 316.906 -117.233
C 214.792 315.801 -119.957
C 214.846 314.257 -123.813
C 217.205 311.490 -127.849
C 221.123 311.387 -127.677
C 224.552 310.258 -126.836
C 227.164 309.629 -127.140
C 229.343 311.153 -128.392
C 231.968 312.665 -128.976
C 234.311 313.119 -130.700
C 236.952 314.914 -131.709
C 239.812 314.030 -134.129
C 242.878 314.838 -135.644
C 245.862 315.762 -137.561
C 248.164 316.957 -139.607
C 252.052 317.522 -140.575
C 254.499 318.365 -143.327
C 257.523 317.448 -145.726
C 259.425 317.783 -148.653
C 262.252 319.553 -148.747
C 265.356 319.456 -149.541
C 267.027 321.372 -152.046
C 270.382 322.159 -153.716
C 271.143 323.146 -156.171
C 273.984 321.823 -158.570
C 275.983 321.595 -160.853
C 277.814 322.672 -163.401
C 280.093 324.307 -166.494
C 283.332 328.224 -166.702
C 284.431 328.564 -170.689
C 284.077 330.164 -174.271
C 282.287 332.720 -176.160
C 280.904 331.918 -180.389
C 281.836 334.116 -183.192
C 281.023 333.710 -186.826
C 279.846 335.614 -189.108
C 279.683 337.227 -192.070
C 280.535 337.056 -194.935
C 282.300 337.572 -198.107
C 283.864 338.186 -201.078
C 287.671 338.842 -201.893
C 290.625 340.596 -203.691
C 293.729 342.005 -205.074
C 294.858 342.277 -209.361
C 297.189 342.927 -213.197
C 300.537 343.673 -215.457
C 301.162 346.618 -217.400
C 302.725 347.893 -219.678
C 302.841 347.639 -222.876
C 303.947 347.809 -225.940
C 304.971 347.840 -229.153
C 307.337 348.589 -230.167
C 310.715 345.135 -231.380
C 313.300 346.640 -231.885
C 315.666 347.400 -232.582
C 319.514 343.618 -231.385
C 322.288 343.373 -232.560
C 324.598 341.461 -231.869
C 326.313 338.368 -231.981
C 329.180 336.569 -233.383
C 329.500 332.369 -233.217
C 330.884 328.015 -233.076
C 333.489 326.061 -231.966
C 335.695 323.526 -231.131
C 339.069 322.641 -229.065
C 342.066 320.659 -228.610
C 344.408 317.786 -227.703
C 345.567 314.795 -226.233
C 348.431 311.389 -225.417
C 352.132 310.474 -225.079
C 354.678 310.039 -224.209
C 359.627 311.384 -223.409
C 362.907 308.878 -224.684
C 365.180 304.448 -226.247
C 367.856 303.336 -225.395
C 370.656 302.767 -223.946
C 374.189 302.153 -222.668
C 376.399 300.805 -221.492
C 379.125 298.961 -219.389
C 382.895 297.644 -217.439
C 385.198 296.776 -217.298
C 387.888 293.818 -216.361
C 390.984 293.067 -216.367
C 394.820 292.556 -216.703
C 396.814 290.544 -216.143
C 399.558 289.242 -218.423
C 400.421 289.929 -222.153
C 402.310 290.404 -224.818
C 405.540 292.014 -225.631
C 408.329 291.995 -227.683
C 411.978 292.309 -228.358
C 415.316 291.552 -228.939
C 417.201 293.540 -229.070
C 418.200 296.502 -231.607
C 421.875 297.341 -232.962
C 425.177 297.691 -234.734
C 428.686 297.625 -236.407
C 431.318 297.635 -239.173
C 434.384 299.881 -239.466
C 438.074 300.244 -240.868
C 441.151 299.392 -242.487
C 445.305 300.329 -242.875
C 448.665 300.713 -243.446
C 451.751 301.343 -244.476
C 454.154 302.661 -246.702
C 457.650 303.531 -245.509
C 460.668 304.916 -245.545
C 462.146 307.638 -246.920
C 464.743 309.555 -249.322
C 467.370 312.101 -250.350
C 469.910 314.428 -250.575
C 471.283 316.794 -251.239
C 475.083 318.127 -253.478
C 475.619 322.429 -254.750
C 478.147 323.848 -256.946
C 481.839 327.269 -255.899
C 481.489 331.448 -257.144
C 483.025 332.676 -260.712
C 482.066 336.277 -259.910
C 483.843 339.481 -261.066
C 484.590 341.549 -263.167
C 485.000 343.093 -264.798
C 485.554 344.645 -268.642
C 486.936 347.078 -271.916
C 488.974 348.430 -275.149
C 490.960 350.692 -278.486
C 493.636 352.956 -279.315
C 496.752 355.456 -279.140
C 498.182 357.698 -280.853
C 499.486 359.933 -282.708
C 500.305 362.669 -283.666
C 499.242 366.090 -284.202
C 499.173 369.264 -284.254
C 501.982 372.373 -285.396
C 504.392 375.360 -286.497
C 504.125 379.678 -286.753
C 504.145 382.905 -287.130
C 506.132 385.842 -287.216
C 507.485 388.903 -287.467
C 508.638 392.021 -287.514
C 510.580 394.530 -288.581
C 512.384 397.306 -288.985
C 514.193 400.103 -289.892
C 515.824 402.906 -290.236
C 517.648 405.580 -290.481
C 519.707 408.151 -290.687
C 521.323 410.921 -289.267
C 523.467 413.165 -287.778
C 525.659 415.819 -286.966
C 527.853 418.562 -287.040
C 529.929 420.463 -285.973
C 530.963 423.576 -283.610
C 533.538 425.749 -282.339
C 536.147 427.813 -280.942
C 538.611 429.518 -279.843
C 541.156 431.624 -278.626
C 543.590 433.423 -277.474
C 546.119 433.944 -274.956
C 548.163 433.721 -272.372
C 550.549 433.065 -270.517
C 553.574 432.481 -269.018
C 556.279 433.850 -266.581
C 558.842 432.768 -264.356
C 561.829 431.716 -262.627
C 564.433 430.815 -260.850
C 567.469 429.487 -258.960
C 569.423 428.881 -257.046
C 571.050 427.167 -254.766
C 572.696 425.483 -252.130
C 573.917 422.459 -250.436
C 574.764 419.993 -249.017
C 576.286 417.052 -247.434
C 577.390 414.578 -246.076
C 576.343 411.999 -242.968
C 576.287 409.234 -240.512
C 576.544 405.695 -240.406
C 577.013 402.741 -238.756
C 576.664 399.968 -237.574
C 575.604 397.292 -235.923
C 574.093 393.987 -236.099
C 573.252 391.175 -233.773
C 573.202 387.774 -232.717
C 570.880 385.253 -231.844
C 569.950 382.599 -229.700
C 568.081 379.567 -230.496
C 566.435 376.403 -230.321
C 564.648 374.340 -229.080
C 563.013 371.658 -228.150
C 560.097 369.059 -227.913
C 557.596 366.832 -229.222
C 555.129 365.093 -228.860
C 552.224 363.453 -229.606
C 550.568 360.610 -230.472
C 546.257 360.666 -231.111
C 542.419 359.164 -231.213
C 539.959 359.279 -233.925
C 537.269 358.231 -235.270
C 534.098 358.477 -237.038
C 531.200 358.504 -237.807
C 528.102 358.823 -239.362
C 525.938 359.561 -241.500
C 523.595 359.555 -244.116
C 520.024 360.677 -245.048
C 516.505 361.256 -246.357
C 514.890 363.590 -248.310
C 512.636 366.646 -249.309
C 510.788 368.480 -251.172
C 508.718 369.977 -253.476
C 506.685 372.030 -255.108
C 504.948 374.763 -255.909
C 503.606 377.439 -257.450
C 502.865 379.850 -259.557
C 500.363 382.665 -260.811
C 498.633 384.660 -262.988
C 498.928 388.526 -263.454
C 498.153 392.368 -263.622
C 499.068 395.035 -265.459
C 499.085 398.021 -267.237
C 499.531 401.228 -267.848
C 499.797 404.640 -268.137
C 500.166 407.915 -269.310
C 501.670 410.737 -269.792
C 502.778 413.700 -271.721
C 504.207 416.946 -271.136
C 504.838 420.962 -270.210
C 507.607 423.414 -269.093
C 509.784 425.714 -269.141
C 511.785 428.339 -268.456
C 514.164 430.554 -267.876
C 516.404 432.856 -265.758
C 518.452 433.867 -263.677
C 520.536 434.821 -261.610
C 523.099 436.416 -260.149
C 526.505 438.030 -259.848
C 528.553 438.294 -256.746
C 530.966 439.890 -254.788
C 533.878 439.400 -253.230
C 536.139 439.597 -250.071
C 539.639 440.565 -249.141
C 542.054 441.248 -247.258
C 544.482 440.515 -245.070
C 546.798 439.533 -242.863
C 549.995 438.462 -241.882
C 551.629 437.660 -238.947
C 553.723 437.689 -235.408
C 555.465 435.983 -233.777
C 558.003 433.740 -231.768
C 559.957 432.400 -229.942
C 562.057 430.203 -227.884
C 562.996 428.229 -225.494
C 564.059 425.709 -223.869
C 564.578 422.745 -222.561
C 564.896 419.911 -220.932
C 565.308 416.546 -219.653
C 565.884 413.548 -218.295
C 565.872 410.597 -217.115
C 563.873 407.489 -215.649
C 563.848 404.272 -214.679
C 563.954 401.296 -213.310
C 563.060 398.901 -211.431
C 561.572 395.879 -209.563
C 559.271 393.782 -209.884
C 557.436 390.842 -209.796
C 554.819 388.766 -209.308
C 552.672 385.570 -209.420
C 550.418 383.150 -209.404
C 546.692 382.126 -208.093
C 544.588 380.296 -208.058
C 541.093 378.270 -209.138
C 538.717 376.430 -209.466
C 536.020 374.271 -209.229
C 533.023 372.772 -209.049
C 530.105 371.380 -209.867
C 527.945 369.644 -211.854
C 525.273 368.340 -213.420
C 523.008 367.005 -215.289
C 520.054 365.806 -216.847
C 517.817 364.253 -218.751
C 515.150 363.099 -219.975
C 511.742 362.735 -221.210
C 509.356 360.830 -222.364
C 506.024 361.060 -223.464
C 503.358 360.149 -228.471
C 498.942 361.152 -228.340
C 495.760 359.630 -229.110
C 492.718 359.652 -231.060
C 489.633 359.404 -232.112
C 487.786 356.562 -235.340
C 485.357 356.189 -237.353
C 482.615 358.159 -239.145
C 479.542 358.246 -240.564
C 477.266 357.419 -240.566
C 474.276 356.950 -242.087
C 471.448 355.269 -244.230
C 469.045 354.706 -245.294
C 466.406 352.322 -245.213
C 464.404 352.047 -245.841
C 462.624 350.586 -244.362
C 460.389 348.908 -242.094
C 461.661 345.811 -242.604
C 460.832 343.153 -242.782
C 458.930 340.891 -243.111
C 457.281 339.504 -246.024
C 453.702 339.713 -247.351
C 451.185 338.630 -248.942
C 447.943 339.468 -251.838
C 445.119 339.932 -252.714
C 442.186 339.109 -252.128
C 439.394 338.403 -252.571
C 436.793 338.600 -252.639
C 433.958 336.939 -254.359
C 430.720 337.193 -254.387
C 427.932 339.126 -255.424
C 424.957 340.480 -256.188
C 421.947 341.807 -256.665
C 419.425 343.054 -258.478
C 416.734 344.628 -259.664
C 413.945 345.908 -261.246
C 411.228 347.387 -262.276
C 408.665 349.059 -263.360
C 406.224 350.923 -264.565
C 403.813 353.447 -264.207
C 401.965 356.350 -264.165
C 399.609 358.944 -264.647
C 397.027 361.018 -265.817
C 395.446 363.565 -266.094
C 392.810 366.247 -264.609
C 391.024 369.349 -265.009
C 389.367 372.536 -265.341
C 388.008 375.379 -265.847
C 386.277 378.415 -266.278
C 384.833 381.279 -266.716
C 384.868 384.856 -266.253
C 385.616 387.984 -265.505
C 386.698 390.880 -265.576
C 387.693 394.075 -266.312
C 386.889 397.864 -265.948
C 388.460 401.060 -265.874
C 389.950 404.296 -266.447
C 391.275 407.281 -266.734
C 393.065 410.612 -267.235
C 394.081 413.212 -266.990
C 396.226 415.614 -266.352
C 398.400 418.251 -265.444
C 401.720 419.793 -265.129
C 404.424 420.957 -264.751
C 407.664 422.681 -264.700
C 410.383 424.009 -264.530
C 413.348 424.683 -261.673
C 416.455 425.717 -259.952
C 419.975 425.473 -260.334
C 423.175 426.409 -259.585
C 426.071 426.445 -258.683
C 428.903 426.220 -256.969
C 432.042 424.449 -256.463
C 435.127 424.782 -254.366
C 438.642 424.887 -253.801
C 441.122 423.224 -251.907
C 444.018 423.400 -249.884
C 446.769 421.015 -249.620
C 449.814 419.371 -248.744
C 451.933 418.416 -246.851
C 454.624 417.302 -245.348
C 457.045 414.779 -243.593
C 458.884 411.705 -243.274
C 460.504 409.733 -241.622
C 461.827 406.765 -240.562
C 464.394 404.533 -240.468
C 463.975 400.769 -238.312
C 465.207 397.474 -236.161
C 464.519 393.926 -236.764
C 465.178 390.853 -236.253
C 464.466 387.332 -235.667
C 464.142 384.596 -234.485
C 463.396 381.272 -233.771
C 462.202 378.392 -234.051
C 461.656 374.977 -234.660
C 460.186 371.771 -233.097
C 459.196 368.301 -231.908
C 456.491 366.193 -232.244
C 453.186 364.261 -231.376
C 450.973 361.953 -231.541
C 449.010 359.157 -231.944
C 446.608 356.873 -231.795
C 443.682 355.420 -231.118
C 440.722 353.824 -231.269
C 437.970 352.322 -232.256
C 434.846 350.006 -231.456
C 432.434 347.625 -231.925
C 428.568 348.133 -232.138
C 424.706 347.976 -231.461
C 421.846 347.976 -233.233
C 418.624 347.351 -234.378
C 415.395 347.796 -234.855
C 412.002 348.322 -234.949
C 408.612 348.379 -235.813
C 405.847 349.678 -236.872
C 402.691 349.816 -238.808
C 399.670 351.758 -238.949
C 395.894 353.389 -238.264
C 393.820 356.590 -238.880
C 391.679 358.604 -240.058
C 389.320 360.966 -240.525
C 387.371 363.504 -241.343
C 385.570 366.869 -240.861
C 385.024 369.876 -240.403
C 384.534 372.895 -239.982
C 383.347 376.017 -240.276
C 382.010 379.108 -241.996
C 382.360 382.621 -240.801
C 381.240 385.924 -240.614
C 382.144 389.079 -241.225
C 382.582 392.783 -240.124
C 381.987 396.233 -241.464
C 381.755 399.362 -241.414
C 382.968 402.481 -241.257
C 384.422 405.486 -241.037
C 385.826 408.435 -242.327
C 387.176 411.367 -241.101
C 387.828 415.145 -239.613
C 389.872 417.250 -239.554
C 392.552 420.129 -239.735
C 394.278 422.570 -239.622
C 396.893 425.142 -239.490
C 399.271 427.032 -238.366
C 402.074 428.482 -237.964
C 405.233 429.248 -237.514
C 408.301 430.070 -236.678
C 411.843 430.678 -236.221
C 415.046 431.516 -235.770
C 418.139 431.791 -235.093
C 421.311 430.653 -232.983
C 424.633 430.753 -232.485
C 427.787 431.231 -231.735
C 430.387 431.312 -229.920
C 433.569 430.830 -227.801
C 435.445 428.527 -226.819
C 438.245 426.715 -225.875
C 440.209 424.651 -224.063
C 443.212 422.435 -223.106
C 445.462 420.325 -221.917
C 446.450 418.037 -218.685
C 448.131 416.140 -217.522
C 449.747 412.452 -216.394
C 451.365 410.122 -215.349
C 453.366 407.834 -213.690
C 454.689 405.371 -211.836
C 455.756 402.385 -210.802
C 457.025 399.242 -211.180
C 457.902 396.012 -210.876
C 458.788 392.916 -211.064
C 459.546 389.485 -210.571
C 460.643 386.358 -210.822
C 461.427 383.359 -210.241
C 461.384 379.886 -209.143
C 462.937 377.042 -208.745
C 462.334 373.795 -207.538
C 461.683 370.614 -208.867
C 461.809 368.305 -208.107
C 463.078 365.184 -208.298
C 462.383 362.633 -207.943
C 462.582 359.643 -206.141
C 463.097 357.248 -204.545
C 464.813 354.734 -201.629
C 464.048 351.337 -200.517
C 464.779 348.681 -198.050
C 465.153 348.985 -192.693
C 462.606 346.271 -191.764
C 460.856 343.412 -190.438
C 458.524 341.086 -188.196
C 457.060 340.135 -185.016
C 453.598 337.301 -184.919
C 450.770 334.948 -185.158
C 449.656 331.878 -184.448
C 446.703 330.100 -182.177
C 444.347 326.271 -181.807
C 439.816 324.661 -181.390
C 439.307 320.321 -180.577
C 436.194 319.213 -178.381
C 435.187 316.077 -176.628
C 433.514 314.815 -174.166
C 431.601 312.570 -174.416
C 429.376 309.713 -172.861
C 428.774 305.996 -170.801
C 426.446 305.939 -166.699
C 424.570 303.871 -163.955
C 422.931 303.045 -161.130
C 421.909 302.835 -157.886
C 421.189 301.307 -154.069
C 420.930 299.839 -150.884
C 419.256 300.070 -148.420
C 418.367 301.080 -144.680
C 418.358 302.602 -140.799
C 417.454 302.006 -137.669
C 415.037 300.931 -133.942
C 411.153 301.168 -131.367
C 409.507 300.111 -128.754
C 408.401 299.936 -125.692
C 407.097 299.876 -122.550
C 407.451 301.297 -119.013
C 406.116 301.921 -114.985
C 407.935 302.581 -111.882
C 409.664 304.399 -108.676
C 412.005 305.464 -105.804
C 411.901 306.614 -102.186
C 410.091 307.613 -99.168
C 409.262 305.542 -96.511
C 412.418 308.989 -94.501
C 414.557 308.292 -92.245
C 415.934 307.584 -89.555
C 416.457 306.792 -86.839
C 420.165 307.751 -84.158
C 419.445 305.799 -80.546
C 419.359 306.175 -77.376
C 419.191 306.171 -73.494
C 417.542 305.822 -70.085
C 416.276 306.226 -66.731
C 415.472 306.250 -63.891
C 416.716 305.135 -59.720
C 416.464 303.779 -56.418
C 416.003 301.188 -53.627
C 414.768 299.031 -52.063
C 416.488 297.011 -49.871
C 419.395 296.928 -46.226
C 422.271 298.190 -41.424
C 423.742 299.906 -38.497
C 422.460 299.369 -34.171
C 423.353 298.105 -31.675
C 424.334 296.091 -28.892
C 425.413 293.448 -27.380
C 425.186 290.448 -24.721
C 426.260 285.853 -23.548
C 429.334 284.417 -24.544
C 431.885 280.370 -25.580
C 435.539 281.006 -23.834
C 438.959 278.243 -23.866
C 440.907 278.160 -21.927
C 442.805 275.902 -19.807
C 442.672 272.537 -17.895
C 442.807 269.269 -17.154
C 445.322 266.775 -16.876
C 447.160 263.649 -15.912
C 448.595 261.344 -14.317
C 450.209 259.201 -13.774
C 452.616 257.720 -12.068
C 455.052 256.653 -14.754
C 457.445 254.931 -15.635
C 459.302 252.055 -14.879
C 462.003 248.600 -14.136
C 465.578 247.541 -14.840
C 468.908 245.970 -15.427
C 471.165 244.391 -15.267
C 474.248 244.114 -15.550
C 475.689 241.165 -15.414
C 479.024 239.092 -15.972
C 482.828 238.857 -16.077
C 483.667 234.860 -15.340
C 487.190 234.446 -16.764
C 490.750 234.280 -17.089
C 494.331 232.620 -16.640
C 497.296 231.767 -16.507
C 499.989 229.571 -17.053
C 503.948 230.564 -19.791
C 507.940 229.773 -20.576
C 510.551 229.341 -23.545
C 512.474 227.681 -25.338
C 515.418 226.597 -24.822
C 518.471 226.365 -26.647
C 522.361 226.970 -27.379
C 524.413 226.290 -30.067
C 526.919 224.519 -33.026
C 530.122 222.350 -30.749
C 533.156 220.260 -30.755
C 537.563 223.022 -31.318
C 541.271 222.005 -32.852
C 544.860 221.638 -32.599
C 548.748 222.799 -34.305
C 551.647 221.778 -33.623
C 554.595 221.207 -33.455
C 557.739 221.128 -32.639
C 561.053 220.551 -33.764
C 564.355 220.201 -34.261
C 567.625 219.668 -34.533
C 570.683 220.119 -35.814
C 573.852 219.901 -36.833
C 577.126 220.173 -37.896
C 580.266 219.913 -38.737
C 583.315 219.550 -39.790
C 586.318 219.133 -41.091
C 589.128 217.148 -41.774
C 591.558 215.100 -43.098
C 594.504 213.654 -44.416
C 597.684 213.067 -45.789
C 599.840 211.491 -47.177
C 602.673 208.606 -47.126
C 605.180 206.727 -48.902
C 607.572 204.736 -50.728
C 609.634 203.105 -52.537
C 612.079 201.293 -54.307
C 614.214 199.601 -56.058
C 614.926 196.732 -58.125
C 614.796 193.964 -59.920
C 614.462 191.928 -62.225
C 614.416 190.150 -65.153
C 615.995 187.220 -67.168
C 615.237 184.858 -69.723
C 614.698 182.923 -72.721
C 614.198 180.970 -75.306
C 613.380 178.909 -78.411
C 612.975 176.863 -80.282
C 611.370 174.654 -82.104
C 609.738 172.088 -83.907
C 606.880 170.687 -85.743
C 604.505 169.526 -87.095
C 601.820 168.184 -89.207
C 599.513 167.053 -90.814
C 596.272 164.492 -90.232
C 593.211 162.470 -90.708
C 589.885 162.823 -91.896
C 586.911 161.552 -92.997
C 583.983 160.820 -93.304
C 580.889 159.705 -92.864
C 577.387 160.529 -92.317
C 574.106 158.741 -92.064
C 570.675 158.182 -92.838
C 567.541 157.971 -91.213
C 564.418 156.352 -90.848
C 561.190 157.793 -89.939
C 557.731 158.270 -89.195
C 555.107 157.565 -87.928
C 551.982 157.233 -86.999
C 548.731 157.733 -84.880
C 546.197 159.648 -83.193
C 543.858 159.848 -81.263
C 541.687 161.180 -78.982
C 538.705 162.637 -78.233
C 537.780 163.807 -74.138
C 535.398 164.607 -70.869
C 535.341 167.569 -68.715
C 533.890 169.379 -66.533
C 533.621 171.487 -63.579
C 533.046 172.609 -60.858
C 532.829 174.488 -57.937
C 533.345 176.762 -55.848
C 533.187 179.632 -53.830
C 533.513 180.849 -50.184
C 533.397 182.504 -46.767
C 535.541 184.306 -44.760
C 538.053 185.151 -41.864
C 539.648 186.964 -39.760
C 540.939 189.283 -37.572
C 542.656 190.862 -35.212
C 544.958 191.492 -32.882
C 547.428 192.807 -31.009
C 549.892 194.636 -29.833
C 552.155 195.798 -26.785
C 553.985 197.881 -24.780
C 557.822 197.766 -24.064
C 561.317 197.497 -22.302
C 564.397 198.814 -22.623
C 567.545 200.144 -21.992
C 570.816 200.244 -21.611
C 574.184 200.020 -20.973
C 577.595 200.672 -20.549
C 580.744 200.561 -21.276
C 584.171 201.903 -21.709
C 587.526 200.697 -22.157
C 591.359 199.150 -21.602
C 594.206 197.360 -23.502
C 596.955 196.810 -24.976
C 599.847 195.518 -26.130
C 602.461 194.337 -27.767
C 604.864 191.651 -29.112
C 605.996 189.205 -30.624
C 607.085 186.776 -32.187
C 609.006 184.793 -34.090
C 611.353 183.838 -36.897
C 611.601 180.493 -38.521
C 613.403 178.041 -40.236
C 613.409 176.206 -43.025
C 613.638 172.787 -44.866
C 615.286 171.292 -47.882
C 616.231 169.039 -49.851
C 615.778 166.681 -52.188
C 615.057 164.354 -54.481
C 614.677 163.129 -57.750
C 613.833 160.149 -59.277
C 613.796 156.402 -60.970
C 612.336 154.813 -62.957
C 610.502 152.827 -65.820
C 609.411 150.969 -67.896
C 607.502 148.983 -70.322
C 605.457 146.790 -71.546
C 603.051 145.407 -73.101
C 600.137 144.467 -74.281
C 597.243 143.219 -75.207
C 593.926 142.377 -76.395
C 590.986 141.385 -77.636
C 587.973 140.636 -78.315
C 584.262 139.883 -77.105
C 581.026 139.379 -77.862
C 577.987 138.433 -78.644
C 575.165 137.034 -78.267
C 571.597 135.808 -77.488
C 569.073 136.708 -75.873
C 565.793 137.264 -74.896
C 563.073 137.408 -72.900
C 559.505 138.235 -71.710
C 556.628 138.843 -70.197
C 554.494 138.173 -66.783
C 552.214 138.662 -65.254
C 549.582 140.450 -62.540
C 547.285 141.332 -60.784
C 544.508 141.743 -58.756
C 542.294 142.157 -56.270
C 540.369 143.526 -53.916
C 538.502 145.995 -52.483
C 536.849 148.055 -50.406
C 535.318 150.365 -48.756
C 533.692 152.439 -46.379
C 531.966 154.810 -44.817
C 530.399 156.514 -42.675
C 529.400 158.213 -39.612
C 527.176 159.915 -37.935
C 526.741 161.390 -34.773
C 525.521 165.039 -33.431
C 523.703 167.023 -29.851
C 523.820 168.682 -26.562
C 523.814 168.901 -23.904
C 523.532 169.232 -19.639
C 522.368 168.089 -16.775
C 521.247 168.317 -13.734
C 521.658 167.286 -10.365
C 521.595 166.721 -7.057
C 521.257 166.084 -3.812
C 522.261 165.926 -0.623
C 522.739 165.266 2.612
C 523.447 165.033 5.983
C 523.751 164.410 9.169
C 524.214 163.606 12.280
C 524.885 162.650 15.366
C 524.373 160.528 18.111
C 524.458 158.086 20.536
C 524.727 156.188 23.508
C 525.374 155.045 26.767
C 525.740 153.009 28.953
C 524.193 150.372 31.598
C 524.748 147.895 34.153
C 525.314 145.297 36.592
C 526.051 143.038 38.722
C 526.634 140.625 41.219
C 527.284 138.334 43.412
C 527.896 134.857 44.155
C 528.396 131.596 44.042
C 529.682 128.791 43.816
C 531.605 125.959 43.951
C 532.048 122.439 45.547
C 533.473 119.239 44.905
C 535.450 116.241 44.548
C 537.042 113.398 44.189
C 539.095 110.245 43.558
C 539.992 107.612 43.219
C 540.912 104.866 41.674
C 541.670 101.802 40.079
C 543.074 99.800 37.336
C 544.085 98.213 35.041
C 545.744 96.148 32.500
C 546.990 94.480 30.298
C 545.772 92.430 26.874
C 545.713 90.431 23.763
C 547.305 90.299 20.593
C 548.110 88.722 17.671
C 548.414 87.964 14.749
C 547.902 87.169 11.568
C 548.137 88.189 8.083
C 547.540 86.707 4.696
C 548.393 85.918 1.329
C 547.185 86.438 -1.954
C 546.538 85.155 -5.185
C 546.668 86.882 -8.398
C 546.577 87.666 -11.880
C 545.433 87.583 -14.650
C 544.805 87.704 -17.863
C 543.457 89.077 -21.270
C 543.000 91.549 -23.841
C 541.597 92.560 -26.340
C 540.323 94.745 -28.641
C 540.577 96.417 -31.594
C 537.457 99.191 -32.841
C 535.094 101.304 -35.478
C 534.368 104.894 -35.573
C 533.300 107.463 -37.122
C 531.524 110.610 -37.554
C 529.588 112.766 -38.324
C 527.742 115.691 -38.714
C 526.729 118.619 -38.272
C 526.101 122.069 -38.460
C 523.265 124.686 -38.419
C 520.867 127.610 -38.769
C 519.553 130.056 -36.729
C 517.000 131.997 -34.464
C 515.663 134.499 -32.978
C 514.494 137.501 -31.774
C 512.816 139.896 -30.205
C 510.709 141.408 -28.107
C 509.280 143.351 -25.758
C 508.694 145.474 -23.319
C 506.161 147.768 -21.298
C 504.998 150.473 -19.554
C 503.875 150.619 -15.817
C 501.781 151.064 -12.529
C 502.270 152.091 -9.362
C 501.894 153.525 -6.219
C 501.225 153.734 -2.999
C 500.181 153.755 0.272
C 499.684 154.482 3.658
C 499.945 154.042 6.851
C 500.506 155.042 10.375
C 500.041 153.718 13.684
C 498.475 152.495 17.350
C 499.140 150.043 20.260
C 499.942 148.897 23.102
C 500.132 147.208 26.014
C 500.836 145.423 28.701
C 500.681 142.393 31.066
C 500.917 139.527 32.197
C 501.211 136.655 33.290
C 501.902 134.038 35.270
C 503.788 131.977 37.818
C 503.854 128.256 38.030
C 504.197 125.292 39.845
C 505.965 122.465 40.016
C 506.200 118.589 40.225
C 508.131 115.957 42.069
C 508.880 113.079 43.069
C 510.076 109.970 42.709
C 511.274 106.910 42.081
C 513.771 104.444 41.949
C 514.022 101.110 41.087
C 514.017 96.998 41.000
C 515.325 94.746 39.650
C 517.303 91.773 37.990
C 518.539 89.235 37.000
C 520.131 86.445 35.223
C 520.565 83.967 33.184
C 521.672 82.092 30.864
C 522.678 80.783 28.029
C 523.326 79.298 25.171
C 524.424 78.079 21.941
C 525.467 76.697 19.084
C 526.109 75.771 16.112
C 525.119 75.632 12.264
C 525.958 74.899 9.093
C 526.616 73.751 6.095
C 526.015 72.669 3.174
C 525.205 71.920 -0.517
C 524.395 73.439 -3.129
C 524.105 74.389 -6.450
C 522.662 75.381 -9.338
C 522.323 76.671 -12.951
C 521.525 77.886 -15.921
C 518.400 78.719 -18.410
C 517.472 79.826 -20.795
C 516.045 82.610 -23.570
C 515.075 84.168 -25.971
C 513.719 85.417 -28.903
C 511.886 86.852 -31.320
C 510.534 89.098 -33.382
C 510.461 91.961 -35.233
C 509.613 94.717 -36.959
C 509.241 97.522 -38.507
C 508.125 100.414 -40.234
C 507.878 103.241 -41.964
C 506.816 105.698 -43.630
C 504.854 108.527 -44.821
C 504.285 110.798 -47.096
C 502.079 113.457 -47.749
C 499.625 115.902 -49.655
C 497.242 118.994 -49.837
C 495.655 122.246 -51.468
C 495.760 125.562 -54.537
C 494.134 128.400 -56.066
C 492.684 131.607 -56.002
C 491.905 133.714 -58.926
C 494.079 136.355 -61.242
C 494.525 138.035 -63.779
C 494.968 140.213 -67.281
C 495.157 142.680 -70.407
C 497.917 145.426 -72.114
C 500.122 147.654 -74.679
C 501.276 147.790 -77.350
C 503.711 149.280 -80.370
C 504.772 150.966 -82.937
C 505.459 150.900 -86.416
C 506.219 151.447 -89.640
C 507.230 152.077 -92.743
C 506.895 152.291 -96.067
C 507.285 152.434 -99.376
C 507.246 152.811 -102.808
C 507.743 153.068 -106.020
C 508.221 153.074 -109.231
C 508.628 152.836 -112.497
C 510.641 152.282 -115.316
C 512.353 151.050 -118.036
C 513.644 150.286 -121.239
C 514.206 149.968 -124.692
C 515.421 148.818 -127.194
C 518.546 148.434 -129.730
C 519.929 146.943 -132.702
C 521.366 145.318 -135.586
C 522.426 143.769 -138.167
C 523.741 142.294 -141.081
C 524.895 140.788 -143.704
C 526.657 137.979 -145.125
C 528.277 135.154 -145.668
C 528.993 132.199 -146.235
C 529.269 128.959 -147.316
C 531.281 126.457 -149.512
C 532.088 122.999 -149.783
C 532.372 119.461 -150.436
C 532.859 116.262 -150.962
C 533.150 112.483 -151.400
C 534.048 109.850 -151.730
C 534.868 106.772 -150.937
C 536.005 103.529 -150.104
C 535.856 100.403 -148.178
C 535.805 97.949 -146.509
C 535.519 94.687 -144.851
C 535.346 92.063 -143.345
C 537.190 90.209 -140.095
C 538.137 87.818 -137.435
C 536.636 85.900 -134.853
C 536.670 83.393 -132.533
C 536.586 81.802 -129.950
C 537.130 80.577 -126.915
C 535.936 80.230 -123.495
C 536.950 78.467 -120.351
C 536.410 76.412 -117.493
C 536.668 76.566 -113.969
C 537.615 75.028 -110.928
C 536.093 75.363 -107.628
C 535.298 75.024 -104.164
C 535.937 74.824 -101.241
C 536.000 74.359 -97.999
C 535.826 75.214 -94.184
C 534.367 76.641 -91.223
C 534.558 77.509 -88.316
C 533.943 79.259 -85.445
C 532.388 79.556 -82.433
C 532.956 83.119 -79.990
C 533.195 85.343 -76.526
C 531.523 88.489 -75.675
C 530.591 90.632 -73.511
C 529.973 93.945 -72.136
C 530.056 96.491 -70.554
C 529.635 99.684 -69.235
C 528.654 102.640 -68.925
C 526.983 105.597 -68.032
C 527.568 109.243 -66.915
C 527.580 112.764 -65.490
C 527.307 115.979 -66.700
C 528.334 119.579 -67.882
C 527.983 122.691 -68.549
C 527.161 126.012 -68.912
C 527.151 129.261 -69.587
C 528.079 132.228 -70.794
C 528.240 135.211 -72.349
C 527.646 137.874 -74.180
C 528.411 141.664 -75.078
C 527.827 144.906 -76.004
C 529.016 146.729 -79.247
C 530.726 149.209 -81.761
C 530.054 150.623 -84.739
C 529.800 152.837 -87.406
C 530.540 154.300 -90.264
C 531.695 155.848 -93.104
C 531.999 157.659 -96.082
C 532.417 158.083 -99.260
C 531.744 159.535 -102.603
C 533.287 159.729 -105.843
C 535.661 160.733 -109.121
C 536.981 159.300 -112.456
C 537.379 158.772 -115.554
C 538.595 158.196 -118.645
C 539.448 157.189 -121.672
C 541.705 155.625 -124.366
C 543.421 153.611 -125.961
C 545.092 151.548 -127.537
C 546.393 149.707 -130.019
C 546.484 147.770 -133.266
C 548.762 144.935 -134.078
C 550.531 142.980 -136.369
C 550.929 139.844 -137.443
C 553.173 136.791 -138.321
C 553.505 134.189 -141.000
C 554.816 131.834 -142.606
C 555.776 128.658 -143.071
C 556.673 125.441 -143.273
C 556.248 122.078 -144.191
C 558.026 119.127 -143.968
C 560.570 115.947 -144.539
C 560.803 113.081 -143.953
C 560.928 109.190 -143.362
C 561.434 106.249 -143.147
C 561.733 102.687 -142.315
C 562.710 99.952 -140.881
C 562.760 97.216 -139.260
C 562.481 94.823 -137.031
C 562.588 92.496 -134.716
C 562.138 90.008 -132.121
C 561.873 87.533 -129.892
C 561.625 85.605 -127.378
C 562.061 84.967 -123.478
C 561.519 83.018 -120.794
C 561.393 80.903 -118.294
C 562.213 79.583 -115.529
C 562.905 78.417 -111.922
C 562.308 79.303 -108.982
C 561.582 79.251 -105.592
C 561.774 80.015 -102.308
C 560.844 80.168 -98.574
C 560.387 80.711 -95.344
C 562.028 82.431 -92.027
C 561.803 83.132 -89.337
C 560.883 85.297 -85.880
C 560.409 86.364 -83.092
C 560.369 87.263 -79.748
C 560.640 88.726 -76.740
C 560.074 90.637 -74.066
C 558.154 92.350 -71.828
C 556.916 94.460 -69.524
C 555.298 96.387 -67.506
C 554.183 98.755 -65.109
C 552.434 100.574 -62.947
C 551.554 102.594 -60.692
C 551.195 105.552 -58.596
C 549.981 106.973 -55.919
C 549.976 110.093 -54.298
C 547.601 113.008 -53.022
C 546.884 114.828 -49.775
C 545.937 116.759 -48.057
C 544.760 119.292 -45.384
C 544.968 123.634 -45.048
C 544.656 125.292 -44.104
C 542.794 127.402 -41.727
C 542.659 129.156 -39.932
C 540.098 130.910 -36.850
C 540.973 134.280 -34.700
C 540.658 136.555 -31.767
C 541.842 139.862 -31.266
C 543.664 143.320 -30.620
C 544.976 145.999 -29.316
C 546.795 148.873 -27.458
C 546.912 152.436 -25.843
C 548.762 154.487 -25.721
C 549.894 157.017 -23.845
C 551.945 158.751 -22.985
C 554.271 161.867 -23.802
C 556.004 165.649 -23.035
C 557.349 167.590 -21.715
C 557.852 169.251 -19.160
C 559.862 172.076 -17.284
C 560.672 173.933 -15.006
C 561.640 175.662 -12.512
C 562.016 177.769 -10.859
C 561.904 180.905 -9.361
C 561.032 182.648 -6.245
C 561.589 185.662 -5.868
C 562.370 188.181 -4.402
C 564.052 191.117 -2.489
C 569.335 191.309 -1.775
C 569.399 195.380 0.682
C 570.565 196.925 1.824
C 571.869 200.031 2.763
C 572.366 202.563 4.729
C 575.560 204.852 6.886
C 576.360 207.282 10.177
C 578.798 209.160 10.964
C 579.809 211.159 12.266
C 581.295 213.988 12.075
C 580.965 215.696 9.783
C 582.839 217.921 9.893
C 584.458 220.379 6.281
C 586.988 221.350 3.130
C 589.641 223.076 1.736
C 591.711 224.140 -0.279
C 593.772 225.888 -2.209
C 596.639 226.777 -4.159
C 599.676 230.369 -4.792
C 600.485 229.633 -8.393
C 600.244 229.751 -11.349
C 601.417 229.224 -14.972
C 601.053 229.840 -18.616
C 601.230 229.098 -22.120
C 600.939 230.611 -25.132
C 601.638 234.024 -28.157
C 603.021 235.699 -30.720
C 606.186 237.011 -31.768
C 608.807 237.966 -33.685
C 611.432 239.226 -35.993
C 612.905 239.253 -39.680
C 615.509 239.500 -42.974
C 617.566 239.884 -45.543
C 618.348 241.764 -48.840
C 619.262 244.071 -50.517
C 621.334 245.616 -51.644
C 623.232 247.437 -53.889
C 624.310 247.939 -57.795
C 624.948 248.775 -60.155
C 628.351 248.380 -61.928
C 630.570 249.135 -63.792
C 632.241 248.621 -67.885
C 633.835 249.275 -69.901
C 632.679 249.966 -73.987
C 635.685 248.658 -75.228
C 636.643 249.067 -77.859
C 637.919 248.432 -80.098
C 638.528 248.638 -82.493
C 642.495 248.658 -84.793
C 643.115 250.592 -88.995
C 643.626 247.854 -90.996
C 643.294 245.234 -93.398
C 645.558 242.907 -95.496
C 643.643 241.571 -99.479
C 643.079 240.650 -103.661
C 641.962 239.361 -106.085
C 642.970 235.885 -105.925
C 644.647 233.712 -111.288
C 646.123 231.387 -114.372
C 646.185 228.459 -116.786
C 648.160 226.691 -118.665
C 649.116 223.427 -119.671
C 650.383 220.634 -121.034
C 651.899 217.961 -122.303
C 652.057 215.042 -123.934
C 652.824 212.042 -125.174
C 653.330 209.063 -126.845
C 654.234 206.188 -128.090
C 655.007 203.216 -129.142
C 655.615 200.104 -130.053
C 657.458 197.129 -129.809
C 658.719 194.001 -129.119
C 659.868 190.657 -129.185
C 660.597 187.328 -130.036
C 661.431 184.476 -129.551
C 664.306 181.728 -128.827
C 665.187 178.296 -128.179
C 666.045 174.888 -127.364
C 666.571 171.820 -126.660
C 667.392 168.454 -126.032
C 668.024 165.356 -125.337
C 668.482 162.782 -122.852
C 668.713 161.016 -120.071
C 668.085 159.258 -117.606
C 666.995 156.956 -115.314
C 667.898 153.774 -113.265
C 667.093 152.077 -110.239
C 665.830 150.047 -107.536
C 664.885 148.249 -104.963
C 663.497 146.320 -101.979
C 663.150 144.888 -99.595
C 662.413 144.314 -96.448
C 661.878 143.681 -93.011
C 660.137 144.208 -89.818
C 658.812 144.759 -87.220
C 656.917 144.999 -84.085
C 655.424 145.345 -81.470
C 655.878 147.408 -77.873
C 655.360 148.799 -74.485
C 652.890 150.528 -72.612
C 651.546 151.645 -69.676
C 650.479 153.377 -67.425
C 650.085 155.611 -65.004
C 648.500 158.702 -63.920
C 648.270 160.780 -60.813
C 646.560 162.619 -58.287
C 646.478 165.874 -56.907
C 646.300 167.953 -54.051
C 644.743 171.236 -53.708
C 643.511 174.335 -52.433
C 643.672 176.865 -50.834
C 643.170 179.635 -49.157
C 642.986 183.473 -48.419
C 642.011 186.876 -49.055
C 642.255 189.858 -48.519
C 642.184 193.231 -49.068
C 640.610 196.238 -48.823
C 642.447 199.837 -50.457
C 643.281 203.863 -50.765
C 643.115 206.043 -53.705
C 643.015 208.955 -54.990
C 643.802 211.585 -57.380
C 644.846 214.035 -58.757
C 645.761 216.548 -60.985
C 646.182 218.097 -63.672
C 645.927 220.239 -66.443
C 647.960 222.658 -68.657
C 649.394 225.359 -70.909
C 650.723 225.559 -74.082
C 653.376 225.822 -76.964
C 654.531 226.483 -79.877
C 655.329 227.548 -83.049
C 656.849 228.226 -85.920
C 659.133 228.222 -88.351
C 660.780 227.976 -91.276
C 661.644 227.418 -94.398
C 664.119 228.038 -97.439
C 665.154 228.536 -100.663
C 667.377 226.195 -102.860
C 670.277 224.734 -105.062
C 670.636 222.637 -107.669
C 671.691 221.108 -110.607
C 673.313 219.015 -112.567
C 675.338 216.935 -114.402
C 676.741 214.909 -116.886
C 677.645 212.139 -118.287
C 678.061 209.726 -121.069
C 679.867 206.707 -121.802
C 682.778 203.901 -122.823
C 683.668 200.167 -122.391
C 684.119 197.093 -123.008
C 685.274 193.933 -123.214
C 685.907 190.692 -123.214
C 687.500 187.407 -122.002
C 688.293 184.994 -120.241
C 689.022 182.584 -118.455
C 689.620 179.468 -117.370
C 689.183 175.725 -117.056
C 690.022 173.650 -114.077
C 690.963 170.621 -112.613
C 690.027 168.357 -110.346
C 690.745 166.138 -107.234
C 690.164 162.627 -106.055
C 690.445 160.105 -104.210
C 689.924 158.330 -101.417
C 689.301 156.784 -98.515
C 687.515 154.645 -96.378
C 687.747 153.514 -93.123
C 688.640 151.498 -89.652
C 687.500 150.871 -87.023
C 685.803 149.850 -83.619
C 684.911 148.830 -80.952
C 683.490 148.145 -77.638
C 682.977 148.277 -74.443
C 681.620 148.663 -71.592
C 680.059 149.770 -68.926
C 678.860 150.948 -66.103
C 677.066 152.366 -63.294
C 675.481 153.439 -60.556
C 674.125 154.989 -58.135
C 673.805 158.257 -55.893
C 672.160 159.979 -53.521
C 670.830 161.431 -50.902
C 670.667 163.356 -48.385
C 670.369 166.122 -45.720
C 669.918 169.213 -45.542
C 668.884 172.352 -44.494
C 669.042 175.637 -43.727
C 667.881 179.191 -42.800
C 667.370 182.396 -42.170
C 669.239 185.961 -41.500
C 669.063 188.716 -41.104
C 668.843 192.818 -41.891
C 668.599 195.830 -41.862
C 668.605 199.244 -41.284
C 669.176 202.548 -41.149
C 669.240 205.801 -41.882
C 668.063 208.699 -43.240
C 667.660 211.753 -44.582
C 666.870 214.508 -46.062
C 666.683 217.739 -47.518
C 665.712 220.594 -48.914
C 665.593 223.537 -50.041
C 666.373 226.660 -51.745
C 665.643 229.779 -52.379
C 666.861 232.501 -54.240
C 666.790 236.167 -54.020
C 666.141 239.398 -53.955
C 666.042 241.895 -53.944
C 664.894 245.006 -54.251
C 663.676 247.732 -54.579
C 661.764 250.939 -54.477
C 658.928 253.118 -55.705
C 656.551 255.620 -56.291
C 654.306 259.046 -57.135
C 652.404 261.251 -58.091
C 648.707 262.837 -59.205
C 647.772 266.034 -62.019
C 647.787 268.831 -63.708
C 646.982 271.519 -64.652
C 646.944 275.890 -63.242
C 644.211 278.150 -63.569
C 641.454 280.162 -62.054
C 640.160 282.989 -61.110
C 637.663 285.430 -61.730
C 635.502 287.998 -61.787
C 633.590 290.717 -61.849
C 630.698 292.403 -61.820
C 628.207 294.600 -62.123
C 625.412 296.626 -62.061
C 623.075 298.889 -62.289
C 620.694 301.048 -62.742
C 618.195 303.100 -63.400
C 616.902 305.994 -64.901
C 615.430 308.369 -66.911
C 613.394 310.864 -68.375
C 610.814 313.108 -69.180
C 609.260 315.017 -70.912
C 608.835 318.647 -72.641
C 606.938 320.826 -74.792
C 605.124 322.948 -77.078
C 603.365 324.645 -79.129
C 601.480 326.745 -81.235
C 599.743 328.551 -83.285
C 599.147 329.681 -86.658
C 599.194 330.208 -89.917
C 598.707 330.023 -92.966
C 597.513 329.698 -96.161
C 596.460 331.559 -99.411
C 596.196 331.100 -102.933
C 595.318 330.435 -106.370
C 594.704 329.971 -109.556
C 593.974 329.106 -113.200
C 593.826 329.040 -115.997
C 594.499 328.128 -119.078
C 595.355 327.375 -122.425
C 596.421 325.085 -125.094
C 597.424 323.250 -127.200
C 598.175 320.960 -129.969
C 598.952 319.064 -132.202
C 602.383 317.974 -134.310
C 604.758 316.354 -136.638
C 605.792 313.108 -137.634
C 607.370 310.952 -139.763
C 609.228 308.883 -140.977
C 611.855 307.160 -142.044
C 613.967 304.226 -141.624
C 616.867 302.606 -143.353
C 618.635 299.876 -144.805
C 621.701 298.150 -144.447
C 624.510 296.616 -145.952
C 626.440 293.743 -144.791
C 628.808 291.087 -144.508
C 631.538 289.858 -144.671
C 634.178 287.926 -144.838
C 637.344 285.958 -143.647
C 639.182 283.707 -141.529
C 641.802 282.526 -140.541
C 644.074 281.072 -138.441
C 645.742 278.322 -137.329
C 648.566 278.631 -134.025
C 651.862 277.652 -131.749
C 652.085 277.026 -128.147
C 653.655 275.868 -125.629
C 654.912 275.798 -122.215
C 656.618 275.869 -119.750
C 657.920 275.937 -116.523
C 658.051 276.066 -113.398
C 658.282 275.351 -109.967
C 660.035 276.447 -106.709
C 661.709 276.895 -103.329
C 661.012 278.497 -100.359
C 661.108 281.195 -97.509
C 660.802 282.399 -94.557
C 660.517 283.153 -91.214
C 660.411 284.665 -88.262
C 660.342 287.081 -85.963
C 659.569 289.121 -83.398
C 658.107 290.637 -80.875
C 658.319 293.047 -77.728
C 657.690 294.267 -74.593
C 655.928 297.616 -73.629
C 655.145 301.179 -72.183
C 652.521 302.841 -70.890
C 650.495 304.922 -68.981
C 648.754 307.593 -68.151
C 647.266 310.594 -67.393
C 645.234 313.127 -66.091
C 642.905 315.370 -66.132
C 639.986 317.249 -64.835
C 638.192 320.289 -65.508
C 636.939 324.260 -65.740
C 634.716 326.615 -67.847
C 632.309 328.463 -68.754
C 630.351 330.905 -70.007
C 628.185 332.886 -71.519
C 626.987 335.539 -74.034
C 626.334 337.012 -76.671
C 625.666 338.424 -79.334
C 624.078 340.143 -81.736
C 621.183 341.349 -83.847
C 621.368 342.517 -87.382
C 620.180 344.440 -90.044
C 619.074 344.237 -93.188
C 619.156 345.339 -96.917
C 616.768 346.175 -99.683
C 615.836 347.231 -102.487
C 615.535 347.095 -105.821
C 615.411 346.751 -109.147
C 613.949 345.764 -112.184
C 614.697 345.936 -115.550
C 615.179 347.045 -119.481
C 615.387 345.885 -122.167
C 615.398 344.280 -125.763
C 615.441 343.505 -128.653
C 615.791 342.012 -131.987
C 617.126 340.981 -134.752
C 618.105 339.148 -137.161
C 619.452 336.849 -139.076
C 621.091 334.814 -141.066
C 622.632 332.148 -142.975
C 623.976 329.831 -144.972
C 625.640 327.558 -146.445
C 629.002 325.476 -146.852
C 630.641 322.881 -148.221
C 632.335 320.642 -149.912
C 634.878 319.244 -151.193
C 638.065 317.333 -152.209
C 640.283 315.549 -150.910
C 642.669 313.087 -150.393
C 645.585 311.660 -149.467
C 648.172 308.923 -148.654
C 650.657 306.962 -147.699
C 654.531 306.939 -146.419
C 656.722 305.510 -145.451
C 659.367 303.643 -142.804
C 661.553 302.101 -141.397
C 664.411 300.513 -140.255
C 667.242 299.546 -138.736
C 669.401 298.294 -136.523
C 670.430 296.202 -134.034
C 671.942 294.725 -131.423
C 672.985 293.057 -128.866
C 674.679 291.711 -126.053
C 675.753 289.827 -123.536
C 677.410 288.614 -121.143
C 679.354 288.209 -118.089
C 681.090 286.299 -116.091
C 682.860 286.483 -113.058
C 684.164 286.774 -109.571
C 686.536 286.744 -107.670
C 689.153 283.724 -105.100
C 692.335 282.628 -104.111
C 695.369 280.543 -102.680
C 698.890 279.230 -103.513
C 702.264 276.230 -104.104
C 705.773 274.102 -103.857
C 707.786 272.176 -102.198
C 710.955 272.203 -100.437
C 713.493 271.932 -98.467
C 715.675 269.262 -95.444
C 717.752 267.753 -94.997
C 720.021 266.066 -95.204
C 723.890 266.562 -93.861
C 727.385 264.673 -94.943
C 729.394 260.542 -93.685
C 731.213 257.955 -93.954
C 733.173 256.671 -92.521
C 733.772 255.649 -87.830
C 735.010 252.810 -85.967
C 737.775 250.547 -85.884
C 740.631 248.424 -84.629
C 743.058 247.203 -83.548
C 745.356 248.429 -78.477
C 748.701 247.173 -76.852
C 751.304 245.657 -76.419
C 753.959 244.959 -75.501
C 757.480 245.040 -73.446
C 760.470 242.588 -75.134
C 762.984 241.078 -75.278
C 766.080 241.174 -76.323
C 768.265 240.937 -77.550
C 771.800 238.814 -78.170
C 773.429 235.781 -80.130
C 775.759 232.936 -81.855
C 778.127 231.937 -83.319
C 780.204 229.142 -84.464
C 782.910 227.130 -84.981
C 787.071 227.133 -83.597
C 791.300 228.565 -83.342
C 795.779 231.101 -83.621
C 799.503 229.897 -81.870
C 802.499 229.003 -80.713
C 805.247 231.931 -81.250
C 808.313 231.439 -81.472
C 810.811 229.099 -81.864
C 814.017 227.701 -80.793
C 816.729 228.809 -80.451
C 819.184 228.063 -82.619
C 821.689 227.712 -84.306
C 823.720 226.708 -87.416
C 827.679 227.329 -87.956
C 831.153 225.863 -88.929
C 834.866 224.744 -88.206
C 837.780 225.940 -87.913
C 840.813 228.197 -89.299
C 843.697 228.312 -87.232
C 847.996 228.642 -86.335
C 851.546 228.892 -85.922
C 855.423 230.308 -87.069
C 857.993 228.731 -85.047
C 862.140 228.171 -84.695
C 864.301 227.930 -83.166
C 867.328 228.441 -80.359
C 869.358 226.477 -77.608
C 870.672 224.886 -76.312
C 874.073 223.877 -74.906
C 875.553 221.317 -75.319
C 877.637 219.300 -76.980
C 879.990 216.770 -75.625
C 881.366 213.182 -75.882
C 882.988 210.662 -76.950
C 883.357 208.290 -78.236
C 885.273 206.751 -80.501
C 887.682 204.869 -82.407
C 889.205 202.354 -83.538
C 890.763 199.360 -84.555
C 893.171 196.523 -84.756
C 894.712 194.306 -84.322
C 896.109 190.292 -85.764
C 898.207 187.461 -85.995
C 900.035 183.599 -86.423
C 900.796 180.509 -87.232
C 902.117 178.470 -90.343
C 900.999 175.223 -89.964
C 900.966 171.094 -91.331
C 900.065 167.622 -93.337
C 899.202 163.114 -94.792
C 900.161 158.456 -96.632
C 900.471 154.953 -97.926
C 900.234 151.209 -99.258
C 898.392 148.674 -100.183
C 898.549 146.079 -102.927
C 898.619 144.269 -104.693
C 896.645 141.278 -106.099
C 896.091 139.139 -108.481
C 895.947 135.710 -109.377
C 895.598 132.676 -110.769
C 895.439 129.756 -112.351
C 894.339 126.640 -112.880
C 893.877 123.454 -113.752
C 892.913 120.248 -114.597
C 892.501 117.174 -115.606
C 892.205 114.041 -116.399
C 891.966 110.798 -116.964
C 893.313 107.763 -118.093
C 894.787 104.677 -118.487
C 895.566 101.283 -119.106
C 895.455 97.826 -119.722
C 896.523 95.016 -119.870
C 898.761 92.197 -121.711
C 900.045 88.832 -121.751
C 901.461 85.514 -121.698
C 902.593 82.541 -121.448
C 903.823 79.242 -121.454
C 905.001 76.230 -121.297
C 907.618 73.991 -120.223
C 910.314 72.607 -118.914
C 912.326 71.247 -116.998
C 914.014 69.359 -114.691
C 916.512 66.429 -114.132
C 918.925 65.219 -111.810
C 920.867 63.667 -109.193
C 922.826 62.305 -106.946
C 924.945 60.899 -104.102
C 926.991 59.832 -102.512
C 929.445 59.742 -100.334
C 932.255 59.619 -98.191
C 934.177 60.695 -95.249
C 935.774 61.684 -92.951
C 937.596 62.478 -89.866
C 939.146 63.279 -87.387
C 942.332 65.774 -86.376
C 944.932 67.644 -84.524
C 945.248 69.778 -81.706
C 947.082 71.374 -79.306
C 948.396 73.466 -77.543
C 950.135 76.029 -76.355
C 950.062 79.342 -74.850
C 952.494 81.832 -73.468
C 953.733 84.112 -71.028
C 954.620 87.522 -70.724
C 956.856 89.975 -69.504
C 956.132 93.375 -68.392
C 956.395 96.697 -67.109
C 957.652 99.403 -66.826
C 958.642 102.403 -65.955
C 958.868 106.309 -65.933
C 957.554 109.654 -65.800
C 957.881 112.657 -66.140
C 957.074 115.921 -66.756
C 956.280 119.036 -65.640
C 955.413 122.243 -68.460
C 955.191 126.122 -69.841
C 952.349 127.890 -71.332
C 950.925 130.600 -72.206
C 948.980 132.821 -74.335
C 948.058 134.983 -76.197
C 946.325 137.101 -78.348
C 944.039 138.238 -80.158
C 941.306 139.997 -81.489
C 940.125 141.946 -84.602
C 938.602 144.210 -87.244
C 936.438 143.885 -89.906
C 935.154 143.569 -93.602
C 933.096 143.747 -96.049
C 930.606 144.313 -98.354
C 928.757 144.489 -101.104
C 927.715 143.996 -104.234
C 925.958 143.241 -107.005
C 923.684 142.206 -109.141
C 922.145 142.234 -112.800
C 919.772 142.217 -115.265
C 919.108 139.450 -117.940
C 918.685 137.505 -121.321
C 916.755 135.055 -122.582
C 914.817 133.071 -124.678
C 914.053 130.624 -126.747
C 913.590 128.178 -129.113
C 912.257 125.742 -131.241
C 911.700 122.751 -132.337
C 909.671 119.960 -133.689
C 910.149 116.751 -135.233
C 910.883 113.637 -137.908
C 912.007 109.942 -138.019
C 911.947 106.790 -138.315
C 912.589 103.558 -139.027
C 913.171 100.310 -139.175
C 915.273 97.117 -139.598
C 917.400 94.916 -139.174
C 919.519 92.725 -138.682
C 921.023 89.751 -138.311
C 921.414 86.125 -137.313
C 924.601 84.419 -136.406
C 926.592 81.559 -136.173
C 928.327 79.693 -134.015
C 931.585 77.872 -132.923
C 932.644 74.602 -131.426
C 934.612 72.341 -130.500
C 936.963 71.001 -128.524
C 939.340 69.910 -126.438
C 940.548 68.211 -123.612
C 943.605 67.518 -122.164
C 947.243 65.934 -121.084
C 949.057 65.750 -118.786
C 951.319 65.320 -115.591
C 953.318 64.736 -113.443
C 955.603 64.607 -110.574
C 958.145 65.207 -108.658
C 959.962 66.070 -106.194
C 961.458 67.634 -103.727
C 963.257 69.264 -101.515
C 964.740 71.172 -98.816
C 966.292 72.715 -96.291
C 967.632 74.669 -94.173
C 969.160 78.224 -93.262
C 970.305 80.363 -90.936
C 971.841 82.246 -88.736
C 973.800 84.501 -87.668
C 975.752 87.616 -86.518
C 975.426 90.727 -86.427
C 975.580 94.043 -85.429
C 976.043 97.383 -85.623
C 975.995 101.102 -84.622
C 976.026 104.391 -84.284
C 977.193 107.875 -86.059
C 977.218 110.664 -86.067
C 976.069 114.625 -86.754
C 975.717 117.624 -86.905
C 975.931 121.076 -87.071
C 976.035 124.320 -87.923
C 975.142 127.430 -88.728
C 973.143 130.193 -88.689
C 971.513 133.058 -89.342
C 969.603 135.635 -89.681
C 967.960 138.644 -90.598
C 966.029 141.344 -90.753
C 964.731 144.107 -91.541
C 963.340 146.909 -93.407
C 962.168 149.956 -93.453
C 960.882 152.309 -95.726
C 958.759 153.296 -97.562
C 956.020 155.939 -97.942
C 955.546 157.884 -100.338
C 955.834 161.645 -100.132
C 957.008 165.137 -99.720
C 955.859 168.247 -100.573
C 952.520 170.203 -100.472
C 951.353 173.104 -99.593
C 950.548 176.392 -100.651
C 949.549 179.568 -101.082
C 948.733 182.784 -101.289
C 947.085 185.431 -102.505
C 946.011 188.441 -103.459
C 944.445 191.353 -104.452
C 943.423 194.351 -105.229
C 942.529 197.310 -106.221
C 941.699 200.252 -107.462
C 942.393 203.632 -108.096
C 943.287 206.698 -109.380
C 943.424 209.998 -110.645
C 942.680 213.172 -111.955
C 943.250 215.801 -113.305
C 944.769 219.546 -113.211
C 945.472 222.624 -114.944
C 946.323 225.641 -116.730
C 946.975 228.212 -118.504
C 947.641 231.207 -120.232
C 948.321 233.868 -121.947
C 950.643 235.698 -124.013
C 953.211 236.713 -125.825
C 955.182 237.256 -128.146
C 956.794 237.971 -131.083
C 958.827 240.620 -133.079
C 961.263 240.909 -135.661
C 963.214 241.235 -138.680
C 965.171 241.598 -141.284
C 967.347 241.722 -144.415
C 969.361 242.196 -146.305
C 972.003 241.635 -148.171
C 974.984 241.191 -150.019
C 977.383 239.158 -151.922
C 979.375 237.466 -153.328
C 981.648 235.573 -155.502
C 983.584 233.935 -157.161
C 987.230 231.972 -156.659
C 990.297 229.978 -157.208
C 991.282 226.807 -158.463
C 993.617 224.605 -159.632
C 995.450 222.215 -160.003
C 997.711 219.815 -159.632
C 998.355 216.265 -159.154
C 1001.304 213.964 -158.978
C 1003.172 211.053 -159.825
C 1004.635 208.235 -158.265
C 1007.367 206.009 -157.973
C 1007.342 202.459 -157.124
C 1008.291 199.084 -156.449
C 1009.998 196.937 -155.240
C 1011.558 194.188 -154.377
C 1012.420 190.971 -152.324
C 1011.694 187.856 -150.680
C 1012.466 185.598 -148.797
C 1012.138 183.038 -146.555
C 1011.998 179.710 -145.861
C 1011.345 178.326 -141.780
C 1011.602 175.768 -138.557
C 1008.934 174.500 -136.390
C 1007.880 172.411 -134.229
C 1006.091 171.275 -131.271
C 1005.325 170.254 -128.557
C 1003.725 169.258 -125.631
C 1001.461 168.791 -123.521
C 998.917 167.468 -121.493
C 997.718 167.221 -117.834
C 996.290 166.398 -114.412
C 993.809 167.613 -112.353
C 992.071 169.531 -109.401
C 989.800 170.236 -107.255
C 987.187 170.460 -105.030
C 985.085 171.366 -102.627
C 983.622 173.187 -100.247
C 981.456 174.897 -98.317
C 978.812 176.408 -97.081
C 976.885 177.969 -93.982
C 974.272 178.784 -91.928
C 972.859 182.337 -91.134
C 971.737 185.619 -89.302
C 969.299 187.925 -89.553
C 966.834 190.272 -88.850
C 965.446 193.226 -88.401
C 964.318 196.393 -87.695
C 962.369 199.255 -87.197
C 961.207 202.199 -87.859
C 958.607 204.815 -88.215
C 958.372 208.381 -88.600
C 958.272 212.502 -87.973
C 958.757 215.859 -89.823
C 958.149 218.624 -91.243
C 958.168 221.810 -92.343
C 958.190 224.705 -93.932
C 959.680 228.002 -95.240
C 961.453 230.040 -96.741
C 963.228 232.032 -98.293
C 964.259 234.616 -100.165
C 964.164 237.196 -102.928
C 967.113 238.783 -104.563
C 968.623 241.441 -106.253
C 970.269 242.225 -109.050
C 973.290 243.827 -110.903
C 973.966 245.986 -113.892
C 975.632 247.782 -115.852
C 977.945 248.345 -118.210
C 980.338 248.649 -120.529
C 981.570 248.844 -123.811
C 984.620 249.283 -125.370
C 988.051 250.770 -127.082
C 990.064 250.097 -129.107
C 992.579 249.254 -132.018
C 994.691 249.029 -134.125
C 997.241 248.109 -136.599
C 1000.051 247.128 -137.876
C 1002.258 245.498 -139.487
C 1004.264 243.220 -140.732
C 1006.549 241.079 -141.724
C 1008.627 238.392 -142.984
C 1010.691 236.112 -144.290
C 1012.568 233.659 -145.035
C 1014.752 230.534 -143.906
C 1016.492 227.780 -144.732
C 1018.559 225.383 -145.581
C 1020.970 223.345 -145.269
C 1023.525 220.547 -144.571
C 1023.725 217.847 -143.004
C 1024.533 214.601 -142.092
C 1025.510 212.015 -140.152
C 1026.186 208.393 -139.031
C 1026.793 205.487 -137.575
C 1028.300 203.738 -134.210
C 1028.779 201.426 -132.726
C 1028.221 198.255 -130.058
C 1028.349 195.767 -128.345
C 1029.103 193.022 -126.373
C 1029.637 190.785 -123.930
C 1029.177 188.434 -121.610
C 1027.674 185.715 -120.203
C 1026.469 183.343 -118.151
C 1024.980 180.991 -116.521
C 1023.756 178.633 -114.169
C 1022.287 176.080 -112.630
C 1021.376 173.928 -110.513
C 1020.254 172.284 -107.462
C 1019.599 169.537 -105.824
C 1018.460 168.497 -102.664
C 1016.038 167.375 -100.448
C 1014.459 165.579 -98.471
C 1012.939 163.020 -95.559
C 1012.785 158.449 -95.845
C 1011.324 154.644 -94.602
C 1011.403 150.338 -91.954
C 1013.141 147.844 -88.819
C 1013.111 145.005 -87.688
C 1014.304 144.370 -84.645
C 1015.361 143.318 -81.185
C 1018.018 142.731 -78.791
C 1019.744 141.752 -75.755
C 1020.166 142.620 -70.895
C 1022.059 140.388 -67.928
C 1021.586 139.930 -62.839
C 1020.724 137.608 -59.891
C 1018.360 134.201 -57.766
C 1017.454 131.265 -56.711
C 1017.307 129.053 -53.943
C 1016.842 126.594 -51.706
C 1016.519 123.983 -49.673
C 1015.494 122.382 -46.918
C 1015.029 120.343 -44.320
C 1014.078 118.401 -41.629
C 1013.629 116.279 -39.194
C 1013.339 114.306 -36.632
C 1013.155 112.482 -33.888
C 1014.402 109.988 -31.761
C 1015.922 108.110 -29.309
C 1016.732 106.012 -26.579
C 1016.675 104.033 -23.677
C 1017.832 102.554 -21.324
C 1019.799 99.371 -19.793
C 1021.216 97.723 -16.922
C 1022.779 96.156 -14.072
C 1024.086 94.955 -11.419
C 1025.455 93.374 -8.587
C 1026.790 92.066 -5.943
C 1029.676 91.672 -3.816
C 1032.644 91.833 -2.379
C 1035.062 92.656 -0.634
C 1037.266 93.660 1.789
C 1039.968 92.535 4.352
C 1042.852 93.719 6.073
C 1045.349 95.100 8.284
C 1047.780 96.227 10.171
C 1050.489 97.843 12.317
C 1052.860 98.492 13.662
C 1055.699 100.011 14.304
C 1058.880 101.427 14.917
C 1061.290 104.200 14.878
C 1063.259 106.414 14.699
C 1065.615 109.215 14.985
C 1067.583 111.518 15.056
C 1070.777 112.958 12.792
C 1073.595 114.981 11.508
C 1074.356 118.344 10.663
C 1076.547 120.865 9.945
C 1078.078 123.106 8.588
C 1079.887 124.963 6.518
C 1079.948 127.706 4.128
C 1082.477 129.596 2.114
C 1084.059 132.533 0.868
C 1084.818 134.090 -2.216
C 1087.125 135.850 -4.237
C 1086.466 138.383 -6.781
C 1086.811 140.878 -9.312
C 1087.963 142.062 -11.814
C 1088.953 143.938 -14.311
C 1088.983 145.555 -17.873
C 1087.555 147.283 -20.686
C 1087.658 148.183 -23.587
C 1086.582 149.127 -26.692
C 1085.870 151.555 -28.967
C 1084.301 150.513 -32.897
C 1083.616 150.937 -36.941
C 1080.451 150.797 -38.780
C 1078.747 151.377 -41.407
C 1076.310 150.713 -44.027
C 1074.930 150.099 -46.618
C 1072.702 149.338 -49.181
C 1070.047 148.561 -50.646
C 1067.021 148.543 -52.428
C 1065.150 146.763 -55.294
C 1063.022 145.591 -58.214
C 1060.393 143.420 -58.711
C 1058.418 140.188 -59.744
C 1055.910 138.403 -60.626
C 1052.988 136.976 -61.747
C 1050.624 134.886 -62.774
C 1049.008 132.047 -63.450
C 1046.777 129.534 -63.654
C 1044.180 127.554 -63.282
C 1041.947 124.540 -64.580
C 1039.136 122.707 -65.252
C 1038.094 119.264 -63.731
C 1037.108 115.495 -63.271
C 1035.091 113.650 -61.309
C 1032.879 111.256 -60.104
C 1031.843 108.504 -58.618
C 1031.043 105.439 -57.291
C 1029.440 102.729 -55.765
C 1028.827 100.587 -53.421
C 1026.712 98.535 -51.174
C 1027.035 95.735 -48.945
C 1027.379 91.923 -47.288
C 1028.643 90.099 -44.126
C 1028.684 88.525 -41.378
C 1029.334 86.434 -38.815
C 1030.036 84.850 -36.003
C 1032.171 82.801 -33.546
C 1034.447 81.919 -31.651
C 1036.729 81.105 -29.738
C 1038.423 79.952 -27.084
C 1039.185 79.265 -23.444
C 1042.570 78.853 -21.940
C 1044.709 77.548 -19.507
C 1046.929 78.419 -17.170
C 1050.426 78.114 -15.496
C 1051.923 77.916 -12.065
C 1054.146 77.484 -9.894
C 1056.906 78.314 -8.186
C 1059.702 79.344 -6.663
C 1061.529 80.967 -4.141
C 1064.843 81.484 -3.322
C 1068.698 81.206 -1.916
C 1070.938 82.895 -1.058
C 1073.807 85.211 0.325
C 1076.218 86.569 1.462
C 1079.031 88.715 2.439
C 1081.868 90.273 2.340
C 1084.092 92.548 2.315
C 1085.967 95.169 1.696
C 1088.085 97.542 0.876
C 1089.976 100.517 0.040
C 1091.918 103.172 -0.544
C 1093.551 105.669 -1.637
C 1095.050 107.728 -4.691
C 1096.524 110.519 -5.842
C 1098.369 113.028 -6.863
C 1100.385 114.614 -8.729
C 1102.368 116.635 -11.343
C 1101.911 118.069 -14.085
C 1102.094 120.325 -16.712
C 1102.341 121.474 -19.878
C 1102.306 123.933 -22.842
C 1102.238 125.606 -25.693
C 1102.854 125.290 -29.715
C 1102.737 126.446 -32.250
C 1101.277 127.672 -35.972
C 1100.753 128.848 -38.707
C 1100.757 130.110 -41.932
C 1100.527 130.688 -45.229
C 1099.337 131.412 -48.260
C 1097.250 132.922 -50.494
C 1095.381 133.796 -53.146
C 1093.315 134.877 -55.375
C 1091.374 135.577 -58.262
C 1089.318 136.877 -60.527
C 1087.753 137.536 -63.183
C 1085.880 137.261 -66.296
C 1084.572 138.682 -68.928
C 1082.744 137.839 -71.810
C 1079.917 137.037 -73.291
C 1076.473 135.454 -73.611
C 1075.931 134.346 -77.401
C 1073.072 132.188 -78.472
C 1069.713 128.592 -79.789
C 1069.446 126.988 -82.100
C 1068.617 124.964 -84.720
C 1065.373 125.398 -87.912
C 1063.503 124.901 -91.212
C 1061.584 124.313 -95.641
C 1060.984 121.250 -96.749
C 1059.222 117.827 -95.203
C 1055.765 116.267 -95.698
C 1053.221 114.683 -95.641
C 1049.714 112.657 -94.050
C 1047.113 111.096 -94.480
C 1044.017 109.668 -93.424
C 1040.687 108.529 -93.901
C 1039.102 105.274 -94.023
C 1037.227 101.937 -94.898
C 1033.292 101.424 -93.820
C 1030.310 98.329 -92.125
C 1028.040 96.354 -92.241
C 1028.973 93.906 -88.367
C 1027.750 91.834 -86.440
C 1026.838 88.273 -86.252
C 1026.799 85.684 -84.149
C 1026.294 81.760 -84.909
C 1028.139 78.169 -81.718
C 1028.048 75.388 -83.710
C 1027.445 71.882 -84.126
C 1025.964 67.856 -87.387
C 1026.381 64.418 -89.170
C 1027.518 59.713 -88.981
C 1029.249 58.440 -91.594
C 1030.152 55.843 -94.889
C 1030.175 56.398 -98.145
C 1031.335 54.774 -100.972
C 1035.573 54.124 -103.087
C 1033.907 58.398 -105.872
C 1034.599 58.532 -109.156
C 1036.502 58.389 -110.730
C 1037.855 59.097 -113.420
C 1037.260 58.671 -117.114
C 1037.719 60.444 -119.355
C 1038.366 61.660 -122.414
C 1040.455 62.589 -124.115
C 1040.525 66.899 -125.123
C 1040.798 69.988 -126.970
C 1043.329 72.728 -128.350
C 1045.017 75.472 -130.119
C 1046.558 78.481 -130.554
C 1049.687 80.899 -131.869
C 1052.039 83.155 -131.349
C 1052.920 84.565 -134.719
C 1052.519 87.668 -137.004
C 1053.974 89.724 -138.516
C 1054.675 92.746 -140.249
C 1056.002 94.794 -140.184
C 1057.831 96.528 -142.676
C 1057.214 100.551 -143.250
C 1057.706 101.942 -145.432
C 1058.616 104.563 -147.208
C 1058.973 108.462 -149.441
C 1056.885 111.794 -151.456
C 1056.409 113.927 -153.715
C 1056.954 115.543 -157.383
C 1059.282 117.178 -158.918
C 1060.121 119.461 -162.739
C 1062.362 121.352 -164.015
C 1061.658 124.279 -165.898
C 1060.531 126.290 -167.066
C 1061.281 127.984 -170.616
C 1061.503 132.128 -170.370
C 1064.208 134.645 -172.748
C 1065.089 137.273 -174.801
C 1068.041 140.035 -176.342
C 1069.755 143.135 -177.218
C 1070.728 146.405 -180.490
C 1071.356 148.305 -183.224
C 1072.837 149.873 -185.790
C 1074.622 152.265 -188.181
C 1075.448 155.238 -189.370
C 1074.264 157.393 -191.553
C 1073.694 161.225 -190.994
C 1071.855 164.483 -189.279
C 1070.774 167.412 -186.678
C 1069.390 170.838 -184.580
C 1070.234 171.767 -180.300
C 1069.263 174.324 -177.707
C 1068.576 178.137 -176.731
C 1069.870 180.439 -173.126
C 1069.765 184.033 -171.828
C 1068.984 186.717 -169.783
C 1068.768 190.536 -169.683
C 1066.613 193.308 -168.764
C 1064.009 196.254 -165.419
C 1063.816 200.198 -166.329
C 1063.129 203.320 -165.974
C 1064.537 207.024 -166.389
C 1066.046 210.516 -165.244
C 1068.326 213.432 -162.427
C 1071.571 216.498 -161.740
C 1073.649 219.272 -161.470
C 1073.694 222.862 -160.900
C 1074.966 225.284 -160.637
C 1075.660 228.320 -159.937
C 1073.616 231.425 -157.418
C 1074.160 234.815 -155.445
C 1075.313 238.016 -154.022
C 1075.772 241.019 -154.111
C 1075.777 243.993 -150.955
C 1075.475 246.471 -147.676
C 1076.599 248.744 -146.655
C 1079.290 252.088 -146.870
C 1080.559 254.756 -146.017
C 1082.909 257.729 -145.444
C 1084.280 261.165 -145.231
C 1084.707 265.084 -145.994
C 1087.142 268.776 -147.369
C 1086.414 272.105 -145.451
C 1086.518 275.918 -144.664
C 1089.769 279.008 -144.303
C 1090.006 282.259 -143.656
C 1090.457 285.798 -142.153
C 1090.981 288.631 -140.517
C 1091.009 291.585 -139.390
C 1092.502 294.182 -137.661
C 1087.006 294.975 -136.947
C 1085.192 298.228 -135.560
C 1081.204 300.242 -136.233
C 1080.652 303.391 -133.825
C 1077.042 303.429 -131.506
C 1075.008 302.378 -128.058
C 1072.782 303.905 -126.202
C 1072.042 303.099 -121.621
C 1072.019 305.053 -119.180
C 1070.546 307.319 -116.837
C 1070.849 308.915 -113.885
C 1070.727 312.307 -113.518
C 1072.838 314.500 -111.152
C 1073.884 316.155 -108.618
C 1075.747 316.657 -105.342
C 1076.732 319.010 -102.812
C 1077.490 321.783 -100.681
C 1079.826 323.954 -99.003
C 1081.196 328.934 -101.089
C 1081.997 332.271 -100.976
C 1082.864 334.574 -98.701
C 1082.667 337.242 -97.357
C 1081.980 339.621 -95.253
C 1082.606 342.983 -94.311
C 1082.745 346.071 -93.004
C 1082.944 349.007 -91.457
C 1082.770 352.341 -91.226
C 1083.050 355.570 -90.437
C 1082.906 358.971 -89.859
C 1083.144 362.087 -88.929
C 1083.581 365.209 -88.153
C 1084.186 368.399 -87.563
C 1085.906 370.943 -85.867
C 1088.023 373.440 -84.805
C 1089.547 376.462 -83.778
C 1090.313 379.819 -83.081
C 1092.079 382.163 -82.411
C 1094.248 384.280 -79.735
C 1096.416 387.074 -79.057
C 1098.721 389.776 -78.418
C 1100.740 392.224 -78.085
C 1102.855 394.969 -77.463
C 1104.892 397.447 -77.024
C 1108.282 398.677 -76.937
C 1111.559 399.055 -77.078
C 1114.453 399.576 -78.038
C 1117.374 400.668 -79.457
C 1120.688 402.629 -78.903
C 1124.036 402.853 -80.097
C 1127.186 403.525 -81.724
C 1130.157 404.040 -83.011
C 1133.501 404.501 -84.789
C 1136.212 404.759 -85.449
C 1139.188 403.919 -86.549
C 1142.473 403.003 -87.482
C 1144.898 401.167 -89.544
C 1146.829 399.561 -91.127
C 1149.308 398.011 -93.346
C 1151.323 396.585 -95.104
C 1153.696 393.156 -94.974
C 1156.062 390.439 -95.811
C 1156.703 388.106 -98.409
C 1158.687 385.844 -100.027
C 1159.826 383.322 -101.271
C 1160.976 380.264 -101.848
C 1160.422 377.033 -103.429
C 1162.272 373.815 -103.924
C 1163.535 371.087 -105.834
C 1163.349 367.557 -105.949
C 1164.979 364.447 -106.365
C 1163.683 361.365 -107.829
C 1163.338 358.039 -109.080
C 1163.689 355.063 -109.004
C 1163.929 351.848 -109.587
C 1162.904 348.074 -109.712
C 1160.748 345.301 -110.486
C 1159.963 342.379 -110.194
C 1158.001 339.582 -110.081
C 1156.735 336.791 -111.561
C 1153.927 334.234 -109.425
C 1152.002 330.730 -108.416
C 1148.410 330.048 -108.177
C 1145.988 327.986 -108.029
C 1142.803 326.644 -106.888
C 1140.629 325.021 -105.610
C 1137.654 323.713 -104.364
C 1134.630 323.481 -103.593
C 1131.195 322.760 -103.463
C 1128.401 321.514 -101.111
C 1125.383 320.039 -99.340
C 1122.613 321.218 -97.663
C 1120.229 322.195 -94.701
C 1117.472 322.848 -93.208
C 1114.267 323.256 -92.027
C 1111.582 323.870 -90.177
C 1109.674 324.896 -87.640
C 1107.355 326.365 -85.690
C 1104.907 328.212 -84.508
C 1102.205 328.937 -81.692
C 1099.227 329.875 -80.291
C 1098.534 332.904 -77.927
C 1097.533 335.133 -74.857
C 1096.153 338.149 -74.289
C 1094.312 340.787 -72.973
C 1093.654 343.499 -71.222
C 1093.149 346.139 -69.084
C 1091.968 349.022 -67.491
C 1092.021 352.112 -66.539
C 1090.628 355.487 -65.908
C 1091.489 358.497 -64.143
C 1092.129 361.423 -61.241
C 1094.236 364.584 -60.541
C 1095.069 367.613 -60.138
C 1096.388 370.531 -59.082
C 1097.866 373.439 -58.572
C 1100.556 375.846 -57.243
C 1103.267 377.241 -56.738
C 1105.992 378.623 -56.298
C 1108.382 380.948 -55.938
C 1110.234 384.189 -56.543
C 1113.893 384.749 -56.114
C 1116.622 386.825 -55.450
C 1119.523 387.893 -56.713
C 1123.349 388.527 -56.424
C 1125.857 391.185 -57.259
C 1128.633 392.649 -57.275
C 1131.838 393.041 -58.165
C 1135.030 393.181 -59.160
C 1137.662 394.205 -61.247
C 1141.088 393.804 -61.417
C 1145.167 394.097 -60.986
C 1147.657 393.536 -62.431
C 1150.947 393.001 -64.529
C 1153.670 392.774 -65.747
C 1156.766 391.972 -67.548
C 1159.505 390.471 -68.405
C 1161.730 388.905 -70.054
C 1163.453 386.773 -71.857
C 1165.327 384.503 -73.316
C 1167.016 382.032 -75.357
C 1168.816 379.899 -77.193
C 1170.152 377.472 -78.751
C 1170.703 373.560 -79.197
C 1171.886 371.003 -81.029
C 1173.445 368.577 -82.586
C 1174.841 365.752 -82.955
C 1175.989 362.107 -83.444
C 1174.757 359.254 -83.799
C 1174.214 355.987 -84.826
C 1173.494 352.694 -84.635
C 1172.648 349.109 -85.760
C 1171.763 345.956 -86.220
C 1171.031 342.426 -84.308
C 1170.171 339.776 -84.426
C 1167.664 336.429 -84.409
C 1166.356 333.707 -84.544
C 1165.393 330.382 -84.477
C 1164.147 327.339 -83.805
C 1162.089 324.728 -83.541
C 1159.484 322.727 -84.455
C 1156.914 320.567 -84.596
C 1154.306 318.741 -85.117
C 1151.583 316.468 -85.024
C 1148.986 314.519 -85.731
C 1146.689 312.361 -85.618
C 1143.902 310.278 -84.541
C 1141.900 307.757 -85.082
C 1139.196 306.096 -83.568
C 1136.312 305.239 -82.408
C 1133.310 302.179 -81.871
C 1131.130 299.905 -79.352
C 1129.124 296.486 -79.589
C 1128.107 293.215 -79.976
C 1127.670 289.522 -80.207
C 1129.004 285.165 -81.571
C 1126.992 282.310 -81.411
C 1126.663 279.079 -81.223
C 1127.827 275.911 -81.533
C 1126.790 272.666 -81.441
C 1126.842 269.642 -79.121
C 1128.105 266.548 -78.250
C 1128.905 262.829 -75.963
C 1129.911 260.475 -77.030
C 1130.773 257.401 -75.311
C 1134.847 256.179 -75.085
C 1137.447 252.836 -75.911
C 1139.609 250.027 -76.772
C 1141.635 247.975 -77.600
C 1144.442 246.172 -80.588
C 1144.814 242.936 -78.347
C 1141.822 239.134 -78.349
C 1141.230 236.515 -78.498
C 1138.821 234.148 -78.055
C 1137.083 232.273 -77.065
C 1136.449 227.316 -76.318
C 1135.315 224.041 -76.498
C 1132.991 221.995 -76.602
C 1129.438 220.139 -76.499
C 1129.990 217.893 -78.320
C 1128.655 214.363 -78.494
C 1126.488 211.878 -81.176
C 1125.471 212.134 -84.513
C 1124.653 209.229 -86.656
C 1125.224 206.985 -88.980
C 1126.375 204.124 -90.337
C 1127.362 202.251 -92.037
C 1128.198 200.282 -95.002
C 1128.347 199.813 -99.186
C 1126.502 197.507 -101.679
C 1125.924 196.192 -103.622
C 1124.540 194.158 -105.593
C 1123.498 191.979 -107.390
C 1119.964 190.629 -108.558
C 1119.037 189.990 -112.543
C 1118.480 186.271 -113.177
C 1118.071 182.388 -112.224
C 1116.013 179.778 -112.208
C 1116.248 175.980 -113.210
C 1114.589 172.497 -112.932
C 1114.558 168.567 -112.873
C 1113.200 165.794 -115.933
C 1113.888 162.604 -116.132
C 1112.052 158.598 -114.784
C 1110.491 155.116 -115.676
C 1109.881 151.968 -115.480
C 1110.953 148.040 -113.000
C 1110.153 145.085 -112.970
C 1109.978 142.407 -113.244
C 1108.478 139.140 -113.929
C 1108.029 136.505 -113.755
C 1106.410 134.390 -112.860
C 1105.929 130.656 -111.733
C 1106.381 127.945 -109.961
C 1106.973 123.623 -109.436
C 1108.268 121.360 -106.513
C 1106.760 117.902 -105.333
C 1106.784 114.528 -104.161
C 1107.368 112.500 -101.543
C 1110.518 110.132 -99.086
C 1112.710 108.040 -96.900
C 1112.663 106.071 -92.354
C 1112.857 103.388 -88.840
C 1112.238 99.218 -90.356
C 1110.873 95.508 -89.295
C 1110.705 91.629 -89.317
C 1108.405 89.100 -87.931
C 1106.676 85.775 -88.128
C 1104.237 82.343 -86.658
C 1101.654 81.396 -87.485
C 1099.884 78.400 -87.685
C 1097.662 75.281 -88.931
C 1093.474 74.416 -88.279
C 1090.068 72.877 -88.987
C 1086.650 70.001 -87.316
C 1083.590 67.194 -88.676
C 1081.321 65.166 -89.041
C 1080.614 61.603 -90.709
C 1078.520 58.949 -92.361
C 1077.057 55.163 -92.765
C 1074.444 53.145 -92.953
C 1071.810 49.725 -91.256
C 1068.116 48.978 -91.797
C 1065.972 48.260 -92.522
C 1061.900 48.759 -93.368
C 1059.842 47.275 -93.616
C 1057.504 44.618 -92.583
C 1054.346 41.771 -93.466
C 1051.955 38.582 -94.135
C 1049.699 37.305 -92.445
C 1046.607 35.589 -89.720
C 1043.425 34.015 -89.903
C 1041.298 32.959 -88.092
C 1038.244 31.316 -86.827
C 1037.244 27.902 -85.567
C 1034.474 24.455 -84.963
C 1031.363 23.584 -85.302
C 1028.592 21.661 -86.775
C 1028.284 16.362 -88.631
C 1025.656 14.391 -89.945
C 1023.459 11.607 -89.293
C 1022.048 8.669 -88.174
C 1022.157 4.751 -87.395
C 1020.698 2.185 -84.955
C 1020.663 -0.299 -82.229
C 1018.069 -3.094 -82.275
C 1016.691 -6.645 -83.497
C 1015.994 -10.221 -83.033
C 1014.265 -11.613 -79.391
C 1011.676 -13.566 -76.973
C 1009.753 -12.901 -75.403
C 1007.900 -12.838 -73.944
C 1004.491 -12.008 -71.839
C 1001.644 -12.189 -70.810
C 998.704 -12.339 -69.237
C 996.011 -12.368 -67.686
C 993.032 -12.768 -64.731
C 991.466 -13.897 -61.127
C 989.109 -12.155 -58.808
C 986.997 -14.502 -57.843
C 985.205 -16.602 -55.881
C 982.564 -18.762 -54.087
C 979.826 -21.503 -53.484
N -47.663 -12.150 42.633
N 161.604 376.055 -57.769
N 537.987 400.883 -247.292
N 421.293 390.332 -242.429
N 576.737 175.185 -56.803
N 522.103 116.264 4.847
N 538.405 115.792 -109.151
N 665.077 185.734 -85.622
N 632.122 310.540 -108.353
N 936.606 101.959 -102.848
N 985.625 209.231 -123.587
N 1060.093 114.281 -25.906
N 1131.215 361.877 -83.586
