# Supplementary material for: Impact of DNA methylation on 3D genome structure
Source: Nat Commun. 2021 May 28;12:3243. doi: 10.1038/s41467-021-23142-8 (PMC8163762; doi:10.1038/s41467-021-23142-8)
Supplement: Supplementary file 7 — Supplementary Software 2 [file 41467_2021_23142_MOESM7_ESM.zip › Supplementary_Software2/test/output_pos/cartnucl_000000_000000.xyz]

2888
generated by Juergen Walther
C 0.000 0.000 0.000
C -0.022 -0.217 3.369
C -0.081 -0.461 6.735
C -0.153 -0.747 10.099
C -0.211 -1.075 13.458
C -0.233 -1.429 16.815
C 0.393 -1.073 19.983
C -0.243 -2.279 23.258
C -0.407 -3.012 26.529
C -0.641 -3.463 29.815
C -0.452 -5.205 32.667
C -0.737 -6.445 35.750
C -0.590 -7.943 38.857
C -0.838 -9.002 41.931
C -1.280 -10.198 44.917
C -1.884 -11.588 47.848
C -3.646 -11.744 50.876
C -5.783 -12.401 53.494
C -7.321 -13.371 56.528
C -8.088 -14.778 59.654
C -9.860 -15.653 61.924
C -12.111 -14.778 65.167
C -14.282 -15.922 67.802
C -16.589 -17.049 70.338
C -18.601 -18.268 72.494
C -20.717 -19.427 75.058
C -22.751 -20.577 77.300
C -26.133 -21.336 78.299
C -29.399 -21.783 78.474
C -32.252 -22.966 78.297
C -35.110 -24.855 78.319
C -38.428 -25.655 80.186
C -41.728 -26.872 79.624
C -44.811 -28.694 79.179
C -47.728 -30.141 78.806
C -51.001 -31.970 78.099
C -53.684 -32.750 77.884
C -56.624 -33.260 76.516
C -59.879 -33.601 75.178
C -62.239 -34.296 72.449
C -64.122 -34.719 70.193
C -66.529 -35.710 67.606
C -68.489 -36.383 65.394
C -70.890 -34.369 62.640
C -73.243 -33.555 59.904
C -73.804 -34.337 56.488
C -75.744 -34.409 53.676
C -76.855 -33.997 50.883
C -78.005 -32.732 48.040
C -77.417 -32.125 44.500
C -79.271 -30.724 41.564
C -80.483 -30.739 38.215
C -80.318 -28.778 35.276
C -81.955 -27.368 32.476
C -80.629 -26.727 29.137
C -80.262 -25.803 25.708
C -80.638 -24.027 23.322
C -80.879 -22.644 20.362
C -79.878 -20.520 17.232
C -77.716 -19.467 14.558
C -76.963 -17.507 12.360
C -75.027 -15.725 10.178
C -73.728 -15.267 7.066
C -71.020 -11.949 6.265
C -69.159 -9.029 4.027
C -65.584 -8.315 3.665
C -63.183 -6.915 2.109
C -60.053 -5.099 1.728
C -57.940 -3.043 1.181
C -55.023 -1.168 0.884
C -52.030 -0.302 1.188
C -48.608 0.340 0.730
C -45.913 3.072 1.122
C -42.972 5.473 0.995
C -40.258 6.248 2.971
C -37.977 8.174 5.521
C -35.272 9.105 6.961
C -32.111 9.939 8.028
C -29.491 11.180 9.643
C -27.671 12.714 11.980
C -25.415 13.529 14.343
C -22.998 13.503 16.570
C -20.396 15.466 18.836
C -17.465 16.165 20.459
C -16.838 16.355 24.308
C -15.935 17.594 27.919
C -14.554 16.354 30.726
C -12.744 15.957 33.667
C -12.131 15.830 36.901
C -11.685 16.056 40.299
C -10.544 15.721 43.589
C -10.608 14.700 46.657
C -9.215 13.304 49.794
C -10.119 12.963 53.255
C -10.843 13.605 57.311
C -12.952 12.268 60.260
C -13.776 10.811 62.948
C -15.112 9.932 65.916
C -16.586 8.608 68.558
C -19.306 8.201 71.247
C -22.024 7.710 72.635
C -24.753 7.172 73.973
C -27.137 6.034 76.039
C -28.942 3.598 78.299
C -32.610 3.497 78.948
C -35.347 2.738 80.981
C -38.191 0.992 81.074
C -42.020 0.728 81.699
C -44.477 -1.580 83.340
C -47.238 -2.537 84.480
C -50.406 -3.599 84.234
C -53.558 -4.600 83.721
C -56.104 -6.982 83.304
C -59.523 -7.006 82.827
C -63.613 -6.965 83.252
C -66.053 -7.901 81.919
C -69.267 -9.410 80.216
C -71.945 -10.363 79.282
C -74.978 -11.469 77.536
C -77.694 -11.390 75.774
C -79.868 -11.899 73.508
C -81.539 -12.189 70.699
C -83.375 -12.123 67.976
C -85.006 -12.408 64.753
C -86.752 -12.727 61.923
C -88.047 -12.632 59.022
C -88.610 -10.744 55.569
C -89.744 -10.792 52.405
C -91.262 -10.704 49.502
C -92.664 -9.414 46.966
C -93.821 -7.736 43.697
C -92.597 -6.327 41.185
C -92.040 -5.250 37.938
C -91.352 -3.158 35.377
C -90.491 -1.964 31.818
C -89.613 -0.480 28.997
C -88.979 3.150 27.242
C -88.134 4.621 25.029
C -85.654 6.663 22.352
C -84.361 8.177 20.077
C -83.426 10.194 17.422
C -82.229 12.549 15.354
C -80.201 14.349 13.412
C -77.578 14.856 11.292
C -75.021 16.083 9.490
C -72.410 16.807 7.741
C -69.708 18.295 5.986
C -67.101 18.940 4.029
C -64.826 20.363 2.373
C -62.096 22.544 1.344
C -60.094 23.635 -0.993
C -57.460 25.923 -1.425
C -54.923 27.698 -2.772
C -52.415 29.504 -4.129
C -49.926 31.349 -5.472
C -47.440 33.221 -6.780
C -44.939 35.101 -8.047
C -42.411 36.967 -9.282
C -39.854 38.800 -10.506
C -37.278 40.596 -11.745
C -34.699 42.364 -13.019
C -32.135 44.123 -14.333
C -29.599 45.898 -15.680
C -27.091 47.705 -17.037
C -24.602 49.549 -18.379
C -22.116 51.421 -19.687
C -19.615 53.302 -20.954
C -17.087 55.167 -22.189
C -14.530 57.000 -23.413
C -11.953 58.796 -24.652
C -9.374 60.563 -25.926
C -6.811 62.323 -27.241
C -4.274 64.098 -28.587
C -1.767 65.905 -29.945
C 0.722 67.749 -31.287
C 3.208 69.622 -32.595
C 5.709 71.502 -33.861
C 8.238 73.367 -35.096
C 10.795 75.200 -36.320
C 13.371 76.996 -37.560
C 15.950 78.763 -38.833
C 18.514 80.523 -40.148
C 21.050 82.298 -41.495
C 23.558 84.105 -42.852
C 26.046 85.950 -44.195
C 28.532 87.822 -45.502
C 31.034 89.703 -46.769
C 33.562 91.568 -48.003
C 36.120 93.400 -49.227
C 38.696 95.196 -50.467
C 41.275 96.963 -51.741
C 43.838 98.723 -53.056
C 46.374 100.498 -54.403
C 48.882 102.305 -55.760
C 51.370 104.150 -57.102
C 53.856 106.023 -58.409
C 56.358 107.903 -59.676
C 58.887 109.768 -60.910
C 61.444 111.601 -62.134
C 64.021 113.396 -63.374
C 66.599 115.163 -64.648
C 69.163 116.923 -65.964
C 71.699 118.698 -67.311
C 74.206 120.506 -68.668
C 76.694 122.351 -70.010
C 79.180 124.223 -71.317
C 81.682 126.104 -72.583
C 84.211 127.969 -73.817
C 86.769 129.801 -75.041
C 89.345 131.596 -76.281
C 91.924 133.363 -77.556
C 94.487 135.123 -78.871
C 97.023 136.898 -80.218
C 99.530 138.706 -81.575
C 102.018 140.551 -82.917
C 104.505 142.424 -84.224
C 107.006 144.304 -85.490
C 109.536 146.169 -86.724
C 112.093 148.001 -87.948
C 114.670 149.796 -89.188
C 117.249 151.563 -90.463
C 119.812 153.322 -91.779
C 122.347 155.098 -93.126
C 124.854 156.906 -94.483
C 127.342 158.752 -95.825
C 129.829 160.625 -97.131
C 132.331 162.505 -98.397
C 134.860 164.369 -99.631
C 137.418 166.201 -100.855
C 139.995 167.996 -102.095
C 142.573 169.762 -103.370
C 145.136 171.522 -104.686
C 147.671 173.298 -106.034
C 150.178 175.106 -107.391
C 152.667 176.952 -108.732
C 155.153 178.825 -110.039
C 157.655 180.705 -111.304
C 160.184 182.570 -112.538
C 162.742 184.401 -113.762
C 165.319 186.195 -115.002
C 167.898 187.962 -116.278
C 170.461 189.722 -117.594
C 172.996 191.498 -118.941
C 175.503 193.307 -120.299
C 177.991 195.152 -121.640
C 180.477 197.026 -122.946
C 182.979 198.906 -124.211
C 185.509 200.770 -125.445
C 188.067 202.601 -126.669
C 190.644 204.395 -127.910
C 193.222 206.162 -129.185
C 195.785 207.922 -130.502
C 198.320 209.698 -131.849
C 200.827 211.507 -133.206
C 203.315 213.353 -134.547
C 205.801 215.226 -135.853
C 208.303 217.106 -137.118
C 210.833 218.970 -138.352
C 213.392 220.801 -139.576
C 215.969 222.595 -140.817
C 218.547 224.362 -142.092
C 221.109 226.122 -143.409
C 223.644 227.898 -144.757
C 226.151 229.707 -146.114
C 228.639 231.553 -147.455
C 231.125 233.427 -148.761
C 233.628 235.307 -150.025
C 236.158 237.171 -151.259
C 238.716 239.002 -152.483
C 241.293 240.795 -153.724
C 243.872 242.562 -155.000
C 246.434 244.322 -156.317
C 248.969 246.098 -157.665
C 251.475 247.907 -159.022
C 253.963 249.754 -160.363
C 256.449 251.627 -161.668
C 258.952 253.507 -162.932
C 261.482 255.371 -164.166
C 264.041 257.202 -165.390
C 266.618 258.995 -166.631
C 269.196 260.762 -167.907
C 271.758 262.522 -169.224
C 274.293 264.298 -170.572
C 276.799 266.107 -171.929
C 279.287 267.954 -173.270
C 281.774 269.828 -174.575
C 284.691 271.089 -175.249
C 286.474 273.577 -177.040
C 288.656 275.721 -178.423
C 290.962 277.614 -179.890
C 292.449 280.492 -180.730
C 294.191 282.972 -182.123
C 295.984 285.751 -183.114
C 297.820 288.075 -184.480
C 299.449 290.447 -185.982
C 300.881 292.940 -187.601
C 302.570 294.233 -190.390
C 303.553 295.716 -193.337
C 304.931 297.753 -195.878
C 306.451 300.328 -197.722
C 307.185 301.892 -200.187
C 309.368 302.315 -203.564
C 310.115 304.225 -206.524
C 310.741 306.055 -209.570
C 311.129 307.830 -212.193
C 311.833 309.729 -215.074
C 312.314 311.481 -217.754
C 311.509 312.115 -221.212
C 310.242 312.108 -224.261
C 308.489 312.639 -226.753
C 306.547 313.878 -229.290
C 306.435 314.963 -233.024
C 304.196 315.279 -235.776
C 301.835 316.208 -238.342
C 299.773 316.869 -240.803
C 297.131 317.655 -243.441
C 295.605 317.842 -245.784
C 293.201 317.218 -247.930
C 290.789 316.413 -250.387
C 287.424 315.400 -251.461
C 284.742 314.439 -252.294
C 281.329 313.742 -253.451
C 278.532 313.009 -254.358
C 276.450 309.615 -255.606
C 273.818 307.283 -256.752
C 270.519 306.287 -255.899
C 267.545 304.753 -256.589
C 265.123 302.927 -256.547
C 263.061 300.327 -256.570
C 260.759 298.231 -254.686
C 258.433 295.366 -255.327
C 255.325 293.637 -255.140
C 254.005 290.579 -253.952
C 251.872 287.801 -254.447
C 250.013 285.877 -251.964
C 247.872 283.524 -250.345
C 246.705 280.805 -249.859
C 244.938 278.181 -249.006
C 243.850 275.014 -246.983
C 243.024 273.163 -244.012
C 242.505 270.538 -242.571
C 242.343 268.248 -240.038
C 240.566 266.585 -237.659
C 242.530 263.713 -235.034
C 242.849 260.394 -232.610
C 244.209 260.126 -229.218
C 244.527 258.530 -226.481
C 246.247 257.226 -223.550
C 247.581 255.487 -221.504
C 249.318 254.140 -218.806
C 251.070 253.965 -216.218
C 252.263 253.692 -212.926
C 254.884 251.887 -210.745
C 257.021 250.164 -208.119
C 259.954 250.809 -206.431
C 263.747 250.654 -205.426
C 266.327 250.912 -203.547
C 268.731 251.146 -201.098
C 271.570 251.200 -199.382
C 274.835 251.220 -198.697
C 277.928 251.944 -197.583
C 280.564 253.361 -196.223
C 284.266 253.088 -194.815
C 286.960 253.666 -192.787
C 290.339 255.390 -193.714
C 294.139 256.128 -194.353
C 296.267 258.723 -194.106
C 299.068 260.707 -193.561
C 301.799 262.418 -194.246
C 304.770 263.874 -195.169
C 307.636 265.870 -195.378
C 309.553 268.183 -196.574
C 311.871 271.070 -196.436
C 314.127 272.852 -198.593
C 317.398 274.080 -200.869
C 318.323 276.315 -203.882
C 319.449 278.721 -205.607
C 320.893 280.678 -207.941
C 321.812 282.850 -210.252
C 322.761 284.064 -213.777
C 322.636 284.742 -216.790
C 322.445 285.437 -219.791
C 322.665 287.045 -222.726
C 322.618 289.961 -225.133
C 321.750 289.815 -228.754
C 322.001 291.026 -232.021
C 320.191 292.176 -234.579
C 319.166 292.138 -238.331
C 318.454 294.557 -241.104
C 317.889 295.521 -244.037
C 316.025 295.868 -246.798
C 313.984 296.040 -249.444
C 311.568 297.550 -251.497
C 309.933 296.847 -254.456
C 308.804 296.411 -258.386
C 306.402 296.248 -260.062
C 303.146 296.298 -262.277
C 300.966 296.300 -264.326
C 297.938 296.006 -266.379
C 295.590 294.716 -268.199
C 292.751 293.783 -269.291
C 289.771 292.479 -269.722
C 286.972 290.882 -270.356
C 283.680 289.386 -270.590
C 280.642 288.087 -271.081
C 277.913 286.459 -271.150
C 275.883 283.117 -270.429
C 272.935 281.516 -270.240
C 270.119 279.861 -270.514
C 268.223 277.346 -270.888
C 266.021 274.187 -270.772
C 265.156 271.964 -268.747
C 263.303 269.589 -267.031
C 262.538 266.670 -265.516
C 260.604 264.092 -263.406
C 259.405 261.609 -261.582
C 260.008 257.717 -260.512
C 259.272 255.524 -258.954
C 259.042 252.856 -255.742
C 258.441 250.662 -253.751
C 257.653 247.800 -251.968
C 257.592 244.955 -250.189
C 257.663 242.776 -247.666
C 257.179 241.727 -244.457
C 257.275 240.190 -241.471
C 257.188 239.124 -238.428
C 257.500 237.402 -235.341
C 257.207 236.307 -232.217
C 257.411 234.625 -229.557
C 258.648 232.643 -226.763
C 258.051 230.893 -224.072
C 259.779 229.081 -221.604
C 260.495 227.276 -218.842
C 261.208 225.434 -216.105
C 261.944 223.563 -213.393
C 262.720 221.683 -210.698
C 263.538 219.817 -208.006
C 264.384 217.983 -205.301
C 265.233 216.187 -202.571
C 266.060 214.420 -199.816
C 266.846 212.661 -197.044
C 267.591 210.888 -194.270
C 268.307 209.083 -191.508
C 269.020 207.240 -188.771
C 269.756 205.369 -186.059
C 270.532 203.489 -183.364
C 271.350 201.624 -180.672
C 272.196 199.790 -177.967
C 273.046 197.994 -175.237
C 273.872 196.227 -172.482
C 274.658 194.468 -169.710
C 275.403 192.694 -166.936
C 276.119 190.889 -164.174
C 276.832 189.046 -161.437
C 277.568 187.175 -158.725
C 278.345 185.295 -156.031
C 279.163 183.430 -153.339
C 280.009 181.597 -150.633
C 280.858 179.801 -147.904
C 281.685 178.034 -145.148
C 282.471 176.275 -142.376
C 283.215 174.501 -139.602
C 283.931 172.696 -136.840
C 284.644 170.853 -134.103
C 285.380 168.981 -131.392
C 286.157 167.102 -128.697
C 286.976 165.236 -126.005
C 287.822 163.403 -123.299
C 288.671 161.608 -120.570
C 289.497 159.841 -117.814
C 290.283 158.082 -115.042
C 291.027 156.308 -112.268
C 291.743 154.502 -109.506
C 292.456 152.659 -106.770
C 293.193 150.788 -104.058
C 293.969 148.908 -101.364
C 294.788 147.043 -98.671
C 295.635 145.210 -95.966
C 296.484 143.415 -93.236
C 297.310 141.648 -90.480
C 298.095 139.889 -87.708
C 298.839 138.115 -84.933
C 299.555 136.309 -82.173
C 300.268 134.466 -79.436
C 301.005 132.594 -76.724
C 301.782 130.714 -74.030
C 302.601 128.849 -71.338
C 303.448 127.017 -68.632
C 304.297 125.222 -65.902
C 305.122 123.454 -63.146
C 305.908 121.696 -60.374
C 306.651 119.922 -57.599
C 307.367 118.116 -54.839
C 308.080 116.272 -52.102
C 308.817 114.400 -49.391
C 309.594 112.521 -46.696
C 310.414 110.656 -44.004
C 311.260 108.823 -41.298
C 312.109 107.028 -38.568
C 312.935 105.261 -35.812
C 313.720 103.503 -33.040
C 314.463 101.729 -30.265
C 315.179 99.922 -27.505
C 315.892 98.078 -24.768
C 316.629 96.207 -22.057
C 317.407 94.327 -19.363
C 318.226 92.462 -16.671
C 319.073 90.630 -13.964
C 319.922 88.835 -11.234
C 320.747 87.068 -8.478
C 321.532 85.310 -5.706
C 322.275 83.535 -2.931
C 322.991 81.729 -0.171
C 323.704 79.885 2.566
C 324.442 78.013 5.277
C 325.219 76.133 7.971
C 326.039 74.269 10.663
C 326.886 72.437 13.369
C 327.735 70.642 16.100
C 328.560 68.875 18.856
C 329.344 67.116 21.628
C 330.087 65.342 24.403
C 330.803 63.535 27.163
C 331.516 61.691 29.899
C 332.254 59.819 32.610
C 333.032 57.939 35.304
C 333.852 56.075 37.997
C 334.699 54.243 40.703
C 335.548 52.449 43.434
C 336.372 50.682 46.190
C 337.157 48.923 48.962
C 337.899 47.149 51.737
C 338.615 45.342 54.497
C 339.328 43.497 57.233
C 340.066 41.625 59.944
C 340.844 39.746 62.638
C 341.665 37.882 65.330
C 342.512 36.050 68.037
C 343.360 34.256 70.768
C 344.185 32.489 73.524
C 344.969 30.730 76.297
C 345.711 28.956 79.071
C 346.427 27.148 81.831
C 347.140 25.304 84.567
C 347.878 23.432 87.277
C 348.657 21.552 89.971
C 349.477 19.688 92.664
C 350.324 17.857 95.371
C 351.173 16.063 98.102
C 351.997 14.296 100.858
C 352.781 12.537 103.631
C 353.523 10.763 106.405
C 354.239 8.955 109.165
C 354.952 7.110 111.901
C 355.690 5.238 114.611
C 356.469 3.358 117.305
C 357.290 1.494 119.998
C 358.137 -0.337 122.704
C 358.986 -2.130 125.435
C 359.810 -3.897 128.192
C 360.593 -5.656 130.965
C 361.335 -7.431 133.739
C 362.050 -9.238 136.499
C 362.764 -11.083 139.234
C 363.503 -12.956 141.945
C 364.282 -14.835 144.639
C 365.103 -16.699 147.331
C 365.950 -18.530 150.038
C 366.798 -20.323 152.769
C 367.622 -22.090 155.526
C 368.406 -23.849 158.299
C 369.147 -25.624 161.073
C 369.862 -27.432 163.833
C 370.576 -29.277 166.568
C 371.315 -31.150 169.278
C 372.094 -33.029 171.972
C 372.915 -34.893 174.665
C 373.763 -36.723 177.372
C 374.611 -38.517 180.103
C 375.435 -40.283 182.860
C 376.218 -42.042 185.633
C 376.959 -43.817 188.407
C 377.674 -45.625 191.167
C 378.388 -47.471 193.902
C 379.956 -49.179 196.177
C 379.644 -51.138 199.117
C 379.959 -53.090 201.830
C 380.459 -54.831 204.618
C 380.059 -57.422 206.699
C 379.856 -59.523 209.281
C 379.699 -62.061 211.617
C 379.654 -64.068 214.187
C 379.370 -65.997 216.782
C 378.829 -67.923 219.406
C 378.639 -68.418 222.874
C 377.729 -68.795 226.172
C 377.030 -69.936 229.446
C 376.444 -71.867 232.322
C 375.463 -72.433 235.110
C 375.869 -72.094 239.118
C 374.566 -72.761 242.409
C 373.172 -73.286 245.695
C 371.756 -73.863 248.496
C 370.451 -74.539 251.696
C 369.101 -75.102 254.584
C 366.942 -73.989 257.251
C 364.843 -72.351 259.204
C 362.295 -71.252 260.569
C 359.253 -70.685 262.040
C 357.356 -70.061 265.379
C 354.419 -68.521 266.679
C 351.166 -67.547 267.900
C 348.317 -66.478 269.118
C 344.875 -65.264 270.231
C 342.723 -64.000 271.504
C 340.295 -61.848 272.001
C 337.834 -59.412 272.715
C 335.174 -57.066 271.752
C 333.133 -55.074 270.930
C 330.260 -52.952 270.084
C 327.995 -51.090 269.319
C 327.415 -47.023 268.593
C 325.934 -43.739 267.751
C 323.995 -42.213 265.199
C 322.029 -39.697 263.984
C 320.903 -37.397 262.357
C 320.404 -34.518 260.786
C 320.145 -32.774 257.603
C 319.336 -29.333 256.365
C 317.656 -26.965 254.302
C 318.396 -24.412 251.968
C 317.755 -21.166 250.720
C 317.990 -19.950 247.287
C 317.888 -17.927 244.347
C 318.352 -15.428 242.757
C 318.412 -12.976 240.586
C 319.684 -10.741 237.636
C 320.899 -10.106 234.312
C 322.185 -8.276 232.253
C 323.989 -7.289 229.523
C 324.134 -6.281 226.276
C 327.974 -5.488 224.374
C 330.607 -3.720 221.739
C 333.028 -5.291 219.482
C 334.979 -5.132 216.970
C 338.007 -5.735 215.043
C 340.611 -5.484 213.578
C 343.593 -5.961 211.847
C 346.009 -7.405 210.479
C 348.262 -8.879 208.223
C 351.994 -9.024 207.257
C 355.449 -9.272 205.698
C 358.140 -11.417 205.850
C 361.660 -12.863 206.818
C 364.307 -14.645 206.550
C 367.020 -16.585 205.710
C 369.915 -18.206 205.660
C 372.811 -19.509 206.679
C 375.396 -21.538 207.412
C 377.375 -24.122 207.869
C 381.016 -25.602 208.427
C 383.662 -27.756 208.160
C 385.305 -29.902 210.979
C 387.846 -31.448 213.537
C 388.481 -34.434 214.951
C 390.048 -37.226 216.304
C 391.254 -39.259 218.599
C 392.689 -41.051 221.153
C 394.040 -43.565 223.177
C 394.126 -45.657 225.641
C 394.744 -48.910 227.305
C 395.013 -50.258 230.625
C 396.324 -51.395 234.417
C 394.999 -52.373 237.912
C 394.211 -54.086 240.457
C 393.675 -55.263 243.570
C 392.619 -56.472 246.456
C 391.603 -56.371 250.165
C 390.135 -55.689 252.797
C 388.609 -55.004 255.392
C 387.024 -55.259 258.336
C 384.805 -56.771 260.999
C 382.895 -54.903 263.598
C 381.401 -54.690 266.747
C 378.499 -54.078 268.280
C 376.366 -52.201 270.936
C 373.703 -52.932 273.472
C 371.773 -52.391 275.886
C 369.124 -50.990 277.383
C 366.453 -49.431 278.658
C 363.068 -49.148 279.550
C 361.019 -46.835 281.091
C 358.920 -44.511 283.756
C 356.447 -42.947 283.961
C 352.989 -41.085 284.252
C 350.491 -39.580 284.918
C 347.434 -37.557 285.106
C 345.470 -34.983 285.204
C 343.198 -32.861 284.531
C 341.211 -30.646 283.147
C 339.436 -28.152 281.958
C 337.352 -25.756 280.213
C 335.296 -23.502 278.852
C 333.789 -21.234 277.213
C 333.917 -18.030 274.863
C 332.310 -15.821 272.905
C 330.674 -13.419 271.391
C 330.148 -10.520 270.216
C 329.839 -7.172 268.333
C 330.862 -5.820 265.704
C 331.040 -3.906 262.819
C 332.284 -1.778 260.511
C 332.626 0.174 257.208
C 333.425 1.936 254.527
C 336.077 4.659 253.043
C 337.028 6.137 250.877
C 339.189 7.193 247.456
C 340.402 8.453 244.991
C 341.696 10.430 242.459
C 343.573 12.169 240.290
C 345.515 12.994 237.706
C 346.724 12.737 234.528
C 348.554 12.812 231.710
C 350.037 12.516 228.861
C 352.163 12.643 226.023
C 353.520 12.402 222.999
C 355.390 12.700 220.477
C 358.287 12.885 218.278
C 359.545 13.477 215.324
C 362.651 13.497 213.678
C 365.031 13.703 211.292
C 367.417 13.951 208.917
C 369.826 14.228 206.568
C 372.266 14.507 204.251
C 374.732 14.762 201.960
C 377.212 14.976 199.679
C 379.685 15.146 197.388
C 382.136 15.289 195.070
C 384.556 15.429 192.721
C 386.948 15.593 190.345
C 389.329 15.799 187.960
C 391.715 16.048 185.585
C 394.124 16.325 183.236
C 396.563 16.604 180.919
C 399.030 16.859 178.628
C 401.509 17.072 176.347
C 403.983 17.242 174.056
C 406.433 17.385 171.738
C 408.853 17.525 169.388
C 411.246 17.690 167.012
C 413.626 17.896 164.627
C 416.012 18.145 162.252
C 418.421 18.422 159.903
C 420.861 18.701 157.587
C 423.328 18.956 155.296
C 425.807 19.169 153.015
C 428.281 19.339 150.723
C 430.731 19.481 148.405
C 433.150 19.621 146.055
C 435.238 20.678 143.801
C 437.725 19.768 141.443
C 440.060 19.506 139.045
C 442.527 19.440 136.817
C 444.051 18.486 133.994
C 446.175 17.714 131.541
C 447.984 16.970 128.696
C 450.129 16.367 126.316
C 452.288 15.533 124.039
C 454.448 14.442 121.795
C 457.727 13.747 120.763
C 460.785 12.378 119.971
C 463.703 11.134 118.407
C 466.103 9.966 116.123
C 468.620 8.572 115.239
C 472.643 8.487 114.854
C 475.598 6.699 113.832
C 478.564 4.838 112.960
C 481.043 3.013 112.122
C 483.907 1.234 111.106
C 486.482 -0.536 110.257
C 489.054 -2.887 111.190
C 491.028 -5.027 112.747
C 492.283 -7.593 113.934
C 493.491 -10.718 114.648
C 496.660 -12.954 114.957
C 497.887 -15.845 116.637
C 498.901 -19.100 117.818
C 499.974 -21.947 119.040
C 500.904 -25.347 120.499
C 502.142 -27.492 121.809
C 502.750 -29.709 124.153
C 503.618 -31.955 126.741
C 502.808 -34.187 129.546
C 502.141 -35.869 131.899
C 501.382 -38.352 134.494
C 500.723 -40.276 136.741
C 500.682 -40.298 140.912
C 500.288 -41.281 144.457
C 497.856 -42.687 146.627
C 496.907 -44.185 149.547
C 495.608 -44.825 152.213
C 494.536 -44.790 155.353
C 491.710 -44.435 157.618
C 491.031 -44.686 161.292
C 489.258 -45.808 164.170
C 487.517 -44.489 166.952
C 486.811 -44.595 170.416
C 483.699 -43.780 172.140
C 481.179 -43.271 174.617
C 480.125 -42.327 177.260
C 478.450 -41.711 180.008
C 476.109 -39.823 182.510
C 473.105 -38.121 183.519
C 471.563 -36.381 185.477
C 469.268 -34.137 186.653
C 466.292 -33.458 188.155
C 464.995 -29.338 188.736
C 463.025 -26.203 190.550
C 460.800 -23.698 189.067
C 458.585 -21.431 189.379
C 456.924 -18.263 188.706
C 455.821 -15.479 188.847
C 454.369 -12.368 188.272
C 453.035 -9.970 186.766
C 450.811 -7.621 185.400
C 450.248 -3.834 184.923
C 449.056 -0.255 184.481
C 449.112 2.137 182.001
C 450.183 5.316 179.962
C 449.889 7.760 177.914
C 449.014 10.327 175.797
C 448.990 13.004 173.837
C 450.068 15.579 172.011
C 450.700 17.803 169.564
C 450.899 19.404 166.700
C 451.574 22.753 164.679
C 451.215 25.154 162.267
C 453.763 26.166 159.487
C 456.263 28.162 157.216
C 457.176 28.269 153.980
C 458.168 29.326 150.820
C 460.177 29.987 148.294
C 462.508 30.867 145.931
C 464.181 31.653 142.960
C 466.223 31.183 140.497
C 467.330 31.211 136.961
C 470.363 30.892 135.060
C 474.009 31.561 133.148
C 477.104 29.690 131.790
C 479.197 28.391 129.800
C 481.970 27.325 128.207
C 484.459 25.773 126.688
C 487.992 24.299 126.309
C 490.528 22.585 126.735
C 493.021 20.820 127.178
C 495.680 18.845 126.653
C 497.769 16.143 125.030
C 500.437 14.130 126.679
C 503.391 12.271 126.565
C 504.683 9.280 127.294
C 507.384 7.041 128.973
C 509.441 4.005 128.193
C 511.687 1.849 128.578
C 513.114 -0.800 130.051
C 514.350 -3.424 131.719
C 514.903 -6.843 132.297
C 516.602 -8.804 134.575
C 519.397 -10.961 136.684
C 519.609 -13.250 138.507
C 519.851 -16.486 140.737
C 520.500 -18.866 142.429
C 520.714 -21.677 144.781
C 521.060 -23.337 147.540
C 520.536 -25.251 150.026
C 519.365 -26.780 152.683
C 518.457 -28.095 155.553
C 516.955 -29.653 158.459
C 515.806 -31.250 161.159
C 514.449 -32.267 163.846
C 512.742 -31.476 167.349
C 511.051 -32.557 170.044
C 509.824 -33.703 172.859
C 509.140 -33.744 175.956
C 507.869 -33.429 179.580
C 505.654 -31.927 181.200
C 503.197 -31.162 183.523
C 501.460 -29.397 185.819
C 498.620 -28.411 188.228
C 496.403 -27.077 190.286
C 495.733 -23.967 192.842
C 493.986 -22.582 194.517
C 491.067 -19.889 195.829
C 489.016 -18.232 197.306
C 487.039 -16.405 199.485
C 485.436 -14.079 201.294
C 483.271 -11.737 202.269
C 480.250 -10.159 202.383
C 477.709 -7.980 202.680
C 475.033 -6.180 202.664
C 472.513 -3.701 202.975
C 469.661 -1.996 203.059
C 467.454 0.209 203.520
C 465.654 3.371 203.679
C 463.010 5.062 204.579
C 461.743 8.339 204.458
C 459.708 11.018 204.738
C 457.692 13.707 205.057
C 455.708 16.417 205.396
C 453.760 19.154 205.728
C 451.836 21.912 206.029
C 449.915 24.676 206.286
C 447.976 27.431 206.503
C 446.003 30.164 206.700
C 443.996 32.870 206.904
C 441.964 35.556 207.140
C 439.929 38.235 207.420
C 437.913 40.924 207.739
C 435.930 43.635 208.079
C 433.982 46.372 208.411
C 432.057 49.129 208.711
C 430.136 51.894 208.967
C 428.197 54.648 209.184
C 426.224 57.381 209.381
C 424.217 60.087 209.586
C 422.185 62.773 209.822
C 420.150 65.452 210.102
C 418.134 68.141 210.422
C 416.151 70.852 210.761
C 414.203 73.589 211.093
C 412.279 76.347 211.393
C 410.358 79.111 211.649
C 408.418 81.866 211.866
C 406.446 84.598 212.063
C 404.438 87.304 212.267
C 402.406 89.990 212.504
C 400.371 92.669 212.784
C 398.355 95.358 213.104
C 396.372 98.069 213.443
C 394.425 100.807 213.775
C 392.500 103.564 214.075
C 390.579 106.329 214.331
C 388.640 109.083 214.547
C 386.667 111.815 214.744
C 384.659 114.521 214.949
C 382.627 117.207 215.186
C 380.592 119.886 215.466
C 378.576 122.575 215.786
C 376.594 125.286 216.125
C 374.646 128.024 216.457
C 372.722 130.782 216.757
C 370.801 133.546 217.012
C 368.861 136.301 217.229
C 366.888 139.033 217.426
C 364.880 141.738 217.630
C 362.848 144.424 217.867
C 360.813 147.103 218.148
C 358.797 149.792 218.468
C 356.815 152.504 218.808
C 354.868 155.241 219.139
C 352.944 157.999 219.438
C 351.023 160.764 219.694
C 349.083 163.518 219.910
C 347.109 166.250 220.107
C 345.101 168.956 220.312
C 343.069 171.641 220.549
C 341.034 174.320 220.830
C 339.018 177.009 221.150
C 337.036 179.721 221.490
C 335.089 182.459 221.821
C 333.165 185.217 222.120
C 331.244 187.981 222.375
C 329.304 190.735 222.591
C 327.330 193.467 222.788
C 325.322 196.173 222.993
C 323.290 198.858 223.231
C 321.255 201.537 223.512
C 319.240 204.227 223.833
C 317.258 206.938 224.172
C 315.311 209.676 224.503
C 313.387 212.434 224.802
C 311.466 215.199 225.057
C 309.525 217.953 225.273
C 307.551 220.684 225.470
C 305.543 223.390 225.675
C 303.510 226.075 225.913
C 301.476 228.754 226.194
C 299.461 231.444 226.515
C 297.479 234.156 226.854
C 295.532 236.894 227.185
C 293.608 239.652 227.484
C 291.687 242.416 227.739
C 289.747 245.170 227.954
C 287.773 247.902 228.151
C 285.764 250.607 228.357
C 283.731 253.292 228.594
C 281.697 255.971 228.876
C 279.682 258.661 229.197
C 277.700 261.373 229.537
C 275.754 264.111 229.868
C 273.830 266.869 230.166
C 271.909 269.634 230.420
C 269.968 272.387 230.636
C 267.994 275.119 230.833
C 265.984 277.824 231.038
C 263.952 280.509 231.276
C 261.918 283.188 231.558
C 259.903 285.878 231.879
C 257.921 288.590 232.219
C 255.975 291.329 232.550
C 254.052 294.087 232.848
C 252.130 296.851 233.102
C 250.189 299.605 233.317
C 248.215 302.336 233.514
C 246.205 305.041 233.720
C 244.173 307.726 233.958
C 242.139 310.405 234.240
C 240.124 313.095 234.561
C 238.143 315.807 234.901
C 236.197 318.546 235.232
C 234.273 321.304 235.530
C 232.352 324.068 235.784
C 230.411 326.822 235.999
C 228.436 329.553 236.195
C 226.426 332.258 236.401
C 224.394 334.943 236.640
C 222.360 337.622 236.922
C 220.345 340.312 237.244
C 219.168 343.339 237.185
C 216.446 345.451 238.029
C 214.242 347.909 238.637
C 212.074 350.409 238.959
C 210.030 352.466 240.630
C 207.668 354.589 241.650
C 205.531 356.891 243.082
C 203.264 359.067 243.952
C 200.853 361.040 244.866
C 198.284 362.840 245.891
C 195.205 364.418 245.313
C 191.903 365.349 245.037
C 188.713 366.856 245.293
C 185.906 368.731 246.266
C 182.999 369.508 246.338
C 179.783 371.255 244.621
C 176.278 372.070 244.774
C 172.733 372.737 244.856
C 169.591 373.217 245.141
C 166.164 373.998 245.330
C 162.981 374.554 245.545
C 159.607 373.487 244.844
C 156.888 371.867 243.905
C 154.429 369.994 243.806
C 151.613 368.119 244.348
C 147.788 367.794 243.713
C 145.194 365.367 243.460
C 142.491 363.007 243.848
C 140.002 360.877 243.963
C 137.301 358.201 244.278
C 135.128 356.477 243.882
C 133.497 353.729 243.131
C 131.669 350.886 242.096
C 131.174 347.261 241.750
C 130.868 344.335 241.354
C 130.158 340.735 241.258
C 129.685 337.748 241.058
C 130.096 334.712 238.227
C 130.124 331.436 236.509
C 131.344 328.136 236.981
C 131.425 324.802 236.241
C 132.288 322.017 235.401
C 133.439 319.369 233.767
C 136.070 316.874 233.449
C 136.787 313.822 231.401
C 137.739 310.426 230.907
C 140.175 308.529 229.182
C 140.984 305.703 227.215
C 144.072 303.758 227.171
C 146.581 301.316 226.472
C 148.236 299.561 224.694
C 150.180 297.304 223.327
C 153.411 295.712 221.798
C 156.899 294.840 221.724
C 159.364 293.856 220.244
C 162.655 293.445 219.413
C 165.533 291.632 219.524
C 169.158 293.117 217.616
C 172.811 292.887 215.718
C 175.959 294.570 216.541
C 179.120 294.827 216.252
C 182.318 296.525 215.887
C 184.921 297.624 214.884
C 187.931 299.297 214.377
C 190.317 301.273 214.823
C 193.379 302.782 215.648
C 196.128 305.114 214.271
C 199.239 307.062 213.296
C 200.450 310.260 213.714
C 201.404 313.982 212.906
C 202.960 316.768 213.177
C 205.037 319.455 213.723
C 206.537 322.414 213.676
C 207.129 325.634 213.034
C 207.790 328.929 213.228
C 208.362 331.999 214.253
C 209.730 335.657 213.542
C 211.276 338.655 214.118
C 209.663 342.210 214.213
C 208.748 345.951 213.465
C 207.800 348.692 215.170
C 207.389 351.959 216.285
C 206.000 354.923 216.661
C 204.514 358.019 216.647
C 203.423 361.249 217.431
C 201.311 363.522 218.341
C 200.134 366.507 220.195
C 197.399 368.838 220.141
C 194.802 371.982 219.266
C 191.105 373.043 219.622
C 188.482 374.513 220.616
C 185.513 376.090 220.874
C 182.470 377.223 221.477
C 178.772 377.975 220.733
C 175.775 377.629 220.063
C 172.781 377.226 219.431
C 169.436 377.461 219.489
C 165.978 377.851 220.970
C 162.808 376.499 219.551
C 159.344 376.617 219.119
C 156.548 374.841 219.538
C 153.214 373.350 218.200
C 149.654 372.926 219.294
C 146.603 372.244 219.030
C 143.984 370.182 218.691
C 141.548 367.921 218.302
C 139.046 365.727 219.421
C 136.720 363.586 218.032
C 133.404 361.868 216.309
C 131.987 359.304 216.153
C 129.996 355.907 216.199
C 128.170 353.549 215.960
C 126.477 350.302 215.713
C 125.436 347.478 214.517
C 124.886 344.376 214.079
C 125.096 341.129 213.648
C 125.253 337.953 212.825
C 125.725 334.386 212.404
C 125.879 331.077 211.968
C 126.555 328.036 211.340
C 128.704 325.325 209.380
C 129.599 322.115 208.949
C 130.105 318.956 208.237
C 130.903 316.440 206.477
C 132.429 313.531 204.464
C 135.238 312.399 203.679
C 137.842 310.240 202.920
C 140.506 308.953 201.292
C 143.554 306.717 200.551
C 146.301 305.171 199.554
C 148.998 304.882 196.505
C 151.375 303.818 195.507
C 155.442 303.335 194.663
C 158.207 302.458 193.812
C 161.085 301.201 192.354
C 163.949 300.642 190.697
C 167.181 300.482 189.888
C 170.521 300.176 190.503
C 173.879 300.268 190.435
C 177.078 300.315 190.849
C 180.608 300.579 190.603
C 183.893 300.433 191.085
C 187.023 300.548 190.723
C 190.405 301.590 189.860
C 193.597 300.924 189.686
C 196.609 302.437 188.686
C 199.883 303.023 188.113
C 203.153 303.594 187.498
C 206.413 304.175 186.841
C 209.662 304.790 186.157
C 212.901 305.448 185.472
C 216.138 306.143 184.812
C 219.370 306.396 185.025
C 222.326 307.648 183.517
C 225.404 308.633 182.608
C 228.533 309.333 181.729
C 231.074 311.332 180.866
C 233.873 312.722 179.700
C 236.700 314.509 178.842
C 239.523 315.743 177.773
C 242.217 317.023 176.492
C 244.809 318.419 175.002
C 247.574 318.264 172.850
C 249.816 318.391 170.241
C 252.479 319.070 168.014
C 255.244 320.445 166.338
C 257.148 320.866 164.046
C 260.237 319.604 161.762
C 262.415 320.171 158.951
C 264.484 320.662 156.036
C 266.196 321.302 153.420
C 268.308 321.894 150.666
C 270.113 322.473 148.040
C 270.621 322.062 144.493
C 270.381 321.311 141.287
C 269.721 321.352 138.265
C 269.143 322.067 134.965
C 270.503 321.814 131.328
C 269.414 321.682 127.940
C 268.365 322.200 124.526
C 267.463 322.441 121.384
C 266.137 322.869 117.833
C 265.522 322.594 115.113
C 263.791 321.848 112.425
C 262.084 320.834 109.499
C 259.048 320.317 107.495
C 256.571 319.773 105.953
C 253.621 319.528 103.782
C 251.138 319.193 102.077
C 248.506 316.152 100.970
C 245.705 314.240 99.493
C 242.168 314.377 99.231
C 239.195 313.426 97.842
C 236.403 312.331 97.386
C 233.693 310.424 97.194
C 230.377 309.680 98.494
C 227.524 307.383 97.711
C 224.108 306.583 97.100
C 221.553 304.499 98.380
C 218.859 302.288 97.781
C 215.822 301.801 99.745
C 212.641 300.696 100.931
C 210.544 298.649 101.563
C 207.833 296.950 102.271
C 205.204 294.998 104.412
C 202.972 294.508 107.189
C 201.205 292.721 108.900
C 199.549 291.529 111.642
C 196.702 291.227 113.483
C 196.728 289.049 117.256
C 195.191 286.770 120.330
C 195.321 287.365 123.942
C 194.268 286.765 126.887
C 194.509 286.176 130.471
C 194.520 284.978 133.219
C 194.832 284.267 136.612
C 195.581 284.584 139.634
C 195.590 285.178 143.096
C 196.692 283.671 146.472
C 197.256 282.501 150.041
C 199.602 282.988 152.517
C 202.651 282.318 154.899
C 204.494 282.598 157.502
C 206.005 283.091 160.552
C 208.061 283.072 163.157
C 210.789 282.574 165.010
C 213.474 282.902 167.016
C 215.908 284.051 168.902
C 218.717 283.431 171.637
C 220.726 284.028 174.342
C 224.601 284.511 174.395
C 228.438 284.095 175.101
C 231.139 286.057 175.520
C 234.151 287.410 176.607
C 237.370 288.111 176.632
C 240.788 288.444 176.598
C 244.084 289.536 177.033
C 246.925 290.800 176.149
C 249.927 292.948 176.475
C 253.177 293.324 174.987
C 257.186 292.921 173.912
C 259.647 293.724 171.044
C 261.967 295.075 169.364
C 264.601 295.737 167.367
C 266.830 296.723 165.139
C 269.122 296.415 162.065
C 270.123 296.040 159.165
C 271.067 295.699 156.246
C 272.664 296.119 153.328
C 274.306 297.972 150.470
C 274.545 296.809 146.937
C 276.135 296.747 143.828
C 275.651 297.343 140.579
C 275.823 296.270 136.844
C 276.811 297.699 133.522
C 277.489 297.712 130.459
C 276.748 297.519 127.198
C 275.757 297.246 124.014
C 274.702 298.481 120.900
C 273.873 297.210 117.798
C 273.871 295.738 113.959
C 272.159 295.571 111.583
C 269.911 295.613 108.349
C 268.563 295.419 105.685
C 266.357 295.148 102.765
C 264.357 293.894 100.547
C 261.825 293.323 98.708
C 258.847 292.672 97.494
C 255.993 291.641 96.236
C 252.614 290.953 95.125
C 249.603 290.298 93.834
C 246.635 289.416 93.115
C 243.488 287.079 93.775
C 240.256 286.359 93.197
C 237.262 285.403 92.268
C 234.833 283.417 91.805
C 231.770 281.079 91.815
C 229.657 279.938 93.820
C 226.699 278.779 95.208
C 224.591 276.806 96.959
C 221.377 275.615 98.716
C 218.936 274.244 100.476
C 217.859 270.919 102.582
C 216.008 269.616 104.212
C 213.965 268.325 107.625
C 212.108 267.138 109.693
C 209.921 265.313 111.663
C 208.391 263.336 113.901
C 206.983 262.188 116.698
C 205.256 262.432 119.628
C 203.950 262.022 122.697
C 202.620 262.102 125.634
C 201.416 261.507 128.919
C 199.869 261.636 131.857
C 198.708 260.958 134.710
C 198.330 259.815 138.147
C 196.419 259.269 140.737
C 196.634 258.058 144.031
C 195.859 257.184 147.199
C 195.076 256.269 150.352
C 194.312 255.314 153.499
C 193.585 254.336 156.647
C 192.902 253.361 159.806
C 192.251 252.412 162.980
C 191.608 251.505 166.168
C 190.946 250.638 169.363
C 190.247 249.795 172.556
C 189.505 248.948 175.738
C 188.730 248.075 178.906
C 187.948 247.159 182.060
C 187.183 246.204 185.206
C 186.457 245.226 188.355
C 185.774 244.251 191.514
C 185.147 244.252 194.701
C 184.597 242.268 197.589
C 184.079 240.934 200.626
C 183.325 239.769 203.647
C 183.824 237.968 206.423
C 183.597 236.211 209.249
C 183.839 234.516 212.248
C 183.525 232.921 215.075
C 183.183 231.123 217.755
C 182.866 229.088 220.334
C 180.896 227.268 222.594
C 179.092 224.920 224.350
C 177.806 222.613 226.703
C 177.331 220.426 229.410
C 176.020 218.206 230.965
C 172.979 216.831 233.246
C 171.459 214.086 235.014
C 169.858 211.292 236.643
C 168.628 208.686 238.014
C 167.176 205.979 239.734
C 165.864 203.395 241.177
C 163.665 200.542 240.992
C 161.567 198.167 240.064
C 160.334 195.556 238.955
C 159.500 192.360 238.043
C 157.142 189.336 238.697
C 155.714 186.504 237.076
C 154.800 183.319 235.647
C 153.744 180.506 234.336
C 152.769 177.253 232.597
C 151.408 175.061 231.504
C 149.997 173.156 229.234
C 148.242 171.181 226.884
C 147.729 169.768 223.531
C 147.255 168.759 220.780
C 146.861 167.063 217.548
C 146.481 165.806 214.817
C 144.198 166.444 211.384
C 142.717 166.190 208.004
C 143.731 165.954 204.610
C 143.138 165.291 201.311
C 142.823 165.502 198.301
C 141.941 166.351 195.217
C 142.915 167.903 192.073
C 141.467 168.444 188.663
C 141.502 168.382 185.102
C 141.140 170.586 182.359
C 139.804 171.240 179.151
C 141.232 173.228 176.443
C 141.813 174.864 173.324
C 141.035 176.483 170.924
C 140.760 178.002 168.033
C 140.942 180.881 165.391
C 142.525 183.558 163.585
C 142.386 185.969 161.738
C 143.205 188.963 160.307
C 144.670 190.748 157.808
C 144.683 195.105 157.914
C 144.729 198.935 156.387
C 146.926 201.740 157.239
C 148.156 204.598 156.560
C 149.329 207.978 157.227
C 149.661 210.954 157.391
C 150.620 214.231 158.064
C 152.124 216.660 159.345
C 154.282 219.337 160.055
C 154.345 222.992 161.290
C 154.937 226.650 162.122
C 155.853 228.495 164.884
C 155.564 230.836 168.023
C 156.517 232.904 170.275
C 157.958 235.254 172.331
C 158.602 237.472 174.714
C 158.293 239.276 177.503
C 158.753 240.791 180.474
C 159.906 241.790 183.385
C 159.898 244.414 186.364
C 161.114 246.406 188.867
C 160.414 246.142 192.700
C 159.297 246.897 196.385
C 160.337 246.216 199.511
C 161.105 246.414 202.896
C 160.763 246.026 206.149
C 160.030 245.770 209.495
C 160.186 245.535 212.982
C 159.980 244.084 215.864
C 161.041 243.222 219.309
C 159.690 241.697 222.269
C 157.675 240.909 225.834
C 156.241 237.991 227.921
C 155.874 235.820 230.196
C 154.693 233.720 232.555
C 153.786 231.263 234.567
C 151.383 228.735 236.190
C 149.383 226.413 236.589
C 147.419 224.057 236.938
C 145.895 221.305 238.098
C 145.570 217.875 239.656
C 142.836 215.421 239.034
C 140.823 212.749 240.039
C 139.888 209.657 239.196
C 137.149 206.985 238.499
C 136.441 203.382 239.254
C 134.777 200.727 239.412
C 133.259 198.029 238.131
C 131.784 195.444 236.602
C 131.609 192.153 235.390
C 129.303 190.142 233.789
C 126.234 187.585 232.812
C 125.447 185.653 230.750
C 124.573 182.885 228.088
C 123.519 180.713 226.322
C 122.526 178.372 223.675
C 120.999 177.134 221.101
C 120.376 175.883 218.243
C 120.115 175.219 215.040
C 119.485 174.707 211.857
C 119.361 174.156 208.279
C 119.070 173.428 205.031
C 118.856 173.306 201.862
C 118.156 175.115 198.392
C 118.219 175.037 195.033
C 117.850 174.774 191.787
C 116.690 175.425 188.907
C 115.652 176.673 185.413
C 116.289 179.015 183.439
C 116.860 180.847 180.552
C 116.686 183.393 178.340
C 117.482 185.565 175.260
C 117.906 187.817 172.877
C 116.487 191.339 171.382
C 116.734 193.436 169.559
C 117.907 197.064 167.842
C 118.463 199.479 166.111
C 118.540 202.139 163.895
C 118.430 205.096 162.314
C 119.239 208.111 161.141
C 121.356 210.539 160.019
C 122.876 213.411 159.165
C 124.746 215.921 158.386
C 126.189 219.072 157.620
C 128.162 221.561 156.645
C 129.315 224.381 155.829
C 130.138 227.928 155.746
C 131.492 230.467 154.203
C 132.017 233.915 154.647
C 133.048 237.099 154.205
C 134.041 240.293 153.744
C 134.992 243.500 153.289
C 135.914 246.720 152.865
C 136.830 249.946 152.484
C 137.767 253.172 152.143
C 138.742 256.388 151.823
C 139.759 259.590 151.496
C 140.805 262.780 151.138
C 141.857 265.963 150.736
C 142.888 269.147 150.294
C 143.880 272.340 149.833
C 144.831 275.548 149.378
C 145.753 278.768 148.954
C 146.669 281.995 148.574
C 147.605 285.220 148.233
C 148.581 288.436 147.913
C 149.598 291.638 147.585
C 150.644 294.828 147.227
C 151.696 298.011 146.825
C 152.727 301.195 146.383
C 153.719 304.388 145.922
C 154.670 307.596 145.467
C 155.591 310.816 145.043
C 156.507 314.043 144.663
C 157.444 317.268 144.323
C 158.420 320.484 144.002
C 159.437 323.686 143.675
C 160.484 326.876 143.316
C 161.535 330.058 142.914
C 162.566 333.243 142.472
C 163.558 336.436 142.010
C 164.509 339.644 141.556
C 165.430 342.864 141.132
C 166.346 346.091 140.753
C 167.283 349.316 140.412
C 168.259 352.532 140.092
C 169.277 355.734 139.765
C 170.323 358.924 139.406
C 171.375 362.106 139.003
C 172.405 365.290 138.561
C 173.397 368.484 138.099
C 174.347 371.692 137.645
C 175.269 374.912 137.222
C 176.185 378.139 136.842
C 177.122 381.364 136.502
C 178.098 384.580 136.182
C 179.116 387.782 135.854
C 180.163 390.971 135.495
C 181.214 394.154 135.092
C 182.245 397.338 134.650
C 183.236 400.532 134.188
C 184.186 403.740 133.734
C 185.107 406.960 133.311
C 186.024 410.187 132.932
C 186.961 413.412 132.592
C 187.937 416.628 132.272
C 188.956 419.830 131.944
C 190.002 423.019 131.585
C 191.054 426.202 131.181
C 192.084 429.386 130.739
C 193.075 432.580 130.277
C 194.025 435.788 129.823
C 194.946 439.008 129.400
C 195.862 442.235 129.021
C 196.800 445.460 128.682
C 197.777 448.676 128.361
C 198.795 451.878 128.034
C 199.842 455.067 127.674
C 200.893 458.250 127.271
C 201.923 461.434 126.828
C 202.914 464.628 126.366
C 203.864 467.836 125.912
C 204.785 471.056 125.489
C 205.701 474.283 125.111
C 206.639 477.508 124.771
C 207.616 480.724 124.451
C 208.634 483.926 124.123
C 209.681 487.115 123.763
C 210.733 490.297 123.360
C 211.762 493.482 122.917
C 212.753 496.676 122.455
C 213.702 499.884 122.001
C 214.623 503.104 121.579
C 215.540 506.331 121.200
C 216.478 509.556 120.861
C 217.455 512.772 120.541
C 218.474 515.973 120.213
C 219.521 519.163 119.853
C 220.572 522.345 119.449
C 221.602 525.530 119.006
C 222.592 528.724 118.544
C 223.047 531.921 118.901
C 224.432 534.868 117.495
C 225.461 537.946 116.638
C 226.610 541.008 116.045
C 226.999 543.821 114.273
C 227.991 546.695 112.902
C 228.542 549.731 111.353
C 229.530 552.603 110.166
C 230.648 555.334 108.814
C 231.865 557.969 107.243
C 234.416 560.309 106.677
C 237.100 562.154 105.565
C 239.298 564.588 104.238
C 240.724 567.358 102.616
C 242.922 568.991 101.366
C 246.180 571.359 101.720
C 248.815 573.222 100.122
C 251.548 574.949 98.520
C 253.874 576.407 96.892
C 256.433 578.221 95.292
C 258.817 579.752 93.726
C 262.148 579.678 92.345
C 265.174 578.847 91.318
C 267.573 577.827 89.653
C 269.912 577.011 87.286
C 273.444 577.782 85.848
C 276.136 576.259 84.082
C 278.553 574.929 81.756
C 280.904 573.708 79.825
C 283.416 572.070 77.467
C 285.717 571.057 76.230
C 287.952 568.861 75.250
C 290.521 566.593 74.380
C 291.762 563.286 73.365
C 292.751 560.571 72.688
C 294.026 557.391 71.370
C 295.055 554.700 70.432
C 296.812 551.291 72.075
C 298.315 547.944 72.546
C 297.648 544.541 71.789
C 298.582 541.271 71.465
C 298.834 538.262 71.764
C 299.261 535.173 72.896
C 297.731 531.974 73.714
C 298.811 528.576 74.857
C 298.909 525.017 74.737
C 298.202 522.226 76.791
C 299.123 519.025 77.978
C 296.971 516.243 78.954
C 295.739 513.074 80.040
C 295.673 510.647 81.798
C 295.236 507.723 83.212
C 293.718 505.005 85.582
C 291.063 503.104 87.089
C 290.035 501.199 89.223
C 287.874 499.678 91.391
C 285.784 497.109 92.175
C 283.602 497.102 95.946
C 281.698 495.478 99.223
C 278.374 496.219 100.572
C 275.903 495.447 102.427
C 273.186 496.006 104.783
C 271.412 496.088 107.199
C 268.931 496.661 109.572
C 266.384 497.853 110.946
C 263.160 498.458 112.202
C 261.252 499.596 115.356
C 258.896 500.325 118.244
C 257.107 503.022 119.425
C 256.106 506.104 121.642
C 254.189 508.286 122.991
C 251.712 510.256 124.339
C 249.985 512.570 125.973
C 249.278 515.316 127.730
C 248.043 518.240 128.855
C 246.466 521.104 129.186
C 245.084 524.014 131.506
C 242.970 526.445 132.662
C 243.603 530.294 132.834
C 244.093 533.977 134.096
C 243.444 537.102 133.030
C 242.587 540.466 132.865
C 242.987 543.734 132.744
C 243.657 547.097 132.934
C 243.542 550.586 132.700
C 244.364 553.508 131.584
C 243.777 556.954 130.356
C 245.626 559.975 129.747
C 247.667 563.593 130.117
C 250.305 565.778 128.330
C 251.641 568.115 126.662
C 253.645 570.546 125.463
C 255.599 572.636 123.812
C 258.895 574.364 122.840
C 261.773 574.857 121.828
C 264.639 575.300 120.770
C 267.299 576.556 119.159
C 269.244 578.207 116.368
C 272.853 577.694 115.594
C 275.900 578.802 114.295
C 278.273 578.055 112.068
C 281.996 577.474 111.106
C 284.383 578.333 108.346
C 287.143 578.587 106.876
C 289.836 577.401 105.275
C 292.444 575.965 103.747
C 294.267 574.841 100.965
C 297.312 573.332 100.349
C 301.272 572.474 99.647
C 302.973 570.475 98.336
C 305.181 567.901 96.335
C 307.225 566.209 94.953
C 309.323 563.640 93.382
C 311.334 561.125 93.034
C 312.576 558.311 92.221
C 313.221 555.132 91.730
C 314.110 551.974 91.557
C 314.591 548.413 91.092
C 315.294 545.191 90.561
C 315.629 542.031 90.519
C 315.430 538.527 92.388
C 315.507 535.171 92.243
C 316.048 531.940 92.154
C 316.809 529.064 93.257
C 317.184 525.558 94.807
C 315.520 523.513 96.493
C 314.193 520.571 97.758
C 313.137 518.298 100.022
C 311.452 515.150 101.465
C 310.029 512.703 103.174
C 309.547 511.142 106.914
C 308.340 509.262 108.584
C 305.565 507.433 111.121
C 303.928 505.632 112.914
C 302.599 503.347 115.151
C 301.266 501.693 117.748
C 299.096 500.429 119.943
C 296.084 499.210 120.977
C 293.360 498.256 122.698
C 290.511 497.381 123.932
C 287.713 496.510 125.934
C 284.791 495.438 127.096
C 282.410 494.531 128.955
C 279.933 494.342 131.619
C 277.539 492.711 133.125
C 275.355 493.058 135.858
C 272.888 492.517 138.099
C 270.451 491.957 140.366
C 268.043 491.403 142.667
C 265.653 490.881 144.993
C 263.263 490.403 147.329
C 260.855 489.963 149.654
C 258.418 489.544 151.952
C 255.951 489.117 154.217
C 253.467 488.660 156.457
C 250.982 488.158 158.686
C 248.516 487.618 160.927
C 246.078 487.057 163.195
C 243.670 486.504 165.496
C 241.281 485.982 167.822
C 238.891 485.504 170.158
C 236.483 485.064 172.483
C 234.045 484.645 174.781
C 231.510 483.484 176.447
C 229.299 483.999 179.173
C 226.911 483.986 181.532
C 224.637 483.709 183.941
C 222.033 484.704 185.794
C 219.718 485.240 188.134
C 217.030 485.949 190.182
C 214.746 486.308 192.481
C 212.615 486.848 194.869
C 210.573 487.614 197.346
C 209.565 487.356 200.696
C 208.954 487.732 204.063
C 207.572 488.219 207.282
C 205.497 488.982 210.012
C 204.829 489.589 212.883
C 204.275 488.369 216.698
C 203.541 489.215 220.121
C 202.970 490.088 223.575
C 202.446 491.089 226.559
C 201.720 491.956 229.894
C 201.170 492.876 232.949
C 202.484 493.916 236.143
C 204.387 494.825 238.684
C 206.063 496.455 240.709
C 207.408 498.720 242.900
C 208.060 499.592 246.635
C 210.290 501.414 248.731
C 212.129 503.756 250.770
C 213.912 505.696 252.720
C 216.057 508.135 254.721
C 217.758 509.359 256.581
C 220.511 510.628 257.841
C 223.496 511.777 259.347
C 226.772 513.441 259.267
C 229.476 514.659 259.146
C 232.602 516.583 259.208
C 235.257 518.044 259.182
C 239.321 517.117 259.013
C 243.011 517.331 258.866
C 245.561 518.948 257.001
C 248.789 519.965 256.533
C 251.592 520.382 255.448
C 254.691 519.995 254.326
C 256.953 520.123 251.479
C 260.617 519.740 250.807
C 263.759 520.708 249.438
C 266.251 519.466 247.256
C 269.679 519.008 246.517
C 271.324 518.940 243.260
C 273.742 518.774 240.639
C 276.150 517.669 239.236
C 278.766 517.052 237.361
C 280.886 515.563 234.429
C 281.629 514.816 230.991
C 283.214 513.313 228.877
C 283.962 511.789 225.910
C 285.416 511.849 222.834
C 285.108 508.412 220.173
C 286.257 505.819 217.180
C 284.355 504.648 214.276
C 284.253 503.274 211.404
C 282.960 501.118 208.772
C 282.520 498.931 206.769
C 281.325 496.732 204.350
C 279.381 495.356 202.319
C 277.628 494.298 199.466
C 276.331 491.155 197.642
C 275.147 488.410 195.300
C 272.189 486.784 194.607
C 269.429 483.991 194.578
C 266.896 482.340 193.524
C 264.298 480.793 191.885
C 261.784 478.816 191.001
C 259.369 476.521 191.180
C 256.452 474.843 191.085
C 253.293 473.977 190.811
C 250.533 471.162 190.352
C 247.659 469.656 189.264
C 244.599 468.498 191.395
C 241.812 466.343 193.123
C 238.595 466.677 194.049
C 235.233 466.102 194.718
C 232.526 465.390 196.457
C 229.912 464.330 198.416
C 226.761 463.723 199.811
C 224.372 464.016 201.969
C 220.872 464.424 203.116
C 218.945 464.108 206.133
C 216.753 462.684 209.382
C 215.704 463.634 212.977
C 213.961 464.554 215.456
C 212.516 464.937 218.477
C 211.269 465.842 221.398
C 211.059 466.055 225.233
C 211.738 466.643 228.190
C 212.447 467.290 231.124
C 212.253 468.293 234.318
C 211.186 470.407 237.266
C 213.115 470.940 240.410
C 213.280 471.643 243.827
C 214.606 473.752 246.050
C 216.613 474.473 249.302
C 216.443 476.708 252.307
C 217.197 477.808 255.147
C 219.161 479.388 257.353
C 221.318 480.967 259.365
C 222.631 483.756 261.048
C 225.208 484.431 263.244
C 227.611 484.946 266.542
C 229.893 486.537 267.473
C 232.786 488.885 268.746
C 234.941 490.438 270.123
C 237.856 492.381 271.218
C 240.900 493.137 272.026
C 243.779 494.487 272.114
C 246.769 495.670 271.458
C 249.904 496.519 270.967
C 253.158 497.784 270.002
C 256.204 499.011 269.388
C 259.117 499.785 268.378
C 262.428 498.846 266.388
C 265.379 499.792 265.087
C 268.438 500.609 264.241
C 271.493 500.169 263.511
C 275.008 499.484 262.090
C 276.352 498.507 259.439
C 278.560 498.121 256.794
C 280.478 496.584 254.478
C 282.736 496.109 251.394
C 284.545 495.184 248.786
C 286.356 491.995 246.996
C 287.758 490.951 244.822
C 288.565 489.203 241.110
C 289.727 488.060 238.565
C 291.529 486.577 236.006
C 292.839 484.594 233.638
C 293.362 482.983 230.765
C 293.264 482.561 227.382
C 293.183 481.384 224.236
C 292.891 480.671 221.103
C 292.754 479.210 217.872
C 292.590 478.621 214.606
C 292.646 477.268 211.758
C 292.171 474.973 208.970
C 292.793 474.137 205.875
C 291.993 471.618 203.557
C 291.757 469.816 200.713
C 291.556 467.989 197.880
C 291.368 466.127 195.071
C 291.165 464.230 192.286
C 290.926 462.313 189.517
C 290.642 460.400 186.750
C 290.323 458.510 183.971
C 289.991 456.656 181.169
C 289.674 454.837 178.343
C 289.393 453.037 175.501
C 289.157 451.235 172.656
C 288.956 449.408 169.824
C 288.768 447.546 167.015
C 288.565 445.649 164.229
C 288.326 443.732 161.461
C 288.042 441.818 158.694
C 287.722 439.929 155.915
C 287.391 438.075 153.113
C 287.074 436.256 150.287
C 286.793 434.457 147.444
C 286.557 432.654 144.599
C 286.357 430.828 141.767
C 286.168 428.965 138.958
C 285.965 427.068 136.173
C 285.726 425.151 133.404
C 285.441 423.237 130.638
C 285.122 421.348 127.858
C 284.790 419.495 125.056
C 284.473 417.676 122.230
C 284.193 415.876 119.387
C 283.958 414.074 116.543
C 283.757 412.247 113.711
C 283.569 410.384 110.902
C 283.366 408.486 108.117
C 283.126 406.570 105.348
C 282.841 404.656 102.582
C 282.522 402.767 99.802
C 282.190 400.914 97.000
C 281.873 399.095 94.173
C 281.593 397.296 91.331
C 281.358 395.493 88.486
C 281.157 393.666 85.654
C 280.969 391.803 82.846
C 280.766 389.905 80.061
C 280.525 387.988 77.292
C 280.241 386.075 74.525
C 279.921 384.186 71.746
C 279.589 382.333 68.943
C 279.273 380.515 66.117
C 278.993 378.715 63.274
C 278.758 376.912 60.430
C 278.558 375.085 57.598
C 278.370 373.222 54.789
C 278.166 371.324 52.005
C 277.925 369.407 49.236
C 277.640 367.494 46.469
C 277.321 365.605 43.690
C 276.989 363.752 40.887
C 276.673 361.934 38.060
C 276.393 360.135 35.217
C 276.158 358.332 32.373
C 275.958 356.504 29.541
C 275.770 354.641 26.733
C 275.566 352.743 23.948
C 275.325 350.826 21.180
C 275.040 348.913 18.413
C 274.720 347.024 15.633
C 274.388 345.172 12.830
C 274.072 343.354 10.004
C 273.793 341.554 7.161
C 273.559 339.751 4.316
C 273.359 337.924 1.485
C 273.170 336.060 -1.323
C 272.966 334.162 -4.108
C 272.725 332.245 -6.876
C 272.440 330.332 -9.643
C 272.120 328.443 -12.423
C 271.788 326.591 -15.226
C 271.472 324.773 -18.053
C 271.193 322.974 -20.896
C 270.959 321.171 -23.740
C 270.759 319.343 -26.572
C 270.571 317.479 -29.380
C 270.367 315.580 -32.164
C 270.125 313.664 -34.932
C 269.840 311.750 -37.699
C 269.519 309.862 -40.479
C 269.188 308.010 -43.282
C 268.872 306.192 -46.110
C 268.593 304.393 -48.952
C 268.359 302.590 -51.797
C 268.159 300.762 -54.628
C 267.971 298.898 -57.436
C 267.767 296.999 -60.220
C 267.525 295.082 -62.989
C 267.239 293.169 -65.755
C 266.905 292.184 -68.833
C 266.557 289.403 -71.007
C 266.143 287.201 -73.507
C 265.962 285.141 -76.110
C 264.647 282.674 -77.950
C 264.010 280.161 -80.049
C 262.876 277.706 -82.195
C 262.326 275.338 -84.368
C 261.842 272.815 -86.353
C 261.360 270.100 -88.165
C 262.555 267.510 -90.207
C 263.732 264.582 -91.581
C 264.238 261.573 -93.371
C 263.868 258.658 -95.297
C 264.633 255.961 -96.392
C 266.852 253.678 -98.883
C 267.748 250.397 -100.069
C 268.761 247.102 -101.135
C 269.497 244.099 -101.922
C 270.342 240.875 -103.058
C 271.137 237.862 -103.940
C 273.251 234.974 -103.498
C 275.494 232.766 -102.499
C 276.958 230.475 -101.025
C 277.976 227.612 -99.442
C 279.994 224.301 -99.757
C 281.793 221.928 -97.802
C 283.038 219.215 -95.773
C 284.390 216.809 -94.005
C 285.783 214.116 -91.689
C 287.372 212.206 -90.393
C 289.358 210.904 -88.127
C 291.694 209.524 -85.861
C 293.146 209.097 -82.512
C 294.390 208.883 -79.825
C 295.688 208.164 -76.468
C 296.831 207.719 -73.697
C 300.029 209.084 -71.390
C 302.430 209.668 -68.638
C 302.451 210.529 -65.195
C 303.973 210.792 -62.147
C 305.159 211.832 -59.555
C 306.917 213.441 -57.247
C 306.929 215.928 -54.591
C 309.320 217.281 -52.046
C 310.328 218.256 -48.772
C 311.510 221.109 -47.049
C 313.735 222.522 -44.691
C 313.192 225.345 -42.442
C 313.573 227.865 -39.942
C 315.044 230.020 -38.465
C 316.175 232.273 -36.373
C 316.817 235.797 -34.798
C 315.872 239.030 -33.540
C 316.581 241.844 -32.634
C 316.261 245.193 -32.025
C 315.618 247.766 -29.893
C 315.639 251.882 -31.323
C 316.098 255.973 -31.095
C 313.789 258.623 -32.129
C 312.853 261.666 -32.050
C 311.587 264.811 -33.373
C 311.265 267.630 -34.345
C 310.199 270.653 -35.701
C 308.423 272.748 -37.201
C 306.190 275.313 -38.078
C 305.822 278.441 -40.308
C 305.067 281.742 -42.027
C 303.409 282.793 -44.859
C 302.801 284.083 -48.517
C 301.262 285.497 -50.943
C 299.316 287.288 -53.143
C 298.036 288.775 -55.818
C 297.541 289.653 -58.998
C 296.254 290.282 -62.045
C 294.314 290.510 -64.688
C 293.488 292.144 -68.211
C 291.623 293.440 -70.770
C 291.166 292.007 -74.374
C 291.166 291.545 -78.270
C 289.246 290.099 -80.625
C 287.524 289.387 -83.559
C 286.893 288.041 -86.499
C 286.611 286.754 -89.671
C 285.437 285.537 -92.734
C 284.770 283.301 -94.972
C 282.734 281.594 -97.555
C 283.137 279.146 -100.156
C 284.008 277.157 -103.715
C 284.725 273.628 -105.115
C 284.379 270.865 -106.624
C 284.787 268.062 -108.453
C 285.029 265.049 -109.781
C 286.814 261.925 -111.143
C 288.575 259.393 -111.343
C 290.316 256.848 -111.477
C 291.393 253.736 -112.108
C 291.197 249.987 -112.564
C 293.957 247.549 -111.994
C 295.548 244.508 -112.642
C 296.643 241.713 -111.181
C 299.427 239.089 -110.477
C 299.830 235.369 -110.254
C 301.336 232.625 -110.040
C 303.122 230.272 -108.460
C 304.942 228.101 -106.678
C 305.416 225.302 -104.611
C 308.060 223.614 -103.168
C 311.242 221.146 -102.335
C 312.570 219.823 -100.078
C 314.144 217.870 -97.043
C 315.637 216.205 -95.056
C 317.327 214.641 -92.197
C 319.521 214.050 -89.890
C 320.936 213.622 -87.073
C 322.112 213.890 -84.021
C 323.639 214.259 -81.136
C 324.798 214.758 -77.740
C 326.015 214.974 -74.636
C 327.146 215.753 -71.770
C 328.858 218.407 -69.355
C 329.779 219.311 -66.252
C 331.079 219.962 -63.314
C 333.040 221.295 -61.208
C 335.073 223.387 -58.691
C 335.077 226.252 -57.436
C 335.404 228.891 -55.211
C 336.254 231.936 -54.024
C 336.427 234.976 -51.665
C 336.752 237.853 -50.068
C 338.598 241.491 -50.176
C 338.927 244.039 -49.090
C 338.361 248.109 -48.317
C 338.372 250.966 -47.329
C 338.986 254.146 -46.104
C 339.597 257.407 -45.601
C 339.212 260.699 -45.235
C 337.551 263.552 -44.377
C 336.391 266.689 -44.063
C 334.868 269.497 -43.611
C 333.759 272.865 -43.484
C 332.194 275.721 -42.818
C 331.372 278.759 -42.624
C 330.661 282.244 -43.410
C 329.857 285.246 -42.412
C 329.275 288.453 -43.731
C 328.465 291.717 -44.023
C 327.698 294.992 -44.310
C 326.969 298.274 -44.618
C 326.259 301.556 -44.967
C 325.542 304.832 -45.360
C 324.794 308.096 -45.782
C 324.003 311.350 -46.210
C 323.026 314.406 -45.696
C 322.375 317.569 -47.163
C 321.544 320.715 -47.988
C 320.903 323.919 -48.601
C 319.371 326.478 -50.120
C 318.440 329.396 -51.441
C 317.011 332.240 -52.777
C 316.136 335.166 -53.921
C 315.380 338.017 -55.276
C 314.681 340.816 -56.877
C 315.544 344.037 -57.967
C 316.571 346.850 -59.664
C 316.855 349.943 -61.357
C 316.252 352.956 -63.058
C 316.928 355.348 -64.757
C 318.656 358.977 -65.192
C 319.480 361.754 -67.331
C 320.446 364.456 -69.519
C 321.189 366.730 -71.631
C 321.972 369.428 -73.754
C 322.749 371.797 -75.819
C 325.109 373.200 -78.159
C 327.675 373.815 -80.143
C 329.605 373.932 -82.558
C 331.168 374.160 -85.598
C 333.287 376.400 -87.970
C 335.659 376.204 -90.620
C 337.536 376.016 -93.696
C 339.434 375.919 -96.367
C 341.521 375.502 -99.533
C 343.503 375.605 -101.512
C 346.053 374.649 -103.344
C 348.949 373.791 -105.181
C 351.175 371.389 -106.850
C 353.027 369.412 -108.062
C 355.126 367.119 -110.015
C 356.917 365.166 -111.485
C 360.462 363.073 -110.806
C 363.395 360.846 -111.152
C 364.163 357.486 -111.999
C 366.337 355.014 -112.915
C 368.021 352.493 -113.006
C 370.154 350.031 -112.370
C 370.612 346.543 -111.441
C 373.431 344.114 -111.026
C 375.109 341.011 -111.520
C 376.456 338.339 -109.634
C 379.067 336.013 -109.109
C 378.868 332.612 -107.797
C 379.645 329.304 -106.703
C 381.264 327.236 -105.258
C 382.692 324.536 -104.073
C 383.433 321.569 -101.631
C 382.582 318.745 -99.575
C 383.281 316.710 -97.427
C 382.875 314.490 -94.859
C 382.570 311.296 -93.728
C 381.960 310.498 -89.487
C 382.167 308.372 -85.960
C 379.497 307.559 -83.587
C 378.391 305.837 -81.147
C 376.628 305.206 -78.027
C 375.886 304.596 -75.186
C 374.319 304.088 -72.120
C 372.094 304.036 -69.919
C 369.541 303.143 -67.679
C 368.437 303.448 -63.995
C 367.065 303.166 -60.464
C 364.717 304.784 -58.530
C 363.176 307.172 -55.821
C 361.012 308.285 -53.739
C 358.482 308.952 -51.507
C 356.505 310.288 -49.201
C 355.215 312.488 -47.051
C 353.206 314.561 -45.318
C 350.688 316.375 -44.237
C 348.943 318.440 -41.330
C 346.440 319.670 -39.346
C 345.253 323.373 -38.998
C 344.369 326.928 -37.593
C 342.058 329.322 -38.094
C 339.750 331.883 -37.654
C 338.543 334.947 -37.570
C 337.616 338.240 -37.265
C 335.845 341.253 -37.108
C 334.831 344.149 -38.129
C 332.372 346.846 -38.771
C 332.325 350.338 -39.619
C 332.475 354.505 -39.540
C 333.093 357.556 -41.828
C 332.599 360.142 -43.588
C 332.765 363.151 -45.100
C 332.902 365.807 -47.058
C 334.535 368.810 -48.822
C 336.376 370.525 -50.617
C 338.213 372.188 -52.457
C 339.332 374.440 -54.676
C 339.301 376.637 -57.754
C 342.286 377.820 -59.647
C 343.892 380.139 -61.706
C 345.496 380.451 -64.617
C 348.547 381.615 -66.730
C 349.256 383.321 -69.992
C 350.962 384.744 -72.208
C 353.233 384.855 -74.668
C 355.570 384.711 -77.058
C 356.716 384.401 -80.364
C 359.738 384.451 -82.032
C 363.195 385.495 -84.000
C 365.107 384.445 -85.961
C 367.486 383.081 -88.787
C 369.519 382.457 -90.891
C 371.941 381.072 -93.277
C 374.653 379.767 -94.473
C 376.717 377.813 -95.902
C 378.556 375.277 -96.878
C 380.688 372.892 -97.626
C 382.574 369.945 -98.565
C 384.468 367.396 -99.602
C 386.183 364.759 -100.056
C 388.220 361.685 -98.571
C 389.779 358.748 -99.063
C 391.682 356.142 -99.632
C 393.984 354.023 -99.105
C 396.398 351.194 -98.098
C 396.491 348.715 -96.192
C 397.143 345.574 -94.877
C 398.029 343.211 -92.634
C 398.534 339.732 -91.059
C 399.020 337.011 -89.245
C 400.524 335.631 -85.711
C 400.916 333.509 -83.944
C 400.260 330.752 -80.869
C 400.298 328.507 -78.846
C 400.955 326.003 -76.545
C 401.433 324.077 -73.840
C 400.910 322.081 -71.220
C 399.299 319.663 -69.434
C 398.024 317.655 -67.061
C 396.453 315.630 -65.102
C 395.168 313.676 -62.432
C 393.605 311.438 -60.539
C 392.636 309.639 -58.136
C 391.514 308.477 -54.872
C 390.754 306.013 -52.870
C 389.652 305.464 -49.577
C 388.565 303.972 -46.751
C 387.520 302.477 -43.910
C 386.507 301.004 -41.046
C 385.503 299.568 -38.160
C 384.482 298.172 -35.261
C 383.424 296.801 -32.363
C 382.324 295.432 -29.480
C 381.193 294.042 -26.619
C 380.053 292.614 -23.780
C 378.930 291.147 -20.955
C 377.843 289.655 -18.128
C 376.799 288.160 -15.287
C 375.786 286.687 -12.423
C 374.782 285.252 -9.537
C 373.760 283.856 -6.638
C 372.702 282.485 -3.740
C 371.603 281.116 -0.857
C 370.561 279.009 1.386
C 369.356 278.597 4.696
C 368.130 277.614 7.663
C 367.136 276.454 10.615
C 365.108 276.230 13.268
C 363.683 275.764 16.248
C 361.778 275.261 19.083
C 360.449 274.651 21.998
C 359.191 274.278 24.967
C 357.933 274.151 28.015
C 358.279 273.653 31.469
C 358.669 273.901 34.881
C 358.320 273.879 38.400
C 357.116 273.749 41.698
C 357.196 274.144 44.681
C 358.508 273.037 48.341
C 358.597 273.645 51.889
C 358.819 274.356 55.420
C 358.873 275.174 58.504
C 358.932 275.800 61.968
C 359.024 276.538 65.120
C 360.652 278.258 67.840
C 362.620 280.099 69.748
C 363.905 282.439 71.310
C 364.677 285.196 73.192
C 366.005 286.492 76.612
C 367.684 289.264 78.088
C 368.782 292.310 79.682
C 369.990 294.969 81.171
C 371.286 298.241 82.644
C 372.726 300.225 84.002
C 374.828 302.702 84.472
C 377.256 305.197 85.091
C 379.184 308.187 84.171
C 380.829 310.515 83.344
C 382.559 313.672 82.630
C 384.083 316.197 81.932
C 387.827 317.262 80.430
C 390.744 319.161 79.177
C 391.525 321.665 76.786
C 393.588 324.039 75.450
C 395.377 325.646 73.601
C 397.769 326.682 71.548
C 398.683 327.679 68.170
C 401.686 329.007 66.369
C 403.413 331.243 64.201
C 405.358 331.177 61.247
C 408.177 332.325 59.447
C 408.539 332.838 55.852
C 409.789 333.661 52.610
C 411.849 333.723 50.433
C 413.707 334.285 47.793
C 415.218 333.783 44.219
C 415.085 333.264 40.663
C 416.419 332.550 38.027
C 416.796 331.375 34.839
C 416.998 331.923 31.486
C 417.475 328.586 28.724
C 418.668 326.654 25.283
C 416.706 324.561 23.004
C 416.339 323.129 20.183
C 415.421 320.467 17.878
C 415.423 318.211 15.902
C 414.672 315.569 13.764
C 413.047 313.328 12.305
C 411.172 311.408 10.040
C 410.959 307.920 8.404
C 410.493 304.805 6.282
C 408.565 301.950 6.376
C 407.548 298.198 6.922
C 405.870 295.497 6.542
C 403.904 292.823 5.639
C 402.444 289.854 5.381
C 401.552 286.715 6.068
C 399.871 283.869 6.710
C 397.561 281.617 7.338
C 396.417 277.818 7.476
C 394.379 275.085 7.182
C 393.048 272.765 10.027
C 392.275 269.667 12.308
C 389.746 268.519 14.208
C 387.433 266.485 15.819
C 386.066 264.700 18.227
C 385.006 262.663 20.781
C 383.114 260.743 23.011
C 381.683 260.018 25.818
C 378.956 258.815 28.020
C 378.460 257.819 31.438
C 378.327 255.734 35.047
C 378.163 256.299 38.865
C 377.081 256.447 41.838
C 376.667 256.292 45.180
C 376.144 256.685 48.417
C 377.091 257.003 52.132
C 378.323 258.015 54.779
C 379.546 259.091 57.402
C 379.939 260.077 60.583
C 379.020 261.622 63.909
C 381.374 263.178 66.343
C 382.274 264.079 69.595
C 383.112 266.691 71.498
C 385.479 268.456 74.029
C 385.267 270.529 77.145
C 386.289 272.020 79.709
C 387.894 274.462 81.348
C 389.598 276.981 82.744
C 389.941 280.155 84.207
C 392.467 282.082 85.559
C 395.272 283.852 87.991
C 396.731 286.375 88.326
C 398.457 289.872 88.871
C 399.969 292.328 89.664
C 401.844 295.466 89.995
C 404.279 297.600 89.897
C 406.076 300.138 89.227
C 407.805 302.536 87.803
C 409.861 304.716 86.457
C 411.674 307.291 84.666
C 413.442 309.757 83.268
C 415.182 311.736 81.493
C 417.729 312.331 78.498
C 419.330 314.463 76.452
C 421.224 316.558 74.789
C 423.729 317.549 73.115
C 426.508 318.497 70.621
C 427.230 318.102 67.602
C 428.399 318.632 64.382
C 429.960 318.030 61.449
C 431.072 318.479 57.788
C 432.169 318.350 54.672
C 434.567 316.271 52.106
C 435.519 315.872 49.515
C 435.813 314.483 45.582
C 436.492 313.864 42.702
C 437.855 313.241 39.580
C 439.101 311.959 36.741
C 439.362 310.609 33.702
C 438.399 309.989 30.490
C 437.873 308.725 27.421
C 436.963 307.773 24.477
C 436.494 306.227 21.317
C 435.591 305.435 18.218
C 435.354 304.098 15.373
C 435.128 301.684 12.654
C 435.045 301.051 9.452
C 434.801 298.316 7.257
C 434.529 296.445 4.460
C 434.301 294.571 1.661
C 434.108 292.671 -1.123
C 433.926 290.736 -3.883
C 433.727 288.768 -6.618
C 433.492 286.781 -9.338
C 433.212 284.798 -12.056
C 432.898 282.840 -14.788
C 432.572 280.918 -17.544
C 432.262 279.029 -20.325
C 431.990 277.158 -23.121
C 431.763 275.283 -25.920
C 431.569 273.384 -28.704
C 431.387 271.448 -31.464
C 431.189 269.479 -34.199
C 430.953 267.493 -36.918
C 430.673 265.510 -39.636
C 430.358 263.552 -42.368
C 430.033 261.630 -45.125
C 429.723 259.741 -47.906
C 429.452 257.870 -50.703
C 429.224 255.995 -53.501
C 429.031 254.096 -56.285
C 428.849 252.160 -59.045
C 428.650 250.191 -61.780
C 428.414 248.205 -64.499
C 428.134 246.222 -67.217
C 427.819 244.264 -69.949
C 427.494 242.342 -72.706
C 427.184 240.454 -75.487
C 426.913 238.583 -78.284
C 426.686 236.708 -81.082
C 426.493 234.808 -83.866
C 426.310 232.872 -86.625
C 426.112 230.903 -89.360
C 425.875 228.916 -92.080
C 425.595 226.934 -94.798
C 425.280 224.976 -97.530
C 424.954 223.055 -100.287
C 424.645 221.166 -103.068
C 424.374 219.296 -105.865
C 424.147 217.420 -108.663
C 423.954 215.520 -111.447
C 423.772 213.584 -114.206
C 423.573 211.615 -116.941
C 423.337 209.628 -119.660
C 423.056 207.646 -122.378
C 422.741 205.688 -125.111
C 422.415 203.767 -127.868
C 422.106 201.879 -130.649
C 421.835 200.008 -133.446
C 421.609 198.133 -136.244
C 421.416 196.232 -139.028
C 421.234 194.296 -141.787
C 421.035 192.327 -144.522
C 420.798 190.340 -147.241
C 420.517 188.358 -149.959
C 420.202 186.401 -152.692
C 419.876 184.479 -155.448
C 419.567 182.591 -158.230
C 419.297 180.721 -161.027
C 419.070 178.845 -163.825
C 418.878 176.945 -166.609
C 418.695 175.008 -169.368
C 418.496 173.039 -172.103
C 418.259 171.052 -174.822
C 417.978 169.070 -177.540
C 417.662 167.113 -180.272
C 417.337 165.192 -183.029
C 417.028 163.304 -185.811
C 416.758 161.433 -188.608
C 416.532 159.558 -191.406
C 416.339 157.657 -194.190
C 416.157 155.720 -196.949
C 415.958 153.751 -199.683
C 415.720 151.764 -202.402
C 415.439 149.782 -205.120
C 415.123 147.825 -207.853
C 414.798 145.904 -210.610
C 414.490 144.016 -213.392
C 414.219 142.146 -216.189
C 413.993 140.270 -218.987
C 413.801 138.369 -221.770
C 413.619 136.432 -224.530
C 413.419 134.463 -227.264
C 413.181 132.476 -229.983
C 412.900 130.494 -232.701
C 412.584 128.537 -235.434
C 412.259 126.616 -238.191
C 411.951 124.729 -240.973
C 411.680 122.858 -243.770
C 411.455 120.983 -246.568
C 411.262 119.081 -249.351
C 411.080 117.144 -252.110
C 410.880 115.174 -254.845
C 410.643 113.187 -257.563
C 410.361 111.205 -260.282
C 410.045 109.249 -263.015
C 409.719 107.329 -265.772
C 409.412 105.441 -268.554
C 409.142 103.571 -271.352
C 408.916 101.695 -274.149
C 408.724 99.794 -276.932
C 408.542 97.856 -279.691
C 408.342 95.886 -282.425
C 408.104 93.899 -285.144
C 407.821 91.917 -287.862
C 407.506 89.961 -290.596
C 407.180 88.041 -293.353
C 406.873 86.154 -296.135
C 406.603 84.283 -298.933
C 406.378 82.407 -301.730
C 406.186 80.506 -304.513
C 406.003 78.568 -307.272
C 405.803 76.598 -310.006
C 405.565 74.611 -312.725
C 405.282 72.629 -315.443
C 404.967 70.673 -318.176
C 404.641 68.753 -320.934
C 404.334 66.866 -323.716
C 404.064 64.996 -326.514
C 403.839 63.120 -329.312
C 403.647 61.218 -332.094
C 403.465 59.280 -334.853
C 403.265 57.310 -337.587
C 403.026 55.323 -340.305
C 402.743 53.341 -343.024
C 402.427 51.385 -345.757
C 402.102 49.466 -348.515
C 401.795 47.579 -351.297
C 401.526 45.708 -354.095
C 401.301 43.832 -356.893
C 401.109 41.930 -359.675
C 400.927 39.992 -362.434
C 400.726 38.022 -365.167
C 400.487 36.035 -367.886
C 400.204 34.053 -370.605
C 399.888 32.098 -373.338
C 399.563 30.178 -376.096
C 399.256 28.291 -378.879
C 398.987 26.421 -381.676
C 398.762 24.545 -384.474
C 398.571 22.643 -387.256
C 398.388 20.704 -390.014
C 398.188 18.734 -392.748
C 397.949 16.746 -395.467
C 397.665 14.765 -398.185
C 397.349 12.810 -400.919
C 397.024 10.890 -403.677
C 396.717 9.004 -406.460
C 397.331 6.993 -408.936
C 396.070 5.511 -411.902
C 395.453 3.884 -414.772
C 394.916 2.030 -417.479
C 394.115 1.486 -420.683
C 393.145 0.279 -423.637
C 392.420 -0.608 -426.894
C 391.573 -1.920 -429.757
C 390.494 -3.154 -432.558
C 389.179 -4.281 -435.367
C 387.477 -6.740 -437.200
C 385.213 -8.737 -438.855
C 383.297 -10.561 -441.203
C 381.826 -11.860 -444.116
C 379.781 -13.355 -445.742
C 378.165 -16.832 -447.025
C 375.627 -18.521 -448.942
C 372.984 -20.208 -450.727
C 370.562 -21.484 -452.367
C 368.068 -23.098 -454.256
C 365.658 -24.483 -455.918
C 362.320 -25.850 -455.952
C 359.265 -26.866 -455.220
C 356.212 -27.005 -454.748
C 352.793 -26.791 -454.805
C 349.461 -28.654 -455.556
C 346.016 -28.692 -454.653
C 342.451 -28.312 -454.237
C 339.215 -28.171 -453.732
C 335.492 -27.690 -453.053
C 332.788 -28.018 -452.394
C 330.035 -27.895 -450.611
C 327.093 -28.025 -448.654
C 324.793 -26.702 -446.111
C 323.027 -25.687 -443.952
C 320.534 -24.270 -441.661
C 318.575 -23.140 -439.643
C 317.598 -23.663 -435.621
C 316.060 -23.362 -432.270
C 315.296 -20.880 -429.850
C 313.674 -19.774 -427.054
C 313.012 -18.702 -424.294
C 312.744 -18.195 -421.026
C 313.673 -16.156 -418.159
C 312.868 -15.943 -414.508
C 311.923 -14.267 -411.511
C 313.144 -13.686 -408.243
C 312.527 -13.486 -404.766
C 314.105 -11.323 -402.286
C 314.997 -9.651 -399.260
C 315.641 -9.494 -396.337
C 316.222 -8.657 -393.223
C 318.255 -7.756 -390.003
C 320.740 -5.984 -388.102
C 322.445 -5.653 -385.607
C 325.084 -4.772 -383.620
C 326.539 -2.638 -381.405
C 330.570 -3.389 -379.930
C 333.716 -3.276 -377.267
C 337.178 -2.209 -377.816
C 340.006 -1.292 -376.676
C 343.636 -1.128 -376.471
C 346.511 -1.401 -375.665
C 349.983 -1.411 -375.422
C 352.995 -1.084 -376.209
C 356.292 0.035 -376.670
C 359.979 -1.075 -376.428
C 363.728 -1.541 -376.044
C 366.399 -2.311 -378.080
C 369.253 -4.389 -379.800
C 372.010 -4.930 -381.335
C 375.127 -5.001 -382.787
C 377.962 -5.896 -384.262
C 380.228 -7.742 -385.870
C 382.509 -8.953 -388.030
C 384.513 -9.447 -390.588
C 387.672 -11.251 -392.176
C 390.503 -11.666 -394.053
C 391.014 -13.993 -397.146
C 392.297 -16.784 -399.588
C 392.778 -17.199 -402.892
C 394.048 -18.115 -405.996
C 394.408 -19.844 -408.777
C 394.795 -21.978 -411.440
C 395.506 -23.404 -414.555
C 394.838 -24.670 -417.454
C 395.240 -25.183 -421.102
C 394.174 -27.472 -423.660
C 393.735 -30.739 -426.214
C 391.145 -32.470 -428.498
C 389.613 -33.480 -431.079
C 387.920 -35.250 -433.396
C 385.895 -36.563 -435.650
C 383.250 -38.991 -437.030
C 380.608 -40.539 -437.447
C 377.934 -42.029 -437.847
C 375.234 -43.441 -439.247
C 372.378 -43.877 -441.687
C 369.133 -45.577 -441.002
C 366.320 -47.357 -442.056
C 362.982 -47.279 -442.097
C 359.517 -48.913 -441.425
C 356.183 -49.287 -443.097
C 353.277 -50.378 -443.556
C 350.013 -50.672 -442.860
C 346.803 -50.834 -441.929
C 343.422 -49.891 -442.016
C 340.468 -50.840 -440.501
C 336.937 -52.652 -439.423
C 334.402 -52.076 -438.064
C 330.922 -51.162 -436.462
C 328.160 -50.916 -435.339
C 325.040 -50.183 -433.551
C 322.788 -50.132 -431.224
C 320.727 -49.159 -429.003
C 319.230 -47.807 -426.416
C 317.764 -46.812 -423.649
C 316.317 -45.187 -420.752
C 314.740 -43.830 -418.138
C 313.763 -42.543 -415.402
C 314.336 -41.857 -411.527
C 313.435 -40.247 -408.718
C 312.262 -39.036 -405.908
C 311.779 -38.833 -402.780
C 311.726 -38.340 -398.959
C 313.573 -37.261 -396.675
C 314.701 -35.738 -393.773
C 316.428 -35.292 -390.906
C 317.888 -33.539 -387.802
C 319.484 -32.444 -385.121
C 321.908 -33.573 -382.039
C 323.449 -32.865 -379.824
C 326.705 -31.647 -377.500
C 328.655 -30.763 -375.367
C 330.562 -30.115 -372.550
C 332.845 -29.970 -370.095
C 335.565 -29.219 -368.317
C 338.156 -27.254 -367.292
C 341.042 -26.005 -366.107
C 343.721 -24.427 -365.250
C 346.861 -23.331 -364.010
C 349.503 -21.569 -363.032
C 352.238 -20.650 -361.760
C 355.726 -20.475 -360.723
C 358.081 -19.001 -359.008
C 361.519 -19.311 -358.343
C 364.647 -18.730 -357.212
C 367.765 -18.175 -356.045
C 370.886 -17.662 -354.863
C 374.017 -17.190 -353.692
C 377.163 -16.745 -352.553
C 380.325 -16.299 -351.456
C 383.495 -15.828 -350.395
C 386.663 -15.315 -349.349
C 389.821 -14.760 -348.292
C 392.963 -14.179 -347.202
C 396.090 -13.598 -346.071
C 399.209 -13.043 -344.904
C 402.329 -12.530 -343.722
C 405.460 -12.059 -342.551
C 408.607 -11.613 -341.412
C 411.769 -11.168 -340.316
C 414.939 -10.697 -339.254
C 418.107 -10.183 -338.208
C 421.265 -9.628 -337.151
C 424.407 -9.047 -336.061
C 427.534 -8.466 -334.929
C 430.653 -7.911 -333.762
C 433.773 -7.399 -332.580
C 436.904 -6.928 -331.409
C 440.051 -6.482 -330.271
C 443.213 -6.037 -329.175
C 446.383 -5.565 -328.114
C 449.551 -5.052 -327.068
C 452.709 -4.496 -326.010
C 455.851 -3.915 -324.920
C 458.978 -3.334 -323.788
C 462.096 -2.780 -322.621
C 465.217 -2.267 -321.439
C 468.348 -1.796 -320.268
C 471.495 -1.351 -319.130
C 474.657 -0.905 -318.034
C 477.827 -0.434 -316.973
C 480.995 0.080 -315.927
C 484.153 0.636 -314.869
C 487.294 1.217 -313.779
C 490.421 1.798 -312.647
C 493.540 2.352 -311.479
C 496.660 2.864 -310.297
C 499.792 3.335 -309.127
C 502.782 3.890 -307.661
C 505.601 4.551 -305.926
C 508.434 5.239 -304.224
C 511.266 5.969 -302.537
C 514.082 6.740 -300.842
C 516.874 7.535 -299.118
C 519.642 8.329 -297.357
C 522.397 9.095 -295.562
C 525.153 9.820 -293.752
C 527.925 10.504 -291.951
C 530.721 11.164 -290.178
C 533.541 11.825 -288.443
C 536.374 12.513 -286.741
C 539.205 13.244 -285.054
C 542.021 14.015 -283.359
C 544.812 14.810 -281.635
C 547.581 15.603 -279.873
C 550.335 16.370 -278.078
C 553.092 17.094 -276.269
C 555.864 17.778 -274.467
C 558.660 18.438 -272.694
C 561.480 19.099 -270.960
C 564.313 19.788 -269.258
C 567.144 20.518 -267.571
C 569.960 21.289 -265.875
C 572.751 22.085 -264.151
C 575.519 22.878 -262.389
C 578.274 23.644 -260.594
C 581.030 24.368 -258.785
C 583.803 25.052 -256.983
C 586.599 25.711 -255.211
C 589.419 26.373 -253.476
C 592.252 27.062 -251.775
C 595.083 27.792 -250.088
C 597.899 28.564 -248.392
C 600.690 29.359 -246.668
C 603.458 30.152 -244.906
C 606.213 30.919 -243.111
C 608.969 31.643 -241.301
C 611.741 32.326 -239.500
C 614.538 32.985 -237.727
C 617.358 33.647 -235.993
C 620.191 34.336 -234.291
C 623.022 35.067 -232.604
C 625.838 35.839 -230.909
C 628.629 36.634 -229.184
C 631.397 37.427 -227.422
C 634.151 38.193 -225.627
C 636.908 38.917 -223.817
C 639.680 39.600 -222.016
C 642.477 40.259 -220.244
C 645.297 40.921 -218.510
C 648.130 41.610 -216.808
C 650.961 42.341 -215.121
C 653.777 43.113 -213.426
C 656.568 43.909 -211.701
C 659.336 44.702 -209.938
C 662.090 45.467 -208.143
C 664.847 46.191 -206.333
C 667.619 46.874 -204.532
C 670.416 47.533 -202.760
C 673.236 48.195 -201.026
C 676.069 48.884 -199.325
C 678.901 49.616 -197.638
C 681.716 50.388 -195.942
C 684.507 51.183 -194.217
C 687.274 51.976 -192.454
C 690.029 52.742 -190.659
C 692.785 53.465 -188.849
C 695.558 54.148 -187.048
C 698.355 54.807 -185.277
C 701.175 55.469 -183.543
C 704.008 56.159 -181.842
C 706.840 56.890 -180.155
C 709.655 57.663 -178.459
C 712.445 58.458 -176.734
C 715.213 59.251 -174.971
C 717.967 60.016 -173.175
C 720.724 60.739 -171.365
C 723.497 61.422 -169.565
C 726.294 62.081 -167.793
C 729.114 62.743 -166.060
C 731.948 63.433 -164.359
C 734.779 64.165 -162.672
C 737.594 64.937 -160.976
C 740.384 65.733 -159.250
C 743.152 66.526 -157.487
C 745.906 67.291 -155.691
C 748.663 68.013 -153.882
C 751.436 68.696 -152.081
N -49.074 -6.182 44.117
N 283.385 279.577 -229.855
N 355.875 -33.828 243.505
N 481.640 -7.512 154.179
N 166.543 337.000 221.499
N 237.093 295.901 133.729
N 146.581 205.133 200.849
N 275.781 539.728 104.285
N 245.712 490.777 229.368
N 301.403 249.196 -73.010
N 358.551 344.988 -74.991
N 395.806 295.215 47.814
N 351.193 -23.089 -413.609
