# Supplementary material for: Impact of DNA methylation on 3D genome structure
Source: Nat Commun. 2021 May 28;12:3243. doi: 10.1038/s41467-021-23142-8 (PMC8163762; doi:10.1038/s41467-021-23142-8)
Supplement: Supplementary file 7 — Supplementary Software 2 [file 41467_2021_23142_MOESM7_ESM.zip › Supplementary_Software2/test/output_pos/cartnucl_000000_000014.xyz]

2888
generated by Juergen Walther
C 0.000 0.000 0.000
C 0.313 0.872 3.506
C -0.688 1.763 6.662
C -1.951 1.165 10.395
C -2.723 1.672 13.619
C -3.561 0.366 16.689
C -3.657 0.428 19.936
C -5.057 -1.004 22.863
C -5.982 -1.991 25.935
C -6.969 -2.694 29.031
C -7.489 -4.669 31.682
C -8.506 -6.139 34.498
C -9.117 -7.890 37.410
C -10.090 -9.181 40.242
C -11.237 -10.590 42.933
C -12.535 -12.180 45.517
C -14.941 -12.486 48.050
C -17.635 -13.238 50.056
C -19.852 -14.368 52.570
C -21.354 -15.981 55.305
C -23.623 -16.941 57.035
C -26.517 -16.214 59.762
C -29.266 -17.450 61.733
C -32.124 -18.654 63.578
C -34.612 -19.934 65.112
C -37.292 -21.182 67.025
C -39.818 -22.400 68.643
C -43.362 -23.056 68.792
C -46.597 -23.339 68.195
C -49.374 -24.348 67.280
C -52.225 -26.077 66.493
C -55.905 -26.847 67.495
C -59.031 -27.835 66.104
C -61.994 -29.447 64.820
C -64.799 -30.701 63.677
C -67.887 -32.288 62.096
C -70.476 -32.902 61.219
C -73.046 -33.141 59.191
C -75.924 -33.196 57.137
C -77.628 -33.540 53.900
C -78.965 -33.676 51.253
C -80.756 -34.323 48.115
C -82.186 -34.707 45.471
C -83.832 -32.351 42.448
C -85.476 -31.192 39.343
C -85.276 -31.662 35.831
C -86.531 -31.401 32.664
C -86.966 -30.704 29.743
C -87.400 -29.152 26.843
C -86.006 -28.292 23.593
C -87.099 -26.560 20.458
C -87.521 -26.237 16.937
C -86.629 -24.055 14.299
C -87.542 -22.336 11.347
C -85.473 -21.498 8.459
C -84.309 -20.320 5.296
C -84.074 -18.337 3.060
C -83.592 -16.707 0.258
C -81.837 -14.393 -2.363
C -79.092 -13.244 -4.382
C -77.795 -11.155 -6.169
C -75.356 -9.308 -7.694
C -73.372 -8.669 -10.384
C -70.441 -5.446 -10.256
C -68.024 -2.458 -11.748
C -64.437 -1.911 -11.239
C -61.701 -0.520 -12.087
C -58.505 1.151 -11.596
C -56.255 3.128 -11.469
C -53.284 4.862 -10.937
C -50.410 5.538 -9.897
C -46.953 6.031 -9.522
C -44.325 8.574 -8.292
C -41.352 10.816 -7.543
C -39.130 11.281 -4.950
C -37.422 12.868 -1.792
C -35.083 13.531 0.292
C -32.218 14.105 2.108
C -29.991 15.069 4.371
C -28.695 16.308 7.184
C -27.006 16.805 10.054
C -25.159 16.469 12.751
C -23.072 18.099 15.708
C -20.562 18.505 17.999
C -20.816 18.347 21.893
C -20.711 19.238 25.712
C -20.045 17.702 28.630
C -18.961 16.970 31.851
C -19.100 16.549 35.115
C -19.428 16.473 38.533
C -19.072 15.810 41.950
C -19.864 14.549 44.820
C -19.265 12.829 48.047
C -20.939 12.257 51.176
C -22.541 12.606 55.010
C -25.306 11.148 57.281
C -26.766 9.523 59.574
C -28.768 8.479 62.077
C -30.846 7.026 64.193
C -34.116 6.548 66.162
C -37.092 6.093 66.859
C -40.070 5.595 67.502
C -42.897 4.423 68.873
C -45.248 1.911 70.443
C -48.969 1.955 70.248
C -52.119 1.181 71.544
C -54.968 -0.412 70.842
C -58.847 -0.520 70.572
C -61.687 -2.818 71.409
C -64.667 -3.715 71.814
C -67.731 -4.582 70.773
C -70.716 -5.367 69.483
C -73.182 -7.568 68.294
C -76.403 -7.369 67.069
C -80.480 -7.143 66.576
C -82.585 -7.835 64.653
C -85.380 -9.027 62.147
C -87.808 -9.755 60.558
C -90.403 -10.551 58.088
C -92.646 -10.183 55.781
C -94.267 -10.389 53.052
C -95.268 -10.359 49.927
C -96.436 -9.974 46.881
C -97.305 -9.908 43.364
C -98.375 -9.901 40.200
C -98.976 -9.501 37.105
C -98.679 -7.311 33.800
C -99.068 -7.041 30.472
C -99.887 -6.637 27.325
C -100.634 -5.071 24.669
C -100.963 -3.073 21.391
C -99.156 -1.532 19.354
C -97.842 -0.226 16.424
C -96.521 2.027 14.283
C -94.838 3.458 11.128
C -93.294 5.118 8.721
C -92.156 8.839 7.491
C -90.783 10.438 5.664
C -87.693 12.555 3.804
C -85.869 14.177 2.021
C -84.289 16.350 -0.164
C -82.576 18.798 -1.690
C -80.101 20.638 -2.960
C -77.051 21.174 -4.388
C -74.112 22.405 -5.456
C -71.150 23.128 -6.507
C -68.072 24.606 -7.474
C -65.069 25.267 -8.735
C -62.432 26.696 -9.707
C -59.467 28.803 -9.899
C -56.952 29.972 -11.622
C -54.212 32.143 -11.247
C -51.840 34.698 -11.624
C -48.125 35.159 -13.231
C -46.127 36.756 -13.774
C -43.372 37.495 -14.633
C -42.068 38.114 -17.402
C -40.396 39.029 -20.341
C -37.939 42.495 -21.660
C -36.216 44.873 -22.641
C -33.351 47.804 -22.555
C -30.825 50.118 -23.471
C -27.340 51.965 -23.233
C -25.508 54.330 -23.803
C -23.060 55.596 -26.052
C -19.320 55.915 -27.227
C -15.200 56.267 -26.646
C -11.502 57.734 -27.329
C -8.889 60.060 -28.193
C -6.100 60.536 -30.789
C -2.964 62.032 -32.339
C 0.771 61.757 -32.195
C 4.238 61.824 -32.835
C 7.321 62.688 -33.649
C 10.381 63.275 -36.105
C 12.632 64.554 -37.860
C 16.273 64.792 -40.210
C 19.584 65.173 -42.490
C 23.142 64.688 -45.355
C 25.922 65.505 -46.758
C 29.000 65.396 -48.499
C 32.157 65.604 -49.196
C 35.841 65.475 -48.955
C 39.421 64.045 -48.617
C 42.787 62.695 -47.477
C 44.187 63.022 -44.421
C 47.480 63.132 -42.992
C 50.999 62.664 -42.389
C 54.829 62.581 -42.410
C 57.773 61.401 -42.661
C 61.313 60.567 -42.591
C 64.111 59.723 -40.347
C 67.531 60.455 -40.169
C 70.080 59.563 -39.806
C 72.549 61.316 -36.921
C 75.782 63.215 -36.186
C 79.766 63.313 -35.322
C 82.256 65.449 -34.214
C 85.175 65.209 -32.116
C 87.532 65.217 -29.747
C 89.128 65.808 -25.974
C 91.002 65.652 -22.709
C 93.489 66.440 -20.345
C 96.986 65.966 -18.492
C 98.761 68.496 -16.953
C 100.252 70.650 -15.041
C 100.646 72.316 -12.525
C 103.419 72.036 -8.872
C 106.230 74.042 -7.122
C 104.409 76.293 -3.646
C 105.613 77.329 -0.931
C 104.205 79.744 2.013
C 104.294 82.866 2.556
C 104.777 84.003 6.100
C 105.355 86.331 9.132
C 108.385 88.898 10.683
C 109.409 89.910 13.819
C 111.331 90.018 16.921
C 113.220 90.031 18.807
C 114.811 90.886 21.443
C 115.780 90.785 26.196
C 117.860 91.199 29.529
C 118.414 92.377 33.391
C 120.275 92.800 36.150
C 118.646 94.727 39.186
C 119.784 95.436 42.095
C 121.460 96.282 45.145
C 121.822 97.614 48.074
C 123.039 98.988 51.393
C 123.912 99.523 54.863
C 124.517 99.824 58.340
C 124.370 99.853 61.688
C 124.592 99.193 65.419
C 124.596 99.664 68.801
C 123.881 100.390 72.234
C 123.408 100.249 76.231
C 124.426 101.432 79.890
C 124.812 100.672 83.718
C 126.818 102.369 87.211
C 127.109 103.334 90.178
C 126.824 104.370 93.546
C 126.240 103.654 97.082
C 125.394 104.043 101.072
C 124.769 104.414 104.593
C 124.599 105.722 107.097
C 123.630 107.395 109.489
C 123.666 109.773 112.067
C 123.079 110.853 114.577
C 122.696 112.890 117.391
C 121.301 113.257 120.346
C 120.725 115.355 122.808
C 119.684 117.362 126.298
C 119.256 116.799 129.290
C 118.958 115.629 132.633
C 119.035 114.893 135.341
C 119.770 113.969 139.371
C 118.964 113.630 143.431
C 118.530 114.384 147.389
C 118.360 113.870 150.778
C 118.486 113.584 153.921
C 119.118 113.314 157.086
C 119.860 114.104 160.653
C 119.640 114.422 164.824
C 118.495 114.079 168.749
C 119.569 113.424 171.809
C 120.931 111.867 174.271
C 122.095 111.800 176.992
C 123.933 111.591 180.072
C 125.922 111.025 183.146
C 126.406 110.635 185.495
C 127.617 111.184 189.043
C 128.173 109.655 191.496
C 127.603 109.773 195.253
C 128.706 108.779 198.874
C 128.995 108.037 201.861
C 130.142 109.274 205.141
C 132.678 109.512 208.622
C 136.408 108.952 211.714
C 136.711 109.041 215.498
C 137.648 109.067 218.107
C 140.104 107.575 221.292
C 141.824 105.619 223.982
C 142.820 105.967 227.020
C 145.274 105.692 229.169
C 144.379 102.841 232.878
C 145.791 100.733 235.655
C 146.764 100.974 238.745
C 145.835 101.819 242.062
C 145.519 102.407 245.352
C 145.436 103.163 248.588
C 144.288 102.975 251.727
C 143.439 103.449 254.917
C 142.529 103.443 258.248
C 141.858 103.947 261.399
C 140.976 104.558 264.463
C 139.847 105.234 267.489
C 139.400 107.428 270.188
C 138.296 109.693 272.534
C 137.196 111.391 275.435
C 136.012 112.251 278.629
C 134.809 114.031 280.737
C 135.136 117.086 283.365
C 133.578 119.210 285.821
C 131.970 121.441 288.156
C 130.345 123.291 290.186
C 128.786 125.345 292.584
C 127.225 127.257 294.679
C 125.335 130.267 295.293
C 123.668 133.108 295.063
C 121.449 135.232 294.700
C 118.609 137.149 294.671
C 116.817 140.272 296.143
C 114.341 142.707 295.348
C 111.415 144.752 294.820
C 108.904 146.796 294.311
C 105.863 148.954 293.502
C 104.073 151.061 293.049
C 102.280 153.252 291.386
C 100.522 155.795 289.671
C 98.614 157.099 286.814
C 97.203 158.171 284.433
C 95.025 159.441 281.765
C 93.361 160.502 279.464
C 93.902 162.815 276.035
C 93.371 164.657 272.871
C 92.003 164.150 269.636
C 90.818 165.280 266.637
C 90.401 165.836 263.684
C 90.739 166.726 260.505
C 91.071 165.650 257.045
C 91.245 167.208 253.644
C 90.329 167.582 250.222
C 91.805 167.509 247.009
C 92.091 168.902 243.771
C 92.769 167.211 240.608
C 93.317 166.475 237.158
C 94.484 166.944 234.437
C 95.271 167.026 231.257
C 97.199 166.211 227.952
C 98.666 164.054 225.476
C 100.466 163.606 223.068
C 102.571 162.023 220.888
C 103.101 160.341 217.978
C 107.084 158.909 216.944
C 110.189 157.793 214.472
C 112.196 154.728 214.514
C 114.215 152.720 213.087
C 117.049 150.452 212.823
C 119.681 149.160 212.198
C 122.497 147.125 211.972
C 124.498 144.787 212.542
C 126.367 141.815 212.482
C 129.964 140.439 212.719
C 133.289 138.610 212.556
C 135.312 136.851 214.720
C 138.287 136.024 217.146
C 140.379 134.215 218.759
C 142.516 131.876 220.099
C 144.881 130.294 221.807
C 147.290 129.697 224.035
C 149.219 128.452 226.497
C 150.428 126.728 229.021
C 153.526 125.563 231.212
C 155.519 123.503 233.082
C 156.430 123.830 236.866
C 158.373 124.234 240.250
C 158.144 123.136 243.422
C 158.867 121.982 246.620
C 159.405 122.075 249.869
C 160.219 122.483 253.181
C 160.781 122.033 256.605
C 160.217 122.383 259.769
C 159.892 121.288 263.295
C 159.668 122.730 266.579
C 160.487 124.491 270.270
C 158.817 126.555 273.076
C 157.509 127.355 275.847
C 156.562 128.888 278.697
C 155.115 130.316 281.299
C 154.020 133.216 283.578
C 152.683 135.803 284.612
C 151.293 138.373 285.607
C 149.584 140.570 287.478
C 146.945 141.814 289.883
C 145.496 145.247 289.982
C 143.990 147.893 291.693
C 141.295 149.864 291.706
C 139.632 153.378 291.791
C 136.775 155.127 293.474
C 134.964 157.533 294.356
C 132.722 159.972 293.856
C 130.509 162.360 293.088
C 127.287 163.721 292.779
C 125.862 166.714 291.809
C 124.349 170.532 291.601
C 122.369 172.121 290.131
C 119.515 174.127 288.303
C 117.478 176.013 287.188
C 115.057 177.991 285.265
C 113.838 180.106 283.137
C 112.233 181.408 280.719
C 110.955 182.216 277.807
C 109.947 183.321 274.882
C 108.636 184.005 271.574
C 107.300 184.867 268.636
C 106.508 185.453 265.614
C 107.567 185.903 261.808
C 106.675 186.235 258.585
C 105.788 187.020 255.529
C 106.090 188.213 252.606
C 106.748 189.165 248.931
C 108.191 188.024 246.401
C 108.977 187.209 243.124
C 110.826 186.789 240.329
C 111.797 185.674 236.773
C 113.134 184.806 233.876
C 116.466 185.164 231.546
C 117.855 184.452 229.235
C 120.347 182.363 226.605
C 121.943 181.248 224.294
C 123.809 180.556 221.459
C 126.160 179.875 219.165
C 128.348 178.267 217.228
C 129.568 175.614 215.466
C 131.460 173.349 213.860
C 132.921 170.865 212.412
C 135.113 168.573 210.819
C 136.474 166.019 209.186
C 138.452 164.112 207.638
C 141.378 162.200 206.614
C 142.860 160.274 204.433
C 145.923 158.617 203.951
C 149.102 157.001 201.841
C 152.318 155.143 200.808
C 156.322 154.770 200.454
C 159.009 155.064 198.998
C 162.246 154.772 196.995
C 165.792 153.573 195.653
C 168.768 155.016 194.952
C 172.883 155.378 195.385
C 175.224 155.628 193.391
C 177.619 156.315 192.208
C 181.149 155.251 191.521
C 183.945 156.267 188.885
C 186.895 155.928 187.708
C 190.365 156.405 186.603
C 194.072 154.938 186.395
C 196.940 154.000 186.711
C 200.074 155.235 187.098
C 203.549 155.095 186.790
C 206.256 153.910 184.845
C 209.933 153.807 183.990
C 212.342 151.602 185.245
C 215.754 150.028 185.652
C 216.886 148.098 186.728
C 218.587 146.180 189.273
C 220.607 144.974 190.323
C 223.541 143.565 190.435
C 226.534 142.700 190.904
C 230.609 142.796 189.588
C 234.086 142.488 191.020
C 237.125 140.918 191.987
C 239.570 138.260 193.282
C 242.277 135.357 194.563
C 245.083 133.888 193.772
C 248.554 134.531 191.662
C 251.803 134.839 189.837
C 254.704 133.961 188.587
C 257.304 132.130 188.236
C 260.375 131.353 186.434
C 264.017 131.111 186.501
C 266.627 131.830 184.243
C 269.082 130.101 182.921
C 271.422 128.953 181.107
C 274.477 127.799 179.817
C 277.694 126.372 178.859
C 281.159 124.338 177.418
C 284.113 123.619 175.923
C 288.422 124.014 175.310
C 291.024 124.261 174.415
C 294.286 124.927 172.804
C 297.385 124.169 171.998
C 300.821 123.787 171.595
C 303.927 124.622 170.737
C 307.945 124.856 169.842
C 310.146 123.865 169.020
C 312.455 121.486 167.715
C 314.989 120.169 166.171
C 316.514 118.162 164.637
C 318.773 116.332 162.814
C 321.215 114.373 160.373
C 322.579 113.968 156.587
C 323.831 111.717 153.431
C 325.756 109.189 151.362
C 327.263 107.766 149.314
C 328.520 105.022 147.101
C 329.606 104.238 144.448
C 328.601 101.919 142.502
C 330.016 100.014 139.266
C 330.209 97.632 136.476
C 328.105 95.306 132.977
C 328.670 92.579 130.288
C 328.262 90.022 128.794
C 327.094 87.627 126.413
C 327.730 85.760 123.997
C 326.364 83.256 123.124
C 324.045 81.196 121.450
C 322.517 79.182 120.223
C 319.114 77.956 118.957
C 316.481 75.973 118.006
C 314.343 73.054 118.251
C 312.218 70.724 116.946
C 311.136 67.283 117.762
C 310.557 63.610 116.764
C 309.949 60.211 115.777
C 307.703 57.723 115.035
C 305.126 55.064 114.545
C 304.541 51.543 113.784
C 303.685 49.172 112.438
C 303.618 45.911 111.496
C 302.688 42.220 111.156
C 300.947 39.121 110.490
C 299.434 36.784 107.896
C 299.257 34.728 105.887
C 298.426 31.854 104.999
C 297.368 28.571 105.053
C 297.643 24.852 105.789
C 297.281 21.401 104.565
C 295.747 18.379 104.126
C 294.085 15.533 102.958
C 293.490 12.329 100.959
C 292.973 9.764 98.854
C 291.308 7.550 97.959
C 291.670 5.391 94.836
C 293.495 4.872 92.213
C 294.379 3.011 90.176
C 296.844 0.504 89.381
C 299.470 -1.179 89.709
C 301.731 -4.722 90.790
C 303.285 -7.534 90.184
C 305.461 -9.072 90.291
C 308.487 -10.613 91.008
C 310.880 -12.746 90.215
C 313.693 -14.283 88.887
C 316.259 -17.658 87.181
C 319.218 -18.757 85.404
C 322.044 -20.785 87.618
C 324.974 -22.981 87.474
C 327.350 -25.732 87.583
C 329.736 -28.496 87.969
C 332.270 -30.528 87.709
C 335.558 -31.664 87.161
C 338.133 -33.158 86.852
C 340.150 -34.945 89.195
C 342.559 -37.240 89.720
C 345.906 -36.892 89.722
C 349.336 -38.305 89.487
C 352.535 -39.716 88.583
C 356.127 -40.319 88.069
C 359.026 -41.205 88.059
C 362.243 -42.577 86.984
C 366.156 -42.990 86.304
C 369.279 -44.012 86.036
C 372.813 -46.174 87.635
C 375.978 -47.369 88.231
C 378.166 -49.021 85.514
C 381.969 -49.574 85.966
C 385.035 -50.977 86.767
C 387.138 -52.783 86.410
C 390.116 -53.871 85.284
C 393.496 -55.661 85.359
C 396.240 -57.645 85.156
C 399.201 -59.347 85.552
C 402.877 -61.058 84.666
C 405.500 -63.701 85.196
C 407.737 -66.398 86.634
C 409.922 -67.554 86.943
C 412.790 -70.077 85.117
C 415.040 -70.676 87.485
C 418.169 -70.200 89.073
C 420.870 -70.353 90.574
C 423.729 -71.929 92.541
C 426.503 -73.042 94.454
C 430.037 -72.848 96.760
C 433.034 -72.632 97.993
C 435.671 -74.351 99.629
C 438.486 -75.452 101.088
C 441.247 -76.326 102.721
C 443.989 -78.156 103.297
C 446.638 -79.746 104.554
C 449.552 -81.400 105.387
C 452.191 -82.810 106.683
C 454.674 -84.410 108.030
C 457.051 -86.246 109.397
C 458.798 -87.431 112.198
C 460.062 -89.175 114.883
C 462.016 -91.012 117.189
C 464.481 -92.950 118.772
C 465.651 -94.708 120.917
C 467.226 -95.173 124.612
C 468.542 -97.376 127.139
C 469.703 -99.607 129.726
C 470.693 -101.761 131.863
C 471.977 -103.947 134.306
C 473.022 -106.057 136.528
C 472.286 -108.208 139.329
C 470.863 -109.935 141.756
C 469.424 -112.128 143.395
C 468.232 -114.989 144.855
C 468.278 -117.250 148.021
C 466.290 -119.609 149.800
C 464.577 -122.445 151.230
C 462.967 -124.884 152.715
C 460.935 -127.773 154.157
C 459.503 -129.527 155.808
C 456.921 -131.009 157.191
C 454.190 -132.465 158.900
C 450.745 -133.732 159.086
C 447.915 -134.613 159.248
C 444.602 -136.183 159.423
C 441.799 -137.327 159.566
C 438.012 -136.141 160.852
C 434.398 -136.029 161.632
C 431.265 -136.580 160.055
C 427.890 -137.103 160.125
C 424.888 -136.856 159.758
C 421.729 -135.842 159.737
C 418.908 -134.658 157.767
C 415.303 -133.791 158.296
C 411.820 -133.910 157.561
C 409.155 -131.729 156.756
C 405.776 -130.782 157.190
C 403.490 -129.294 154.764
C 400.619 -127.922 153.146
C 398.182 -126.185 152.959
C 395.360 -124.690 152.226
C 392.928 -122.005 150.746
C 391.585 -119.885 148.171
C 389.850 -117.553 147.281
C 388.736 -114.915 145.415
C 386.653 -113.630 143.051
C 386.941 -109.440 141.888
C 385.615 -105.788 140.507
C 387.001 -103.674 137.855
C 386.700 -101.268 135.791
C 387.726 -98.325 133.912
C 388.077 -95.550 132.832
C 389.063 -92.647 131.184
C 390.716 -90.701 129.373
C 391.951 -88.701 126.764
C 393.325 -85.185 125.971
C 394.410 -81.813 124.598
C 397.374 -80.249 123.797
C 400.488 -77.874 124.073
C 402.968 -76.111 123.075
C 405.366 -74.213 121.501
C 407.919 -72.220 120.779
C 410.664 -70.361 121.148
C 413.729 -68.987 120.908
C 416.850 -68.299 120.141
C 419.875 -65.730 120.044
C 422.650 -64.109 118.870
C 426.254 -64.119 120.374
C 429.672 -63.038 121.966
C 432.912 -63.932 121.802
C 436.387 -63.903 121.709
C 439.489 -64.138 122.792
C 442.609 -64.138 124.227
C 446.045 -64.359 124.848
C 448.767 -65.658 126.014
C 452.314 -66.728 125.942
C 454.881 -67.787 128.222
C 457.940 -67.948 131.052
C 459.578 -70.337 133.608
C 461.643 -72.294 134.998
C 463.631 -73.961 137.152
C 465.319 -76.050 139.073
C 466.327 -77.807 142.343
C 466.225 -79.493 144.931
C 466.080 -81.220 147.485
C 466.799 -83.438 149.895
C 468.117 -86.629 151.438
C 466.864 -88.256 154.548
C 467.338 -90.266 157.364
C 466.198 -92.999 158.906
C 464.861 -94.836 162.063
C 465.310 -98.100 163.852
C 465.024 -100.200 166.165
C 463.356 -102.401 168.061
C 461.459 -104.509 169.837
C 460.100 -107.645 170.642
C 457.992 -108.976 173.031
C 456.320 -110.616 176.412
C 454.064 -112.290 177.256
C 451.169 -114.753 178.286
C 449.140 -116.581 179.506
C 446.253 -118.601 180.536
C 443.378 -119.413 181.786
C 440.403 -120.487 182.133
C 437.188 -121.100 181.910
C 433.924 -121.466 181.998
C 430.372 -122.012 181.541
C 427.104 -122.679 181.354
C 423.954 -122.783 180.949
C 420.492 -120.900 180.421
C 417.211 -121.039 179.704
C 413.949 -121.238 179.467
C 410.926 -120.336 179.802
C 407.351 -118.902 179.739
C 405.641 -116.849 178.110
C 403.003 -115.281 176.497
C 400.910 -112.815 175.529
C 398.142 -110.985 173.573
C 395.986 -108.966 172.087
C 394.388 -105.212 172.174
C 392.739 -103.287 171.010
C 391.441 -100.138 168.583
C 389.958 -97.990 167.060
C 387.913 -95.482 165.825
C 386.467 -92.629 164.814
C 385.604 -89.964 163.004
C 385.026 -88.219 160.131
C 384.611 -85.880 157.754
C 384.323 -83.984 155.161
C 383.990 -81.355 152.800
C 383.530 -79.509 150.075
C 383.078 -77.121 148.067
C 383.307 -73.933 146.320
C 382.170 -71.879 144.051
C 382.853 -68.698 142.719
C 382.620 -65.972 139.240
C 382.681 -63.340 136.902
C 383.653 -60.690 134.032
C 384.793 -58.702 132.479
C 386.675 -56.143 130.788
C 386.334 -53.529 127.343
C 387.540 -51.410 125.460
C 388.449 -49.790 123.648
C 388.646 -46.748 123.130
C 388.884 -43.866 122.916
C 389.118 -41.691 119.507
C 390.197 -37.886 118.653
C 391.298 -35.451 117.337
C 392.385 -32.532 115.863
C 393.024 -30.186 114.218
C 394.117 -27.304 113.300
C 394.326 -25.043 111.269
C 392.264 -22.480 109.622
C 391.143 -19.744 107.603
C 392.999 -18.147 105.566
C 393.895 -16.662 102.421
C 396.715 -14.873 100.373
C 398.129 -12.068 98.707
C 400.792 -10.457 96.947
C 403.869 -9.870 95.695
C 406.054 -7.339 95.714
C 408.415 -4.964 94.408
C 410.714 -2.794 94.348
C 411.256 1.403 91.860
C 412.616 4.349 92.017
C 415.509 6.289 91.350
C 417.895 8.607 90.894
C 420.231 10.966 90.722
C 422.493 12.899 89.191
C 425.039 14.875 88.330
C 427.396 17.046 87.045
C 429.842 19.080 86.328
C 432.421 20.901 85.573
C 435.153 22.541 84.715
C 438.286 23.917 85.483
C 441.619 24.635 85.957
C 444.907 25.938 85.898
C 447.878 27.637 85.106
C 450.827 28.230 85.209
C 454.043 29.758 87.124
C 457.595 30.350 87.180
C 461.174 30.791 87.308
C 464.351 31.073 87.207
C 467.826 31.636 87.222
C 471.045 31.990 87.195
C 474.298 30.707 88.076
C 476.851 28.911 89.153
C 479.178 26.886 89.374
C 481.897 24.840 88.974
C 485.651 24.269 89.823
C 488.068 21.680 90.200
C 490.634 19.156 89.944
C 492.987 16.873 89.949
C 495.528 14.034 89.762
C 497.562 12.173 90.264
C 498.971 9.322 91.079
C 500.554 6.362 92.189
C 500.799 2.711 92.526
C 500.896 -0.231 92.910
C 501.372 -3.869 93.009
C 501.644 -6.881 93.206
C 500.880 -9.904 95.978
C 500.546 -13.182 97.659
C 499.150 -16.395 97.084
C 498.817 -19.722 97.786
C 497.733 -22.452 98.546
C 496.326 -25.032 100.085
C 493.529 -27.357 100.227
C 492.504 -30.370 102.200
C 491.313 -33.703 102.605
C 488.667 -35.452 104.169
C 487.571 -38.234 106.058
C 484.369 -39.979 105.906
C 481.675 -42.262 106.435
C 479.812 -43.920 108.099
C 477.655 -46.057 109.329
C 474.248 -47.451 110.656
C 470.713 -48.101 110.521
C 468.109 -48.936 111.848
C 464.757 -49.142 112.485
C 461.782 -50.768 112.192
C 458.153 -49.069 113.905
C 454.390 -49.079 115.589
C 451.407 -47.194 114.604
C 448.257 -46.739 114.715
C 445.156 -44.844 114.913
C 442.574 -43.589 115.777
C 439.651 -41.732 116.128
C 437.424 -39.606 115.566
C 434.516 -37.900 114.583
C 431.844 -35.408 115.823
C 428.811 -33.273 116.639
C 427.830 -30.001 116.185
C 427.067 -26.231 116.975
C 425.708 -23.351 116.643
C 423.839 -20.534 116.006
C 422.528 -17.486 115.998
C 422.104 -14.240 116.637
C 421.664 -10.908 116.439
C 421.346 -7.801 115.413
C 420.172 -4.068 116.081
C 418.854 -0.974 115.448
C 420.691 2.471 115.482
C 421.794 6.142 116.319
C 423.010 8.828 114.698
C 423.690 12.069 113.641
C 425.281 14.942 113.375
C 426.956 17.937 113.505
C 428.292 21.097 112.817
C 430.592 23.237 112.052
C 432.059 26.153 110.298
C 434.927 28.306 110.532
C 437.662 31.272 111.585
C 441.434 32.099 111.452
C 444.197 33.407 110.624
C 447.269 34.794 110.553
C 450.407 35.736 110.135
C 454.096 36.246 111.097
C 457.021 35.707 111.934
C 459.943 35.110 112.732
C 463.294 35.133 112.867
C 466.849 35.312 111.590
C 469.840 33.753 113.174
C 473.274 33.648 113.805
C 475.972 31.702 113.529
C 479.123 29.994 115.039
C 482.707 29.351 114.147
C 485.689 28.475 114.578
C 488.148 26.249 115.045
C 490.411 23.836 115.550
C 492.831 21.495 114.553
C 494.933 19.202 116.052
C 498.029 17.266 117.944
C 499.270 14.617 118.155
C 501.043 11.100 118.188
C 502.700 8.630 118.507
C 504.169 5.281 118.818
C 504.960 2.389 120.043
C 505.286 -0.745 120.480
C 504.849 -3.974 120.867
C 504.444 -7.139 121.647
C 503.725 -10.672 122.004
C 503.338 -13.967 122.398
C 502.437 -16.964 122.955
C 500.013 -19.545 124.762
C 498.893 -22.695 125.108
C 498.150 -25.820 125.759
C 497.095 -28.291 127.445
C 495.275 -31.111 129.338
C 492.360 -32.068 129.950
C 489.586 -34.062 130.538
C 486.756 -35.187 131.997
C 483.537 -37.230 132.541
C 480.645 -38.606 133.363
C 477.764 -38.743 136.251
C 475.270 -39.660 137.099
C 471.139 -39.890 137.705
C 468.280 -40.595 138.388
C 465.249 -41.676 139.667
C 462.265 -42.062 141.152
C 458.989 -42.023 141.772
C 455.677 -42.112 140.965
C 452.333 -41.807 140.842
C 449.172 -41.555 140.247
C 445.657 -41.069 140.293
C 442.403 -41.004 139.622
C 439.271 -40.693 139.806
C 435.917 -39.444 140.485
C 432.685 -39.907 140.470
C 429.722 -38.213 141.311
C 426.372 -35.697 139.689
C 423.842 -35.021 139.854
C 420.289 -34.617 139.577
C 417.658 -34.627 139.156
C 414.332 -35.063 138.127
C 411.582 -35.173 138.269
C 408.565 -36.901 139.701
C 404.730 -36.778 138.561
C 401.346 -39.023 139.534
C 399.018 -40.157 142.790
C 396.125 -39.800 144.483
C 394.728 -39.077 147.665
C 393.574 -39.894 150.918
C 391.765 -40.426 153.257
C 388.410 -38.158 154.286
C 386.522 -36.570 155.940
C 383.995 -35.653 157.687
C 382.379 -34.108 161.007
C 379.194 -33.064 162.733
C 377.391 -30.460 165.183
C 374.065 -28.918 166.002
C 372.337 -25.919 167.699
C 369.977 -24.388 169.812
C 368.370 -23.029 172.431
C 365.767 -21.892 173.648
C 363.840 -21.760 176.544
C 360.935 -23.146 179.587
C 360.692 -23.331 183.561
C 358.370 -23.303 186.216
C 355.951 -24.280 188.535
C 355.244 -24.633 192.311
C 354.704 -26.408 194.912
C 354.273 -28.232 197.627
C 352.280 -29.770 200.054
C 352.188 -30.470 204.194
C 352.116 -31.231 207.479
C 351.365 -32.546 210.539
C 349.812 -34.452 213.653
C 349.117 -34.446 216.955
C 348.387 -35.167 220.176
C 347.636 -36.273 223.411
C 346.728 -38.232 226.115
C 347.048 -39.400 229.532
C 345.390 -40.892 232.846
C 345.244 -41.679 236.481
C 346.061 -42.216 239.989
C 347.106 -43.541 242.748
C 346.991 -45.115 245.989
C 346.535 -45.785 248.442
C 343.861 -46.367 250.555
C 345.914 -45.727 254.225
C 346.921 -48.577 256.453
C 346.457 -50.582 260.099
C 345.823 -52.713 262.781
C 344.616 -53.445 266.502
C 342.780 -56.065 269.079
C 341.887 -56.848 272.530
C 340.033 -57.937 275.159
C 337.447 -59.674 277.417
C 335.799 -60.577 280.297
C 334.988 -61.722 282.538
C 334.426 -63.903 285.716
C 333.835 -66.011 288.668
C 332.623 -68.130 291.376
C 333.601 -68.115 294.355
C 333.029 -68.575 297.474
C 334.111 -69.895 301.546
C 335.070 -70.297 305.812
C 334.680 -69.054 309.407
C 331.726 -69.490 312.615
C 331.725 -70.531 316.165
C 330.094 -69.593 319.223
C 329.264 -69.723 322.401
C 328.156 -70.959 325.914
C 327.242 -71.796 329.447
C 329.159 -72.602 332.705
C 329.855 -74.979 335.718
C 330.811 -73.884 339.694
C 332.074 -76.273 342.865
C 332.901 -76.328 345.539
C 333.090 -76.836 349.216
C 333.991 -76.290 352.534
C 334.241 -76.412 356.044
C 336.183 -76.799 358.523
C 336.413 -76.114 362.580
C 338.787 -75.625 364.738
C 340.435 -75.377 366.956
C 341.803 -76.336 369.946
C 345.048 -77.710 370.686
C 346.673 -78.252 373.360
C 348.058 -77.644 376.367
C 350.110 -77.816 379.648
C 351.764 -76.916 382.167
C 354.352 -77.158 384.867
C 358.853 -77.131 384.797
C 361.380 -77.237 385.283
C 364.115 -77.307 386.771
C 366.837 -76.801 389.035
C 369.163 -76.668 391.326
C 370.521 -78.146 394.805
C 374.005 -78.974 396.098
C 376.459 -77.917 398.234
C 378.644 -78.769 401.243
C 381.058 -79.488 403.144
C 383.342 -80.428 405.670
C 387.235 -81.335 406.525
C 391.307 -80.023 408.451
C 395.350 -80.650 409.514
C 397.860 -81.122 412.222
C 400.160 -80.443 415.004
C 402.568 -81.458 417.091
C 405.688 -80.440 419.189
C 407.506 -83.285 421.156
C 409.927 -84.072 423.711
C 411.329 -83.350 426.478
C 411.954 -83.007 429.085
C 414.098 -81.130 431.873
C 416.019 -83.274 435.628
C 417.396 -82.742 438.439
C 419.302 -80.880 442.077
C 420.379 -80.519 444.944
C 420.233 -80.886 448.093
C 420.809 -79.676 451.052
C 422.552 -80.100 454.112
C 423.971 -79.941 457.150
C 425.111 -79.761 460.268
C 427.467 -79.637 462.642
C 429.286 -79.773 465.435
C 431.463 -79.575 468.107
C 433.120 -79.625 470.915
C 434.833 -79.911 473.657
C 436.676 -80.416 476.348
C 437.087 -81.627 479.614
C 437.776 -83.407 482.479
C 439.009 -84.649 485.552
C 440.872 -85.281 488.463
C 441.775 -86.839 490.875
C 441.147 -88.168 494.641
C 442.287 -90.123 497.443
C 443.353 -92.215 500.182
C 444.491 -94.121 502.475
C 445.642 -96.039 505.194
C 446.730 -97.930 507.586
C 446.813 -101.175 509.160
C 446.437 -104.352 509.976
C 446.774 -107.416 510.228
C 447.818 -110.664 510.544
C 448.161 -113.719 512.928
C 448.324 -117.277 512.905
C 449.137 -120.793 512.837
C 449.659 -124.029 512.868
C 450.369 -127.767 512.589
C 450.362 -130.558 512.841
C 449.764 -133.698 512.094
C 448.934 -137.078 511.476
C 448.336 -139.950 509.263
C 447.716 -142.214 507.446
C 447.417 -145.194 505.324
C 447.023 -147.598 503.521
C 443.869 -149.705 501.782
C 441.857 -152.121 499.834
C 441.637 -153.437 496.545
C 440.543 -155.741 494.272
C 439.212 -157.118 491.918
C 437.059 -158.286 489.680
C 435.804 -158.127 486.268
C 433.321 -159.932 484.123
C 432.232 -161.621 481.182
C 429.741 -161.360 478.685
C 427.338 -162.935 476.624
C 426.286 -162.040 473.245
C 424.703 -161.978 470.046
C 422.377 -162.190 468.166
C 420.319 -162.487 465.635
C 417.844 -161.422 462.798
C 416.777 -159.509 459.945
C 414.613 -158.575 458.026
C 412.922 -156.578 455.826
C 412.088 -155.726 452.639
C 409.482 -152.320 451.868
C 406.691 -150.064 449.838
C 406.852 -146.548 448.823
C 405.786 -144.126 447.051
C 404.794 -140.702 446.316
C 403.278 -138.191 445.692
C 402.197 -134.937 445.097
C 402.224 -131.815 444.878
C 402.389 -128.479 443.792
C 400.611 -125.066 444.061
C 399.083 -121.605 443.718
C 399.518 -118.500 445.146
C 398.900 -115.366 447.428
C 399.061 -112.310 448.373
C 399.341 -108.914 448.841
C 399.230 -105.818 450.029
C 398.811 -103.268 452.138
C 399.184 -100.519 454.046
C 400.354 -97.891 455.636
C 399.715 -94.490 457.582
C 400.195 -91.261 458.609
C 401.088 -89.988 462.190
C 401.012 -88.182 465.673
C 403.192 -86.796 467.829
C 404.723 -84.733 470.170
C 405.764 -83.668 473.109
C 406.471 -82.629 476.305
C 407.856 -81.119 479.141
C 409.521 -80.985 481.909
C 411.929 -79.580 484.351
C 412.836 -79.968 487.807
C 413.009 -79.799 491.970
C 414.420 -81.701 495.022
C 416.211 -82.473 497.517
C 417.396 -83.509 500.499
C 418.884 -84.860 503.119
C 419.206 -87.102 506.228
C 419.299 -89.578 508.074
C 419.422 -92.088 509.867
C 420.367 -94.333 512.172
C 422.723 -96.389 514.298
C 422.033 -99.764 515.719
C 422.525 -102.234 518.140
C 423.456 -105.414 518.547
C 422.871 -108.993 519.952
C 424.794 -111.724 521.654
C 425.254 -114.421 523.189
C 425.381 -117.758 523.467
C 425.391 -121.103 523.498
C 426.873 -124.276 523.235
C 425.908 -127.577 523.536
C 424.923 -131.343 524.863
C 424.861 -134.133 523.960
C 425.050 -137.883 522.772
C 425.036 -140.838 522.302
C 424.884 -144.305 521.106
C 423.698 -147.123 520.039
C 423.082 -149.688 518.261
C 422.262 -151.803 515.890
C 421.086 -153.953 513.703
C 420.173 -156.097 510.928
C 419.355 -158.295 508.549
C 418.248 -159.957 506.077
C 415.517 -160.486 503.236
C 414.524 -162.081 500.450
C 413.366 -163.955 498.023
C 411.198 -165.302 496.140
C 408.556 -166.422 493.570
C 406.954 -165.260 491.146
C 405.318 -164.944 488.106
C 402.928 -164.090 485.879
C 401.187 -163.504 482.493
C 399.353 -162.694 479.864
C 395.698 -161.302 478.699
C 394.011 -160.429 476.656
C 392.098 -157.924 473.908
C 390.472 -156.627 471.715
C 388.192 -155.579 469.328
C 385.802 -154.087 467.506
C 384.174 -151.960 465.520
C 383.869 -149.687 462.996
C 382.946 -147.209 460.922
C 382.522 -144.821 458.795
C 381.404 -142.122 456.781
C 381.003 -139.797 454.441
C 379.860 -137.502 452.605
C 378.271 -134.452 451.405
C 377.208 -132.624 448.918
C 375.635 -129.535 448.331
C 374.762 -126.159 447.426
C 372.507 -122.888 446.088
C 370.835 -119.541 444.900
C 368.681 -117.252 444.213
C 366.154 -113.818 444.739
C 363.005 -112.861 443.403
C 360.406 -111.128 442.511
C 357.335 -109.689 443.550
C 354.420 -108.078 443.964
C 351.430 -106.635 444.152
C 349.155 -104.500 445.362
C 346.411 -102.853 446.302
C 343.861 -100.743 447.287
C 341.122 -99.147 448.049
C 338.392 -97.686 449.025
C 335.663 -96.294 450.250
C 332.207 -96.301 450.848
C 329.010 -96.574 452.097
C 325.736 -96.057 453.332
C 322.763 -94.702 454.623
C 320.060 -94.745 455.946
C 316.087 -95.482 455.804
C 312.913 -95.568 457.504
C 309.768 -95.812 459.256
C 307.100 -95.950 461.001
C 304.015 -96.017 462.697
C 301.255 -96.164 464.383
C 298.975 -98.090 466.409
C 297.448 -100.416 468.186
C 296.497 -102.258 470.481
C 295.443 -103.718 473.396
C 292.420 -105.196 475.349
C 291.622 -107.546 477.903
C 290.880 -109.417 480.899
C 290.106 -111.284 483.480
C 289.517 -113.417 486.587
C 288.628 -115.311 488.452
C 288.630 -118.027 490.295
C 288.449 -121.052 492.117
C 289.939 -123.825 494.012
C 291.184 -126.128 495.411
C 292.560 -128.752 497.578
C 293.760 -130.991 499.231
C 294.957 -134.952 498.708
C 296.291 -138.361 499.242
C 299.187 -139.972 500.514
C 300.865 -142.711 501.677
C 302.834 -144.989 502.049
C 304.737 -147.682 501.675
C 308.090 -149.020 501.221
C 309.756 -152.369 501.034
C 312.224 -154.790 501.886
C 314.708 -156.775 500.336
C 316.344 -159.895 500.034
C 319.835 -160.575 499.215
C 322.959 -162.175 498.559
C 324.733 -164.268 497.351
C 327.123 -166.340 496.495
C 330.122 -167.813 494.460
C 333.336 -167.713 492.850
C 335.413 -168.906 490.979
C 338.010 -169.078 488.762
C 341.305 -169.603 488.097
C 342.834 -169.207 484.035
C 345.322 -169.944 480.831
C 347.121 -167.567 478.702
C 349.401 -166.934 476.570
C 350.903 -165.384 473.640
C 352.084 -164.816 470.943
C 353.411 -163.424 468.042
C 354.344 -161.282 465.960
C 356.170 -159.038 463.968
C 356.691 -157.882 460.324
C 357.819 -156.619 456.924
C 357.147 -153.928 454.880
C 355.646 -151.816 451.930
C 355.432 -149.433 449.802
C 355.760 -146.809 447.602
C 355.318 -144.548 445.214
C 353.852 -142.729 442.833
C 352.631 -140.249 440.911
C 351.693 -137.346 439.690
C 350.582 -135.119 436.597
C 350.328 -132.378 434.564
C 347.139 -130.276 433.754
C 344.167 -128.502 431.906
C 342.394 -125.654 432.163
C 340.595 -122.763 431.465
C 337.984 -120.807 431.005
C 335.115 -119.062 430.285
C 332.707 -116.574 429.783
C 330.049 -114.851 430.432
C 328.004 -111.782 430.793
C 324.554 -110.840 431.150
C 320.542 -109.912 430.489
C 317.137 -109.729 432.305
C 314.536 -108.591 433.709
C 311.399 -107.980 434.782
C 308.542 -107.435 436.345
C 305.001 -108.244 437.611
C 302.634 -109.586 439.076
C 300.310 -110.938 440.593
C 297.553 -111.445 442.433
C 295.016 -110.859 445.175
C 292.853 -113.443 446.766
C 289.929 -114.404 448.418
C 288.803 -115.882 451.191
C 286.609 -118.536 453.000
C 284.328 -118.791 455.963
C 282.214 -120.080 457.891
C 281.174 -122.252 460.219
C 280.373 -124.555 462.511
C 279.901 -125.751 465.779
C 278.845 -128.663 467.303
C 276.683 -131.740 468.967
C 276.918 -133.864 470.977
C 277.209 -136.522 473.868
C 276.985 -138.654 475.956
C 277.349 -141.357 478.411
C 277.735 -144.317 479.667
C 278.872 -146.819 481.270
C 280.689 -149.252 482.513
C 282.319 -151.928 483.499
C 284.522 -154.513 484.761
C 286.328 -157.003 486.065
C 288.348 -159.340 486.811
C 290.983 -162.096 485.685
C 293.324 -164.360 486.517
C 295.250 -166.873 487.365
C 296.766 -169.641 487.046
C 299.002 -172.699 486.345
C 301.624 -173.423 484.798
C 304.651 -174.857 483.905
C 307.009 -176.316 481.978
C 310.434 -177.695 480.881
C 313.174 -178.860 479.443
C 314.619 -180.659 476.077
C 316.804 -181.580 474.608
C 320.050 -181.646 471.972
C 322.479 -182.256 470.280
C 325.037 -183.529 468.323
C 327.148 -184.479 465.894
C 329.567 -184.481 463.599
C 332.546 -183.542 462.230
C 335.133 -182.820 460.211
C 337.752 -181.818 458.616
C 340.331 -181.072 456.296
C 343.143 -180.132 454.794
C 345.455 -179.653 452.705
C 347.322 -178.858 449.680
C 350.161 -178.754 448.071
C 351.441 -177.820 444.932
C 352.876 -177.821 441.599
C 354.388 -176.378 438.680
C 356.869 -174.870 436.077
C 358.910 -174.159 433.004
C 361.093 -173.342 430.350
C 362.162 -170.799 427.933
C 365.829 -171.414 426.499
C 368.867 -170.955 424.784
C 371.455 -170.587 423.000
C 374.106 -170.020 421.655
C 376.886 -168.548 419.518
C 379.853 -165.959 419.323
C 383.576 -164.418 419.199
C 386.592 -163.493 418.060
C 390.158 -163.142 417.680
C 392.837 -161.663 416.588
C 395.896 -162.043 414.835
C 398.832 -161.785 413.227
C 401.847 -161.412 411.877
C 404.123 -161.572 409.428
C 406.866 -161.749 407.538
C 409.424 -161.736 405.220
C 412.169 -161.782 403.460
C 414.891 -162.079 401.717
C 417.601 -162.628 399.915
C 421.027 -163.329 399.644
C 424.159 -164.714 399.295
C 427.389 -165.715 398.259
C 430.338 -166.352 396.460
C 432.981 -167.668 395.873
C 436.936 -168.092 396.597
C 440.031 -169.784 395.869
C 443.091 -171.595 395.256
C 445.677 -173.326 394.551
C 448.684 -175.001 393.808
C 451.366 -176.688 393.140
C 453.507 -179.497 393.871
C 454.896 -182.241 395.073
C 455.700 -185.181 395.599
C 456.590 -188.488 395.495
C 459.488 -191.056 395.870
C 460.115 -194.458 396.719
C 460.680 -198.015 396.937
C 461.296 -201.209 397.349
C 461.696 -204.982 397.744
C 462.455 -207.565 398.521
C 462.305 -210.477 400.030
C 462.330 -213.525 401.820
C 460.689 -216.435 403.351
C 459.327 -218.698 404.705
C 457.792 -221.781 405.975
C 456.465 -224.239 407.152
C 455.190 -225.607 410.881
C 453.748 -227.632 413.620
C 450.759 -229.372 414.422
C 448.963 -231.613 416.272
C 446.921 -232.926 418.092
C 444.968 -233.785 420.632
C 441.604 -233.857 422.018
C 439.862 -235.204 425.047
C 437.297 -236.982 426.764
C 434.832 -236.442 429.241
C 433.130 -237.582 432.124
C 429.661 -237.012 433.104
C 426.528 -237.043 434.817
C 424.754 -236.890 437.228
C 422.351 -237.007 439.452
C 419.404 -235.772 441.710
C 416.265 -234.150 442.382
C 414.240 -232.972 444.319
C 411.737 -230.978 445.522
C 408.460 -230.480 446.293
C 407.117 -226.649 447.877
C 404.750 -224.063 450.047
C 403.105 -220.972 448.969
C 400.936 -218.686 449.425
C 399.601 -215.301 449.456
C 398.551 -212.604 450.240
C 397.385 -209.328 450.397
C 396.597 -206.433 449.505
C 394.916 -203.525 448.478
C 394.582 -199.750 449.198
C 393.633 -196.107 449.707
C 394.461 -193.065 448.318
C 396.140 -189.544 447.871
C 396.506 -186.551 446.791
C 396.340 -183.354 445.534
C 396.942 -180.203 444.687
C 398.554 -177.319 444.226
C 399.920 -174.512 442.965
C 400.984 -172.104 440.998
C 402.283 -168.384 440.518
C 402.694 -165.306 439.079
C 405.968 -163.754 437.624
C 409.061 -161.435 436.953
C 410.894 -160.392 434.331
C 412.795 -158.492 432.127
C 415.473 -157.288 430.633
C 418.414 -155.967 429.449
C 420.904 -154.462 427.507
C 423.576 -154.344 425.689
C 425.682 -153.301 422.824
C 429.137 -153.338 421.834
C 433.195 -152.516 421.342
C 436.523 -154.193 420.323
C 439.091 -155.013 418.660
C 442.194 -155.821 417.618
C 444.994 -157.076 416.399
C 448.457 -158.748 416.516
C 450.724 -160.791 417.002
C 452.944 -162.883 417.472
C 455.607 -164.877 417.047
C 458.038 -167.132 415.230
C 460.064 -169.867 416.748
C 462.889 -171.921 416.811
C 463.857 -175.115 416.791
C 465.903 -178.076 418.266
C 468.048 -180.913 417.082
C 470.044 -183.324 417.300
C 470.927 -186.455 418.102
C 471.570 -189.603 419.035
C 471.870 -193.065 418.529
C 472.786 -195.843 420.365
C 474.795 -198.877 422.281
C 474.420 -201.641 423.189
C 473.936 -205.430 424.146
C 474.016 -208.289 425.025
C 473.478 -211.714 426.229
C 472.963 -214.207 428.231
C 471.694 -216.748 429.664
C 469.764 -218.908 431.205
C 468.025 -220.967 433.083
C 465.704 -223.195 434.748
C 463.780 -225.435 436.311
C 461.671 -227.103 438.006
C 459.016 -227.296 440.959
C 456.584 -228.987 442.547
C 454.560 -230.832 444.347
C 452.988 -231.794 446.928
C 450.706 -232.524 449.945
C 448.135 -231.380 451.313
C 445.113 -231.128 452.993
C 442.803 -230.013 455.189
C 439.393 -229.536 456.917
C 436.688 -228.692 458.620
C 435.342 -226.522 461.803
C 433.199 -225.561 463.308
C 430.067 -223.117 464.616
C 427.698 -221.801 465.953
C 425.194 -220.561 467.999
C 423.165 -218.776 469.988
C 420.847 -216.641 471.079
C 417.954 -214.844 470.899
C 415.476 -212.598 471.221
C 412.954 -210.591 471.096
C 410.496 -208.070 471.540
C 407.776 -206.164 471.424
C 405.568 -203.986 471.994
C 403.853 -200.859 472.733
C 401.089 -199.255 473.402
C 399.969 -195.991 474.075
C 397.168 -192.902 473.661
C 394.505 -190.289 475.226
C 393.308 -187.612 476.114
C 392.070 -184.468 476.834
C 390.625 -181.658 477.744
C 388.982 -179.444 478.340
C 386.395 -176.676 478.608
C 385.215 -174.231 480.164
C 382.087 -171.546 481.570
C 380.059 -169.100 482.994
C 379.221 -166.749 484.838
C 378.835 -163.615 485.554
C 378.748 -160.054 486.202
C 379.585 -155.665 486.229
C 378.905 -152.478 487.272
C 379.195 -148.773 488.813
C 380.150 -145.940 488.512
C 380.620 -142.665 489.503
C 381.292 -139.449 490.129
C 380.553 -134.811 489.579
C 381.198 -131.418 491.310
C 381.431 -128.357 492.998
C 380.650 -125.561 494.708
C 380.437 -122.301 496.097
C 379.956 -119.660 498.357
C 379.230 -116.530 498.549
C 378.064 -113.344 499.219
C 376.742 -110.631 499.067
C 377.249 -108.126 499.862
C 377.687 -104.821 499.146
C 376.400 -101.815 499.478
C 375.767 -98.655 500.607
C 378.096 -95.208 501.307
C 377.649 -91.062 500.696
C 378.888 -87.728 501.655
C 379.242 -85.012 501.934
C 378.503 -81.644 501.825
C 378.882 -78.333 501.945
C 378.742 -74.736 502.825
C 378.872 -71.245 502.361
C 378.534 -68.160 502.878
C 378.201 -65.167 501.918
C 377.678 -62.754 501.030
C 377.532 -59.373 500.397
C 378.344 -56.185 498.301
C 378.761 -53.002 496.370
C 379.937 -49.923 495.097
C 379.550 -47.298 492.593
C 378.490 -44.386 491.267
C 377.982 -41.406 490.123
C 376.968 -37.621 489.184
C 376.056 -35.862 486.021
C 375.819 -34.793 483.575
C 374.190 -32.990 480.621
C 372.853 -30.942 477.901
C 373.659 -28.995 475.336
C 372.074 -26.066 473.741
C 370.790 -22.737 471.970
C 371.852 -19.392 470.844
C 374.108 -16.263 469.653
C 376.095 -13.697 467.600
C 377.197 -10.354 466.970
C 376.570 -7.110 465.761
C 376.459 -3.919 463.348
C 375.023 -0.333 462.804
C 375.128 2.828 461.709
C 376.269 5.774 461.008
C 377.824 7.799 460.318
C 379.433 10.393 459.748
C 380.797 12.490 457.004
C 379.967 15.298 455.871
C 383.911 17.162 455.228
C 385.968 19.643 453.918
C 387.643 22.542 451.309
C 389.656 25.327 451.168
C 390.442 27.620 448.415
C 392.225 29.828 447.178
C 393.593 33.123 446.390
C 394.995 35.485 445.384
C 395.126 38.171 444.278
C 396.921 41.199 445.262
C 397.283 44.394 445.024
C 398.962 46.497 443.136
C 399.599 49.689 442.152
C 400.722 53.041 441.928
C 400.152 55.793 439.063
C 399.262 59.018 437.736
C 398.708 61.214 435.555
C 399.598 64.055 434.892
C 397.142 68.387 435.067
C 396.218 71.971 434.147
C 395.634 74.456 431.729
C 395.098 77.660 431.710
C 395.366 80.674 429.859
C 395.304 83.777 428.581
C 395.384 86.937 427.551
C 394.718 89.478 425.476
C 394.640 92.309 423.716
C 394.078 95.139 421.819
C 394.013 97.992 420.241
C 394.099 100.729 418.498
C 394.290 103.375 416.536
C 395.924 106.275 415.430
C 397.790 108.676 413.816
C 398.993 111.458 411.993
C 399.336 114.289 409.941
C 400.796 116.325 408.273
C 403.170 119.584 407.984
C 404.941 121.923 405.895
C 406.848 124.161 403.804
C 408.450 126.021 401.764
C 410.164 128.290 399.688
C 411.804 130.243 397.694
C 414.858 130.988 395.924
C 417.890 130.973 394.616
C 420.331 130.507 392.775
C 422.590 130.124 390.228
C 425.564 131.720 388.293
C 428.430 130.853 386.365
C 430.928 130.013 383.899
C 433.363 129.308 381.821
C 436.043 128.201 379.342
C 438.427 127.769 377.935
C 441.140 126.234 376.906
C 444.201 124.744 375.951
C 446.318 121.857 375.121
C 448.041 119.498 374.597
C 450.123 116.701 373.450
C 451.854 114.341 372.662
C 454.724 111.863 374.402
C 457.231 109.213 375.010
C 457.595 105.697 374.681
C 459.471 102.844 374.567
C 460.673 100.115 375.128
C 462.141 97.473 376.498
C 461.762 94.100 377.810
C 463.945 91.363 379.140
C 465.138 88.015 379.360
C 465.520 85.436 381.750
C 467.494 82.844 383.124
C 466.412 79.700 384.629
C 466.330 76.479 386.166
C 467.180 74.398 388.150
C 467.802 71.691 389.889
C 467.422 68.981 392.685
C 465.637 66.589 394.690
C 465.445 64.762 397.112
C 464.066 62.964 399.672
C 462.960 60.015 400.958
C 461.229 59.853 404.954
C 460.222 58.181 408.586
C 456.965 58.065 410.258
C 455.031 56.840 412.473
C 452.493 56.866 415.081
C 451.002 56.732 417.679
C 448.685 56.844 420.274
C 446.024 57.389 421.829
C 442.897 57.161 423.410
C 441.013 58.083 426.649
C 438.811 58.447 429.722
C 436.381 60.616 430.844
C 434.667 63.522 432.853
C 432.292 65.187 434.208
C 429.453 66.486 435.652
C 427.240 68.371 437.253
C 425.869 70.987 438.804
C 423.888 73.528 439.780
C 421.532 75.807 440.021
C 419.521 78.449 442.196
C 416.864 80.266 443.361
C 416.277 84.116 443.073
C 415.703 87.909 443.894
C 414.021 90.527 442.615
C 412.145 93.428 442.227
C 411.494 96.620 441.736
C 411.096 100.023 441.508
C 409.878 103.255 440.947
C 409.646 106.115 439.456
C 407.908 109.034 437.976
C 408.661 112.362 436.847
C 409.496 116.440 436.603
C 411.153 119.059 434.296
C 411.542 121.447 432.252
C 412.573 124.186 430.579
C 413.625 126.527 428.501
C 416.119 129.018 426.961
C 418.599 130.212 425.556
C 421.078 131.349 424.111
C 423.061 133.119 422.066
C 424.141 134.893 418.906
C 427.647 135.387 417.744
C 430.070 137.174 415.974
C 432.352 136.884 413.554
C 435.971 137.323 412.199
C 437.718 138.484 409.092
C 440.121 139.357 407.273
C 442.898 138.831 405.475
C 445.679 138.053 403.784
C 447.510 137.169 400.921
C 450.806 136.573 400.083
C 454.759 136.855 398.983
C 456.876 135.303 397.674
C 459.592 133.267 395.678
C 461.932 132.098 394.226
C 464.581 130.091 392.668
C 467.237 128.270 392.322
C 469.218 125.875 391.642
C 470.777 122.999 391.391
C 472.587 120.258 391.421
C 474.112 116.976 391.253
C 475.736 114.071 390.959
C 477.035 111.180 391.187
C 478.104 108.056 393.403
C 479.211 104.888 393.581
C 480.723 101.985 393.744
C 482.437 99.641 395.022
C 484.022 96.645 396.852
C 483.234 94.437 398.925
C 483.008 91.426 400.629
C 482.916 89.262 403.219
C 482.431 85.973 405.164
C 481.998 83.460 407.269
C 482.358 82.335 411.175
C 481.949 80.417 413.159
C 480.117 78.193 416.190
C 479.289 76.238 418.341
C 478.941 73.976 420.940
C 478.424 72.357 423.833
C 476.959 70.802 426.394
C 474.580 68.885 427.909
C 472.452 67.396 430.041
C 470.138 65.880 431.700
C 467.939 64.483 434.110
C 465.611 62.748 435.726
C 463.805 61.424 437.946
C 461.755 60.856 440.903
C 460.131 58.797 442.848
C 458.197 58.831 445.784
C 457.843 57.024 449.315
C 456.274 55.762 452.079
C 455.197 56.166 455.128
C 453.694 52.441 456.667
C 452.546 51.628 459.111
C 450.805 50.653 461.850
C 447.488 49.057 463.351
C 445.148 48.593 464.689
C 443.099 48.262 467.465
C 440.220 48.201 469.144
C 435.673 46.999 468.855
C 433.060 48.087 471.976
C 430.829 46.938 474.107
C 427.937 46.848 476.242
C 425.982 45.864 479.779
C 423.403 44.009 481.958
C 420.211 41.279 482.509
C 418.217 40.018 484.742
C 415.093 40.313 486.395
C 412.286 40.047 488.216
C 409.673 39.777 490.255
C 406.427 39.491 491.016
C 403.396 39.496 492.409
C 400.146 39.147 493.520
C 397.249 39.075 495.015
C 394.326 39.237 496.418
C 391.309 39.609 497.702
C 389.155 40.772 500.214
C 386.949 42.488 502.224
C 384.201 43.632 504.135
C 381.043 44.128 505.591
C 378.909 45.612 507.109
C 377.360 46.954 510.594
C 374.796 48.816 512.305
C 372.320 50.821 513.999
C 370.032 52.638 515.282
C 367.505 54.464 516.918
C 365.206 56.269 518.312
C 364.116 59.492 519.510
C 363.821 62.681 520.311
C 363.231 65.717 520.260
C 361.998 68.891 519.881
C 360.268 71.904 521.632
C 359.943 75.445 521.426
C 359.095 78.903 520.837
C 358.456 82.100 520.495
C 357.795 85.788 519.777
C 357.510 88.572 519.916
C 358.236 91.748 519.513
C 359.077 95.178 519.338
C 360.599 98.095 517.701
C 361.962 100.404 516.428
C 363.177 103.411 514.708
C 364.335 105.845 513.323
C 367.806 108.155 513.469
C 370.407 110.704 512.822
C 372.269 112.052 510.118
C 374.274 114.434 508.710
C 376.573 115.905 507.387
C 379.518 117.219 506.604
C 382.403 117.161 504.387
C 385.541 119.130 503.840
C 387.931 120.902 501.882
C 391.379 120.813 501.100
C 394.418 122.547 500.588
C 397.155 121.740 498.312
C 400.199 121.797 496.447
C 403.152 122.165 496.086
C 406.222 122.606 495.028
C 409.882 121.715 493.972
C 412.409 119.890 492.177
C 415.311 119.105 491.730
C 418.022 117.232 490.822
C 420.471 116.453 488.591
C 423.274 113.221 489.419
C 426.838 111.156 489.247
C 427.440 107.643 488.401
C 429.420 105.303 487.535
C 430.841 101.953 487.536
C 432.594 99.545 487.885
C 434.007 96.368 488.046
C 434.277 93.252 487.934
C 434.902 89.919 487.021
C 436.453 86.622 488.289
C 438.120 83.266 488.908
C 437.167 80.131 489.972
C 436.650 77.027 492.321
C 436.182 73.962 493.120
C 435.887 70.552 493.463
C 435.523 67.461 494.614
C 434.898 64.930 496.694
C 433.721 62.151 498.188
C 432.034 59.445 498.986
C 431.729 56.079 501.068
C 430.959 52.820 501.773
C 428.369 51.472 504.366
C 426.681 49.652 507.404
C 423.770 48.120 508.110
C 421.346 45.951 509.336
C 418.962 44.804 511.300
C 416.723 43.704 513.659
C 414.128 42.093 515.366
C 411.255 41.838 516.828
C 408.000 40.271 517.654
C 405.373 40.580 520.087
C 403.021 40.374 523.524
C 400.097 42.165 525.305
C 397.213 42.809 526.443
C 394.567 43.750 528.309
C 391.840 44.990 529.698
C 389.787 47.188 532.096
C 388.587 49.642 533.540
C 387.388 52.128 534.923
C 385.237 54.296 536.308
C 382.000 56.188 536.798
C 381.637 59.591 538.274
C 379.794 62.009 539.993
C 378.612 65.123 539.753
C 378.158 68.723 541.153
C 375.474 71.317 541.496
C 374.117 73.972 542.475
C 373.675 77.291 542.549
C 373.462 80.630 542.476
C 372.172 83.705 541.376
C 372.642 87.058 542.052
C 372.556 90.870 543.594
C 372.932 93.664 542.784
C 373.194 97.402 541.573
C 373.290 100.355 541.100
C 373.861 103.832 540.071
C 375.272 106.725 539.719
C 376.595 109.335 538.469
C 378.431 111.512 536.839
C 380.468 113.744 535.552
C 382.595 115.958 533.629
C 384.429 118.217 531.988
C 386.587 119.960 530.436
C 390.376 120.676 529.468
C 392.609 122.348 527.593
C 394.773 124.306 526.102
C 397.531 125.797 525.623
C 401.069 127.095 524.819
C 403.777 126.051 523.652
C 406.795 125.856 521.957
C 410.047 125.167 521.366
C 413.352 124.711 519.441
C 416.347 124.034 518.213
C 420.133 122.880 519.208
C 422.693 122.127 518.400
C 425.912 119.762 517.161
C 428.526 118.584 516.205
C 431.781 117.694 515.426
C 434.854 116.366 515.196
C 437.406 114.357 514.439
C 439.135 112.123 512.528
C 441.156 109.720 511.332
C 442.781 107.377 509.824
C 444.950 104.766 508.789
C 446.664 102.484 507.087
C 448.736 100.277 506.204
C 450.887 97.339 506.118
C 453.212 95.596 504.629
C 455.027 92.615 505.054
C 456.154 89.436 505.333
C 458.984 86.997 505.560
C 463.164 84.991 503.791
C 464.923 82.991 505.323
C 467.551 80.835 506.456
C 470.022 79.817 508.083
C 473.500 79.071 510.106
C 476.733 79.330 512.787
C 479.040 77.010 514.040
C 481.437 76.570 516.450
C 483.169 74.520 518.340
C 485.959 70.561 518.540
C 487.875 68.965 519.869
C 490.817 68.012 521.700
C 490.997 66.343 526.051
C 493.898 65.662 527.870
C 497.873 63.164 528.583
C 500.736 61.037 529.297
C 502.185 58.476 530.071
C 502.866 55.405 530.015
C 505.211 52.461 529.967
C 508.374 50.705 530.368
C 511.382 47.913 530.975
C 514.108 46.354 532.251
C 513.548 43.391 536.668
C 515.852 43.365 539.433
C 518.394 41.814 540.646
C 521.132 41.219 542.510
C 523.889 40.153 544.431
C 527.332 39.986 545.959
C 529.737 39.030 547.289
C 532.629 38.151 549.082
C 534.802 38.587 550.813
C 537.940 38.646 553.473
C 540.921 39.244 554.477
C 544.359 40.073 555.488
C 547.035 40.043 556.906
C 550.670 40.479 557.725
C 553.740 40.698 559.169
C 556.143 39.626 561.605
C 558.001 40.018 565.232
C 559.653 41.791 569.088
C 562.118 41.655 571.533
C 565.658 42.870 572.747
C 566.376 43.297 575.991
C 569.255 43.647 578.275
C 572.122 44.682 578.971
C 574.919 44.799 580.147
C 577.774 46.471 581.607
C 579.623 46.548 584.041
C 582.082 47.077 585.767
C 584.092 47.455 588.607
C 585.301 46.332 592.757
C 587.510 45.573 595.122
C 589.508 44.410 596.795
C 590.671 43.540 600.211
C 590.638 42.651 603.952
C 592.467 40.237 606.001
C 593.813 38.518 609.296
C 594.142 36.854 613.322
C 594.625 35.960 616.940
C 594.816 32.842 618.919
C 597.534 30.522 621.964
C 597.515 28.764 624.886
C 598.326 26.888 628.206
C 597.924 24.431 629.598
C 599.629 21.760 630.578
C 600.905 18.697 632.438
C 603.369 17.801 631.806
C 605.817 16.248 632.786
C 607.295 13.258 634.627
C 608.687 9.981 635.741
C 610.129 7.246 636.573
C 612.755 4.786 636.106
C 616.371 2.891 637.258
C 618.917 0.408 638.431
C 620.105 -2.930 637.188
C 621.160 -6.255 638.258
C 623.625 -8.671 637.959
C 624.922 -10.934 637.073
C 627.294 -13.226 635.034
C 629.970 -16.252 633.675
C 632.798 -19.345 634.025
C 635.292 -21.579 633.463
C 639.225 -22.113 633.270
C 641.618 -23.971 632.018
C 644.191 -26.238 630.257
C 646.295 -27.663 628.061
C 647.714 -30.220 626.530
C 651.133 -32.932 625.514
C 654.027 -35.286 625.231
C 657.215 -37.416 624.109
C 659.282 -39.384 623.502
C 661.621 -42.255 623.247
C 664.114 -44.407 622.473
C 667.019 -46.947 621.722
C 669.721 -48.102 620.338
C 672.069 -50.759 620.242
C 674.528 -52.970 619.664
C 677.150 -54.944 619.133
C 678.689 -57.816 618.370
C 680.775 -60.390 617.983
C 682.657 -63.173 617.186
C 684.812 -65.581 616.755
C 686.875 -68.079 616.541
C 688.836 -70.732 616.508
C 691.744 -72.423 617.502
C 694.154 -74.383 618.986
C 696.624 -76.776 619.810
C 698.782 -79.547 619.889
C 700.707 -81.509 621.116
C 704.403 -82.429 622.472
C 706.604 -84.826 624.015
C 708.761 -87.170 625.711
C 710.482 -89.394 627.219
C 712.603 -91.766 628.725
C 714.435 -93.973 630.229
C 715.722 -95.331 633.313
C 716.432 -96.016 636.463
C 716.396 -97.152 639.340
C 716.192 -99.002 642.216
C 718.179 -100.806 645.033
C 717.907 -101.818 648.437
C 717.393 -103.402 651.639
C 717.080 -104.681 654.640
C 716.386 -106.159 658.089
C 716.469 -106.913 660.786
C 715.766 -106.898 663.993
C 715.244 -106.769 667.487
C 713.163 -106.232 670.468
C 711.499 -105.650 672.856
C 709.408 -105.442 675.865
C 707.680 -105.105 678.332
C 706.878 -102.182 681.199
C 705.509 -100.317 684.085
C 702.378 -99.413 685.491
C 700.424 -98.263 688.047
C 698.520 -96.644 689.766
C 696.989 -94.254 691.487
C 694.143 -92.000 691.726
C 692.765 -89.493 694.142
C 690.211 -87.990 696.117
C 688.618 -84.860 696.544
C 687.310 -82.396 698.717
C 684.474 -80.160 698.191
C 681.924 -77.694 698.600
C 680.841 -75.024 699.429
C 679.052 -72.418 700.290
C 677.177 -69.001 699.942
C 674.902 -66.667 698.423
C 673.797 -63.853 698.103
C 672.339 -61.127 696.643
C 669.616 -59.161 696.100
C 669.876 -55.695 693.472
C 668.932 -51.949 692.031
C 668.117 -50.922 688.610
C 666.898 -48.799 686.573
C 666.697 -46.824 683.523
C 666.713 -44.624 681.485
C 666.663 -42.651 678.618
C 666.623 -41.845 675.594
C 665.729 -40.844 672.349
C 666.723 -38.461 669.482
C 667.062 -36.106 666.522
C 668.459 -36.192 663.373
C 670.995 -35.570 660.441
C 672.015 -35.266 657.421
C 672.566 -34.839 654.052
C 673.903 -34.350 651.055
C 676.179 -34.000 648.642
C 678.032 -34.265 645.844
C 679.332 -35.193 642.971
C 681.568 -34.383 639.793
C 682.579 -34.354 636.523
C 685.779 -35.979 634.985
C 689.212 -36.553 633.174
C 690.669 -38.888 631.239
C 692.539 -40.519 628.805
C 695.071 -42.130 627.446
C 697.949 -43.521 626.190
C 700.303 -45.308 624.317
C 702.429 -47.666 623.707
C 704.087 -50.295 621.689
C 707.070 -52.299 621.759
C 710.981 -53.713 621.455
C 713.340 -56.424 622.873
C 715.116 -59.035 623.116
C 717.527 -61.304 623.753
C 719.482 -63.817 624.629
C 722.211 -65.629 626.647
C 723.796 -66.894 628.979
C 725.320 -68.178 631.336
C 727.092 -70.312 633.221
C 728.272 -73.640 634.573
C 729.644 -74.273 637.980
C 731.653 -76.082 640.192
C 731.574 -77.840 643.028
C 732.887 -78.615 646.607
C 733.759 -81.578 648.731
C 734.924 -83.138 651.192
C 734.961 -84.155 654.383
C 734.798 -84.991 657.619
C 733.913 -87.045 660.326
C 734.310 -87.058 663.756
C 735.660 -87.487 667.617
C 734.664 -87.830 670.355
C 733.266 -88.550 673.965
C 732.657 -89.113 676.840
C 731.372 -89.447 680.262
C 730.564 -88.714 683.311
C 728.919 -88.221 685.989
C 726.799 -87.246 688.296
C 724.961 -86.010 690.722
C 722.485 -84.831 693.089
C 720.352 -83.875 695.476
C 718.249 -82.495 697.419
C 716.359 -79.231 698.679
C 713.928 -77.841 700.535
C 711.873 -76.480 702.695
C 710.674 -74.231 704.584
C 708.980 -71.277 706.387
C 707.236 -68.768 705.719
C 704.868 -66.241 705.891
C 703.535 -63.144 705.712
C 700.886 -60.348 705.658
C 698.998 -57.647 705.393
C 699.092 -53.587 704.985
C 697.719 -51.189 704.608
C 695.838 -47.965 702.723
C 694.327 -45.471 701.925
C 692.819 -42.378 701.535
C 691.906 -39.252 700.730
C 690.640 -36.618 699.122
C 688.464 -34.997 697.057
C 686.917 -32.899 694.936
C 685.162 -31.264 692.780
C 683.744 -28.950 690.493
C 681.776 -27.285 688.396
C 680.512 -25.103 686.502
C 680.032 -22.525 683.974
C 678.099 -20.328 682.527
C 678.199 -17.946 679.943
C 677.127 -17.882 676.759
C 676.118 -14.755 675.299
C 676.888 -11.454 674.302
C 674.934 -7.958 673.107
C 674.937 -4.294 672.613
C 674.067 -0.997 671.213
C 673.089 0.136 667.885
C 671.792 2.696 666.363
C 672.354 5.358 664.087
C 672.274 7.977 661.989
C 672.096 10.729 660.132
C 672.353 12.518 657.315
C 672.683 14.862 654.965
C 672.794 16.966 652.230
C 672.998 19.346 650.010
C 673.451 21.685 647.805
C 674.151 23.981 645.541
C 675.112 27.235 644.652
C 676.728 30.130 643.726
C 677.947 33.032 642.113
C 678.754 35.556 639.807
C 680.255 37.935 638.734
C 681.016 41.905 638.736
C 682.922 44.671 637.437
C 684.948 47.413 636.255
C 686.854 49.681 635.069
C 688.736 52.359 633.772
C 690.606 54.731 632.605
C 693.600 56.723 632.890
C 696.484 58.066 633.773
C 699.495 58.700 634.090
C 702.856 59.277 633.766
C 705.658 61.970 633.570
C 709.125 62.448 634.229
C 712.722 62.742 634.275
C 715.966 63.149 634.509
C 719.770 63.294 634.753
C 722.430 63.958 635.333
C 725.370 63.831 636.788
C 728.470 63.913 638.486
C 731.291 62.328 640.228
C 733.484 61.039 641.758
C 736.477 59.497 643.221
C 738.860 58.196 644.567
C 740.248 57.484 648.436
C 742.244 56.380 651.348
C 743.767 53.443 652.634
C 745.920 51.817 654.730
C 747.129 50.024 656.858
C 747.916 48.481 659.689
C 747.767 45.418 661.648
C 749.074 44.128 664.912
C 750.700 41.764 667.022
C 750.050 39.826 669.908
C 751.149 38.567 673.025
C 750.339 35.384 674.617
C 750.179 32.609 676.857
C 749.968 31.305 679.548
C 749.969 29.327 682.161
C 748.582 26.937 684.930
C 746.740 24.112 686.180
C 745.471 22.564 688.468
C 743.327 20.488 690.135
C 742.597 17.451 691.485
C 738.728 16.733 693.357
C 736.038 15.009 695.962
C 732.791 13.467 695.253
C 730.357 11.610 696.131
C 726.879 10.591 696.465
C 724.136 9.925 697.475
C 720.785 9.085 697.899
C 717.808 8.399 697.217
C 714.743 6.814 696.562
C 710.980 6.930 697.403
C 707.293 6.394 698.142
C 704.280 7.218 696.687
C 700.890 9.082 696.018
C 697.901 9.504 694.948
C 694.660 9.389 693.801
C 691.540 10.095 692.922
C 688.779 11.838 692.239
C 686.048 13.193 690.809
C 683.667 14.094 688.731
C 680.047 15.596 688.100
C 676.965 16.005 686.671
C 675.628 19.092 684.687
C 673.540 22.203 683.523
C 672.558 23.629 680.638
C 670.742 25.266 678.167
C 669.703 27.732 676.245
C 668.580 30.520 674.583
C 667.212 32.749 672.259
C 667.245 35.060 669.999
C 666.276 36.711 666.826
C 666.553 39.923 665.237
C 666.039 43.887 664.048
C 667.940 46.831 662.422
C 668.903 48.989 660.313
C 669.919 51.782 658.722
C 671.350 54.210 657.001
C 673.295 57.486 656.468
C 675.527 59.623 656.504
C 677.803 61.708 656.532
C 679.986 64.078 655.602
C 682.364 65.955 653.339
C 685.301 67.978 654.419
C 687.572 70.587 653.940
C 690.832 71.265 653.686
C 693.993 73.282 654.717
C 696.950 74.940 653.117
C 699.518 76.734 652.930
C 702.734 77.477 653.502
C 705.953 78.007 654.245
C 709.409 77.922 653.626
C 712.311 78.909 655.217
C 715.557 80.961 656.686
C 718.312 80.520 657.593
C 722.082 79.895 658.547
C 724.966 79.887 659.342
C 728.376 79.283 660.557
C 730.887 78.920 662.570
C 733.367 77.713 664.156
C 735.418 75.908 665.973
C 737.395 74.359 668.091
C 739.487 72.188 670.098
C 741.619 70.387 671.934
C 743.171 68.475 673.944
C 743.253 66.372 677.318
C 744.799 64.124 679.279
C 746.537 62.299 681.374
C 747.459 61.129 684.175
C 748.106 59.358 687.535
C 746.810 57.173 689.359
C 746.376 54.524 691.554
C 745.156 52.737 694.147
C 744.469 49.736 696.461
C 743.472 47.452 698.634
C 741.310 46.872 702.047
C 740.234 45.116 703.927
C 737.596 42.479 705.817
C 736.141 40.500 707.579
C 734.777 38.507 710.061
C 732.905 37.016 712.413
C 730.631 35.113 713.939
C 728.606 32.394 714.310
C 726.183 30.208 715.111
C 723.978 27.882 715.475
C 721.287 25.760 716.397
C 719.169 23.232 716.803
C 716.843 21.349 717.798
C 713.617 20.060 718.891
C 711.822 17.601 720.070
C 708.505 16.894 720.995
C 705.748 14.729 721.999
C 702.841 13.027 721.683
C 699.694 10.927 722.479
C 697.270 8.355 723.898
C 695.387 5.204 724.629
C 691.811 3.105 724.591
C 688.543 1.074 724.360
C 686.674 -1.895 723.814
C 683.312 -3.119 723.993
C 680.526 -5.399 724.281
C 677.862 -6.867 726.007
C 674.432 -8.057 727.384
C 670.234 -9.264 726.737
C 668.378 -13.137 727.542
C 663.645 -15.470 726.697
C 662.537 -18.515 726.170
C 662.667 -22.187 725.665
C 662.842 -25.398 725.206
C 661.066 -28.468 725.206
C 659.915 -31.614 724.987
C 658.984 -34.805 724.952
C 657.140 -37.425 723.983
C 655.509 -40.316 723.656
C 653.831 -43.217 722.827
C 652.378 -46.123 722.545
C 650.732 -48.915 722.380
C 648.849 -51.623 722.277
C 647.556 -54.532 723.751
C 645.708 -56.955 725.352
C 643.785 -59.777 726.272
C 641.791 -62.669 726.306
C 639.951 -64.736 727.490
C 639.341 -67.964 729.847
C 637.041 -70.343 731.269
C 634.710 -72.619 732.821
C 632.474 -74.520 734.074
C 630.195 -76.829 735.440
C 627.999 -78.822 736.741
C 625.734 -79.576 739.445
C 623.905 -79.555 742.194
C 621.643 -79.111 744.256
C 618.721 -78.778 746.015
C 616.334 -80.389 748.630
C 613.899 -79.541 751.086
C 611.001 -78.743 753.084
C 608.499 -78.070 755.093
C 605.548 -77.003 757.262
C 603.724 -76.580 759.346
C 602.179 -75.035 761.797
C 600.646 -73.529 764.604
C 599.363 -70.637 766.473
C 598.467 -68.268 768.022
C 596.881 -65.478 769.803
C 595.724 -63.118 771.312
C 596.845 -60.536 774.390
C 596.914 -57.825 776.906
C 596.418 -54.317 777.127
C 595.883 -51.438 778.888
C 596.136 -48.673 780.110
C 597.139 -45.962 781.739
C 598.395 -42.553 781.526
C 599.229 -39.737 783.849
C 599.129 -36.363 784.987
C 601.333 -33.699 785.732
C 602.251 -31.029 787.861
C 603.829 -27.854 786.995
C 605.258 -24.585 787.117
C 606.993 -22.424 788.261
C 608.509 -19.650 789.123
C 611.244 -16.853 789.188
C 613.463 -14.424 787.736
C 615.823 -12.520 787.939
C 618.533 -10.659 787.000
C 619.906 -7.686 786.075
C 624.141 -7.418 785.082
C 627.841 -5.640 784.703
C 630.066 -5.521 781.795
C 632.553 -4.254 780.261
C 635.573 -4.234 778.231
C 638.391 -4.036 777.225
C 641.361 -4.098 775.411
C 643.384 -4.634 773.084
C 645.492 -4.405 770.284
C 649.042 -5.247 769.031
C 652.470 -5.543 767.421
C 654.075 -7.713 765.279
C 656.446 -10.577 764.017
C 658.255 -12.234 761.960
C 660.223 -13.530 759.454
C 662.251 -15.396 757.606
C 664.102 -17.980 756.592
C 665.494 -20.519 754.875
C 666.223 -22.827 752.651
C 668.802 -25.427 751.120
C 670.478 -27.246 748.756
C 670.417 -31.113 748.213
C 671.444 -34.885 747.879
C 670.566 -37.573 746.055
C 670.609 -40.516 744.205
C 670.340 -43.733 743.548
C 670.292 -47.148 743.192
C 670.056 -50.417 741.966
C 668.719 -53.329 741.536
C 667.664 -56.325 739.627
C 666.520 -59.676 740.241
C 666.254 -63.746 741.109
C 663.768 -66.414 742.385
C 661.761 -68.863 742.456
C 660.015 -71.640 743.234
C 657.854 -74.033 743.949
C 655.969 -76.533 746.183
C 654.179 -77.733 748.399
C 652.348 -78.877 750.605
C 650.036 -80.682 752.230
C 646.789 -82.544 752.768
C 645.034 -83.020 756.021
C 642.913 -84.825 758.127
C 640.115 -84.580 759.934
C 638.148 -85.004 763.262
C 634.815 -86.242 764.452
C 632.622 -87.136 766.509
C 630.341 -86.625 768.909
C 628.156 -85.859 771.324
C 624.986 -85.042 772.595
C 623.553 -84.421 775.674
C 621.772 -84.674 779.372
C 620.058 -83.133 781.187
C 617.546 -81.121 783.457
C 615.664 -79.963 785.473
C 613.595 -77.967 787.755
C 612.724 -76.115 790.265
C 611.628 -73.713 792.040
C 611.014 -70.821 793.464
C 610.636 -68.051 795.189
C 610.098 -64.752 796.585
C 609.429 -61.833 798.066
C 609.333 -58.914 799.319
C 611.225 -55.700 800.697
C 611.105 -52.509 801.747
C 610.906 -49.578 803.198
C 611.784 -47.164 805.059
C 613.209 -44.081 806.878
C 615.321 -41.818 806.424
C 616.946 -38.755 806.439
C 619.443 -36.506 806.763
C 621.343 -33.161 806.559
C 623.414 -30.586 806.453
C 627.156 -29.323 807.479
C 629.122 -27.346 807.389
C 632.363 -25.051 806.078
C 634.567 -23.038 805.604
C 637.116 -20.695 805.675
C 640.004 -18.987 805.647
C 642.738 -17.372 804.628
C 644.596 -15.444 802.516
C 647.029 -13.919 800.770
C 649.028 -12.385 798.756
C 651.749 -10.944 796.992
C 653.703 -9.194 794.952
C 656.170 -7.825 793.542
C 659.427 -7.191 792.041
C 661.568 -5.095 790.744
C 664.803 -5.061 789.367
C 668.513 -5.479 787.770
C 671.064 -6.042 785.585
C 674.290 -4.751 784.329
C 676.949 -5.233 781.966
C 679.738 -4.341 779.358
C 682.403 -3.083 778.983
C 685.607 -3.615 778.650
C 685.264 0.642 774.171
C 687.018 3.179 771.485
C 689.146 6.553 769.374
C 691.861 6.588 767.749
C 694.174 4.740 766.172
C 696.106 6.258 762.945
C 697.804 6.300 761.438
C 700.095 5.417 758.745
C 702.074 5.471 755.869
C 704.190 4.534 753.589
C 706.901 4.577 751.217
C 709.565 3.332 748.928
C 713.041 3.373 746.913
C 715.880 1.854 744.327
C 718.477 -0.606 742.321
C 721.321 -2.621 741.209
C 724.225 -4.063 740.892
C 725.879 -6.669 740.402
C 728.769 -8.600 740.916
C 730.404 -11.571 739.798
C 732.525 -14.511 739.417
C 732.353 -18.972 740.075
C 735.245 -20.969 739.543
C 737.509 -23.547 739.269
C 739.959 -26.094 736.922
C 741.427 -29.378 734.124
C 742.242 -33.555 732.846
C 745.168 -35.464 732.076
C 748.078 -37.386 729.661
C 750.936 -37.444 728.210
C 754.106 -39.477 726.746
C 757.197 -40.952 725.703
C 761.442 -37.520 726.578
C 764.804 -37.907 726.409
C 767.840 -38.588 725.802
C 771.025 -38.520 725.838
C 774.034 -38.749 724.566
C 777.471 -38.950 724.661
C 781.444 -38.564 724.499
C 783.998 -38.056 725.215
C 787.175 -36.752 726.541
C 790.905 -35.991 727.458
C 794.012 -36.754 729.576
C 797.517 -36.255 730.600
C 800.075 -36.094 732.960
C 803.656 -37.243 734.158
C 806.583 -36.535 735.564
C 809.603 -37.688 735.644
C 812.647 -36.045 736.123
C 815.982 -36.498 736.234
C 819.060 -36.591 737.673
C 821.451 -38.060 739.297
C 825.361 -38.377 739.828
C 828.005 -37.089 741.867
C 831.028 -36.493 742.037
C 833.761 -37.306 743.031
C 836.909 -37.683 745.254
C 839.340 -39.094 746.771
C 842.017 -39.927 746.608
C 845.513 -40.422 745.508
C 848.027 -43.080 745.600
C 852.638 -43.298 745.123
C 855.477 -44.906 743.663
C 859.241 -44.663 745.168
C 862.022 -44.428 746.350
C 865.957 -44.516 746.133
C 869.118 -44.136 747.305
C 871.619 -46.891 747.320
C 874.399 -47.836 748.110
C 877.871 -48.647 749.639
C 880.894 -49.774 751.316
C 884.967 -48.983 751.687
C 888.041 -49.980 753.071
C 891.538 -49.526 754.182
C 893.650 -48.785 756.990
C 895.990 -48.146 760.482
C 898.103 -46.943 761.551
C 899.511 -46.025 764.444
C 900.247 -43.579 765.756
C 899.938 -40.500 768.063
C 899.545 -36.845 770.187
C 897.678 -34.467 773.182
C 897.551 -31.660 775.592
C 899.229 -29.017 777.475
C 900.016 -26.548 781.142
C 900.983 -23.575 782.224
C 902.385 -19.616 783.071
C 903.320 -15.998 784.673
C 901.486 -12.209 785.623
C 900.076 -8.759 787.482
C 900.942 -6.034 786.951
C 901.995 -3.105 785.837
C 903.739 -0.050 786.709
C 905.189 3.072 786.989
C 905.221 6.518 786.819
C 906.474 10.521 787.578
C 907.313 13.918 786.525
C 906.929 16.918 786.427
C 907.325 19.675 785.466
C 907.801 22.722 785.385
C 908.102 26.242 786.562
C 909.572 30.264 787.083
C 910.258 33.636 788.923
C 912.116 35.794 787.686
C 914.703 38.463 788.577
C 915.955 41.279 791.444
C 916.119 44.793 791.238
C 916.869 48.393 792.642
C 916.096 51.683 792.964
C 916.230 54.778 792.676
C 915.975 57.714 793.345
C 913.259 61.292 793.202
C 911.217 64.634 792.061
C 911.226 67.925 794.086
C 910.275 70.768 794.608
C 911.278 74.059 793.861
C 910.973 77.380 794.266
C 911.192 80.690 794.365
C 910.127 83.310 795.162
C 911.448 86.412 795.201
C 911.171 89.482 795.422
C 911.764 92.026 797.465
C 911.505 95.010 799.319
C 912.540 97.867 801.918
C 912.530 100.350 803.614
C 913.232 102.648 806.094
C 914.451 105.097 807.697
C 914.205 107.696 810.018
C 916.173 110.260 812.648
C 918.000 113.033 813.432
C 918.424 115.877 815.248
C 918.530 118.770 816.124
C 917.256 122.349 816.087
C 920.059 125.335 815.664
C 921.360 128.015 817.038
C 923.029 130.905 817.371
C 923.754 134.319 818.705
C 923.181 137.029 819.912
C 924.027 140.582 820.100
C 922.599 144.113 819.299
C 921.559 147.190 819.656
C 922.557 150.774 820.872
C 920.269 153.237 821.691
C 919.588 156.090 823.087
C 918.996 159.549 822.570
C 918.302 162.831 822.687
C 917.827 166.107 822.996
C 916.311 169.030 822.396
C 915.441 172.225 821.995
C 914.071 175.373 821.629
C 913.278 178.527 821.391
C 912.572 181.660 820.916
C 911.889 184.804 820.184
C 912.844 188.160 819.834
C 913.858 191.276 818.778
C 914.159 194.689 817.898
C 913.573 198.062 817.111
C 914.210 200.784 815.995
C 916.132 204.331 816.257
C 916.888 207.534 814.796
C 917.774 210.672 813.250
C 918.418 213.385 811.698
C 919.129 216.509 810.238
C 919.819 219.301 808.751
C 921.971 221.171 806.541
C 924.313 222.179 804.443
C 925.936 222.844 801.896
C 927.128 223.793 798.827
C 929.098 226.487 796.829
C 931.108 226.893 793.917
C 932.576 227.438 790.666
C 934.121 227.964 787.823
C 935.769 228.303 784.399
C 937.496 228.839 782.258
C 939.727 228.292 779.912
C 942.306 227.828 777.539
C 944.129 225.857 775.030
C 945.669 224.192 773.116
C 947.340 222.406 770.379
C 948.792 220.833 768.233
C 952.230 218.498 767.869
C 954.928 216.325 766.574
C 955.340 213.272 764.810
C 957.199 211.041 763.011
C 958.671 208.566 762.057
C 960.680 205.942 761.753
C 960.992 202.317 761.700
C 963.657 199.755 761.099
C 965.030 196.824 759.612
C 966.399 193.704 760.561
C 968.878 191.220 760.119
C 968.593 187.607 760.545
C 969.255 184.100 760.652
C 970.883 181.666 761.293
C 972.244 178.697 761.550
C 973.060 175.172 763.039
C 972.263 171.945 764.413
C 973.069 169.397 765.862
C 972.819 166.604 767.816
C 972.422 163.239 768.136
C 972.279 161.393 772.080
C 972.760 158.417 774.894
C 970.348 157.120 777.328
C 969.426 154.868 779.382
C 968.017 153.517 782.454
C 967.586 152.220 785.122
C 966.372 150.994 788.146
C 964.436 150.459 790.546
C 962.118 149.116 792.816
C 961.498 148.496 796.573
C 960.551 147.360 800.072
C 958.582 148.512 802.655
C 957.562 150.172 806.063
C 955.757 150.790 808.635
C 953.573 150.953 811.287
C 951.997 151.719 814.105
C 951.144 153.334 816.896
C 949.519 154.963 819.354
C 947.291 156.531 821.193
C 946.070 157.836 824.737
C 943.925 158.605 827.291
C 943.062 162.135 828.721
C 942.620 165.234 831.085
C 940.445 167.764 831.526
C 938.401 170.212 832.910
C 937.441 173.194 833.929
C 936.801 176.328 835.178
C 935.287 179.264 836.332
C 934.370 182.363 836.224
C 932.054 185.227 836.626
C 932.159 188.819 836.701
C 932.622 192.813 837.807
C 933.176 196.328 836.301
C 932.661 199.299 835.335
C 932.859 202.589 834.623
C 932.950 205.655 833.400
C 934.569 208.947 832.243
C 936.297 210.996 830.705
C 938.012 213.007 829.110
C 939.012 215.712 827.399
C 938.766 218.633 825.010
C 941.574 220.149 823.086
C 943.082 222.859 821.479
C 944.336 223.854 818.549
C 947.182 225.407 816.401
C 947.609 227.872 813.609
C 949.131 229.754 811.612
C 951.086 230.412 808.972
C 953.096 230.802 806.326
C 953.803 231.317 802.925
C 956.594 231.680 800.925
C 959.852 233.064 798.831
C 961.428 232.485 796.425
C 963.337 231.810 793.047
C 965.046 231.675 790.596
C 967.050 230.864 787.630
C 969.493 229.810 785.783
C 971.219 228.215 783.639
C 972.734 225.949 781.812
C 974.579 223.760 780.201
C 976.116 221.086 778.300
C 977.678 218.822 776.404
C 979.127 216.328 775.069
C 981.101 212.896 775.437
C 982.369 210.130 774.011
C 983.993 207.689 772.548
C 986.181 205.418 772.202
C 988.487 202.332 772.122
C 988.632 199.441 773.309
C 989.209 196.044 773.688
C 990.187 193.146 775.119
C 990.626 189.361 775.681
C 991.130 186.244 776.665
C 992.951 183.937 779.496
C 993.400 181.415 780.599
C 992.925 177.982 782.939
C 993.047 175.288 784.305
C 993.795 172.250 785.788
C 994.459 169.669 787.827
C 994.116 167.083 789.905
C 992.564 164.350 791.227
C 991.445 161.846 793.168
C 989.982 159.444 794.748
C 988.894 156.916 796.988
C 987.415 154.325 798.452
C 986.619 152.003 800.432
C 985.823 150.078 803.420
C 985.136 147.210 804.819
C 984.407 145.868 807.986
C 982.378 144.327 810.708
C 980.311 141.927 813.461
C 979.652 138.330 815.005
C 979.541 134.373 815.011
C 979.256 130.205 815.753
C 978.849 127.021 817.308
C 979.171 122.675 817.901
C 979.006 120.481 820.272
C 979.521 120.109 824.572
C 981.544 116.564 825.045
C 982.248 115.087 828.188
C 982.964 114.224 831.141
C 984.455 112.466 833.105
C 985.414 110.159 836.276
C 986.901 108.612 838.222
C 986.868 107.466 841.937
C 991.230 107.079 844.004
C 992.976 104.419 845.395
C 995.337 102.398 847.239
C 997.282 100.299 848.302
C 1000.974 97.448 847.400
C 1001.405 95.224 849.448
C 1001.806 92.389 851.848
C 1002.308 90.150 853.631
C 1002.359 87.415 855.684
C 1001.893 84.615 856.765
C 1003.304 81.212 858.762
C 1004.179 78.968 860.233
C 1003.942 75.759 861.216
C 1003.168 72.619 862.913
C 1005.243 70.277 864.370
C 1006.669 67.982 865.501
C 1007.250 64.618 866.557
C 1008.908 61.770 866.423
C 1009.945 58.730 866.827
C 1010.788 55.597 866.501
C 1012.961 52.885 867.005
C 1015.157 49.928 865.863
C 1017.096 47.097 865.533
C 1019.833 44.586 864.160
C 1020.900 40.674 863.360
C 1021.617 38.030 862.798
C 1023.392 34.904 862.310
C 1024.140 31.654 861.787
C 1024.786 28.449 861.502
C 1026.453 24.540 858.802
C 1027.753 21.689 860.569
C 1028.444 19.339 864.511
C 1028.949 16.568 866.183
C 1032.238 14.041 866.581
C 1033.798 10.802 866.815
C 1034.949 8.281 869.441
C 1037.037 5.125 869.808
C 1039.223 2.837 870.794
C 1038.640 -0.666 873.237
C 1038.655 -4.117 874.108
C 1040.124 -6.689 875.986
C 1040.742 -8.127 879.701
C 1042.430 -10.189 881.134
C 1043.541 -11.735 882.951
C 1045.507 -13.545 885.059
C 1046.769 -15.504 886.296
C 1048.497 -17.099 888.530
C 1050.630 -18.022 891.086
C 1051.647 -18.355 894.284
C 1053.982 -18.213 896.145
C 1056.770 -18.189 898.766
C 1058.872 -17.654 901.247
C 1061.864 -18.734 903.274
C 1063.132 -18.570 906.571
C 1064.518 -18.031 909.698
C 1064.539 -17.758 912.363
C 1064.068 -16.725 916.536
C 1064.424 -16.096 920.223
C 1066.649 -17.363 922.467
C 1068.446 -18.346 925.260
C 1071.524 -17.328 928.336
C 1073.590 -19.373 930.545
C 1076.309 -21.135 932.501
C 1078.509 -23.184 935.997
C 1080.874 -24.488 937.732
C 1083.517 -24.686 939.649
C 1085.831 -26.026 941.655
C 1087.762 -27.946 944.042
C 1089.181 -30.040 946.827
C 1091.469 -31.968 949.287
C 1094.335 -33.074 951.277
C 1096.327 -34.265 953.289
C 1100.651 -34.536 954.325
C 1102.774 -35.056 957.162
C 1105.241 -35.212 959.894
C 1108.674 -35.281 961.136
C 1110.139 -36.388 964.420
C 1112.650 -37.397 967.720
C 1115.430 -38.104 968.945
C 1118.369 -39.982 969.976
C 1120.809 -40.789 970.941
C 1122.898 -40.805 973.636
C 1126.831 -41.166 975.085
C 1129.737 -41.443 976.745
C 1131.174 -43.308 979.659
C 1133.823 -44.467 982.518
C 1137.185 -45.118 983.392
C 1139.009 -45.384 985.122
C 1141.695 -46.993 987.606
C 1144.675 -46.510 989.941
C 1147.654 -47.589 992.583
C 1150.338 -49.231 993.367
C 1153.354 -50.671 994.542
C 1157.153 -50.074 996.062
C 1160.742 -52.135 996.362
C 1163.208 -51.729 998.166
C 1166.476 -51.981 999.871
C 1169.282 -49.438 1002.243
C 1172.573 -48.620 1004.503
C 1173.409 -47.773 1007.647
C 1176.477 -46.872 1009.831
C 1178.965 -45.877 1011.711
C 1181.501 -45.927 1013.400
C 1183.189 -47.537 1016.696
C 1185.619 -47.854 1018.761
C 1187.751 -50.611 1019.512
C 1188.870 -53.187 1022.103
C 1191.085 -55.304 1024.141
C 1193.951 -56.570 1025.812
C 1197.415 -55.843 1027.001
C 1200.240 -56.882 1028.414
C 1202.709 -58.613 1031.127
C 1205.745 -58.533 1033.015
C 1208.572 -59.077 1034.020
C 1211.465 -57.931 1035.154
C 1214.564 -58.191 1035.054
C 1217.955 -58.617 1033.717
C 1221.022 -59.687 1030.921
N -57.446 -3.963 31.894
N 125.776 149.209 255.728
N 429.782 -99.707 146.076
N 463.745 -5.416 110.619
N 418.650 -123.801 484.276
N 317.898 -137.662 465.847
N 433.611 -196.903 428.880
N 441.266 98.893 409.957
N 399.881 83.986 512.780
N 699.456 -67.243 662.823
N 710.550 41.887 670.533
N 633.825 -46.591 767.211
N 953.400 191.820 797.876
