# Supplementary material for: Impact of DNA methylation on 3D genome structure
Source: Nat Commun. 2021 May 28;12:3243. doi: 10.1038/s41467-021-23142-8 (PMC8163762; doi:10.1038/s41467-021-23142-8)
Supplement: Supplementary file 7 — Supplementary Software 2 [file 41467_2021_23142_MOESM7_ESM.zip › Supplementary_Software2/test/output_pos/cartnucl_000000_000038.xyz]

2888
generated by Juergen Walther
C 0.000 0.000 0.000
C 1.743 -0.257 4.005
C 2.913 -1.069 7.151
C 2.105 -3.663 9.127
C 2.967 -4.391 11.979
C 3.361 -7.340 14.228
C 5.139 -8.216 16.801
C 5.519 -10.533 19.460
C 6.415 -12.428 22.081
C 7.302 -14.064 24.836
C 8.189 -16.750 26.626
C 8.814 -19.041 28.968
C 9.797 -21.595 31.073
C 10.486 -23.716 33.453
C 10.940 -25.922 35.790
C 11.193 -28.284 38.080
C 10.643 -29.495 41.326
C 9.511 -31.004 44.206
C 9.021 -32.980 47.098
C 9.191 -35.424 49.616
C 8.229 -37.019 51.981
C 7.496 -37.337 55.944
C 6.251 -39.303 58.693
C 4.850 -41.211 61.415
C 3.564 -43.073 63.666
C 2.342 -45.028 66.327
C 1.080 -46.857 68.681
C -1.792 -47.812 70.644
C -4.799 -48.173 71.959
C -7.687 -49.100 72.564
C -10.637 -50.756 73.109
C -13.145 -52.074 75.774
C -16.587 -52.873 76.219
C -19.899 -54.284 76.477
C -22.965 -55.381 76.853
C -26.545 -56.695 76.962
C -29.219 -57.240 77.599
C -32.494 -57.096 77.442
C -36.017 -56.794 77.493
C -39.286 -56.334 75.879
C -41.898 -55.816 74.568
C -45.212 -55.681 72.996
C -47.924 -55.408 71.671
C -50.749 -52.426 70.942
C -53.741 -50.565 69.816
C -55.627 -49.994 66.864
C -58.429 -48.941 65.216
C -60.377 -47.476 63.409
C -62.225 -45.200 61.856
C -62.852 -43.338 58.793
C -65.354 -40.875 57.488
C -67.672 -39.595 55.107
C -68.225 -36.686 53.172
C -70.477 -34.274 51.900
C -70.350 -32.481 48.723
C -71.083 -30.358 45.948
C -71.964 -27.807 44.644
C -73.002 -25.411 42.664
C -72.829 -22.310 40.285
C -71.623 -20.414 37.477
C -71.372 -17.803 35.940
C -70.064 -15.407 33.882
C -69.914 -13.867 30.851
C -67.124 -10.590 30.170
C -65.699 -7.115 28.469
C -62.428 -6.448 26.959
C -60.539 -4.656 25.125
C -57.483 -2.944 24.139
C -55.375 -0.910 23.499
C -52.473 0.834 22.690
C -49.468 1.414 22.033
C -46.385 2.057 20.479
C -43.283 4.345 20.630
C -40.203 6.512 20.130
C -36.867 6.395 20.984
C -33.513 7.145 22.881
C -30.351 7.372 23.332
C -26.922 7.632 23.250
C -23.719 8.086 23.987
C -20.933 8.569 25.757
C -17.870 8.360 27.139
C -14.861 7.417 28.065
C -11.309 8.297 29.603
C -7.916 8.233 30.043
C -5.920 6.949 33.144
C -3.569 6.717 36.276
C -1.518 4.469 37.713
C 1.126 2.938 39.370
C 2.830 1.591 41.847
C 4.502 0.515 44.647
C 6.672 -1.066 46.892
C 7.533 -3.154 49.205
C 9.686 -5.671 50.868
C 10.044 -7.246 54.078
C 10.958 -8.139 58.048
C 9.849 -10.403 60.975
C 9.799 -12.728 63.125
C 9.487 -14.603 65.910
C 8.851 -16.762 68.325
C 7.257 -18.046 71.583
C 5.181 -18.920 73.698
C 3.068 -19.820 75.761
C 1.425 -21.560 78.110
C 0.147 -24.596 79.966
C -2.995 -24.800 81.961
C -4.904 -26.163 84.548
C -7.789 -27.714 85.195
C -11.117 -28.053 87.180
C -13.190 -30.716 88.811
C -15.480 -31.929 90.580
C -18.660 -32.707 91.292
C -21.910 -33.329 91.790
C -24.821 -35.290 91.672
C -28.127 -35.010 92.630
C -31.709 -34.982 94.649
C -34.591 -35.264 94.181
C -38.419 -35.911 93.519
C -41.378 -36.348 93.483
C -44.983 -36.612 92.844
C -48.090 -35.783 92.455
C -50.987 -35.330 91.223
C -53.581 -34.489 89.397
C -56.230 -33.345 87.827
C -58.935 -32.347 85.634
C -61.611 -31.523 83.811
C -63.824 -30.305 81.882
C -65.242 -27.245 79.776
C -67.427 -26.067 77.511
C -69.847 -24.847 75.668
C -71.810 -22.653 74.487
C -73.743 -19.836 72.707
C -73.273 -17.636 70.532
C -73.739 -15.445 67.886
C -73.653 -12.575 66.109
C -73.932 -10.170 63.113
C -73.876 -7.773 60.837
C -73.271 -3.776 60.275
C -73.029 -1.616 58.527
C -71.355 1.186 55.914
C -70.718 3.392 53.948
C -70.454 6.219 51.966
C -69.677 9.131 50.491
C -68.195 11.452 48.608
C -66.468 12.618 45.909
C -64.554 14.336 43.746
C -62.663 15.565 41.440
C -60.555 17.502 39.344
C -58.757 18.737 36.836
C -57.014 20.592 34.975
C -54.492 22.898 33.716
C -53.304 24.710 31.273
C -50.636 26.897 30.598
C -49.739 29.427 30.051
C -47.783 32.277 28.905
C -45.956 34.448 27.858
C -45.393 36.042 25.021
C -46.503 35.261 20.983
C -46.356 36.718 17.856
C -51.560 39.486 14.910
C -51.760 41.018 12.745
C -49.155 44.322 11.263
C -48.428 45.943 8.795
C -45.132 47.941 6.920
C -42.944 47.688 3.983
C -38.710 49.903 4.525
C -34.095 51.551 5.280
C -30.897 54.685 5.763
C -27.380 56.328 5.056
C -26.053 58.887 2.635
C -23.082 58.975 2.201
C -19.866 59.468 0.437
C -16.775 61.526 -0.113
C -14.019 64.238 0.512
C -11.972 65.783 0.903
C -8.499 66.644 2.717
C -5.805 67.631 4.199
C -3.279 69.016 5.868
C -0.964 69.843 8.281
C 1.799 68.994 11.594
C 3.295 71.208 12.727
C 4.467 73.229 14.292
C 4.894 75.424 17.489
C 1.491 77.423 23.553
C 1.888 78.660 26.381
C 1.137 81.674 28.738
C 0.880 82.423 31.386
C 1.414 83.861 34.803
C 2.134 83.625 37.016
C 3.534 85.670 39.420
C 4.973 85.862 41.289
C 7.713 86.193 43.714
C 9.238 87.062 46.808
C 9.945 88.537 49.132
C 9.498 89.000 52.943
C 8.198 93.271 52.946
C 8.809 97.319 53.665
C 10.189 100.845 55.161
C 12.645 103.012 56.766
C 13.979 105.983 59.024
C 15.671 108.582 59.058
C 15.951 111.679 60.063
C 19.670 114.292 60.395
C 22.082 117.625 60.222
C 23.365 119.792 61.099
C 24.918 124.126 59.028
C 26.113 124.946 59.415
C 29.167 126.246 60.053
C 32.756 127.500 64.015
C 35.837 130.446 62.284
C 36.681 134.089 62.755
C 37.260 136.719 61.207
C 39.139 138.929 60.339
C 39.937 139.910 56.680
C 40.351 143.034 55.197
C 41.118 145.820 53.693
C 44.777 144.908 49.479
C 46.676 148.760 49.501
C 50.133 151.638 49.304
C 50.287 153.880 47.074
C 52.664 157.458 46.046
C 54.192 161.218 43.912
C 53.063 165.130 42.034
C 50.377 167.763 40.822
C 51.056 171.973 39.131
C 47.210 173.157 38.662
C 46.535 174.036 35.607
C 43.536 176.515 33.409
C 40.957 176.843 30.600
C 43.317 179.956 27.234
C 43.513 182.319 24.825
C 43.654 184.952 21.780
C 44.954 188.078 19.785
C 45.467 192.304 20.014
C 47.359 194.984 18.463
C 47.499 198.366 17.451
C 48.269 202.917 17.518
C 47.382 206.721 16.215
C 49.154 209.987 14.010
C 47.879 212.967 10.529
C 46.617 215.094 8.830
C 47.402 218.510 8.242
C 46.760 221.871 8.826
C 47.816 226.071 9.274
C 46.652 229.716 10.080
C 45.990 233.193 9.341
C 47.485 235.995 7.627
C 49.434 238.942 7.404
C 49.942 242.029 9.677
C 50.714 246.303 8.215
C 50.560 250.143 7.304
C 49.746 253.604 7.750
C 50.920 256.870 6.940
C 54.235 258.919 5.916
C 56.498 262.041 4.657
C 58.812 264.199 3.755
C 61.060 265.968 2.201
C 63.207 269.145 -0.194
C 63.589 272.979 -2.068
C 64.683 276.307 -4.769
C 66.397 278.549 -4.609
C 68.728 281.486 -4.169
C 70.742 283.012 -6.035
C 72.225 286.215 -6.855
C 74.759 289.875 -6.740
C 76.345 293.009 -7.683
C 77.157 295.690 -5.849
C 79.645 298.749 -8.180
C 79.099 302.844 -7.632
C 81.822 305.203 -7.209
C 81.837 307.635 -6.322
C 83.597 310.083 -7.626
C 83.250 312.330 -5.236
C 82.163 316.757 -5.294
C 84.125 319.709 -4.201
C 85.254 322.827 -3.524
C 87.975 325.312 -6.048
C 89.806 329.386 -5.988
C 92.662 333.571 -4.593
C 90.430 336.420 -4.396
C 90.037 339.971 -3.877
C 88.325 341.787 -0.796
C 87.398 344.870 -0.107
C 88.278 348.457 -0.571
C 89.082 352.419 0.975
C 83.116 354.216 0.990
C 80.628 357.176 1.317
C 79.237 360.050 1.914
C 77.487 362.811 0.538
C 75.781 365.613 -0.175
C 74.306 368.535 -0.758
C 71.856 370.543 -1.838
C 69.947 373.035 -2.964
C 67.589 375.366 -3.927
C 65.786 377.900 -4.908
C 64.042 380.354 -6.121
C 62.281 382.733 -7.581
C 62.036 385.871 -9.130
C 61.833 388.556 -11.273
C 60.887 391.383 -13.178
C 59.137 393.973 -14.780
C 58.701 396.185 -16.775
C 59.377 399.966 -18.036
C 58.852 402.519 -20.522
C 58.460 405.016 -23.096
C 57.977 407.068 -25.492
C 57.436 409.538 -27.943
C 56.980 411.695 -30.314
C 58.101 413.154 -33.417
C 59.697 413.930 -36.201
C 60.673 414.049 -39.134
C 61.086 414.124 -42.534
C 61.796 416.350 -45.644
C 63.172 416.209 -48.926
C 63.952 415.930 -52.439
C 64.862 415.798 -55.585
C 65.857 415.320 -59.237
C 67.024 415.495 -61.779
C 68.991 414.761 -64.302
C 71.253 414.182 -66.956
C 73.282 412.003 -69.111
C 75.024 410.236 -70.741
C 76.821 408.103 -73.127
C 78.418 406.313 -74.979
C 82.353 404.998 -75.412
C 85.424 403.301 -76.584
C 86.580 400.045 -77.399
C 88.818 397.895 -78.828
C 90.883 395.725 -79.311
C 93.582 393.795 -79.272
C 95.051 390.608 -78.309
C 98.305 388.800 -78.715
C 100.357 386.006 -79.532
C 102.780 383.907 -78.037
C 105.855 382.177 -78.276
C 106.822 379.013 -76.736
C 108.601 376.082 -75.741
C 111.002 374.556 -74.796
C 113.280 372.345 -73.984
C 115.385 369.929 -71.739
C 115.868 367.313 -69.318
C 117.641 365.756 -67.402
C 118.569 363.881 -64.699
C 119.337 360.873 -63.305
C 120.311 360.581 -59.068
C 122.094 359.040 -55.684
C 120.571 358.106 -52.486
C 120.706 356.573 -49.698
C 120.221 356.082 -46.124
C 120.582 355.753 -43.166
C 120.234 355.409 -39.720
C 118.903 355.271 -36.890
C 117.461 354.262 -33.851
C 117.565 354.878 -30.044
C 117.498 354.853 -26.246
C 115.609 356.284 -23.745
C 114.549 358.714 -20.850
C 112.986 359.706 -18.237
C 111.228 360.219 -15.325
C 109.863 361.492 -12.581
C 108.895 363.707 -10.283
C 107.156 365.612 -8.119
C 104.794 367.083 -6.371
C 103.679 369.191 -3.197
C 101.746 370.223 -0.567
C 99.970 373.668 -0.100
C 98.846 377.171 1.265
C 96.041 379.022 1.419
C 93.505 381.169 2.440
C 91.763 383.952 2.714
C 90.300 387.037 3.082
C 88.072 389.680 3.621
C 86.188 392.178 2.806
C 83.135 394.279 2.857
C 82.071 397.554 1.828
C 81.342 401.650 1.551
C 80.521 404.413 -1.022
C 78.944 406.598 -2.686
C 77.965 409.347 -4.375
C 76.892 411.685 -6.445
C 77.186 414.653 -8.875
C 77.937 416.400 -11.311
C 78.683 418.089 -13.785
C 78.516 420.170 -16.409
C 77.026 421.875 -19.437
C 78.914 423.292 -22.321
C 79.236 425.548 -24.967
C 79.710 425.730 -28.267
C 81.593 427.110 -31.378
C 80.830 428.441 -34.799
C 81.385 429.820 -37.562
C 82.662 429.988 -40.654
C 84.079 429.928 -43.685
C 84.136 429.367 -47.151
C 86.375 429.718 -49.756
C 88.705 431.074 -52.862
C 90.062 430.116 -55.280
C 91.637 428.814 -58.646
C 92.968 428.273 -61.271
C 94.729 427.021 -64.237
C 97.124 426.064 -66.196
C 98.986 424.327 -68.103
C 100.911 422.046 -69.467
C 103.146 419.997 -70.730
C 105.215 417.329 -72.045
C 107.173 415.037 -73.484
C 109.173 412.709 -74.310
C 112.189 410.284 -73.399
C 114.097 407.631 -74.185
C 116.228 405.351 -75.185
C 118.974 403.769 -75.331
C 122.130 401.582 -75.015
C 123.362 399.450 -73.085
C 125.060 396.691 -71.852
C 127.106 394.859 -69.886
C 128.824 391.781 -68.336
C 130.439 389.469 -66.609
C 133.261 388.887 -63.718
C 134.646 387.136 -62.047
C 135.622 384.764 -58.744
C 136.790 382.867 -56.702
C 138.674 380.867 -54.593
C 140.399 379.453 -52.087
C 141.189 377.782 -49.310
C 140.797 375.391 -46.911
C 140.815 373.541 -44.106
C 140.432 371.563 -41.587
C 140.526 369.805 -38.506
C 140.174 367.612 -36.034
C 140.440 366.024 -33.323
C 140.706 365.149 -29.797
C 141.178 362.893 -27.485
C 141.340 362.624 -23.983
C 141.468 363.003 -19.311
C 143.178 363.933 -14.742
C 146.259 367.129 -10.578
C 148.375 364.033 -9.973
C 150.885 362.846 -6.722
C 151.847 361.986 -2.983
C 153.340 362.272 -1.332
C 156.582 364.407 -0.320
C 159.909 366.101 1.199
C 162.860 364.336 1.868
C 164.205 364.598 5.048
C 167.391 361.688 4.683
C 171.102 362.721 5.920
C 174.153 363.364 7.341
C 177.463 362.281 10.375
C 179.188 363.988 13.226
C 181.752 363.967 14.298
C 184.478 362.818 15.281
C 188.167 360.326 15.033
C 193.592 357.739 15.692
C 196.283 359.632 17.895
C 197.534 359.423 22.007
C 198.527 360.270 24.448
C 200.272 362.297 26.320
C 201.656 364.496 28.293
C 205.316 364.075 30.156
C 207.447 365.481 32.169
C 211.330 364.728 32.205
C 214.075 365.802 34.450
C 216.435 367.386 36.080
C 219.758 368.551 35.445
C 223.115 369.785 37.671
C 227.712 371.588 36.802
C 230.961 370.328 38.065
C 234.854 368.638 37.426
C 237.057 371.204 39.291
C 240.537 370.696 40.169
C 243.124 371.609 40.424
C 246.286 370.524 40.778
C 248.798 369.781 39.374
C 252.161 369.468 39.048
C 255.138 369.547 38.267
C 258.443 370.508 38.749
C 261.959 370.705 39.669
C 264.381 375.448 40.076
C 268.000 375.137 38.725
C 271.619 375.315 37.488
C 273.415 376.951 33.800
C 277.381 374.997 32.805
C 280.005 377.121 31.424
C 283.791 377.203 29.741
C 285.846 378.793 27.773
C 288.984 379.189 26.180
C 291.849 380.121 26.409
C 295.560 379.694 27.280
C 298.647 380.630 28.101
C 301.236 382.545 30.640
C 304.603 385.075 31.982
C 307.568 385.191 34.750
C 312.037 385.085 34.619
C 316.559 385.889 34.322
C 319.841 386.982 38.155
C 322.426 387.807 38.603
C 324.901 389.440 39.342
C 327.976 389.487 40.028
C 331.690 388.520 37.991
C 334.849 389.134 39.134
C 335.964 390.762 40.763
C 338.463 388.959 44.302
C 340.360 391.024 46.040
C 342.201 391.922 47.337
C 342.400 389.988 51.792
C 344.363 389.983 54.465
C 344.147 388.957 58.041
C 344.434 387.236 60.741
C 346.723 384.316 61.858
C 348.397 381.188 62.377
C 348.207 376.882 63.456
C 348.420 374.149 66.375
C 348.896 372.239 68.265
C 349.013 371.513 73.077
C 349.243 369.116 75.652
C 349.747 366.823 78.734
C 349.786 364.326 80.833
C 350.357 360.660 83.756
C 352.434 360.155 86.873
C 352.343 360.263 89.970
C 351.931 361.446 93.655
C 354.567 360.166 96.643
C 357.190 358.016 99.830
C 357.207 358.909 103.029
C 357.361 359.665 106.150
C 357.363 360.616 109.813
C 357.909 360.529 112.116
C 358.422 360.901 115.712
C 360.263 361.633 119.064
C 362.235 362.994 120.897
C 364.009 364.058 123.920
C 365.355 367.152 125.408
C 366.442 369.744 126.684
C 367.243 370.641 128.586
C 371.662 371.280 128.409
C 375.803 370.727 126.254
C 378.535 372.757 127.350
C 380.597 374.870 126.268
C 383.694 377.354 125.699
C 385.459 380.428 127.130
C 386.678 382.755 128.381
C 387.116 384.667 127.720
C 389.262 386.655 125.942
C 389.284 390.873 126.440
C 392.355 393.288 126.467
C 396.498 395.424 128.266
C 398.936 396.196 127.426
C 400.196 399.705 126.777
C 403.484 402.254 127.496
C 406.804 403.435 128.041
C 408.557 406.789 129.776
C 409.982 410.088 129.020
C 410.637 413.816 128.466
C 413.178 416.213 128.504
C 413.605 420.141 129.377
C 415.017 423.492 129.967
C 416.980 425.735 128.971
C 419.940 428.295 129.929
C 421.072 432.038 131.043
C 421.661 434.475 131.482
C 422.300 437.181 131.362
C 424.075 440.251 132.873
C 424.732 444.514 132.083
C 426.459 447.545 132.327
C 424.144 452.144 132.181
C 425.365 455.802 129.765
C 428.375 458.677 133.139
C 427.819 462.426 132.357
C 427.044 466.148 133.426
C 429.017 468.309 133.035
C 430.767 469.738 132.125
C 434.148 472.089 130.908
C 437.589 475.062 130.310
C 438.282 478.575 130.731
C 439.359 482.235 131.698
C 439.452 485.511 133.831
C 438.779 488.047 134.255
C 440.514 491.214 134.558
C 441.598 494.235 135.119
C 441.565 497.545 133.892
C 440.678 500.813 133.080
C 439.169 503.799 132.491
C 440.236 505.955 136.369
C 441.193 509.824 139.580
C 440.130 513.111 139.639
C 440.088 516.322 140.136
C 440.437 518.933 142.511
C 440.723 521.781 144.265
C 440.746 524.674 145.902
C 442.054 527.046 147.868
C 442.663 529.582 149.947
C 443.744 532.225 151.888
C 444.237 534.799 153.828
C 444.716 537.204 155.955
C 445.246 539.469 158.295
C 444.082 541.705 160.735
C 443.087 543.343 163.594
C 442.691 545.495 166.373
C 443.119 547.887 168.910
C 442.542 549.275 171.518
C 440.263 551.757 173.752
C 439.619 553.307 176.938
C 438.882 554.724 180.173
C 438.422 555.863 183.119
C 437.828 557.361 186.249
C 437.298 558.585 189.200
C 435.673 558.311 192.408
C 433.925 557.366 195.045
C 433.025 556.080 197.711
C 432.655 554.840 200.883
C 431.056 555.384 204.388
C 429.918 553.594 207.249
C 429.377 551.862 210.368
C 428.651 550.322 213.169
C 428.009 548.286 216.331
C 426.909 547.097 218.618
C 425.500 544.807 220.501
C 423.758 542.480 222.514
C 422.933 539.070 223.607
C 422.177 536.303 224.369
C 421.541 532.952 225.725
C 420.927 530.152 226.710
C 417.994 527.234 226.172
C 416.013 524.115 226.337
C 416.437 520.610 225.964
C 415.405 517.377 226.351
C 414.528 514.513 225.864
C 412.973 511.756 224.869
C 413.069 508.768 222.795
C 410.965 505.731 222.178
C 410.381 502.236 221.821
C 409.134 499.937 219.440
C 407.155 497.098 218.714
C 407.684 494.532 216.173
C 407.389 491.638 214.103
C 405.911 489.650 212.416
C 404.850 487.091 210.666
C 404.021 484.908 207.526
C 404.731 483.302 204.388
C 403.821 481.875 201.863
C 403.800 480.798 198.619
C 404.440 478.399 196.291
C 403.658 479.147 192.070
C 402.718 478.217 188.165
C 404.467 479.135 185.080
C 405.003 478.711 181.970
C 405.623 479.688 178.519
C 405.418 480.240 175.579
C 405.851 481.240 172.273
C 407.077 482.627 169.749
C 408.789 483.394 166.780
C 408.385 485.134 163.360
C 408.421 486.401 159.780
C 409.450 489.237 158.115
C 409.289 492.696 156.264
C 410.221 495.061 154.317
C 411.538 497.203 151.970
C 412.168 499.764 149.957
C 412.025 502.804 148.591
C 412.712 505.864 147.367
C 414.155 508.685 146.491
C 414.184 511.987 144.288
C 415.429 514.547 142.389
C 415.479 518.359 143.234
C 414.911 522.241 143.158
C 416.596 525.040 143.963
C 417.899 528.262 144.001
C 418.216 531.436 144.824
C 418.147 534.778 145.611
C 418.958 538.129 146.210
C 419.539 540.762 147.994
C 421.335 543.841 149.006
C 420.837 546.711 151.111
C 419.667 550.381 152.708
C 419.195 552.204 156.082
C 419.648 554.161 158.530
C 419.315 556.332 161.087
C 419.253 558.071 163.895
C 417.690 559.643 167.038
C 416.262 559.989 169.757
C 414.866 560.276 172.495
C 414.111 561.230 175.620
C 414.714 562.293 179.198
C 412.420 561.731 182.081
C 411.151 562.619 185.211
C 410.676 561.477 188.312
C 408.405 560.811 191.399
C 408.527 561.120 195.133
C 407.442 561.131 198.077
C 406.253 559.706 200.865
C 405.040 558.050 203.508
C 405.271 556.403 206.601
C 403.135 554.887 208.850
C 400.474 554.013 211.862
C 399.710 551.829 213.665
C 398.912 548.948 216.228
C 397.986 547.057 218.354
C 396.996 544.271 220.529
C 395.297 541.801 221.753
C 394.422 538.915 222.768
C 393.729 535.725 223.099
C 392.653 532.633 223.360
C 392.003 529.072 223.508
C 391.284 525.833 223.902
C 390.539 522.750 223.700
C 388.912 519.731 221.688
C 388.394 516.426 221.364
C 387.512 513.270 221.322
C 385.761 510.726 220.600
C 383.907 507.652 219.202
C 383.736 505.973 216.567
C 383.435 503.338 214.335
C 382.401 501.580 211.643
C 382.220 498.772 209.013
C 381.788 496.713 206.462
C 379.495 495.987 203.166
C 379.020 494.479 200.868
C 379.172 493.162 196.902
C 378.953 491.746 194.241
C 378.138 489.962 191.386
C 377.200 488.872 188.355
C 377.212 488.051 185.122
C 378.606 486.997 182.194
C 379.388 486.360 178.989
C 380.588 485.691 176.071
C 381.259 485.192 172.622
C 382.528 484.312 169.679
C 382.972 483.760 166.607
C 383.091 484.081 162.980
C 383.651 482.746 160.054
C 383.594 483.613 156.647
C 386.366 482.853 153.107
C 386.451 484.933 149.177
C 385.886 485.441 145.673
C 386.471 485.533 142.152
C 384.566 485.746 139.928
C 384.791 486.543 136.686
C 384.708 486.986 134.004
C 383.124 490.893 132.495
C 381.745 492.965 130.570
C 379.717 492.658 129.126
C 377.743 493.700 126.941
C 377.940 495.054 122.931
C 377.299 496.539 120.531
C 375.618 494.799 117.750
C 375.093 495.062 115.600
C 372.932 495.614 112.535
C 370.296 493.663 111.975
C 371.626 491.592 109.681
C 370.561 489.837 108.386
C 369.222 488.888 105.523
C 368.318 488.838 101.956
C 366.105 490.196 99.387
C 363.833 490.630 97.186
C 361.442 491.592 94.519
C 361.302 489.782 90.760
C 360.138 486.118 89.101
C 358.328 484.345 87.108
C 356.286 482.872 86.151
C 355.638 480.473 82.846
C 352.916 479.724 81.239
C 350.748 480.586 78.567
C 348.402 480.873 76.183
C 345.883 481.158 74.033
C 344.481 481.364 71.001
C 342.545 481.899 68.338
C 340.794 482.081 65.368
C 338.774 482.536 62.849
C 336.870 483.214 60.308
C 335.092 484.098 57.673
C 332.391 485.790 56.209
C 330.242 487.978 54.646
C 328.008 489.659 52.479
C 326.052 490.702 49.754
C 324.364 492.598 48.137
C 320.857 494.500 47.481
C 318.949 496.844 45.522
C 317.095 499.316 43.660
C 315.649 501.534 41.878
C 313.817 503.829 39.936
C 312.261 506.048 38.165
C 311.316 509.495 37.671
C 310.906 512.765 37.867
C 311.247 515.826 37.584
C 311.801 519.067 36.621
C 310.169 522.447 35.598
C 310.779 525.956 35.591
C 311.649 529.406 34.988
C 312.285 532.600 34.614
C 313.348 536.239 34.189
C 313.530 539.035 34.218
C 314.484 542.032 35.158
C 315.274 545.290 36.281
C 317.547 547.796 37.716
C 319.354 549.763 39.011
C 321.660 552.387 40.138
C 323.554 554.490 41.223
C 324.387 556.353 44.861
C 325.855 558.472 47.514
C 329.022 559.271 48.904
C 331.094 561.214 50.802
C 333.018 562.233 52.915
C 334.520 563.076 55.751
C 337.222 562.415 58.098
C 338.619 563.906 61.235
C 341.218 565.140 63.335
C 342.629 564.537 66.522
C 343.942 565.813 69.547
C 346.573 564.426 71.662
C 348.979 563.897 74.247
C 349.946 563.853 77.084
C 351.622 563.789 79.898
C 353.234 562.339 83.156
C 355.221 560.028 85.064
C 356.109 558.843 87.719
C 357.262 556.559 89.985
C 359.798 555.240 91.831
C 359.100 551.796 94.409
C 359.677 549.298 97.638
C 360.147 545.666 97.700
C 361.057 543.017 99.217
C 360.882 539.537 100.266
C 360.559 536.984 101.805
C 360.250 533.694 102.898
C 359.995 530.575 102.827
C 360.559 527.110 102.916
C 359.184 523.806 104.359
C 358.455 520.358 105.776
C 356.819 517.503 104.755
C 354.023 514.767 104.426
C 352.747 511.891 103.831
C 351.902 508.603 103.275
C 350.301 505.728 102.850
C 347.821 503.540 102.418
C 345.772 501.111 101.304
C 344.311 498.741 99.557
C 341.780 495.690 99.353
C 340.512 492.650 98.424
C 337.314 491.929 96.303
C 333.792 490.681 95.105
C 332.343 489.610 92.264
C 330.396 487.908 89.941
C 327.875 487.291 87.911
C 325.005 486.745 86.107
C 322.632 485.668 83.772
C 320.624 485.935 81.251
C 318.987 484.885 78.097
C 316.159 485.786 76.071
C 312.337 486.256 74.469
C 310.283 488.582 72.168
C 308.708 489.701 69.659
C 306.512 491.164 67.561
C 304.802 492.879 65.315
C 302.370 495.567 64.030
C 301.062 498.296 63.403
C 299.819 501.049 62.768
C 298.348 503.607 61.175
C 297.502 505.929 58.313
C 296.451 509.493 58.602
C 294.749 512.297 57.403
C 295.170 515.487 56.513
C 294.201 519.248 56.717
C 293.699 522.178 54.433
C 292.840 525.072 53.578
C 293.125 528.409 53.493
C 293.600 531.719 53.603
C 294.832 534.790 52.427
C 294.712 538.113 53.357
C 293.705 542.053 53.970
C 294.937 544.672 54.448
C 296.663 548.192 54.826
C 297.535 551.039 55.115
C 299.109 554.282 55.805
C 300.108 556.921 57.395
C 301.925 559.192 58.684
C 304.153 560.930 60.353
C 306.093 562.736 62.292
C 308.667 564.441 64.188
C 310.916 566.260 65.860
C 313.072 567.539 67.814
C 314.836 567.667 71.375
C 317.311 568.830 73.328
C 319.438 570.327 75.323
C 320.633 571.402 78.058
C 322.266 572.154 81.465
C 323.782 570.658 83.757
C 325.984 569.903 86.326
C 327.092 568.754 89.302
C 329.537 567.682 92.078
C 331.216 566.506 94.673
C 330.821 565.008 98.448
C 331.999 563.858 100.700
C 333.506 560.989 103.343
C 334.781 559.397 105.573
C 336.045 558.029 108.493
C 336.682 556.313 111.304
C 337.640 553.930 113.433
C 339.532 551.301 114.500
C 340.763 548.549 115.983
C 342.229 545.869 117.020
C 343.304 542.911 118.659
C 344.984 540.259 119.749
C 345.945 537.728 121.365
C 346.051 534.554 123.150
C 347.713 532.382 124.933
C 347.250 529.264 126.490
C 347.346 525.473 126.494
C 347.656 523.149 128.313
C 349.786 521.117 131.156
C 349.339 518.130 132.436
C 349.271 515.092 133.571
C 348.724 513.161 135.909
C 348.119 511.801 139.918
C 347.055 508.976 142.180
C 347.770 506.120 144.461
C 346.269 508.046 149.056
C 343.128 506.823 149.731
C 339.079 504.928 149.826
C 335.489 503.804 150.938
C 333.434 502.671 153.963
C 332.112 499.756 154.983
C 329.872 497.928 154.825
C 328.218 495.149 155.457
C 326.050 492.555 156.926
C 322.932 489.109 156.269
C 318.474 487.960 154.069
C 316.564 484.815 154.415
C 314.724 482.546 153.044
C 312.560 480.023 153.895
C 309.665 478.543 154.113
C 308.936 476.678 153.574
C 307.021 472.646 152.543
C 303.893 471.000 154.296
C 299.519 472.264 155.484
C 295.113 471.999 157.504
C 292.261 472.349 159.407
C 289.593 473.157 162.488
C 285.689 473.575 164.344
C 283.341 476.330 165.358
C 280.450 478.381 166.189
C 279.193 480.886 168.998
C 278.448 482.592 172.888
C 276.169 483.301 175.565
C 273.152 481.794 178.798
C 269.243 483.658 179.025
C 265.669 482.503 179.479
C 262.646 480.871 180.654
C 259.428 480.547 182.509
C 257.045 478.486 186.258
C 252.921 476.732 187.368
C 251.445 475.537 190.515
C 250.271 474.466 193.734
C 249.816 472.635 196.571
C 247.657 471.837 199.146
C 243.864 472.269 199.262
C 240.585 470.753 198.929
C 240.266 472.211 203.601
C 239.627 469.641 205.267
C 236.977 467.124 206.757
C 236.411 464.188 208.266
C 236.863 461.851 212.521
C 235.133 459.460 213.933
C 233.069 457.926 215.550
C 230.939 458.027 218.533
C 228.548 455.031 219.449
C 226.050 453.135 222.114
C 224.822 451.065 224.126
C 224.433 448.256 227.876
C 224.984 445.073 230.849
C 224.063 441.283 232.280
C 221.836 440.113 234.634
C 222.925 437.892 237.049
C 224.108 437.723 241.327
C 223.360 438.148 246.902
C 222.983 439.633 250.112
C 219.557 439.305 253.094
C 219.559 437.537 255.999
C 218.425 435.389 259.493
C 219.403 432.446 261.125
C 218.473 430.651 264.543
C 218.774 425.559 266.465
C 221.846 423.749 268.460
C 222.652 419.613 269.763
C 224.853 418.435 272.400
C 225.080 415.068 274.758
C 224.554 414.843 277.518
C 223.459 413.750 281.029
C 219.463 411.771 282.439
C 217.659 409.985 283.977
C 218.283 405.420 285.142
C 219.218 400.580 285.661
C 217.430 398.344 287.729
C 218.531 397.398 290.750
C 217.870 396.414 293.891
C 219.206 394.039 295.237
C 219.721 392.281 297.513
C 217.926 390.362 300.370
C 217.783 388.446 304.232
C 220.067 387.792 306.304
C 221.791 386.052 308.452
C 222.922 384.898 310.003
C 225.261 383.470 311.474
C 224.884 380.475 313.052
C 226.681 377.020 315.352
C 229.091 375.284 316.240
C 227.770 372.901 318.359
C 229.182 370.333 321.131
C 231.569 368.400 323.211
C 232.212 366.648 326.654
C 234.159 364.890 328.701
C 235.124 361.796 329.983
C 239.279 360.463 331.081
C 241.577 358.913 333.951
C 243.478 355.888 334.081
C 246.076 352.601 333.631
C 248.100 351.705 335.052
C 251.536 350.264 334.872
C 254.851 349.206 336.707
C 258.123 347.846 337.871
C 260.335 344.683 339.964
C 261.875 344.525 343.179
C 263.740 343.308 345.706
C 268.045 345.158 347.256
C 271.508 345.328 349.918
C 274.409 345.619 352.194
C 278.960 345.415 352.358
C 281.240 344.733 354.354
C 283.764 344.025 355.094
C 286.628 343.862 356.618
C 290.031 342.891 356.384
C 293.307 342.242 356.719
C 296.486 341.451 357.289
C 299.781 341.485 356.702
C 303.056 340.893 356.486
C 306.493 340.769 356.183
C 309.697 340.167 356.137
C 312.850 339.435 355.881
C 316.006 338.613 355.382
C 318.680 336.359 355.652
C 321.118 333.967 355.225
C 324.118 332.133 354.840
C 327.443 331.120 354.336
C 329.678 329.201 353.719
C 332.121 326.175 354.825
C 334.751 323.872 353.957
C 337.267 321.458 353.030
C 339.497 319.424 351.993
C 342.072 317.192 351.108
C 344.354 315.103 350.152
C 345.204 311.901 348.726
C 345.188 308.898 347.353
C 345.160 306.550 345.340
C 345.574 304.337 342.757
C 347.248 301.025 341.590
C 346.830 298.344 339.283
C 346.765 295.999 336.541
C 346.646 293.700 334.208
C 346.321 291.233 331.315
C 346.128 288.949 329.704
C 344.743 286.593 327.885
C 343.291 283.890 326.128
C 340.777 282.413 323.892
C 338.650 281.217 322.202
C 336.369 279.743 319.732
C 334.366 278.530 317.808
C 330.832 276.320 317.973
C 327.759 274.461 317.087
C 324.828 274.847 315.123
C 322.053 273.623 313.551
C 319.203 273.052 312.678
C 315.991 272.234 312.540
C 312.557 273.371 312.140
C 309.135 271.873 311.872
C 305.918 271.433 310.410
C 302.499 271.696 311.278
C 299.223 270.372 311.130
C 296.039 272.155 311.057
C 292.569 272.978 310.905
C 289.673 272.663 311.615
C 286.404 272.696 311.831
C 282.836 273.745 313.048
C 280.204 276.071 313.819
C 277.532 276.734 315.108
C 275.063 278.555 316.615
C 272.154 280.312 316.443
C 270.480 282.177 320.008
C 267.534 283.645 322.492
C 267.311 286.908 324.141
C 265.610 289.136 325.654
C 264.919 291.699 328.143
C 263.880 293.275 330.472
C 263.222 295.604 332.974
C 263.499 298.140 334.788
C 263.197 301.298 336.295
C 262.840 303.053 339.713
C 262.149 305.233 342.745
C 263.975 307.180 344.924
C 265.865 308.302 348.177
C 267.138 310.312 350.320
C 268.149 312.856 352.403
C 269.460 314.668 354.854
C 271.248 315.502 357.544
C 273.370 316.926 359.736
C 275.691 318.747 361.185
C 277.338 320.221 364.482
C 278.888 322.466 366.548
C 282.443 322.205 368.142
C 285.422 321.983 370.686
C 288.615 323.020 370.907
C 291.669 324.216 372.060
C 294.769 324.151 373.171
C 297.875 323.804 374.596
C 301.159 324.280 375.705
C 304.362 323.842 375.750
C 307.920 324.862 375.940
C 311.151 323.375 376.454
C 314.590 321.679 378.092
C 317.586 319.420 377.172
C 320.519 318.457 376.466
C 323.446 316.805 376.204
C 326.220 315.205 375.399
C 328.572 312.183 375.034
C 329.752 309.457 374.181
C 330.902 306.742 373.266
C 332.980 304.356 372.155
C 335.773 302.811 370.129
C 336.028 299.241 369.088
C 337.900 296.431 368.195
C 338.329 294.181 365.767
C 338.604 290.506 364.523
C 340.712 288.443 362.208
C 341.828 285.847 360.845
C 341.659 283.185 358.818
C 341.223 280.578 356.767
C 341.445 278.879 353.702
C 340.655 275.759 352.450
C 340.607 271.801 351.333
C 339.463 270.021 349.302
C 338.106 267.735 346.396
C 337.312 265.650 344.403
C 335.787 263.439 341.901
C 333.846 261.224 340.554
C 331.710 259.778 338.691
C 329.045 258.864 337.010
C 326.311 257.684 335.622
C 323.266 256.892 333.826
C 320.584 255.918 332.089
C 317.732 255.277 330.841
C 313.789 254.980 331.251
C 310.763 254.583 329.842
C 307.889 253.735 328.516
C 304.925 252.608 328.420
C 301.166 251.767 328.513
C 298.456 253.081 329.358
C 295.116 254.006 329.461
C 292.054 254.650 330.732
C 288.416 255.896 330.936
C 285.355 256.931 331.642
C 282.469 256.958 334.527
C 279.971 257.837 335.403
C 277.007 260.207 337.157
C 274.484 261.510 338.193
C 271.387 262.426 339.444
C 268.737 263.378 341.268
C 266.494 265.232 342.898
C 264.621 268.017 343.502
C 262.773 270.488 344.831
C 261.163 273.130 345.744
C 259.276 275.660 347.367
C 257.502 278.361 348.142
C 255.687 280.485 349.604
C 254.221 282.713 352.085
C 251.870 284.807 352.948
C 250.906 286.791 355.686
C 250.414 290.772 357.201
C 248.192 292.898 360.295
C 248.811 295.397 363.533
C 247.763 296.635 365.729
C 245.832 298.966 368.840
C 243.597 300.331 370.729
C 241.571 302.287 372.348
C 240.092 303.042 375.482
C 238.462 304.254 378.155
C 236.603 305.429 380.648
C 236.056 306.705 383.694
C 234.849 307.690 386.643
C 233.958 309.055 389.686
C 232.646 310.082 392.489
C 231.413 310.887 395.382
C 230.290 311.509 398.422
C 227.844 311.221 400.919
C 225.866 310.382 403.609
C 224.055 310.239 406.643
C 222.761 310.797 409.861
C 221.284 310.121 412.395
C 217.820 309.561 414.404
C 216.153 308.663 417.468
C 214.488 307.602 420.488
C 213.233 306.635 423.258
C 211.640 305.756 426.273
C 210.276 304.812 429.053
C 208.947 302.148 431.090
C 207.968 299.254 432.342
C 207.864 296.528 433.798
C 208.117 293.830 435.896
C 206.289 291.596 438.503
C 206.292 288.298 439.849
C 206.713 285.202 441.655
C 206.893 282.313 443.194
C 207.418 278.933 444.884
C 207.123 276.372 445.982
C 207.283 273.101 446.208
C 207.194 269.572 446.410
C 208.552 266.222 445.752
C 209.594 263.525 445.081
C 211.048 260.171 444.741
C 212.207 257.406 444.299
C 211.710 254.204 441.671
C 212.041 250.966 439.913
C 214.540 248.930 438.428
C 215.674 245.967 437.161
C 216.764 243.792 435.347
C 217.286 241.621 432.892
C 219.326 240.666 430.034
C 219.561 237.833 427.597
C 221.258 235.296 425.761
C 221.838 234.317 422.412
C 222.058 231.739 420.002
C 224.213 231.536 417.063
C 225.886 230.452 414.101
C 226.046 229.214 411.376
C 226.889 227.818 408.533
C 227.778 227.521 404.735
C 229.529 228.387 401.715
C 229.851 228.256 398.696
C 230.710 229.183 395.519
C 232.836 229.041 392.866
C 232.044 231.371 389.269
C 232.132 232.289 385.250
C 233.158 235.399 383.608
C 234.049 236.986 380.995
C 234.172 239.768 378.651
C 233.870 241.580 376.281
C 233.823 244.210 374.002
C 234.113 247.095 372.822
C 235.193 250.020 371.208
C 234.042 252.811 368.805
C 233.536 255.574 366.248
C 232.728 258.923 366.276
C 230.613 262.214 365.946
C 230.035 265.335 365.520
C 229.924 268.699 364.811
C 228.991 271.841 364.292
C 227.114 274.597 364.224
C 225.870 277.704 364.587
C 225.344 280.837 365.431
C 223.498 284.297 364.812
C 223.045 287.683 364.614
C 220.700 289.923 366.790
C 217.887 292.383 367.983
C 217.453 294.747 370.339
C 216.512 297.615 372.062
C 214.769 299.554 374.076
C 212.621 301.437 375.981
C 211.175 303.860 378.051
C 209.906 305.052 380.775
C 209.375 307.558 383.453
C 207.089 308.215 386.147
C 203.818 309.362 388.465
C 202.107 308.642 391.854
C 201.104 308.955 394.842
C 199.345 308.972 397.717
C 198.046 308.692 400.741
C 195.643 307.378 403.442
C 194.123 305.498 405.367
C 192.662 303.583 407.297
C 191.275 302.249 410.043
C 190.862 301.426 413.711
C 189.201 298.400 415.117
C 187.448 296.763 417.656
C 187.563 294.120 419.692
C 185.971 290.927 421.241
C 185.628 289.260 424.582
C 184.568 287.200 426.697
C 184.313 284.169 428.101
C 184.190 281.042 429.284
C 185.171 278.400 431.380
C 184.261 275.118 431.945
C 182.493 271.627 433.210
C 183.102 268.790 433.642
C 184.060 265.056 434.447
C 184.342 262.176 435.207
C 185.116 258.615 435.647
C 185.202 255.418 435.137
C 186.205 252.448 434.595
C 187.584 249.712 433.420
C 188.606 246.891 432.084
C 190.257 244.013 430.629
C 191.641 241.198 429.481
C 192.950 238.788 427.874
C 193.643 236.927 424.429
C 195.274 234.539 422.717
C 196.509 231.927 421.170
C 196.728 229.665 418.957
C 197.237 227.335 415.931
C 198.303 227.453 412.992
C 199.824 226.629 409.988
C 200.262 226.294 406.656
C 202.010 225.618 403.291
C 203.097 225.297 400.185
C 201.952 225.372 396.269
C 202.651 225.282 393.570
C 203.841 226.504 389.752
C 204.711 226.794 386.872
C 205.349 226.634 383.472
C 205.477 226.988 380.138
C 206.204 228.103 377.080
C 208.144 229.583 374.697
C 209.364 231.193 372.012
C 210.916 232.838 369.712
C 211.981 234.617 366.832
C 213.717 236.163 364.457
C 214.610 237.596 361.794
C 214.750 239.765 358.871
C 216.204 240.635 356.080
C 215.858 242.982 353.485
C 215.508 245.159 351.214
C 216.235 247.651 348.642
C 217.126 249.693 345.333
C 218.947 250.717 341.967
C 220.134 252.586 338.893
C 220.973 255.280 336.772
C 220.745 255.293 333.144
C 224.254 255.107 331.630
C 226.621 254.028 329.648
C 229.297 253.440 326.762
C 231.574 252.572 323.897
C 236.464 253.529 324.123
C 241.803 253.248 324.133
C 243.789 251.284 323.184
C 246.867 250.863 321.633
C 249.511 250.719 319.751
C 251.236 248.902 317.240
C 253.260 247.664 314.866
C 255.478 246.449 312.708
C 256.529 245.324 309.736
C 258.083 243.865 307.171
C 259.487 242.712 304.235
C 261.150 241.346 301.785
C 262.659 239.783 299.374
C 264.002 238.026 296.924
C 266.224 235.579 295.751
C 267.811 232.738 294.627
C 269.510 230.235 292.794
C 270.992 228.273 290.285
C 272.171 225.787 289.065
C 275.225 223.166 288.681
C 276.511 220.134 287.223
C 277.733 217.012 285.891
C 278.603 214.227 284.598
C 279.826 211.260 283.148
C 280.806 208.455 281.862
C 281.100 204.870 282.134
C 280.965 201.705 283.064
C 280.083 198.776 283.520
C 278.897 195.565 283.371
C 279.826 191.799 283.076
C 278.632 188.551 283.920
C 277.134 185.278 284.186
C 275.932 182.257 284.601
C 274.231 178.878 285.094
C 273.580 176.241 285.783
C 272.224 173.756 287.445
C 271.004 171.031 289.338
C 268.485 169.371 291.438
C 266.503 168.110 293.251
C 263.902 166.277 295.081
C 261.791 164.855 296.727
C 261.004 164.026 300.739
C 259.457 162.854 303.888
C 256.347 162.986 305.594
C 254.167 161.929 308.003
C 252.307 161.778 310.395
C 250.962 161.873 313.427
C 248.648 163.527 315.697
C 247.323 163.048 319.167
C 244.765 162.814 321.634
C 243.787 164.355 324.664
C 242.572 164.042 327.970
C 240.428 166.327 329.842
C 238.405 167.850 332.359
C 237.734 168.695 335.156
C 236.369 169.687 337.964
C 235.346 172.092 340.876
C 233.972 175.096 342.298
C 233.555 176.979 344.648
C 233.029 179.879 346.379
C 230.941 182.021 348.001
C 232.457 185.753 349.664
C 232.623 188.962 352.249
C 232.785 192.541 351.488
C 232.487 195.580 352.393
C 233.350 199.111 352.592
C 234.248 201.832 353.474
C 235.214 205.164 353.752
C 235.987 208.087 352.943
C 236.031 211.530 352.252
C 238.079 214.753 352.809
C 239.515 218.228 353.342
C 241.507 220.433 351.597
C 244.683 222.457 350.490
C 246.367 224.841 349.173
C 247.701 227.709 347.821
C 249.719 230.069 346.652
C 252.482 231.606 345.588
C 254.798 233.303 343.830
C 256.467 234.916 341.503
C 259.449 237.319 340.457
C 261.120 239.789 338.779
C 264.177 239.415 336.378
C 267.729 239.688 334.733
C 269.062 239.820 331.647
C 271.039 240.576 328.889
C 273.422 240.249 326.638
C 276.159 239.839 324.605
C 278.447 239.914 321.958
C 280.129 238.730 319.464
C 281.613 238.737 316.068
C 284.041 236.900 314.158
C 287.557 235.384 312.506
C 288.956 232.267 310.702
C 290.072 230.350 308.441
C 291.777 228.078 306.626
C 292.949 225.624 304.753
C 294.755 222.313 303.999
C 295.514 219.317 303.956
C 296.205 216.309 303.914
C 297.062 213.235 302.883
C 297.224 210.226 300.599
C 297.677 206.680 301.653
C 298.756 203.413 301.050
C 297.716 200.242 300.952
C 298.046 196.504 301.974
C 297.824 193.104 300.412
C 298.093 189.984 300.209
C 297.238 186.824 300.920
C 296.220 183.768 301.824
C 294.378 180.799 301.463
C 294.020 177.799 303.134
C 294.396 173.973 304.593
C 292.789 171.800 305.734
C 290.534 168.836 307.014
C 289.222 166.337 308.005
C 287.194 163.677 309.516
C 285.917 161.686 311.728
C 283.872 160.135 313.607
C 281.551 159.254 315.753
C 279.525 158.312 318.162
C 276.892 157.577 320.539
C 274.537 156.624 322.708
C 272.392 156.231 325.020
C 270.979 157.219 328.602
C 268.540 156.997 330.904
C 266.390 156.400 333.304
C 265.296 156.194 336.275
C 263.891 156.527 339.847
C 262.877 158.745 341.806
C 261.091 160.444 344.243
C 260.484 162.404 346.925
C 258.532 164.497 349.503
C 257.333 166.506 351.839
C 258.334 168.695 355.135
C 257.589 170.511 357.117
C 256.850 174.119 359.096
C 256.083 176.372 360.960
C 255.354 178.559 363.545
C 255.289 180.938 365.909
C 254.957 183.865 367.472
C 253.650 186.971 367.999
C 253.052 190.162 368.864
C 252.168 193.230 369.326
C 251.773 196.623 370.286
C 250.680 199.716 370.818
C 250.321 202.674 371.849
C 250.927 206.124 372.848
C 249.836 208.906 374.163
C 250.967 212.146 374.924
C 249.575 216.314 373.087
C 249.991 219.076 375.735
C 250.477 221.226 378.144
C 249.553 224.804 379.304
C 252.673 228.020 379.792
C 252.951 229.456 381.695
C 253.007 232.120 383.267
C 253.418 234.308 384.769
C 250.802 238.347 385.361
C 252.899 241.596 387.474
C 253.029 244.925 388.898
C 255.263 247.672 388.585
C 259.084 249.714 389.193
C 261.509 251.889 389.448
C 261.747 255.607 391.637
C 263.495 258.676 391.806
C 265.405 260.618 392.871
C 266.044 263.519 394.399
C 266.639 266.069 396.441
C 268.276 268.938 396.149
C 268.550 272.983 394.643
C 267.293 275.677 393.393
C 267.742 278.625 394.177
C 267.312 282.707 394.646
C 267.238 285.576 394.777
C 266.539 288.642 396.677
C 265.860 291.361 396.301
C 263.227 294.699 396.836
C 258.915 295.275 399.105
C 256.797 296.741 398.576
C 254.771 300.377 399.317
C 252.365 303.683 399.267
C 252.451 307.560 400.206
C 248.408 309.907 399.659
C 247.215 311.563 399.257
C 244.971 314.464 398.029
C 241.714 315.648 397.675
C 239.777 319.603 398.521
C 236.395 321.795 400.732
C 235.409 325.346 400.124
C 234.756 327.969 399.953
C 235.036 330.710 398.406
C 235.659 330.682 395.716
C 235.346 333.551 393.944
C 237.222 334.825 390.200
C 239.208 337.028 387.667
C 239.249 339.570 385.093
C 239.621 341.615 382.601
C 239.840 344.878 382.181
C 241.196 347.895 381.364
C 240.436 351.702 379.091
C 244.067 353.080 378.760
C 245.971 354.347 377.837
C 249.463 355.323 376.985
C 253.493 353.318 376.228
C 257.606 351.698 375.947
C 260.641 351.359 373.781
C 262.719 354.542 371.039
C 264.618 356.958 369.511
C 266.710 359.203 370.579
C 267.759 362.381 371.837
C 270.698 365.065 371.250
C 273.347 367.404 368.512
C 275.947 370.388 368.197
C 277.348 373.378 367.483
C 279.591 375.810 365.592
C 279.379 379.425 363.344
C 280.312 382.023 362.810
C 280.766 385.275 362.128
C 282.416 388.584 361.794
C 282.855 391.266 360.964
C 284.331 394.411 363.232
C 285.166 397.118 364.103
C 288.875 400.165 364.198
C 288.623 403.243 364.632
C 290.148 405.574 361.323
C 290.325 408.785 363.453
C 290.194 411.626 364.173
C 292.030 413.731 365.443
C 292.071 416.594 365.054
C 290.797 419.747 367.160
C 289.005 424.045 365.944
C 293.619 424.904 367.936
C 296.479 426.130 368.013
C 297.748 428.515 368.495
C 301.766 430.418 366.924
C 303.556 434.545 366.307
C 306.095 436.053 365.197
C 309.114 434.544 365.561
C 311.905 438.264 367.270
C 314.945 440.838 369.597
C 319.053 442.796 369.440
C 320.884 444.302 371.661
C 324.060 444.464 373.231
C 326.839 445.125 374.995
C 329.431 445.754 376.979
C 332.612 446.530 377.673
C 335.643 446.970 378.995
C 338.827 447.801 380.040
C 341.716 448.292 381.470
C 344.665 448.560 382.799
C 347.737 448.637 384.002
C 350.115 447.768 386.430
C 352.617 446.374 388.339
C 355.561 445.632 390.153
C 358.797 445.605 391.522
C 361.178 444.440 392.947
C 363.013 443.275 396.357
C 365.883 441.800 397.955
C 368.689 440.170 399.533
C 371.268 438.707 400.711
C 374.095 437.264 402.236
C 376.685 435.811 403.525
C 378.300 432.772 404.606
C 379.114 429.650 405.310
C 380.173 426.748 405.159
C 381.878 423.818 404.663
C 384.107 421.074 406.287
C 384.979 417.635 405.974
C 386.344 414.370 405.269
C 387.468 411.323 404.822
C 388.680 407.804 403.985
C 389.403 405.097 404.038
C 389.174 401.857 403.563
C 388.878 398.343 403.309
C 387.790 395.263 401.626
C 386.772 392.799 400.321
C 385.998 389.681 398.545
C 385.200 387.128 397.119
C 382.140 384.297 397.280
C 379.955 381.386 396.621
C 378.255 379.827 393.923
C 376.612 377.193 392.496
C 374.537 375.410 391.185
C 371.815 373.667 390.433
C 368.897 373.323 388.287
C 366.094 370.897 387.756
C 363.959 368.819 385.805
C 360.520 368.382 385.105
C 357.779 366.202 384.615
C 354.888 366.622 382.426
C 351.842 366.131 380.631
C 348.974 365.310 380.328
C 345.984 364.417 379.330
C 342.202 364.744 378.384
C 339.372 366.190 376.700
C 336.372 366.519 376.342
C 333.376 367.962 375.551
C 330.776 368.399 373.400
C 327.523 371.126 374.384
C 323.675 372.607 374.352
C 322.505 376.000 373.619
C 320.160 378.019 372.866
C 318.231 381.102 372.994
C 316.131 383.193 373.451
C 314.241 386.102 373.735
C 313.483 389.139 373.717
C 312.317 392.352 372.913
C 310.302 395.332 374.310
C 308.146 398.367 375.061
C 308.623 401.587 376.191
C 308.710 404.675 378.614
C 308.711 407.755 379.489
C 308.476 411.160 379.921
C 308.381 414.240 381.151
C 308.658 416.788 383.286
C 309.423 419.680 384.830
C 310.685 422.598 385.665
C 310.515 425.918 387.833
C 310.782 429.240 388.612
C 313.197 430.917 391.182
C 314.660 432.906 394.231
C 317.313 434.861 394.912
C 319.398 437.355 396.142
C 321.625 438.815 398.083
C 323.727 440.198 400.420
C 326.082 442.156 402.112
C 328.918 442.825 403.513
C 331.907 444.866 404.308
C 334.616 444.916 406.669
C 336.999 445.407 410.056
C 340.215 444.057 411.717
C 343.195 443.849 412.770
C 346.005 443.293 414.547
C 348.931 442.466 415.837
C 351.368 440.561 418.124
C 352.978 438.293 419.470
C 354.590 435.994 420.754
C 357.091 434.160 422.028
C 360.598 432.792 422.389
C 361.531 429.454 423.760
C 363.777 427.316 425.366
C 365.426 424.434 425.011
C 366.479 420.918 426.298
C 369.545 418.772 426.505
C 371.329 416.342 427.377
C 372.289 413.133 427.348
C 373.021 409.873 427.176
C 374.749 407.067 425.960
C 374.830 403.666 426.552
C 375.556 399.880 427.982
C 375.601 397.081 427.103
C 375.897 393.379 425.793
C 376.253 390.461 425.239
C 376.208 386.964 424.126
C 375.260 383.893 423.725
C 374.330 381.139 422.433
C 372.815 378.740 420.785
C 371.121 376.245 419.483
C 369.315 373.772 417.547
C 367.815 371.291 415.886
C 365.917 369.268 414.336
C 362.262 367.987 413.436
C 360.270 366.030 411.566
C 358.400 363.792 410.070
C 355.898 361.896 409.613
C 352.589 360.075 408.855
C 349.719 360.707 407.781
C 346.663 360.465 406.162
C 343.328 360.646 405.666
C 339.941 360.621 403.832
C 336.845 360.847 402.693
C 332.953 361.365 403.807
C 330.285 361.723 403.080
C 326.702 363.580 401.983
C 323.910 364.354 401.121
C 320.536 364.737 400.443
C 317.288 365.569 400.321
C 314.432 367.168 399.681
C 312.322 369.147 397.874
C 309.916 371.229 396.794
C 307.903 373.322 395.390
C 305.324 375.583 394.480
C 303.227 377.606 392.882
C 300.810 379.480 392.111
C 298.222 382.042 392.157
C 295.613 383.432 390.772
C 293.364 386.078 391.323
C 289.401 385.504 390.290
C 286.622 386.018 388.593
C 284.447 386.016 387.824
C 282.480 385.816 386.657
C 279.452 386.018 385.813
C 276.376 387.083 383.685
C 273.354 387.655 382.778
C 270.616 388.553 381.593
C 267.609 390.339 379.617
C 264.305 391.435 378.354
C 262.948 391.245 375.072
C 260.094 394.238 374.285
C 257.189 395.254 374.432
C 254.231 395.027 373.820
C 249.491 392.583 375.478
C 247.249 391.183 373.721
C 245.107 389.258 370.991
C 242.386 387.645 370.248
C 239.425 387.620 368.296
C 236.543 387.025 366.682
C 233.565 386.402 365.341
C 231.398 385.920 362.836
C 228.745 385.645 360.833
C 226.282 385.051 358.488
C 223.614 384.691 356.647
C 220.984 384.573 354.749
C 218.384 384.677 352.720
C 215.020 385.423 352.063
C 211.994 386.782 351.144
C 208.872 387.573 349.680
C 206.039 387.772 347.613
C 203.506 388.971 346.514
C 199.559 389.779 346.859
C 196.603 391.314 345.490
C 193.685 392.995 344.194
C 191.238 394.551 342.862
C 188.370 396.061 341.487
C 185.824 397.590 340.198
C 183.832 400.586 339.935
C 182.568 403.626 340.180
C 181.925 406.622 339.756
C 181.243 409.780 338.616
C 178.495 412.474 338.044
C 178.045 415.998 337.799
C 177.690 419.478 336.909
C 177.255 422.671 336.310
C 177.071 426.402 335.532
C 176.442 429.131 335.457
C 176.712 432.353 336.029
C 176.805 435.798 336.819
C 178.560 438.954 337.495
C 180.005 441.455 338.180
C 181.676 444.702 338.550
C 183.104 447.336 339.006
C 184.317 449.706 342.218
C 185.774 452.395 344.298
C 188.830 454.155 344.705
C 190.688 456.764 345.893
C 192.734 458.469 347.345
C 194.638 459.964 349.615
C 197.945 460.294 351.098
C 199.648 462.412 353.674
C 202.249 464.504 354.917
C 204.580 464.624 357.574
C 206.237 466.501 360.071
C 209.625 466.094 361.366
C 212.686 466.494 363.160
C 214.354 466.995 365.600
C 216.673 467.667 367.815
C 219.450 467.036 370.498
C 222.456 465.550 371.796
C 224.330 464.919 374.105
C 226.659 463.267 375.985
C 229.867 462.873 377.049
C 230.912 459.643 379.781
C 233.033 457.727 382.753
C 234.525 454.381 382.743
C 236.532 452.241 383.981
C 237.656 448.965 385.100
C 238.509 446.586 386.713
C 239.465 443.460 387.908
C 240.108 440.397 387.969
C 241.647 437.240 387.955
C 241.722 433.848 389.792
C 242.427 430.489 391.420
C 241.468 427.211 390.964
C 239.596 423.803 391.502
C 239.090 420.644 391.351
C 239.108 417.213 391.120
C 238.348 413.984 391.225
C 236.581 411.175 391.563
C 235.096 408.185 391.129
C 233.963 405.347 389.918
C 232.458 401.721 390.505
C 231.916 398.375 390.035
C 228.611 396.609 388.935
C 225.411 394.343 388.822
C 223.619 392.643 386.537
C 221.692 390.257 384.902
C 219.004 388.783 383.693
C 216.036 387.305 382.800
C 213.534 385.401 381.265
C 210.932 384.864 379.423
C 208.877 383.103 376.891
C 205.471 383.000 375.747
C 201.392 382.257 375.303
C 198.214 383.702 373.647
C 195.767 384.099 371.676
C 192.762 384.698 370.271
C 190.091 385.655 368.580
C 186.736 387.444 367.999
C 184.581 389.642 367.725
C 182.475 391.879 367.425
C 179.958 393.773 366.276
C 177.740 395.484 363.735
C 175.828 398.641 364.250
C 173.134 400.747 363.539
C 172.363 403.828 362.509
C 170.447 407.188 362.914
C 168.526 409.631 360.818
C 166.674 412.086 360.193
C 165.954 415.350 359.970
C 165.469 418.659 359.879
C 165.400 421.817 358.343
C 164.587 425.059 359.209
C 162.695 428.620 360.013
C 163.203 431.509 360.070
C 163.880 435.383 359.872
C 163.941 438.374 359.847
C 164.641 441.974 359.997
C 165.230 444.929 361.185
C 166.596 447.723 361.857
C 168.594 450.155 362.783
C 170.382 452.602 364.051
C 172.769 455.118 365.096
C 174.765 457.634 366.018
C 176.906 459.635 367.248
C 179.453 460.588 370.148
C 181.920 462.565 371.287
C 183.983 464.771 372.559
C 185.511 466.395 374.816
C 187.716 467.895 377.596
C 190.158 467.100 379.383
C 193.093 467.227 381.224
C 195.245 466.721 383.777
C 198.550 466.631 385.753
C 201.132 466.216 387.776
C 202.220 465.049 391.533
C 204.241 464.490 393.371
C 207.165 462.412 395.522
C 209.397 461.453 397.320
C 211.741 460.775 399.778
C 213.579 459.582 402.319
C 215.719 457.771 404.125
C 218.502 455.871 404.651
C 220.824 453.714 405.767
C 223.222 451.648 406.388
C 225.502 449.268 407.702
C 228.103 447.291 408.312
C 230.151 445.287 409.629
C 231.642 442.453 411.365
C 234.275 440.999 412.635
C 235.167 438.043 414.316
C 236.861 434.860 414.781
C 239.043 432.132 416.807
C 243.216 431.686 418.712
C 242.854 430.431 422.129
C 245.077 429.819 425.165
C 245.896 429.556 427.857
C 248.371 430.707 431.256
C 249.646 431.736 435.222
C 250.577 430.788 437.991
C 250.298 428.419 440.917
C 252.839 423.192 441.361
C 257.353 419.271 441.986
C 258.439 419.129 444.443
C 259.106 417.052 446.922
C 259.473 413.703 449.487
C 260.871 412.486 452.495
C 264.559 411.368 454.639
C 266.344 409.508 455.857
C 268.008 408.143 457.061
C 270.147 403.733 455.151
C 273.586 400.961 451.660
C 275.353 398.830 453.373
C 277.106 396.595 455.472
C 277.029 394.129 456.926
C 275.632 388.125 455.549
C 275.468 384.705 457.551
C 276.476 382.586 459.525
C 277.577 380.026 460.684
C 277.855 376.319 461.140
C 280.469 374.946 463.248
C 282.775 373.795 464.743
C 283.127 373.034 466.900
C 284.053 372.408 469.193
C 284.828 369.378 471.514
C 288.147 368.167 473.307
C 290.785 365.298 475.032
C 292.097 364.689 477.624
C 293.198 362.909 480.646
C 294.670 361.744 483.079
C 293.361 360.332 486.348
C 291.331 358.941 490.018
C 289.965 359.376 494.821
C 290.002 355.553 496.470
C 291.620 351.496 497.704
C 288.370 351.718 500.559
C 289.504 350.289 503.790
C 291.878 348.484 505.828
C 292.966 345.688 507.431
C 292.807 344.775 510.267
C 294.493 344.504 513.181
C 294.658 343.969 515.654
C 296.734 344.130 518.433
C 295.655 342.003 522.259
C 296.115 339.471 524.932
C 297.020 336.464 526.225
C 297.538 334.831 528.146
C 296.828 331.965 531.234
C 298.349 328.908 530.943
C 299.410 325.082 532.779
C 300.116 322.554 534.985
C 301.342 320.757 539.060
C 302.519 317.487 538.824
C 304.607 314.805 540.733
C 303.782 311.191 540.762
C 303.552 307.145 540.887
C 304.616 303.371 538.481
C 305.402 301.913 537.207
C 307.216 299.074 536.006
C 308.841 298.231 532.166
C 310.590 298.100 530.683
C 312.263 295.852 527.820
C 314.530 295.331 525.300
C 316.411 296.508 522.349
C 318.842 298.741 522.667
C 323.480 298.755 523.542
C 325.322 299.399 521.560
C 328.414 298.950 520.172
C 331.794 302.277 519.304
C 334.759 301.904 517.819
C 335.771 303.676 515.751
C 339.154 306.033 514.239
C 341.675 308.818 513.479
C 344.623 311.455 512.246
C 346.202 314.475 510.672
C 348.193 316.503 509.326
C 348.405 319.789 506.947
C 348.688 324.044 506.767
C 350.147 327.526 507.256
C 352.540 331.708 506.977
C 357.183 334.659 508.146
C 358.395 337.718 506.213
C 359.941 341.375 506.088
C 359.884 344.861 505.451
C 361.363 347.718 505.850
C 360.793 350.202 506.791
C 359.580 353.662 507.859
C 359.790 356.411 509.578
C 359.815 359.956 509.461
C 359.837 363.273 509.971
C 360.106 366.523 510.618
C 359.122 369.722 510.588
C 358.852 373.046 510.627
C 358.100 376.411 510.808
C 357.928 379.663 510.984
C 357.788 382.905 510.911
C 357.618 386.184 510.583
C 359.139 389.330 510.275
C 360.523 392.310 509.251
C 361.320 395.690 508.579
C 361.278 399.182 508.192
C 362.209 401.854 507.165
C 364.820 404.939 507.251
C 365.892 408.099 505.897
C 367.057 411.181 504.427
C 367.903 413.894 502.974
C 368.916 416.985 501.626
C 369.836 419.758 500.230
C 371.822 421.449 497.739
C 373.839 422.252 495.251
C 375.006 422.901 492.461
C 375.711 423.965 489.282
C 377.733 426.470 487.098
C 379.143 426.839 483.848
C 379.994 427.480 480.400
C 380.997 428.042 477.331
C 381.943 428.469 473.659
C 383.266 428.927 471.232
C 384.812 428.259 468.414
C 386.703 427.613 465.497
C 387.537 425.646 462.507
C 388.285 423.962 460.181
C 388.964 422.230 457.016
C 389.597 420.679 454.491
C 392.344 417.818 453.198
C 394.225 415.355 451.177
C 393.641 412.503 449.147
C 394.603 410.194 446.819
C 395.318 407.620 445.381
C 396.650 404.729 444.445
C 396.206 401.138 444.058
C 398.118 398.222 442.690
C 398.537 395.282 440.724
C 399.412 391.878 441.111
C 401.194 389.054 439.945
C 400.279 385.527 440.158
C 400.228 381.970 439.857
C 401.427 379.224 439.938
C 402.184 376.047 439.666
C 402.558 372.285 440.673
C 401.425 369.120 441.949
C 401.979 366.318 442.990
C 401.576 363.410 444.741
C 400.583 360.159 444.893
C 400.880 357.926 448.624
C 401.316 354.608 451.033
C 399.243 353.498 453.842
C 398.326 351.229 455.879
C 397.333 349.810 459.080
C 397.204 348.314 461.675
C 396.414 346.988 464.795
C 394.943 346.539 467.521
C 392.916 345.385 470.147
C 392.967 344.459 473.892
C 392.547 343.117 477.420
C 391.423 344.301 480.454
C 391.479 345.714 484.117
C 390.401 346.348 487.065
C 388.886 346.596 490.143
C 388.108 347.306 493.290
C 388.189 348.715 496.312
C 387.464 350.317 499.183
C 386.024 352.040 501.583
C 385.843 353.127 505.397
C 384.467 353.972 508.414
C 384.647 357.411 510.256
C 385.333 360.245 512.880
C 383.851 363.060 513.980
C 382.671 365.660 515.961
C 382.562 368.629 517.385
C 382.837 371.662 518.972
C 382.216 374.671 520.647
C 381.941 377.876 520.974
C 380.384 381.047 522.092
C 381.225 384.527 522.405
C 382.701 388.217 523.670
C 383.633 391.722 522.340
C 383.542 394.830 521.735
C 384.250 398.088 521.240
C 384.705 401.208 520.255
C 386.684 404.263 519.011
C 388.437 406.128 517.280
C 390.159 407.966 515.495
C 391.313 410.624 513.807
C 391.177 413.797 511.754
C 393.779 414.991 509.368
C 395.441 417.549 507.668
C 396.244 418.632 504.614
C 398.843 419.880 502.004
C 399.178 422.533 499.376
C 400.606 424.325 497.233
C 402.071 424.918 494.279
C 403.533 425.240 491.287
C 403.618 426.008 487.861
C 405.955 426.087 485.320
C 408.925 427.090 482.659
C 409.825 426.517 479.926
C 410.825 425.901 476.167
C 411.934 425.743 473.393
C 413.082 424.930 470.003
C 414.830 423.670 467.586
C 415.722 422.047 464.998
C 416.342 419.770 462.718
C 417.337 417.484 460.580
C 417.879 414.813 458.193
C 418.530 412.538 455.835
C 419.141 409.994 454.031
C 420.414 406.242 453.696
C 420.778 403.475 451.824
C 421.542 400.965 449.859
C 423.108 398.390 448.868
C 424.677 394.968 448.049
C 424.475 391.982 448.959
C 424.419 388.515 448.949
C 425.065 385.343 449.908
C 424.836 381.502 450.079
C 424.891 378.253 450.694
C 426.749 375.343 452.870
C 426.895 372.671 453.656
C 426.227 369.134 455.785
C 426.079 366.324 456.888
C 426.486 363.050 457.939
C 427.019 360.174 459.584
C 426.594 357.471 461.491
C 424.826 354.930 462.921
C 423.646 352.463 464.874
C 422.084 350.200 466.560
C 420.991 347.670 468.795
C 419.350 345.239 470.358
C 418.525 342.887 472.290
C 417.985 340.806 475.231
C 417.035 337.968 476.534
C 416.715 336.424 479.676
C 414.247 336.400 483.338
C 411.886 334.945 485.283
C 411.977 333.418 487.666
C 411.531 330.371 489.135
C 411.649 326.543 490.043
C 410.282 324.090 491.446
C 407.229 323.013 493.197
C 405.629 320.383 494.234
C 405.032 318.190 496.957
C 404.038 315.861 499.161
C 403.132 313.357 501.151
C 401.849 311.985 503.921
C 400.983 310.049 506.495
C 399.679 308.330 509.190
C 398.799 306.315 511.598
C 398.117 304.398 514.128
C 397.586 302.591 516.837
C 398.227 299.782 518.838
C 399.309 297.485 521.163
C 399.661 295.153 523.799
C 399.218 293.157 526.655
C 400.051 291.344 528.909
C 401.177 287.704 530.262
C 402.240 285.641 533.016
C 403.464 283.619 535.742
C 404.529 282.024 538.293
C 405.561 280.039 541.011
C 406.624 278.334 543.550
C 409.399 277.121 545.510
C 412.368 276.446 546.787
C 414.995 276.543 548.417
C 417.496 276.847 550.739
C 419.921 274.962 553.127
C 423.091 275.286 554.716
C 425.963 275.884 556.818
C 428.691 276.265 558.596
C 431.826 277.037 560.628
C 434.344 276.992 561.857
C 437.510 277.688 562.378
C 440.977 278.197 562.849
C 444.029 280.240 562.741
C 446.502 281.865 562.505
C 449.524 283.937 562.725
C 452.032 285.639 562.741
C 455.385 286.269 560.340
C 458.574 287.525 558.950
C 460.155 290.598 558.140
C 462.899 292.479 557.360
C 464.902 294.286 555.972
C 467.040 295.676 553.849
C 467.712 298.389 551.519
C 470.555 299.619 549.414
C 472.797 302.080 548.149
C 473.796 303.492 545.064
C 476.390 304.655 542.961
C 476.306 307.360 540.512
C 477.180 309.765 538.022
C 478.486 310.693 535.488
C 479.820 312.331 532.983
C 480.111 314.009 529.460
C 479.061 316.149 526.768
C 479.264 317.093 523.886
C 478.333 318.396 520.865
C 478.183 321.004 518.685
C 476.214 320.551 514.824
C 475.479 321.283 510.834
C 472.307 322.043 509.165
C 470.697 323.143 506.647
C 468.053 323.236 504.149
C 466.441 323.098 501.623
C 463.975 323.040 499.168
C 461.145 323.039 497.831
C 458.142 323.879 496.216
C 455.737 322.755 493.416
C 453.242 322.288 490.591
C 450.113 320.902 490.188
C 447.310 318.340 489.192
C 444.382 317.308 488.408
C 441.138 316.739 487.415
C 438.261 315.381 486.472
C 435.924 313.092 485.821
C 433.102 311.261 485.683
C 430.094 310.021 486.151
C 427.087 307.747 484.909
C 423.864 306.741 484.350
C 422.022 303.641 485.848
C 420.098 300.248 486.278
C 417.759 298.929 488.305
C 415.051 297.159 489.575
C 413.396 294.724 491.054
C 411.877 291.932 492.355
C 409.687 289.686 493.905
C 408.640 287.698 496.230
C 406.165 286.195 498.542
C 405.840 283.331 500.689
C 405.242 279.507 502.240
C 406.124 277.304 505.289
C 405.875 275.678 507.996
C 406.068 273.400 510.473
C 406.457 271.589 513.207
C 408.086 268.965 515.501
C 410.134 267.451 517.250
C 412.206 265.998 519.019
C 413.657 264.347 521.552
C 414.378 263.356 525.129
C 417.600 262.018 526.438
C 419.428 260.111 528.724
C 421.905 260.286 530.955
C 425.271 259.014 532.431
C 426.820 258.308 535.772
C 428.948 257.231 537.810
C 431.905 257.247 539.384
C 434.941 257.452 540.776
C 437.246 258.448 543.231
C 440.614 258.048 543.881
C 444.319 256.718 545.071
C 446.963 257.728 545.843
C 450.402 259.160 547.120
C 453.136 259.795 548.155
C 456.458 261.092 549.026
C 459.598 261.853 548.808
C 462.340 263.463 548.713
C 464.809 265.520 548.051
C 467.438 267.282 547.171
C 470.007 269.683 546.299
C 472.552 271.755 545.671
C 474.734 273.773 544.546
C 476.580 275.473 541.462
C 478.684 277.819 540.294
C 481.076 279.790 539.230
C 483.351 280.856 537.293
C 485.674 282.376 534.622
C 485.486 283.976 531.940
C 486.135 286.196 529.358
C 486.530 287.352 526.210
C 487.008 289.837 523.306
C 487.253 291.570 520.500
C 487.577 291.246 516.445
C 487.652 292.481 513.946
C 486.397 294.178 510.336
C 486.076 295.546 507.660
C 486.263 296.877 504.468
C 486.042 297.611 501.201
C 484.947 298.729 498.256
C 483.231 300.812 496.172
C 481.539 302.240 493.644
C 479.730 303.903 491.554
C 477.912 305.190 488.792
C 476.169 307.064 486.671
C 474.712 308.204 484.118
C 472.692 308.540 481.106
C 471.685 310.348 478.580
C 469.568 310.117 475.782
C 466.774 311.641 474.614
C 464.143 312.693 472.468
C 461.479 311.892 469.403
C 459.858 315.580 467.794
C 456.407 316.673 465.716
C 453.365 318.306 462.657
C 453.142 318.399 458.423
C 452.025 319.686 455.680
C 452.834 318.064 452.903
C 453.376 314.792 450.030
C 455.209 312.971 447.722
C 457.015 309.777 445.226
C 458.115 305.556 443.034
C 459.659 304.645 439.133
C 458.438 300.674 435.278
C 457.059 300.737 432.452
C 453.608 301.708 429.902
C 452.278 303.462 427.514
C 451.443 303.582 424.068
C 450.372 304.230 420.954
C 449.464 305.115 417.881
C 447.824 304.789 414.982
C 446.723 304.885 411.834
C 445.138 304.867 408.767
C 444.075 305.126 405.695
C 443.158 305.184 402.582
C 442.326 305.008 399.394
C 442.949 305.681 396.008
C 443.833 305.654 392.681
C 443.952 305.665 389.146
C 443.201 305.515 385.718
C 443.782 305.243 382.777
C 445.160 306.792 379.306
C 445.887 306.336 375.809
C 446.768 305.820 372.348
C 447.465 305.140 369.309
C 448.158 304.655 365.891
C 448.875 304.065 362.789
C 451.284 302.989 360.329
C 453.946 301.880 358.721
C 456.069 300.079 357.374
C 457.875 297.735 355.647
C 459.962 296.992 352.449
C 462.577 294.896 351.243
C 464.741 292.367 349.848
C 466.878 290.237 348.567
C 469.281 287.549 347.321
C 471.416 286.128 346.191
C 474.211 284.413 346.035
C 477.338 282.784 345.773
C 479.944 280.490 346.978
C 482.095 278.745 348.046
C 484.591 276.237 349.023
C 486.703 274.271 349.949
C 490.366 274.344 351.944
C 493.532 273.379 353.595
C 494.718 271.163 356.101
C 497.211 269.486 357.729
C 499.148 268.443 359.818
C 501.455 268.122 362.181
C 502.182 267.355 365.663
C 505.187 266.946 367.861
C 507.214 265.276 370.267
C 508.648 265.845 373.449
C 511.425 265.552 375.619
C 511.458 265.076 379.238
C 512.468 264.580 382.626
C 514.150 265.082 385.056
C 515.733 265.036 387.924
C 516.547 265.872 391.659
C 515.805 266.231 395.159
C 516.508 267.243 397.938
C 516.097 268.389 401.132
C 516.019 267.838 404.489
C 515.104 271.087 407.245
C 515.202 273.195 410.787
C 512.422 274.537 412.760
C 511.278 275.715 415.489
C 509.308 277.913 417.617
C 508.372 280.011 419.545
C 506.589 282.244 421.531
C 504.187 283.852 422.734
C 501.543 285.055 424.707
C 500.077 288.271 426.253
C 498.420 291.043 428.254
C 495.749 293.185 427.869
C 493.725 296.470 427.143
C 491.274 298.528 427.264
C 488.492 300.459 427.864
C 486.183 302.842 427.889
C 484.480 305.584 427.048
C 482.116 307.808 426.153
C 479.335 309.275 425.197
C 477.124 312.555 424.858
C 474.335 314.538 424.845
C 472.744 316.425 421.819
C 471.373 319.206 419.416
C 468.883 319.590 417.185
C 466.292 320.875 415.256
C 464.773 322.229 412.666
C 463.487 323.920 409.967
C 461.407 325.241 407.482
C 460.199 325.577 404.502
C 457.545 325.960 401.945
C 457.218 326.853 398.479
C 456.929 328.898 394.856
C 457.438 328.413 391.057
C 456.845 328.026 387.970
C 456.839 328.139 384.600
C 456.883 327.695 381.328
C 458.353 327.777 377.775
C 460.165 327.256 375.327
C 461.984 326.670 372.902
C 463.065 325.935 369.814
C 463.094 324.275 366.416
C 466.103 323.567 364.335
C 467.645 323.068 361.241
C 469.472 320.882 359.500
C 472.569 319.982 357.326
C 473.397 318.026 354.237
C 475.145 316.982 351.850
C 477.611 315.183 350.469
C 480.162 313.333 349.343
C 481.634 310.451 347.980
C 484.777 309.412 346.998
C 488.275 308.636 344.980
C 490.459 306.680 344.873
C 493.217 303.882 344.606
C 495.491 302.018 344.052
C 498.253 299.601 344.012
C 501.184 298.298 344.458
C 503.562 296.403 345.392
C 505.735 294.600 347.064
C 508.162 293.105 348.697
C 510.421 291.148 350.745
C 512.656 289.294 352.396
C 514.668 287.883 354.411
C 516.865 288.003 357.723
C 518.757 286.398 359.990
C 520.964 284.926 361.914
C 523.413 284.692 363.917
C 526.002 284.558 366.767
C 526.174 285.071 369.849
C 527.022 284.831 373.202
C 527.935 285.796 376.306
C 528.648 285.604 380.086
C 529.242 285.974 383.318
C 530.547 288.608 386.148
C 530.990 289.206 388.836
C 530.339 290.511 392.755
C 530.421 291.229 395.690
C 531.117 292.149 398.956
C 531.538 293.669 401.917
C 530.984 294.952 404.945
C 529.472 295.166 407.995
C 528.196 296.129 410.950
C 526.668 296.683 413.737
C 525.350 297.929 416.786
C 523.857 298.328 419.728
C 522.861 299.454 422.500
C 521.566 301.613 425.133
C 520.883 302.105 428.287
C 519.542 304.579 430.395
C 520.618 306.126 434.615
C 517.064 307.730 434.272
C 518.683 311.465 436.646
C 515.706 314.748 435.989
C 512.373 318.544 435.046
C 512.343 321.434 435.442
C 512.434 324.687 435.492
C 510.969 326.738 436.181
C 509.838 329.504 436.030
C 508.098 332.771 437.425
C 509.022 336.904 436.883
C 507.538 339.406 434.671
C 504.421 341.302 433.694
C 501.714 342.707 432.989
C 498.056 344.372 431.817
C 495.170 345.009 430.569
C 492.883 346.452 428.050
C 489.153 346.281 426.846
C 486.202 347.198 426.896
C 484.239 346.690 425.438
C 481.396 345.734 423.902
C 477.540 345.966 421.543
C 475.358 347.339 420.716
C 473.669 347.008 418.226
C 471.366 346.933 415.701
C 468.292 347.986 414.334
C 467.036 348.887 411.494
C 466.385 351.824 410.088
C 467.852 353.057 404.351
C 467.618 355.956 405.141
C 467.088 358.627 405.689
C 465.375 362.783 408.659
C 466.162 366.485 409.100
C 466.410 371.186 408.385
C 468.120 373.019 410.907
C 468.083 376.145 413.249
C 468.046 376.364 416.861
C 470.117 379.514 417.865
C 473.924 382.577 419.109
C 474.712 378.478 423.217
C 477.530 376.403 425.683
C 478.466 377.329 427.129
C 480.870 377.798 429.444
C 479.467 379.461 433.061
C 479.636 377.656 435.483
C 480.495 377.985 438.887
C 481.877 377.623 441.565
C 481.649 373.303 443.458
C 482.642 370.620 446.043
C 484.279 367.806 447.666
C 485.487 365.620 449.874
C 486.005 363.366 451.831
C 488.310 359.979 452.973
C 487.960 357.793 453.632
C 489.508 357.840 457.917
C 488.911 356.041 462.524
C 491.271 354.807 465.082
C 493.051 354.139 469.013
C 492.737 351.889 469.941
C 493.732 350.057 473.276
C 490.852 349.231 476.512
C 491.727 348.797 479.272
C 492.326 348.026 481.619
C 491.093 346.753 485.540
C 490.026 346.010 489.344
C 489.532 346.675 492.512
C 490.699 347.594 496.669
C 491.822 347.159 499.094
C 492.518 345.017 502.978
C 492.879 342.888 505.035
C 492.628 341.825 508.815
C 492.011 342.587 511.415
C 494.367 342.257 514.470
C 493.863 339.313 517.938
C 496.464 338.257 520.853
C 498.645 337.277 523.413
C 501.319 335.594 526.579
C 502.819 333.373 529.368
C 504.662 335.401 533.740
C 507.486 335.715 535.807
C 509.623 335.599 538.151
C 512.779 337.402 541.087
C 513.447 338.122 543.944
C 513.294 339.969 546.707
C 510.714 340.326 549.870
C 508.793 338.870 552.883
C 506.163 337.287 554.753
C 503.114 335.296 556.823
C 501.135 330.847 556.570
C 498.751 328.287 557.827
C 498.236 325.657 560.989
C 499.187 321.618 561.033
C 498.312 318.638 564.425
C 496.446 316.883 565.728
C 494.891 314.937 567.729
C 493.985 313.397 569.917
C 492.681 310.077 571.254
C 491.896 308.846 575.042
C 490.077 306.294 576.840
C 492.928 301.841 577.912
C 493.524 297.946 578.015
C 495.250 292.661 576.286
C 499.952 290.953 577.541
C 502.785 289.084 578.866
C 503.352 286.124 581.286
C 505.821 284.768 582.178
C 508.250 282.775 582.504
C 507.932 277.346 582.067
C 510.065 274.296 584.638
C 513.948 271.520 582.126
C 516.033 269.586 583.869
C 518.896 265.702 583.241
C 521.042 261.964 581.738
C 523.962 260.064 583.688
C 527.261 258.976 586.144
C 529.846 257.587 588.395
C 531.841 256.169 590.082
C 532.303 253.726 592.224
C 535.311 252.009 596.006
C 537.796 250.282 599.062
C 538.992 245.890 598.844
C 540.811 243.367 600.249
C 543.811 241.711 602.341
C 544.348 238.818 603.724
C 545.537 235.650 605.294
C 546.441 232.315 605.025
C 546.503 229.491 605.670
C 547.381 225.957 606.664
C 544.538 223.323 602.812
C 544.041 220.161 603.887
C 540.851 217.356 603.472
C 543.265 212.324 604.431
C 541.383 208.457 603.791
C 541.213 205.930 599.662
C 541.490 202.547 599.482
C 543.263 198.680 597.175
C 544.734 195.957 598.085
C 546.092 192.819 600.360
C 549.069 190.025 599.542
C 549.512 188.736 604.041
C 552.705 187.884 604.870
C 555.946 186.165 606.403
C 559.241 186.283 606.946
C 562.217 185.068 608.600
C 564.013 184.164 611.648
C 567.936 184.807 613.118
C 569.103 185.119 615.788
C 571.496 186.901 618.977
C 573.634 186.040 620.830
C 573.817 183.978 623.857
C 575.470 182.407 626.171
C 577.351 182.715 629.162
C 579.121 182.384 631.995
C 581.069 181.910 634.647
C 581.911 182.124 637.879
C 583.427 182.268 640.847
C 584.558 182.277 644.109
C 586.123 182.278 646.970
C 587.704 182.527 649.794
C 589.276 183.034 652.651
C 592.216 183.492 654.507
C 594.940 184.660 656.259
C 597.380 185.503 658.676
C 599.171 186.078 661.643
C 601.347 187.237 663.370
C 605.191 187.287 664.624
C 607.737 188.797 666.674
C 610.320 190.417 668.603
C 612.438 192.004 670.387
C 614.898 193.505 672.410
C 617.111 195.036 674.210
C 619.643 197.592 674.474
C 621.735 200.096 673.966
C 623.017 202.903 673.759
C 624.117 206.126 674.128
C 627.113 208.418 675.080
C 628.447 211.666 674.483
C 629.444 215.134 674.402
C 630.536 218.218 674.192
C 631.497 221.895 673.868
C 632.819 224.328 673.435
C 633.732 227.087 671.910
C 634.947 229.943 670.216
C 634.570 232.813 667.952
C 634.278 235.037 666.008
C 633.889 238.095 664.016
C 633.566 240.526 662.234
C 634.378 241.630 658.294
C 634.647 243.494 655.110
C 632.616 245.374 652.888
C 632.179 247.563 650.301
C 631.409 248.851 647.665
C 631.007 249.615 644.461
C 628.737 249.813 641.624
C 628.807 250.999 638.072
C 627.583 252.799 635.253
C 626.548 252.219 631.922
C 626.560 253.210 628.527
C 623.933 252.819 626.023
C 622.015 252.928 623.013
C 621.595 252.685 620.055
C 620.566 252.776 616.946
C 618.928 251.564 613.606
C 616.325 250.132 611.579
C 615.344 248.936 608.962
C 613.507 247.036 606.795
C 610.957 246.720 604.564
C 610.106 242.872 602.705
C 608.779 240.282 599.783
C 606.484 237.442 600.075
C 604.549 235.296 598.736
C 603.018 232.035 598.219
C 602.171 229.365 597.150
C 600.859 226.188 596.601
C 599.422 223.459 597.135
C 597.140 220.799 597.356
C 596.766 217.009 596.737
C 595.769 213.418 596.001
C 595.490 210.465 597.755
C 596.347 206.884 599.116
C 595.817 203.987 600.374
C 594.715 200.945 601.541
C 594.483 197.850 602.716
C 595.348 194.908 604.027
C 595.626 192.135 605.917
C 595.349 189.849 608.262
C 595.836 186.101 609.478
C 595.165 183.150 611.076
C 597.157 181.495 613.998
C 599.277 179.019 616.181
C 599.515 178.090 619.407
C 599.913 176.266 622.339
C 601.405 175.006 624.992
C 603.261 173.580 627.505
C 604.344 172.078 630.474
C 605.799 171.927 633.357
C 606.160 171.000 636.927
C 608.709 170.865 639.457
C 611.925 169.783 641.881
C 614.534 171.289 644.300
C 616.077 172.062 646.955
C 618.382 172.724 649.325
C 620.389 173.869 651.684
C 623.654 175.253 653.175
C 626.094 177.061 653.749
C 628.491 178.923 654.311
C 630.837 180.738 655.876
C 632.350 182.960 658.535
C 635.147 185.377 658.058
C 637.874 187.192 659.270
C 639.069 190.291 659.609
C 641.888 192.934 659.168
C 643.517 195.697 661.108
C 645.634 197.917 661.769
C 647.138 200.881 661.350
C 648.496 203.869 660.700
C 648.908 207.330 661.129
C 650.891 209.844 659.837
C 653.896 212.520 658.990
C 654.310 215.207 657.888
C 654.769 218.916 656.645
C 655.578 221.664 655.784
C 656.065 224.992 654.314
C 656.847 227.318 652.200
C 656.706 229.803 650.219
C 655.996 231.950 647.841
C 655.602 233.950 645.265
C 654.618 236.183 642.588
C 653.933 238.407 640.191
C 653.084 240.065 637.615
C 652.191 240.182 633.743
C 651.013 241.898 631.104
C 650.309 243.715 628.469
C 650.271 244.548 625.409
C 649.794 245.163 621.636
C 648.071 244.096 619.252
C 646.203 243.920 616.337
C 645.104 242.784 613.353
C 642.895 242.409 610.220
C 641.247 241.619 607.464
C 641.340 239.268 604.129
C 640.076 238.337 601.824
C 637.689 236.029 599.282
C 636.108 234.778 597.030
C 634.754 233.547 594.089
C 633.728 231.744 591.453
C 631.982 229.700 589.479
C 629.169 228.155 588.324
C 626.906 226.086 586.950
C 624.420 224.299 585.936
C 622.202 221.943 584.478
C 619.558 220.271 583.356
C 617.657 218.225 581.893
C 616.159 215.183 580.562
C 613.884 213.740 578.718
C 612.859 210.523 577.739
C 612.022 207.914 576.523
C 609.441 205.118 574.335
C 609.380 200.365 573.557
C 607.160 197.775 572.326
C 603.649 197.239 570.448
C 601.275 196.216 567.351
C 600.334 195.949 563.042
C 596.833 194.905 561.732
C 594.725 193.513 559.595
C 593.543 194.304 556.714
C 591.626 193.645 554.311
C 589.460 192.006 551.133
C 589.212 192.591 547.895
C 588.109 191.267 544.439
C 586.646 192.171 541.202
C 586.383 190.398 538.187
C 588.839 190.761 535.205
C 586.696 191.274 530.919
C 586.051 192.394 527.932
C 586.317 193.047 525.110
C 587.586 194.186 521.849
C 587.617 191.488 518.938
C 584.556 188.140 517.650
C 582.815 186.571 516.209
C 579.791 185.155 515.863
C 577.211 185.015 515.447
C 573.322 183.319 511.923
C 570.772 181.152 509.837
C 567.811 179.517 510.305
C 564.607 178.723 512.201
C 561.915 178.121 511.556
C 559.385 177.650 509.385
C 554.465 178.100 508.609
C 552.938 181.780 507.614
C 550.974 183.249 504.695
C 550.931 185.077 501.148
C 549.758 185.714 497.931
C 549.656 186.099 495.066
C 546.855 186.443 492.397
C 546.816 191.350 490.566
C 544.175 193.518 489.706
C 543.036 195.587 488.370
C 541.230 196.202 485.715
C 539.506 197.563 483.619
C 535.090 197.620 483.615
C 533.692 201.990 484.013
C 531.515 204.039 480.980
C 528.809 203.773 477.063
C 525.833 202.804 475.696
C 525.420 205.086 471.350
C 523.367 205.673 468.552
C 520.355 206.902 465.830
C 516.199 208.268 465.738
C 513.998 209.262 462.884
C 510.291 208.787 460.567
C 506.272 210.208 461.763
C 503.954 210.281 459.219
C 500.779 208.921 455.622
C 497.878 208.726 454.274
C 495.547 210.541 452.966
C 492.047 211.481 455.339
C 489.201 211.417 456.029
C 486.555 210.405 456.750
C 485.050 207.482 455.431
C 483.534 205.397 453.782
C 480.068 203.988 452.278
C 478.180 200.442 451.955
C 476.169 198.087 452.095
C 476.220 195.282 450.886
C 474.423 192.020 449.563
C 473.846 190.063 445.483
C 472.075 188.542 443.493
C 471.890 184.725 441.660
C 470.397 181.394 439.832
C 466.505 181.320 441.381
C 464.067 178.591 441.837
C 460.280 177.817 443.804
C 460.041 174.881 445.804
C 457.337 173.740 449.104
C 453.641 172.114 449.554
C 452.844 170.364 451.152
C 450.333 169.505 452.868
C 447.183 169.445 455.138
C 446.591 166.226 458.098
C 445.849 164.317 461.746
C 441.791 162.466 461.591
C 439.164 160.698 464.474
C 435.776 160.092 465.955
C 432.487 161.300 468.145
C 429.272 160.278 470.924
C 425.514 160.472 471.475
C 422.682 159.202 472.015
C 418.057 158.002 472.000
C 415.895 155.270 474.042
C 415.041 153.829 476.041
C 414.283 150.590 479.080
C 414.399 147.211 479.358
C 412.388 144.128 479.928
C 410.179 141.286 482.005
C 407.384 138.823 483.719
C 406.425 136.128 482.822
C 405.604 130.895 481.169
C 406.259 128.296 482.476
C 407.272 125.043 482.339
C 407.388 121.474 482.558
C 405.905 117.357 482.499
C 405.719 113.684 485.798
C 407.760 111.647 488.499
C 407.240 110.616 492.979
C 404.155 108.168 495.907
C 404.253 106.555 498.886
C 404.524 104.009 501.052
C 404.951 100.959 502.645
C 403.401 97.838 505.016
C 402.752 93.772 506.063
C 403.013 91.583 506.817
C 402.831 89.530 509.344
C 401.672 87.863 511.981
C 400.711 85.167 514.108
C 403.028 80.622 514.038
C 404.845 76.416 514.196
C 406.866 75.717 514.065
C 408.989 74.200 513.805
C 412.710 72.835 513.748
C 415.838 72.125 515.603
C 419.433 72.367 517.031
C 421.768 69.702 517.679
C 425.844 67.229 516.549
C 427.637 64.746 517.730
C 431.528 64.342 516.659
C 433.154 61.344 517.031
C 434.876 59.148 517.399
C 434.961 55.010 516.336
C 437.471 52.250 516.357
N -32.361 -20.172 55.614
N 96.006 392.051 -39.923
N 411.210 522.318 186.887
N 327.995 528.460 73.539
N 305.653 293.484 344.145
N 211.990 267.860 403.897
N 264.939 197.699 322.281
N 346.659 403.111 398.015
N 203.398 426.815 369.151
N 394.224 388.088 480.145
N 443.651 291.720 522.313
N 487.020 296.880 385.027
N 620.861 213.101 633.457
