# Supplementary material for: Impact of DNA methylation on 3D genome structure
Source: Nat Commun. 2021 May 28;12:3243. doi: 10.1038/s41467-021-23142-8 (PMC8163762; doi:10.1038/s41467-021-23142-8)
Supplement: Supplementary file 7 — Supplementary Software 2 [file 41467_2021_23142_MOESM7_ESM.zip › Supplementary_Software2/test/output_pos/cartnucl_000000_000010.xyz]

2888
generated by Juergen Walther
C 0.000 0.000 0.000
C -0.391 0.619 3.476
C -1.092 1.184 7.256
C -2.211 0.866 11.052
C -2.817 1.516 14.208
C -3.158 0.266 17.395
C -2.944 0.481 20.630
C -3.834 -0.979 23.737
C -4.305 -1.925 26.923
C -4.875 -2.599 30.129
C -4.847 -4.488 32.891
C -5.365 -5.938 35.850
C -5.434 -7.605 38.872
C -5.933 -8.872 41.835
C -6.599 -10.285 44.681
C -7.399 -11.905 47.442
C -9.478 -12.410 50.221
C -11.830 -13.423 52.522
C -13.608 -14.718 55.293
C -14.590 -16.381 58.227
C -16.519 -17.555 60.217
C -19.208 -17.095 63.201
C -21.548 -18.596 65.490
C -24.011 -20.087 67.665
C -26.130 -21.618 69.495
C -28.405 -23.124 71.721
C -30.562 -24.594 73.636
C -33.945 -25.724 74.176
C -37.149 -26.481 73.928
C -39.830 -27.909 73.345
C -42.469 -30.052 72.922
C -45.886 -31.271 74.328
C -48.960 -32.751 73.307
C -51.775 -34.819 72.397
C -54.470 -36.505 71.598
C -57.440 -38.582 70.406
C -59.988 -39.592 69.826
C -62.683 -40.286 68.085
C -65.710 -40.843 66.345
C -67.655 -41.584 63.316
C -69.211 -42.038 60.829
C -71.189 -43.086 57.920
C -72.801 -43.799 55.455
C -75.052 -41.850 52.533
C -77.139 -41.089 49.576
C -77.218 -41.707 46.081
C -78.800 -41.784 43.054
C -79.612 -41.305 40.170
C -80.544 -39.978 37.275
C -79.610 -39.101 33.869
C -81.239 -37.699 30.803
C -82.044 -37.618 27.334
C -81.733 -35.472 24.540
C -83.165 -34.049 21.636
C -81.528 -33.082 18.520
C -80.858 -31.918 15.213
C -81.127 -30.039 12.892
C -81.158 -28.504 9.997
C -80.014 -26.107 7.124
C -77.670 -24.695 4.791
C -76.865 -22.541 2.803
C -74.874 -20.456 0.965
C -73.273 -19.688 -1.937
C -70.833 -16.090 -2.233
C -69.023 -12.877 -4.078
C -65.519 -11.814 -3.964
C -63.104 -10.104 -5.143
C -60.146 -7.986 -5.047
C -58.199 -5.713 -5.228
C -55.468 -3.561 -5.072
C -52.632 -2.443 -4.361
C -49.261 -1.459 -4.365
C -46.914 1.481 -3.509
C -44.232 4.147 -3.156
C -41.858 5.047 -0.827
C -40.092 7.014 2.077
C -37.680 8.100 3.881
C -34.763 9.155 5.367
C -32.486 10.532 7.350
C -31.112 12.080 9.966
C -29.239 12.952 12.624
C -27.108 13.012 15.126
C -24.997 15.064 17.789
C -22.359 15.929 19.790
C -22.207 15.937 23.692
C -21.859 17.029 27.444
C -20.699 15.751 30.332
C -19.213 15.341 33.448
C -18.972 15.072 36.723
C -18.951 15.127 40.157
C -18.173 14.696 43.541
C -18.493 13.486 46.522
C -17.344 12.033 49.731
C -18.607 11.396 53.035
C -19.860 11.716 56.999
C -22.154 10.010 59.597
C -23.138 8.318 62.087
C -24.716 7.137 64.822
C -26.350 5.522 67.194
C -29.311 4.699 69.508
C -32.109 3.873 70.527
C -34.909 3.003 71.493
C -37.393 1.524 73.192
C -39.198 -1.204 75.089
C -42.889 -1.685 75.280
C -45.755 -2.818 76.923
C -48.402 -4.823 76.580
C -52.234 -5.478 76.718
C -54.623 -8.101 77.930
C -57.390 -9.379 78.674
C -60.386 -10.712 77.990
C -63.341 -11.966 77.046
C -65.572 -14.544 76.202
C -68.893 -14.855 75.310
C -72.989 -15.219 75.235
C -75.151 -16.293 73.568
C -77.978 -17.985 71.411
C -80.421 -19.121 70.111
C -83.105 -20.393 67.954
C -85.592 -20.457 65.881
C -87.425 -21.024 63.343
C -88.720 -21.293 60.340
C -90.222 -21.229 57.420
C -91.430 -21.463 54.012
C -92.794 -21.767 50.978
C -93.745 -21.612 47.949
C -94.086 -19.575 44.552
C -94.832 -19.531 41.275
C -96.003 -19.405 38.217
C -97.221 -18.095 35.597
C -98.149 -16.333 32.299
C -96.787 -14.664 30.030
C -95.965 -13.340 26.933
C -95.194 -11.039 24.585
C -94.047 -9.553 21.222
C -92.997 -7.821 18.608
C -92.526 -4.047 17.129
C -91.580 -2.370 15.112
C -89.019 0.055 12.864
C -87.627 1.820 10.843
C -86.594 4.076 8.427
C -85.404 6.655 6.642
C -83.352 8.752 5.056
C -80.563 9.630 3.300
C -77.948 11.198 1.888
C -75.235 12.267 0.510
C -72.509 14.105 -0.826
C -69.768 15.109 -2.415
C -67.468 16.836 -3.707
C -64.867 19.319 -4.284
C -62.724 20.734 -6.301
C -60.298 23.279 -6.293
C -58.340 26.087 -7.054
C -54.650 26.795 -8.461
C -53.155 29.222 -8.867
C -50.763 30.650 -9.753
C -48.919 31.289 -12.194
C -47.132 32.806 -14.839
C -45.399 36.175 -17.175
C -44.117 38.541 -19.416
C -41.721 41.566 -20.800
C -39.262 43.050 -23.219
C -37.003 45.022 -24.535
C -35.335 46.387 -26.704
C -33.248 46.655 -29.571
C -30.348 46.521 -32.217
C -26.319 46.548 -33.206
C -23.013 48.170 -34.830
C -20.748 50.588 -36.420
C -18.413 51.215 -38.567
C -15.805 52.532 -40.656
C -12.247 52.532 -41.344
C -9.037 53.260 -41.825
C -5.939 54.550 -43.542
C -2.981 55.362 -45.853
C -0.468 56.704 -47.798
C 2.757 56.774 -50.033
C 5.573 57.897 -52.287
C 8.243 59.153 -54.586
C 10.476 59.991 -56.706
C 12.580 61.131 -59.133
C 15.033 62.117 -60.612
C 18.464 63.094 -61.791
C 21.351 62.425 -63.559
C 24.645 62.451 -64.483
C 27.665 60.890 -64.356
C 31.126 61.256 -64.988
C 34.502 61.593 -66.103
C 37.865 61.785 -67.515
C 40.578 61.451 -69.653
C 44.040 60.952 -70.689
C 47.203 58.515 -70.251
C 50.438 58.718 -70.319
C 52.375 56.932 -71.794
C 55.943 57.341 -69.612
C 59.480 58.375 -70.880
C 62.655 58.444 -71.001
C 66.028 59.439 -70.561
C 69.338 58.235 -71.319
C 72.229 56.545 -71.537
C 75.588 55.156 -70.837
C 78.755 53.370 -69.940
C 81.915 52.379 -69.473
C 85.291 50.460 -70.323
C 87.758 49.153 -68.442
C 90.746 49.448 -67.215
C 92.925 48.832 -64.981
C 96.083 45.969 -63.886
C 99.520 45.623 -62.701
C 100.542 45.690 -58.708
C 102.786 44.146 -57.072
C 103.544 43.816 -53.118
C 105.028 45.558 -50.933
C 106.699 44.921 -47.795
C 108.732 44.394 -45.317
C 111.756 44.363 -43.138
C 113.934 43.884 -40.647
C 116.610 42.066 -38.616
C 118.792 41.129 -37.396
C 121.095 40.898 -35.179
C 123.850 39.441 -32.350
C 126.680 37.879 -30.045
C 128.090 36.756 -26.307
C 130.781 35.891 -24.485
C 129.333 36.537 -20.088
C 131.135 35.869 -17.277
C 133.535 34.934 -15.102
C 135.027 34.895 -12.032
C 137.230 34.674 -8.999
C 138.163 34.565 -5.896
C 140.059 33.148 -2.972
C 141.838 32.888 -0.149
C 143.717 33.078 3.147
C 145.268 33.487 6.122
C 146.968 34.208 9.048
C 147.993 34.218 13.132
C 150.723 34.989 15.724
C 152.295 34.765 18.993
C 155.702 35.960 21.348
C 157.453 37.219 23.889
C 158.473 37.948 26.845
C 159.258 37.778 29.765
C 160.342 39.506 33.309
C 161.242 41.528 36.111
C 162.656 43.368 38.249
C 163.239 45.409 39.930
C 165.409 48.095 41.124
C 166.686 49.807 43.461
C 168.045 51.964 45.781
C 169.200 52.511 48.804
C 170.455 54.528 50.845
C 171.829 56.760 53.820
C 172.934 57.000 56.777
C 174.270 57.168 60.051
C 175.489 56.189 63.175
C 177.540 56.388 66.632
C 178.650 57.663 70.157
C 180.253 58.232 73.516
C 181.232 58.139 76.502
C 181.532 57.832 79.844
C 183.346 57.719 82.807
C 184.430 58.167 86.323
C 184.225 58.942 90.310
C 182.693 59.334 94.189
C 183.046 58.614 96.820
C 183.125 57.332 99.709
C 183.394 56.294 102.814
C 183.838 55.509 105.962
C 184.498 54.109 109.011
C 185.169 53.302 112.407
C 186.339 52.882 115.662
C 186.494 51.123 118.002
C 185.795 52.537 122.060
C 186.408 51.796 125.745
C 185.905 51.648 129.456
C 187.846 51.897 132.582
C 190.358 50.566 135.373
C 192.664 47.212 137.671
C 194.576 45.677 140.385
C 195.808 44.510 142.942
C 197.642 42.802 145.334
C 198.962 40.954 147.786
C 201.620 40.658 149.895
C 203.683 39.442 151.543
C 203.098 37.911 155.705
C 203.815 35.380 158.406
C 205.705 34.671 160.952
C 206.687 35.599 164.231
C 207.940 35.945 167.326
C 209.443 36.283 170.272
C 209.575 36.562 173.605
C 210.344 37.163 176.794
C 210.822 37.417 180.204
C 211.723 37.934 183.295
C 212.511 38.674 186.356
C 213.148 39.622 189.452
C 215.094 41.351 191.803
C 216.496 43.577 194.022
C 217.741 45.312 196.843
C 218.510 46.421 200.086
C 219.463 48.356 202.185
C 222.465 50.276 204.095
C 223.494 52.668 206.583
C 224.512 55.185 208.959
C 225.181 57.446 211.109
C 226.147 59.788 213.554
C 226.922 62.051 215.737
C 227.634 65.508 216.478
C 228.115 68.773 216.382
C 227.718 71.840 216.444
C 226.864 75.103 217.046
C 228.007 78.508 218.542
C 227.471 82.015 218.236
C 226.465 85.478 218.381
C 225.761 88.680 218.410
C 224.648 92.328 218.312
C 224.514 95.122 218.154
C 224.020 98.095 216.852
C 223.750 101.324 215.439
C 222.224 103.794 213.186
C 221.070 105.727 211.252
C 219.395 108.321 209.267
C 218.081 110.397 207.491
C 218.725 112.171 203.771
C 218.406 114.225 200.711
C 216.023 114.988 198.194
C 214.856 116.884 195.602
C 213.899 117.850 192.890
C 213.608 118.624 189.677
C 212.010 117.905 186.488
C 211.937 119.319 183.021
C 210.355 120.500 180.057
C 210.270 119.820 176.588
C 210.231 121.023 173.262
C 208.602 119.583 170.330
C 207.369 118.991 167.033
C 207.565 118.878 164.043
C 207.098 118.746 160.803
C 206.849 117.217 157.210
C 205.727 114.859 154.737
C 205.917 113.610 151.972
C 205.703 111.271 149.489
C 204.060 109.907 146.840
C 205.665 106.403 144.806
C 206.351 103.828 141.660
C 205.910 100.194 141.503
C 205.630 97.510 139.814
C 206.164 94.005 138.989
C 207.032 91.416 137.750
C 207.710 88.101 136.934
C 207.891 84.985 137.167
C 207.375 81.519 136.946
C 209.171 78.183 136.217
C 210.358 74.702 135.266
C 211.452 71.873 136.901
C 213.885 69.148 138.340
C 214.810 66.288 139.444
C 215.349 63.015 140.355
C 216.640 60.152 141.426
C 218.745 57.977 142.827
C 220.188 55.577 144.697
C 220.845 53.251 146.924
C 223.078 50.208 148.153
C 223.867 47.192 149.565
C 225.999 46.524 152.768
C 228.779 45.308 155.254
C 229.017 44.306 158.457
C 229.908 42.662 161.387
C 231.450 42.095 164.243
C 233.404 41.595 167.023
C 234.689 40.576 170.114
C 235.576 40.905 173.205
C 235.867 39.932 176.769
C 237.709 40.884 179.706
C 240.626 41.394 182.641
C 241.658 43.777 185.502
C 242.158 44.957 188.398
C 243.393 46.471 191.146
C 244.123 48.240 193.837
C 245.898 50.961 195.898
C 246.888 53.705 196.917
C 247.815 56.474 197.919
C 248.584 59.070 199.897
C 248.285 61.460 202.812
C 249.397 65.017 202.869
C 250.532 67.850 204.567
C 249.828 71.060 205.155
C 250.833 74.817 205.254
C 250.445 77.801 207.490
C 250.934 80.715 208.545
C 250.666 84.053 208.438
C 250.298 87.359 208.080
C 248.735 90.456 208.624
C 249.231 93.756 207.737
C 250.430 97.681 207.470
C 249.498 100.287 206.496
C 248.079 103.795 205.406
C 247.409 106.633 204.740
C 246.249 109.858 203.427
C 245.960 112.458 201.516
C 244.796 114.695 199.577
C 243.395 116.391 197.142
C 242.363 118.149 194.566
C 240.729 119.806 191.790
C 239.311 121.583 189.342
C 238.082 122.813 186.681
C 237.821 122.854 182.714
C 236.296 123.969 179.934
C 235.111 125.416 177.243
C 235.068 126.424 174.236
C 234.875 127.093 170.447
C 234.343 125.542 167.782
C 233.290 124.724 164.582
C 233.400 123.503 161.435
C 232.200 122.362 157.958
C 231.636 121.124 154.944
C 233.437 119.536 151.645
C 233.205 118.331 149.140
C 232.804 115.399 146.185
C 232.470 113.752 143.673
C 232.412 112.314 140.523
C 232.890 110.531 137.722
C 232.802 108.097 135.443
C 231.443 105.442 133.789
C 230.853 102.654 132.010
C 229.875 99.949 130.549
C 229.486 96.951 128.690
C 228.332 94.273 127.097
C 228.043 91.703 125.294
C 228.604 88.487 123.677
C 227.736 86.272 121.441
C 228.734 83.118 120.251
C 229.017 79.718 118.571
C 229.893 76.547 116.656
C 232.445 73.824 114.969
C 233.703 71.784 112.118
C 234.514 69.387 109.655
C 236.087 66.238 107.799
C 237.362 64.382 105.736
C 242.449 64.657 104.168
C 244.457 62.816 102.304
C 246.387 61.356 100.627
C 248.340 58.002 100.057
C 249.918 55.114 97.400
C 251.540 52.604 96.164
C 253.679 50.534 94.636
C 255.863 47.588 94.699
C 257.414 45.198 93.695
C 260.362 44.320 92.205
C 263.053 42.707 91.787
C 264.211 39.289 90.327
C 267.512 36.893 89.220
C 269.557 34.516 90.399
C 271.810 32.081 91.759
C 272.393 30.177 93.225
C 273.810 27.743 95.174
C 275.180 26.451 96.724
C 276.440 24.378 98.722
C 278.411 22.055 99.672
C 281.129 19.442 99.724
C 283.067 16.999 101.378
C 283.963 13.736 103.183
C 284.001 10.616 105.399
C 284.934 7.297 107.389
C 286.555 4.571 108.160
C 288.950 2.113 108.792
C 291.762 0.092 109.808
C 294.006 -2.117 110.354
C 295.061 -4.898 111.619
C 297.614 -6.989 112.957
C 299.519 -9.116 114.622
C 302.929 -10.522 113.606
C 304.364 -13.772 114.348
C 306.351 -16.167 114.337
C 307.795 -19.680 113.955
C 309.043 -23.144 114.593
C 310.013 -27.189 115.548
C 311.407 -30.255 115.941
C 313.933 -33.432 117.156
C 315.801 -35.977 116.738
C 318.685 -38.311 116.227
C 321.044 -40.439 116.401
C 323.180 -43.085 117.282
C 325.906 -44.990 117.141
C 328.664 -47.987 117.826
C 329.592 -50.528 116.511
C 330.458 -53.783 115.999
C 332.051 -56.260 115.594
C 333.063 -59.098 114.979
C 334.747 -62.076 114.938
C 337.258 -65.189 114.336
C 340.327 -67.607 112.511
C 341.165 -71.339 112.148
C 342.278 -74.976 112.523
C 343.598 -77.613 112.133
C 344.605 -81.101 112.077
C 346.528 -83.703 110.863
C 345.180 -87.030 111.277
C 346.735 -90.406 110.751
C 347.467 -94.019 110.338
C 347.348 -97.878 109.504
C 348.113 -101.872 109.124
C 346.855 -104.952 108.781
C 345.764 -108.243 108.165
C 347.855 -111.440 107.981
C 347.303 -114.145 108.222
C 345.924 -117.142 106.956
C 343.261 -119.156 107.568
C 341.086 -121.592 106.608
C 337.957 -123.372 105.285
C 335.979 -126.090 105.340
C 334.973 -129.251 104.953
C 333.261 -132.009 106.725
C 332.545 -135.504 106.569
C 332.583 -138.947 106.939
C 331.247 -142.051 106.760
C 329.514 -145.259 106.281
C 328.630 -148.551 107.076
C 328.007 -151.269 108.096
C 326.867 -154.487 107.928
C 325.172 -157.324 108.931
C 322.733 -160.252 109.198
C 321.185 -162.872 108.057
C 320.698 -165.768 107.164
C 319.321 -167.871 107.131
C 318.226 -170.744 108.121
C 317.453 -173.933 110.671
C 316.074 -177.394 110.837
C 313.216 -179.433 111.251
C 310.879 -181.681 110.551
C 308.929 -184.920 110.207
C 307.517 -187.826 109.080
C 305.387 -189.753 108.690
C 304.390 -193.319 107.238
C 303.899 -195.697 106.388
C 302.878 -198.501 105.468
C 301.948 -201.935 104.676
C 301.789 -205.448 105.359
C 300.730 -209.005 106.767
C 300.569 -212.188 107.065
C 299.749 -214.458 108.027
C 299.403 -217.816 108.629
C 298.934 -220.822 108.586
C 298.821 -224.274 108.359
C 297.340 -228.380 107.373
C 297.904 -231.758 106.647
C 297.089 -235.051 108.132
C 296.952 -238.071 108.697
C 296.120 -241.633 109.604
C 295.775 -245.042 110.831
C 296.448 -248.189 112.175
C 297.230 -251.814 112.626
C 296.997 -254.769 113.201
C 295.812 -257.370 115.933
C 294.379 -260.350 117.116
C 295.231 -263.287 118.207
C 294.714 -267.376 118.785
C 294.318 -270.881 119.429
C 294.481 -274.478 120.179
C 294.462 -277.414 121.131
C 293.480 -281.092 120.428
C 293.520 -284.743 120.404
C 293.917 -288.028 119.862
C 291.394 -291.592 120.789
C 291.078 -294.391 120.670
C 291.158 -297.097 117.919
C 290.156 -300.700 118.485
C 288.679 -303.762 119.197
C 287.336 -306.492 119.008
C 286.568 -310.067 118.165
C 285.009 -313.556 118.013
C 283.864 -316.755 117.339
C 282.680 -320.004 117.963
C 281.686 -323.820 116.628
C 280.143 -326.567 115.983
C 277.510 -328.565 115.540
C 276.625 -331.129 116.607
C 276.484 -334.384 114.159
C 275.047 -337.151 115.197
C 274.605 -340.421 116.411
C 272.595 -342.771 117.032
C 270.784 -346.014 117.515
C 269.448 -349.549 118.204
C 268.737 -353.289 120.039
C 268.669 -356.336 121.162
C 266.843 -359.373 121.313
C 265.621 -362.470 121.740
C 264.444 -365.498 122.446
C 263.241 -368.538 121.726
C 261.758 -371.525 121.676
C 260.551 -374.734 121.269
C 259.173 -377.688 121.367
C 257.592 -380.522 121.376
C 255.804 -383.293 121.243
C 253.450 -385.505 122.609
C 250.665 -387.316 123.513
C 248.188 -389.777 124.081
C 246.202 -392.673 124.045
C 243.739 -394.334 124.531
C 241.306 -396.367 127.040
C 238.294 -398.282 127.524
C 235.194 -400.056 128.033
C 232.410 -401.600 128.249
C 229.459 -403.472 128.680
C 226.662 -405.074 128.991
C 223.123 -404.997 129.681
C 220.007 -404.139 130.355
C 217.053 -403.249 130.129
C 213.768 -402.684 129.334
C 210.060 -403.435 130.241
C 206.789 -402.046 130.003
C 203.444 -400.963 129.191
C 200.376 -399.926 128.686
C 196.922 -398.539 127.844
C 194.287 -397.590 127.915
C 191.807 -395.439 127.943
C 189.107 -393.174 128.231
C 187.396 -390.010 127.482
C 186.102 -387.386 126.979
C 184.200 -384.396 126.025
C 182.729 -381.837 125.335
C 182.054 -378.081 127.020
C 180.945 -374.603 127.620
C 180.962 -371.437 126.016
C 179.889 -368.212 125.669
C 179.738 -365.186 125.503
C 179.899 -361.926 126.099
C 181.512 -358.753 125.342
C 181.125 -355.140 126.249
C 180.850 -351.657 125.557
C 182.476 -348.614 126.335
C 182.252 -345.199 127.226
C 184.485 -342.453 126.333
C 185.999 -339.241 125.964
C 186.940 -336.560 126.920
C 187.982 -333.477 127.301
C 190.460 -330.510 127.904
C 193.436 -328.575 127.329
C 195.405 -326.411 128.157
C 198.349 -324.701 128.461
C 200.431 -322.193 127.485
C 204.332 -321.698 129.361
C 207.672 -319.678 130.691
C 211.211 -320.415 130.101
C 214.267 -319.516 130.116
C 217.851 -319.858 130.647
C 220.666 -319.653 131.658
C 224.064 -319.987 132.335
C 226.986 -321.107 132.273
C 230.385 -321.718 131.636
C 233.758 -322.435 133.368
C 237.342 -322.825 134.562
C 239.580 -325.403 135.034
C 241.748 -328.124 136.853
C 244.167 -330.174 137.298
C 247.043 -332.058 137.396
C 249.467 -334.176 138.201
C 251.124 -336.625 139.746
C 252.877 -339.394 140.517
C 254.475 -342.265 140.443
C 257.010 -344.827 142.107
C 259.495 -347.170 142.330
C 259.200 -350.877 143.520
C 259.620 -354.245 145.488
C 259.681 -357.545 144.832
C 260.423 -360.940 144.840
C 260.139 -364.143 145.556
C 259.805 -367.367 146.692
C 259.894 -370.844 147.073
C 258.696 -373.847 147.147
C 258.628 -377.486 146.451
C 256.858 -380.426 147.520
C 255.492 -383.771 149.602
C 252.385 -386.034 149.992
C 250.433 -388.520 149.791
C 248.188 -390.970 150.356
C 245.723 -393.165 150.464
C 242.502 -394.793 151.796
C 239.564 -395.243 152.642
C 236.608 -395.654 153.434
C 233.548 -396.972 153.809
C 230.444 -398.932 152.902
C 226.993 -398.302 154.161
C 223.777 -399.394 154.976
C 220.545 -398.870 154.327
C 216.893 -398.196 155.483
C 213.410 -399.340 154.699
C 210.308 -399.644 155.062
C 207.139 -398.559 155.020
C 204.073 -397.222 154.945
C 200.977 -396.462 153.472
C 198.048 -394.866 154.367
C 194.333 -393.858 155.814
C 192.121 -391.996 155.315
C 189.086 -389.650 154.427
C 186.560 -388.077 154.115
C 183.854 -385.671 153.518
C 181.899 -383.114 153.880
C 180.315 -380.400 153.387
C 179.395 -377.313 152.762
C 178.448 -374.176 152.534
C 177.664 -370.722 151.770
C 176.671 -367.596 151.136
C 176.257 -364.474 150.710
C 177.332 -360.725 151.488
C 177.069 -357.446 150.800
C 176.455 -354.248 150.435
C 176.330 -351.179 151.229
C 176.751 -347.441 152.061
C 178.995 -345.263 152.150
C 180.695 -342.251 151.917
C 182.745 -339.706 152.769
C 184.836 -336.487 152.447
C 186.879 -333.892 152.613
C 189.292 -331.754 155.114
C 191.153 -329.708 155.470
C 194.802 -327.675 155.682
C 197.092 -325.716 155.917
C 199.354 -323.184 156.595
C 201.842 -321.210 157.680
C 204.817 -319.748 158.048
C 207.853 -318.590 157.014
C 211.039 -317.554 156.748
C 214.062 -316.688 156.031
C 217.467 -315.690 155.968
C 220.505 -314.648 155.115
C 223.482 -313.610 155.158
C 227.010 -313.147 155.935
C 229.778 -311.459 155.551
C 233.120 -311.488 156.644
C 237.231 -310.666 157.692
C 240.558 -310.302 156.886
C 244.116 -309.751 157.097
C 247.168 -310.506 157.048
C 250.248 -311.015 157.984
C 253.880 -310.048 157.415
C 256.949 -309.945 157.828
C 259.875 -310.566 157.623
C 262.595 -310.372 158.874
C 265.274 -309.886 159.618
C 268.782 -310.872 158.361
C 272.063 -310.684 157.642
C 275.001 -310.731 158.406
C 278.320 -310.102 159.200
C 281.307 -310.059 159.945
C 284.548 -309.714 161.459
C 287.140 -309.492 162.685
C 290.130 -307.084 162.175
C 293.569 -306.172 162.030
C 296.715 -304.530 162.293
C 300.099 -305.149 161.495
C 303.819 -306.620 162.489
C 307.240 -306.224 163.191
C 310.631 -307.638 163.390
C 313.184 -309.419 163.959
C 315.702 -309.089 166.135
C 318.650 -308.933 167.100
C 321.190 -309.115 168.975
C 325.327 -306.405 168.870
C 327.694 -305.386 170.848
C 330.962 -306.000 172.080
C 333.990 -306.033 173.530
C 336.853 -306.050 175.219
C 340.182 -306.073 175.562
C 343.352 -306.383 176.553
C 346.735 -306.352 177.243
C 349.792 -306.576 178.354
C 352.842 -307.034 179.366
C 355.951 -307.705 180.246
C 358.291 -309.122 182.441
C 360.569 -311.080 184.123
C 363.421 -312.513 185.647
C 366.679 -313.326 186.677
C 368.845 -315.032 187.884
C 370.694 -316.601 191.120
C 373.274 -318.728 192.457
C 375.752 -320.989 193.786
C 378.010 -323.035 194.735
C 380.547 -325.120 196.004
C 382.830 -327.158 197.062
C 383.765 -330.496 198.058
C 383.868 -333.720 198.764
C 384.169 -336.793 198.589
C 385.050 -340.052 198.005
C 386.707 -343.253 199.470
C 386.680 -346.802 199.168
C 387.129 -350.303 198.420
C 387.427 -353.534 197.948
C 387.654 -357.245 197.093
C 387.699 -360.046 197.149
C 386.642 -363.133 196.793
C 385.478 -366.470 196.672
C 383.502 -369.195 195.198
C 381.785 -371.339 194.075
C 380.094 -374.179 192.478
C 378.553 -376.463 191.215
C 374.933 -378.462 191.769
C 372.050 -380.753 191.421
C 369.746 -381.857 188.957
C 367.371 -384.013 187.781
C 364.798 -385.239 186.741
C 361.671 -386.267 186.323
C 358.546 -385.894 184.497
C 355.198 -387.563 184.326
C 352.428 -389.063 182.664
C 348.931 -388.649 182.332
C 345.707 -390.095 182.188
C 342.789 -388.988 180.296
C 339.541 -388.725 178.837
C 336.545 -388.821 178.853
C 333.339 -388.961 178.192
C 329.670 -387.722 177.629
C 327.113 -385.633 176.203
C 324.261 -384.583 176.145
C 321.638 -382.454 175.624
C 319.008 -381.402 173.738
C 316.638 -377.960 174.971
C 313.283 -375.585 175.291
C 312.900 -372.010 174.586
C 311.048 -369.483 174.019
C 309.949 -366.021 174.256
C 308.480 -363.479 174.865
C 307.393 -360.196 175.258
C 307.396 -357.066 175.231
C 306.966 -353.667 174.458
C 305.895 -350.282 175.968
C 304.631 -346.810 176.849
C 305.992 -343.801 177.831
C 307.082 -340.821 180.143
C 307.924 -337.832 180.925
C 308.568 -334.472 181.281
C 309.355 -331.458 182.425
C 310.466 -329.050 184.447
C 312.070 -326.427 185.821
C 314.083 -323.904 186.439
C 314.954 -320.636 188.517
C 316.101 -317.478 189.169
C 319.110 -316.434 191.429
C 321.327 -314.855 194.254
C 324.431 -313.604 194.603
C 327.177 -311.692 195.542
C 329.885 -310.814 197.201
C 332.496 -309.980 199.271
C 335.422 -308.652 200.655
C 338.468 -308.691 201.740
C 341.930 -307.440 202.165
C 344.805 -308.046 204.235
C 347.582 -308.142 207.344
C 350.532 -310.232 208.705
C 353.467 -311.159 209.453
C 356.231 -312.380 210.948
C 358.988 -313.892 211.955
C 361.120 -316.328 214.034
C 362.265 -318.917 215.273
C 363.398 -321.536 216.450
C 365.501 -323.922 217.513
C 368.589 -326.104 217.552
C 368.825 -329.565 218.915
C 370.643 -332.183 220.344
C 371.497 -335.380 219.905
C 371.796 -339.043 221.177
C 374.255 -341.873 221.131
C 375.478 -344.662 221.885
C 375.623 -348.009 221.849
C 375.520 -351.350 221.696
C 376.376 -354.496 220.391
C 375.692 -357.812 221.068
C 375.626 -361.657 222.525
C 374.898 -364.384 221.726
C 374.146 -368.050 220.499
C 373.723 -370.968 219.996
C 372.713 -374.352 218.994
C 371.011 -377.099 218.780
C 369.309 -379.546 217.669
C 367.091 -381.508 216.255
C 364.714 -383.516 215.204
C 362.167 -385.480 213.536
C 359.943 -387.523 212.108
C 357.456 -389.026 210.820
C 353.526 -389.379 210.335
C 350.931 -390.795 208.736
C 348.427 -392.513 207.505
C 345.506 -393.742 207.360
C 341.792 -394.701 206.998
C 339.064 -393.390 206.205
C 335.887 -392.884 204.915
C 332.662 -391.895 204.758
C 329.194 -391.097 203.282
C 326.143 -390.126 202.460
C 322.634 -388.670 203.952
C 320.071 -387.672 203.492
C 316.949 -385.001 202.714
C 314.353 -383.570 202.121
C 311.120 -382.377 201.781
C 308.177 -380.777 201.969
C 305.743 -378.531 201.579
C 303.996 -376.102 199.942
C 302.066 -373.499 199.054
C 300.484 -370.981 197.805
C 298.447 -368.161 197.099
C 296.746 -365.691 195.667
C 294.789 -363.287 195.094
C 292.919 -360.170 195.332
C 290.593 -358.189 194.182
C 289.125 -355.072 194.884
C 288.485 -351.162 194.593
C 287.279 -348.644 193.648
C 284.818 -346.181 192.791
C 283.293 -344.173 192.278
C 280.820 -342.298 190.523
C 277.848 -340.709 190.409
C 274.780 -339.653 191.155
C 272.440 -337.502 189.858
C 268.595 -337.242 189.467
C 264.919 -336.311 190.685
C 262.582 -334.022 191.496
C 260.395 -332.772 193.363
C 258.133 -332.185 195.717
C 255.440 -331.068 196.509
C 253.468 -327.941 197.337
C 252.305 -325.640 198.812
C 250.297 -323.503 199.527
C 247.630 -321.357 200.708
C 245.310 -319.046 201.135
C 242.978 -316.744 202.581
C 241.114 -313.509 202.929
C 239.923 -310.682 205.264
C 237.814 -308.593 207.745
C 235.792 -306.797 209.739
C 234.042 -304.274 210.088
C 231.151 -302.734 210.786
C 227.286 -301.786 210.364
C 224.187 -301.265 212.654
C 221.483 -299.624 214.011
C 218.184 -298.610 215.143
C 216.461 -299.087 217.996
C 214.521 -299.877 220.363
C 213.094 -300.958 223.271
C 210.488 -301.778 225.171
C 208.447 -302.929 227.821
C 207.447 -305.781 230.141
C 205.130 -306.575 232.181
C 202.360 -308.653 232.947
C 200.234 -309.852 235.213
C 198.028 -311.264 237.349
C 195.648 -312.948 239.257
C 192.138 -314.709 240.046
C 189.530 -316.849 241.211
C 186.563 -317.547 243.698
C 184.647 -319.206 246.284
C 183.012 -321.525 248.883
C 181.694 -323.923 250.766
C 179.494 -325.925 251.813
C 177.746 -327.191 253.352
C 174.800 -327.245 254.395
C 174.511 -329.770 257.597
C 172.261 -332.063 259.038
C 169.584 -334.703 259.805
C 167.190 -336.768 261.027
C 164.195 -338.849 262.771
C 161.355 -341.269 262.536
C 158.842 -343.666 263.767
C 156.335 -345.921 264.035
C 153.544 -348.121 263.157
C 151.397 -350.674 264.131
C 149.924 -353.299 264.996
C 148.228 -356.367 265.160
C 146.158 -359.066 265.595
C 144.011 -361.692 265.678
C 143.097 -364.153 267.682
C 141.360 -366.377 269.775
C 140.242 -369.459 271.698
C 138.608 -372.687 274.406
C 136.623 -373.849 277.619
C 132.316 -375.293 278.019
C 130.923 -377.078 281.317
C 128.835 -378.481 283.464
C 126.097 -379.362 285.407
C 123.233 -382.046 287.159
C 120.687 -383.896 288.783
C 119.044 -384.906 291.975
C 118.012 -387.799 293.881
C 116.660 -387.766 297.591
C 116.371 -389.459 300.889
C 115.762 -389.769 303.980
C 113.919 -390.258 306.784
C 113.508 -389.705 310.258
C 112.835 -389.494 313.613
C 112.985 -390.178 316.733
C 111.895 -390.337 320.191
C 112.837 -390.346 323.573
C 112.293 -391.123 326.557
C 111.358 -391.879 329.764
C 112.665 -393.677 331.820
C 112.264 -394.755 335.034
C 112.072 -395.104 338.385
C 112.775 -394.906 341.939
C 113.193 -395.100 345.010
C 113.840 -396.201 348.488
C 116.930 -398.004 351.235
C 118.295 -398.792 353.810
C 118.806 -399.498 356.696
C 119.020 -400.485 360.407
C 119.058 -400.990 363.533
C 116.319 -402.447 366.836
C 117.189 -403.563 370.100
C 116.645 -403.123 373.448
C 115.482 -404.417 377.186
C 115.420 -405.415 380.159
C 114.913 -406.601 383.508
C 115.676 -408.176 387.035
C 116.622 -407.467 391.315
C 117.457 -408.318 394.649
C 116.361 -407.700 398.151
C 115.260 -407.463 401.827
C 115.135 -408.295 405.163
C 114.583 -408.298 408.458
C 114.306 -411.297 410.975
C 113.733 -411.676 414.405
C 113.449 -411.282 417.626
C 112.982 -410.885 420.423
C 111.539 -409.330 423.748
C 110.290 -409.036 427.095
C 109.119 -408.386 430.115
C 107.412 -406.798 433.862
C 105.959 -406.824 436.646
C 104.299 -407.668 438.556
C 102.262 -406.835 440.946
C 101.405 -407.265 444.361
C 100.178 -407.221 447.485
C 98.707 -407.245 450.466
C 98.565 -406.883 453.791
C 97.859 -406.977 457.049
C 97.371 -406.640 460.450
C 96.521 -406.696 463.598
C 95.825 -406.952 466.758
C 95.314 -407.374 469.991
C 93.676 -408.936 472.670
C 92.667 -410.903 475.309
C 91.710 -412.248 478.437
C 91.097 -412.821 481.848
C 90.477 -414.448 484.304
C 87.845 -416.476 486.607
C 87.227 -418.480 489.535
C 86.646 -420.625 492.377
C 86.365 -422.503 494.942
C 85.802 -424.456 497.817
C 85.416 -426.349 500.415
C 85.341 -429.664 501.835
C 85.472 -432.916 502.391
C 86.428 -435.783 503.048
C 87.858 -438.649 504.266
C 87.335 -441.844 506.423
C 88.515 -445.183 506.803
C 90.140 -448.303 507.608
C 91.423 -451.250 508.255
C 93.192 -454.576 508.857
C 93.842 -457.273 509.248
C 94.902 -460.300 508.548
C 95.791 -463.638 507.794
C 97.790 -466.176 506.044
C 99.319 -468.205 504.508
C 101.481 -470.784 503.043
C 103.190 -472.889 501.687
C 102.956 -475.448 498.401
C 103.708 -477.968 495.800
C 106.239 -478.757 493.440
C 107.786 -480.876 491.251
C 108.957 -482.163 488.766
C 109.447 -483.487 485.763
C 110.946 -483.125 482.467
C 111.346 -485.156 479.346
C 113.176 -486.583 476.644
C 113.200 -486.595 473.108
C 113.524 -488.400 470.084
C 114.915 -487.288 466.898
C 116.081 -487.139 463.526
C 115.925 -487.655 460.577
C 116.422 -488.078 457.366
C 116.454 -487.266 453.539
C 117.168 -485.274 450.631
C 116.804 -484.651 447.678
C 116.630 -482.847 444.780
C 118.044 -481.750 441.885
C 115.859 -479.073 439.230
C 114.770 -477.339 435.652
C 114.535 -473.790 434.776
C 114.347 -471.485 432.586
C 113.190 -468.371 431.098
C 111.883 -466.282 429.390
C 110.621 -463.376 427.949
C 109.863 -460.363 427.568
C 109.734 -456.973 426.660
C 107.367 -454.236 425.321
C 105.576 -451.291 423.725
C 103.947 -448.448 424.791
C 101.026 -445.991 425.708
C 99.568 -443.191 426.244
C 98.417 -439.960 426.503
C 96.599 -437.231 427.013
C 94.102 -435.250 427.996
C 92.205 -432.838 429.382
C 91.086 -430.282 431.119
C 88.306 -427.523 431.765
C 86.947 -424.487 432.570
C 84.668 -423.608 435.616
C 81.663 -422.462 437.863
C 81.182 -420.911 440.811
C 79.947 -418.916 443.375
C 78.272 -418.095 446.090
C 76.207 -417.427 448.752
C 74.696 -416.076 451.604
C 73.826 -415.949 454.716
C 73.291 -414.366 458.023
C 71.601 -415.044 461.121
C 68.773 -415.498 464.152
C 68.143 -417.420 467.443
C 67.814 -418.080 470.523
C 66.827 -419.226 473.536
C 66.385 -420.536 476.536
C 65.103 -423.078 479.123
C 64.618 -425.703 480.679
C 64.199 -428.343 482.223
C 63.885 -430.597 484.686
C 64.564 -432.270 488.009
C 64.127 -435.889 488.784
C 63.502 -438.493 491.026
C 64.775 -441.338 492.222
C 64.480 -445.121 493.076
C 65.369 -447.483 495.848
C 65.407 -450.173 497.464
C 66.288 -453.358 498.012
C 67.267 -456.544 498.304
C 69.365 -459.130 499.420
C 69.503 -462.574 499.208
C 69.056 -466.627 499.739
C 70.471 -469.156 499.281
C 72.534 -472.486 498.878
C 73.729 -475.226 498.771
C 75.490 -478.375 498.098
C 76.292 -481.200 496.731
C 77.885 -483.521 495.250
C 79.622 -485.374 493.172
C 81.010 -487.382 490.974
C 82.975 -489.222 488.549
C 84.744 -491.152 486.474
C 86.230 -492.632 484.086
C 86.570 -493.404 480.200
C 88.328 -494.741 477.667
C 89.811 -496.445 475.293
C 90.098 -497.999 472.542
C 90.484 -499.353 468.956
C 90.772 -498.284 466.029
C 91.717 -497.932 462.713
C 91.443 -497.395 459.390
C 92.479 -496.759 455.735
C 92.863 -496.054 452.527
C 90.863 -495.507 449.012
C 90.917 -494.797 446.316
C 90.827 -492.480 442.835
C 90.899 -491.327 440.042
C 90.751 -490.551 436.671
C 90.006 -489.472 433.582
C 89.686 -487.561 430.868
C 90.564 -485.078 428.701
C 90.663 -482.634 426.397
C 91.152 -480.136 424.415
C 91.016 -477.543 421.996
C 91.687 -475.064 419.888
C 91.531 -472.890 417.608
C 90.417 -470.216 415.401
C 90.904 -468.361 412.758
C 89.363 -465.743 410.989
C 88.260 -463.187 408.951
C 87.180 -460.487 406.687
C 85.434 -458.216 404.312
C 83.958 -456.388 401.898
C 81.822 -454.246 400.027
C 80.758 -453.071 396.894
C 79.782 -450.966 394.620
C 77.029 -449.230 393.209
C 74.855 -447.298 391.532
C 72.799 -445.509 389.630
C 70.457 -443.196 389.022
C 68.000 -441.288 387.821
C 65.648 -438.950 386.859
C 63.326 -437.080 385.538
C 60.845 -435.361 384.344
C 58.174 -433.727 383.303
C 55.460 -433.342 381.114
C 52.418 -433.298 379.504
C 49.357 -432.463 377.940
C 46.476 -430.841 376.754
C 43.706 -430.637 375.593
C 41.193 -430.856 372.433
C 37.830 -430.664 371.160
C 34.441 -430.634 369.921
C 31.373 -430.560 369.048
C 28.071 -430.359 367.842
C 24.987 -430.277 366.858
C 21.908 -432.039 366.205
C 19.500 -434.276 365.893
C 17.090 -436.142 366.418
C 14.155 -437.662 367.322
C 10.659 -438.882 366.130
C 8.139 -441.289 366.865
C 5.336 -443.260 367.996
C 2.824 -445.193 368.835
C 0.029 -447.451 370.116
C -2.016 -449.346 370.400
C -3.487 -452.165 371.216
C -5.069 -455.265 371.839
C -5.606 -458.331 373.791
C -5.916 -460.866 375.305
C -6.729 -463.789 377.370
C -7.258 -466.273 379.025
C -6.194 -470.307 379.016
C -5.823 -473.885 379.876
C -4.937 -475.933 382.636
C -4.797 -478.938 384.257
C -3.855 -481.466 385.646
C -2.405 -484.343 386.440
C 0.093 -486.056 388.456
C 1.227 -489.566 389.102
C 2.128 -492.333 391.156
C 4.868 -494.499 391.718
C 6.076 -497.771 392.300
C 8.959 -498.824 394.275
C 11.452 -500.754 395.950
C 13.466 -502.962 396.191
C 15.616 -505.252 397.123
C 19.074 -506.942 397.827
C 22.396 -507.132 399.191
C 25.135 -508.441 399.352
C 28.504 -508.780 399.821
C 31.147 -509.667 401.772
C 35.228 -509.178 400.324
C 39.256 -509.993 399.991
C 42.111 -507.715 400.282
C 45.232 -507.225 400.685
C 48.474 -505.672 400.117
C 51.301 -505.066 399.323
C 54.402 -503.649 398.621
C 56.648 -501.499 398.264
C 59.412 -499.367 398.648
C 62.540 -498.029 396.827
C 65.884 -496.680 395.634
C 67.067 -493.787 394.183
C 68.376 -491.299 391.443
C 69.913 -488.762 390.235
C 71.866 -486.051 389.419
C 73.447 -483.589 387.855
C 74.340 -481.435 385.469
C 75.065 -478.691 383.658
C 75.458 -475.613 382.575
C 77.133 -473.050 380.048
C 78.583 -470.162 378.923
C 77.169 -467.622 376.315
C 76.672 -465.363 373.146
C 75.401 -462.340 372.394
C 74.835 -459.203 371.008
C 73.530 -456.907 369.038
C 72.249 -454.768 366.676
C 71.124 -451.967 364.905
C 68.944 -449.975 363.589
C 67.422 -446.707 362.733
C 64.923 -445.366 360.526
C 62.825 -443.896 357.235
C 59.230 -443.416 355.904
C 56.501 -442.063 355.038
C 53.655 -441.141 353.484
C 50.620 -440.352 352.448
C 47.323 -440.798 350.516
C 44.629 -441.932 349.514
C 41.923 -443.086 348.578
C 38.714 -443.372 347.647
C 34.999 -442.668 347.623
C 32.307 -445.066 346.679
C 29.119 -445.767 345.438
C 26.243 -447.285 346.194
C 23.365 -449.764 345.360
C 19.625 -449.940 345.551
C 16.748 -451.086 345.047
C 14.245 -453.271 345.480
C 11.923 -455.611 346.048
C 9.110 -456.968 347.655
C 7.183 -459.825 347.446
C 4.422 -462.716 346.482
C 2.995 -464.990 347.665
C 0.925 -467.863 349.388
C -0.861 -470.092 350.278
C -2.557 -472.987 351.766
C -3.339 -476.054 352.452
C -3.879 -478.787 353.989
C -3.700 -481.511 355.809
C -3.456 -484.434 357.288
C -3.043 -487.358 359.386
C -2.918 -490.142 361.230
C -2.228 -492.762 362.891
C 0.267 -495.741 363.734
C 1.104 -498.334 365.700
C 1.651 -501.122 367.333
C 2.804 -504.029 367.864
C 4.708 -507.287 368.643
C 7.571 -508.223 369.489
C 10.185 -509.960 370.963
C 13.142 -511.562 371.260
C 16.172 -513.280 372.905
C 19.018 -514.675 373.848
C 22.455 -516.398 372.481
C 24.968 -517.478 373.023
C 29.082 -517.765 373.719
C 31.932 -518.554 374.343
C 35.048 -519.996 374.797
C 38.237 -521.029 374.655
C 41.555 -521.171 374.965
C 44.565 -520.519 376.429
C 47.804 -519.987 377.146
C 50.752 -519.212 378.203
C 54.214 -518.633 378.722
C 57.216 -517.950 379.974
C 60.321 -517.618 380.407
C 63.852 -516.851 379.943
C 66.928 -516.990 381.027
C 70.164 -516.004 380.071
C 73.277 -515.574 379.689
C 76.548 -514.111 379.463
C 80.202 -513.543 379.531
C 83.822 -512.547 379.392
C 87.195 -511.520 379.617
C 89.864 -509.135 379.295
C 93.229 -509.590 380.890
C 96.421 -509.189 382.318
C 99.396 -508.851 383.342
C 102.435 -508.823 384.157
C 105.356 -508.243 385.837
C 107.553 -506.168 388.378
C 110.195 -505.215 391.044
C 113.043 -504.800 392.766
C 115.386 -505.488 395.443
C 117.914 -504.423 397.183
C 121.056 -505.245 398.608
C 124.058 -505.418 400.101
C 126.903 -505.494 401.819
C 130.189 -505.970 402.241
C 133.280 -506.541 403.358
C 136.632 -506.892 404.106
C 139.627 -507.335 405.316
C 142.577 -508.023 406.485
C 145.547 -508.958 407.577
C 147.656 -510.170 410.104
C 149.609 -512.012 412.258
C 152.211 -513.483 414.150
C 155.309 -514.540 415.425
C 157.185 -516.237 417.056
C 158.799 -517.269 420.616
C 161.018 -519.404 422.484
C 163.114 -521.653 424.372
C 165.023 -523.751 425.835
C 167.206 -525.856 427.625
C 169.142 -527.924 429.192
C 169.537 -531.036 430.973
C 169.125 -533.973 432.423
C 168.921 -537.007 432.987
C 169.254 -540.410 433.213
C 170.389 -543.395 435.435
C 169.784 -546.862 435.980
C 169.648 -550.466 436.093
C 169.411 -553.721 436.406
C 169.021 -557.516 436.458
C 168.613 -560.193 437.176
C 167.064 -563.065 437.534
C 165.372 -566.103 438.176
C 162.961 -568.746 437.338
C 160.903 -570.791 436.711
C 158.752 -573.619 435.788
C 156.844 -575.859 435.062
C 152.956 -577.060 435.981
C 149.735 -578.874 436.112
C 147.248 -580.146 433.921
C 144.539 -582.109 433.229
C 141.787 -583.117 432.443
C 138.529 -583.698 432.200
C 135.481 -583.271 430.259
C 131.905 -584.373 430.403
C 128.906 -585.759 429.073
C 125.518 -584.878 428.564
C 122.101 -585.779 428.684
C 119.375 -584.698 426.510
C 116.193 -584.271 424.949
C 113.222 -583.877 424.911
C 110.027 -583.652 424.221
C 106.600 -582.009 423.288
C 104.397 -579.936 421.344
C 101.752 -578.485 420.967
C 99.503 -576.147 419.891
C 97.052 -575.164 417.744
C 95.289 -571.192 418.068
C 92.368 -568.301 417.732
C 92.561 -564.983 416.192
C 91.136 -562.398 414.997
C 90.616 -558.849 414.380
C 89.588 -556.033 414.334
C 89.054 -552.619 413.911
C 89.564 -549.628 413.145
C 89.680 -546.486 411.580
C 89.193 -542.712 412.219
C 88.521 -538.974 412.222
C 90.366 -536.077 412.499
C 91.957 -532.849 414.067
C 93.282 -529.935 414.141
C 94.469 -526.735 413.709
C 95.749 -523.702 414.128
C 97.264 -521.094 415.551
C 99.290 -518.513 416.306
C 101.695 -516.273 416.360
C 103.113 -512.789 417.628
C 104.765 -509.793 417.544
C 107.934 -508.741 419.568
C 110.417 -506.913 421.995
C 113.687 -506.132 422.118
C 116.720 -504.518 422.647
C 119.557 -503.719 424.120
C 122.297 -502.849 425.999
C 125.418 -501.718 427.104
C 128.432 -501.988 428.244
C 132.056 -501.245 428.449
C 134.823 -501.797 430.676
C 137.590 -501.597 433.789
C 140.181 -503.751 435.680
C 142.936 -504.933 436.700
C 145.486 -506.192 438.511
C 147.975 -507.846 439.917
C 149.712 -510.028 442.566
C 150.438 -512.399 444.410
C 151.148 -514.810 446.202
C 152.850 -517.182 447.852
C 155.544 -519.760 448.485
C 155.234 -522.790 450.632
C 156.623 -525.251 452.685
C 156.940 -528.555 453.036
C 156.659 -531.811 455.146
C 158.625 -534.928 455.832
C 159.390 -537.618 457.255
C 158.989 -540.856 458.016
C 158.343 -544.076 458.654
C 158.660 -547.537 458.152
C 157.456 -550.443 459.577
C 156.787 -553.771 461.899
C 155.615 -556.456 461.750
C 154.262 -560.138 461.406
C 153.364 -562.985 461.596
C 151.805 -566.302 461.397
C 149.677 -568.711 461.796
C 147.586 -571.046 461.252
C 145.060 -572.904 460.286
C 142.374 -574.695 459.680
C 139.520 -576.563 458.459
C 136.974 -578.502 457.499
C 134.260 -579.847 456.540
C 130.318 -579.668 456.053
C 127.506 -580.987 454.769
C 124.739 -582.523 453.915
C 121.656 -583.264 453.992
C 117.831 -583.672 453.772
C 115.341 -582.166 452.623
C 112.271 -581.476 451.170
C 109.247 -580.047 450.701
C 105.935 -579.076 448.991
C 103.071 -577.850 447.886
C 99.865 -575.537 448.902
C 97.492 -574.278 448.153
C 94.834 -571.401 446.688
C 92.497 -569.754 445.707
C 89.496 -568.172 445.013
C 86.854 -566.121 444.743
C 84.812 -563.670 443.770
C 83.460 -561.451 441.562
C 81.966 -558.858 440.035
C 80.796 -556.488 438.186
C 79.234 -553.627 436.782
C 77.937 -551.327 434.764
C 76.388 -548.845 433.589
C 75.052 -545.501 433.036
C 73.062 -543.502 431.391
C 72.129 -540.114 431.300
C 69.982 -537.545 429.490
C 67.292 -534.656 428.507
C 66.105 -531.919 427.739
C 65.008 -529.020 427.341
C 63.352 -526.299 426.521
C 61.838 -523.955 426.012
C 60.304 -521.746 423.960
C 58.406 -519.494 423.603
C 55.578 -516.789 421.691
C 53.482 -514.549 420.359
C 52.137 -511.566 421.094
C 51.451 -508.540 420.539
C 51.139 -505.116 420.190
C 51.681 -501.103 419.762
C 51.603 -498.400 418.541
C 50.902 -494.489 418.539
C 51.415 -491.681 418.243
C 51.080 -488.195 418.562
C 50.537 -485.034 418.213
C 50.304 -480.862 416.245
C 50.198 -477.245 416.506
C 49.181 -474.203 416.601
C 47.646 -471.249 416.442
C 46.960 -467.674 416.333
C 45.465 -464.409 417.098
C 44.587 -461.273 416.059
C 42.889 -458.390 414.897
C 41.796 -456.015 413.567
C 41.553 -453.365 413.358
C 40.610 -450.762 412.105
C 39.481 -448.201 410.494
C 37.818 -444.829 410.995
C 37.680 -441.728 410.628
C 36.710 -438.444 409.251
C 36.484 -434.669 409.268
C 35.550 -432.114 409.124
C 33.772 -429.459 408.453
C 32.589 -426.213 408.063
C 31.263 -422.795 408.031
C 30.461 -419.677 406.746
C 28.979 -416.821 405.757
C 27.145 -413.942 405.816
C 25.918 -411.942 405.516
C 25.611 -408.405 405.380
C 25.780 -404.878 404.480
C 25.738 -401.268 403.511
C 26.354 -398.003 402.380
C 25.369 -394.996 400.686
C 24.156 -392.169 399.748
C 23.491 -388.897 399.732
C 21.989 -385.311 399.199
C 21.018 -382.014 397.469
C 20.114 -380.632 394.616
C 19.199 -377.377 392.346
C 18.179 -374.373 390.066
C 18.816 -371.580 387.778
C 16.504 -368.895 386.221
C 13.981 -366.158 385.298
C 13.154 -362.946 384.843
C 13.085 -359.812 383.312
C 13.356 -356.487 381.409
C 12.020 -353.151 381.243
C 9.627 -350.633 380.687
C 7.630 -347.691 379.232
C 5.907 -345.116 378.792
C 4.968 -342.212 378.232
C 4.616 -339.194 377.757
C 4.679 -336.501 376.987
C 4.495 -333.528 377.212
C 4.818 -330.431 375.191
C 2.971 -327.638 374.599
C 4.385 -324.426 373.548
C 5.295 -320.955 373.733
C 4.465 -317.478 373.247
C 3.985 -314.133 373.006
C 2.817 -311.052 371.296
C 3.165 -308.131 370.293
C 3.249 -304.524 370.874
C 3.642 -301.629 371.003
C 3.955 -298.608 371.350
C 4.850 -295.219 374.022
C 4.946 -292.169 374.994
C 5.097 -288.854 374.509
C 5.189 -285.405 374.795
C 5.968 -281.963 376.544
C 5.147 -278.181 375.402
C 4.541 -275.060 375.674
C 3.931 -271.976 375.430
C 4.934 -269.389 376.226
C 3.788 -266.350 376.721
C 2.937 -262.704 377.365
C 2.617 -259.403 376.333
C 2.408 -256.453 377.679
C 3.107 -252.996 377.307
C 3.447 -249.661 377.483
C 3.916 -246.398 377.911
C 3.657 -243.158 377.112
C 3.989 -239.860 376.736
C 3.849 -236.449 376.225
C 4.183 -233.211 376.023
C 4.667 -230.026 375.625
C 5.261 -226.842 374.993
C 7.252 -223.968 375.273
C 9.459 -221.355 374.886
C 11.061 -218.231 374.459
C 11.831 -214.862 373.827
C 13.602 -212.504 373.226
C 16.306 -209.742 374.414
C 18.446 -206.972 373.569
C 20.711 -204.308 372.681
C 22.632 -201.968 371.672
C 24.709 -199.259 370.807
C 26.674 -196.859 369.879
C 29.905 -195.810 368.666
C 33.005 -195.636 367.543
C 35.512 -195.570 365.733
C 37.896 -195.108 363.316
C 41.145 -193.215 362.317
C 44.040 -193.523 360.266
C 46.610 -193.535 357.732
C 49.104 -193.582 355.605
C 51.829 -193.850 352.949
C 54.252 -193.930 351.544
C 56.864 -195.200 350.014
C 59.820 -196.503 348.578
C 61.690 -199.000 346.634
C 63.201 -201.104 345.186
C 65.069 -203.381 342.995
C 66.607 -205.374 341.308
C 69.083 -208.683 341.877
C 71.262 -211.624 341.343
C 71.294 -214.685 339.546
C 72.878 -217.425 338.259
C 73.758 -220.257 337.620
C 74.852 -223.387 337.754
C 74.046 -226.925 337.484
C 75.843 -230.209 337.558
C 76.676 -233.453 336.345
C 76.627 -236.826 337.406
C 78.229 -239.975 337.576
C 76.732 -243.304 337.563
C 76.219 -246.837 337.568
C 76.713 -249.648 338.485
C 76.936 -252.889 338.907
C 76.089 -256.461 340.260
C 73.934 -259.242 341.007
C 73.389 -261.885 342.407
C 71.658 -264.416 343.917
C 70.174 -267.476 343.789
C 68.155 -269.104 347.292
C 66.730 -272.022 349.832
C 63.367 -272.441 351.223
C 61.168 -274.244 352.656
C 58.467 -275.019 354.968
C 56.789 -276.060 357.225
C 54.316 -276.779 359.566
C 51.619 -276.626 361.148
C 48.380 -277.122 362.411
C 46.373 -277.439 365.691
C 44.006 -278.147 368.575
C 41.731 -276.381 370.467
C 40.179 -274.417 373.491
C 37.892 -273.208 375.379
C 35.102 -272.311 377.180
C 32.981 -271.029 379.387
C 31.772 -269.172 381.880
C 29.992 -267.065 383.810
C 27.864 -264.836 384.955
C 25.979 -263.142 388.010
C 23.442 -261.683 389.783
C 23.265 -258.034 391.163
C 23.017 -254.908 393.520
C 21.701 -251.812 393.451
C 20.158 -248.816 394.306
C 19.866 -245.664 395.218
C 19.828 -242.464 396.464
C 18.983 -239.178 397.318
C 19.146 -235.951 397.194
C 17.818 -232.493 397.072
C 18.979 -229.119 397.497
C 20.234 -225.455 399.044
C 22.304 -222.327 398.119
C 23.075 -219.364 397.307
C 24.492 -216.322 396.993
C 25.918 -213.467 396.144
C 28.752 -210.879 395.875
C 31.433 -209.513 395.171
C 34.110 -208.180 394.407
C 36.401 -205.964 393.363
C 37.875 -203.164 391.293
C 41.487 -202.652 390.531
C 44.196 -200.591 389.750
C 46.604 -200.102 387.490
C 50.336 -199.572 386.532
C 52.407 -197.425 384.262
C 55.008 -196.161 383.045
C 57.839 -196.207 381.255
C 60.641 -196.526 379.454
C 62.573 -196.328 376.528
C 65.844 -196.907 375.586
C 69.874 -196.666 374.798
C 71.912 -197.761 372.995
C 74.546 -199.072 370.378
C 76.854 -199.790 368.615
C 79.392 -201.251 366.403
C 81.870 -203.061 365.366
C 83.645 -205.162 363.767
C 84.922 -207.827 362.340
C 86.442 -210.519 361.230
C 87.638 -213.578 359.703
C 88.980 -216.257 358.225
C 89.963 -219.107 357.219
C 90.554 -222.979 357.902
C 91.322 -226.033 356.727
C 92.520 -228.891 355.661
C 93.895 -231.744 355.846
C 95.037 -235.401 356.247
C 93.887 -238.165 357.155
C 93.240 -241.563 357.397
C 92.748 -244.592 358.805
C 91.798 -248.310 359.140
C 90.968 -251.405 359.954
C 90.934 -254.114 363.006
C 90.196 -256.626 363.967
C 87.940 -259.685 365.710
C 86.768 -262.251 366.796
C 86.012 -265.341 368.165
C 85.131 -267.957 370.072
C 83.339 -270.261 371.686
C 80.678 -272.336 372.181
C 78.266 -274.318 373.422
C 75.699 -276.103 374.220
C 73.206 -278.111 375.750
C 70.607 -280.072 376.415
C 68.524 -281.983 377.814
C 66.222 -283.497 380.196
C 64.266 -285.973 381.034
C 62.141 -286.952 383.659
C 61.128 -290.003 386.014
C 58.841 -291.825 387.968
C 56.731 -292.927 389.812
C 54.126 -296.430 389.141
C 51.740 -297.328 390.260
C 48.723 -298.223 391.551
C 45.527 -299.193 392.546
C 42.717 -299.704 393.846
C 40.192 -299.493 396.189
C 37.115 -299.061 397.458
C 33.190 -299.140 397.830
C 30.358 -298.958 400.539
C 27.321 -299.580 402.181
C 23.589 -299.593 404.015
C 20.714 -300.573 406.888
C 17.394 -300.498 408.031
C 13.989 -300.743 408.203
C 10.936 -301.607 408.899
C 7.690 -300.481 409.781
C 4.456 -300.010 410.546
C 1.290 -299.730 411.521
C -1.862 -298.619 411.337
C -5.011 -297.655 411.866
C -8.338 -296.734 411.926
C -11.444 -295.937 412.520
C -14.455 -294.911 413.166
C -17.426 -293.630 413.816
C -19.944 -292.684 416.067
C -22.109 -291.086 418.213
C -24.873 -289.609 419.854
C -27.996 -288.232 420.685
C -29.964 -286.646 422.320
C -32.336 -286.267 425.572
C -34.625 -284.255 427.491
C -36.785 -282.171 429.493
C -38.673 -280.158 431.096
C -40.910 -278.162 432.941
C -42.858 -276.198 434.625
C -43.243 -273.685 437.184
C -42.798 -271.437 439.561
C -42.283 -268.809 441.108
C -42.122 -265.618 442.345
C -43.352 -263.167 445.105
C -42.384 -260.226 446.863
C -41.716 -256.927 448.166
C -41.064 -254.033 449.560
C -40.108 -250.600 450.924
C -39.500 -248.395 452.543
C -37.681 -246.182 454.145
C -35.781 -243.925 456.094
C -32.844 -241.806 456.714
C -30.395 -240.218 457.254
C -27.650 -237.841 457.797
C -25.285 -236.009 458.278
C -21.677 -236.062 460.372
C -18.380 -235.172 461.793
C -15.206 -233.982 460.740
C -12.136 -232.607 461.338
C -9.151 -232.108 461.551
C -5.909 -232.275 462.237
C -2.543 -232.871 460.987
C 0.973 -232.732 462.267
C 4.406 -231.792 462.157
C 7.615 -233.280 462.153
C 10.956 -233.285 463.311
C 13.978 -234.351 461.564
C 17.363 -235.082 460.693
C 20.122 -236.145 461.188
C 23.303 -236.927 461.187
C 26.547 -239.021 460.555
C 28.854 -240.951 458.582
C 31.231 -242.831 458.350
C 33.293 -245.254 457.100
C 36.063 -246.171 455.349
C 37.009 -250.382 454.750
C 39.408 -253.682 454.150
C 39.136 -256.312 451.615
C 40.412 -258.738 449.994
C 40.515 -262.004 448.391
C 41.055 -264.862 447.664
C 41.138 -268.058 446.287
C 40.398 -270.519 444.500
C 40.233 -272.997 442.017
C 39.914 -276.805 441.489
C 39.956 -280.452 440.429
C 37.673 -282.791 439.337
C 35.212 -285.849 439.382
C 33.475 -288.272 438.212
C 31.968 -290.857 436.516
C 30.157 -293.494 435.635
C 27.907 -295.954 435.763
C 25.367 -298.083 435.173
C 22.722 -299.616 433.965
C 20.469 -302.872 433.689
C 18.455 -305.251 432.275
C 14.717 -306.028 433.095
C 11.391 -307.801 434.186
C 8.139 -307.786 433.323
C 4.865 -308.713 432.615
C 1.638 -309.184 433.084
C -1.624 -309.854 433.924
C -5.068 -310.467 433.884
C -8.199 -309.808 434.353
C -11.803 -309.695 433.499
C -14.963 -309.127 435.114
C -18.494 -309.500 437.301
C -21.139 -307.389 439.166
C -23.846 -305.908 439.877
C -26.571 -304.619 441.387
C -29.062 -302.867 442.665
C -31.108 -301.137 445.425
C -31.942 -299.254 447.729
C -32.738 -297.323 450.002
C -34.440 -295.154 451.911
C -36.758 -292.281 452.733
C -36.592 -290.112 455.759
C -38.097 -288.044 458.137
C -37.973 -284.981 459.461
C -37.788 -282.585 462.519
C -39.347 -279.396 463.725
C -40.047 -277.092 465.736
C -39.370 -274.374 467.573
C -38.429 -271.697 469.348
C -38.037 -268.258 469.937
C -36.842 -266.220 472.455
C -36.339 -263.906 475.818
C -34.762 -261.640 476.810
C -32.801 -258.434 477.986
C -31.554 -256.043 479.282
C -29.497 -253.267 480.519
C -27.215 -251.634 482.137
C -24.713 -249.806 482.856
C -21.755 -248.412 483.128
C -18.759 -247.215 483.745
C -15.417 -245.820 483.859
C -12.430 -244.357 484.167
C -9.377 -243.487 484.321
C -5.539 -244.459 484.688
C -2.307 -243.549 484.556
C 0.795 -242.542 484.880
C 3.807 -242.605 485.873
C 7.552 -243.074 486.649
C 9.993 -244.758 485.655
C 13.200 -245.738 484.774
C 15.966 -247.662 484.549
C 19.429 -248.891 483.394
C 22.257 -250.416 482.613
C 24.634 -253.610 483.507
C 26.891 -255.146 482.936
C 29.363 -258.063 481.243
C 31.590 -259.888 480.325
C 34.374 -261.889 479.837
C 36.625 -264.356 479.508
C 38.443 -266.864 478.271
C 39.995 -268.655 475.820
C 41.430 -271.015 473.906
C 42.684 -273.002 471.696
C 44.105 -275.660 469.823
C 45.539 -277.566 467.508
C 46.943 -279.930 465.966
C 47.833 -283.216 464.669
C 49.864 -285.107 462.949
C 50.235 -288.464 461.973
C 49.310 -291.166 460.026
C 51.003 -294.398 459.190
C 54.715 -296.663 457.327
C 56.095 -299.682 457.425
C 56.651 -303.351 457.152
C 58.186 -305.951 457.036
C 60.659 -308.693 457.287
C 62.892 -311.724 457.775
C 64.734 -314.674 456.990
C 66.608 -317.339 458.169
C 68.139 -319.967 458.625
C 70.120 -323.023 457.478
C 71.401 -325.740 457.057
C 73.303 -328.181 457.598
C 72.553 -332.144 458.846
C 74.192 -335.413 459.452
C 76.756 -338.544 458.745
C 78.974 -341.131 458.322
C 80.276 -343.847 457.309
C 81.134 -346.866 455.792
C 84.173 -349.599 454.550
C 86.776 -351.965 454.442
C 89.360 -354.940 453.988
C 91.657 -357.422 454.160
C 91.291 -361.648 454.576
C 92.964 -363.843 456.745
C 95.628 -365.605 456.966
C 97.981 -367.023 458.152
C 100.657 -368.711 459.047
C 104.038 -369.697 460.213
C 106.602 -371.076 461.825
C 109.630 -372.884 462.577
C 111.738 -373.738 464.855
C 115.299 -374.193 467.254
C 118.592 -374.202 468.567
C 121.596 -373.848 470.439
C 124.001 -374.013 472.781
C 127.223 -374.180 474.443
C 129.444 -375.413 476.802
C 131.908 -377.801 477.879
C 133.663 -379.831 480.741
C 135.096 -380.667 484.442
C 137.036 -382.735 486.272
C 139.911 -383.972 487.459
C 141.257 -386.809 489.677
C 143.729 -388.479 491.334
C 146.054 -389.193 493.003
C 148.494 -390.859 494.415
C 151.054 -392.340 496.052
C 152.848 -394.995 496.812
C 155.202 -397.066 497.725
C 157.378 -399.207 499.631
C 158.062 -403.642 501.339
C 161.023 -405.613 501.640
C 163.487 -407.747 501.442
C 165.117 -410.130 502.090
C 166.159 -413.134 505.049
C 168.044 -415.871 504.328
C 170.460 -418.725 504.392
C 172.078 -422.498 504.581
C 174.413 -425.615 504.739
C 174.881 -429.125 503.967
C 178.038 -432.376 503.228
C 178.992 -435.489 504.245
C 180.705 -438.378 505.505
C 181.553 -440.980 506.116
C 184.345 -443.419 505.486
C 185.869 -446.322 505.240
C 188.120 -446.491 503.638
C 190.581 -448.322 503.641
C 192.318 -451.556 503.028
C 194.570 -454.641 501.996
C 196.623 -457.038 500.773
C 198.531 -459.299 499.016
C 202.228 -460.331 497.533
C 204.294 -462.557 495.983
C 205.277 -464.490 492.906
C 207.218 -466.970 491.550
C 209.278 -468.526 489.251
C 210.279 -469.517 487.092
C 212.250 -470.788 484.003
C 214.217 -472.898 482.563
C 216.910 -475.446 480.874
C 219.173 -477.561 479.198
C 221.926 -479.246 477.903
C 223.841 -481.023 475.724
C 226.351 -484.299 474.508
C 227.679 -486.044 471.998
C 228.790 -487.812 470.194
C 230.923 -489.887 467.960
C 232.594 -491.404 465.206
C 234.679 -493.102 462.863
C 236.353 -494.910 461.293
C 238.755 -496.564 459.573
C 240.966 -498.178 457.570
C 242.875 -500.276 454.830
C 244.538 -500.726 452.075
C 246.586 -502.938 450.206
C 248.473 -504.606 447.987
C 250.519 -506.030 445.787
C 251.537 -508.437 443.696
C 253.209 -510.549 441.729
C 254.503 -512.813 439.466
C 256.209 -514.746 437.469
C 257.946 -516.822 435.678
C 259.691 -519.100 434.049
C 262.746 -520.512 433.061
C 265.626 -522.354 432.660
C 268.237 -524.476 431.568
C 270.211 -526.862 429.910
C 272.543 -528.726 429.527
C 276.441 -529.347 428.650
C 279.182 -531.656 428.292
C 281.961 -533.949 428.097
C 284.266 -536.153 427.984
C 286.919 -538.442 427.640
C 289.316 -540.612 427.474
C 292.020 -542.354 429.107
C 294.242 -543.541 431.242
C 295.693 -545.220 433.396
C 297.019 -547.615 435.456
C 300.203 -549.634 436.417
C 301.713 -551.331 439.160
C 302.929 -553.579 441.708
C 304.208 -555.462 444.067
C 305.390 -557.682 446.936
C 306.844 -558.937 448.976
C 307.856 -559.663 452.013
C 309.167 -560.310 455.232
C 308.862 -560.687 458.875
C 308.618 -560.841 461.829
C 308.328 -561.545 465.420
C 308.074 -561.962 468.411
C 308.753 -559.817 471.924
C 308.981 -558.784 475.469
C 306.965 -558.645 478.388
C 306.541 -558.325 481.763
C 305.723 -557.377 484.526
C 305.208 -555.627 487.298
C 302.814 -553.906 489.431
C 302.780 -552.159 492.743
C 301.534 -551.468 496.007
C 300.293 -548.754 497.905
C 300.197 -546.989 500.968
C 297.425 -545.132 502.448
C 295.368 -543.196 504.632
C 294.781 -540.933 506.508
C 293.603 -538.840 508.736
C 291.721 -535.733 510.191
C 288.929 -533.501 510.589
C 287.740 -530.872 511.547
C 285.674 -528.153 511.696
C 282.998 -526.538 513.041
C 281.804 -522.618 511.558
C 280.163 -518.839 511.725
C 277.706 -517.282 509.499
C 275.569 -514.998 508.899
C 273.804 -512.506 506.919
C 272.730 -509.966 505.740
C 271.188 -507.491 503.841
C 269.604 -506.113 501.519
C 267.168 -504.628 499.472
C 266.516 -501.603 497.168
C 265.251 -498.682 495.096
C 264.869 -497.935 491.754
C 265.558 -496.378 488.216
C 264.906 -495.333 485.260
C 263.668 -494.169 482.270
C 263.295 -492.903 479.225
C 264.032 -491.750 476.183
C 264.224 -491.180 472.870
C 263.919 -491.317 469.600
C 264.222 -489.572 466.048
C 263.442 -488.746 462.820
C 265.468 -489.547 459.579
C 267.531 -489.241 456.256
C 267.872 -490.906 453.351
C 268.300 -491.729 450.002
C 269.840 -492.650 447.239
C 271.725 -493.327 444.449
C 272.857 -494.342 441.298
C 274.445 -496.195 439.177
C 274.927 -498.099 436.035
C 277.588 -499.619 434.157
C 280.846 -500.357 431.661
C 283.668 -502.922 431.045
C 285.392 -505.240 429.748
C 287.853 -507.214 428.559
C 290.049 -509.538 427.731
C 293.470 -511.297 427.661
C 296.048 -512.755 428.540
C 298.587 -514.246 429.467
C 301.124 -516.430 429.668
C 302.913 -519.752 429.416
C 305.833 -520.843 431.457
C 308.731 -522.742 431.898
C 310.142 -525.023 433.887
C 313.102 -526.294 436.067
C 315.005 -529.461 436.701
C 317.293 -531.292 437.821
C 318.964 -532.908 440.234
C 320.479 -534.385 442.825
C 321.138 -537.044 445.023
C 323.212 -537.682 447.708
C 326.338 -538.669 450.191
C 326.871 -539.692 452.889
C 327.507 -541.312 456.421
C 328.448 -542.518 458.992
C 329.076 -543.711 462.406
C 329.899 -543.725 465.538
C 329.819 -544.021 468.705
C 329.130 -543.845 471.908
C 328.737 -543.399 475.139
C 327.765 -543.089 478.615
C 327.105 -542.950 481.887
C 326.236 -542.306 484.875
C 325.156 -539.671 487.649
C 323.959 -539.048 490.727
C 323.241 -538.459 493.870
C 323.101 -536.831 496.589
C 322.473 -534.576 499.649
C 320.564 -532.265 500.548
C 318.542 -530.197 502.459
C 317.220 -527.355 503.715
C 314.834 -525.022 505.638
C 313.000 -522.627 506.993
C 312.768 -518.599 507.601
C 311.330 -516.400 508.538
C 308.670 -513.175 508.658
C 306.898 -510.821 509.331
C 305.318 -507.967 510.492
C 304.042 -504.910 511.025
C 302.068 -502.223 510.935
C 299.105 -500.559 510.652
C 296.645 -498.329 510.135
C 293.998 -496.572 509.575
C 291.560 -494.082 508.909
C 288.759 -492.339 508.509
C 286.655 -490.032 508.066
C 284.896 -487.101 506.808
C 282.440 -484.966 507.068
C 281.158 -482.129 505.434
C 278.052 -480.904 503.731
C 275.677 -477.955 504.195
C 274.438 -474.815 503.772
C 271.543 -471.959 505.034
C 270.399 -468.279 505.615
C 267.988 -465.740 505.802
C 266.248 -463.679 504.106
C 263.473 -462.013 503.827
C 261.461 -459.985 501.725
C 259.136 -458.110 500.192
C 256.848 -456.074 498.900
C 254.599 -455.077 496.630
C 252.496 -453.422 494.640
C 250.085 -452.147 492.522
C 247.964 -450.457 490.712
C 246.038 -448.738 488.744
C 244.260 -447.014 486.563
C 243.184 -443.971 485.188
C 242.664 -441.110 483.346
C 241.435 -438.520 481.275
C 239.621 -436.568 478.986
C 239.115 -434.255 477.127
C 238.206 -430.362 476.523
C 237.696 -427.646 474.214
C 237.350 -424.892 471.909
C 237.091 -422.611 469.692
C 236.596 -419.982 467.402
C 236.287 -417.608 465.222
C 237.803 -414.929 463.342
C 239.855 -412.726 461.987
C 241.893 -411.299 460.149
C 243.786 -410.006 457.603
C 244.613 -406.847 455.488
C 247.236 -405.363 453.590
C 249.627 -404.179 451.159
C 251.853 -402.928 449.105
C 254.566 -401.778 446.681
C 256.518 -400.344 445.273
C 259.500 -399.348 444.328
C 262.670 -398.054 443.448
C 266.278 -398.373 442.826
C 269.214 -398.627 442.472
C 272.748 -398.935 441.528
C 275.703 -399.202 440.909
C 279.356 -398.509 442.800
C 282.964 -398.280 443.585
C 285.881 -400.302 443.546
C 289.269 -400.733 443.639
C 292.089 -401.548 444.405
C 294.974 -402.051 445.966
C 297.214 -404.432 447.564
C 300.638 -404.457 449.080
C 303.940 -405.704 449.559
C 306.016 -406.920 452.151
C 309.193 -407.006 453.703
C 310.792 -409.760 455.485
C 313.098 -411.803 457.289
C 315.124 -412.369 459.425
C 317.488 -413.530 461.374
C 319.148 -415.383 464.394
C 319.693 -418.151 466.625
C 320.826 -419.313 469.195
C 321.157 -421.350 471.920
C 322.604 -424.011 473.469
C 321.391 -425.158 477.495
C 321.813 -426.758 481.271
C 319.694 -429.192 483.005
C 319.248 -431.301 485.348
C 317.440 -433.034 487.990
C 316.436 -434.076 490.616
C 314.708 -435.586 493.233
C 312.482 -437.147 494.784
C 310.537 -439.561 496.433
C 308.444 -440.174 499.616
C 306.575 -441.401 502.686
C 303.291 -441.765 503.665
C 299.870 -441.048 505.453
C 296.991 -441.681 506.705
C 294.085 -442.897 508.085
C 291.133 -443.248 509.561
C 288.179 -442.490 510.911
C 284.913 -442.282 511.705
C 281.642 -442.580 511.795
C 278.217 -442.247 513.776
C 275.052 -443.009 514.830
C 271.768 -440.982 514.230
C 268.478 -438.907 514.740
C 265.467 -438.576 513.275
C 262.070 -438.149 512.679
C 259.253 -436.611 511.932
C 256.428 -434.725 511.427
C 253.217 -433.595 510.618
C 250.977 -432.022 508.896
C 247.712 -431.553 507.207
C 245.741 -428.904 505.790
C 243.207 -425.647 505.189
C 242.421 -422.851 502.640
C 240.972 -421.149 500.397
C 239.656 -418.706 498.482
C 238.675 -416.534 496.196
C 238.491 -413.133 494.408
C 239.274 -410.573 492.864
C 240.102 -408.053 491.285
C 240.158 -405.541 489.064
C 239.682 -403.788 485.747
C 241.650 -400.886 484.486
C 241.965 -398.010 482.529
C 243.796 -396.630 480.102
C 245.890 -393.691 478.651
C 246.309 -391.824 475.427
C 247.306 -389.560 473.498
C 249.606 -387.914 471.702
C 252.093 -386.422 470.034
C 254.104 -385.799 467.223
C 256.744 -383.739 466.380
C 259.160 -380.631 465.190
C 261.782 -380.118 463.979
C 265.196 -379.510 462.114
C 267.680 -378.589 460.724
C 271.006 -377.984 459.293
C 274.131 -377.169 459.054
C 277.270 -377.261 458.543
C 280.476 -377.957 458.507
C 283.729 -378.355 458.735
C 287.216 -379.333 458.817
C 290.489 -380.000 458.738
C 293.513 -380.871 459.186
C 296.459 -381.930 461.637
C 299.570 -383.129 462.061
C 302.744 -383.849 462.440
C 305.568 -383.978 463.880
C 308.773 -384.590 465.927
C 309.825 -386.476 468.192
C 311.869 -388.481 470.147
C 313.314 -389.775 472.910
C 315.388 -392.140 475.133
C 316.900 -393.952 477.450
C 317.782 -394.141 481.429
C 318.865 -395.558 483.574
C 319.200 -398.182 486.813
C 320.029 -399.930 489.135
C 321.380 -401.481 491.921
C 322.119 -402.725 494.948
C 322.209 -404.669 497.657
C 322.035 -407.613 499.370
C 321.667 -410.047 501.657
C 321.223 -412.672 503.477
C 320.725 -415.082 506.035
C 320.439 -417.862 507.832
C 320.152 -419.939 510.187
C 319.093 -421.662 513.217
C 319.494 -424.095 515.357
C 318.057 -425.341 518.313
C 316.647 -427.328 520.406
C 315.912 -429.269 522.326
C 314.368 -432.120 524.315
C 314.273 -434.922 526.367
C 313.846 -438.277 527.624
C 311.702 -441.451 529.957
C 309.699 -443.968 532.001
C 308.807 -447.521 532.838
C 307.922 -449.631 535.955
C 307.433 -452.637 537.964
C 307.264 -455.349 540.464
C 306.200 -458.145 542.843
C 304.545 -461.434 544.892
C 304.566 -465.694 545.872
C 301.593 -469.628 547.932
C 301.531 -472.863 548.383
C 302.792 -476.379 548.590
C 303.759 -479.470 548.340
C 303.329 -482.788 549.518
C 303.322 -486.079 550.179
C 303.598 -489.317 550.881
C 302.490 -492.454 551.249
C 301.959 -495.645 552.061
C 301.146 -498.974 552.479
C 300.785 -502.126 553.233
C 300.289 -505.191 554.183
C 299.605 -508.217 555.305
C 300.237 -510.922 557.447
C 300.324 -513.272 559.961
C 300.146 -516.176 561.972
C 299.500 -519.371 563.283
C 299.272 -521.482 565.416
C 300.993 -524.117 567.954
C 300.612 -526.576 570.557
C 300.238 -528.915 573.279
C 299.670 -530.948 575.672
C 299.256 -533.350 578.213
C 298.774 -535.449 580.632
C 298.520 -536.068 584.176
C 298.386 -535.842 587.467
C 297.427 -535.483 590.386
C 295.822 -535.456 593.413
C 295.707 -536.933 597.010
C 294.669 -536.142 600.324
C 293.049 -535.616 603.506
C 291.795 -535.110 606.492
C 290.128 -534.304 609.828
C 289.540 -533.854 612.530
C 288.991 -532.194 615.309
C 288.639 -530.484 618.383
C 287.574 -527.629 620.437
C 286.837 -525.249 622.050
C 285.518 -522.582 624.200
C 284.552 -520.282 625.922
C 286.124 -516.859 627.715
C 286.527 -513.699 629.595
C 285.087 -510.461 629.796
C 284.578 -507.464 631.356
C 284.477 -504.512 632.048
C 285.200 -501.336 632.679
C 284.993 -497.873 631.580
C 285.886 -494.476 632.878
C 285.260 -491.054 633.645
C 286.534 -487.842 632.891
C 287.447 -484.608 633.991
C 287.256 -481.441 632.186
C 287.400 -477.990 631.284
C 288.655 -475.271 631.154
C 289.394 -472.092 630.861
C 290.719 -468.786 629.241
C 291.003 -466.307 626.652
C 292.386 -463.899 625.413
C 293.502 -461.718 623.030
C 293.185 -458.804 621.301
C 296.028 -457.770 618.165
C 298.248 -455.298 615.724
C 298.577 -455.334 612.076
C 299.417 -453.904 609.357
C 300.852 -453.637 606.023
C 302.568 -453.012 603.645
C 304.097 -452.784 600.526
C 304.762 -453.350 597.521
C 305.014 -453.285 594.019
C 307.541 -453.522 591.112
C 309.615 -453.357 587.934
C 310.569 -455.519 585.427
C 312.801 -457.945 583.294
C 313.793 -459.556 580.711
C 314.577 -460.892 577.640
C 315.917 -462.598 575.129
C 317.759 -464.827 573.465
C 318.870 -467.288 571.455
C 319.122 -469.809 569.361
C 321.304 -472.000 566.872
C 322.091 -473.867 564.114
C 323.041 -477.652 563.968
C 324.940 -481.038 563.404
C 324.215 -484.208 562.539
C 324.305 -487.404 561.175
C 324.818 -490.653 560.998
C 325.722 -493.967 560.970
C 326.000 -497.390 560.303
C 325.661 -500.555 560.871
C 324.853 -504.078 560.053
C 325.327 -507.365 561.424
C 326.871 -511.060 562.588
C 326.363 -513.871 565.190
C 325.580 -516.642 566.507
C 325.460 -519.494 568.300
C 324.850 -522.099 570.237
C 325.243 -524.383 573.307
C 325.278 -525.423 576.217
C 325.258 -526.422 579.137
C 324.780 -528.297 581.877
C 323.032 -530.703 584.212
C 323.367 -530.809 587.922
C 323.280 -532.524 590.963
C 321.828 -532.540 593.970
C 322.013 -532.631 597.854
C 320.311 -534.316 600.738
C 319.843 -535.202 603.711
C 319.012 -534.706 606.918
C 318.184 -533.941 610.069
C 315.981 -533.633 612.786
C 316.133 -532.669 616.098
C 316.593 -532.468 620.180
C 315.596 -531.001 622.516
C 314.025 -529.175 625.631
C 313.116 -528.062 628.256
C 311.913 -526.142 631.143
C 311.837 -524.018 633.586
C 311.036 -521.601 635.495
C 310.294 -518.690 636.813
C 309.929 -515.767 638.267
C 309.101 -512.460 639.493
C 308.332 -509.522 640.887
C 307.914 -506.501 641.781
C 309.067 -502.697 641.687
C 308.442 -499.474 642.404
C 308.034 -496.420 643.520
C 308.867 -493.499 644.435
C 309.902 -489.827 644.972
C 310.644 -487.295 643.291
C 310.960 -484.017 642.207
C 312.399 -481.223 640.972
C 312.738 -477.665 639.537
C 313.516 -474.767 638.147
C 316.628 -472.441 636.899
C 317.524 -470.129 635.622
C 318.745 -467.497 632.610
C 319.633 -465.184 630.879
C 320.960 -462.350 629.396
C 322.719 -460.055 627.693
C 323.897 -458.117 625.248
C 323.729 -456.350 622.336
C 324.337 -454.740 619.450
C 324.460 -453.288 616.573
C 325.320 -451.691 613.522
C 325.323 -450.053 610.631
C 326.174 -448.503 608.020
C 327.859 -447.477 604.958
C 328.265 -445.293 602.566
C 330.190 -444.809 599.664
C 332.880 -443.819 596.803
C 333.943 -443.324 593.532
C 335.547 -441.592 591.100
C 336.743 -441.275 587.730
C 337.452 -439.936 584.363
C 339.184 -437.883 582.692
C 341.001 -436.913 580.611
C 336.786 -434.289 576.917
C 335.680 -432.114 573.386
C 335.926 -429.608 570.430
C 336.165 -429.017 567.264
C 336.881 -429.362 564.256
C 337.147 -427.963 560.817
C 337.914 -427.581 558.708
C 338.810 -428.054 555.335
C 338.804 -427.639 551.683
C 338.989 -427.661 547.975
C 339.748 -426.830 544.673
C 341.820 -427.921 541.544
C 343.340 -428.073 538.514
C 345.733 -428.482 535.426
C 347.754 -428.885 532.101
C 350.324 -429.042 529.498
C 353.286 -429.982 528.119
C 355.863 -431.038 526.613
C 358.233 -431.375 524.990
C 360.270 -432.652 522.550
C 362.977 -433.203 520.339
C 365.692 -433.760 519.495
C 368.673 -433.535 518.038
C 371.960 -432.534 517.033
C 374.424 -432.247 513.850
C 376.820 -433.503 510.164
C 380.217 -435.014 508.953
C 383.322 -434.671 507.479
C 386.077 -434.730 504.728
C 388.605 -433.345 502.567
C 391.762 -433.155 500.640
C 394.589 -431.820 499.346
C 397.001 -429.889 497.650
C 399.811 -428.259 496.594
C 402.428 -427.562 495.056
C 405.382 -426.317 494.379
C 407.578 -425.137 493.428
C 410.248 -423.463 492.233
C 413.649 -422.113 490.556
C 416.484 -420.422 490.507
C 419.672 -418.405 490.067
C 422.497 -416.159 489.592
C 426.289 -415.657 489.335
C 429.578 -414.687 489.634
C 433.173 -413.910 490.052
C 436.599 -412.804 489.515
C 439.045 -410.680 488.488
C 441.899 -409.138 487.345
C 443.982 -407.137 486.192
C 446.673 -405.629 484.897
C 449.546 -403.888 484.363
C 452.297 -403.375 483.598
C 455.392 -401.816 481.595
C 458.407 -400.664 480.536
C 460.402 -398.748 479.115
C 463.483 -397.413 478.689
C 466.699 -395.509 478.668
C 470.717 -395.153 479.268
C 473.003 -393.736 478.541
C 475.376 -392.714 476.493
C 479.012 -393.349 475.990
C 482.292 -391.195 475.769
C 485.017 -390.602 474.292
C 488.298 -388.520 475.102
C 490.763 -386.815 475.751
C 494.176 -385.412 474.656
C 497.627 -384.883 475.117
C 501.246 -386.106 474.525
C 504.457 -385.320 474.756
C 507.831 -384.762 476.732
C 510.867 -383.797 477.499
C 514.214 -381.487 476.553
C 518.231 -382.447 476.870
C 521.148 -380.323 477.195
C 523.904 -378.161 479.310
C 527.303 -376.634 480.542
C 529.869 -375.233 480.525
C 532.122 -374.094 482.638
C 533.982 -371.580 483.253
C 535.500 -368.569 484.975
C 536.159 -364.447 486.346
C 536.269 -362.001 489.518
C 536.866 -358.743 491.361
C 538.538 -355.853 492.266
C 540.495 -353.530 495.198
C 541.958 -351.009 496.051
C 543.322 -347.054 496.133
C 545.351 -343.305 496.888
C 545.084 -339.861 498.403
C 545.058 -336.311 499.757
C 546.378 -333.663 498.690
C 547.269 -330.625 496.948
C 549.029 -327.694 496.687
C 550.648 -324.679 496.395
C 551.761 -321.691 495.234
C 553.347 -318.310 494.658
C 554.229 -314.975 493.147
C 553.789 -311.937 492.543
C 554.486 -309.620 491.517
C 555.369 -306.658 490.624
C 556.557 -303.190 491.191
C 558.482 -299.791 490.265
C 560.311 -296.351 490.226
C 560.544 -294.331 487.776
C 563.621 -291.912 486.686
C 566.562 -289.039 487.767
C 567.157 -285.855 486.567
C 568.629 -282.543 485.953
C 567.438 -278.883 484.756
C 567.333 -275.727 483.653
C 566.908 -272.441 482.624
C 565.842 -268.569 482.558
C 563.772 -265.152 481.840
C 565.534 -261.755 481.685
C 565.279 -258.787 481.155
C 565.211 -255.660 479.626
C 565.911 -252.423 479.985
C 566.324 -249.279 479.049
C 565.657 -246.074 479.150
C 566.879 -243.239 479.542
C 566.326 -239.559 478.435
C 566.162 -236.269 479.312
C 566.377 -233.035 480.605
C 568.267 -229.620 481.978
C 568.531 -226.582 483.303
C 570.053 -223.907 485.018
C 571.616 -221.666 487.050
C 571.902 -219.253 489.663
C 573.346 -216.340 492.461
C 574.693 -214.249 494.258
C 574.968 -212.137 496.764
C 575.256 -209.929 499.374
C 574.273 -207.044 500.916
C 575.582 -203.903 502.099
C 575.823 -201.396 504.230
C 576.915 -198.847 505.893
C 576.301 -195.912 508.407
C 575.579 -194.034 510.509
C 575.554 -191.168 512.549
C 574.144 -187.553 512.843
C 572.541 -184.993 514.277
C 572.565 -182.613 516.673
C 570.914 -179.777 518.424
C 570.769 -177.660 520.884
C 570.838 -174.242 521.827
C 570.769 -171.221 523.289
C 570.914 -168.321 524.907
C 569.976 -165.189 525.627
C 569.721 -162.007 526.592
C 568.967 -158.793 527.604
C 568.780 -155.726 528.696
C 568.676 -152.598 529.558
C 568.597 -149.360 530.186
C 570.166 -146.370 531.135
C 571.753 -143.321 531.337
C 572.692 -139.953 531.869
C 572.753 -136.504 532.532
C 573.895 -133.719 532.549
C 576.445 -130.973 534.067
C 577.797 -127.637 533.951
C 579.265 -124.349 533.724
C 580.414 -121.397 533.339
C 581.707 -118.125 533.197
C 582.917 -115.136 532.899
C 585.396 -112.938 531.471
C 587.899 -111.593 529.790
C 589.635 -110.249 527.611
C 591.003 -108.365 525.098
C 593.457 -105.481 524.206
C 595.526 -104.289 521.563
C 597.092 -102.742 518.703
C 598.726 -101.390 516.204
C 600.431 -99.990 513.092
C 602.242 -98.944 511.226
C 604.347 -98.875 508.708
C 606.809 -98.782 506.173
C 608.248 -99.856 502.967
C 609.463 -100.847 500.446
C 610.788 -101.637 497.115
C 611.934 -102.435 494.425
C 614.877 -104.982 492.925
C 617.129 -106.880 490.687
C 616.974 -108.982 487.831
C 618.395 -110.582 485.168
C 619.384 -112.676 483.208
C 620.869 -115.259 481.746
C 620.498 -118.548 480.234
C 622.640 -121.069 478.479
C 623.450 -123.340 475.858
C 624.205 -126.763 475.389
C 626.178 -129.246 473.824
C 625.219 -132.615 472.796
C 625.213 -135.923 471.453
C 626.353 -138.651 470.958
C 627.133 -141.658 469.918
C 627.264 -145.568 469.821
C 625.869 -148.882 469.849
C 626.174 -151.895 470.105
C 625.393 -155.150 470.799
C 624.372 -158.232 469.781
C 623.860 -161.459 472.664
C 623.756 -165.351 474.021
C 621.129 -167.079 475.900
C 619.788 -169.771 476.947
C 618.131 -171.980 479.318
C 617.446 -174.148 481.273
C 616.005 -176.259 483.636
C 613.987 -177.372 485.753
C 611.443 -179.092 487.457
C 610.693 -181.059 490.691
C 609.528 -183.327 493.506
C 607.792 -182.993 496.463
C 607.078 -182.702 500.313
C 605.403 -182.871 503.037
C 603.271 -183.417 505.680
C 601.847 -183.592 508.672
C 601.293 -183.120 511.928
C 599.985 -182.367 514.937
C 598.077 -181.314 517.398
C 597.098 -181.361 521.245
C 595.119 -181.328 524.036
C 594.922 -178.586 526.809
C 595.051 -176.680 530.236
C 593.386 -174.207 531.796
C 591.827 -172.213 534.178
C 591.434 -169.779 536.363
C 591.383 -167.357 538.798
C 590.438 -164.923 541.127
C 590.118 -161.936 542.324
C 588.376 -159.123 543.993
C 589.151 -155.946 545.483
C 590.345 -152.885 548.052
C 591.557 -149.217 548.033
C 591.614 -146.068 548.368
C 592.429 -142.861 549.011
C 593.099 -139.629 549.105
C 595.314 -136.486 549.244
C 597.404 -134.325 548.532
C 599.476 -132.173 547.754
C 600.976 -129.226 547.195
C 601.296 -125.595 546.188
C 604.351 -123.944 544.836
C 606.350 -121.123 544.339
C 607.788 -119.265 541.967
C 610.889 -117.497 540.422
C 611.788 -114.230 538.819
C 613.648 -111.998 537.634
C 615.709 -110.680 535.345
C 617.774 -109.611 532.940
C 618.588 -107.898 529.984
C 621.411 -107.249 528.105
C 624.883 -105.727 526.513
C 626.339 -105.549 523.972
C 628.111 -105.123 520.481
C 629.781 -104.552 518.066
C 631.617 -104.430 514.890
C 633.832 -105.057 512.611
C 635.243 -105.923 509.895
C 636.320 -107.484 507.217
C 637.733 -109.121 504.744
C 638.755 -111.022 501.834
C 639.878 -112.561 499.090
C 640.844 -114.514 496.776
C 642.139 -118.087 495.610
C 642.876 -120.217 493.117
C 644.025 -122.101 490.694
C 645.752 -124.381 489.322
C 647.440 -127.521 487.861
C 647.034 -130.623 487.787
C 646.962 -133.927 486.742
C 647.372 -137.278 486.830
C 647.091 -140.981 485.807
C 646.996 -144.265 485.433
C 648.334 -147.797 486.978
C 648.296 -150.586 486.953
C 647.172 -154.532 487.761
C 646.778 -157.524 487.931
C 646.935 -160.982 488.026
C 647.091 -164.238 488.819
C 646.257 -167.341 489.715
C 644.211 -170.060 489.945
C 642.631 -172.898 490.802
C 640.735 -175.439 491.394
C 639.178 -178.425 492.514
C 637.230 -181.086 492.925
C 636.001 -183.833 493.868
C 634.839 -186.630 495.891
C 633.618 -189.652 496.078
C 632.630 -192.009 498.492
C 630.399 -194.200 500.891
C 628.943 -196.959 502.919
C 627.365 -200.731 502.578
C 626.312 -204.445 501.217
C 624.531 -207.867 501.895
C 623.430 -211.184 502.529
C 623.486 -215.237 502.468
C 623.068 -218.233 503.756
C 623.446 -220.638 506.668
C 623.447 -224.644 505.546
C 623.265 -227.648 506.950
C 623.793 -230.396 508.919
C 624.230 -233.291 509.630
C 623.661 -237.146 510.593
C 623.851 -239.913 511.543
C 623.286 -243.082 514.076
C 626.310 -246.609 513.728
C 626.053 -250.061 513.450
C 626.640 -253.468 512.939
C 626.505 -256.355 512.268
C 626.648 -259.536 511.301
C 625.713 -262.353 511.550
C 624.650 -265.830 512.890
C 623.729 -268.778 513.510
C 622.135 -271.774 514.005
C 620.991 -274.266 513.254
C 618.751 -277.199 512.876
C 617.535 -279.804 512.667
C 615.681 -282.756 513.212
C 614.080 -285.792 512.823
C 614.194 -289.156 511.880
C 614.565 -292.383 511.448
C 613.462 -295.761 510.519
C 613.432 -298.852 510.258
C 613.685 -301.979 510.552
C 614.250 -304.723 509.072
C 615.717 -307.782 508.180
C 616.623 -310.478 505.790
C 617.841 -313.337 504.881
C 619.608 -315.474 502.118
C 618.745 -319.129 499.951
C 618.701 -321.499 498.252
C 618.891 -324.763 496.729
C 618.641 -327.664 495.186
C 618.502 -330.658 493.433
C 618.373 -333.389 490.277
C 618.968 -336.705 489.375
C 619.900 -340.884 491.087
C 620.080 -344.172 490.860
C 621.221 -347.624 489.280
C 622.164 -350.635 488.213
C 622.751 -354.304 488.193
C 623.265 -357.540 486.931
C 623.626 -360.774 485.812
C 622.500 -364.560 485.934
C 621.088 -367.667 485.053
C 620.995 -371.179 485.082
C 621.251 -373.823 487.863
C 620.642 -376.870 489.101
C 620.213 -379.474 489.931
C 620.913 -382.792 490.227
C 620.861 -385.722 489.998
C 621.542 -388.226 491.551
C 623.046 -390.952 492.757
C 622.924 -392.956 495.589
C 625.368 -394.658 496.436
C 627.667 -397.404 497.912
C 629.748 -399.992 498.859
C 631.473 -402.693 500.115
C 633.355 -404.109 502.289
C 635.158 -406.190 504.084
C 636.206 -407.429 505.912
C 637.140 -409.085 509.694
C 638.605 -411.052 512.750
C 639.747 -414.025 513.687
C 640.990 -417.159 514.663
C 645.717 -419.063 515.514
C 646.983 -422.215 516.507
C 647.927 -425.351 515.804
C 649.094 -429.391 516.958
C 649.933 -432.521 517.526
C 651.968 -434.888 519.455
C 652.819 -437.942 520.602
C 653.120 -441.264 522.284
C 653.455 -444.283 524.313
C 654.227 -447.628 526.105
C 655.300 -450.332 527.636
C 655.886 -453.255 529.043
C 658.436 -457.182 529.111
C 658.983 -460.085 531.306
C 658.924 -462.624 533.510
C 661.003 -464.516 535.838
C 660.522 -465.985 538.646
C 661.113 -468.991 541.416
C 662.001 -471.880 542.305
C 662.411 -475.319 543.245
C 663.202 -477.795 544.582
C 664.796 -479.664 547.061
C 667.307 -482.828 548.240
C 669.032 -485.088 549.682
C 668.722 -488.082 551.893
C 669.295 -491.599 553.927
C 671.332 -494.333 554.645
C 672.143 -496.602 557.005
C 674.170 -499.559 558.001
C 677.026 -501.597 558.858
C 678.541 -505.129 559.028
C 679.709 -508.445 558.571
C 681.331 -511.505 558.356
C 683.824 -514.286 559.073
C 684.117 -518.311 558.169
C 685.777 -520.863 558.388
C 688.047 -523.193 557.854
C 691.227 -525.464 559.211
C 693.827 -527.518 560.483
C 695.571 -529.481 561.623
C 698.711 -531.476 562.660
C 701.580 -533.017 563.647
C 703.684 -535.198 563.975
C 704.968 -537.964 565.147
C 707.177 -540.387 565.465
C 707.406 -543.492 563.734
C 708.697 -546.908 564.264
C 709.628 -550.469 564.312
C 712.108 -553.088 564.386
C 715.354 -554.873 564.037
C 717.304 -556.766 563.438
C 719.923 -559.246 564.544
C 723.184 -561.182 565.021
C 725.746 -562.806 564.666
C 729.455 -563.749 565.133
C 732.540 -564.948 564.272
C 735.922 -565.370 562.280
C 738.562 -566.075 560.145
N -54.135 -10.671 38.257
N 226.170 83.597 176.540
N 216.961 -362.719 139.630
N 345.359 -351.550 195.593
N 90.888 -454.663 466.217
N 33.572 -473.536 374.352
N 128.194 -545.615 432.582
N 51.900 -233.761 368.132
N -2.283 -270.353 452.533
N 292.150 -523.387 468.662
N 278.565 -414.701 479.552
N 307.891 -496.547 600.750
N 610.836 -141.264 509.681
