# Supplementary material for: Impact of DNA methylation on 3D genome structure
Source: Nat Commun. 2021 May 28;12:3243. doi: 10.1038/s41467-021-23142-8 (PMC8163762; doi:10.1038/s41467-021-23142-8)
Supplement: Supplementary file 7 — Supplementary Software 2 [file 41467_2021_23142_MOESM7_ESM.zip › Supplementary_Software2/test/output_pos/cartnucl_000000_000004.xyz]

2888
generated by Juergen Walther
C 0.000 0.000 0.000
C -0.176 0.058 3.279
C -0.323 -0.425 6.498
C -0.639 -0.880 9.829
C -1.038 -1.081 13.072
C -1.207 -1.740 16.082
C -0.674 -1.477 19.276
C -1.375 -2.801 22.491
C -1.614 -3.644 25.731
C -1.928 -4.207 28.993
C -1.783 -6.037 31.791
C -2.127 -7.383 34.823
C -2.036 -8.979 37.883
C -2.348 -10.143 40.913
C -2.848 -11.444 43.845
C -3.504 -12.941 46.712
C -5.344 -13.228 49.684
C -7.538 -14.009 52.219
C -9.139 -15.105 55.176
C -9.963 -16.628 58.233
C -11.779 -17.609 60.424
C -14.133 -16.882 63.630
C -16.353 -18.150 66.166
C -18.705 -19.402 68.599
C -20.752 -20.727 70.658
C -22.914 -22.007 73.124
C -24.986 -23.267 75.270
C -28.378 -24.119 76.151
C -31.640 -24.630 76.221
C -34.463 -25.858 75.927
C -37.285 -27.797 75.808
C -40.636 -28.718 77.557
C -43.896 -29.975 76.864
C -46.931 -31.837 76.276
C -49.809 -33.324 75.775
C -53.026 -35.188 74.919
C -55.687 -36.008 74.605
C -58.579 -36.526 73.141
C -61.790 -36.881 71.703
C -64.062 -37.529 68.889
C -65.874 -37.911 66.570
C -68.192 -38.860 63.885
C -70.077 -39.495 61.600
C -72.441 -37.436 58.847
C -74.734 -36.575 56.075
C -75.188 -37.254 52.621
C -77.050 -37.269 49.756
C -78.092 -36.785 46.948
C -79.189 -35.448 44.116
C -78.517 -34.715 40.616
C -80.317 -33.252 37.676
C -81.438 -33.179 34.296
C -81.230 -31.120 31.428
C -82.818 -29.648 28.631
C -81.414 -28.874 25.352
C -80.972 -27.832 21.966
C -81.316 -25.985 19.630
C -81.504 -24.510 16.711
C -80.459 -22.267 13.680
C -78.245 -21.088 11.102
C -77.471 -19.044 8.990
C -75.511 -17.156 6.921
C -74.137 -16.573 3.863
C -71.471 -13.182 3.245
C -69.606 -10.157 1.154
C -66.036 -9.367 0.914
C -63.622 -7.874 -0.528
C -60.517 -5.990 -0.764
C -58.429 -3.879 -1.186
C -55.541 -1.943 -1.341
C -52.575 -1.034 -0.926
C -49.155 -0.316 -1.269
C -46.523 2.450 -0.714
C -43.626 4.907 -0.682
C -40.981 5.665 1.392
C -38.807 7.547 4.065
C -36.160 8.478 5.609
C -33.045 9.334 6.790
C -30.494 10.569 8.516
C -28.767 12.058 10.950
C -26.591 12.835 13.399
C -24.236 12.779 15.690
C -21.734 14.714 18.090
C -18.861 15.411 19.815
C -18.342 15.486 23.684
C -17.561 16.622 27.357
C -16.233 15.316 30.159
C -14.496 14.855 33.134
C -13.968 14.633 36.379
C -13.619 14.755 39.793
C -12.560 14.333 43.101
C -12.689 13.211 46.131
C -11.355 11.737 49.259
C -12.345 11.267 52.681
C -13.191 11.763 56.734
C -15.353 10.292 59.579
C -16.222 8.732 62.194
C -17.620 7.732 65.094
C -19.140 6.296 67.650
C -21.924 5.752 70.249
C -24.668 5.167 71.544
C -27.422 4.536 72.789
C -29.839 3.288 74.750
C -31.658 0.747 76.879
C -35.340 0.559 77.423
C -38.115 -0.316 79.354
C -40.927 -2.115 79.311
C -44.767 -2.469 79.822
C -47.222 -4.873 81.319
C -49.995 -5.917 82.351
C -53.134 -7.027 81.983
C -56.251 -8.067 81.351
C -58.740 -10.480 80.787
C -62.144 -10.549 80.215
C -66.244 -10.596 80.528
C -68.629 -11.532 79.098
C -71.766 -13.042 77.259
C -74.399 -14.011 76.221
C -77.363 -15.114 74.357
C -80.032 -15.027 72.525
C -82.134 -15.500 70.184
C -83.722 -15.727 67.322
C -85.484 -15.606 64.552
C -87.022 -15.814 61.279
C -88.685 -16.071 58.392
C -89.903 -15.904 55.462
C -90.408 -13.914 52.057
C -91.454 -13.879 48.863
C -92.895 -13.723 45.924
C -94.252 -12.375 43.393
C -95.351 -10.613 40.148
C -94.087 -9.100 37.719
C -93.463 -7.906 34.524
C -92.746 -5.720 32.053
C -91.812 -4.394 28.559
C -90.885 -2.802 25.813
C -90.273 0.894 24.195
C -89.397 2.452 22.054
C -86.884 4.625 19.514
C -85.560 6.236 17.326
C -84.591 8.355 14.765
C -83.383 10.798 12.808
C -81.338 12.698 10.982
C -78.669 13.321 8.952
C -76.088 14.653 7.263
C -73.444 15.481 5.611
C -70.725 17.074 3.980
C -68.079 17.830 2.117
C -65.787 19.347 0.572
C -63.071 21.609 -0.310
C -61.028 22.812 -2.554
C -58.427 25.161 -2.839
C -55.994 27.056 -3.367
C -52.181 27.663 -3.803
C -50.089 29.181 -5.029
C -47.779 30.854 -6.436
C -45.158 32.582 -7.378
C -43.024 35.026 -8.548
C -40.972 38.219 -9.758
C -38.790 40.520 -10.503
C -36.178 42.363 -11.570
C -33.251 43.348 -13.115
C -30.808 44.876 -14.205
C -28.595 46.834 -15.839
C -26.327 48.342 -18.130
C -24.176 50.377 -19.753
C -21.548 52.593 -21.090
C -19.070 54.585 -22.553
C -17.115 57.566 -23.410
C -14.243 59.294 -23.978
C -11.450 61.466 -25.136
C -8.774 63.419 -26.192
C -5.169 64.944 -26.452
C -2.718 66.967 -27.968
C -0.001 68.026 -30.010
C 2.612 69.368 -31.819
C 5.743 70.386 -33.621
C 8.960 71.623 -35.205
C 11.299 73.289 -37.055
C 13.679 74.213 -38.523
C 16.324 75.400 -40.113
C 19.178 76.886 -41.860
C 22.112 77.851 -43.111
C 25.235 78.369 -44.307
C 28.268 79.558 -45.167
C 31.379 80.672 -44.822
C 34.397 82.097 -45.290
C 37.192 83.340 -45.829
C 39.689 84.567 -47.048
C 42.325 86.071 -48.334
C 45.921 86.156 -49.086
C 49.533 87.180 -48.102
C 52.107 89.585 -48.749
C 54.377 90.378 -49.667
C 56.571 93.191 -49.711
C 59.296 94.508 -51.091
C 61.729 96.656 -52.081
C 63.684 99.327 -53.131
C 66.404 101.315 -53.347
C 69.375 103.318 -53.393
C 71.872 105.624 -53.475
C 74.664 108.040 -53.304
C 77.361 109.960 -52.984
C 80.731 111.333 -53.354
C 83.444 113.255 -52.410
C 85.014 115.992 -52.338
C 86.795 118.497 -51.506
C 89.724 120.897 -50.001
C 91.735 123.522 -49.186
C 92.370 126.416 -46.931
C 93.697 128.400 -44.772
C 95.947 130.615 -42.782
C 96.679 134.163 -42.747
C 98.396 136.886 -41.750
C 99.569 139.838 -41.199
C 101.488 142.672 -40.717
C 103.355 145.296 -39.647
C 105.340 148.465 -38.897
C 107.304 151.444 -38.815
C 109.090 153.732 -37.422
C 110.861 156.364 -36.269
C 113.054 158.616 -34.605
C 114.322 161.432 -32.447
C 115.967 164.142 -31.658
C 117.708 166.496 -30.272
C 119.245 169.365 -29.358
C 120.578 172.032 -28.319
C 121.473 175.193 -27.392
C 123.054 178.536 -26.741
C 124.403 181.000 -25.746
C 126.575 183.733 -24.401
C 128.007 186.588 -23.307
C 129.401 189.615 -22.272
C 130.849 192.558 -21.427
C 131.421 195.471 -20.921
C 132.440 198.864 -19.800
C 133.584 202.181 -19.776
C 134.570 204.857 -17.662
C 135.404 208.493 -16.468
C 135.935 211.651 -15.790
C 136.801 214.684 -14.422
C 137.832 217.786 -13.579
C 138.498 221.248 -12.403
C 138.993 224.739 -11.908
C 139.341 227.881 -12.006
C 139.364 231.076 -11.861
C 139.472 233.930 -11.800
C 140.073 237.070 -11.837
C 140.917 240.623 -11.276
C 141.179 243.987 -10.928
C 141.100 247.071 -10.682
C 141.400 250.625 -11.582
C 141.179 254.134 -11.533
C 142.512 257.364 -10.619
C 143.137 260.510 -10.020
C 143.918 263.994 -8.855
C 143.650 267.435 -8.543
C 143.951 271.005 -7.592
C 144.145 274.063 -6.883
C 144.411 277.002 -5.823
C 144.554 280.460 -4.417
C 142.892 283.591 -3.309
C 141.303 286.213 -1.616
C 138.197 288.978 0.310
C 137.353 291.667 2.169
C 136.836 293.904 3.932
C 136.142 296.262 5.871
C 136.250 298.471 8.447
C 135.523 300.640 10.576
C 134.713 303.291 12.525
C 133.893 305.873 14.817
C 133.904 307.675 16.961
C 131.670 309.822 18.901
C 130.105 312.139 20.892
C 128.903 314.929 22.584
C 127.798 317.716 24.135
C 127.015 321.054 25.365
C 127.079 323.884 27.292
C 127.642 326.730 28.979
C 128.036 329.589 31.177
C 129.051 332.352 33.740
C 130.125 334.670 35.887
C 129.847 337.622 37.953
C 130.030 339.840 40.045
C 129.413 341.080 44.438
C 129.066 344.043 46.311
C 129.583 346.801 47.947
C 128.116 349.725 49.316
C 127.293 352.596 50.849
C 126.679 355.568 52.207
C 125.174 357.704 54.299
C 123.858 360.327 55.884
C 122.534 362.766 57.938
C 121.393 365.409 59.468
C 120.040 368.007 60.868
C 118.440 370.565 62.204
C 117.326 373.890 62.108
C 115.605 376.851 61.768
C 113.899 379.917 62.214
C 112.196 382.705 63.507
C 110.480 385.176 63.412
C 110.008 389.099 62.556
C 107.847 391.976 62.412
C 105.637 394.812 62.112
C 103.506 397.181 61.932
C 101.363 399.972 61.810
C 99.278 402.442 61.617
C 96.900 404.328 59.669
C 94.875 405.494 57.335
C 92.432 406.029 55.515
C 89.368 406.585 54.086
C 86.958 409.231 52.562
C 84.274 409.559 50.243
C 81.171 409.781 48.414
C 78.473 410.098 46.580
C 75.277 410.143 44.496
C 73.269 410.679 42.617
C 71.403 410.313 39.941
C 69.526 410.120 36.951
C 67.833 408.273 34.263
C 66.600 406.758 32.028
C 64.623 404.988 29.492
C 63.133 403.481 27.325
C 63.767 402.249 23.390
C 63.384 400.741 20.034
C 62.538 397.636 18.537
C 61.597 395.714 15.873
C 61.490 393.639 13.663
C 62.103 391.728 11.020
C 63.036 388.440 9.772
C 63.418 386.714 6.470
C 62.909 384.068 4.141
C 64.784 381.783 2.199
C 65.278 380.111 -0.878
C 66.603 376.763 -1.472
C 67.697 373.724 -2.993
C 69.125 372.085 -5.057
C 70.298 369.785 -7.076
C 72.738 367.080 -8.502
C 74.816 364.149 -8.340
C 76.960 362.340 -9.511
C 79.541 360.102 -9.653
C 80.687 356.929 -10.094
C 84.939 356.042 -9.739
C 88.469 354.041 -10.469
C 90.884 352.661 -8.086
C 93.346 350.749 -7.431
C 96.494 349.756 -5.900
C 99.347 349.013 -5.354
C 102.438 348.183 -3.984
C 104.672 347.643 -1.860
C 106.952 346.211 0.394
C 110.652 346.282 1.488
C 114.203 345.720 2.712
C 116.166 346.778 5.339
C 118.890 348.773 7.343
C 120.999 349.381 9.674
C 123.266 349.473 12.260
C 125.598 350.342 14.455
C 127.759 352.207 16.180
C 129.514 353.783 18.582
C 130.627 354.988 21.431
C 133.553 356.623 23.558
C 135.569 357.268 26.247
C 135.922 360.609 28.237
C 137.329 363.881 29.883
C 136.854 365.686 32.682
C 137.320 367.661 35.504
C 137.411 370.374 37.372
C 137.719 373.373 39.016
C 137.892 375.909 41.421
C 136.877 378.493 43.078
C 136.262 380.559 46.092
C 135.404 383.945 46.939
C 135.466 388.038 47.735
C 133.160 391.135 47.855
C 131.399 393.531 48.945
C 129.874 396.488 49.486
C 127.907 399.094 49.980
C 126.108 402.377 49.093
C 124.281 404.452 47.713
C 122.408 406.476 46.325
C 120.165 408.908 45.776
C 117.081 411.021 46.345
C 115.140 412.835 43.732
C 113.050 415.444 42.720
C 110.115 416.093 41.268
C 107.953 417.903 38.589
C 104.675 419.703 38.329
C 102.429 421.460 37.020
C 99.935 422.067 34.867
C 97.512 422.439 32.591
C 94.191 422.375 31.450
C 92.477 423.096 28.540
C 90.456 424.883 25.436
C 88.470 424.280 23.363
C 85.613 423.471 20.776
C 83.481 423.309 18.684
C 81.065 422.493 16.044
C 79.833 421.827 13.124
C 78.380 420.382 10.691
C 77.386 418.321 8.339
C 76.614 416.476 5.733
C 75.657 414.025 3.242
C 74.601 411.964 0.834
C 74.130 409.781 -1.426
C 75.595 407.257 -4.127
C 75.090 404.746 -6.303
C 74.501 402.634 -8.739
C 75.000 401.095 -11.467
C 75.981 398.892 -14.472
C 77.893 396.511 -15.151
C 79.210 393.608 -16.514
C 81.447 391.521 -17.943
C 83.026 388.257 -19.243
C 84.842 385.728 -20.357
C 88.357 384.748 -22.183
C 90.125 382.781 -23.069
C 93.218 379.967 -23.095
C 95.248 377.802 -23.669
C 97.547 375.528 -24.906
C 100.251 373.777 -25.845
C 102.886 371.732 -25.823
C 104.703 369.024 -24.826
C 107.102 366.795 -24.070
C 109.090 364.480 -23.026
C 111.784 362.304 -22.253
C 113.709 359.782 -21.263
C 116.131 357.827 -20.760
C 119.416 356.463 -19.974
C 121.436 353.903 -19.819
C 124.747 353.141 -18.915
C 127.305 351.101 -18.037
C 130.365 349.794 -17.282
C 134.153 349.848 -17.934
C 137.225 348.859 -18.999
C 140.529 348.097 -19.357
C 143.847 347.262 -19.059
C 147.158 346.822 -19.530
C 150.647 347.096 -20.173
C 153.594 346.499 -20.320
C 156.542 345.876 -20.459
C 159.714 345.521 -20.248
C 163.307 343.544 -20.134
C 166.454 342.242 -20.653
C 169.617 341.707 -21.488
C 172.943 341.048 -20.980
C 176.305 340.855 -20.848
C 179.411 340.379 -21.229
C 182.562 340.811 -21.206
C 185.844 339.925 -20.836
C 189.279 338.860 -21.114
C 192.751 338.593 -20.799
C 196.206 338.155 -20.096
C 199.080 337.675 -19.485
C 202.373 337.415 -18.738
C 204.922 337.583 -17.698
C 207.621 337.337 -17.005
C 211.108 336.819 -17.281
C 214.439 336.087 -17.020
C 217.666 334.971 -16.672
C 220.725 333.539 -15.578
C 223.837 332.843 -14.471
C 227.149 331.582 -13.102
C 230.761 332.891 -12.077
C 234.211 331.811 -12.636
C 237.552 331.954 -11.881
C 240.714 330.937 -11.142
C 243.713 329.421 -10.115
C 247.134 329.252 -9.916
C 250.466 329.872 -8.354
C 253.716 329.436 -9.298
C 257.020 328.458 -9.150
C 259.982 327.342 -9.668
C 263.081 325.101 -10.308
C 266.773 324.554 -9.478
C 270.057 323.567 -9.607
C 273.127 323.327 -10.371
C 276.618 322.761 -10.113
C 279.921 322.489 -10.530
C 283.458 321.472 -11.013
C 286.681 320.750 -11.993
C 290.181 320.320 -12.198
C 293.348 319.250 -12.666
C 297.578 318.739 -13.433
C 300.555 317.274 -14.120
C 303.258 315.799 -14.086
C 306.504 314.714 -13.643
C 309.313 312.777 -13.528
C 312.432 311.489 -13.629
C 315.692 310.205 -14.195
C 318.899 309.297 -14.496
C 321.477 307.311 -14.343
C 324.801 305.887 -13.729
C 327.726 304.202 -13.776
C 330.514 302.828 -13.842
C 333.498 300.993 -15.003
C 336.632 299.846 -14.038
C 339.984 299.149 -14.589
C 343.532 298.296 -14.908
C 346.883 296.425 -15.002
C 350.530 294.836 -15.052
C 353.457 293.369 -15.861
C 356.203 291.067 -15.930
C 359.055 289.403 -16.713
C 361.547 287.775 -16.980
C 364.083 285.704 -17.964
C 366.277 283.661 -18.115
C 368.830 281.672 -18.031
C 371.322 279.354 -17.916
C 374.249 277.676 -17.806
C 377.173 275.969 -17.879
C 380.358 274.947 -18.102
C 383.120 273.117 -18.221
C 385.875 271.163 -18.947
C 388.653 269.254 -19.226
C 391.585 267.144 -19.102
C 394.314 265.115 -18.114
C 397.110 264.073 -18.072
C 399.276 262.087 -17.204
C 402.146 260.367 -16.349
C 404.728 257.926 -15.439
C 406.231 255.397 -15.403
C 408.084 253.257 -14.532
C 410.588 251.116 -14.119
C 413.606 249.538 -13.826
C 416.861 248.216 -12.908
C 419.677 245.783 -13.117
C 421.797 243.345 -12.604
C 424.096 240.961 -12.361
C 427.356 239.257 -12.399
C 430.067 237.285 -12.872
C 432.642 235.536 -12.680
C 435.388 233.706 -14.249
C 437.291 231.656 -15.433
C 439.851 229.562 -16.235
C 441.868 226.716 -17.184
C 444.967 224.845 -18.403
C 448.118 222.820 -18.886
C 450.950 221.000 -19.239
C 453.292 219.659 -19.501
C 456.332 218.381 -20.229
C 458.727 216.991 -20.374
C 461.517 215.238 -21.111
C 464.174 213.645 -21.795
C 467.227 212.173 -21.940
C 470.022 210.395 -20.340
C 472.703 208.871 -19.670
C 475.785 207.214 -18.528
C 478.843 205.884 -17.594
C 482.038 204.888 -16.942
C 485.290 203.876 -16.969
C 488.467 202.887 -16.597
C 491.300 201.943 -15.157
C 494.351 201.042 -13.763
C 497.760 200.439 -13.532
C 500.985 199.638 -12.936
C 504.340 198.642 -12.210
C 507.744 197.916 -11.129
C 510.805 196.956 -10.497
C 513.526 193.524 -9.993
C 516.532 192.334 -9.564
C 519.322 190.881 -9.802
C 522.348 189.646 -7.992
C 525.501 188.514 -7.573
C 528.243 186.113 -8.019
C 531.624 185.334 -7.133
C 534.854 184.263 -6.035
C 537.661 183.233 -5.185
C 541.062 182.226 -5.129
C 544.025 180.710 -4.336
C 546.760 179.246 -3.452
C 550.109 178.662 -2.743
C 553.354 177.005 -2.154
C 556.651 176.702 -0.850
C 558.881 175.285 0.161
C 561.761 174.172 1.149
C 564.982 172.959 1.255
C 567.962 171.917 1.286
C 571.525 172.802 1.335
C 574.087 172.469 2.610
C 577.329 171.919 4.051
C 580.786 172.070 4.081
C 584.436 172.818 5.313
C 587.470 173.899 5.737
C 590.809 173.037 6.568
C 594.097 172.811 7.206
C 597.316 172.795 8.035
C 600.509 171.817 7.812
C 603.726 171.069 8.279
C 607.096 170.317 8.266
C 610.264 169.740 8.780
C 613.352 168.939 9.377
C 616.414 167.883 10.010
C 619.084 167.329 12.217
C 621.431 166.100 14.415
C 624.344 164.959 16.065
C 627.571 163.837 16.880
C 629.695 162.550 18.580
C 632.238 162.671 21.721
C 634.719 161.010 23.735
C 637.080 159.282 25.847
C 639.145 157.564 27.570
C 641.570 155.907 29.511
C 643.697 154.250 31.305
C 644.335 152.081 34.116
C 644.124 150.115 36.759
C 643.822 147.669 38.629
C 643.888 144.644 40.236
C 645.376 142.600 43.193
C 644.648 139.847 45.333
C 644.217 136.700 47.045
C 643.786 133.966 48.802
C 643.077 130.680 50.607
C 642.664 128.658 52.502
C 641.043 126.570 54.448
C 639.360 124.477 56.747
C 636.570 122.313 57.768
C 634.237 120.690 58.622
C 631.650 118.271 59.587
C 629.409 116.402 60.405
C 625.909 116.538 62.671
C 622.735 115.672 64.362
C 619.580 114.220 63.629
C 616.619 112.786 64.549
C 613.678 112.179 64.980
C 610.468 112.277 65.816
C 607.020 112.563 64.689
C 603.581 112.416 66.165
C 600.200 111.312 66.351
C 596.922 112.639 66.347
C 593.645 112.628 67.676
C 590.490 113.338 65.983
C 587.034 113.803 65.216
C 584.251 114.789 65.733
C 581.036 115.418 65.812
C 577.660 117.269 65.116
C 575.164 118.842 63.060
C 572.683 120.568 62.739
C 570.439 122.727 61.328
C 567.544 123.300 59.634
C 566.352 127.361 58.599
C 563.758 130.451 57.749
C 563.769 132.771 54.914
C 562.291 134.924 53.091
C 561.940 137.967 51.127
C 561.218 140.691 50.100
C 560.902 143.692 48.367
C 561.425 145.954 46.267
C 561.340 148.122 43.506
C 561.434 151.852 42.521
C 561.151 155.340 41.046
C 563.253 157.635 39.567
C 565.550 160.787 39.121
C 567.100 163.130 37.584
C 568.386 165.561 35.518
C 570.012 168.155 34.239
C 572.134 170.714 33.957
C 574.528 172.873 32.986
C 577.028 174.371 31.466
C 579.092 177.671 30.690
C 580.909 179.954 28.901
C 584.636 180.996 29.421
C 587.913 183.038 30.116
C 591.116 183.070 29.086
C 594.300 184.056 28.099
C 597.516 184.728 28.334
C 600.776 185.644 28.912
C 604.178 186.405 28.614
C 607.357 185.952 28.987
C 610.917 185.905 27.959
C 614.177 185.680 29.455
C 617.785 186.474 31.390
C 620.623 184.724 33.342
C 623.435 183.466 34.074
C 626.293 182.493 35.574
C 628.931 181.022 36.911
C 631.196 179.731 39.740
C 632.237 178.177 42.199
C 633.242 176.569 44.635
C 635.145 174.724 46.690
C 637.646 172.080 47.715
C 637.741 170.282 50.978
C 639.464 168.584 53.497
C 639.564 165.699 55.174
C 639.653 163.678 58.496
C 641.433 160.732 59.980
C 642.348 158.719 62.206
C 641.904 156.211 64.382
C 641.191 153.724 66.504
C 641.008 150.365 67.512
C 640.044 148.590 70.312
C 639.825 146.673 73.944
C 638.419 144.471 75.277
C 636.686 141.341 76.924
C 635.630 139.067 78.556
C 633.783 136.365 80.218
C 631.671 134.834 82.137
C 629.305 132.992 83.199
C 626.440 131.504 83.791
C 623.544 130.253 84.706
C 620.289 128.729 85.162
C 617.401 127.177 85.800
C 614.409 126.191 86.220
C 610.547 127.022 86.677
C 607.364 125.954 86.828
C 604.338 124.852 87.435
C 601.378 124.893 88.575
C 597.656 125.278 89.493
C 595.085 126.717 88.442
C 591.793 127.435 87.627
C 588.923 129.189 87.329
C 585.349 130.111 86.228
C 582.410 131.399 85.428
C 579.916 134.565 86.071
C 577.556 135.915 85.447
C 574.856 138.492 83.562
C 572.495 140.090 82.558
C 569.590 141.888 81.991
C 567.201 144.192 81.500
C 565.197 146.447 80.079
C 563.436 147.860 77.522
C 561.790 149.906 75.426
C 560.328 151.555 73.070
C 558.682 153.902 70.979
C 557.040 155.450 68.540
C 555.441 157.546 66.810
C 554.320 160.609 65.188
C 552.112 162.186 63.371
C 551.520 165.382 62.032
C 550.598 168.485 59.413
C 549.741 171.234 57.651
C 548.913 174.242 55.749
C 548.801 176.555 53.933
C 548.117 178.950 51.912
C 546.911 181.580 49.948
C 545.234 184.140 48.142
C 544.282 185.805 45.284
C 543.260 188.975 43.742
C 541.933 191.123 42.361
C 540.563 193.670 40.587
C 538.412 195.927 38.790
C 537.226 198.366 36.699
C 535.653 200.443 34.740
C 534.003 202.512 32.918
C 532.108 205.016 31.580
C 530.382 207.050 29.733
C 528.095 209.013 28.914
C 525.910 211.130 27.451
C 523.097 213.304 26.804
C 521.540 215.673 24.971
C 520.290 218.543 22.857
C 518.500 220.587 20.285
C 517.360 222.680 17.685
C 515.380 224.553 15.567
C 514.204 227.112 14.099
C 512.501 229.768 12.873
C 510.868 232.851 11.556
C 508.575 234.681 9.677
C 506.560 237.183 9.197
C 505.212 239.460 6.835
C 503.572 241.797 5.070
C 502.046 244.306 3.511
C 500.095 245.698 1.175
C 498.540 247.682 -1.009
C 496.552 249.411 -3.241
C 495.009 251.461 -5.253
C 493.644 253.443 -7.431
C 492.398 255.343 -9.824
C 492.349 258.319 -11.680
C 492.708 260.854 -13.981
C 492.291 263.364 -16.438
C 491.082 265.470 -18.976
C 491.259 267.494 -21.198
C 491.740 271.307 -22.451
C 492.013 273.634 -25.186
C 492.454 275.935 -27.930
C 492.814 277.785 -30.505
C 493.073 280.028 -33.207
C 493.424 281.987 -35.761
C 495.609 283.604 -38.133
C 498.173 284.667 -39.921
C 500.402 284.949 -42.047
C 502.383 285.053 -44.840
C 504.076 287.326 -47.505
C 506.863 287.438 -49.719
C 509.279 287.277 -52.395
C 511.601 287.296 -54.708
C 514.305 286.987 -57.383
C 516.497 287.373 -59.084
C 519.536 287.051 -60.284
C 522.861 286.943 -61.480
C 526.045 285.234 -62.151
C 528.651 283.872 -62.548
C 531.740 282.151 -63.535
C 534.335 280.729 -64.191
C 538.156 280.317 -62.569
C 541.667 279.327 -61.953
C 543.658 276.397 -61.727
C 546.664 274.775 -61.667
C 549.070 273.112 -60.860
C 551.720 271.832 -59.327
C 553.108 269.071 -57.407
C 556.426 268.027 -56.020
C 559.099 265.747 -55.433
C 560.842 264.267 -52.735
C 563.912 263.263 -51.295
C 564.587 260.422 -49.105
C 566.176 257.979 -47.043
C 568.060 257.044 -44.906
C 570.029 255.411 -42.860
C 571.199 253.564 -39.614
C 570.932 251.166 -36.948
C 571.814 250.078 -34.250
C 571.655 248.504 -31.220
C 572.201 245.768 -29.271
C 571.043 245.776 -25.070
C 571.223 244.731 -21.086
C 568.550 243.538 -18.882
C 567.606 242.124 -16.190
C 565.558 241.600 -13.227
C 564.500 241.413 -10.428
C 562.603 241.060 -7.531
C 560.124 240.680 -5.659
C 557.612 239.428 -3.547
C 555.747 240.119 -0.241
C 553.861 240.148 3.056
C 550.770 241.165 4.188
C 548.011 243.350 5.929
C 545.227 244.014 7.365
C 542.222 244.173 9.030
C 539.491 245.158 10.638
C 537.139 247.142 11.926
C 534.251 248.650 12.775
C 531.111 249.588 13.021
C 528.231 251.450 15.020
C 525.115 252.072 16.293
C 522.725 255.042 15.449
C 520.451 258.230 15.689
C 517.630 259.412 14.285
C 514.566 260.957 13.731
C 512.423 263.285 12.815
C 510.418 265.973 12.075
C 507.757 268.062 11.182
C 506.071 270.063 9.281
C 503.043 271.430 7.641
C 502.017 274.367 5.841
C 500.761 278.192 4.755
C 500.784 280.656 1.779
C 499.830 282.405 -0.683
C 499.294 284.836 -2.956
C 498.939 286.839 -5.558
C 499.808 289.755 -7.912
C 501.301 291.581 -9.908
C 502.817 293.350 -11.933
C 503.553 295.295 -14.564
C 503.421 296.571 -18.121
C 506.164 298.321 -19.938
C 507.295 300.546 -22.382
C 509.260 300.770 -25.072
C 512.115 302.480 -27.085
C 512.865 303.546 -30.600
C 514.415 304.965 -32.930
C 516.970 305.359 -35.061
C 519.656 305.562 -37.045
C 521.484 304.967 -39.984
C 524.591 305.762 -41.262
C 527.831 307.549 -43.059
C 530.338 306.874 -44.425
C 533.554 305.897 -46.477
C 536.061 305.620 -48.086
C 539.234 304.739 -49.707
C 542.407 304.305 -50.185
C 545.246 302.994 -50.772
C 547.977 301.175 -50.787
C 550.882 299.654 -50.596
C 553.786 297.492 -50.454
C 556.585 295.669 -50.518
C 559.129 293.831 -50.020
C 561.724 292.156 -47.515
C 564.231 289.982 -46.986
C 566.963 288.216 -46.587
C 569.678 287.284 -45.238
C 572.635 285.862 -43.218
C 573.155 284.093 -40.690
C 574.528 281.803 -38.478
C 575.672 280.509 -35.577
C 576.969 277.919 -33.038
C 577.950 276.057 -30.488
C 579.077 276.170 -26.567
C 579.783 274.801 -24.241
C 579.466 272.766 -20.602
C 579.835 271.213 -18.035
C 580.802 269.721 -15.064
C 581.332 268.772 -11.889
C 580.980 267.369 -8.884
C 579.933 264.993 -6.673
C 578.940 263.244 -3.981
C 577.766 261.275 -1.712
C 576.687 259.637 1.246
C 575.603 257.465 3.515
C 574.819 256.024 6.208
C 573.507 255.294 9.527
C 573.217 253.241 12.049
C 571.715 253.077 15.223
C 570.097 251.902 18.004
C 569.105 250.598 20.956
C 568.173 249.541 24.293
C 567.653 248.187 27.081
C 567.602 245.537 30.119
C 567.302 244.263 32.397
C 567.480 242.851 35.475
C 567.232 241.578 38.601
C 567.132 239.341 41.348
C 566.422 237.581 44.144
C 565.783 235.827 46.719
C 565.091 234.959 49.704
C 565.141 233.387 52.538
C 564.518 231.800 55.420
C 562.815 230.450 58.236
C 561.970 228.835 61.395
C 560.286 227.021 63.200
C 559.406 225.055 65.446
C 557.768 223.080 67.537
C 555.119 222.251 70.137
C 553.375 220.524 72.741
C 551.576 219.121 75.443
C 550.854 217.389 78.274
C 549.485 215.914 80.984
C 548.454 214.569 83.231
C 547.212 212.646 85.712
C 545.800 210.656 88.100
C 545.358 209.107 91.103
C 545.112 207.524 93.972
C 544.890 205.877 97.150
C 544.749 205.057 100.610
C 545.026 204.271 104.156
C 544.968 202.672 107.126
C 544.794 200.875 109.979
C 544.382 199.109 112.886
C 544.189 197.215 115.674
C 544.036 195.271 118.002
C 543.827 192.965 120.459
C 543.383 191.094 123.166
C 543.087 188.921 125.733
C 543.098 186.846 128.326
C 542.257 184.168 129.975
C 541.841 182.055 132.134
C 541.068 179.715 134.441
C 540.616 177.419 137.253
C 539.887 175.156 139.718
C 539.031 173.541 142.450
C 538.237 171.185 145.184
C 537.565 169.482 147.257
C 535.033 167.630 149.085
C 535.162 166.007 152.309
C 534.361 163.941 154.869
C 533.939 161.477 157.653
C 534.391 158.887 159.933
C 534.799 157.198 162.778
C 533.590 154.729 164.747
C 532.782 152.732 167.290
C 532.111 150.545 169.774
C 531.150 148.072 171.902
C 530.531 145.917 174.430
C 529.741 143.792 176.986
C 529.684 141.180 179.472
C 529.275 139.268 182.224
C 528.952 136.906 184.806
C 528.518 135.366 187.305
C 527.765 134.029 190.327
C 527.855 132.153 193.185
C 527.878 129.495 196.282
C 527.322 128.329 199.466
C 525.566 127.167 202.529
C 525.848 125.422 205.435
C 526.049 124.007 208.502
C 526.474 122.023 211.299
C 525.940 119.361 214.499
C 525.491 117.449 217.447
C 525.985 115.793 220.543
C 526.817 114.082 223.406
C 527.046 112.609 226.767
C 528.578 111.233 229.707
C 529.166 110.595 232.716
C 529.522 109.497 235.889
C 529.922 109.251 239.339
C 530.223 108.113 242.734
C 531.090 106.924 245.825
C 531.092 105.759 249.030
C 531.088 104.892 252.042
C 532.423 103.166 254.717
C 532.778 101.447 257.599
C 533.355 100.666 260.584
C 533.787 98.925 263.465
C 534.543 97.683 266.512
C 535.928 96.097 269.306
C 537.045 95.466 272.285
C 538.163 94.551 275.255
C 540.655 94.351 278.360
C 542.582 94.304 281.536
C 543.632 93.312 284.936
C 544.267 92.105 288.352
C 545.038 90.872 291.403
C 544.334 88.511 294.515
C 545.121 88.293 297.846
C 545.215 87.876 301.049
C 545.997 86.463 304.399
C 546.538 86.033 307.661
C 547.306 85.591 311.102
C 549.235 84.338 314.288
C 550.091 83.911 317.950
C 551.263 84.504 321.293
C 551.408 83.759 324.261
C 551.705 83.319 328.144
C 552.433 82.214 331.252
C 552.571 82.141 334.254
C 554.161 80.370 336.637
C 555.011 79.372 339.872
C 555.716 79.104 343.143
C 556.573 79.062 346.283
C 556.330 78.182 349.699
C 556.825 76.599 352.659
C 557.026 75.513 355.743
C 557.234 74.961 359.090
C 557.382 73.398 362.183
C 558.177 72.085 364.451
C 557.369 71.233 367.480
C 558.520 69.943 370.576
C 559.035 68.847 373.707
C 559.333 67.573 376.763
C 560.596 67.347 379.855
C 561.626 66.434 382.893
C 562.679 65.974 386.149
C 563.533 65.021 389.148
C 564.603 63.997 392.036
C 565.925 62.942 394.870
C 566.697 60.383 397.142
C 568.112 57.881 399.035
C 569.496 55.841 401.571
C 570.896 54.582 404.537
C 572.354 52.605 406.276
C 572.434 49.136 408.351
C 574.294 46.798 410.363
C 576.208 44.382 412.237
C 578.089 42.391 413.876
C 579.940 40.133 415.844
C 581.766 38.064 417.538
C 583.959 35.200 417.576
C 585.875 32.621 416.817
C 588.267 30.822 416.036
C 591.271 29.234 415.602
C 593.415 26.105 416.468
C 596.072 24.100 415.200
C 599.152 22.477 414.250
C 601.821 20.811 413.330
C 605.013 19.136 412.081
C 606.973 17.326 411.224
C 608.890 15.637 409.163
C 610.803 13.607 406.991
C 612.698 12.998 403.902
C 614.097 12.488 401.334
C 616.265 11.908 398.429
C 617.918 11.421 395.937
C 617.448 9.672 392.179
C 618.010 8.449 388.733
C 619.179 9.626 385.595
C 620.333 9.138 382.416
C 620.669 9.129 379.401
C 620.276 8.755 376.128
C 619.691 10.355 372.913
C 619.515 9.380 369.301
C 620.310 9.677 365.842
C 618.692 10.139 362.731
C 618.397 9.286 359.312
C 617.422 11.404 356.504
C 616.655 12.649 353.247
C 615.418 12.526 350.519
C 614.502 12.899 347.395
C 612.361 14.057 344.332
C 610.589 16.439 342.302
C 608.649 17.100 340.057
C 606.310 18.805 338.239
C 605.494 20.888 335.675
C 601.351 22.064 335.011
C 598.048 23.260 332.852
C 595.764 26.056 333.473
C 593.503 28.060 332.466
C 590.458 30.043 332.672
C 587.690 31.150 332.350
C 584.688 32.899 332.553
C 582.501 34.895 333.569
C 580.358 37.631 334.070
C 576.661 38.578 334.638
C 573.174 40.065 334.881
C 571.091 41.224 337.370
C 568.162 41.329 339.982
C 565.981 42.622 341.938
C 563.694 44.476 343.716
C 561.268 45.503 345.734
C 558.914 45.472 348.096
C 556.987 46.087 350.788
C 555.733 47.234 353.602
C 552.639 47.697 356.044
C 550.544 49.203 358.293
C 549.837 48.158 361.989
C 548.092 46.999 365.306
C 548.357 47.568 368.612
C 547.670 48.091 371.979
C 547.288 47.402 375.177
C 546.664 46.366 378.392
C 546.214 46.178 381.857
C 546.947 45.362 384.898
C 547.324 45.878 388.548
C 547.828 43.937 391.531
C 547.344 41.510 394.887
C 549.324 39.184 397.252
C 550.824 38.067 399.808
C 552.037 36.182 402.327
C 553.726 34.492 404.606
C 555.191 31.377 406.324
C 556.811 28.802 406.864
C 558.481 26.255 407.366
C 560.471 23.959 408.786
C 563.320 22.602 410.870
C 565.091 19.366 410.341
C 566.915 16.636 411.532
C 569.782 14.973 411.134
C 571.773 11.679 410.571
C 574.854 9.970 411.851
C 576.922 7.646 412.258
C 579.360 5.564 411.287
C 581.753 3.573 410.061
C 585.073 2.615 409.435
C 586.730 -0.014 407.930
C 588.588 -3.571 407.030
C 590.643 -4.684 405.256
C 593.589 -6.058 403.034
C 595.745 -7.515 401.558
C 598.254 -8.889 399.259
C 599.572 -10.485 396.767
C 601.185 -11.195 394.119
C 602.404 -11.371 391.077
C 603.382 -11.863 387.980
C 604.603 -11.849 384.569
C 605.884 -12.067 381.492
C 606.593 -12.057 378.394
C 605.414 -11.968 374.597
C 606.190 -11.663 371.342
C 607.011 -11.833 368.173
C 606.694 -12.544 365.098
C 605.968 -12.929 361.334
C 604.312 -11.532 359.077
C 603.308 -10.263 356.010
C 601.306 -9.570 353.381
C 600.077 -7.979 350.096
C 598.536 -6.778 347.428
C 595.154 -7.074 345.164
C 593.603 -6.130 343.047
C 590.810 -3.892 340.884
C 589.015 -2.572 338.841
C 586.968 -1.608 336.219
C 584.464 -0.793 334.141
C 582.050 0.888 332.568
C 580.507 3.661 331.321
C 578.340 5.961 330.177
C 576.587 8.493 329.217
C 574.120 10.786 328.100
C 572.452 13.427 326.965
C 570.236 15.356 325.822
C 567.100 17.108 325.221
C 565.347 19.212 323.443
C 562.123 20.609 323.335
C 559.014 22.522 322.697
C 555.814 24.279 322.134
C 552.714 25.612 321.691
C 549.880 27.159 321.203
C 546.659 28.927 320.789
C 544.561 31.429 319.998
C 542.432 33.817 319.433
C 539.080 34.915 319.806
C 536.118 36.491 319.925
C 533.205 38.084 319.756
C 530.419 39.466 320.993
C 527.382 40.723 321.558
C 524.450 42.273 322.517
C 521.498 43.595 322.932
C 518.477 44.681 323.412
C 515.356 45.566 324.018
C 512.000 45.877 323.044
C 508.626 45.542 322.451
C 505.105 45.846 322.305
C 501.742 46.709 322.836
C 498.753 46.413 322.630
C 495.329 46.699 320.499
C 491.762 46.236 320.334
C 488.214 45.613 320.119
C 485.086 44.983 320.155
C 481.598 44.520 320.036
C 478.413 43.938 319.988
C 475.700 41.675 319.263
C 473.812 39.101 318.418
C 472.166 36.483 318.455
C 470.121 33.812 319.106
C 466.726 32.086 318.312
C 465.159 28.887 318.271
C 463.403 25.788 318.846
C 461.795 22.946 319.131
C 460.155 19.545 319.681
C 458.756 17.131 319.418
C 458.250 13.917 318.986
C 457.623 10.511 318.276
C 458.436 6.930 318.435
C 459.193 4.060 318.452
C 459.771 0.457 318.843
C 460.372 -2.506 319.054
C 462.087 -5.511 316.724
C 463.412 -8.743 315.505
C 465.631 -11.320 316.522
C 466.924 -14.473 316.281
C 468.770 -16.852 315.906
C 470.920 -19.096 314.743
C 474.263 -20.520 314.940
C 476.190 -23.339 313.402
C 478.292 -26.214 313.462
C 481.394 -27.317 312.172
C 483.320 -29.884 310.686
C 486.874 -30.605 311.099
C 490.125 -32.068 310.906
C 492.456 -33.321 309.498
C 495.184 -34.889 308.586
C 498.904 -35.406 307.489
C 502.468 -34.993 307.739
C 505.261 -35.209 306.558
C 508.560 -34.526 305.982
C 511.857 -35.180 306.518
C 514.932 -32.745 304.620
C 518.619 -31.892 302.983
C 520.898 -29.121 303.728
C 523.792 -27.801 303.582
C 526.236 -25.139 303.154
C 528.395 -23.317 302.148
C 530.686 -20.761 301.573
C 532.193 -18.032 301.860
C 534.451 -15.454 302.626
C 536.363 -12.480 301.080
C 538.703 -9.688 300.008
C 538.697 -6.242 300.022
C 538.398 -2.545 298.735
C 538.870 0.622 298.684
C 539.834 3.913 298.948
C 540.227 7.184 298.554
C 539.746 10.307 297.484
C 539.216 13.622 297.232
C 538.594 16.794 297.829
C 538.694 20.589 296.671
C 539.052 23.986 296.889
C 536.319 26.727 296.374
C 534.263 29.789 295.038
C 532.263 32.199 296.270
C 530.646 35.216 296.872
C 528.297 37.521 296.733
C 525.851 39.869 296.185
C 523.645 42.574 296.427
C 520.801 44.046 296.876
C 518.489 46.618 298.207
C 515.143 47.810 297.660
C 511.733 49.709 296.192
C 507.880 49.431 296.181
C 504.824 49.986 296.802
C 501.485 50.432 296.660
C 498.194 50.481 296.920
C 494.559 49.786 295.868
C 491.948 48.328 295.089
C 489.355 46.823 294.355
C 486.145 45.868 294.191
C 482.629 45.182 295.402
C 480.277 42.643 294.020
C 477.047 41.478 293.382
C 474.999 38.892 293.897
C 472.534 36.175 292.607
C 469.241 34.652 293.549
C 466.652 32.911 293.217
C 464.947 30.033 293.036
C 463.485 27.029 292.844
C 461.783 24.239 294.130
C 460.487 21.269 292.939
C 458.156 18.302 291.301
C 457.726 15.404 291.442
C 457.024 11.553 291.871
C 456.150 8.692 291.876
C 455.705 5.051 292.011
C 455.822 1.922 291.182
C 456.416 -1.203 291.171
C 457.767 -4.193 291.230
C 459.085 -7.182 290.889
C 460.790 -10.376 291.020
C 462.111 -13.444 291.080
C 463.848 -16.103 290.942
C 466.985 -18.090 289.521
C 468.964 -20.804 289.614
C 470.591 -23.641 289.399
C 472.379 -25.901 288.072
C 475.007 -28.298 286.594
C 478.099 -28.450 286.141
C 481.349 -29.623 285.851
C 484.445 -30.068 284.580
C 488.133 -31.154 284.345
C 491.331 -31.737 283.740
C 494.264 -31.410 280.922
C 496.952 -31.675 280.225
C 501.003 -30.786 279.690
C 503.973 -30.724 279.132
C 507.243 -31.046 278.036
C 510.280 -30.747 276.642
C 513.436 -29.849 276.048
C 516.597 -28.883 276.888
C 519.709 -27.619 276.995
C 522.638 -26.399 277.576
C 525.870 -24.936 277.492
C 528.938 -23.856 278.175
C 531.859 -22.687 277.976
C 534.751 -20.627 277.161
C 537.977 -20.138 277.265
C 540.376 -17.787 276.226
C 543.131 -15.826 275.905
C 545.724 -13.748 275.060
C 548.787 -11.887 274.205
C 551.257 -9.502 273.479
C 554.310 -8.008 273.071
C 557.157 -6.493 272.044
C 560.506 -6.056 271.110
C 563.668 -4.928 269.887
C 567.115 -4.677 269.232
C 570.391 -3.953 269.599
C 573.683 -3.396 269.977
C 576.185 -1.720 272.396
C 579.834 -0.965 272.895
C 582.526 0.176 272.579
C 585.934 0.527 272.887
C 588.879 1.826 273.326
C 592.212 2.023 272.131
C 595.437 2.646 271.436
C 598.690 3.187 271.018
C 601.426 4.124 269.333
C 604.494 4.620 268.122
C 607.488 5.558 266.681
C 610.539 6.076 265.652
C 613.547 6.394 264.475
C 616.538 6.556 263.091
C 619.887 5.535 262.871
C 622.919 4.089 262.121
C 626.222 3.338 261.102
C 629.441 3.385 259.695
C 632.053 2.229 258.746
C 635.720 0.717 259.527
C 638.778 -0.728 258.289
C 641.768 -2.328 257.059
C 644.323 -3.722 255.749
C 647.299 -5.128 254.500
C 649.942 -6.528 253.259
C 651.680 -9.543 252.307
C 652.588 -12.651 251.663
C 653.059 -15.390 250.305
C 653.725 -18.044 248.244
C 656.294 -20.799 247.268
C 656.491 -24.056 245.843
C 656.754 -27.039 243.828
C 657.049 -29.868 242.199
C 657.099 -33.094 240.162
C 657.496 -35.701 239.216
C 656.827 -38.836 238.506
C 656.259 -42.280 237.947
C 654.133 -45.146 237.068
C 652.361 -47.458 236.499
C 650.383 -50.319 235.324
C 648.671 -52.680 234.500
C 646.530 -55.762 236.323
C 644.397 -58.718 236.952
C 641.195 -59.984 236.088
C 638.894 -62.499 235.856
C 636.424 -64.234 236.159
C 633.914 -66.073 237.310
C 630.333 -66.337 237.901
C 627.891 -68.890 239.143
C 624.902 -70.822 239.006
C 622.001 -71.448 240.931
C 619.644 -73.759 242.198
C 616.091 -73.263 242.871
C 612.668 -73.737 243.766
C 610.428 -74.752 245.482
C 607.599 -75.741 246.805
C 604.324 -75.607 248.941
C 601.230 -74.174 250.086
C 598.919 -74.061 252.057
C 596.356 -72.784 253.923
C 593.031 -72.251 254.416
C 591.639 -70.007 257.883
C 589.038 -68.887 260.880
C 587.878 -65.538 261.806
C 585.821 -63.643 263.329
C 584.742 -60.800 265.329
C 583.732 -58.999 267.503
C 582.784 -56.348 269.550
C 582.405 -53.425 270.602
C 581.186 -50.242 271.447
C 580.959 -47.705 274.345
C 580.171 -45.026 276.920
C 581.483 -41.991 277.889
C 583.452 -39.321 279.988
C 584.245 -36.426 281.103
C 584.571 -33.164 282.145
C 585.552 -30.332 283.569
C 587.417 -28.132 285.246
C 589.210 -25.458 286.231
C 590.834 -22.605 286.386
C 592.454 -19.689 288.538
C 593.373 -16.518 289.438
C 596.981 -15.052 289.721
C 600.295 -13.439 291.066
C 602.718 -11.386 289.953
C 605.174 -8.938 289.710
C 608.186 -7.605 289.668
C 611.396 -6.421 289.969
C 614.343 -4.548 289.752
C 617.346 -3.855 288.774
C 620.088 -1.706 287.510
C 623.664 -1.783 287.165
C 627.779 -1.614 287.819
C 631.127 -2.915 286.397
C 633.932 -3.019 284.930
C 637.125 -3.593 284.013
C 640.032 -4.348 282.640
C 643.266 -6.360 282.105
C 645.232 -8.659 281.468
C 647.152 -10.977 280.782
C 649.702 -12.757 279.529
C 652.311 -13.849 277.019
C 653.772 -17.263 276.702
C 656.371 -19.417 275.806
C 657.103 -22.051 273.889
C 658.577 -25.617 273.399
C 660.731 -27.489 270.968
C 662.465 -29.857 269.859
C 662.940 -32.925 268.601
C 663.152 -36.041 267.401
C 663.321 -38.460 264.861
C 663.628 -41.891 264.620
C 664.966 -45.774 264.415
C 664.218 -48.387 263.312
C 663.284 -51.800 261.583
C 662.979 -54.554 260.455
C 661.963 -57.827 259.139
C 660.861 -60.870 259.026
C 659.144 -63.462 258.352
C 656.784 -65.701 257.919
C 654.546 -68.103 257.833
C 651.775 -70.397 257.402
C 649.412 -72.713 256.936
C 646.879 -74.631 256.910
C 643.641 -76.076 258.710
C 640.815 -77.888 258.547
C 638.330 -80.024 258.499
C 636.176 -82.040 259.665
C 633.252 -84.007 261.221
C 630.529 -83.472 262.666
C 627.239 -83.731 263.729
C 624.590 -83.771 265.822
C 620.928 -83.811 267.016
C 617.981 -83.686 268.511
C 616.129 -83.695 272.147
C 613.781 -83.465 273.636
C 610.613 -81.786 275.788
C 608.105 -81.138 277.346
C 605.308 -80.954 279.378
C 603.022 -80.405 281.773
C 600.673 -78.985 283.666
C 598.015 -76.944 284.303
C 595.683 -74.942 285.659
C 593.389 -72.842 286.517
C 591.069 -70.706 288.143
C 588.574 -68.653 288.920
C 586.447 -66.904 290.456
C 584.828 -64.619 292.785
C 582.099 -63.268 293.964
C 581.083 -60.949 296.403
C 578.920 -58.946 298.688
C 576.305 -57.019 300.171
C 574.479 -54.515 301.581
C 572.458 -52.313 303.143
C 570.630 -49.857 304.599
C 569.249 -47.680 306.243
C 567.330 -44.881 306.561
C 566.227 -42.718 307.730
C 563.307 -40.625 308.612
C 560.935 -38.607 310.251
C 559.912 -36.239 312.610
C 558.935 -33.817 314.310
C 557.596 -31.446 316.305
C 556.902 -29.152 318.764
C 555.687 -26.302 320.858
C 554.607 -23.851 323.385
C 553.954 -21.808 325.992
C 553.274 -19.976 328.774
C 552.847 -18.047 331.512
C 552.383 -15.617 334.122
C 552.406 -13.708 336.994
C 551.873 -12.324 340.051
C 550.670 -10.211 342.192
C 549.138 -8.412 344.699
C 547.599 -6.568 347.607
C 546.816 -4.493 350.145
C 545.635 -2.552 352.654
C 544.588 -0.631 355.165
C 543.788 0.341 357.759
C 542.885 2.383 360.332
C 541.507 4.850 362.235
C 540.697 5.782 365.941
C 539.427 7.645 367.765
C 538.452 10.333 370.589
C 537.997 11.762 373.930
C 536.833 13.294 376.199
C 535.164 14.840 378.540
C 533.813 16.541 380.901
C 532.282 18.070 383.546
C 531.482 20.386 386.161
C 529.864 22.698 388.069
C 527.817 24.378 390.312
C 526.373 26.303 392.665
C 525.942 28.577 395.198
C 525.546 31.022 397.497
C 524.709 33.284 400.731
C 523.867 35.830 402.928
C 522.335 38.561 404.414
C 521.256 41.095 406.437
C 519.890 43.020 408.665
C 518.009 45.088 411.125
C 516.765 47.831 413.284
C 514.501 50.187 414.286
C 512.721 53.070 415.283
C 511.306 55.424 416.854
C 511.028 58.293 417.833
C 509.761 60.964 419.464
C 507.561 63.535 421.832
C 507.367 66.191 424.046
C 506.714 68.999 425.801
C 507.133 72.050 427.840
C 506.179 74.107 430.697
C 504.085 77.089 432.198
C 503.448 79.592 434.373
C 503.055 82.352 436.075
C 502.334 84.532 438.641
C 502.244 86.787 441.183
C 501.758 89.265 443.435
C 501.709 91.224 446.300
C 501.151 93.793 448.411
C 499.869 95.120 450.805
C 500.231 97.711 453.131
C 501.007 99.385 455.995
C 500.683 101.615 458.509
C 501.240 103.906 461.084
C 500.770 106.974 462.772
C 500.646 109.209 464.989
C 500.827 111.954 466.882
C 500.297 114.637 468.382
C 501.546 116.738 470.854
C 502.674 118.444 473.794
C 502.771 120.346 476.254
C 502.805 122.373 478.660
C 502.261 124.842 481.029
C 503.581 126.486 484.174
C 503.142 129.077 486.785
C 503.016 130.441 489.711
C 502.777 131.946 492.731
C 503.037 132.965 495.614
C 502.773 133.688 499.039
C 502.442 135.013 502.040
C 502.080 136.192 505.079
C 502.681 137.004 508.166
C 502.643 139.600 510.583
C 502.759 141.606 513.272
C 503.150 143.516 515.965
C 502.159 145.625 518.367
C 501.875 147.905 520.785
C 501.160 150.030 523.410
C 501.007 152.182 525.856
C 500.823 154.504 528.116
C 500.547 157.021 530.233
C 501.917 159.733 531.986
C 502.979 162.793 533.152
C 503.554 165.789 534.941
C 503.386 168.519 537.145
C 504.011 171.281 538.167
C 506.534 173.878 539.965
C 507.210 177.234 541.083
C 507.949 180.631 542.050
C 508.387 183.696 542.823
C 509.008 186.988 543.905
C 509.531 190.071 544.748
C 510.827 193.327 543.892
C 512.162 195.956 542.407
C 512.601 198.529 540.749
C 512.491 201.580 539.193
C 513.891 205.209 539.118
C 514.454 207.942 536.905
C 514.424 210.902 534.841
C 514.636 213.575 532.956
C 514.645 216.554 530.571
C 515.327 218.772 529.001
C 516.138 220.501 526.331
C 517.258 222.374 523.549
C 517.349 223.171 519.963
C 517.517 223.700 517.047
C 517.412 224.755 513.533
C 517.419 225.493 510.594
C 519.790 224.843 507.223
C 521.138 224.816 503.779
C 520.099 224.076 500.466
C 520.480 224.202 497.073
C 520.843 223.488 494.147
C 521.930 222.318 491.238
C 521.438 219.959 488.512
C 522.981 219.170 485.192
C 522.931 218.505 481.694
C 523.906 215.986 479.410
C 525.373 215.102 476.316
C 524.571 212.294 474.127
C 524.479 209.970 471.419
C 525.687 208.185 469.335
C 526.383 206.256 466.779
C 527.029 202.971 464.754
C 526.274 199.653 463.589
C 527.093 197.058 462.236
C 527.160 193.730 461.456
C 526.265 191.144 459.434
C 527.492 187.070 460.376
C 528.538 183.155 459.619
C 527.230 180.078 461.118
C 526.864 176.915 461.073
C 526.702 173.547 462.442
C 527.230 170.692 463.194
C 527.243 167.482 464.538
C 526.493 165.039 466.345
C 525.185 162.065 467.678
C 526.164 158.862 469.594
C 526.639 155.428 471.146
C 526.285 153.993 474.259
C 527.227 152.505 477.768
C 526.902 150.749 480.426
C 526.189 148.551 482.974
C 526.202 146.767 485.772
C 527.011 145.718 488.833
C 527.001 144.762 492.061
C 526.180 144.086 495.171
C 526.933 142.221 498.593
C 526.334 140.514 501.498
C 526.930 141.725 505.162
C 528.214 142.066 508.854
C 527.023 143.042 511.845
C 526.342 143.321 515.242
C 526.559 144.433 518.336
C 527.189 145.548 521.523
C 526.971 146.425 524.903
C 526.756 148.423 527.436
C 525.492 149.626 530.705
C 526.352 152.029 533.235
C 528.059 154.046 536.461
C 528.603 157.604 537.863
C 528.337 160.203 539.655
C 528.871 162.977 541.494
C 529.041 165.940 542.942
C 530.625 169.310 543.909
C 531.881 172.128 543.740
C 533.094 174.958 543.518
C 533.772 178.201 544.038
C 533.106 181.825 544.887
C 535.029 184.768 543.650
C 536.198 188.040 544.006
C 536.214 191.036 542.533
C 538.080 194.169 541.181
C 537.733 197.902 541.187
C 538.573 200.891 540.737
C 539.260 203.591 538.877
C 539.939 206.124 536.799
C 539.170 209.021 534.968
C 540.809 211.231 532.882
C 543.024 214.293 531.259
C 543.229 215.914 528.822
C 543.279 218.223 525.633
C 543.672 220.203 523.425
C 543.958 222.147 520.325
C 545.070 223.219 517.478
C 545.312 223.996 514.402
C 545.373 224.050 511.122
C 545.832 224.068 507.870
C 545.796 223.903 504.251
C 545.867 224.017 500.913
C 546.039 223.556 497.773
C 547.225 221.356 494.681
C 547.143 220.738 491.378
C 547.423 220.438 488.127
C 548.720 219.573 485.365
C 550.071 217.990 482.122
C 550.127 215.217 480.674
C 550.103 212.758 478.231
C 550.994 209.971 476.544
C 550.849 207.092 473.989
C 551.084 204.381 472.111
C 553.447 201.169 471.243
C 553.808 198.766 469.874
C 553.716 194.687 468.956
C 553.871 191.917 467.757
C 554.554 188.953 466.101
C 555.502 185.889 465.114
C 555.584 182.597 464.590
C 554.246 179.502 464.079
C 553.606 176.209 463.881
C 552.528 173.174 463.707
C 552.042 169.660 463.643
C 550.859 166.575 463.279
C 550.556 163.443 463.088
C 550.776 159.865 463.734
C 550.202 156.793 462.788
C 550.679 153.498 463.915
C 551.756 150.036 463.516
C 550.430 146.686 463.900
C 549.716 143.840 464.015
C 548.090 140.777 461.720
C 547.595 137.436 461.094
C 546.906 134.131 461.096
C 546.001 130.508 461.178
C 544.657 127.780 462.420
C 544.220 124.590 463.205
C 543.817 121.465 463.621
C 543.721 118.020 463.874
C 544.445 114.440 464.290
C 544.655 111.089 464.644
C 544.287 107.411 465.638
C 544.168 104.104 466.515
C 543.749 100.716 467.317
C 542.623 97.617 468.221
C 541.979 94.434 468.312
C 542.118 91.462 470.243
C 541.933 88.396 471.598
C 541.892 85.263 472.708
C 541.111 82.801 474.837
C 540.913 80.020 476.667
C 540.228 77.260 478.626
C 540.044 74.453 480.274
C 540.013 71.760 482.087
C 540.087 69.160 484.118
C 541.606 66.237 485.322
C 543.367 63.817 487.023
C 544.449 61.045 488.934
C 544.667 58.258 491.063
C 546.033 56.218 492.804
C 548.291 52.890 493.211
C 549.953 50.548 495.384
C 551.753 48.302 497.560
C 553.262 46.443 499.670
C 554.869 44.173 501.829
C 556.413 42.217 503.896
C 559.414 41.417 505.730
C 562.426 41.364 507.083
C 564.855 41.795 508.948
C 567.089 42.169 511.519
C 569.980 40.524 513.538
C 572.846 41.344 515.486
C 575.336 42.164 517.967
C 577.763 42.840 520.063
C 580.444 43.921 522.554
C 582.821 44.309 523.985
C 585.570 45.779 525.016
C 588.666 47.189 525.979
C 590.866 50.025 526.767
C 592.661 52.338 527.257
C 594.819 55.093 528.364
C 596.618 57.412 529.119
C 599.594 59.747 527.360
C 602.198 62.296 526.722
C 602.676 65.805 526.967
C 604.645 68.596 527.037
C 605.947 71.267 526.426
C 607.522 73.823 525.012
C 607.277 77.171 523.610
C 609.569 79.799 522.244
C 610.878 83.099 521.957
C 611.381 85.600 519.508
C 613.461 88.089 518.099
C 612.506 91.228 516.499
C 612.556 94.409 514.880
C 613.503 96.408 512.857
C 614.242 99.047 511.060
C 613.993 101.695 508.191
C 612.318 104.093 506.099
C 612.223 105.862 503.628
C 610.942 107.639 501.004
C 609.954 110.589 499.627
C 608.286 110.705 495.602
C 607.389 112.316 491.915
C 604.161 112.498 490.191
C 602.302 113.729 487.917
C 599.802 113.720 485.273
C 598.353 113.837 482.650
C 596.071 113.736 480.024
C 593.415 113.240 478.443
C 590.320 113.532 476.810
C 588.453 112.590 473.568
C 586.283 112.221 470.472
C 583.797 110.105 469.369
C 582.015 107.208 467.408
C 579.604 105.588 466.060
C 576.744 104.348 464.606
C 574.492 102.497 463.021
C 573.055 99.890 461.516
C 571.004 97.392 460.575
C 568.575 95.188 460.356
C 566.508 92.559 458.218
C 563.808 90.803 457.061
C 563.087 86.983 457.437
C 562.396 83.192 456.703
C 560.609 80.665 458.023
C 558.631 77.840 458.456
C 557.865 74.685 459.018
C 557.349 71.304 459.325
C 556.015 68.130 459.949
C 555.666 65.319 461.509
C 553.809 62.499 463.036
C 554.433 59.178 464.260
C 555.126 55.081 464.620
C 556.660 52.469 467.017
C 556.939 50.123 469.126
C 557.854 47.395 470.883
C 558.796 45.074 473.036
C 561.182 42.542 474.676
C 563.600 41.303 476.148
C 566.019 40.121 477.658
C 567.912 38.339 479.777
C 568.886 36.612 482.996
C 572.357 36.031 484.223
C 574.692 34.210 486.075
C 576.948 34.486 488.521
C 580.531 33.962 489.940
C 582.193 32.823 493.102
C 584.539 31.918 494.979
C 587.307 32.397 496.804
C 590.087 33.125 498.517
C 591.907 34.021 501.384
C 595.209 34.528 502.256
C 599.134 34.143 503.422
C 601.283 35.656 504.723
C 604.038 37.651 506.708
C 606.396 38.779 508.165
C 609.088 40.736 509.712
C 611.799 42.475 510.051
C 613.850 44.819 510.700
C 615.501 47.647 510.901
C 617.404 50.324 510.830
C 619.036 53.556 510.937
C 620.753 56.412 511.182
C 622.152 59.252 510.900
C 623.358 62.279 508.623
C 624.573 65.403 508.382
C 626.184 68.249 508.168
C 627.994 70.500 506.857
C 629.705 73.394 504.975
C 629.022 75.572 502.836
C 628.922 78.544 501.053
C 628.941 80.643 498.408
C 628.594 83.895 496.373
C 628.277 86.366 494.199
C 628.730 87.377 490.271
C 628.415 89.255 488.234
C 626.702 91.461 485.121
C 625.971 93.386 482.908
C 625.736 95.591 480.248
C 625.316 97.151 477.308
C 623.940 98.687 474.686
C 621.650 100.643 473.087
C 619.604 102.147 470.886
C 617.366 103.697 469.155
C 615.250 105.103 466.678
C 613.005 106.873 464.983
C 611.277 108.199 462.703
C 609.289 108.759 459.702
C 607.763 110.820 457.682
C 605.871 110.774 454.719
C 604.634 112.075 451.632
C 602.684 113.785 448.914
C 601.201 114.674 446.021
C 599.684 114.157 442.837
C 598.824 115.686 439.250
C 598.090 116.874 436.363
C 597.142 118.135 433.099
C 596.242 119.379 430.083
C 595.338 120.669 427.097
C 594.461 122.019 424.224
C 593.680 123.181 421.458
C 592.861 124.607 418.510
C 592.057 125.933 415.514
C 591.338 126.630 412.250
C 590.414 127.223 409.012
C 589.702 128.142 405.712
C 588.749 129.041 402.601
C 587.766 129.969 399.507
C 586.778 130.938 396.428
C 584.773 131.415 393.428
C 583.099 133.468 390.464
C 582.047 134.445 387.114
C 581.429 135.874 383.807
C 580.812 136.640 380.553
C 579.951 137.641 377.771
C 579.785 138.411 374.655
C 579.291 140.458 372.131
C 579.193 142.311 369.310
C 579.053 144.439 366.913
C 579.202 147.132 364.530
C 579.630 149.515 361.850
C 580.260 152.174 359.760
C 580.289 154.365 357.517
C 581.464 156.751 355.501
C 582.378 159.673 353.813
C 583.386 162.119 351.916
C 584.503 164.199 349.782
C 585.477 166.619 347.530
C 586.212 168.949 344.725
C 586.485 171.724 343.048
C 586.971 174.336 340.386
C 588.722 176.491 338.038
C 589.270 178.892 335.589
C 589.720 181.942 333.901
C 589.814 183.175 329.999
C 590.793 185.550 327.989
C 591.259 187.704 326.383
C 591.718 190.518 324.284
C 592.112 193.041 322.541
C 591.724 195.647 320.116
C 592.136 198.357 318.129
C 592.222 201.018 315.991
C 591.921 203.327 313.339
C 591.958 206.565 311.882
C 592.016 209.159 310.175
C 591.864 211.836 308.181
C 593.142 213.777 304.174
C 592.669 217.053 303.019
C 592.340 220.334 301.271
C 591.965 223.055 299.262
C 591.997 225.870 297.304
C 590.800 228.465 295.083
C 590.295 230.830 292.700
C 589.983 233.086 290.121
C 589.955 235.826 287.919
C 589.616 237.269 285.428
C 588.509 240.475 283.922
C 587.739 242.869 281.409
C 586.199 245.945 280.306
C 586.025 248.813 278.930
C 585.361 251.669 276.679
C 584.882 253.732 274.154
C 584.161 256.591 272.372
C 583.940 259.223 270.270
C 583.644 263.526 270.304
C 582.879 266.467 268.551
C 581.235 268.840 266.175
C 580.478 271.463 264.174
C 579.468 274.487 262.840
C 578.590 276.773 261.304
C 577.279 279.393 259.537
C 576.500 282.065 257.932
C 574.830 285.028 256.085
C 573.796 287.672 254.000
C 572.928 290.598 252.416
C 571.710 292.807 250.172
C 570.286 294.959 248.142
C 569.694 297.511 245.882
C 569.242 299.488 243.264
C 568.715 302.134 240.764
C 568.001 304.801 238.534
C 567.943 307.611 236.250
C 567.325 310.330 234.346
C 566.902 313.119 232.502
C 565.605 316.069 231.025
C 565.215 318.810 229.031
C 564.179 321.704 227.978
C 564.599 324.280 225.577
C 564.488 326.964 223.564
C 564.402 329.785 221.807
C 564.140 331.629 219.026
C 564.243 333.960 216.643
C 563.958 336.139 213.979
C 564.000 338.528 211.761
C 564.262 340.816 209.473
C 564.718 343.003 207.044
C 566.119 345.965 205.793
C 568.010 348.419 204.292
C 569.310 351.023 202.282
C 569.907 353.407 199.772
C 571.512 355.400 198.187
C 573.215 359.048 197.821
C 575.210 361.329 195.874
C 577.346 363.550 193.997
C 579.251 365.342 192.169
C 581.201 367.544 190.234
C 583.108 369.445 188.434
C 586.424 370.607 187.622
C 589.678 371.131 187.427
C 592.675 370.975 186.677
C 595.758 370.717 185.205
C 598.917 372.635 183.989
C 602.403 372.192 183.407
C 605.752 371.578 182.210
C 608.874 371.150 181.308
C 612.440 370.328 180.230
C 615.215 370.271 179.845
C 618.337 369.324 180.208
C 621.740 368.525 180.738
C 624.479 366.181 181.450
C 626.653 364.293 182.171
C 629.465 361.966 182.560
C 631.747 360.030 183.043
C 634.129 358.752 186.220
C 636.639 357.004 188.300
C 637.704 353.706 189.065
C 639.948 351.466 190.339
C 641.303 349.298 191.972
C 642.578 347.432 194.402
C 642.323 344.385 196.375
C 644.280 342.607 199.027
C 645.863 339.785 200.515
C 645.754 337.891 203.500
C 647.480 336.204 206.085
C 646.472 333.228 207.942
C 646.376 330.444 210.175
C 646.760 329.066 212.810
C 647.139 326.990 215.316
C 646.207 324.850 218.456
C 644.240 322.499 220.337
C 643.468 321.175 222.962
C 641.558 319.596 225.317
C 640.577 316.757 226.917
C 637.521 316.909 230.019
C 635.524 315.747 233.434
C 631.950 315.109 233.922
C 629.567 313.865 235.630
C 626.269 313.724 237.162
C 623.954 313.700 239.069
C 620.847 313.694 240.638
C 617.745 313.815 241.036
C 614.343 313.088 241.512
C 611.247 314.083 243.588
C 608.020 314.436 245.560
C 605.009 316.074 245.204
C 602.188 318.762 245.687
C 599.227 319.980 245.695
C 595.874 320.748 245.731
C 592.930 322.263 245.956
C 590.644 324.678 246.213
C 588.033 326.757 245.770
C 585.403 328.351 244.610
C 582.295 330.744 245.217
C 579.124 331.997 244.920
C 578.031 335.438 243.432
C 576.541 339.038 242.971
C 575.041 340.843 240.559
C 572.978 343.033 238.818
C 572.018 345.796 237.302
C 571.151 348.875 236.051
C 569.696 351.516 234.278
C 569.553 353.885 232.081
C 568.024 355.922 229.390
C 568.559 359.058 227.716
C 568.704 363.092 226.669
C 570.628 365.567 224.412
C 571.340 367.546 222.044
C 572.435 370.093 220.126
C 573.770 372.192 217.955
C 576.189 374.908 216.700
C 578.768 376.416 215.912
C 581.372 377.863 215.103
C 583.641 379.668 213.418
C 585.509 381.034 210.427
C 589.052 382.191 210.382
C 591.615 384.177 209.084
C 594.654 384.037 207.710
C 598.382 385.135 207.541
C 600.943 386.102 204.981
C 603.664 387.209 203.878
C 606.961 387.091 203.293
C 610.263 386.755 202.873
C 613.163 385.852 201.111
C 616.581 385.983 201.584
C 620.543 387.065 201.796
C 623.232 385.896 201.716
C 626.810 384.294 201.337
C 629.689 383.519 201.096
C 633.035 382.009 201.084
C 635.897 380.906 202.125
C 638.371 379.022 202.797
C 640.382 376.653 203.850
C 642.493 374.530 205.202
C 644.512 371.784 206.429
C 646.604 369.397 207.471
C 648.200 367.036 208.878
C 648.877 364.771 212.075
C 650.366 362.089 213.448
C 652.183 359.760 214.868
C 653.665 358.223 217.214
C 654.935 356.139 220.195
C 653.818 354.234 222.411
C 653.490 351.643 224.692
C 652.804 350.056 227.593
C 652.198 347.180 230.082
C 651.445 345.084 232.526
C 650.492 344.846 236.487
C 649.703 343.297 238.668
C 647.278 341.286 241.418
C 646.051 339.624 243.624
C 645.144 337.880 246.475
C 643.862 336.756 249.365
C 641.831 335.387 251.629
C 639.428 333.240 252.744
C 636.945 331.680 254.385
C 634.477 329.956 255.544
C 631.809 328.518 257.389
C 629.381 326.576 258.564
C 627.130 325.272 260.345
C 624.247 324.759 262.512
C 622.392 322.755 264.300
C 619.518 322.839 266.324
C 616.960 322.123 268.047
C 614.287 320.865 270.013
C 611.545 320.481 271.999
C 608.575 318.792 273.866
C 605.863 317.549 275.082
C 602.889 316.367 276.157
C 599.999 315.090 276.929
C 597.653 312.921 277.515
C 594.166 312.394 277.897
C 591.019 311.293 278.288
C 587.987 310.088 278.925
C 584.764 309.465 278.275
C 581.496 308.803 278.350
C 578.171 307.960 277.959
C 575.008 307.183 278.132
C 571.811 306.656 278.322
C 568.527 306.370 278.472
C 565.531 306.212 280.289
C 562.548 306.777 281.912
C 559.189 306.881 283.013
C 555.698 306.623 283.310
C 552.976 307.214 284.451
C 550.211 306.761 287.366
C 546.963 307.594 288.680
C 543.778 308.561 290.073
C 540.929 309.555 291.111
C 537.745 310.391 292.360
C 534.854 311.323 293.481
C 532.912 313.605 295.489
C 531.843 316.047 297.437
C 530.790 318.751 298.508
C 529.215 321.727 299.141
C 526.538 323.562 301.286
C 525.695 326.786 302.545
C 524.497 330.113 303.264
C 523.462 333.095 304.148
C 522.440 336.687 304.928
C 521.656 339.081 306.155
C 521.920 342.080 307.466
C 522.176 345.196 309.115
C 523.613 348.547 309.576
C 524.891 351.189 310.017
C 526.051 354.657 310.338
C 527.152 357.462 310.668
C 529.956 359.450 313.031
C 532.155 362.018 314.533
C 534.510 364.484 313.549
C 536.418 367.256 314.137
C 538.730 369.186 314.504
C 541.502 370.727 315.478
C 544.901 371.726 314.647
C 547.669 373.737 316.170
C 550.213 376.230 316.175
C 553.695 376.533 316.717
C 556.399 378.320 318.132
C 559.805 378.685 316.873
C 563.223 379.622 316.439
C 566.033 380.129 317.352
C 569.157 381.028 317.763
C 573.059 380.752 317.804
C 576.292 379.991 316.424
C 579.278 379.520 316.745
C 582.415 378.302 316.143
C 585.533 378.670 314.830
C 588.444 375.439 315.103
C 592.181 373.711 315.329
C 593.606 371.005 313.312
C 596.126 369.352 312.281
C 598.024 366.398 311.326
C 599.964 364.115 311.188
C 601.775 361.239 310.439
C 602.593 358.539 309.083
C 604.031 356.025 307.098
C 605.645 352.524 307.260
C 607.582 349.277 306.901
C 606.893 346.004 306.074
C 606.204 342.160 306.478
C 606.040 339.074 305.636
C 606.238 335.900 304.327
C 606.065 332.628 303.801
C 605.261 329.414 304.194
C 604.169 326.254 303.798
C 602.804 323.482 302.677
C 602.441 319.532 302.821
C 602.057 316.319 301.709
C 599.056 313.901 302.342
C 596.839 310.863 303.460
C 594.159 309.165 302.338
C 591.881 306.664 301.543
C 589.235 304.720 301.818
C 586.592 302.633 302.491
C 583.908 300.399 302.276
C 580.810 299.476 302.351
C 577.777 297.690 301.192
C 574.509 296.812 302.402
C 571.272 295.010 304.317
C 567.678 295.746 305.529
C 564.517 295.769 305.724
C 561.301 295.715 306.735
C 558.107 296.147 307.453
C 555.065 296.958 309.663
C 553.074 298.445 311.500
C 551.098 299.989 313.300
C 548.285 301.246 314.625
C 544.785 302.673 314.703
C 543.404 304.988 317.277
C 540.733 306.312 319.097
C 539.174 309.170 319.836
C 537.698 311.693 322.401
C 534.640 313.813 322.860
C 532.614 315.694 324.344
C 531.612 318.591 325.696
C 530.867 321.574 327.016
C 529.481 324.800 326.989
C 529.138 327.449 329.177
C 527.926 330.095 332.083
C 528.055 332.945 332.766
C 528.041 336.816 333.488
C 527.776 339.647 334.419
C 528.038 343.203 335.288
C 528.974 345.931 336.762
C 530.156 348.828 337.337
C 532.011 351.523 337.593
C 533.935 354.108 338.227
C 536.148 356.974 338.360
C 537.989 359.747 338.642
C 540.194 362.024 338.887
C 543.915 363.127 339.748
C 546.303 365.492 339.721
C 548.458 367.930 340.113
C 550.931 369.484 341.349
C 554.266 371.024 342.510
C 557.340 370.660 342.054
C 560.723 371.295 341.641
C 564.065 370.978 342.010
C 567.833 371.491 341.397
C 571.130 371.481 341.152
C 574.554 370.013 342.819
C 577.328 369.738 342.734
C 581.126 368.243 341.824
C 584.068 367.661 341.451
C 587.505 367.255 341.577
C 590.675 366.203 341.901
C 593.638 364.793 341.308
C 596.232 363.722 339.369
C 598.904 362.168 338.053
C 601.293 360.811 336.363
C 604.088 358.998 335.140
C 606.611 357.786 333.348
C 609.199 356.258 332.394
C 611.737 353.713 331.807
C 614.672 352.880 330.644
C 616.743 350.056 330.341
C 618.678 347.800 329.035
C 621.276 345.859 328.095
C 623.884 343.916 327.192
C 626.509 342.586 326.635
C 629.249 340.330 325.959
C 632.071 337.026 325.540
C 633.946 334.291 324.907
C 635.998 332.051 323.798
C 638.142 329.315 323.557
C 640.313 326.910 322.587
C 642.705 324.652 321.905
C 645.510 322.519 322.515
C 648.425 319.521 321.832
C 652.196 317.483 321.241
C 654.418 315.324 321.054
C 657.442 313.614 320.138
C 660.010 311.652 319.058
C 662.866 310.548 317.973
C 664.982 307.723 317.616
C 667.346 305.435 316.950
C 669.874 303.340 316.426
C 671.338 300.583 315.221
C 673.271 297.946 314.561
C 675.083 295.238 313.418
C 677.105 292.762 312.776
C 678.981 290.157 312.295
C 680.707 287.369 311.920
C 683.189 285.122 312.966
C 685.058 282.557 314.300
C 687.104 279.737 314.905
C 688.987 276.782 314.643
C 690.443 274.343 315.638
C 693.664 272.642 317.392
C 695.286 269.670 318.618
C 696.834 266.715 319.995
C 698.010 263.979 321.141
C 699.564 261.050 322.325
C 700.849 258.318 323.494
C 701.309 256.067 326.275
C 701.241 254.520 329.191
C 700.477 252.705 331.577
C 699.501 250.227 333.732
C 700.669 247.528 336.278
C 699.566 245.729 339.147
C 698.234 243.463 341.620
C 697.162 241.515 344.029
C 695.607 239.312 346.728
C 695.027 237.894 349.074
C 693.622 237.185 351.955
C 692.336 236.489 355.174
C 689.680 236.515 357.713
C 687.566 236.680 359.790
C 684.870 236.384 362.264
C 682.659 236.303 364.335
C 681.440 238.480 367.678
C 679.591 239.711 370.636
C 676.295 240.623 371.587
C 673.902 241.328 373.921
C 671.778 242.689 375.607
C 670.072 244.739 377.580
C 667.411 247.205 377.862
C 665.704 249.173 380.553
C 662.883 250.441 382.320
C 661.460 253.537 383.268
C 659.873 255.516 385.732
C 657.394 258.158 385.291
C 654.998 260.745 385.851
C 653.947 263.233 387.152
C 652.198 265.744 388.324
C 650.696 269.348 388.567
C 648.992 272.264 387.331
C 648.189 275.185 387.587
C 647.294 278.356 386.677
C 644.908 280.728 386.168
C 645.999 284.685 384.702
C 645.670 288.763 384.192
C 645.721 290.721 381.097
C 645.145 293.429 379.524
C 645.777 296.123 377.159
C 646.407 298.747 375.852
C 647.144 301.373 373.689
C 647.843 302.919 371.059
C 647.777 304.817 368.105
C 649.557 307.701 366.262
C 650.720 310.667 364.194
C 652.781 311.204 361.486
C 655.949 312.219 359.401
C 657.643 313.146 356.846
C 658.967 314.339 353.905
C 660.977 315.397 351.485
C 663.757 316.053 349.763
C 666.170 316.271 347.425
C 668.014 315.944 344.724
C 670.961 317.240 342.401
C 672.682 317.968 339.534
C 676.024 316.389 338.273
C 679.727 315.858 337.093
C 681.415 313.923 334.917
C 683.665 312.737 332.549
C 686.318 311.212 331.328
C 689.300 309.828 330.333
C 691.883 308.288 328.546
C 693.920 305.908 327.743
C 695.801 303.687 325.450
C 698.542 301.365 325.553
C 702.312 299.585 325.653
C 704.093 296.322 326.707
C 705.580 293.530 326.568
C 707.618 290.883 327.020
C 709.144 288.000 327.539
C 711.212 285.400 329.478
C 712.138 283.392 331.637
C 712.998 281.367 333.802
C 714.144 278.615 335.338
C 714.751 274.930 335.927
C 715.272 273.282 339.229
C 716.598 270.728 341.208
C 715.758 268.332 343.376
C 716.172 266.513 346.789
C 716.332 263.021 348.143
C 716.799 260.751 350.259
C 716.044 258.961 352.988
C 715.097 257.359 355.769
C 713.483 254.816 357.574
C 713.094 253.882 360.875
C 713.506 252.317 364.656
C 711.897 251.421 366.939
C 709.674 249.995 369.860
C 708.395 248.804 372.288
C 706.351 247.780 375.160
C 704.930 247.813 378.070
C 702.763 247.817 380.399
C 700.252 248.438 382.418
C 698.006 249.243 384.676
C 695.150 250.091 386.737
C 692.607 250.675 388.823
C 690.223 251.776 390.614
C 688.333 254.827 392.324
C 685.650 256.002 393.972
C 683.262 257.022 395.971
C 681.830 258.853 398.130
C 679.986 261.444 400.305
C 678.619 264.244 400.022
C 676.458 266.926 400.411
C 675.421 270.112 400.833
C 673.057 273.147 401.028
C 671.472 276.046 401.149
C 671.942 280.030 401.902
C 670.862 282.601 401.936
C 669.686 286.412 400.680
C 668.574 289.199 400.317
C 667.415 292.457 400.503
C 666.930 295.776 400.427
C 666.247 298.871 399.389
C 664.713 301.230 397.462
C 663.836 303.978 395.740
C 662.731 306.318 393.814
C 662.032 309.299 392.020
C 660.710 311.680 390.116
C 660.063 314.415 388.686
C 660.348 317.590 386.923
C 658.951 320.312 385.785
C 659.798 323.239 384.030
C 659.991 326.471 381.958
C 660.618 330.094 381.821
C 659.807 333.240 380.368
C 659.289 336.463 379.221
C 659.176 340.054 378.441
C 659.186 343.515 378.157
C 659.990 346.803 377.297
C 660.494 349.996 375.844
C 661.016 352.785 373.954
C 662.693 355.361 372.307
C 663.489 357.658 370.544
C 664.930 360.007 369.187
C 666.375 362.562 367.810
C 667.923 363.898 366.552
C 669.801 365.549 364.144
C 671.247 368.155 362.356
C 672.674 370.481 359.957
C 673.946 373.308 358.328
C 676.021 375.143 356.599
C 677.150 377.899 355.268
C 679.330 380.077 353.078
C 681.248 381.806 350.979
C 684.173 383.606 349.314
C 686.366 385.298 347.656
C 688.898 386.131 346.022
C 691.336 386.888 343.812
C 694.665 388.162 342.793
C 697.117 388.934 340.724
C 700.002 389.488 339.064
C 702.404 390.960 337.194
C 705.269 392.389 335.429
C 706.779 394.966 333.084
C 708.761 396.966 331.011
C 711.329 399.154 329.327
C 713.735 401.101 328.180
C 715.594 403.261 325.589
C 717.392 405.962 324.513
C 718.951 408.079 322.776
C 720.578 410.850 321.715
C 721.472 414.328 320.866
C 723.124 417.315 320.380
C 724.037 419.738 319.478
C 725.455 422.410 318.443
C 726.569 425.326 317.130
C 727.817 428.082 315.597
C 728.880 430.827 312.851
C 730.085 433.626 311.397
C 731.427 436.534 310.222
C 732.042 439.989 309.242
C 733.784 442.820 307.602
C 735.318 445.258 305.913
C 736.899 447.903 304.810
C 738.616 450.662 303.805
C 738.917 454.049 302.886
C 740.197 457.031 301.784
C 740.367 459.360 299.077
C 741.045 462.071 297.573
C 741.642 465.076 295.980
C 742.080 467.438 294.012
C 741.952 470.105 291.676
C 742.631 472.862 289.985
C 742.558 475.802 288.275
C 743.784 478.674 286.708
C 745.038 481.573 284.983
C 746.668 483.779 282.228
C 746.852 486.974 280.952
C 748.094 490.153 280.315
C 748.683 493.266 278.229
C 749.648 496.265 277.028
C 749.976 499.321 275.876
C 751.003 502.821 274.847
C 751.908 505.587 274.011
C 753.102 508.843 272.769
C 754.822 511.474 271.538
C 756.959 512.788 269.896
C 759.200 515.352 269.114
C 761.460 517.528 267.145
C 763.164 518.858 264.987
C 765.102 521.434 263.207
C 766.479 524.435 262.291
C 768.452 526.882 260.644
C 770.803 529.418 259.769
C 772.193 532.283 257.924
C 773.996 534.218 256.485
C 776.137 536.528 255.708
C 777.375 539.179 254.550
C 778.683 542.340 252.965
C 779.729 545.706 251.963
C 782.253 549.041 251.163
C 783.121 552.646 250.377
C 784.081 555.439 248.573
C 785.736 558.455 247.124
C 785.196 561.840 245.202
C 786.295 565.104 244.020
C 786.969 568.655 242.356
C 789.003 571.156 241.964
C 792.267 573.936 242.376
C 792.579 577.018 240.738
C 792.389 580.684 239.776
C 793.793 583.987 239.415
C 795.473 586.711 238.105
C 796.477 589.610 236.654
C 797.590 592.825 235.452
C 798.625 596.281 234.347
C 799.363 599.273 234.133
C 800.181 602.143 233.255
C 801.036 605.509 232.193
C 803.222 607.806 230.456
C 805.348 610.605 228.970
C 807.321 613.403 227.739
C 808.442 616.435 227.463
C 810.505 618.920 226.417
C 812.486 621.327 223.991
C 813.516 624.260 222.534
C 815.453 626.579 220.412
C 816.754 629.710 218.909
C 818.015 632.513 217.587
C 819.998 634.638 215.696
C 821.969 637.717 214.759
C 824.540 640.760 215.350
C 825.842 643.079 213.191
C 828.505 645.413 212.047
C 830.584 647.923 211.101
C 832.867 650.230 209.862
C 835.062 652.481 208.602
C 837.588 654.727 207.268
C 839.898 656.299 206.057
C 841.499 660.183 205.556
C 844.283 661.669 204.804
C 846.788 663.871 203.726
C 850.049 665.328 201.977
C 853.210 666.646 201.390
C 856.857 667.034 200.821
C 859.925 668.002 200.036
C 862.824 668.630 199.178
C 866.492 669.210 198.239
C 869.868 670.300 197.269
C 872.907 671.447 196.351
C 876.179 672.456 195.901
C 879.089 674.163 195.996
C 881.764 675.902 194.749
C 884.312 677.416 193.601
C 886.870 678.794 192.569
C 889.757 680.780 191.740
C 892.895 682.116 191.591
C 896.035 683.808 190.675
C 899.285 685.848 190.561
C 901.856 688.212 190.617
C 904.615 689.930 189.704
C 906.526 692.537 188.748
C 909.124 694.421 188.244
C 910.497 697.091 186.356
C 912.278 699.570 184.958
C 914.248 701.831 183.523
C 915.111 704.895 182.490
C 916.390 707.586 180.991
C 917.591 710.617 179.854
C 918.994 713.183 178.413
C 920.205 715.731 176.807
C 921.214 718.335 175.049
C 922.918 719.733 172.321
C 923.920 721.122 169.334
C 925.114 723.183 166.720
C 926.219 725.866 164.739
C 926.895 727.316 162.190
C 929.362 727.944 159.049
C 930.037 729.684 155.969
C 930.628 731.307 152.801
C 930.943 732.858 150.030
C 931.569 734.583 147.025
C 931.986 736.130 144.211
C 931.542 736.201 140.632
C 930.749 735.578 137.488
C 929.283 735.404 134.771
C 927.474 735.861 131.897
C 927.627 736.513 128.064
C 925.782 735.985 125.064
C 923.647 736.035 122.155
C 921.849 735.912 119.417
C 919.488 735.746 116.424
C 918.302 735.314 113.923
C 916.437 733.898 111.622
C 914.650 732.276 109.038
C 911.805 730.348 107.738
C 909.570 728.666 106.744
C 906.615 727.022 105.317
C 904.226 725.523 104.208
C 903.204 721.610 103.185
C 901.386 718.590 102.064
C 898.333 716.882 102.668
C 895.934 714.589 101.858
C 894.033 712.224 101.866
C 892.672 709.199 101.950
C 890.695 706.785 103.822
C 889.228 703.378 103.302
C 886.625 700.948 103.365
C 885.917 697.787 104.783
C 884.594 694.527 104.417
C 882.920 692.448 106.906
C 881.196 689.800 108.568
C 880.652 686.936 109.268
C 879.458 684.048 110.251
C 878.883 680.921 112.532
C 878.117 679.221 115.607
C 878.042 676.702 117.307
C 878.078 674.703 120.080
C 876.435 672.886 122.442
C 878.640 670.872 125.615
C 879.400 667.993 128.467
C 880.300 668.408 131.994
C 880.605 667.218 134.932
C 882.161 666.681 138.178
C 883.573 665.542 140.565
C 885.189 664.946 143.590
C 886.555 665.471 146.357
C 887.310 665.829 149.767
C 889.956 664.965 152.439
C 892.055 664.100 155.484
C 894.488 665.624 157.389
C 898.031 666.529 158.818
C 900.190 667.609 160.922
C 902.105 668.679 163.571
C 904.584 669.614 165.569
C 907.623 670.523 166.602
C 910.271 672.108 167.949
C 912.279 674.268 169.398
C 915.708 675.075 171.230
C 917.879 676.508 173.452
C 920.847 678.929 172.690
C 924.413 680.535 172.386
C 925.809 683.593 172.530
C 927.955 686.263 173.121
C 930.269 688.532 172.527
C 932.908 690.592 171.760
C 935.218 693.216 171.613
C 936.677 695.809 170.349
C 938.202 699.186 170.370
C 940.246 701.260 168.264
C 943.415 703.045 166.224
C 944.192 705.136 163.069
C 944.942 707.568 161.185
C 946.189 709.589 158.792
C 946.878 711.687 156.336
C 947.991 712.751 152.811
C 948.128 713.079 149.742
C 948.196 713.408 146.673
C 948.433 714.725 143.598
C 948.029 717.286 140.846
C 947.732 716.575 137.199
C 948.139 717.486 133.852
C 946.480 717.888 130.983
C 946.025 717.227 127.177
C 945.151 719.107 124.054
C 944.786 719.607 120.978
C 943.294 719.202 118.006
C 941.659 718.596 115.150
C 939.262 719.241 112.666
C 938.268 717.864 109.660
C 937.831 716.777 105.718
C 935.793 715.851 103.822
C 932.958 714.864 101.273
C 931.147 714.117 99.012
C 928.591 712.870 96.692
C 926.891 710.860 94.805
C 924.536 709.140 93.535
C 922.040 707.092 92.949
C 919.816 704.787 92.220
C 917.040 702.494 91.818
C 914.495 700.430 91.167
C 912.268 698.169 91.005
C 911.010 694.510 91.923
C 908.530 692.244 91.988
C 906.254 689.914 91.620
C 905.080 686.978 91.365
C 903.697 683.393 91.643
C 903.113 681.233 93.829
C 901.658 678.646 95.621
C 901.405 675.790 97.405
C 899.865 673.027 99.602
C 899.049 670.511 101.587
C 900.404 667.020 103.209
C 900.002 664.875 104.945
C 899.968 662.561 108.428
C 899.635 660.492 110.606
C 899.311 657.711 112.645
C 899.680 655.130 114.756
C 899.916 653.295 117.531
C 899.254 652.476 120.775
C 899.298 651.311 123.926
C 899.045 650.559 127.053
C 899.325 649.280 130.351
C 898.870 648.457 133.538
C 899.097 647.148 136.399
C 900.369 645.823 139.544
C 899.837 644.250 142.355
C 901.586 643.181 145.212
C 902.382 642.957 148.637
C 902.971 642.071 151.853
C 903.617 640.647 155.411
C 903.100 639.343 158.683
C 903.203 638.663 162.359
C 903.850 637.848 165.640
C 903.118 636.661 169.230
C 903.434 636.092 172.453
C 904.289 635.238 175.689
C 903.842 633.753 178.782
C 904.091 633.207 182.378
C 904.586 633.124 185.830
C 904.727 632.328 188.710
C 904.969 631.103 192.215
C 905.677 631.607 195.382
C 906.759 632.038 198.397
C 909.628 629.241 201.143
C 909.931 628.479 204.261
C 910.280 627.408 207.339
C 909.929 626.053 210.265
C 910.351 624.208 213.727
C 910.588 623.686 216.809
C 911.855 624.050 220.597
C 911.881 624.559 223.710
C 911.575 624.901 226.823
C 910.382 625.460 230.062
C 908.863 625.823 233.149
C 907.568 626.655 236.147
C 907.312 627.931 239.543
C 906.015 627.910 242.660
C 905.303 625.602 245.787
C 904.438 625.336 248.899
C 903.571 624.460 252.149
C 902.310 623.837 254.848
C 901.743 623.222 257.734
C 900.437 622.464 260.828
C 899.343 621.677 263.967
C 898.466 620.820 266.952
C 897.535 619.737 270.030
C 896.665 618.257 273.030
C 895.461 617.679 276.133
C 894.382 618.254 278.785
C 893.639 618.833 282.301
C 893.152 618.744 285.557
C 892.248 618.893 288.520
C 891.238 617.984 291.739
C 891.030 616.771 294.985
C 890.618 616.025 298.283
C 889.784 615.097 301.420
C 888.107 613.750 303.862
C 887.242 612.432 306.580
C 886.649 611.037 309.550
C 885.868 609.884 312.547
C 884.719 608.688 315.367
C 884.429 609.063 318.944
C 883.477 608.571 322.507
C 883.650 607.140 325.913
C 882.960 605.327 328.801
C 882.094 604.060 331.663
C 881.140 603.049 334.850
C 879.909 601.566 337.751
C 878.811 600.102 340.076
C 879.279 598.392 343.059
C 878.950 596.254 345.622
C 879.626 594.654 348.420
C 879.656 593.307 351.244
C 879.777 591.668 354.992
C 878.750 589.979 357.909
C 879.187 588.734 361.069
C 879.471 587.034 363.331
C 879.937 586.235 366.573
C 880.904 585.247 369.455
C 882.991 583.621 372.506
C 883.185 582.390 375.809
C 883.246 581.790 379.231
C 883.291 580.844 382.326
C 882.999 579.128 385.260
C 882.942 578.403 388.556
C 881.639 577.341 391.471
C 881.180 576.646 395.099
C 881.100 576.108 398.531
C 881.257 576.119 402.015
C 881.515 575.030 405.251
C 881.199 574.091 408.804
C 881.984 574.056 412.444
C 881.940 573.088 415.678
C 881.872 571.789 419.042
C 882.217 570.853 422.088
C 881.853 569.123 425.284
C 881.982 568.548 428.917
C 882.131 568.377 432.281
C 883.082 567.161 435.533
C 883.437 566.800 438.562
C 884.329 566.586 441.896
C 884.448 566.161 444.943
C 884.719 565.656 448.274
C 885.816 566.133 451.477
C 886.571 565.581 454.843
C 885.107 564.729 458.300
C 884.182 564.378 461.266
C 883.852 564.799 464.758
C 882.857 564.556 468.317
C 881.363 563.915 471.374
C 880.341 563.145 474.498
C 878.978 562.449 477.987
C 877.926 562.417 481.374
C 876.564 562.153 485.051
C 875.383 561.966 487.865
C 873.319 560.905 490.961
C 872.933 559.846 493.926
C 871.203 560.342 497.620
C 870.287 558.771 499.725
C 868.600 557.042 502.123
C 867.501 554.094 504.076
C 866.469 551.723 506.551
C 865.411 550.498 509.328
C 863.568 547.523 511.051
C 862.351 545.587 513.580
C 861.045 543.934 516.218
C 860.310 542.473 518.903
C 858.911 540.735 521.447
C 856.955 540.287 524.716
C 855.924 538.919 527.844
C 854.739 537.734 530.991
C 853.020 535.789 533.384
C 850.465 533.693 535.059
C 848.738 531.467 536.610
C 848.003 528.947 538.876
C 846.512 526.608 540.801
C 845.620 524.283 542.693
C 844.354 521.622 545.100
C 842.916 519.227 546.987
C 841.513 516.348 548.499
C 839.871 514.453 550.484
N -50.670 -8.267 41.856
N 99.666 384.436 20.668
N 604.395 148.718 51.943
N 535.124 271.370 -23.528
N 583.561 23.201 375.383
N 497.076 7.522 301.912
N 623.559 -40.507 265.530
N 528.518 185.731 504.476
N 587.089 72.238 491.289
N 610.707 349.673 217.564
N 564.264 338.562 313.337
N 680.835 277.593 358.552
N 913.432 696.944 133.193
