# Supplementary material for: Impact of DNA methylation on 3D genome structure
Source: Nat Commun. 2021 May 28;12:3243. doi: 10.1038/s41467-021-23142-8 (PMC8163762; doi:10.1038/s41467-021-23142-8)
Supplement: Supplementary file 7 — Supplementary Software 2 [file 41467_2021_23142_MOESM7_ESM.zip › Supplementary_Software2/test/output_pos/cartnucl_000000_000005.xyz]

2888
generated by Juergen Walther
C 0.000 0.000 0.000
C -0.070 -0.271 3.265
C -0.366 -0.716 6.757
C -0.631 -1.259 10.532
C -0.812 -1.484 13.793
C -0.885 -2.577 16.721
C -0.179 -2.320 19.882
C -0.623 -3.709 23.115
C -0.629 -4.596 26.353
C -0.724 -5.206 29.619
C -0.324 -7.055 32.381
C -0.423 -8.446 35.410
C -0.074 -10.066 38.439
C -0.149 -11.275 41.467
C -0.411 -12.628 44.406
C -0.823 -14.184 47.286
C -2.469 -14.592 50.357
C -4.469 -15.507 53.005
C -5.838 -16.712 56.036
C -6.405 -18.304 59.115
C -8.039 -19.396 61.395
C -10.232 -18.820 64.742
C -12.234 -20.223 67.386
C -14.375 -21.614 69.936
C -16.230 -23.060 72.093
C -18.178 -24.471 74.664
C -20.055 -25.855 76.911
C -23.344 -26.884 77.977
C -26.566 -27.558 78.230
C -29.339 -28.921 78.085
C -32.063 -30.998 78.106
C -35.257 -32.102 80.034
C -38.486 -33.514 79.517
C -41.455 -35.518 79.082
C -44.281 -37.142 78.730
C -47.447 -39.155 78.039
C -50.078 -40.104 77.870
C -53.022 -40.751 76.570
C -56.290 -41.251 75.317
C -58.689 -41.983 72.632
C -60.614 -42.432 70.417
C -63.036 -43.469 67.861
C -65.019 -44.174 65.680
C -67.639 -42.207 63.097
C -70.131 -41.434 60.475
C -70.753 -42.101 57.044
C -72.777 -42.180 54.293
C -74.005 -41.721 51.556
C -75.331 -40.412 48.811
C -74.902 -39.611 45.287
C -76.942 -38.211 42.476
C -78.262 -38.159 39.169
C -78.325 -36.064 36.320
C -80.144 -34.645 33.640
C -78.976 -33.769 30.295
C -78.786 -32.673 26.903
C -79.357 -30.822 24.615
C -79.788 -29.329 21.730
C -79.035 -27.006 18.673
C -77.037 -25.693 15.986
C -76.490 -23.591 13.859
C -74.750 -21.588 11.704
C -73.589 -20.906 8.579
C -71.134 -17.380 7.850
C -69.546 -14.245 5.694
C -66.040 -13.276 5.257
C -63.791 -11.650 3.696
C -60.802 -9.612 3.304
C -58.849 -7.395 2.788
C -56.074 -5.316 2.490
C -53.137 -4.264 2.743
C -49.782 -3.373 2.212
C -47.261 -0.484 2.648
C -44.492 2.113 2.543
C -41.770 2.982 4.469
C -39.538 4.943 7.035
C -36.854 5.989 8.434
C -33.721 6.987 9.442
C -31.137 8.331 11.033
C -29.344 9.880 13.381
C -27.070 10.740 15.710
C -24.583 10.779 17.859
C -22.043 12.811 20.134
C -19.112 13.634 21.697
C -18.370 13.696 25.530
C -17.431 14.833 29.166
C -15.879 13.566 31.869
C -13.949 13.163 34.732
C -13.221 12.936 37.937
C -12.678 13.041 41.326
C -11.408 12.638 44.561
C -11.302 11.481 47.579
C -9.716 10.045 50.604
C -10.479 9.491 54.072
C -11.108 9.904 58.174
C -13.024 8.298 61.120
C -13.660 6.671 63.761
C -14.835 5.573 66.724
C -16.129 4.038 69.346
C -18.725 3.330 72.095
C -21.356 2.596 73.540
C -23.998 1.816 74.935
C -26.231 0.430 77.017
C -27.794 -2.220 79.215
C -31.424 -2.598 79.970
C -34.035 -3.629 82.048
C -36.753 -5.566 82.146
C -40.534 -6.115 82.874
C -42.775 -8.654 84.481
C -45.428 -9.845 85.659
C -48.525 -11.107 85.460
C -51.619 -12.295 84.998
C -54.014 -14.823 84.548
C -57.439 -15.057 84.174
C -61.507 -15.311 84.725
C -63.922 -16.350 83.424
C -67.084 -17.996 81.752
C -69.723 -19.085 80.856
C -72.733 -20.316 79.154
C -75.506 -20.343 77.482
C -77.716 -20.897 75.261
C -79.457 -21.175 72.494
C -81.383 -21.114 69.833
C -83.098 -21.365 66.652
C -84.913 -21.676 63.865
C -86.308 -21.541 61.012
C -87.109 -19.545 57.668
C -88.342 -19.530 54.542
C -89.959 -19.417 51.693
C -91.527 -18.113 49.264
C -92.901 -16.375 46.112
C -91.858 -14.777 43.632
C -91.482 -13.522 40.422
C -91.019 -11.278 37.942
C -90.359 -9.872 34.417
C -89.675 -8.209 31.643
C -89.342 -4.471 30.040
C -88.670 -2.849 27.872
C -86.421 -0.528 25.218
C -85.309 1.168 22.978
C -84.598 3.359 20.392
C -83.629 5.879 18.399
C -81.791 7.896 16.482
C -79.280 8.672 14.309
C -76.871 10.148 12.490
C -74.373 11.123 10.697
C -71.836 12.866 8.931
C -69.344 13.772 6.928
C -67.224 15.417 5.271
C -64.680 17.820 4.262
C -62.834 19.146 1.918
C -60.373 21.624 1.513
C -57.919 23.636 1.048
C -54.174 24.503 0.241
C -52.468 26.231 -1.271
C -50.409 27.883 -3.052
C -48.429 28.670 -5.788
C -46.369 30.781 -7.515
C -44.432 33.731 -9.363
C -42.700 35.978 -11.105
C -40.097 37.837 -13.107
C -37.518 38.759 -15.620
C -35.659 40.978 -17.622
C -33.692 42.654 -19.795
C -31.719 43.959 -22.411
C -29.589 45.580 -24.470
C -26.916 47.304 -26.337
C -24.447 48.831 -28.291
C -22.218 51.430 -29.605
C -19.248 52.803 -30.560
C -16.401 54.797 -31.890
C -13.403 56.271 -32.924
C -9.664 57.350 -33.416
C -6.957 58.888 -35.062
C -4.195 59.329 -37.263
C -1.546 60.061 -39.349
C 1.244 60.440 -41.849
C 4.365 60.934 -43.948
C 6.714 62.058 -46.158
C 9.005 62.428 -47.971
C 11.591 62.991 -49.952
C 14.563 63.900 -51.938
C 17.071 65.598 -53.852
C 20.151 65.366 -55.235
C 23.296 65.557 -56.515
C 26.608 65.733 -56.317
C 29.924 65.882 -57.114
C 32.911 66.427 -57.787
C 35.627 67.286 -59.364
C 38.457 68.258 -60.747
C 41.864 68.318 -61.630
C 45.408 68.305 -60.870
C 48.566 69.592 -61.239
C 50.883 70.099 -62.238
C 53.576 72.432 -62.067
C 56.454 73.494 -63.353
C 59.508 74.944 -63.407
C 61.437 77.436 -64.092
C 64.500 78.841 -63.888
C 67.801 80.182 -63.508
C 70.700 81.916 -63.124
C 73.920 83.271 -61.580
C 76.790 84.720 -60.727
C 80.324 85.653 -60.594
C 83.084 87.055 -59.055
C 84.969 89.497 -58.387
C 86.908 91.595 -56.981
C 90.248 92.717 -54.389
C 93.193 94.761 -53.591
C 93.677 97.914 -51.358
C 94.892 99.498 -48.948
C 96.536 101.280 -46.111
C 97.057 104.754 -45.220
C 98.095 106.843 -42.774
C 99.109 109.395 -41.085
C 100.841 111.707 -39.260
C 102.548 114.073 -37.582
C 104.754 116.806 -36.096
C 106.731 119.508 -35.525
C 108.267 121.688 -33.722
C 109.810 124.233 -32.128
C 111.714 126.360 -30.007
C 112.625 128.993 -27.472
C 114.088 131.645 -26.247
C 115.418 134.059 -24.762
C 116.991 136.803 -23.519
C 118.422 139.408 -22.430
C 119.340 142.552 -21.468
C 120.965 145.857 -20.736
C 122.421 148.470 -19.578
C 124.574 151.155 -18.112
C 126.008 153.980 -16.945
C 127.414 156.978 -15.842
C 128.878 159.888 -14.919
C 129.625 162.763 -14.399
C 130.600 165.961 -12.651
C 131.900 169.018 -12.676
C 132.899 171.682 -10.554
C 134.266 175.358 -9.898
C 134.848 178.265 -9.217
C 135.733 181.231 -7.720
C 136.859 184.252 -6.720
C 137.506 187.724 -5.561
C 137.920 191.245 -5.236
C 138.224 194.384 -5.487
C 138.129 197.261 -5.583
C 138.132 200.104 -6.216
C 138.512 203.266 -6.509
C 138.942 206.746 -6.315
C 138.898 210.107 -5.872
C 138.151 213.219 -6.188
C 138.319 216.722 -6.855
C 137.930 220.215 -6.976
C 139.250 223.552 -6.550
C 139.827 226.743 -6.189
C 140.610 230.575 -5.360
C 140.483 234.357 -6.389
C 140.971 238.032 -6.391
C 141.393 241.145 -6.273
C 142.187 244.178 -6.200
C 143.175 247.776 -6.034
C 142.316 251.390 -6.053
C 141.456 254.710 -5.351
C 139.165 258.363 -4.479
C 139.063 261.630 -3.632
C 139.183 264.378 -2.730
C 139.073 267.323 -1.673
C 139.354 270.117 0.140
C 139.450 273.123 1.494
C 139.654 276.397 2.711
C 139.912 279.579 4.259
C 140.737 281.763 5.806
C 138.378 285.131 6.717
C 137.833 288.517 8.058
C 138.037 291.905 8.991
C 137.995 295.556 9.175
C 139.227 299.334 9.307
C 140.494 302.423 10.068
C 142.171 305.292 10.530
C 143.821 308.380 11.484
C 145.998 311.492 11.954
C 148.048 313.814 13.196
C 149.045 317.165 14.110
C 150.186 319.678 15.417
C 150.348 322.220 19.255
C 151.139 325.487 20.295
C 152.744 328.129 21.296
C 152.591 331.630 21.842
C 153.010 334.871 22.610
C 153.658 338.077 23.202
C 153.168 341.067 24.625
C 153.037 344.293 25.461
C 152.834 347.472 26.793
C 152.871 350.635 27.585
C 152.693 353.808 28.244
C 152.271 357.028 28.830
C 152.576 360.394 27.891
C 152.174 363.616 26.749
C 151.841 367.115 26.347
C 151.416 370.568 26.831
C 150.827 373.412 26.040
C 151.944 376.875 24.278
C 151.109 380.242 23.310
C 150.210 383.554 22.197
C 149.199 386.448 21.312
C 148.346 389.737 20.386
C 147.417 392.700 19.470
C 145.953 394.837 16.960
C 144.521 396.104 14.268
C 142.462 397.097 12.185
C 139.849 398.446 10.426
C 138.667 401.373 8.152
C 136.296 402.157 5.613
C 133.507 403.129 3.539
C 131.127 404.025 1.471
C 128.178 404.815 -0.817
C 126.517 405.625 -2.923
C 124.611 405.386 -5.586
C 122.759 405.230 -8.594
C 120.421 403.605 -10.917
C 118.646 402.205 -12.840
C 116.081 400.795 -15.056
C 114.075 399.519 -16.935
C 114.093 397.230 -20.422
C 113.080 395.232 -23.366
C 111.038 392.445 -24.180
C 109.360 390.466 -26.403
C 108.393 388.133 -28.084
C 108.144 385.560 -30.164
C 107.666 381.973 -30.553
C 107.267 379.497 -33.333
C 105.702 376.786 -35.032
C 106.474 373.555 -36.246
C 106.203 371.136 -38.812
C 106.072 367.500 -38.520
C 105.834 364.007 -39.216
C 106.452 361.495 -40.732
C 106.572 358.508 -42.074
C 107.704 354.807 -42.647
C 108.442 351.429 -41.657
C 109.664 348.702 -42.209
C 111.134 345.670 -41.632
C 110.911 342.296 -41.246
C 114.461 339.930 -40.359
C 116.885 336.595 -40.330
C 118.592 334.998 -37.509
C 120.097 332.494 -36.242
C 122.615 330.748 -34.278
C 124.944 329.102 -33.351
C 127.470 327.485 -31.586
C 129.342 326.642 -29.222
C 130.901 325.020 -26.526
C 134.341 323.899 -25.185
C 137.394 322.304 -23.585
C 139.664 323.107 -21.120
C 142.993 324.295 -19.411
C 145.212 324.571 -17.119
C 147.374 324.387 -14.450
C 149.897 324.774 -12.330
C 152.655 326.000 -10.909
C 154.936 327.291 -8.796
C 156.488 328.611 -6.217
C 159.862 329.429 -4.291
C 162.016 329.860 -1.667
C 163.709 333.168 -0.468
C 166.334 335.920 0.496
C 166.670 338.383 2.764
C 167.936 340.634 5.090
C 169.137 343.457 6.292
C 170.646 346.396 7.230
C 171.860 349.159 9.000
C 171.991 352.250 9.938
C 172.306 355.051 12.344
C 172.886 358.598 12.326
C 174.591 362.401 12.172
C 173.715 366.083 11.399
C 173.077 369.163 11.770
C 172.869 372.517 11.499
C 172.114 375.720 11.228
C 171.759 379.127 9.477
C 170.888 381.353 7.519
C 169.953 383.550 5.561
C 168.858 386.455 4.295
C 166.884 389.676 4.120
C 165.782 391.419 1.015
C 164.889 394.311 -0.728
C 162.430 395.686 -2.519
C 161.122 397.495 -5.704
C 158.831 400.315 -6.628
C 157.450 402.439 -8.478
C 155.367 403.436 -10.905
C 153.252 404.168 -13.393
C 150.162 405.136 -14.751
C 148.826 405.747 -17.876
C 147.630 407.379 -21.456
C 145.531 407.121 -23.489
C 142.542 406.898 -26.044
C 140.486 407.086 -28.209
C 137.897 406.672 -30.777
C 136.450 405.860 -33.558
C 134.496 404.559 -35.707
C 132.720 402.552 -37.599
C 131.228 400.588 -39.769
C 129.328 398.187 -41.706
C 127.494 396.190 -43.657
C 126.150 393.891 -45.392
C 126.437 390.426 -47.321
C 124.932 387.870 -48.901
C 123.506 385.639 -50.831
C 123.299 383.420 -53.088
C 123.265 380.356 -55.424
C 124.055 377.329 -55.388
C 124.079 373.907 -55.945
C 125.271 370.834 -56.677
C 125.392 367.005 -57.070
C 126.027 363.780 -57.430
C 128.826 361.094 -58.697
C 129.645 358.441 -58.968
C 131.358 354.725 -58.106
C 132.344 351.870 -58.007
C 133.522 348.652 -58.506
C 135.285 345.812 -58.802
C 136.884 342.970 -58.105
C 137.487 340.093 -56.375
C 138.810 337.357 -54.943
C 139.728 334.773 -53.243
C 141.344 331.972 -51.782
C 142.119 329.217 -50.093
C 143.568 326.654 -48.966
C 146.049 324.345 -47.630
C 146.883 321.318 -46.736
C 149.630 319.563 -45.419
C 151.177 316.961 -43.899
C 153.494 314.681 -42.604
C 157.012 313.110 -42.788
C 159.350 310.776 -43.584
C 161.981 308.632 -43.925
C 164.630 306.476 -43.570
C 166.923 304.518 -43.305
C 170.112 303.136 -44.070
C 172.489 301.283 -44.391
C 174.829 299.385 -44.524
C 177.559 297.674 -43.931
C 179.647 294.320 -43.529
C 181.825 291.697 -43.582
C 184.430 289.878 -44.455
C 187.080 287.735 -44.087
C 189.919 285.921 -44.182
C 192.523 284.313 -45.447
C 195.530 283.421 -45.978
C 198.002 280.907 -45.986
C 200.445 277.881 -47.172
C 203.539 276.262 -47.331
C 206.637 274.542 -47.078
C 208.786 273.392 -46.175
C 211.848 271.971 -45.596
C 214.466 271.302 -45.042
C 217.002 270.154 -44.767
C 219.949 268.344 -45.506
C 222.818 266.417 -46.198
C 225.468 264.248 -45.963
C 228.181 262.357 -44.691
C 231.353 260.859 -43.797
C 234.271 258.783 -42.528
C 237.808 258.393 -42.548
C 240.329 255.803 -43.109
C 243.634 254.725 -43.010
C 246.390 252.825 -42.394
C 248.945 250.695 -41.263
C 252.006 249.174 -41.564
C 255.689 248.857 -41.061
C 257.984 247.017 -42.312
C 260.730 244.779 -41.752
C 262.733 242.307 -42.158
C 264.494 238.855 -42.267
C 267.914 237.157 -42.062
C 270.508 234.936 -42.402
C 272.884 233.203 -43.593
C 276.146 231.231 -43.886
C 278.848 229.499 -44.812
C 281.527 227.022 -45.495
C 283.827 224.745 -46.677
C 286.318 222.428 -47.159
C 289.003 220.842 -49.087
C 292.492 218.619 -50.361
C 294.442 215.845 -50.763
C 296.418 213.486 -50.623
C 298.692 211.123 -50.931
C 300.620 208.323 -50.619
C 303.207 206.142 -50.418
C 305.485 203.502 -51.077
C 307.525 200.954 -52.115
C 309.453 198.366 -51.161
C 312.160 195.937 -50.683
C 313.971 193.101 -50.999
C 316.207 190.593 -50.399
C 317.936 187.559 -51.463
C 320.248 185.369 -50.101
C 322.526 182.848 -50.795
C 324.994 180.180 -51.247
C 326.977 176.904 -50.978
C 329.852 173.969 -50.772
C 331.579 171.019 -50.557
C 333.011 167.784 -49.981
C 336.009 165.703 -50.704
C 337.690 163.223 -50.472
C 338.441 159.611 -50.246
C 339.330 156.991 -49.562
C 340.632 154.090 -48.957
C 341.697 150.908 -48.377
C 343.372 147.982 -48.197
C 345.001 145.014 -48.123
C 347.397 143.043 -48.106
C 348.970 140.154 -47.687
C 350.195 137.095 -47.752
C 351.746 134.103 -47.475
C 353.136 130.923 -46.223
C 354.723 128.362 -44.861
C 356.908 126.218 -44.921
C 357.634 123.699 -42.866
C 359.593 121.082 -41.756
C 361.069 118.146 -40.125
C 361.245 115.470 -38.917
C 361.758 113.015 -37.745
C 362.914 110.469 -36.706
C 365.138 107.940 -35.739
C 367.631 105.179 -34.790
C 368.749 101.778 -33.753
C 370.032 99.498 -31.637
C 371.052 96.770 -30.042
C 372.722 93.566 -29.350
C 373.583 90.120 -28.436
C 374.948 87.487 -27.464
C 375.073 83.838 -27.323
C 374.893 80.993 -26.612
C 375.570 77.800 -25.648
C 375.550 74.579 -24.004
C 375.902 71.245 -23.583
C 377.005 67.792 -22.522
C 378.049 64.731 -21.523
C 379.378 62.413 -20.409
C 380.367 59.293 -19.650
C 381.254 56.890 -18.588
C 382.040 53.649 -17.730
C 382.924 50.673 -17.073
C 384.718 47.913 -16.014
C 386.905 45.917 -13.830
C 388.572 43.641 -12.418
C 390.639 41.407 -10.699
C 392.817 39.105 -9.301
C 395.044 36.707 -8.348
C 396.568 33.601 -7.783
C 398.583 31.105 -6.884
C 401.063 29.408 -5.483
C 403.681 27.549 -4.159
C 405.929 25.268 -4.245
C 408.584 23.182 -3.640
C 410.390 20.306 -2.445
C 412.772 17.702 -1.513
C 414.592 15.050 -0.925
C 415.437 11.405 0.572
C 416.876 8.864 1.224
C 417.928 5.866 1.526
C 420.351 3.672 3.335
C 422.060 0.865 4.108
C 422.374 -2.611 5.249
C 424.681 -5.227 6.061
C 426.879 -7.787 7.245
C 428.486 -10.046 8.088
C 430.243 -13.185 8.523
C 431.831 -15.838 9.822
C 433.408 -18.314 11.203
C 435.555 -20.840 12.018
C 437.173 -23.910 13.277
C 439.752 -26.196 13.877
C 441.733 -27.916 15.112
C 443.045 -31.177 16.312
C 444.973 -33.583 16.882
C 446.458 -36.359 17.115
C 449.113 -38.535 15.810
C 451.456 -40.400 16.908
C 454.501 -42.164 17.617
C 457.087 -44.327 16.835
C 460.728 -45.653 16.211
C 463.497 -46.830 14.986
C 466.234 -49.029 15.492
C 468.980 -50.956 15.387
C 471.851 -52.625 15.235
C 473.788 -55.355 15.269
C 476.237 -57.607 15.502
C 478.494 -60.219 15.438
C 480.982 -62.322 15.569
C 483.406 -64.450 15.943
C 485.765 -66.676 16.547
C 488.961 -67.536 17.709
C 491.738 -68.550 19.473
C 494.607 -70.180 20.746
C 497.185 -72.453 21.473
C 499.470 -73.619 23.047
C 503.339 -73.534 24.218
C 505.985 -74.965 26.199
C 508.587 -76.301 28.312
C 510.730 -77.646 30.256
C 513.291 -79.077 32.203
C 515.539 -80.393 34.126
C 517.207 -80.464 37.324
C 518.200 -79.962 40.432
C 518.515 -80.071 43.507
C 518.781 -80.871 46.828
C 521.194 -81.353 49.842
C 521.287 -81.203 53.399
C 521.224 -81.686 56.974
C 521.296 -81.925 60.243
C 521.053 -82.252 64.036
C 521.414 -82.048 66.807
C 520.905 -81.063 69.897
C 520.573 -79.851 73.202
C 518.609 -78.637 76.061
C 517.015 -77.523 78.303
C 515.096 -76.608 81.295
C 513.482 -75.705 83.697
C 512.387 -72.131 85.548
C 510.904 -69.614 87.817
C 507.755 -68.721 89.190
C 505.793 -67.059 91.440
C 503.755 -65.230 92.746
C 501.961 -62.633 93.767
C 498.806 -60.829 93.580
C 497.183 -57.869 95.202
C 494.539 -56.151 96.857
C 492.489 -53.300 96.431
C 490.927 -50.452 97.830
C 487.741 -48.918 96.926
C 484.855 -46.821 96.799
C 483.404 -44.198 96.844
C 481.270 -41.718 97.014
C 478.850 -38.894 95.797
C 476.143 -37.523 93.867
C 474.581 -35.150 92.786
C 472.619 -33.285 90.698
C 469.586 -31.994 89.853
C 469.130 -29.597 86.243
C 467.510 -26.704 83.791
C 466.342 -26.991 80.331
C 464.679 -25.849 77.866
C 463.984 -25.045 74.385
C 463.525 -23.667 71.762
C 462.990 -22.783 68.439
C 462.644 -23.041 65.338
C 461.413 -23.304 62.060
C 461.841 -21.899 58.492
C 461.621 -20.639 54.916
C 462.829 -21.578 51.829
C 465.055 -21.633 48.595
C 465.836 -22.216 45.545
C 466.113 -22.864 42.178
C 467.177 -23.225 39.056
C 469.223 -23.395 36.427
C 470.928 -24.325 33.677
C 472.192 -25.972 31.129
C 474.079 -25.972 27.636
C 474.880 -26.897 24.440
C 478.206 -28.498 23.165
C 481.575 -29.176 21.274
C 483.276 -31.804 20.040
C 485.240 -33.886 18.068
C 487.916 -35.503 17.030
C 490.903 -36.834 15.981
C 493.403 -38.810 14.535
C 495.843 -40.931 14.485
C 497.785 -43.834 13.246
C 501.051 -45.283 13.630
C 505.115 -46.181 13.373
C 507.960 -47.926 15.320
C 510.146 -50.045 16.191
C 512.925 -51.630 17.256
C 515.309 -53.423 18.672
C 518.407 -54.080 20.856
C 520.309 -54.274 23.284
C 522.155 -54.486 25.749
C 524.355 -55.615 28.013
C 526.135 -58.115 30.223
C 527.787 -57.391 33.484
C 530.187 -58.076 35.927
C 530.559 -58.786 39.168
C 532.185 -58.145 42.642
C 533.647 -60.089 45.495
C 535.189 -60.571 48.184
C 535.576 -60.456 51.510
C 535.739 -60.183 54.840
C 535.357 -61.320 58.141
C 535.950 -60.139 61.331
C 537.574 -59.076 64.957
C 536.807 -58.620 67.751
C 535.756 -58.279 71.531
C 535.415 -57.930 74.483
C 534.402 -57.277 77.950
C 533.664 -55.688 80.673
C 532.119 -54.558 83.215
C 530.008 -53.163 85.304
C 528.138 -51.450 87.391
C 525.646 -49.893 89.510
C 523.529 -48.493 91.683
C 521.347 -46.839 93.297
C 519.031 -43.627 93.644
C 516.518 -42.036 95.211
C 514.399 -40.323 97.031
C 512.964 -37.756 98.220
C 510.923 -34.625 99.156
C 508.760 -32.738 97.913
C 506.028 -30.638 97.524
C 504.204 -27.984 96.510
C 501.139 -25.745 95.852
C 498.826 -23.564 94.943
C 498.239 -19.897 93.251
C 496.476 -17.967 92.278
C 493.992 -15.834 89.677
C 492.054 -13.973 88.292
C 490.045 -11.417 87.099
C 488.594 -8.887 85.440
C 486.826 -7.132 83.222
C 484.301 -6.595 80.995
C 482.314 -5.548 78.495
C 480.195 -4.973 76.132
C 478.291 -3.761 73.393
C 475.961 -3.167 71.100
C 474.254 -1.928 68.756
C 473.217 -0.426 65.604
C 470.873 0.887 63.749
C 470.435 2.265 60.544
C 468.677 3.061 56.859
C 467.879 3.883 53.350
C 467.461 5.434 49.963
C 467.141 5.302 46.839
C 466.568 6.051 43.822
C 464.836 6.782 40.719
C 462.982 8.017 37.952
C 460.842 7.728 35.223
C 459.775 9.022 31.959
C 458.363 10.091 29.691
C 456.759 11.148 26.894
C 454.486 12.530 24.471
C 452.807 13.229 21.569
C 450.523 14.164 19.391
C 448.872 15.718 16.990
C 447.154 17.371 14.548
C 445.311 18.165 11.901
C 442.419 19.632 11.220
C 440.073 21.159 9.333
C 437.620 23.448 7.992
C 435.701 24.495 5.420
C 434.174 25.233 1.953
C 431.695 26.656 -0.140
C 429.853 27.031 -3.124
C 427.956 27.520 -5.810
C 426.655 28.902 -8.356
C 425.231 30.918 -10.724
C 422.899 32.383 -13.291
C 419.959 33.414 -15.198
C 418.388 35.564 -17.060
C 416.628 36.092 -20.094
C 414.854 37.159 -22.736
C 413.294 38.424 -25.386
C 410.848 38.637 -27.660
C 408.921 39.173 -30.330
C 406.542 39.688 -32.778
C 404.708 40.371 -35.386
C 402.954 40.831 -38.079
C 401.208 41.052 -40.870
C 400.941 41.827 -44.280
C 400.787 41.864 -47.719
C 399.868 42.103 -51.126
C 398.134 42.350 -54.171
C 397.759 42.179 -57.153
C 398.355 43.669 -60.863
C 397.915 43.328 -64.421
C 397.617 42.897 -67.991
C 397.236 42.311 -71.105
C 396.781 41.943 -74.577
C 396.419 41.446 -77.756
C 397.721 40.093 -80.836
C 399.501 38.596 -83.180
C 400.709 36.511 -85.119
C 401.396 33.986 -87.330
C 402.253 33.074 -91.014
C 403.899 30.594 -92.969
C 404.978 27.793 -94.972
C 406.150 25.378 -96.855
C 407.462 22.364 -98.790
C 408.825 20.633 -100.521
C 411.026 18.414 -101.526
C 413.524 16.221 -102.730
C 415.825 13.377 -102.385
C 417.777 11.169 -102.029
C 419.864 8.154 -101.869
C 421.692 5.747 -101.639
C 425.708 4.951 -100.837
C 428.942 3.263 -100.224
C 430.315 0.683 -98.210
C 432.763 -1.566 -97.422
C 434.962 -3.118 -96.022
C 437.737 -4.058 -94.465
C 439.273 -5.199 -91.369
C 442.632 -6.351 -90.181
C 444.875 -8.556 -88.511
C 447.264 -8.511 -85.902
C 450.427 -9.502 -84.671
C 451.415 -10.233 -81.234
C 453.243 -11.159 -78.311
C 455.629 -11.175 -76.495
C 457.934 -11.738 -74.237
C 459.961 -11.348 -70.913
C 460.367 -11.101 -67.348
C 462.048 -10.449 -64.901
C 462.840 -9.475 -61.721
C 463.633 -10.238 -58.501
C 464.268 -7.077 -55.569
C 465.838 -5.288 -52.202
C 464.103 -3.566 -49.473
C 464.081 -2.384 -46.517
C 463.328 0.004 -43.875
C 463.460 2.101 -41.736
C 462.846 4.497 -39.287
C 461.295 6.458 -37.404
C 459.658 8.017 -34.716
C 459.418 11.341 -32.772
C 459.040 14.235 -30.342
C 456.886 16.885 -29.887
C 455.476 20.549 -29.941
C 453.658 23.038 -29.072
C 451.644 25.434 -27.645
C 449.998 28.219 -26.906
C 448.740 31.297 -27.172
C 446.741 34.002 -27.295
C 444.175 36.056 -27.358
C 442.703 39.724 -26.987
C 440.514 42.215 -26.143
C 438.542 44.591 -28.534
C 437.145 47.753 -30.389
C 434.251 48.780 -31.765
C 431.540 50.687 -32.813
C 429.650 52.497 -34.815
C 428.017 54.597 -36.987
C 425.628 56.477 -38.719
C 423.701 57.257 -41.195
C 420.558 58.340 -42.833
C 419.427 59.525 -46.031
C 418.528 61.839 -49.382
C 417.790 61.536 -53.162
C 416.254 61.495 -55.931
C 415.287 61.848 -59.141
C 414.277 61.639 -62.279
C 414.628 61.681 -66.109
C 415.493 60.988 -68.994
C 416.358 60.228 -71.858
C 416.309 59.516 -75.135
C 414.994 58.130 -78.398
C 417.043 56.990 -81.294
C 417.473 56.418 -84.713
C 418.208 54.044 -86.942
C 420.273 52.706 -89.954
C 419.732 50.850 -93.166
C 420.445 49.654 -95.978
C 421.963 47.506 -98.052
C 423.625 45.273 -99.909
C 423.995 42.261 -101.677
C 426.421 40.693 -103.568
C 428.931 39.386 -106.551
C 430.526 37.049 -107.327
C 432.433 33.787 -108.435
C 434.000 31.554 -109.664
C 436.057 28.647 -110.554
C 438.648 26.762 -111.022
C 440.741 24.371 -110.863
C 442.878 22.059 -109.938
C 445.305 20.001 -109.123
C 447.600 17.495 -107.867
C 449.778 15.121 -106.981
C 451.948 13.200 -105.677
C 454.991 12.646 -103.179
C 457.081 10.541 -101.600
C 459.393 8.528 -100.441
C 462.214 7.671 -99.270
C 465.434 6.824 -97.332
C 466.604 7.072 -94.440
C 468.324 6.430 -91.500
C 470.286 6.970 -88.806
C 472.016 6.372 -85.417
C 473.592 6.385 -82.510
C 476.191 8.501 -80.180
C 477.516 8.805 -77.745
C 478.329 9.930 -73.801
C 479.415 10.406 -71.020
C 481.211 10.935 -68.107
C 482.790 12.126 -65.397
C 483.427 13.274 -62.331
C 482.954 13.565 -58.966
C 482.830 14.548 -55.756
C 482.336 15.193 -52.634
C 482.259 16.455 -49.318
C 481.810 16.930 -46.060
C 481.928 18.031 -43.107
C 481.944 20.210 -40.188
C 482.332 20.601 -36.970
C 482.217 23.134 -34.535
C 481.665 24.806 -31.597
C 481.775 26.005 -28.844
C 482.360 26.558 -25.322
C 482.737 27.566 -22.943
C 483.459 28.051 -19.260
C 484.042 29.156 -16.573
C 485.409 30.330 -13.701
C 486.432 31.718 -10.743
C 487.638 32.853 -7.306
C 488.852 33.869 -4.216
C 489.667 35.171 -1.432
C 490.859 37.158 0.753
C 492.441 38.250 3.268
C 493.370 39.665 5.908
C 493.290 41.833 8.727
C 494.015 43.739 11.752
C 493.249 44.891 14.484
C 493.419 45.806 17.382
C 493.226 46.366 20.789
C 492.251 48.963 23.392
C 491.992 50.655 26.534
C 491.757 52.618 29.466
C 492.570 54.246 32.643
C 492.582 55.678 35.700
C 492.670 56.743 38.304
C 492.638 57.691 41.544
C 492.407 58.610 44.823
C 493.922 59.484 47.925
C 494.698 60.692 51.211
C 495.575 61.486 54.604
C 497.995 62.643 57.080
C 500.342 64.296 59.324
C 502.135 65.474 61.802
C 503.977 66.739 64.332
C 505.793 68.207 66.840
C 508.514 69.285 68.793
C 509.803 70.658 71.205
C 511.509 71.474 74.002
C 513.251 72.799 76.498
C 514.971 73.953 79.164
C 516.794 75.093 81.711
C 517.353 75.936 84.806
C 518.564 77.037 87.379
C 519.790 78.395 90.209
C 521.464 79.829 93.129
C 522.851 81.283 96.291
C 524.673 82.599 98.747
C 525.986 84.072 101.872
C 526.925 85.264 104.184
C 526.217 87.227 106.828
C 529.519 88.785 108.470
C 530.250 90.307 111.513
C 532.043 91.380 114.617
C 533.682 91.620 117.658
C 535.930 92.724 119.858
C 536.303 93.518 123.125
C 537.261 94.813 126.042
C 538.243 96.002 128.891
C 539.006 96.807 132.254
C 540.232 97.849 135.226
C 541.944 99.214 137.852
C 543.520 99.933 140.854
C 544.462 101.637 143.682
C 545.904 102.684 146.711
C 547.031 104.099 149.062
C 548.245 106.202 151.794
C 550.409 107.567 154.095
C 552.839 108.436 157.204
C 554.518 110.170 159.650
C 555.187 112.103 162.753
C 557.529 113.009 165.046
C 559.778 113.772 167.524
C 562.199 114.530 170.087
C 564.184 115.255 173.713
C 565.870 116.267 176.659
C 568.312 117.385 178.974
C 571.018 118.202 180.931
C 572.982 121.143 182.543
C 576.258 122.635 183.437
C 578.203 124.985 184.347
C 580.391 127.051 185.877
C 582.316 129.580 186.816
C 584.583 131.835 188.495
C 587.336 133.413 189.780
C 589.605 135.257 191.536
C 591.986 136.534 193.290
C 594.954 137.458 194.542
C 596.961 138.852 196.606
C 599.926 140.286 196.106
C 602.634 141.766 197.586
C 605.338 143.590 198.456
C 608.104 145.387 199.271
C 610.634 147.303 199.885
C 613.337 149.136 200.379
C 616.304 151.062 199.298
C 618.753 153.072 198.694
C 621.695 155.073 199.687
C 624.615 157.087 201.180
C 627.326 158.698 202.398
C 629.465 159.620 206.358
C 632.134 161.581 207.247
C 634.353 163.428 208.700
C 637.467 164.375 210.707
C 640.021 166.171 211.878
C 642.840 168.046 212.959
C 646.615 168.985 213.511
C 648.717 172.731 214.473
C 651.246 175.169 214.601
C 653.562 176.536 216.068
C 656.441 178.707 217.601
C 659.388 179.812 218.830
C 661.449 181.706 219.927
C 664.756 181.700 220.565
C 667.796 182.966 221.720
C 670.494 184.852 222.462
C 673.024 186.795 223.114
C 674.918 188.926 225.485
C 677.837 189.799 227.062
C 680.265 191.180 228.772
C 682.892 193.272 230.352
C 685.596 194.178 232.326
C 688.343 193.908 233.342
C 690.256 195.292 235.574
C 693.579 196.139 236.478
C 696.458 197.236 237.812
C 699.239 198.176 239.371
C 702.140 199.815 239.693
C 705.180 200.927 240.497
C 708.171 202.519 241.159
C 711.099 203.597 242.105
C 714.115 204.524 242.869
C 717.258 205.361 243.426
C 720.388 204.765 244.893
C 723.625 203.890 245.674
C 727.057 203.781 246.520
C 730.427 204.537 247.161
C 733.348 203.957 247.604
C 736.351 202.632 249.964
C 739.855 201.902 250.362
C 743.337 201.017 250.700
C 746.448 200.311 250.773
C 749.881 199.615 251.125
C 753.032 198.891 251.301
C 755.668 196.461 250.899
C 757.482 193.774 250.271
C 759.208 191.608 248.895
C 761.432 189.744 247.073
C 764.707 187.646 247.160
C 766.363 184.980 245.477
C 768.306 182.752 243.407
C 770.044 180.562 241.696
C 771.880 178.091 239.442
C 773.304 175.922 238.385
C 773.850 173.082 236.830
C 774.476 169.914 235.393
C 773.835 167.243 232.950
C 773.201 165.044 231.062
C 772.832 162.478 228.462
C 772.387 160.311 226.390
C 770.417 156.646 226.090
C 769.029 153.450 224.849
C 767.110 152.198 222.138
C 765.914 149.657 220.193
C 764.122 147.686 218.739
C 761.892 145.365 217.932
C 758.686 144.608 216.388
C 756.635 141.587 215.553
C 754.683 139.509 213.419
C 751.451 138.081 213.262
C 749.400 135.291 212.541
C 745.996 135.237 211.227
C 742.816 134.204 209.975
C 740.330 132.529 209.936
C 737.547 130.937 209.258
C 733.718 130.136 209.214
C 730.234 130.877 208.718
C 727.293 130.194 209.066
C 723.920 130.627 209.418
C 720.787 130.680 208.090
C 717.347 131.674 210.573
C 713.408 131.624 211.791
C 711.185 134.434 212.556
C 708.260 135.601 213.027
C 705.681 137.624 214.609
C 703.317 138.609 216.168
C 700.868 140.447 217.823
C 699.329 142.888 219.037
C 697.138 145.558 219.671
C 694.883 147.106 222.392
C 692.293 148.831 224.569
C 692.172 151.560 226.669
C 692.112 153.673 229.978
C 691.519 156.178 231.883
C 690.491 159.009 233.544
C 689.915 161.381 235.791
C 690.093 163.160 238.607
C 690.448 165.585 240.915
C 691.042 168.408 242.491
C 690.607 170.707 245.698
C 690.163 173.548 247.553
C 692.666 175.197 250.056
C 694.352 176.650 253.286
C 696.439 179.155 254.118
C 698.020 181.785 255.751
C 700.225 183.348 257.636
C 702.454 184.686 259.879
C 704.566 186.807 261.691
C 707.388 188.032 262.686
C 709.793 190.703 263.590
C 712.952 191.064 265.264
C 715.994 191.418 268.096
C 719.798 190.907 268.533
C 722.891 191.497 268.867
C 726.140 191.516 269.770
C 729.424 191.470 270.110
C 732.853 190.012 271.065
C 735.349 188.193 271.184
C 737.836 186.366 271.234
C 741.007 185.274 271.275
C 744.699 185.211 270.463
C 746.879 182.190 270.346
C 749.997 180.643 270.630
C 752.197 178.763 268.965
C 754.511 175.649 268.685
C 757.970 174.777 267.534
C 760.530 173.008 267.129
C 762.287 170.499 265.772
C 763.807 167.902 264.308
C 765.804 166.357 261.868
C 766.992 163.190 261.174
C 769.124 159.677 260.989
C 769.679 157.442 259.172
C 770.587 154.610 256.591
C 771.557 152.290 254.971
C 772.154 149.464 252.706
C 772.017 146.497 251.414
C 771.547 144.066 249.416
C 770.338 141.841 247.330
C 769.094 139.370 245.558
C 767.556 137.054 243.236
C 766.380 134.765 241.105
C 764.746 132.710 239.314
C 761.491 130.507 238.710
C 759.658 128.567 236.668
C 758.126 126.316 234.845
C 756.227 123.855 234.211
C 753.479 121.256 233.480
C 750.362 121.089 233.257
C 747.157 120.226 232.257
C 743.909 119.330 232.489
C 740.278 118.602 231.432
C 737.048 118.009 231.046
C 733.672 116.768 232.975
C 730.918 116.333 232.934
C 726.804 117.008 233.263
C 723.782 116.937 233.271
C 720.389 116.258 233.415
C 717.152 115.869 234.207
C 713.909 116.449 234.725
C 710.900 117.958 234.175
C 707.806 119.251 234.381
C 704.973 120.785 234.223
C 701.720 122.128 234.680
C 698.772 123.623 234.335
C 695.817 124.641 234.751
C 692.755 125.986 236.194
C 689.576 126.673 235.911
C 686.950 128.074 237.782
C 683.806 129.513 239.115
C 680.570 130.405 241.190
C 677.708 131.982 241.951
C 675.055 133.505 243.123
C 672.115 134.971 244.360
C 669.214 136.659 244.211
C 666.476 138.407 244.248
C 663.996 139.942 246.266
C 661.435 141.623 247.639
C 658.723 143.128 248.836
C 657.049 145.349 250.698
C 654.838 147.081 252.497
C 652.828 149.274 254.249
C 650.557 150.949 255.883
C 648.372 152.497 257.718
C 646.277 153.985 259.789
C 643.271 154.065 261.595
C 640.742 153.900 263.925
C 638.140 154.524 266.237
C 635.841 155.982 268.458
C 633.799 156.039 270.669
C 630.041 155.374 272.003
C 627.697 155.411 274.737
C 625.398 155.291 277.516
C 623.542 155.268 280.111
C 621.280 155.322 282.809
C 619.315 155.290 285.382
C 617.914 153.484 288.173
C 617.123 151.253 290.475
C 617.059 149.516 293.033
C 617.125 148.184 296.189
C 615.007 146.837 299.162
C 615.177 144.598 301.926
C 615.561 142.853 305.061
C 615.764 141.097 307.822
C 616.330 139.091 311.018
C 616.168 137.285 313.154
C 616.824 134.638 314.982
C 617.301 131.686 316.869
C 619.364 128.956 318.209
C 621.020 126.683 319.158
C 623.075 124.115 320.787
C 624.782 121.916 321.985
C 625.691 117.915 321.228
C 627.112 114.504 321.384
C 630.265 112.886 321.589
C 632.237 110.160 322.178
C 634.198 107.860 321.907
C 635.824 105.120 320.982
C 638.779 103.702 319.401
C 640.249 100.317 318.763
C 642.848 97.882 318.764
C 644.594 95.795 316.504
C 645.996 92.635 315.761
C 648.951 91.859 313.764
C 651.618 90.176 312.090
C 652.825 88.007 310.409
C 654.734 85.860 308.834
C 656.787 84.256 305.915
C 659.202 84.236 303.250
C 660.455 82.936 300.805
C 662.073 82.632 297.809
C 664.902 82.021 296.020
C 664.859 82.239 291.668
C 666.016 81.337 287.814
C 666.933 83.599 285.083
C 668.290 84.109 282.247
C 668.637 85.522 278.911
C 668.765 85.968 275.949
C 668.958 87.227 272.710
C 669.084 89.273 270.344
C 670.076 91.407 267.737
C 669.248 92.418 264.107
C 669.075 93.534 260.481
C 667.721 96.160 258.709
C 665.264 98.191 256.416
C 664.305 100.498 254.413
C 663.827 103.032 252.138
C 662.561 105.212 249.979
C 660.341 106.970 248.216
C 658.518 109.401 246.766
C 657.214 112.275 245.848
C 655.069 114.407 243.277
C 654.110 117.076 241.361
C 650.853 119.208 241.673
C 647.422 120.968 240.953
C 645.874 123.857 241.715
C 643.959 126.755 241.596
C 641.367 128.742 242.032
C 638.440 130.514 242.325
C 636.024 133.027 242.626
C 633.789 134.823 244.120
C 632.026 137.941 245.069
C 628.944 138.961 246.609
C 624.969 139.942 247.405
C 622.453 140.256 250.320
C 620.541 141.494 252.521
C 618.008 142.203 254.629
C 615.913 142.860 257.095
C 613.065 142.166 259.587
C 611.383 140.924 261.862
C 609.760 139.673 264.171
C 607.853 139.286 266.902
C 606.483 140.021 270.349
C 605.030 137.539 272.719
C 602.898 136.695 275.354
C 602.845 135.342 278.405
C 601.442 132.798 280.992
C 600.387 132.696 284.587
C 599.108 131.520 287.200
C 598.972 129.454 289.834
C 599.044 127.253 292.353
C 599.781 126.187 295.617
C 599.335 123.353 297.538
C 597.907 120.381 299.996
C 598.844 118.329 301.871
C 600.150 115.774 304.568
C 600.687 113.725 306.681
C 601.903 111.107 308.948
C 602.704 108.188 310.100
C 604.332 105.725 311.285
C 606.465 103.306 311.887
C 608.329 100.637 312.327
C 610.828 98.059 312.812
C 612.972 95.584 313.476
C 615.115 93.238 313.537
C 617.152 90.392 311.650
C 619.625 88.116 311.672
C 621.715 85.600 311.869
C 623.001 82.794 311.138
C 624.818 79.670 309.803
C 626.699 78.840 307.444
C 629.191 77.316 305.578
C 630.685 75.743 302.990
C 633.475 74.259 300.787
C 635.504 72.990 298.506
C 635.626 71.042 294.922
C 637.126 70.026 292.802
C 639.198 69.801 289.176
C 640.847 69.083 286.747
C 642.519 67.691 284.052
C 643.603 66.612 281.066
C 645.027 66.480 278.053
C 647.314 67.311 275.664
C 648.998 67.909 272.818
C 650.866 68.801 270.345
C 652.435 69.412 267.221
C 654.517 70.242 264.767
C 655.919 70.600 261.965
C 656.568 71.248 258.440
C 658.633 71.239 255.911
C 658.694 72.032 252.487
C 659.595 72.937 249.339
C 659.820 73.742 245.961
C 660.640 74.192 242.398
C 660.938 75.209 239.051
C 662.173 75.659 235.891
C 662.840 75.988 232.575
C 665.046 75.837 229.443
C 665.981 75.513 226.011
C 667.804 74.829 223.080
C 669.845 75.126 220.409
C 671.845 75.265 217.713
C 674.283 77.663 215.914
C 677.234 78.468 213.538
C 679.128 78.753 211.054
C 681.736 78.727 208.812
C 683.786 79.598 206.447
C 685.491 78.574 203.510
C 687.282 78.200 200.696
C 689.285 77.919 198.057
C 690.028 77.281 194.857
C 691.434 76.524 191.929
C 692.514 75.993 188.693
C 694.009 75.363 185.864
C 695.447 74.493 183.087
C 696.797 73.380 180.289
C 699.467 71.959 178.513
C 701.719 69.934 176.876
C 703.797 68.265 174.551
C 705.337 67.014 171.652
C 707.067 65.162 170.028
C 710.721 63.895 168.848
C 712.700 61.580 166.927
C 714.682 59.155 165.134
C 716.229 56.910 163.476
C 718.129 54.630 161.581
C 719.783 52.408 159.906
C 721.434 49.202 159.824
C 722.680 46.221 160.503
C 723.063 43.175 160.882
C 723.147 39.754 160.706
C 725.321 36.622 159.933
C 725.620 33.163 160.726
C 725.533 29.566 161.011
C 725.651 26.314 161.405
C 725.467 22.541 161.943
C 725.999 19.853 162.529
C 726.043 17.038 164.216
C 726.345 14.050 166.082
C 725.123 11.557 168.489
C 724.177 9.635 170.545
C 722.888 6.951 172.690
C 721.850 4.832 174.593
C 722.290 3.760 178.601
C 721.986 2.084 181.884
C 719.482 1.026 184.167
C 718.407 -0.782 186.859
C 717.284 -1.631 189.547
C 716.669 -2.057 192.779
C 714.440 -1.408 195.582
C 714.148 -2.358 199.193
C 712.439 -3.548 202.082
C 711.621 -2.498 205.358
C 711.333 -3.253 208.801
C 708.941 -1.954 211.233
C 707.076 -1.315 214.209
C 706.744 -0.791 217.142
C 705.732 -0.395 220.233
C 704.528 1.438 223.474
C 702.471 3.695 225.374
C 701.892 5.276 227.905
C 700.705 7.757 229.934
C 698.364 8.946 232.099
C 698.703 12.971 233.734
C 698.209 16.000 236.488
C 696.871 19.375 236.003
C 695.666 22.073 237.191
C 695.181 25.666 237.505
C 695.171 28.524 238.414
C 694.870 31.973 238.768
C 694.317 34.972 238.064
C 692.936 38.176 237.660
C 693.713 41.933 238.068
C 693.837 45.693 238.592
C 694.456 48.490 236.678
C 696.348 51.569 235.143
C 696.711 54.416 233.722
C 696.572 57.578 232.375
C 697.278 60.528 231.032
C 698.986 62.999 229.580
C 700.083 65.450 227.549
C 700.506 67.579 225.081
C 702.094 70.934 223.675
C 702.339 73.856 221.910
C 704.738 74.673 218.939
C 707.505 76.274 216.664
C 708.013 76.906 213.399
C 708.942 78.359 210.381
C 710.746 78.964 207.691
C 712.946 79.625 205.138
C 714.432 80.565 202.113
C 715.869 80.111 199.253
C 716.494 80.684 195.645
C 718.969 79.908 193.158
C 722.364 79.840 190.737
C 724.405 77.490 188.450
C 725.649 76.142 185.868
C 727.652 74.689 183.578
C 729.226 72.864 181.320
C 731.929 70.486 179.964
C 733.716 68.002 179.532
C 735.446 65.480 179.113
C 737.143 62.962 177.690
C 737.923 60.242 175.181
C 739.868 57.131 175.837
C 741.927 54.518 174.773
C 742.140 51.190 174.622
C 744.038 47.855 175.254
C 744.767 44.626 173.494
C 746.123 41.841 172.991
C 746.669 38.592 173.595
C 747.070 35.376 174.428
C 746.427 31.932 174.193
C 747.565 29.018 175.653
C 749.630 25.617 176.696
C 749.219 22.996 177.947
C 748.546 19.396 179.395
C 748.493 16.585 180.417
C 747.960 13.352 182.071
C 748.008 11.022 184.320
C 747.127 8.809 186.429
C 745.804 7.110 188.905
C 744.827 5.468 191.577
C 743.216 3.786 194.352
C 741.895 2.007 196.852
C 740.586 0.828 199.497
C 739.694 1.201 203.354
C 738.054 0.068 206.059
C 736.835 -1.304 208.774
C 736.547 -1.913 211.874
C 735.903 -2.143 215.666
C 734.576 -0.477 217.958
C 732.843 0.413 220.825
C 732.132 1.993 223.724
C 730.134 3.187 226.793
C 728.795 4.588 229.472
C 729.584 6.988 232.677
C 728.655 8.383 234.906
C 727.066 11.439 237.278
C 725.930 13.230 239.431
C 725.004 14.973 242.277
C 724.561 17.147 244.794
C 723.506 19.727 246.624
C 721.283 22.105 247.644
C 719.743 24.830 248.864
C 717.905 27.333 249.737
C 716.492 30.322 251.027
C 714.469 32.768 252.010
C 713.266 35.368 253.327
C 712.747 38.789 254.466
C 711.006 40.948 256.189
C 710.990 44.374 256.976
C 709.807 47.461 258.646
C 708.146 50.260 260.108
C 706.718 53.258 260.836
C 705.465 56.152 262.028
C 704.115 59.369 262.975
C 703.357 62.227 263.756
C 701.167 64.829 263.971
C 700.408 67.758 264.359
C 698.784 70.777 265.539
C 697.548 73.619 267.205
C 697.820 77.019 268.554
C 697.293 80.046 269.071
C 696.731 83.206 270.118
C 696.921 86.535 270.940
C 696.303 89.931 271.705
C 696.242 93.451 272.785
C 696.671 96.668 273.713
C 697.518 99.803 274.950
C 697.805 102.943 276.163
C 698.238 106.350 277.234
C 699.363 109.445 278.254
C 700.447 112.172 279.967
C 700.670 115.038 281.319
C 700.698 117.899 283.237
C 701.101 121.065 285.247
C 701.301 124.056 286.863
C 701.708 126.851 288.728
C 702.208 129.629 290.495
C 703.225 131.576 292.363
C 703.768 134.503 294.021
C 703.406 137.538 295.524
C 705.300 140.014 297.882
C 705.216 142.491 299.389
C 705.748 146.143 300.980
C 707.404 148.856 302.798
C 707.585 151.385 304.278
C 707.721 153.806 306.464
C 708.027 156.367 308.372
C 708.473 158.893 310.629
C 708.483 162.138 312.045
C 708.113 165.077 313.728
C 707.895 167.680 316.187
C 708.070 170.443 318.099
C 708.911 173.570 319.234
C 709.556 176.755 320.159
C 709.899 180.606 321.032
C 710.158 183.855 322.216
C 709.599 186.843 324.069
C 709.476 189.906 325.666
C 709.611 192.617 327.446
C 709.834 195.912 329.633
C 709.751 199.335 331.050
C 708.170 201.851 332.490
C 706.463 205.246 333.366
C 705.643 208.126 334.386
C 705.128 211.103 334.015
C 704.017 214.232 334.725
C 702.978 217.741 336.701
C 703.339 221.022 337.115
C 703.075 224.318 336.982
C 703.621 227.959 336.692
C 703.884 231.255 338.232
C 702.841 234.456 340.013
C 702.869 237.715 340.898
C 702.743 240.964 341.211
C 702.731 243.904 341.980
C 703.230 247.007 343.274
C 703.390 250.282 344.107
C 704.383 253.395 345.278
C 704.311 256.831 345.360
C 704.084 259.359 346.999
C 704.594 262.823 347.072
C 705.919 265.759 347.329
C 705.648 268.946 348.394
C 705.797 272.415 348.757
C 704.488 275.695 348.650
C 703.985 278.766 349.148
C 703.465 281.745 349.030
C 702.226 284.607 348.985
C 702.909 287.736 349.101
C 703.904 291.109 349.778
C 703.755 294.153 350.398
C 703.562 297.225 351.056
C 702.669 300.501 351.743
C 704.250 304.023 352.344
C 703.155 307.410 353.518
C 703.288 310.296 354.965
C 703.226 313.366 356.384
C 703.790 315.765 357.520
C 704.495 318.772 359.406
C 705.062 321.683 360.846
C 705.194 324.631 362.297
C 706.768 327.219 363.471
C 706.814 330.755 363.747
C 707.343 334.008 364.387
C 708.130 337.195 364.909
C 707.608 340.318 365.993
C 707.586 343.603 366.574
C 707.380 346.886 367.623
C 707.525 350.091 368.203
C 707.492 353.312 368.604
C 707.243 356.592 368.876
C 708.051 359.838 367.822
C 708.205 362.978 366.419
C 708.287 366.447 365.734
C 708.079 369.950 365.892
C 707.940 372.756 364.810
C 709.729 375.972 363.137
C 709.437 379.302 361.796
C 709.110 382.570 360.301
C 708.587 385.449 359.030
C 708.261 388.705 357.731
C 707.830 391.645 356.443
C 707.160 393.673 353.536
C 706.482 394.819 350.515
C 705.036 395.789 347.959
C 703.012 397.180 345.570
C 702.634 399.991 342.907
C 700.967 400.739 339.850
C 698.808 401.742 337.137
C 697.038 402.640 334.529
C 694.755 403.457 331.583
C 693.684 404.213 329.107
C 692.404 403.900 326.100
C 691.261 403.637 322.765
C 689.361 402.005 320.076
C 687.938 400.588 317.890
C 685.814 399.196 315.240
C 684.169 397.923 313.036
C 684.754 395.362 309.795
C 684.244 393.213 306.828
C 682.191 390.527 305.745
C 680.878 388.503 303.327
C 680.102 386.118 301.618
C 680.091 383.410 299.701
C 679.389 379.849 299.439
C 679.396 377.191 296.801
C 678.010 374.473 294.963
C 678.737 371.107 294.161
C 678.827 368.513 291.758
C 678.306 364.933 292.240
C 677.915 361.422 291.727
C 678.625 358.757 290.552
C 678.770 355.670 289.463
C 679.662 351.861 289.396
C 679.854 348.530 290.738
C 680.917 345.683 290.650
C 681.942 342.608 291.737
C 681.335 339.303 292.272
C 684.371 336.762 294.092
C 686.417 333.270 294.882
C 687.302 331.786 298.112
C 688.256 329.289 299.843
C 690.106 327.527 302.435
C 692.013 325.795 303.970
C 693.927 324.145 306.363
C 695.143 323.361 309.139
C 695.911 321.853 312.216
C 698.851 320.593 314.374
C 701.316 318.913 316.725
C 703.044 319.745 319.588
C 706.003 320.818 321.934
C 707.673 321.115 324.650
C 709.161 320.990 327.748
C 711.175 321.361 330.359
C 713.647 322.492 332.293
C 715.509 323.778 334.786
C 716.562 325.185 337.564
C 719.482 325.907 340.154
C 721.029 326.389 343.168
C 722.705 329.650 344.512
C 725.288 332.269 345.876
C 725.332 334.877 348.003
C 726.247 337.210 350.411
C 727.401 340.025 351.676
C 728.922 342.911 352.748
C 729.957 345.712 354.572
C 730.155 348.851 355.320
C 730.179 351.808 357.554
C 731.066 355.289 357.448
C 733.099 358.930 357.449
C 732.752 362.592 356.268
C 732.328 365.730 356.290
C 732.489 369.057 355.770
C 732.106 372.275 355.134
C 732.458 375.545 353.138
C 732.248 377.663 350.898
C 731.974 379.756 348.645
C 731.454 382.621 346.983
C 729.868 385.954 346.161
C 729.645 387.515 342.784
C 729.426 390.314 340.706
C 727.562 391.717 338.318
C 727.163 393.353 334.812
C 725.398 396.249 333.215
C 724.661 398.313 330.970
C 723.268 399.260 328.074
C 721.834 399.941 325.128
C 719.223 401.021 323.043
C 718.676 401.473 319.664
C 718.458 402.891 315.810
C 716.849 402.625 313.372
C 714.495 402.417 310.221
C 712.996 402.579 307.637
C 711.017 402.149 304.577
C 710.156 401.223 301.595
C 708.620 399.899 299.143
C 707.135 397.881 297.024
C 705.992 395.863 294.698
C 704.361 393.459 292.533
C 702.834 391.452 290.343
C 701.707 389.124 288.495
C 702.101 385.503 286.903
C 700.761 382.944 285.184
C 699.604 380.675 283.123
C 699.705 378.301 281.021
C 699.914 375.068 278.935
C 700.400 372.004 279.340
C 700.238 368.556 279.019
C 701.281 365.354 278.772
C 701.140 361.507 278.657
C 701.546 358.225 278.654
C 704.302 355.246 278.229
C 704.918 352.527 278.319
C 706.054 348.777 279.780
C 706.731 345.874 280.280
C 707.695 342.548 280.265
C 709.217 339.572 280.557
C 710.357 336.685 281.777
C 710.299 333.922 283.776
C 711.018 331.221 285.640
C 711.298 328.724 287.662
C 712.289 325.939 289.626
C 712.418 323.281 291.616
C 713.343 320.717 293.203
C 715.246 318.349 295.211
C 715.584 315.351 296.460
C 717.800 313.511 298.475
C 719.929 310.655 299.260
C 720.851 307.825 301.341
C 721.520 305.790 303.154
C 720.647 301.834 304.091
C 721.374 299.496 306.011
C 722.232 296.800 307.852
C 723.091 293.879 310.015
C 723.759 292.326 312.832
C 725.197 290.345 315.065
C 726.344 288.256 317.182
C 728.026 286.036 319.228
C 730.492 283.946 320.979
C 732.410 281.903 322.861
C 734.223 279.883 325.678
C 736.374 277.976 327.937
C 737.732 276.045 330.530
C 738.219 274.227 333.384
C 738.949 271.940 335.573
C 740.506 271.236 338.681
C 741.744 270.000 341.546
C 743.113 268.582 344.223
C 743.650 268.157 347.499
C 744.812 267.440 350.542
C 745.539 266.715 353.839
C 746.705 265.858 356.761
C 747.981 265.229 359.679
C 749.337 264.837 362.662
C 752.043 263.986 364.725
C 754.817 263.880 366.761
C 757.144 263.518 369.400
C 758.718 263.097 372.512
C 760.983 263.190 374.491
C 764.437 261.683 375.957
C 767.141 261.931 378.323
C 769.932 262.280 380.583
C 772.293 262.784 382.670
C 774.917 263.059 385.001
C 777.346 263.475 387.102
C 780.594 264.865 387.828
C 783.493 266.444 387.758
C 785.722 268.577 387.979
C 787.877 271.107 388.812
C 791.391 272.014 390.212
C 793.867 274.572 390.105
C 796.060 277.409 390.517
C 798.214 279.868 390.758
C 800.475 282.935 390.953
C 802.627 284.729 390.906
C 804.628 287.081 389.793
C 806.960 289.426 388.543
C 807.879 292.433 386.640
C 808.611 294.780 384.977
C 809.560 297.939 383.366
C 810.322 300.473 381.889
C 811.866 301.567 378.171
C 813.110 303.491 375.267
C 812.132 306.196 373.187
C 812.780 308.627 370.875
C 812.798 310.356 368.382
C 813.021 311.517 365.282
C 811.272 312.818 362.368
C 812.121 314.227 359.004
C 811.922 316.614 356.368
C 811.082 316.784 352.937
C 811.790 318.018 349.699
C 809.463 318.876 347.021
C 808.026 319.980 343.946
C 807.841 320.196 340.961
C 807.230 320.961 337.834
C 805.603 320.773 334.281
C 802.872 320.616 331.946
C 801.788 320.127 329.149
C 799.610 319.266 326.659
C 797.355 320.139 324.265
C 795.352 317.082 321.892
C 793.470 315.466 318.598
C 790.283 313.672 318.400
C 787.843 312.541 316.694
C 785.290 310.151 315.686
C 783.639 308.105 314.244
C 781.323 305.714 313.226
C 778.947 303.680 313.330
C 775.844 302.054 313.085
C 774.179 298.755 311.975
C 772.023 295.883 310.739
C 770.516 293.094 312.089
C 769.872 289.338 313.035
C 768.203 286.742 313.887
C 765.960 284.233 314.598
C 764.503 281.351 315.360
C 764.103 278.187 316.339
C 763.164 275.344 317.878
C 761.844 273.112 319.898
C 760.811 269.355 320.659
C 758.958 266.729 321.832
C 759.911 264.178 324.631
C 760.757 260.894 326.603
C 760.319 259.639 329.695
C 759.733 257.527 332.392
C 760.394 255.553 334.946
C 761.345 253.305 337.362
C 761.507 251.231 340.175
C 762.514 250.273 343.094
C 762.157 248.941 346.534
C 764.217 247.624 349.167
C 766.562 245.195 351.615
C 769.287 245.380 354.348
C 770.734 245.264 357.162
C 772.874 244.789 359.723
C 774.916 244.873 362.318
C 778.296 244.790 364.153
C 781.156 245.494 365.087
C 783.997 246.265 366.015
C 786.675 246.916 367.925
C 788.622 248.149 370.923
C 792.138 249.382 370.914
C 795.204 249.925 372.497
C 797.404 252.308 373.289
C 801.021 253.738 373.345
C 803.343 255.495 375.706
C 806.045 256.692 376.760
C 808.557 258.907 376.802
C 810.967 261.221 376.611
C 812.565 264.221 377.494
C 815.444 265.925 376.642
C 819.285 267.357 376.311
C 820.756 269.788 375.581
C 822.653 273.158 374.841
C 824.487 275.476 374.379
C 826.295 278.507 373.369
C 828.075 280.564 371.612
C 829.045 283.100 369.954
C 829.404 285.574 367.828
C 830.023 287.813 365.506
C 830.189 290.498 363.079
C 830.602 293.035 360.945
C 830.674 295.128 358.554
C 830.273 295.940 354.683
C 830.068 298.216 352.218
C 830.338 300.408 349.797
C 830.910 301.483 346.868
C 831.066 302.590 343.181
C 829.318 302.476 340.588
C 827.813 303.289 337.573
C 826.678 302.935 334.412
C 824.807 303.713 331.137
C 823.266 303.862 328.215
C 822.828 301.977 324.622
C 821.547 301.809 322.150
C 818.749 300.812 319.207
C 817.053 300.462 316.729
C 815.643 300.112 313.585
C 814.298 299.083 310.689
C 812.133 298.036 308.378
C 809.080 297.769 306.881
C 806.368 296.834 305.132
C 803.516 296.209 303.762
C 800.749 295.001 301.896
C 797.804 294.551 300.425
C 795.443 293.511 298.610
C 793.082 291.389 296.825
C 790.632 291.082 294.689
C 788.610 288.589 293.256
C 785.922 286.532 292.028
C 783.434 285.476 289.419
C 780.284 286.241 286.339
C 778.855 283.457 284.812
C 776.811 281.685 282.381
C 775.400 280.476 279.673
C 773.858 279.489 276.495
C 772.300 278.412 273.690
C 770.730 277.387 270.883
C 769.736 276.327 267.585
C 768.390 275.047 265.103
C 766.948 273.847 262.423
C 764.915 272.687 259.888
C 763.741 270.749 257.333
C 762.236 268.404 255.105
C 760.991 266.595 252.381
C 759.550 264.910 249.826
C 758.063 263.168 247.347
C 756.511 261.470 244.876
C 754.144 259.326 243.128
C 751.282 257.990 239.853
C 749.630 255.843 237.515
C 748.211 254.024 234.680
C 747.013 251.849 232.359
C 745.381 249.309 231.029
C 744.525 247.232 228.731
C 742.915 246.282 226.027
C 741.688 245.008 223.151
C 740.396 244.234 220.318
C 739.169 243.812 216.961
C 738.259 242.991 213.563
C 737.716 242.755 210.175
C 736.882 242.049 207.235
C 736.789 241.654 203.275
C 736.983 242.313 199.757
C 737.052 242.090 196.510
C 736.817 242.127 193.347
C 737.430 240.810 189.788
C 737.250 239.745 186.229
C 736.517 239.786 183.059
C 736.190 238.254 179.410
C 736.780 236.763 176.076
C 736.393 235.949 172.722
C 735.824 236.114 169.301
C 735.573 233.439 166.213
C 735.830 233.085 162.980
C 735.658 232.883 160.266
C 734.947 232.937 156.768
C 734.513 232.780 153.710
C 733.142 232.023 150.490
C 731.484 231.373 147.479
C 730.187 231.042 144.043
C 728.971 229.978 140.906
C 727.930 230.437 137.542
C 726.870 230.767 134.564
C 725.767 230.446 131.420
C 726.681 228.353 127.391
C 725.030 228.785 124.352
C 723.843 228.937 120.817
C 722.702 228.476 117.644
C 721.843 228.117 114.354
C 720.058 227.165 111.733
C 718.906 226.107 108.720
C 718.150 224.829 105.617
C 717.596 224.109 102.220
C 717.119 222.723 99.737
C 715.280 222.412 96.528
C 714.182 220.950 93.479
C 711.905 220.750 90.682
C 711.185 220.525 87.791
C 709.905 219.248 84.568
C 709.136 217.522 81.868
C 707.966 217.095 78.653
C 707.021 216.091 75.554
C 704.772 216.393 72.433
C 703.284 215.741 69.325
C 701.249 213.879 66.737
C 699.903 212.884 63.794
C 698.180 212.615 60.811
C 696.044 212.118 58.761
C 693.883 210.975 56.226
C 691.690 210.268 53.863
C 689.391 209.546 50.835
C 687.836 208.621 47.812
C 686.217 208.296 44.796
C 684.624 206.533 42.339
C 683.335 205.232 39.101
C 681.828 204.070 36.211
C 680.689 202.390 33.594
C 679.236 202.395 29.912
C 677.579 201.267 26.984
C 676.473 200.197 23.706
C 674.846 199.325 20.879
C 673.338 198.478 17.986
C 671.511 197.833 15.153
C 670.226 196.412 12.245
C 668.216 196.495 9.694
C 667.608 195.349 6.393
C 666.485 194.554 3.331
C 665.353 194.048 0.246
C 664.332 192.206 -2.355
C 663.510 190.952 -5.334
C 662.359 189.347 -8.166
C 661.469 188.261 -11.109
C 660.817 187.091 -14.066
C 660.373 185.771 -17.058
C 660.618 185.916 -20.554
C 661.481 185.676 -23.877
C 661.712 184.978 -27.337
C 661.329 183.672 -30.575
C 662.075 183.149 -33.444
C 662.420 184.401 -37.273
C 663.416 183.695 -40.661
C 664.569 183.041 -44.017
C 665.652 182.243 -46.911
C 666.633 181.513 -50.212
C 667.683 180.783 -53.187
C 670.361 180.793 -55.604
C 673.229 181.110 -57.208
C 676.056 180.628 -58.366
C 678.960 179.454 -59.755
C 681.212 179.377 -62.927
C 684.604 178.980 -63.936
C 687.893 177.941 -64.999
C 690.922 177.224 -66.027
C 694.491 176.231 -66.937
C 697.097 176.104 -67.961
C 700.370 176.341 -68.041
C 703.866 176.814 -68.273
C 707.271 176.786 -66.892
C 709.992 176.896 -65.711
C 713.442 176.586 -64.497
C 716.267 176.469 -63.406
C 719.110 179.085 -61.832
C 722.173 180.523 -60.338
C 724.332 180.020 -57.565
C 727.267 180.504 -55.885
C 729.363 181.265 -53.828
C 731.325 182.867 -51.684
C 732.224 183.451 -48.207
C 734.809 185.352 -46.275
C 737.332 185.743 -43.792
C 738.033 187.719 -40.944
C 740.367 189.574 -39.041
C 740.528 190.013 -35.421
C 741.501 190.952 -32.117
C 742.472 192.855 -30.013
C 743.667 194.364 -27.362
C 743.687 196.312 -23.969
C 742.737 196.933 -20.556
C 742.603 198.745 -18.120
C 741.472 200.109 -15.196
C 741.599 200.368 -11.806
C 738.846 202.995 -9.682
C 737.548 205.485 -6.663
C 734.433 205.363 -4.739
C 732.709 206.224 -2.204
C 729.742 207.278 -0.378
C 727.680 208.807 1.171
C 724.848 209.964 2.832
C 721.915 210.100 3.915
C 718.991 209.947 5.855
C 715.859 211.963 6.859
C 712.815 213.620 8.414
C 709.413 213.671 7.869
C 705.879 214.919 6.699
C 702.685 215.143 6.642
C 699.278 215.181 7.111
C 696.012 215.720 6.881
C 693.060 216.703 5.677
C 689.880 216.884 4.588
C 686.807 216.216 3.632
C 683.110 217.437 2.859
C 679.691 217.376 2.720
C 677.418 217.272 -0.454
C 674.774 218.134 -3.222
C 672.623 216.504 -5.231
C 669.849 215.590 -7.116
C 667.929 215.205 -9.765
C 666.005 215.195 -12.610
C 663.647 214.482 -15.095
C 662.591 213.392 -17.950
C 660.319 211.595 -20.261
C 659.669 211.345 -23.787
C 658.382 211.988 -27.701
C 659.228 211.068 -31.357
C 659.098 209.743 -34.230
C 659.161 209.088 -37.537
C 659.586 208.046 -40.641
C 660.870 208.181 -44.265
C 662.740 208.283 -46.723
C 664.652 208.344 -49.146
C 666.080 207.714 -52.114
C 667.211 205.681 -55.095
C 670.144 206.410 -57.275
C 671.808 206.232 -60.341
C 674.636 205.190 -61.777
C 677.757 205.799 -64.017
C 679.696 204.064 -66.716
C 681.818 203.732 -69.004
C 684.922 203.444 -70.229
C 688.116 203.221 -71.203
C 691.050 201.511 -72.097
C 694.242 202.299 -73.152
C 697.609 203.272 -75.304
C 700.526 202.977 -75.228
C 704.409 202.318 -75.195
C 707.363 202.049 -75.582
C 711.016 201.741 -75.404
C 714.134 202.513 -74.994
C 717.133 202.607 -73.935
C 719.882 202.817 -72.155
C 722.656 203.407 -70.499
C 725.550 203.628 -68.330
C 728.380 203.828 -66.566
C 730.755 204.328 -64.514
C 732.332 206.421 -61.524
C 734.713 206.755 -59.176
C 737.285 207.299 -57.220
C 739.326 208.973 -55.459
C 741.386 210.993 -52.907
C 741.103 212.172 -50.022
C 741.796 213.210 -46.788
C 741.847 215.178 -44.045
C 742.386 216.271 -40.391
C 742.522 217.615 -37.373
C 741.922 221.060 -35.270
C 741.824 222.376 -32.813
C 740.377 223.886 -29.192
C 739.906 225.141 -26.483
C 739.800 226.983 -23.552
C 739.134 229.071 -21.012
C 737.813 230.423 -18.264
C 736.343 230.385 -15.187
C 734.628 231.052 -12.375
C 732.956 231.215 -9.621
C 731.037 232.100 -6.770
C 729.478 232.194 -3.837
C 727.902 233.111 -1.265
C 725.484 234.635 0.994
C 724.518 235.318 4.037
C 721.900 236.948 5.725
C 719.965 237.803 8.075
C 717.959 239.261 10.925
C 715.769 240.954 12.902
C 714.038 241.740 16.488
C 711.889 242.275 18.829
C 709.588 243.055 21.307
C 706.733 243.885 23.233
C 704.963 242.921 25.780
C 701.706 242.233 27.004
C 698.919 241.380 28.670
C 696.239 240.723 30.524
C 693.386 239.152 31.297
C 690.411 238.187 32.455
C 687.485 236.723 33.559
C 684.628 235.818 34.844
C 681.672 235.027 35.928
C 678.577 234.286 36.799
C 675.519 235.120 38.300
C 672.314 236.102 39.083
C 668.929 236.342 40.081
C 665.610 235.695 41.031
C 662.707 236.327 41.520
C 659.810 238.043 43.757
C 656.320 238.810 44.206
C 652.847 239.719 44.565
C 649.733 240.407 44.678
C 646.312 241.133 45.083
C 643.163 241.857 45.295
C 640.470 244.155 44.600
C 638.582 246.669 43.592
C 636.751 248.535 41.939
C 634.405 250.019 39.931
C 631.105 252.075 39.811
C 629.320 254.378 37.763
C 627.235 256.175 35.429
C 625.373 258.003 33.444
C 623.382 260.007 30.880
C 621.869 261.937 29.524
C 621.196 264.439 27.508
C 620.444 267.287 25.552
C 620.912 269.468 22.632
C 621.411 271.289 20.342
C 621.601 273.336 17.301
C 621.902 275.090 14.847
C 623.792 278.650 13.775
C 625.062 281.574 11.898
C 626.815 282.320 8.903
C 627.866 284.470 6.464
C 629.547 286.152 4.580
C 631.693 288.300 3.243
C 634.801 288.783 1.413
C 636.756 291.612 -0.069
C 638.560 293.277 -2.650
C 641.755 294.672 -3.242
C 643.719 297.296 -4.571
C 647.049 297.132 -6.056
C 650.141 297.938 -7.647
C 652.594 299.594 -8.126
C 655.311 301.052 -9.234
C 659.119 301.857 -9.632
C 662.584 301.060 -10.173
C 665.528 301.814 -10.116
C 668.921 301.476 -9.876
C 671.980 301.200 -11.341
C 675.561 300.700 -8.908
C 679.557 300.999 -7.937
C 681.863 298.392 -6.794
C 684.828 297.349 -6.277
C 687.519 295.668 -4.495
C 689.977 295.000 -2.913
C 692.539 293.513 -1.086
C 694.179 291.346 0.468
C 696.444 288.852 1.458
C 698.863 287.844 4.290
C 701.592 286.564 6.601
C 701.867 284.267 9.155
C 702.135 282.796 12.785
C 702.867 280.687 15.081
C 704.027 278.215 17.172
C 704.759 276.299 19.780
C 704.758 275.065 22.880
C 704.564 273.102 25.608
C 704.099 270.612 27.703
C 704.739 268.943 31.247
C 705.326 266.492 33.562
C 702.985 265.314 36.457
C 701.494 264.467 39.986
C 699.495 262.143 41.374
C 698.045 259.846 43.543
C 695.968 258.642 45.799
C 693.881 257.722 48.367
C 691.902 255.955 50.648
C 689.156 254.915 52.003
C 686.846 252.440 53.508
C 683.785 252.371 55.390
C 680.902 252.523 58.400
C 677.118 253.081 58.943
C 674.057 252.541 59.547
C 670.861 252.667 60.614
C 667.598 252.753 61.118
C 664.200 254.340 61.976
C 661.685 256.133 61.896
C 659.174 257.922 61.746
C 655.992 258.982 61.761
C 652.262 258.872 61.153
C 650.030 261.806 60.604
C 646.906 263.358 60.771
C 644.591 264.886 58.913
C 642.216 267.881 58.195
C 638.687 268.505 57.094
C 636.081 270.152 56.512
C 634.215 272.359 54.818
C 632.578 274.633 52.989
C 630.430 275.693 50.421
C 629.156 278.671 49.225
C 626.960 282.076 48.518
C 626.274 283.936 46.357
C 625.186 286.241 43.355
C 624.095 288.219 41.393
C 623.334 290.578 38.686
C 623.355 293.259 36.868
C 623.680 295.285 34.438
C 624.740 297.098 31.917
C 625.850 299.210 29.659
C 627.226 301.072 26.872
C 628.251 302.939 24.298
C 629.756 304.641 22.076
C 632.937 306.717 20.903
C 634.629 308.263 18.444
C 636.026 310.151 16.160
C 637.850 312.466 14.985
C 640.513 314.905 13.643
C 643.610 315.049 13.224
C 646.744 315.735 11.910
C 649.984 316.679 11.797
C 653.543 317.225 10.428
C 656.738 317.758 9.766
C 660.189 319.354 11.249
C 662.930 319.791 10.979
C 667.067 319.215 11.201
C 670.083 319.306 11.032
C 673.467 320.023 10.865
C 676.734 320.571 11.394
C 680.009 320.117 11.833
C 683.009 318.553 11.404
C 686.131 317.340 11.674
C 688.977 315.821 11.645
C 692.270 314.606 12.162
C 695.220 313.092 11.936
C 698.209 312.186 12.369
C 701.365 311.149 13.865
C 704.535 310.442 13.539
C 707.278 309.425 15.489
C 710.136 307.986 15.522
C 712.885 306.751 16.214
C 715.887 305.289 16.715
C 718.737 304.372 16.738
C 722.241 303.027 16.972
C 725.853 301.175 18.578
C 728.729 299.273 20.203
C 730.928 297.079 21.082
C 734.014 296.251 22.934
C 737.400 294.688 23.248
C 739.938 292.882 24.621
C 743.277 291.963 26.526
C 746.399 289.801 28.464
C 750.312 288.066 29.100
C 752.789 286.665 30.338
C 755.819 285.036 31.094
C 758.552 283.061 31.582
C 761.453 281.617 31.357
C 763.905 279.670 33.025
C 766.508 277.815 34.050
C 769.257 276.197 34.987
C 770.999 273.602 36.183
C 773.224 271.525 37.547
C 775.307 269.019 38.689
C 777.600 267.058 39.926
C 779.776 265.140 41.383
C 781.836 263.191 43.069
C 784.665 262.716 45.089
C 786.949 262.257 47.623
C 789.395 261.069 49.885
C 791.641 259.111 51.746
C 793.478 258.448 54.037
C 797.009 258.890 55.954
C 799.098 258.088 58.776
C 801.121 257.414 61.687
C 802.731 256.679 64.342
C 804.744 255.867 67.115
C 806.463 255.156 69.765
C 807.408 255.987 73.145
C 807.745 257.340 76.138
C 807.395 258.088 79.119
C 806.909 258.240 82.507
C 808.600 258.634 85.989
C 807.945 259.762 89.302
C 807.100 260.286 92.772
C 806.466 260.961 95.916
C 805.407 261.693 99.507
C 805.182 262.659 102.128
C 804.081 264.455 104.646
C 803.118 266.531 107.341
C 800.657 268.469 109.263
C 798.684 270.145 110.714
C 796.223 271.832 112.852
C 794.186 273.349 114.506
C 792.907 277.285 115.030
C 791.109 280.318 116.150
C 787.790 281.525 116.507
C 785.484 283.725 117.737
C 783.311 285.824 118.020
C 781.477 288.586 117.880
C 778.530 290.237 116.526
C 776.755 293.514 116.888
C 773.911 295.598 117.396
C 772.147 298.200 115.775
C 770.473 301.308 115.971
C 767.633 302.502 114.013
C 764.951 304.455 112.694
C 763.660 306.974 111.707
C 761.668 309.384 110.726
C 759.710 311.737 108.291
C 757.548 312.495 105.519
C 756.374 314.461 103.520
C 754.998 315.658 100.629
C 752.283 316.636 98.824
C 752.726 317.936 94.689
C 751.813 320.022 91.252
C 751.392 318.779 87.831
C 750.351 319.179 84.849
C 750.452 318.982 81.216
C 750.631 319.577 78.283
C 750.859 319.502 74.810
C 751.166 318.393 71.899
C 750.646 317.222 68.629
C 751.892 317.590 64.997
C 752.500 317.810 61.254
C 754.285 316.065 58.879
C 757.141 315.139 56.348
C 758.519 313.743 53.818
C 759.471 312.192 50.899
C 761.153 310.992 48.302
C 763.698 310.121 46.330
C 765.897 308.483 44.377
C 767.586 306.208 42.711
C 770.168 305.260 39.849
C 771.580 303.495 37.279
C 775.014 301.636 37.244
C 778.669 300.494 36.390
C 780.455 297.643 36.319
C 782.684 295.116 35.465
C 785.432 293.300 35.515
C 788.502 291.760 35.544
C 791.146 289.485 35.271
C 793.429 287.457 36.332
C 795.438 284.343 36.384
C 798.470 283.088 37.849
C 802.445 282.193 38.738
C 804.719 281.082 41.657
C 806.559 279.307 43.527
C 808.963 278.105 45.561
C 810.898 276.796 47.896
C 813.424 276.800 50.797
C 814.756 277.302 53.540
C 816.024 277.798 56.310
C 817.634 277.360 59.219
C 818.774 275.586 62.358
C 819.732 277.200 65.578
C 821.521 277.239 68.577
C 821.160 277.457 71.889
C 822.043 279.050 75.325
C 822.766 277.984 78.846
C 823.676 278.279 81.834
C 823.354 279.313 85.004
C 822.821 280.499 88.088
C 821.690 280.315 91.407
C 821.652 282.338 94.206
C 822.523 284.377 97.669
C 821.206 285.581 99.997
C 819.397 286.944 103.219
C 818.455 288.092 105.816
C 816.765 289.668 108.667
C 815.549 291.942 110.627
C 813.561 293.716 112.365
C 811.129 295.613 113.484
C 808.950 297.820 114.567
C 806.148 299.877 115.587
C 803.693 301.803 116.781
C 801.306 303.818 117.369
C 799.137 306.979 116.316
C 796.434 308.916 116.805
C 794.068 311.046 117.583
C 792.547 313.828 117.686
C 790.517 317.075 117.269
C 788.766 318.525 115.119
C 786.291 320.409 113.588
C 784.861 322.661 111.518
C 782.125 324.601 109.624
C 780.173 326.424 107.675
C 780.146 329.474 104.964
C 778.731 331.043 103.144
C 776.968 332.350 99.584
C 775.465 333.736 97.358
C 773.889 335.843 95.106
C 772.954 337.802 92.548
C 771.790 338.858 89.606
C 769.824 338.734 86.822
C 768.470 339.030 83.761
C 766.932 338.909 80.928
C 765.717 339.297 77.617
C 763.960 339.212 74.797
C 762.854 339.738 71.892
C 762.587 340.300 68.303
C 760.760 341.026 65.696
C 761.084 341.460 62.222
C 760.407 343.046 58.743
C 760.182 345.031 55.657
C 758.615 345.302 52.860
C 757.386 345.984 49.700
C 756.630 347.191 46.309
C 756.068 348.668 43.565
C 756.791 349.384 40.216
C 753.037 348.729 36.871
C 752.706 348.300 33.506
C 752.506 349.426 29.894
C 752.495 348.732 26.770
C 752.434 346.813 23.935
C 752.962 346.492 20.580
C 753.964 345.903 18.479
C 755.142 344.422 15.569
C 755.647 343.836 12.180
C 756.192 342.578 8.815
C 756.467 342.209 5.352
C 757.741 341.215 2.395
C 757.919 341.083 -0.860
C 759.164 339.628 -4.131
C 760.400 338.462 -6.993
C 762.090 337.713 -10.118
C 763.698 337.123 -12.854
C 766.295 336.700 -14.694
C 768.722 336.075 -16.967
C 771.691 336.263 -19.010
C 774.152 335.472 -21.059
C 777.225 335.203 -22.897
C 779.175 335.712 -25.691
C 781.710 336.066 -28.310
C 782.571 336.169 -32.004
C 784.248 336.374 -35.039
C 786.330 337.144 -38.086
C 788.191 338.138 -40.625
C 789.818 337.899 -44.116
C 791.068 339.287 -47.398
C 792.508 339.503 -50.249
C 793.501 340.846 -53.192
C 793.558 342.413 -56.532
C 794.337 344.307 -59.307
C 794.717 345.217 -61.680
C 795.644 346.476 -64.488
C 796.142 347.633 -67.454
C 796.896 348.888 -70.514
C 797.955 349.273 -74.379
C 798.637 350.588 -77.413
C 799.426 352.349 -80.627
C 799.264 354.399 -83.686
C 800.507 355.917 -86.831
C 801.732 357.072 -89.715
C 802.370 358.107 -92.854
C 802.711 359.521 -95.897
C 801.930 360.733 -99.111
C 801.836 361.349 -102.494
C 801.609 361.372 -105.705
C 801.657 362.329 -108.801
C 801.547 363.331 -112.103
C 801.029 363.856 -115.127
C 800.751 363.804 -118.663
C 800.817 364.700 -121.826
C 800.178 365.307 -125.112
C 800.745 366.754 -128.245
C 801.528 368.166 -131.462
C 803.630 369.239 -134.499
C 803.229 370.396 -137.719
C 803.451 372.452 -140.508
C 804.163 372.484 -144.062
C 804.663 374.826 -147.227
C 804.754 375.812 -150.355
C 805.226 377.623 -153.647
C 805.884 379.806 -155.784
C 806.789 381.670 -159.262
C 808.130 383.410 -161.825
C 810.382 384.442 -163.515
C 811.917 386.738 -165.654
C 814.502 389.124 -167.396
C 816.989 389.649 -169.095
C 819.403 390.653 -171.790
C 820.298 392.211 -174.174
C 822.033 394.041 -176.436
C 823.953 396.226 -178.509
C 826.108 397.716 -181.073
C 828.173 399.171 -182.704
C 830.070 401.254 -184.312
C 831.503 402.782 -186.660
C 833.217 404.383 -189.611
C 834.385 406.114 -192.763
C 836.561 409.369 -194.817
C 837.376 411.355 -197.941
C 839.050 412.399 -200.784
C 840.942 414.204 -203.449
C 841.858 415.510 -206.034
C 843.152 417.247 -208.961
C 844.313 418.644 -212.501
C 845.401 421.362 -214.129
C 846.716 425.294 -215.297
C 847.649 426.389 -218.493
C 847.685 427.740 -222.039
C 848.255 430.331 -224.483
C 850.354 431.837 -226.988
C 851.612 433.444 -229.700
C 852.872 435.117 -232.271
C 853.910 437.296 -235.171
C 854.122 439.390 -237.431
C 854.875 440.981 -239.714
C 855.728 443.054 -242.571
C 858.052 445.876 -243.624
C 860.082 448.347 -245.705
C 861.931 450.920 -247.813
C 862.373 453.396 -249.862
C 864.439 455.405 -251.586
C 866.765 457.749 -253.596
C 867.679 459.888 -256.122
C 869.751 462.190 -258.130
C 870.756 464.733 -260.637
C 871.690 467.084 -262.827
C 873.191 469.189 -264.979
C 874.135 472.226 -266.981
C 874.038 476.147 -267.897
C 876.110 477.930 -270.303
C 877.251 480.915 -271.984
C 878.287 483.545 -273.862
C 879.691 486.133 -275.705
C 880.965 488.713 -277.494
C 882.038 491.926 -279.012
C 884.120 493.950 -280.131
C 884.158 497.293 -282.724
C 885.904 499.936 -283.418
C 887.400 502.788 -284.804
C 890.183 505.386 -286.026
C 891.524 508.384 -286.617
C 894.227 510.922 -286.447
C 896.466 513.309 -286.953
C 898.755 515.355 -287.283
C 901.817 518.325 -287.520
C 904.174 521.109 -287.992
C 906.185 523.759 -288.565
C 908.213 526.483 -288.575
C 909.065 529.548 -288.807
C 910.914 531.359 -291.335
C 912.763 533.545 -292.715
C 914.597 535.712 -293.917
C 916.281 538.547 -295.365
C 918.010 541.466 -295.737
C 920.550 544.030 -296.442
C 922.094 547.473 -297.147
C 922.936 550.723 -298.112
C 924.911 553.232 -299.210
C 926.222 555.700 -301.093
C 928.068 558.284 -301.780
C 929.644 560.175 -304.334
C 931.275 562.360 -306.291
C 933.124 564.477 -308.067
C 933.702 566.726 -310.477
C 934.966 568.743 -312.814
C 935.871 571.112 -315.156
C 937.223 573.132 -317.331
C 938.533 574.964 -319.669
C 939.770 576.660 -322.215
C 942.402 577.467 -324.387
C 944.661 577.770 -326.967
C 946.684 578.819 -329.672
C 948.111 580.532 -332.387
C 949.843 580.882 -334.824
C 953.483 581.385 -336.509
C 955.470 581.721 -339.494
C 957.474 581.888 -342.490
C 959.043 582.018 -345.266
C 960.950 582.347 -348.207
C 962.624 582.513 -350.974
C 964.450 580.818 -353.583
C 965.906 578.614 -355.563
C 966.488 576.538 -357.781
C 966.759 574.660 -360.634
C 969.058 573.609 -363.591
C 969.606 570.949 -365.896
C 969.746 568.584 -368.618
C 970.076 566.352 -370.996
C 970.145 563.670 -373.709
C 970.868 561.654 -375.515
C 971.179 558.638 -376.774
C 971.769 555.399 -378.062
C 970.845 551.890 -378.645
C 970.142 549.026 -378.976
C 969.146 545.608 -379.869
C 968.353 542.741 -380.450
C 969.102 538.931 -378.922
C 969.100 535.282 -378.318
C 966.808 532.615 -377.835
C 966.009 529.296 -377.697
C 965.106 526.545 -376.791
C 964.718 523.650 -375.216
C 962.634 521.601 -373.048
C 962.622 518.120 -371.666
C 961.167 514.956 -370.920
C 960.495 512.884 -368.134
C 960.465 509.653 -366.696
C 958.157 508.272 -364.228
C 956.446 506.108 -361.962
C 956.267 504.040 -359.799
C 955.428 501.712 -357.651
C 954.323 500.100 -354.261
C 952.261 499.740 -351.337
C 951.748 498.600 -348.567
C 950.548 498.343 -345.376
C 948.281 497.115 -343.155
C 948.487 498.218 -338.945
C 947.990 497.762 -334.877
C 946.430 500.037 -332.466
C 945.147 500.581 -329.602
C 944.475 502.417 -326.533
C 944.356 503.380 -323.696
C 943.878 505.114 -320.715
C 943.109 507.407 -318.730
C 941.523 509.512 -316.409
C 942.104 511.476 -313.139
C 942.042 513.293 -309.804
C 942.378 516.536 -308.689
C 943.989 519.749 -307.109
C 944.098 522.604 -305.663
C 943.693 525.544 -303.925
C 944.142 528.428 -302.346
C 945.610 531.199 -301.208
C 946.435 534.370 -300.435
C 946.580 537.644 -300.189
C 947.881 540.892 -298.314
C 947.846 544.058 -297.014
C 950.005 547.124 -298.102
C 952.528 550.129 -298.141
C 952.795 553.163 -299.572
C 953.449 556.520 -300.191
C 955.044 559.186 -301.287
C 957.040 561.808 -302.254
C 958.278 564.915 -303.283
C 959.558 567.059 -305.337
C 959.924 570.342 -307.016
C 962.281 572.085 -309.095
C 965.518 574.271 -310.557
C 967.546 574.884 -313.788
C 968.703 576.260 -316.395
C 970.641 577.403 -318.906
C 972.175 578.264 -321.700
C 974.922 578.170 -324.392
C 976.819 577.196 -326.628
C 978.664 576.185 -328.888
C 980.412 575.976 -331.742
C 981.192 576.442 -335.412
C 983.351 574.238 -337.504
C 985.488 573.717 -340.216
C 985.883 571.884 -342.979
C 988.007 569.563 -345.265
C 988.812 569.122 -348.900
C 990.293 567.991 -351.424
C 991.063 565.628 -353.671
C 991.701 563.090 -355.755
C 991.245 561.185 -358.670
C 992.638 558.384 -360.132
C 994.957 555.709 -362.225
C 994.778 553.119 -363.591
C 994.406 549.770 -365.628
C 994.580 547.282 -367.281
C 994.339 543.997 -368.899
C 994.661 540.819 -369.433
C 994.042 537.744 -369.966
C 992.977 534.642 -369.870
C 992.264 531.446 -369.610
C 990.929 528.090 -369.326
C 989.870 524.922 -369.281
C 988.798 521.993 -368.668
C 988.128 519.049 -366.081
C 986.727 516.071 -365.399
C 985.760 512.980 -364.897
C 985.700 510.111 -363.545
C 985.308 506.882 -361.481
C 984.031 505.920 -358.791
C 982.431 504.004 -356.386
C 981.811 502.557 -353.399
C 979.940 500.636 -350.633
C 978.692 499.206 -347.926
C 979.538 498.125 -344.082
C 978.669 497.087 -341.644
C 977.056 496.862 -337.792
C 975.954 496.102 -335.082
C 975.106 494.776 -331.998
C 974.696 494.009 -328.757
C 973.608 493.982 -325.604
C 971.319 494.385 -323.109
C 969.702 494.891 -320.207
C 967.779 495.519 -317.695
C 966.278 496.137 -314.539
C 964.182 496.627 -312.007
C 962.914 497.010 -309.145
C 962.269 498.079 -305.724
C 960.516 497.830 -302.981
C 960.351 499.227 -299.759
C 958.916 501.011 -297.167
C 957.760 502.409 -294.235
C 955.748 502.898 -290.714
C 953.241 502.990 -288.058
C 951.102 503.993 -284.933
C 949.716 504.996 -281.945
C 947.208 504.979 -278.969
C 945.649 505.935 -276.237
C 944.561 506.973 -273.127
C 942.349 506.798 -270.087
C 940.583 507.493 -267.134
C 939.540 508.413 -264.033
C 938.511 508.475 -261.224
C 936.693 508.940 -257.800
C 935.183 509.957 -255.067
C 934.115 510.805 -252.216
C 935.739 510.190 -247.680
C 934.588 509.701 -244.669
C 933.521 509.198 -241.611
C 932.312 508.102 -239.133
C 931.310 507.010 -235.477
C 929.871 506.962 -232.693
C 928.524 508.231 -229.134
C 926.604 508.994 -226.750
C 924.526 509.479 -224.437
C 922.017 509.665 -222.807
C 919.068 509.635 -220.998
C 916.629 510.453 -218.732
C 914.503 511.972 -216.201
C 912.041 511.852 -213.894
C 910.793 509.922 -210.680
C 909.000 509.732 -208.146
C 906.774 509.253 -205.485
C 904.362 508.696 -203.643
C 902.420 508.459 -201.362
C 900.083 507.830 -199.317
C 897.873 507.278 -196.772
C 895.936 506.718 -194.252
C 894.223 506.575 -191.525
C 892.119 505.401 -188.618
C 889.541 504.915 -186.097
C 887.163 504.985 -184.495
C 884.849 505.453 -181.769
C 882.768 505.858 -179.248
C 880.298 506.320 -176.829
C 878.172 505.342 -174.109
C 876.764 504.760 -171.082
C 875.389 504.605 -167.970
C 873.815 504.020 -164.986
C 871.974 502.661 -162.553
C 870.810 501.809 -159.849
C 869.538 501.127 -156.500
C 867.982 500.636 -153.626
C 866.156 499.824 -151.035
C 864.246 501.080 -148.612
C 861.861 501.348 -145.769
C 860.839 501.770 -142.252
C 860.360 501.968 -138.652
C 859.262 503.196 -135.578
C 857.667 503.449 -132.499
C 856.229 503.110 -129.345
C 855.134 502.604 -126.643
C 854.920 503.447 -123.209
C 853.807 501.912 -120.039
C 853.888 502.257 -116.765
C 853.520 502.280 -113.956
C 852.972 502.031 -110.129
C 851.723 501.236 -106.931
C 851.292 501.579 -103.551
C 851.260 501.168 -100.745
C 850.645 501.893 -97.510
C 850.800 502.581 -95.204
C 852.036 504.012 -91.704
C 851.390 504.282 -88.244
C 850.381 505.299 -84.799
C 849.704 506.085 -81.733
C 849.016 506.181 -78.127
C 847.851 507.164 -75.117
C 845.830 506.957 -72.435
C 844.013 507.801 -69.297
C 842.535 508.886 -66.346
C 844.094 509.546 -61.777
C 843.170 510.404 -58.594
C 841.586 511.142 -55.345
C 841.146 512.231 -51.570
C 839.929 512.808 -48.475
C 838.769 513.199 -45.082
C 837.854 514.035 -41.986
C 836.428 513.427 -38.229
C 835.111 514.461 -34.952
C 833.749 515.683 -32.120
C 833.525 516.660 -28.663
C 832.282 517.600 -26.018
C 831.131 519.515 -22.579
C 830.185 520.296 -19.756
C 829.002 521.664 -16.875
C 828.351 523.730 -14.289
C 827.859 525.254 -11.184
C 825.502 525.414 -7.768
C 823.687 525.940 -5.278
C 821.801 527.572 -2.775
C 819.768 528.272 -0.101
C 817.596 528.146 2.593
C 815.827 528.243 5.466
C 813.781 527.915 8.554
C 812.092 527.984 11.471
C 809.447 528.261 14.166
C 807.237 528.404 16.275
C 804.671 527.780 19.028
C 803.108 527.492 22.469
C 799.669 527.672 24.710
C 797.910 526.658 26.867
C 796.578 525.081 29.611
C 796.680 523.225 32.813
C 796.199 521.974 36.341
C 794.972 521.620 39.290
C 794.505 519.737 42.666
C 793.784 518.709 45.835
C 793.012 517.860 48.652
C 791.794 518.108 51.685
C 790.614 517.196 54.723
C 787.205 516.425 56.308
C 785.727 516.198 59.690
C 784.096 516.015 62.855
C 782.790 514.692 65.857
C 781.486 512.923 68.690
C 780.684 511.068 71.191
C 780.455 510.003 74.483
C 780.215 508.199 77.411
C 779.958 506.936 80.261
C 779.382 505.447 83.714
C 778.571 503.819 86.560
C 778.412 501.708 89.400
C 777.397 500.299 92.086
N -48.366 -11.821 45.245
N 139.844 366.701 -16.137
N 498.355 -46.608 57.886
N 436.996 25.283 -68.086
N 732.973 160.504 240.108
N 635.174 113.564 282.439
N 717.911 36.380 201.628
N 706.046 363.467 321.744
N 791.433 282.651 349.220
N 701.887 202.109 -33.784
N 661.977 277.672 26.203
N 786.388 294.027 79.104
N 964.276 539.428 -339.048
