# Supplementary material for: Impact of DNA methylation on 3D genome structure
Source: Nat Commun. 2021 May 28;12:3243. doi: 10.1038/s41467-021-23142-8 (PMC8163762; doi:10.1038/s41467-021-23142-8)
Supplement: Supplementary file 7 — Supplementary Software 2 [file 41467_2021_23142_MOESM7_ESM.zip › Supplementary_Software2/test/output_pos/cartnucl_000000_000011.xyz]

2888
generated by Juergen Walther
C 0.000 0.000 0.000
C 0.225 0.821 3.506
C -0.851 1.783 6.929
C -1.929 1.482 10.738
C -2.492 2.230 13.880
C -2.985 1.157 17.111
C -2.785 1.490 20.337
C -3.844 0.258 23.490
C -4.437 -0.500 26.705
C -5.103 -0.977 29.928
C -5.287 -2.739 32.767
C -5.973 -4.003 35.776
C -6.234 -5.524 38.865
C -6.883 -6.607 41.871
C -7.713 -7.826 44.763
C -8.694 -9.240 47.579
C -10.841 -9.422 50.346
C -13.303 -10.104 52.653
C -15.227 -11.100 55.450
C -16.396 -12.533 58.437
C -18.450 -13.428 60.446
C -21.112 -12.583 63.369
C -23.610 -13.751 65.686
C -26.228 -14.903 67.886
C -28.504 -16.142 69.747
C -30.937 -17.325 72.001
C -33.246 -18.496 73.945
C -36.728 -19.270 74.483
C -39.987 -19.725 74.221
C -42.788 -20.913 73.660
C -45.618 -22.808 73.289
C -49.151 -23.629 74.696
C -52.343 -24.849 73.693
C -55.335 -26.674 72.831
C -58.173 -28.126 72.065
C -61.317 -29.956 70.918
C -63.945 -30.740 70.344
C -66.677 -31.246 68.596
C -69.726 -31.583 66.837
C -71.702 -32.264 63.814
C -73.268 -32.673 61.326
C -75.309 -33.650 58.436
C -76.957 -34.310 55.979
C -78.978 -32.281 52.946
C -80.952 -31.451 49.930
C -81.054 -32.209 46.463
C -82.605 -32.264 43.420
C -83.337 -31.833 40.507
C -84.106 -30.549 37.545
C -83.056 -29.915 34.119
C -84.510 -28.496 30.974
C -85.268 -28.487 27.494
C -84.722 -26.504 24.617
C -85.979 -25.076 21.635
C -84.224 -24.407 18.506
C -83.410 -23.457 15.162
C -83.472 -21.663 12.761
C -83.325 -20.258 9.804
C -81.925 -18.109 6.850
C -79.431 -17.031 4.493
C -78.400 -15.053 2.428
C -76.199 -13.251 0.534
C -74.501 -12.766 -2.375
C -71.721 -9.436 -2.787
C -69.589 -6.495 -4.738
C -66.000 -5.771 -4.619
C -63.419 -4.354 -5.833
C -60.271 -2.529 -5.784
C -58.111 -0.464 -6.032
C -55.186 1.420 -5.927
C -52.263 2.290 -5.223
C -48.812 2.943 -5.220
C -46.201 5.678 -4.454
C -43.277 8.086 -4.174
C -40.850 8.852 -1.851
C -38.933 10.763 0.992
C -36.446 11.689 2.784
C -33.456 12.521 4.266
C -31.077 13.757 6.222
C -29.586 15.277 8.790
C -27.665 16.078 11.436
C -25.564 16.041 13.964
C -23.291 17.993 16.568
C -20.603 18.685 18.569
C -20.491 18.847 22.469
C -20.077 20.061 26.177
C -19.076 18.803 29.133
C -17.669 18.388 32.284
C -17.489 18.238 35.570
C -17.498 18.439 38.999
C -16.800 18.081 42.409
C -17.267 17.038 45.433
C -16.297 15.620 48.717
C -17.649 15.252 52.026
C -18.906 15.862 55.955
C -21.382 14.498 58.589
C -22.550 13.018 61.133
C -24.264 12.114 63.892
C -26.071 10.767 66.306
C -29.121 10.334 68.609
C -31.997 9.827 69.622
C -34.877 9.273 70.583
C -37.510 8.115 72.307
C -39.590 5.658 74.291
C -43.312 5.543 74.448
C -46.291 4.763 76.096
C -49.117 3.010 75.799
C -52.995 2.733 75.910
C -55.639 0.408 77.195
C -58.524 -0.564 77.953
C -61.628 -1.631 77.282
C -64.681 -2.634 76.350
C -67.142 -5.019 75.582
C -70.468 -5.047 74.656
C -74.579 -5.018 74.537
C -76.818 -5.949 72.886
C -79.773 -7.452 70.762
C -82.301 -8.403 69.475
C -85.073 -9.503 67.335
C -87.533 -9.417 65.231
C -89.386 -9.913 62.693
C -90.670 -10.185 59.685
C -92.130 -10.103 56.744
C -93.319 -10.367 53.332
C -94.675 -10.668 50.293
C -95.575 -10.554 47.247
C -95.682 -8.641 43.763
C -96.387 -8.668 40.478
C -97.508 -8.562 37.400
C -98.566 -7.255 34.710
C -99.286 -5.556 31.328
C -97.745 -4.125 29.011
C -96.767 -3.022 25.873
C -95.753 -0.909 23.442
C -94.432 0.313 20.036
C -93.193 1.821 17.367
C -92.344 5.465 15.738
C -91.218 6.955 13.666
C -88.412 9.023 11.356
C -86.835 10.556 9.283
C -85.563 12.595 6.790
C -84.110 14.968 4.915
C -81.849 16.788 3.272
C -78.971 17.316 1.521
C -76.202 18.562 0.082
C -73.384 19.305 -1.301
C -70.479 20.812 -2.672
C -67.638 21.478 -4.263
C -65.168 22.918 -5.593
C -62.332 25.112 -6.236
C -60.042 26.225 -8.279
C -57.381 28.522 -8.343
C -55.153 31.094 -9.194
C -51.432 31.382 -10.668
C -49.602 33.384 -11.217
C -47.091 34.491 -12.225
C -45.374 34.889 -14.805
C -43.615 36.207 -17.572
C -41.379 39.400 -19.720
C -39.559 41.649 -21.693
C -36.403 44.044 -22.751
C -33.793 45.109 -25.047
C -30.898 46.163 -26.520
C -29.411 47.883 -28.051
C -27.678 48.324 -31.125
C -25.241 48.233 -34.103
C -21.308 48.308 -35.187
C -18.033 49.502 -37.198
C -15.701 52.422 -38.823
C -13.558 52.693 -41.228
C -10.979 53.605 -43.556
C -7.489 53.229 -44.258
C -4.241 53.636 -44.847
C -1.082 54.495 -46.717
C 1.885 54.835 -49.131
C 4.460 55.773 -51.226
C 7.840 55.262 -53.758
C 10.592 55.641 -56.314
C 13.430 55.571 -59.196
C 15.727 55.727 -61.405
C 17.893 56.078 -63.976
C 20.357 56.681 -65.632
C 23.739 57.692 -67.211
C 26.344 56.894 -69.587
C 29.922 56.395 -70.508
C 32.803 55.360 -69.872
C 36.237 55.014 -70.223
C 39.547 54.866 -71.530
C 42.752 54.793 -73.282
C 45.230 54.232 -75.645
C 48.570 53.841 -77.060
C 51.929 51.654 -76.805
C 55.157 52.020 -77.143
C 57.032 50.143 -78.584
C 60.724 50.946 -76.700
C 64.231 51.900 -78.109
C 67.411 51.767 -78.456
C 70.542 52.603 -77.903
C 73.700 50.956 -78.445
C 76.427 48.985 -78.566
C 79.652 47.401 -77.673
C 82.699 45.447 -76.717
C 85.779 44.204 -76.314
C 88.971 42.020 -77.232
C 91.363 40.517 -75.401
C 94.389 40.569 -74.236
C 96.426 39.691 -72.142
C 99.151 36.366 -71.208
C 102.511 35.854 -69.759
C 103.394 35.437 -65.926
C 105.338 33.490 -64.335
C 105.765 32.718 -60.287
C 107.478 34.356 -58.190
C 108.968 32.706 -55.167
C 111.087 32.126 -52.058
C 114.383 31.845 -50.341
C 116.985 31.192 -48.346
C 119.797 29.142 -46.772
C 122.061 27.982 -45.961
C 124.751 27.563 -44.271
C 127.863 25.907 -41.969
C 130.667 24.536 -39.641
C 132.567 23.345 -36.149
C 135.461 23.001 -34.750
C 135.472 23.674 -30.860
C 137.693 22.800 -28.431
C 140.450 21.564 -26.605
C 142.316 21.402 -23.996
C 144.985 20.830 -21.363
C 146.342 20.266 -18.472
C 148.375 18.278 -16.010
C 150.333 17.627 -13.355
C 152.692 17.182 -10.410
C 154.721 17.039 -7.712
C 156.781 17.266 -4.911
C 158.894 16.995 -1.494
C 162.129 17.354 0.549
C 164.254 16.803 3.445
C 168.422 17.309 5.073
C 170.827 18.231 7.196
C 172.464 18.665 9.923
C 173.810 18.216 12.598
C 175.689 19.608 15.963
C 177.324 21.358 18.611
C 179.130 22.795 20.249
C 180.377 24.853 22.164
C 182.992 27.217 23.124
C 184.742 28.673 25.324
C 186.641 30.555 27.500
C 188.222 31.081 30.226
C 190.033 33.256 31.895
C 191.917 35.422 34.629
C 193.245 35.651 37.339
C 194.554 35.459 40.712
C 195.967 35.085 43.448
C 198.323 35.199 46.708
C 199.809 36.456 50.099
C 201.729 36.975 53.296
C 203.000 37.028 56.272
C 203.741 36.900 59.557
C 205.887 36.808 62.420
C 207.457 37.408 65.724
C 207.827 38.419 69.646
C 207.100 39.444 73.552
C 207.703 38.770 76.150
C 208.034 37.554 79.050
C 208.591 36.576 82.136
C 209.824 36.186 85.194
C 210.735 35.187 88.403
C 211.274 35.055 90.768
C 213.212 35.427 94.009
C 213.245 34.385 96.761
C 213.208 36.958 100.381
C 213.900 36.663 104.221
C 214.156 36.968 107.592
C 216.274 38.032 110.418
C 219.088 37.622 113.208
C 221.925 34.794 115.944
C 224.164 34.109 118.753
C 225.833 33.713 120.975
C 227.181 32.164 123.862
C 228.062 30.584 126.501
C 230.270 30.326 129.083
C 231.741 29.277 131.253
C 230.240 27.948 135.781
C 230.463 25.662 138.771
C 231.919 25.202 141.639
C 232.386 26.439 144.930
C 233.141 27.081 148.137
C 234.167 27.701 151.238
C 233.777 28.297 154.508
C 234.044 29.200 157.708
C 233.983 29.779 161.111
C 234.393 30.590 164.243
C 234.700 31.619 167.306
C 234.855 32.859 170.360
C 236.431 34.808 172.815
C 237.497 37.238 175.007
C 238.306 39.235 177.812
C 238.570 40.650 181.017
C 239.208 42.778 183.048
C 241.898 44.875 185.218
C 242.556 47.495 187.600
C 243.222 50.229 189.858
C 243.575 52.685 191.864
C 244.176 55.252 194.198
C 244.630 57.713 196.253
C 245.263 61.227 196.767
C 245.798 64.469 196.440
C 245.437 67.527 196.149
C 244.544 70.831 196.298
C 245.483 74.364 197.628
C 245.050 77.826 196.911
C 244.082 81.285 196.567
C 243.425 84.474 196.183
C 242.391 88.094 195.567
C 242.322 90.861 195.126
C 242.079 93.695 193.488
C 242.078 96.775 191.751
C 240.959 99.016 189.062
C 240.150 100.754 186.797
C 238.844 103.145 184.336
C 237.854 105.039 182.188
C 239.099 106.452 178.465
C 239.293 108.204 175.213
C 237.345 108.720 172.291
C 236.627 110.358 169.380
C 236.121 111.060 166.472
C 236.350 111.523 163.194
C 235.263 110.501 159.876
C 235.756 111.578 156.323
C 234.675 112.469 153.048
C 235.128 111.461 149.689
C 235.629 112.341 146.300
C 234.462 110.625 143.298
C 233.755 109.720 139.917
C 234.417 109.323 137.021
C 234.463 108.881 133.774
C 234.761 107.016 130.348
C 234.010 104.431 127.963
C 234.615 102.925 125.393
C 234.763 100.359 123.138
C 233.538 98.746 120.404
C 235.395 95.067 118.989
C 236.532 92.204 116.248
C 236.072 88.572 116.368
C 236.024 85.738 114.916
C 236.634 82.171 114.521
C 237.651 79.477 113.685
C 238.403 76.101 113.302
C 238.503 73.021 113.854
C 237.981 69.549 113.883
C 239.823 66.161 113.764
C 241.098 62.607 113.346
C 241.883 59.949 115.393
C 244.022 57.377 117.448
C 244.723 54.636 118.949
C 245.067 51.466 120.239
C 246.134 48.721 121.766
C 247.963 46.692 123.681
C 249.061 44.484 125.973
C 249.328 42.381 128.485
C 251.299 39.472 130.333
C 251.814 36.606 132.130
C 253.407 36.250 135.678
C 255.745 35.281 138.675
C 255.463 34.589 141.956
C 255.859 33.233 145.132
C 256.926 32.944 148.236
C 258.411 32.714 151.324
C 259.180 31.996 154.661
C 259.575 32.620 157.809
C 259.289 31.992 161.450
C 260.658 33.222 164.537
C 263.084 34.014 167.835
C 263.686 36.660 170.585
C 263.740 38.112 173.399
C 264.548 39.883 176.151
C 264.870 41.902 178.745
C 266.336 44.809 180.794
C 267.191 47.640 181.693
C 267.987 50.493 182.563
C 268.470 53.267 184.383
C 267.749 55.924 186.975
C 268.886 59.471 186.871
C 269.779 62.455 188.451
C 269.035 65.706 188.615
C 270.063 69.456 188.517
C 269.369 72.639 190.372
C 269.725 75.642 191.210
C 269.523 78.953 190.748
C 269.261 82.210 190.026
C 267.674 85.343 190.022
C 268.349 88.544 188.916
C 269.627 92.427 188.472
C 268.896 94.927 187.123
C 267.714 98.313 185.496
C 267.196 101.074 184.467
C 266.301 104.157 182.689
C 266.351 106.562 180.520
C 265.537 108.602 178.219
C 264.559 110.056 175.444
C 263.970 111.559 172.583
C 262.815 112.941 169.440
C 261.823 114.474 166.642
C 261.045 115.443 163.717
C 261.412 115.106 159.772
C 260.358 115.947 156.694
C 259.631 117.129 153.725
C 260.075 117.846 150.667
C 260.489 118.151 146.849
C 260.361 116.351 144.292
C 259.814 115.231 141.058
C 260.401 113.715 138.098
C 259.747 112.247 134.597
C 259.647 110.725 131.663
C 261.923 108.833 128.854
C 262.071 107.394 126.469
C 262.099 104.193 123.778
C 262.142 102.314 121.412
C 262.561 100.582 118.442
C 263.449 98.539 115.932
C 263.687 95.900 113.908
C 262.569 93.097 112.319
C 262.228 90.151 110.740
C 261.455 87.318 109.406
C 261.323 84.156 107.800
C 260.397 81.336 106.305
C 260.360 78.605 104.729
C 261.125 75.251 103.532
C 260.589 72.831 101.407
C 261.719 69.580 100.692
C 262.216 66.035 99.407
C 263.339 62.698 97.962
C 266.085 59.912 96.875
C 267.541 57.901 94.622
C 268.668 55.426 92.330
C 270.392 52.203 90.764
C 272.060 50.329 89.022
C 277.376 49.976 89.203
C 279.758 48.076 87.779
C 282.041 46.680 86.552
C 283.677 43.358 85.956
C 285.838 40.810 83.362
C 287.540 38.374 82.190
C 289.865 36.220 81.116
C 291.065 32.660 81.152
C 292.764 30.290 80.770
C 295.891 28.991 80.309
C 298.240 26.883 80.550
C 299.158 23.786 78.580
C 301.896 20.925 77.284
C 302.990 17.780 77.653
C 304.270 14.240 78.202
C 304.219 11.927 78.721
C 304.611 9.111 80.283
C 305.405 7.075 81.364
C 305.874 3.879 81.639
C 307.139 1.014 82.072
C 309.044 -2.072 80.987
C 310.211 -5.285 81.869
C 310.026 -9.081 82.408
C 308.948 -12.635 83.372
C 308.631 -16.580 83.796
C 309.252 -19.747 83.310
C 312.126 -22.033 83.669
C 314.385 -24.649 82.854
C 315.838 -27.455 82.374
C 316.059 -30.667 82.659
C 317.656 -33.744 82.356
C 319.097 -36.665 82.923
C 321.769 -38.501 81.539
C 322.566 -41.936 80.886
C 323.424 -44.609 79.400
C 324.505 -47.818 77.730
C 325.431 -51.322 76.875
C 325.929 -55.466 75.986
C 327.059 -58.583 75.394
C 329.090 -62.340 75.227
C 330.399 -64.708 74.254
C 332.835 -67.247 73.421
C 334.727 -69.781 73.334
C 336.374 -72.832 73.899
C 338.859 -75.041 73.735
C 340.988 -78.274 72.687
C 341.262 -80.664 70.742
C 340.856 -83.848 69.064
C 342.165 -86.861 67.929
C 343.260 -89.397 66.725
C 344.369 -92.512 65.851
C 345.774 -95.892 64.271
C 348.446 -97.848 61.509
C 349.019 -101.315 59.383
C 350.310 -104.685 58.212
C 351.717 -106.865 56.756
C 352.295 -110.172 55.104
C 354.209 -112.176 53.037
C 353.156 -114.814 51.370
C 354.380 -117.762 49.414
C 354.778 -120.822 47.355
C 354.241 -123.880 44.309
C 354.598 -127.319 42.136
C 352.885 -129.477 40.113
C 351.235 -131.941 37.781
C 352.457 -135.362 36.507
C 350.701 -137.449 35.324
C 349.283 -138.890 32.426
C 346.221 -139.848 31.317
C 343.987 -140.700 28.535
C 341.204 -140.443 25.908
C 338.789 -141.962 24.129
C 337.104 -143.821 21.748
C 334.381 -146.297 21.384
C 332.888 -148.659 19.161
C 331.767 -151.447 17.439
C 329.713 -153.130 15.342
C 327.250 -154.593 13.035
C 325.061 -157.099 11.950
C 323.524 -159.263 10.815
C 321.748 -162.061 9.231
C 319.013 -163.985 8.370
C 315.490 -165.620 7.330
C 313.589 -166.618 4.867
C 312.451 -168.464 2.695
C 310.526 -169.586 1.531
C 308.286 -171.839 0.950
C 305.872 -175.129 1.731
C 303.454 -177.345 0.018
C 300.232 -178.225 -1.141
C 297.223 -179.222 -2.898
C 294.622 -180.878 -5.111
C 292.933 -182.140 -7.806
C 290.605 -182.805 -9.524
C 289.470 -184.771 -12.592
C 290.466 -187.131 -15.005
C 289.154 -188.864 -17.247
C 287.813 -191.585 -19.010
C 287.020 -194.890 -20.143
C 285.155 -198.320 -20.857
C 285.285 -201.492 -22.206
C 284.092 -203.767 -22.600
C 283.644 -207.216 -22.809
C 282.983 -210.006 -23.877
C 282.615 -213.134 -25.334
C 280.423 -216.566 -27.606
C 280.665 -219.651 -29.241
C 278.948 -222.933 -29.165
C 278.191 -225.869 -29.675
C 276.594 -229.239 -30.219
C 275.381 -232.669 -30.303
C 274.985 -236.090 -30.022
C 274.948 -239.792 -30.514
C 274.133 -242.676 -30.887
C 272.129 -245.296 -29.271
C 270.258 -248.147 -29.232
C 270.759 -251.339 -28.909
C 269.929 -255.361 -29.586
C 269.180 -258.918 -30.816
C 269.137 -262.591 -30.998
C 268.829 -265.610 -30.180
C 267.811 -268.984 -31.784
C 267.795 -272.648 -32.147
C 267.511 -275.687 -33.317
C 264.858 -279.276 -33.304
C 263.775 -281.856 -34.086
C 263.880 -283.866 -37.380
C 262.925 -287.502 -37.746
C 261.339 -290.592 -37.797
C 259.657 -292.950 -39.054
C 258.822 -296.210 -40.715
C 257.005 -299.448 -41.632
C 255.125 -302.029 -42.780
C 253.618 -305.201 -42.894
C 251.858 -308.317 -45.020
C 249.632 -310.749 -46.023
C 246.534 -312.387 -46.202
C 245.548 -315.062 -45.596
C 244.144 -317.686 -48.796
C 242.625 -320.317 -47.541
C 241.986 -323.617 -46.512
C 239.914 -325.583 -45.384
C 237.759 -328.476 -44.377
C 236.070 -331.729 -43.257
C 235.320 -335.464 -41.428
C 235.034 -338.558 -40.480
C 232.798 -341.211 -39.743
C 231.198 -344.064 -38.990
C 229.758 -346.890 -37.994
C 227.760 -349.558 -38.301
C 225.770 -352.201 -37.881
C 223.850 -355.070 -37.905
C 222.017 -357.718 -37.389
C 219.992 -360.202 -36.871
C 217.742 -362.568 -36.401
C 215.656 -364.461 -34.310
C 213.093 -365.830 -32.464
C 210.547 -367.851 -31.070
C 208.126 -370.317 -30.437
C 205.730 -371.549 -29.095
C 204.037 -373.383 -25.915
C 201.091 -374.764 -24.371
C 198.104 -375.995 -22.763
C 195.342 -377.024 -21.540
C 192.441 -378.369 -20.067
C 189.691 -379.463 -18.754
C 186.765 -378.827 -16.742
C 184.382 -377.503 -14.880
C 181.817 -376.073 -13.909
C 178.672 -374.836 -13.345
C 175.501 -375.002 -11.098
C 172.749 -373.027 -9.997
C 169.652 -371.270 -9.406
C 166.911 -369.644 -8.642
C 163.770 -367.567 -8.026
C 161.615 -366.171 -6.903
C 159.839 -363.625 -5.836
C 157.985 -360.958 -4.440
C 156.829 -357.471 -4.349
C 156.027 -354.617 -4.214
C 154.584 -351.242 -4.244
C 153.538 -348.397 -4.214
C 154.350 -344.800 -2.264
C 154.306 -341.272 -1.153
C 154.393 -337.997 -2.520
C 153.976 -334.613 -2.304
C 154.417 -331.612 -2.288
C 155.474 -328.525 -1.682
C 157.319 -325.631 -2.889
C 158.071 -322.136 -1.771
C 158.301 -318.605 -2.174
C 160.703 -316.016 -1.976
C 161.555 -312.743 -0.944
C 163.820 -310.363 -2.532
C 165.729 -307.457 -3.342
C 167.502 -305.118 -2.728
C 169.237 -302.340 -2.669
C 172.328 -299.959 -2.966
C 175.212 -298.541 -4.580
C 177.757 -296.880 -4.502
C 180.892 -295.777 -5.302
C 182.939 -293.591 -6.917
C 187.269 -294.030 -6.686
C 191.209 -292.814 -6.683
C 194.032 -294.107 -8.627
C 196.988 -293.783 -9.766
C 200.352 -294.827 -10.682
C 203.317 -295.252 -10.836
C 206.568 -296.272 -11.543
C 208.950 -297.887 -12.776
C 211.655 -299.025 -14.704
C 215.196 -300.535 -14.445
C 218.798 -301.702 -14.750
C 220.451 -304.679 -15.279
C 222.512 -307.939 -14.545
C 224.431 -310.430 -15.150
C 226.668 -312.802 -16.245
C 228.711 -315.402 -16.522
C 230.266 -318.272 -15.833
C 231.553 -321.382 -15.904
C 232.362 -324.467 -16.698
C 234.732 -327.620 -16.245
C 236.565 -330.383 -17.089
C 235.958 -334.088 -16.015
C 236.359 -337.680 -14.489
C 235.473 -340.838 -15.238
C 235.429 -344.290 -15.644
C 234.762 -347.450 -14.991
C 234.201 -350.669 -13.934
C 233.689 -354.125 -13.745
C 232.000 -356.850 -13.322
C 230.910 -360.311 -14.071
C 229.088 -362.986 -12.507
C 227.922 -366.246 -10.182
C 224.782 -367.939 -8.701
C 222.417 -369.990 -8.219
C 220.081 -372.043 -6.917
C 217.430 -373.753 -5.941
C 214.672 -374.913 -3.524
C 212.236 -374.919 -1.621
C 209.774 -374.877 0.240
C 206.870 -375.655 1.725
C 203.313 -376.903 2.023
C 200.796 -375.808 4.544
C 197.963 -376.386 6.503
C 194.911 -375.215 7.180
C 192.183 -374.029 9.686
C 188.502 -374.426 10.274
C 185.771 -374.204 11.801
C 183.121 -372.565 13.033
C 180.604 -370.696 14.203
C 177.419 -369.224 14.076
C 175.443 -367.239 16.096
C 172.838 -365.748 18.907
C 171.046 -363.473 19.374
C 168.468 -360.529 19.821
C 166.402 -358.500 20.571
C 164.243 -355.592 21.161
C 163.151 -352.783 22.347
C 162.110 -349.788 22.607
C 161.698 -346.534 22.502
C 161.420 -343.272 22.775
C 161.157 -339.669 22.503
C 160.684 -336.363 22.419
C 160.811 -333.190 22.301
C 162.864 -329.813 22.738
C 163.063 -326.483 22.327
C 163.049 -323.206 22.347
C 163.879 -320.278 23.239
C 165.360 -316.799 23.979
C 167.881 -315.088 23.270
C 169.967 -312.426 22.506
C 172.675 -310.410 22.588
C 175.124 -307.607 21.598
C 177.580 -305.461 21.053
C 181.145 -304.097 22.498
C 183.392 -302.476 22.179
C 187.197 -301.176 21.032
C 189.768 -299.704 20.432
C 192.601 -297.718 20.271
C 195.669 -296.365 20.377
C 198.803 -295.517 19.614
C 201.407 -294.816 17.527
C 204.406 -294.350 16.083
C 207.053 -293.969 14.281
C 210.318 -293.603 12.938
C 212.966 -293.036 11.011
C 215.891 -292.566 9.933
C 219.467 -292.841 9.297
C 222.182 -291.650 7.931
C 225.603 -292.409 7.639
C 229.781 -292.519 7.058
C 232.578 -292.445 5.052
C 236.005 -292.397 3.928
C 238.390 -293.843 3.113
C 241.325 -295.146 2.559
C 245.222 -294.597 0.448
C 247.928 -294.883 -1.184
C 250.287 -295.932 -2.709
C 253.212 -296.596 -2.647
C 256.450 -296.828 -2.491
C 258.980 -297.547 -5.289
C 261.768 -297.931 -7.012
C 264.434 -299.189 -7.738
C 267.495 -300.460 -8.569
C 270.246 -301.557 -9.412
C 273.651 -302.995 -9.166
C 276.121 -303.464 -10.484
C 279.481 -301.953 -11.677
C 282.498 -302.206 -13.150
C 285.959 -302.152 -13.975
C 288.428 -303.247 -15.882
C 290.854 -306.337 -17.130
C 294.062 -307.615 -17.818
C 296.179 -310.346 -19.082
C 297.263 -313.230 -20.302
C 299.820 -315.122 -19.271
C 302.316 -316.949 -19.558
C 304.506 -319.063 -18.702
C 309.361 -319.278 -19.390
C 312.112 -320.414 -18.087
C 314.360 -323.150 -17.891
C 316.839 -325.352 -17.369
C 319.244 -327.504 -16.569
C 321.772 -329.607 -17.190
C 324.103 -331.993 -17.169
C 326.763 -334.174 -17.469
C 329.085 -336.457 -17.295
C 331.235 -338.888 -17.233
C 333.269 -341.485 -17.333
C 334.465 -344.510 -16.021
C 335.182 -347.782 -15.228
C 336.639 -350.962 -14.704
C 338.719 -353.793 -14.714
C 339.436 -356.690 -14.321
C 340.339 -359.790 -11.889
C 341.116 -363.288 -11.526
C 341.728 -366.824 -11.152
C 342.253 -369.971 -11.060
C 343.014 -373.394 -10.747
C 343.580 -376.577 -10.558
C 342.292 -379.922 -10.155
C 340.408 -382.608 -9.784
C 338.623 -385.081 -10.298
C 337.086 -387.944 -11.383
C 336.502 -391.734 -10.725
C 334.146 -394.341 -11.308
C 332.102 -397.089 -12.447
C 330.165 -399.606 -13.257
C 327.802 -402.352 -14.453
C 326.041 -404.523 -14.650
C 323.204 -406.146 -14.952
C 320.165 -407.952 -15.021
C 316.691 -408.472 -16.099
C 313.841 -408.792 -16.866
C 310.486 -409.540 -18.152
C 307.656 -410.038 -19.115
C 303.756 -409.517 -17.728
C 300.069 -409.439 -17.436
C 297.231 -408.286 -19.228
C 293.874 -408.207 -19.860
C 290.991 -407.335 -20.227
C 287.925 -406.132 -19.826
C 285.530 -403.519 -20.650
C 281.926 -402.733 -20.005
C 278.618 -401.798 -20.933
C 276.218 -399.299 -20.221
C 272.855 -398.423 -19.566
C 271.078 -395.361 -20.451
C 268.581 -392.848 -20.900
C 266.284 -391.124 -20.042
C 263.691 -389.139 -19.774
C 261.656 -385.853 -19.165
C 260.857 -382.376 -19.623
C 259.395 -379.849 -18.780
C 258.721 -376.525 -18.352
C 257.125 -373.679 -19.316
C 257.775 -369.941 -17.173
C 256.853 -366.197 -15.713
C 258.754 -363.076 -15.975
C 258.905 -359.902 -15.775
C 260.354 -356.668 -14.943
C 260.995 -354.003 -13.728
C 262.364 -350.951 -12.766
C 264.378 -348.567 -12.527
C 266.119 -345.535 -12.853
C 267.749 -342.690 -10.820
C 269.187 -339.508 -9.324
C 272.304 -338.282 -8.517
C 275.419 -337.242 -6.366
C 278.102 -335.669 -5.604
C 280.807 -333.591 -5.162
C 283.525 -332.054 -4.037
C 286.240 -331.390 -2.216
C 289.353 -330.700 -1.137
C 292.585 -330.145 -0.904
C 295.683 -328.697 1.111
C 298.681 -327.147 1.676
C 301.973 -328.720 3.068
C 305.112 -329.549 5.271
C 308.294 -330.552 4.830
C 311.732 -330.981 5.108
C 314.593 -332.351 5.999
C 317.421 -333.797 7.305
C 320.690 -334.888 7.909
C 323.118 -337.016 8.076
C 326.580 -338.252 7.606
C 328.677 -340.952 8.714
C 331.201 -343.461 10.887
C 332.283 -347.159 11.172
C 334.001 -349.812 10.974
C 335.524 -352.771 11.513
C 336.775 -355.827 11.563
C 337.140 -359.472 12.737
C 336.532 -362.434 13.375
C 335.885 -365.396 13.955
C 336.093 -368.736 14.170
C 337.000 -372.261 13.146
C 335.171 -375.369 14.086
C 335.077 -378.804 14.712
C 333.582 -381.639 13.779
C 331.655 -384.917 14.598
C 331.661 -388.535 13.615
C 330.901 -391.576 13.751
C 328.847 -394.198 13.392
C 326.593 -396.637 12.991
C 324.990 -399.222 11.234
C 322.455 -401.498 11.794
C 320.168 -404.739 12.877
C 317.735 -406.177 12.090
C 314.610 -408.209 10.820
C 312.330 -410.049 10.211
C 309.231 -411.766 9.254
C 306.155 -412.778 9.300
C 303.124 -413.341 8.514
C 299.971 -413.149 7.626
C 296.728 -412.988 7.128
C 293.286 -412.538 6.090
C 290.073 -412.401 5.185
C 287.036 -411.731 4.533
C 283.793 -409.516 5.156
C 280.680 -408.638 4.246
C 277.500 -408.134 3.635
C 274.503 -407.276 4.222
C 271.052 -405.683 4.849
C 269.728 -402.851 4.978
C 267.469 -400.237 4.691
C 265.672 -397.507 5.541
C 263.353 -394.453 5.184
C 261.564 -391.676 5.348
C 260.128 -388.828 7.893
C 258.780 -386.415 8.266
C 258.042 -382.315 8.637
C 256.927 -379.521 8.929
C 255.226 -376.586 9.623
C 254.089 -373.646 10.775
C 253.655 -370.379 11.284
C 253.645 -367.079 10.423
C 253.735 -363.721 10.344
C 253.970 -360.548 9.814
C 254.149 -357.007 9.958
C 254.234 -353.754 9.283
C 254.227 -350.608 9.496
C 254.878 -347.173 10.519
C 254.228 -343.985 10.249
C 255.255 -340.907 11.602
C 257.249 -337.479 11.838
C 257.843 -334.668 11.377
C 257.508 -331.099 11.291
C 257.618 -328.515 11.270
C 256.939 -325.193 10.336
C 255.787 -322.123 11.124
C 254.291 -319.582 12.669
C 253.922 -316.198 12.225
C 251.204 -313.493 12.773
C 249.247 -310.815 14.977
C 249.120 -307.849 16.573
C 249.134 -306.032 19.297
C 248.216 -304.529 21.932
C 247.273 -302.410 23.869
C 248.079 -299.168 25.655
C 249.131 -297.250 27.664
C 249.358 -294.506 29.556
C 249.591 -292.043 32.256
C 249.696 -289.297 33.517
C 250.154 -286.751 36.129
C 251.248 -283.477 37.593
C 253.093 -281.647 40.440
C 253.865 -279.875 43.792
C 254.350 -278.179 46.652
C 255.029 -275.484 48.002
C 254.373 -272.908 50.176
C 252.056 -269.807 51.604
C 250.966 -268.318 55.027
C 250.608 -265.601 57.007
C 249.771 -262.701 58.710
C 249.079 -262.541 62.447
C 247.983 -262.006 65.363
C 247.213 -262.138 68.687
C 245.538 -261.139 71.383
C 244.376 -261.890 75.105
C 243.067 -263.581 78.259
C 241.981 -262.834 81.161
C 239.229 -262.702 83.395
C 238.083 -262.412 86.470
C 236.680 -262.221 89.539
C 235.117 -262.069 92.669
C 232.625 -261.731 95.480
C 230.055 -261.812 97.954
C 228.382 -261.237 101.295
C 227.055 -261.786 104.730
C 225.499 -263.120 107.986
C 223.937 -264.525 110.144
C 221.463 -264.941 112.398
C 220.054 -265.218 114.626
C 219.060 -263.861 117.359
C 218.181 -266.604 120.261
C 215.127 -267.469 121.970
C 211.928 -267.834 124.057
C 209.480 -268.213 126.372
C 206.881 -268.464 129.457
C 203.413 -268.139 130.817
C 200.653 -268.663 133.201
C 197.715 -268.489 134.869
C 194.672 -266.602 136.009
C 192.043 -266.571 138.283
C 189.546 -267.047 140.111
C 186.444 -267.302 141.668
C 183.400 -267.468 143.469
C 179.820 -266.990 144.561
C 178.587 -268.554 146.982
C 176.383 -268.876 149.699
C 173.356 -270.937 152.166
C 170.768 -272.235 155.323
C 169.724 -272.169 159.133
C 166.915 -270.011 161.416
C 164.866 -270.626 164.578
C 163.212 -269.918 167.353
C 161.725 -268.502 170.196
C 158.633 -267.664 172.445
C 155.926 -266.802 174.884
C 154.572 -266.784 178.359
C 151.664 -267.583 180.353
C 151.402 -268.042 184.268
C 149.433 -269.216 187.212
C 149.224 -269.589 189.979
C 148.053 -269.186 193.203
C 148.690 -269.600 196.662
C 148.912 -269.855 200.062
C 148.541 -271.093 203.135
C 148.288 -271.120 206.756
C 149.102 -272.731 209.766
C 148.968 -273.497 212.660
C 148.140 -273.864 215.963
C 147.204 -276.301 217.496
C 146.305 -277.267 220.644
C 146.164 -278.147 223.899
C 146.400 -279.727 227.113
C 147.121 -280.693 229.974
C 146.594 -282.579 233.120
C 145.961 -286.679 234.890
C 145.824 -288.858 236.974
C 144.614 -289.756 239.823
C 144.372 -290.799 243.552
C 144.323 -291.354 246.771
C 142.692 -289.727 250.674
C 142.223 -291.441 253.755
C 143.002 -291.480 257.086
C 141.668 -291.272 261.014
C 140.918 -292.072 263.942
C 140.179 -292.335 267.214
C 139.244 -294.363 270.457
C 140.632 -296.118 274.292
C 140.391 -297.965 277.304
C 141.081 -297.655 280.947
C 141.551 -297.497 284.448
C 141.045 -298.445 287.717
C 141.374 -298.678 291.060
C 138.816 -299.503 293.921
C 138.749 -299.379 297.411
C 139.707 -299.736 300.505
C 140.574 -299.824 303.232
C 143.331 -299.470 306.438
C 144.048 -299.079 309.929
C 145.068 -298.674 313.045
C 146.955 -297.939 316.922
C 147.380 -296.973 319.936
C 147.356 -295.251 322.465
C 149.121 -294.019 324.897
C 149.668 -293.971 328.402
C 150.676 -293.572 331.578
C 151.641 -292.893 334.687
C 152.768 -293.629 337.751
C 153.567 -293.740 340.987
C 154.761 -294.161 344.199
C 155.601 -294.113 347.350
C 156.220 -294.183 350.535
C 156.660 -294.424 353.797
C 156.128 -293.273 357.067
C 155.070 -292.651 360.283
C 154.702 -292.295 363.783
C 155.060 -292.459 367.274
C 154.201 -292.217 370.149
C 153.353 -289.950 373.387
C 152.242 -289.769 376.808
C 150.969 -289.579 380.179
C 149.825 -289.650 383.157
C 148.738 -289.514 386.503
C 147.609 -289.491 389.538
C 144.795 -289.254 391.782
C 141.802 -289.014 393.155
C 139.022 -289.646 394.355
C 136.270 -290.870 395.989
C 133.832 -290.405 398.984
C 130.494 -291.111 400.006
C 127.366 -292.380 401.281
C 124.439 -293.310 402.428
C 121.038 -294.636 403.538
C 118.425 -294.937 404.503
C 115.164 -295.311 404.446
C 111.631 -295.460 404.456
C 108.398 -296.549 403.092
C 105.797 -297.320 401.887
C 102.556 -298.631 400.769
C 99.886 -299.606 399.718
C 96.758 -298.179 397.355
C 93.614 -297.869 395.431
C 91.793 -299.590 392.916
C 88.954 -300.203 391.117
C 86.920 -300.514 388.887
C 84.878 -300.040 386.315
C 84.157 -300.721 382.814
C 81.435 -300.022 380.339
C 79.078 -300.888 377.813
C 78.261 -300.041 374.478
C 75.792 -299.328 372.049
C 75.832 -300.049 368.471
C 74.963 -300.359 365.022
C 73.838 -299.405 362.412
C 72.603 -299.026 359.401
C 72.502 -298.242 355.569
C 73.585 -298.519 352.151
C 73.586 -297.542 349.273
C 74.681 -296.942 346.090
C 74.769 -297.754 342.787
C 77.176 -295.425 339.999
C 78.245 -293.772 336.376
C 81.471 -293.881 334.643
C 83.206 -293.520 331.997
C 86.074 -292.530 329.987
C 87.950 -291.183 328.075
C 90.654 -290.071 326.187
C 93.593 -289.718 325.168
C 96.637 -289.896 323.427
C 99.437 -287.726 321.899
C 102.255 -286.076 319.959
C 105.545 -285.219 320.522
C 108.708 -283.030 321.306
C 111.800 -282.199 321.348
C 115.174 -281.662 320.952
C 118.270 -280.470 321.061
C 120.905 -278.629 321.950
C 123.913 -277.527 322.985
C 126.974 -277.280 324.157
C 130.333 -275.205 324.576
C 133.689 -274.573 324.788
C 135.697 -273.276 327.876
C 137.933 -271.130 330.283
C 140.177 -271.635 332.739
C 142.916 -271.392 334.865
C 144.667 -270.583 337.536
C 146.342 -269.364 340.275
C 148.592 -268.829 342.900
C 149.602 -268.780 345.971
C 151.970 -269.327 348.769
C 152.385 -268.366 352.207
C 153.239 -266.333 355.747
C 152.291 -266.242 359.491
C 152.431 -266.582 362.637
C 152.233 -266.201 365.981
C 151.761 -266.312 369.247
C 150.202 -265.328 372.623
C 148.162 -264.840 374.893
C 146.090 -264.409 377.140
C 144.572 -264.365 380.130
C 143.590 -265.572 383.577
C 140.418 -264.785 385.367
C 138.582 -264.335 388.304
C 135.878 -265.406 389.943
C 132.538 -264.748 391.824
C 130.732 -265.914 394.895
C 128.533 -265.931 397.133
C 125.442 -266.416 398.331
C 122.272 -266.931 399.268
C 119.621 -268.812 400.598
C 116.270 -268.360 401.297
C 112.632 -267.434 402.976
C 109.825 -268.285 402.943
C 106.130 -269.644 403.048
C 103.247 -270.338 403.447
C 99.728 -271.370 403.309
C 96.563 -271.363 402.621
C 93.683 -272.165 401.533
C 91.083 -273.030 399.727
C 88.382 -273.506 397.920
C 85.667 -274.506 395.739
C 82.988 -275.391 393.950
C 80.725 -275.996 391.803
C 79.039 -275.247 388.281
C 76.821 -276.100 385.904
C 74.349 -276.672 383.829
C 72.188 -276.030 381.597
C 70.007 -275.309 378.505
C 70.299 -275.030 375.402
C 69.683 -275.174 371.993
C 69.498 -274.179 368.772
C 69.056 -274.371 364.950
C 68.918 -274.058 361.662
C 69.066 -271.366 358.598
C 69.119 -270.865 355.855
C 70.552 -270.282 351.970
C 71.001 -269.843 349.014
C 71.007 -268.993 345.657
C 71.490 -267.688 342.603
C 72.760 -267.012 339.595
C 74.444 -267.703 336.711
C 76.225 -267.610 333.863
C 78.047 -267.978 331.227
C 79.993 -267.655 328.277
C 81.730 -268.162 325.489
C 83.313 -267.789 322.788
C 85.592 -266.595 320.210
C 86.653 -266.699 317.124
C 89.068 -265.195 315.058
C 91.126 -263.937 312.591
C 93.502 -262.229 309.529
C 95.377 -260.507 306.829
C 97.401 -258.622 305.153
C 100.025 -255.913 303.625
C 100.539 -253.729 300.858
C 102.062 -251.919 298.632
C 103.542 -248.778 297.909
C 105.113 -246.073 296.691
C 106.484 -243.402 295.263
C 108.698 -240.909 294.971
C 110.380 -238.111 294.288
C 112.532 -235.482 293.674
C 114.139 -232.768 292.845
C 115.641 -229.959 292.224
C 117.109 -227.030 291.830
C 117.087 -223.698 290.733
C 116.897 -220.281 290.361
C 117.484 -216.833 289.837
C 118.917 -213.657 289.391
C 118.978 -210.649 289.284
C 118.118 -207.179 287.396
C 118.174 -203.578 287.404
C 118.081 -199.972 287.491
C 118.105 -196.795 287.783
C 118.181 -193.275 287.827
C 118.186 -190.043 288.024
C 116.489 -187.007 288.979
C 114.382 -184.737 290.122
C 112.841 -182.751 291.925
C 111.759 -180.400 294.169
C 110.474 -176.759 294.653
C 108.469 -174.768 296.820
C 106.999 -172.638 299.336
C 105.477 -170.673 301.473
C 103.767 -168.616 304.193
C 102.118 -166.885 305.655
C 99.676 -165.918 307.625
C 96.921 -164.788 309.531
C 94.471 -165.109 312.251
C 92.414 -165.463 314.361
C 90.146 -165.562 317.245
C 88.185 -165.760 319.548
C 84.224 -166.908 320.176
C 80.957 -167.703 321.718
C 79.614 -169.601 324.399
C 77.104 -170.432 326.563
C 74.953 -171.908 328.113
C 72.289 -173.658 329.034
C 70.995 -176.779 330.386
C 67.699 -178.206 331.446
C 65.485 -179.893 333.668
C 63.379 -182.734 333.741
C 60.293 -184.198 334.657
C 59.607 -187.637 335.668
C 58.020 -190.639 336.771
C 55.834 -192.690 336.824
C 53.733 -195.119 337.471
C 52.083 -198.662 337.295
C 52.055 -202.258 337.382
C 50.678 -204.921 336.879
C 50.281 -208.244 336.183
C 49.763 -211.444 337.216
C 49.650 -214.710 334.334
C 48.557 -218.378 332.800
C 50.675 -221.055 331.469
C 51.077 -224.090 330.593
C 52.258 -226.848 328.533
C 52.490 -229.175 326.656
C 53.515 -231.759 324.561
C 55.381 -233.641 322.897
C 57.386 -236.272 321.717
C 58.054 -238.482 318.626
C 58.877 -241.118 316.018
C 61.248 -241.587 313.563
C 62.900 -241.725 310.004
C 64.968 -242.625 307.730
C 67.279 -244.046 305.616
C 69.184 -244.862 303.023
C 70.623 -244.753 300.016
C 72.786 -244.670 297.438
C 75.471 -244.527 295.548
C 77.228 -245.080 292.031
C 79.662 -245.914 289.775
C 81.546 -243.559 287.294
C 82.970 -241.870 284.053
C 85.777 -240.295 283.069
C 88.497 -239.147 281.235
C 90.299 -237.132 279.351
C 91.850 -235.005 277.146
C 94.180 -233.211 275.249
C 95.899 -230.627 274.342
C 98.931 -228.772 273.293
C 99.816 -225.596 271.863
C 100.534 -222.400 269.282
C 100.865 -218.551 269.248
C 102.109 -215.642 269.104
C 102.772 -212.394 268.490
C 103.444 -209.161 268.444
C 102.714 -205.410 267.995
C 101.517 -202.583 268.342
C 100.317 -199.769 268.757
C 99.986 -196.454 269.138
C 100.867 -192.953 270.266
C 98.461 -190.198 270.983
C 97.651 -186.807 271.182
C 96.530 -184.457 273.271
C 94.084 -181.570 274.173
C 94.167 -178.159 275.725
C 93.093 -175.340 276.588
C 91.226 -173.248 278.421
C 89.232 -171.379 280.351
C 88.475 -169.386 283.142
C 85.767 -167.627 284.363
C 82.883 -164.819 285.209
C 81.057 -164.003 287.355
C 78.823 -162.804 290.368
C 76.987 -161.547 292.368
C 74.651 -160.613 295.041
C 71.899 -160.251 296.709
C 69.669 -160.407 298.973
C 67.478 -161.335 301.232
C 65.006 -162.208 303.211
C 62.678 -163.462 305.687
C 60.437 -164.349 308.002
C 58.279 -165.692 309.909
C 55.471 -168.438 310.526
C 53.406 -170.028 312.649
C 51.086 -171.233 314.624
C 48.343 -172.613 315.422
C 45.282 -174.796 316.263
C 44.429 -177.807 316.237
C 42.972 -180.841 317.066
C 41.333 -183.768 316.680
C 39.914 -187.252 317.510
C 38.643 -190.298 317.694
C 36.447 -193.080 315.669
C 35.398 -195.660 315.532
C 35.067 -199.757 314.761
C 34.302 -202.670 314.502
C 32.849 -205.795 314.161
C 31.639 -208.758 313.154
C 31.395 -211.968 312.284
C 32.224 -215.275 312.362
C 32.738 -218.532 311.715
C 33.588 -221.630 311.418
C 34.086 -225.022 310.502
C 34.892 -228.244 310.385
C 35.149 -231.282 309.581
C 35.580 -234.377 307.709
C 35.546 -237.640 307.621
C 36.083 -240.275 305.357
C 36.232 -243.024 303.793
C 37.410 -245.935 302.053
C 37.774 -249.345 300.667
C 38.506 -252.632 299.002
C 39.372 -255.822 297.754
C 41.773 -257.891 295.911
C 41.514 -261.618 296.249
C 42.057 -265.095 296.298
C 42.457 -268.226 296.071
C 42.585 -271.337 295.726
C 43.404 -274.644 296.013
C 45.895 -277.533 297.030
C 47.302 -280.936 298.230
C 47.972 -284.200 298.617
C 48.291 -287.410 300.057
C 49.647 -290.347 300.364
C 49.080 -293.845 300.502
C 49.164 -297.199 300.633
C 49.393 -300.494 301.010
C 48.957 -303.693 300.129
C 48.574 -307.002 299.966
C 48.327 -310.386 299.323
C 48.089 -313.637 299.257
C 47.604 -316.847 299.220
C 46.862 -320.061 299.154
C 46.156 -323.091 300.774
C 44.759 -325.871 302.247
C 43.663 -329.111 303.148
C 42.835 -332.525 303.217
C 41.475 -335.013 304.227
C 41.166 -337.998 306.936
C 39.420 -340.924 308.101
C 37.568 -343.755 309.357
C 35.782 -346.232 310.282
C 34.050 -349.092 311.387
C 32.313 -351.634 312.388
C 29.625 -352.930 314.414
C 27.053 -353.344 316.442
C 24.202 -353.595 317.615
C 20.912 -354.224 318.336
C 18.425 -356.365 320.427
C 15.153 -356.272 321.831
C 11.651 -356.442 322.683
C 8.533 -356.576 323.688
C 4.836 -356.503 324.627
C 2.369 -356.606 325.952
C -0.343 -355.536 327.461
C -3.156 -354.463 329.314
C -5.873 -352.107 330.069
C -7.968 -350.117 330.750
C -10.887 -347.976 331.357
C -13.196 -346.097 331.926
C -14.118 -343.008 334.573
C -15.812 -340.249 336.363
C -17.462 -337.182 335.678
C -19.479 -334.566 336.552
C -20.579 -331.809 337.177
C -21.142 -328.780 338.410
C -21.069 -325.186 337.850
C -22.057 -322.059 339.660
C -23.635 -318.882 339.974
C -22.819 -315.527 340.742
C -23.618 -312.522 342.426
C -22.958 -309.082 341.399
C -22.805 -305.519 341.232
C -22.377 -302.768 342.343
C -22.243 -299.560 342.996
C -20.767 -295.945 343.255
C -19.097 -293.006 342.027
C -17.710 -290.343 342.497
C -15.603 -287.695 342.010
C -15.038 -284.524 340.914
C -11.054 -282.774 341.159
C -8.244 -279.777 341.501
C -5.314 -279.101 339.409
C -3.004 -277.139 338.430
C 0.353 -276.172 337.408
C 3.117 -275.022 337.246
C 6.381 -274.129 336.429
C 9.144 -274.078 334.959
C 11.897 -273.333 332.911
C 15.730 -272.889 332.951
C 19.401 -272.021 332.508
C 22.261 -273.616 331.438
C 25.715 -275.479 331.559
C 28.559 -276.518 330.517
C 31.582 -277.204 329.027
C 34.614 -278.332 328.289
C 37.433 -280.111 328.431
C 40.078 -282.087 327.773
C 42.241 -284.146 326.401
C 45.886 -285.714 326.276
C 48.773 -286.980 324.944
C 50.163 -290.617 325.243
C 52.405 -293.738 326.034
C 53.140 -296.715 324.649
C 54.775 -299.584 323.563
C 55.810 -302.711 323.557
C 57.000 -305.911 323.938
C 58.279 -309.126 323.423
C 58.196 -312.354 323.253
C 58.904 -315.691 321.804
C 58.772 -319.153 322.758
C 59.556 -322.923 324.358
C 57.790 -326.200 325.395
C 56.795 -329.206 325.400
C 55.889 -332.351 326.210
C 54.515 -335.303 326.760
C 52.891 -338.110 328.829
C 50.935 -339.683 330.632
C 48.929 -341.222 332.403
C 46.915 -343.605 333.632
C 44.476 -346.494 333.587
C 41.954 -347.290 336.214
C 39.941 -349.557 337.948
C 36.773 -350.216 338.769
C 34.023 -351.038 341.393
C 31.078 -353.323 341.799
C 28.724 -354.782 343.272
C 25.717 -354.947 344.740
C 22.706 -354.839 346.196
C 19.210 -355.162 346.287
C 16.678 -354.842 348.611
C 13.907 -355.402 351.598
C 11.268 -354.457 352.465
C 7.617 -353.338 353.425
C 4.884 -352.792 354.513
C 1.623 -351.518 355.617
C -0.617 -349.906 357.311
C -2.978 -347.939 358.137
C -4.951 -345.373 358.671
C -6.782 -342.802 359.581
C -8.811 -339.834 360.025
C -10.861 -337.257 360.590
C -12.329 -334.486 361.110
C -12.186 -330.683 362.260
C -13.691 -327.690 362.525
C -15.322 -324.928 363.197
C -15.979 -322.199 364.674
C -16.359 -318.651 366.128
C -15.077 -315.812 365.836
C -14.646 -312.376 365.669
C -13.292 -309.332 366.217
C -12.635 -305.553 365.866
C -11.611 -302.409 365.820
C -9.086 -299.740 367.595
C -7.966 -297.186 367.660
C -5.404 -293.972 366.890
C -3.953 -291.331 366.658
C -2.495 -288.205 366.966
C -0.499 -285.545 367.414
C 1.736 -283.121 366.913
C 3.480 -280.841 365.071
C 5.732 -278.682 363.824
C 7.694 -276.703 362.199
C 10.234 -274.514 361.037
C 12.095 -272.356 359.327
C 14.311 -270.297 358.437
C 17.493 -268.625 357.847
C 19.147 -266.007 356.813
C 22.461 -264.886 356.460
C 24.896 -261.775 355.174
C 27.463 -258.689 354.672
C 30.466 -257.396 354.578
C 33.271 -256.150 353.992
C 35.853 -254.219 353.340
C 38.075 -252.455 353.136
C 39.939 -249.858 351.387
C 42.086 -247.811 351.304
C 43.929 -243.982 350.351
C 45.756 -241.366 349.939
C 48.564 -239.660 350.615
C 51.091 -237.930 349.869
C 54.107 -236.607 348.527
C 57.710 -235.509 346.570
C 60.235 -233.537 345.368
C 63.843 -232.016 344.448
C 66.312 -232.128 342.738
C 69.620 -231.260 341.920
C 72.647 -230.610 340.655
C 75.650 -228.576 337.795
C 79.110 -227.166 337.174
C 81.938 -225.687 336.833
C 84.577 -223.666 336.600
C 87.823 -222.248 335.753
C 91.106 -220.646 336.123
C 93.663 -218.665 334.767
C 95.874 -216.086 333.797
C 97.502 -214.112 332.362
C 99.738 -213.314 331.115
C 101.556 -211.898 328.594
C 103.018 -209.634 326.814
C 106.233 -207.641 326.537
C 109.944 -207.496 324.668
C 112.148 -205.310 322.672
C 115.450 -204.268 321.150
C 117.624 -202.814 320.385
C 119.233 -200.111 319.254
C 122.097 -198.386 318.098
C 124.793 -196.065 317.210
C 126.591 -193.839 315.244
C 128.132 -191.206 313.696
C 129.682 -188.642 312.368
C 130.787 -186.669 311.677
C 132.988 -184.261 310.434
C 135.059 -182.715 307.865
C 137.108 -180.932 305.298
C 138.950 -179.844 302.515
C 140.319 -177.784 300.117
C 141.699 -174.795 298.869
C 143.583 -172.677 297.331
C 145.627 -169.478 295.980
C 145.281 -167.070 293.036
C 143.797 -165.359 290.759
C 143.511 -162.943 287.978
C 142.968 -160.221 285.667
C 143.324 -158.775 282.700
C 142.954 -155.240 281.169
C 143.039 -151.767 279.991
C 144.253 -149.303 278.079
C 145.150 -147.596 275.008
C 145.630 -145.856 271.618
C 147.009 -142.938 270.028
C 147.295 -139.531 269.197
C 147.220 -136.159 267.358
C 147.877 -132.596 267.369
C 148.883 -130.162 265.655
C 150.134 -128.256 263.592
C 151.656 -127.197 261.366
C 153.816 -126.131 259.367
C 154.099 -124.723 255.943
C 154.646 -121.679 254.530
C 156.378 -121.636 251.093
C 158.776 -120.603 248.625
C 160.111 -118.151 245.830
C 162.020 -116.495 243.661
C 162.247 -114.104 240.783
C 163.478 -112.863 238.212
C 166.127 -111.042 236.476
C 168.144 -109.856 234.721
C 170.311 -108.688 232.918
C 173.786 -108.149 231.923
C 176.150 -106.790 230.244
C 177.312 -105.637 227.665
C 179.272 -104.180 225.336
C 182.670 -103.213 223.595
C 183.423 -100.824 220.431
C 185.007 -98.079 218.712
C 185.947 -95.918 216.569
C 188.226 -95.465 214.856
C 189.692 -91.974 214.123
C 191.790 -89.406 212.270
C 192.542 -87.519 209.452
C 195.053 -85.833 208.265
C 196.735 -84.733 205.342
C 198.679 -83.366 202.972
C 200.830 -82.140 200.753
C 201.756 -80.329 198.095
C 203.237 -78.989 195.423
C 204.518 -77.188 192.771
C 206.109 -75.875 190.246
C 207.564 -74.724 187.582
C 208.866 -73.676 184.736
C 211.184 -73.967 182.120
C 212.904 -74.594 179.206
C 214.660 -74.444 176.139
C 216.112 -73.457 173.096
C 217.393 -73.839 170.399
C 220.607 -74.778 168.134
C 222.020 -75.283 164.860
C 223.384 -75.950 161.587
C 224.376 -76.483 158.601
C 225.721 -76.964 155.382
C 226.823 -77.503 152.386
C 227.412 -79.819 149.684
C 227.588 -82.454 147.703
C 226.969 -84.648 145.612
C 226.028 -86.556 142.927
C 227.223 -88.463 139.753
C 226.345 -91.186 137.633
C 225.128 -93.494 135.140
C 224.194 -95.742 132.944
C 222.798 -98.316 130.498
C 222.403 -100.498 128.785
C 221.362 -103.438 127.762
C 220.490 -106.692 126.687
C 218.260 -109.609 126.563
C 216.511 -112.007 126.597
C 214.193 -114.822 126.171
C 212.318 -117.194 125.974
C 211.878 -120.969 127.694
C 210.648 -124.336 128.608
C 207.663 -125.936 129.672
C 205.743 -128.708 130.222
C 204.072 -130.897 131.494
C 202.936 -133.397 133.357
C 200.664 -134.463 135.992
C 199.624 -137.651 137.659
C 197.269 -140.020 138.895
C 196.387 -141.622 141.922
C 195.432 -144.571 143.625
C 193.253 -144.927 146.531
C 191.297 -146.237 149.215
C 190.759 -148.035 151.552
C 189.519 -149.827 154.000
C 188.517 -150.827 157.647
C 187.016 -150.318 160.875
C 186.619 -151.118 163.781
C 185.990 -150.831 167.129
C 183.861 -151.066 169.773
C 185.194 -150.023 173.788
C 185.291 -150.164 177.908
C 185.122 -147.414 180.323
C 184.653 -146.362 183.292
C 185.252 -144.336 186.256
C 185.995 -143.333 188.982
C 186.718 -141.477 191.837
C 187.204 -139.017 193.709
C 186.933 -136.417 196.054
C 188.759 -134.739 199.010
C 189.955 -132.954 202.143
C 191.644 -130.050 202.904
C 194.570 -127.640 203.928
C 195.969 -125.002 205.084
C 196.980 -122.084 206.600
C 198.724 -119.544 207.832
C 201.279 -117.501 208.483
C 203.329 -114.854 208.838
C 204.702 -111.869 208.771
C 207.410 -109.304 210.131
C 208.764 -106.327 211.138
C 211.668 -104.322 209.466
C 215.065 -102.485 208.773
C 216.166 -99.808 207.059
C 217.883 -96.957 206.055
C 220.122 -95.111 204.495
C 222.735 -93.453 203.006
C 224.821 -91.063 201.529
C 226.414 -89.605 199.123
C 227.653 -86.739 197.127
C 230.078 -86.058 194.563
C 233.577 -85.281 192.432
C 235.086 -85.550 188.885
C 236.187 -84.770 186.020
C 237.933 -84.497 183.150
C 239.158 -84.340 180.087
C 241.159 -85.521 177.021
C 242.143 -87.188 174.612
C 243.060 -88.870 172.192
C 244.079 -89.786 169.131
C 244.315 -89.733 165.357
C 245.113 -92.634 163.158
C 246.397 -93.983 160.203
C 245.601 -95.894 157.583
C 246.290 -98.895 155.208
C 246.224 -99.690 151.545
C 246.719 -101.354 148.931
C 246.163 -103.884 146.808
C 245.450 -106.525 144.880
C 243.822 -108.187 142.249
C 243.814 -111.339 140.840
C 244.586 -114.737 138.656
C 243.235 -117.102 137.566
C 241.310 -120.113 135.911
C 240.268 -122.522 134.476
C 238.561 -125.514 133.208
C 237.599 -128.592 132.911
C 235.815 -131.221 132.752
C 233.723 -133.693 133.282
C 231.949 -136.381 133.928
C 229.552 -138.983 134.708
C 227.433 -141.520 135.193
C 225.491 -143.817 136.219
C 224.257 -146.233 139.125
C 222.008 -148.451 140.275
C 220.083 -150.940 141.188
C 219.217 -153.545 142.779
C 218.041 -156.341 145.154
C 216.997 -156.690 148.082
C 215.257 -157.809 150.865
C 214.688 -158.847 154.027
C 212.764 -159.861 157.206
C 211.577 -160.654 160.189
C 212.632 -161.883 163.935
C 211.888 -162.462 166.559
C 211.010 -161.975 170.619
C 210.203 -162.202 173.523
C 209.487 -163.041 176.806
C 209.403 -163.522 180.125
C 208.954 -163.065 183.398
C 207.450 -161.774 186.173
C 206.668 -160.630 189.234
C 205.584 -159.268 191.950
C 204.994 -158.059 195.234
C 203.704 -156.758 198.006
C 203.190 -155.861 200.985
C 203.595 -154.548 204.359
C 202.385 -154.057 207.351
C 203.313 -152.625 210.425
C 203.324 -153.194 214.369
C 203.175 -152.162 217.626
C 203.631 -151.059 220.498
C 200.373 -150.733 223.462
C 199.864 -149.153 225.697
C 199.135 -146.967 228.200
C 197.565 -144.534 230.382
C 196.862 -142.468 232.637
C 197.016 -140.330 235.359
C 196.575 -137.593 237.219
C 194.770 -134.094 238.504
C 196.123 -131.046 241.065
C 195.576 -128.908 243.792
C 195.131 -126.137 246.364
C 195.394 -124.311 250.116
C 194.697 -121.624 252.266
C 193.089 -119.153 253.998
C 191.741 -117.305 256.305
C 191.388 -114.026 257.611
C 190.642 -111.183 259.232
C 189.993 -108.497 261.080
C 188.888 -105.388 261.643
C 188.242 -102.316 262.770
C 187.145 -99.174 263.687
C 186.488 -96.236 264.941
C 186.024 -93.220 266.049
C 185.703 -90.073 266.988
C 186.622 -87.353 269.004
C 187.943 -84.499 270.402
C 188.547 -81.304 271.795
C 188.333 -77.964 272.863
C 189.363 -75.310 273.841
C 190.823 -72.982 276.807
C 192.113 -69.787 277.855
C 193.560 -66.638 278.861
C 194.808 -63.777 279.525
C 196.061 -60.638 280.512
C 197.317 -57.756 281.285
C 200.224 -55.650 281.636
C 203.265 -54.364 281.668
C 205.906 -52.958 280.886
C 208.418 -50.948 279.706
C 211.043 -48.217 280.594
C 214.205 -46.942 279.566
C 217.058 -45.246 278.147
C 219.778 -43.789 277.041
C 222.877 -42.225 275.458
C 225.413 -41.153 274.939
C 228.517 -41.007 273.881
C 231.937 -40.866 272.994
C 234.801 -41.719 270.856
C 237.121 -42.541 269.197
C 239.959 -43.088 266.934
C 242.312 -43.696 265.123
C 245.550 -46.323 264.997
C 248.592 -48.167 263.983
C 249.888 -49.931 261.189
C 252.444 -51.361 259.430
C 254.258 -53.315 257.981
C 256.226 -55.850 257.141
C 256.617 -58.913 255.216
C 259.301 -61.416 254.470
C 261.299 -63.459 252.343
C 262.111 -66.867 251.859
C 264.553 -69.337 251.194
C 264.189 -72.477 249.370
C 264.805 -75.610 247.771
C 265.975 -78.361 247.556
C 267.114 -81.299 246.657
C 267.190 -85.172 246.105
C 265.907 -88.332 244.963
C 265.970 -91.370 244.922
C 264.871 -94.597 244.667
C 264.454 -97.449 242.859
C 262.454 -100.905 244.605
C 261.579 -104.894 245.170
C 258.321 -106.569 245.191
C 256.572 -109.226 245.028
C 253.880 -111.516 245.894
C 252.236 -113.809 246.909
C 249.735 -116.021 247.892
C 246.889 -117.168 248.511
C 243.793 -118.824 248.427
C 241.437 -121.047 250.522
C 238.935 -123.488 252.008
C 235.928 -123.316 253.682
C 233.334 -123.372 256.629
C 230.490 -123.678 258.067
C 227.287 -124.308 259.152
C 224.518 -124.671 260.945
C 222.372 -124.501 263.493
C 219.714 -123.957 265.487
C 216.834 -123.005 266.751
C 214.007 -123.372 269.514
C 210.871 -123.459 270.881
C 209.332 -121.019 273.513
C 207.714 -119.508 276.752
C 205.537 -117.075 277.569
C 203.016 -115.213 279.072
C 201.605 -113.000 281.063
C 200.357 -110.856 283.438
C 198.399 -108.608 285.269
C 197.572 -105.749 286.534
C 195.282 -102.984 287.450
C 195.245 -100.065 289.548
C 195.008 -97.415 292.758
C 196.136 -93.889 293.864
C 196.081 -90.811 294.609
C 196.517 -87.777 296.011
C 197.114 -84.646 296.877
C 199.008 -81.748 298.554
C 201.213 -79.719 299.310
C 203.436 -77.691 300.000
C 205.073 -74.848 300.694
C 205.948 -71.175 300.500
C 209.299 -69.671 301.134
C 211.329 -67.004 302.117
C 213.826 -65.041 301.090
C 217.317 -63.404 301.598
C 218.988 -60.079 301.143
C 221.241 -57.910 301.391
C 224.217 -56.547 300.677
C 227.251 -55.418 299.833
C 229.512 -53.481 297.971
C 232.914 -52.892 297.901
C 236.743 -51.527 298.526
C 239.306 -51.212 297.133
C 242.635 -50.578 295.128
C 245.325 -49.906 294.006
C 248.541 -49.613 292.260
C 251.599 -50.190 291.366
C 254.192 -50.886 289.658
C 256.462 -52.244 287.717
C 258.913 -53.729 286.111
C 261.249 -55.394 283.899
C 263.594 -56.728 281.928
C 265.573 -58.502 280.186
C 267.205 -62.034 279.364
C 269.077 -63.944 277.329
C 271.270 -65.655 275.597
C 273.406 -67.923 274.998
C 275.536 -71.029 274.185
C 275.158 -74.055 273.489
C 275.564 -77.211 272.111
C 275.795 -80.575 271.935
C 276.000 -84.108 270.414
C 276.040 -87.312 269.597
C 276.309 -91.094 271.106
C 276.228 -93.849 270.682
C 274.760 -97.742 270.254
C 274.269 -100.687 269.787
C 274.278 -104.136 269.474
C 273.929 -107.459 269.780
C 272.683 -110.552 269.690
C 270.754 -113.085 268.470
C 268.895 -115.845 268.004
C 266.910 -118.254 267.192
C 264.933 -121.190 266.940
C 262.994 -123.694 265.932
C 261.394 -126.404 265.730
C 259.292 -129.284 266.472
C 258.084 -132.188 265.594
C 255.939 -134.690 266.819
C 252.772 -135.862 267.557
C 251.418 -139.285 268.228
C 250.725 -143.728 266.756
C 250.015 -146.699 268.057
C 248.343 -149.466 269.900
C 248.298 -152.330 271.082
C 248.844 -155.827 272.161
C 249.352 -159.070 274.378
C 248.501 -162.456 275.102
C 249.092 -165.255 277.056
C 249.028 -167.932 278.568
C 247.969 -171.569 279.055
C 247.213 -174.309 280.052
C 247.510 -177.132 281.398
C 245.992 -178.736 284.995
C 246.349 -181.679 287.207
C 245.772 -185.620 288.214
C 245.191 -188.997 289.659
C 243.677 -191.761 289.976
C 241.367 -194.424 289.930
C 240.742 -198.438 289.872
C 240.934 -201.871 290.625
C 240.644 -205.868 291.383
C 240.957 -209.042 292.521
C 238.428 -211.043 295.975
C 239.773 -212.868 298.655
C 240.674 -215.766 299.674
C 242.165 -217.895 301.157
C 243.328 -220.411 302.876
C 245.567 -223.197 303.870
C 247.430 -225.441 305.419
C 248.769 -228.471 306.843
C 251.094 -230.261 307.992
C 253.627 -232.931 310.359
C 255.960 -234.929 311.186
C 258.911 -236.486 312.420
C 261.278 -237.710 314.485
C 264.057 -239.823 315.628
C 265.758 -241.373 318.221
C 266.262 -244.138 320.465
C 267.418 -245.538 323.943
C 269.537 -245.793 327.392
C 270.285 -247.720 330.060
C 272.123 -250.304 331.331
C 272.646 -252.021 334.731
C 274.541 -254.163 336.592
C 276.702 -255.811 337.740
C 278.267 -258.299 339.184
C 280.136 -260.702 340.652
C 280.417 -263.498 342.370
C 281.428 -266.301 343.705
C 282.929 -268.758 345.864
C 282.371 -271.527 349.747
C 283.408 -274.877 350.412
C 283.749 -277.769 350.877
C 284.048 -280.205 352.530
C 285.408 -281.937 356.274
C 284.674 -285.176 357.006
C 284.537 -288.761 358.061
C 283.790 -292.034 360.654
C 283.939 -295.134 362.861
C 281.856 -297.703 364.345
C 281.327 -302.231 364.886
C 280.884 -304.628 367.271
C 280.978 -307.452 369.481
C 279.880 -309.544 370.930
C 279.020 -312.743 371.105
C 278.162 -315.931 372.605
C 278.194 -318.101 370.885
C 278.318 -321.134 371.327
C 277.286 -324.589 372.342
C 275.868 -328.263 372.721
C 274.745 -331.216 372.634
C 273.799 -334.373 371.114
C 274.070 -338.529 370.558
C 272.954 -342.226 370.291
C 270.136 -344.252 368.833
C 268.266 -347.124 368.723
C 266.917 -349.996 367.355
C 265.579 -351.499 365.742
C 264.003 -354.095 363.331
C 262.234 -356.870 361.543
C 261.088 -360.986 361.567
C 259.874 -363.880 360.909
C 259.377 -367.218 360.094
C 258.060 -370.046 358.737
C 256.102 -373.533 358.282
C 254.440 -375.903 356.628
C 252.929 -377.989 355.641
C 251.701 -381.933 354.105
C 250.240 -385.031 353.138
C 249.489 -388.342 352.047
C 248.433 -391.065 351.620
C 248.144 -394.390 351.056
C 247.657 -397.642 350.219
C 247.267 -401.401 349.163
C 247.353 -404.065 347.307
C 246.865 -407.576 347.180
C 246.503 -410.833 346.450
C 246.413 -414.052 345.626
C 244.999 -417.067 345.291
C 244.277 -420.309 344.982
C 243.101 -423.513 344.461
C 242.507 -426.691 344.036
C 241.906 -429.876 343.863
C 241.232 -433.105 343.935
C 242.234 -436.453 344.242
C 243.014 -439.651 345.248
C 243.218 -443.140 345.792
C 242.631 -446.601 345.926
C 243.011 -449.427 346.890
C 245.148 -452.858 346.972
C 245.546 -456.203 348.245
C 246.030 -459.490 349.652
C 246.255 -462.364 351.021
C 246.607 -465.631 352.285
C 246.905 -468.574 353.604
C 248.228 -470.657 356.234
C 249.705 -471.867 358.928
C 250.326 -472.814 361.806
C 250.377 -474.121 364.973
C 251.669 -476.999 367.249
C 252.496 -477.727 370.636
C 252.707 -478.650 374.118
C 253.137 -479.499 377.255
C 253.437 -480.236 380.986
C 254.293 -481.000 383.543
C 255.464 -480.704 386.595
C 256.954 -480.484 389.794
C 257.583 -478.807 393.003
C 258.191 -477.365 395.525
C 258.609 -475.905 398.867
C 259.055 -474.587 401.559
C 261.942 -472.229 403.433
C 263.813 -470.172 405.872
C 263.328 -467.364 407.988
C 264.231 -465.337 410.586
C 265.068 -462.969 412.288
C 266.630 -460.355 413.606
C 266.637 -456.760 414.173
C 268.702 -454.228 416.003
C 269.219 -451.480 418.208
C 270.610 -448.228 418.190
C 272.567 -445.759 419.795
C 272.197 -442.129 419.697
C 272.596 -438.622 420.233
C 274.164 -436.083 420.518
C 275.306 -433.071 421.116
C 276.352 -429.362 420.438
C 275.881 -426.007 419.233
C 276.975 -423.272 418.481
C 277.256 -420.256 416.896
C 276.761 -416.890 416.826
C 277.939 -414.552 413.343
C 279.199 -411.225 411.259
C 277.759 -409.687 408.262
C 277.493 -407.213 406.275
C 277.212 -405.512 403.069
C 277.695 -403.892 400.593
C 277.588 -402.316 397.491
C 276.632 -401.525 394.618
C 275.215 -399.960 391.811
C 275.971 -398.875 388.187
C 276.292 -397.320 384.736
C 275.494 -398.178 381.496
C 275.917 -399.408 377.791
C 275.229 -399.735 374.681
C 274.187 -399.609 371.406
C 273.811 -400.045 368.137
C 274.160 -401.306 365.069
C 273.671 -402.644 362.019
C 272.391 -404.018 359.321
C 272.651 -404.884 355.456
C 271.653 -405.372 352.219
C 271.632 -408.708 350.189
C 272.312 -411.485 347.502
C 270.640 -413.993 346.006
C 269.428 -416.293 343.699
C 269.127 -419.141 342.072
C 269.218 -422.103 340.335
C 268.449 -424.903 338.384
C 267.784 -428.013 337.799
C 265.991 -430.861 336.249
C 266.377 -434.409 335.821
C 267.501 -438.212 334.531
C 267.719 -441.876 335.736
C 267.103 -444.961 336.105
C 267.265 -448.308 336.471
C 267.123 -451.504 337.293
C 268.441 -454.874 338.597
C 269.629 -457.059 340.431
C 270.782 -459.214 342.317
C 271.279 -462.091 343.966
C 270.388 -465.303 345.752
C 272.399 -466.981 348.404
C 273.406 -469.836 350.146
C 273.569 -471.169 353.202
C 275.535 -472.912 356.070
C 275.087 -475.707 358.528
C 275.904 -477.791 360.727
C 276.799 -478.735 363.814
C 277.723 -479.412 366.958
C 277.171 -480.345 370.298
C 279.054 -480.891 373.140
C 281.409 -482.448 376.130
C 281.948 -482.145 378.998
C 282.433 -481.864 382.896
C 283.111 -482.004 385.806
C 283.825 -481.532 389.375
C 285.339 -480.662 392.103
C 286.038 -479.314 394.899
C 286.611 -477.265 397.397
C 287.573 -475.256 399.811
C 288.109 -472.812 402.431
C 288.699 -470.772 405.010
C 289.373 -468.436 407.056
C 291.090 -464.935 407.833
C 291.544 -462.344 409.925
C 292.337 -460.071 412.149
C 294.075 -457.808 413.533
C 295.961 -454.699 414.807
C 296.321 -451.675 414.088
C 296.748 -448.243 414.330
C 297.970 -445.160 413.697
C 298.307 -441.323 413.761
C 298.909 -438.094 413.387
C 301.468 -435.391 411.712
C 302.105 -432.736 411.143
C 302.272 -429.042 409.190
C 302.690 -426.192 408.274
C 303.707 -422.968 407.524
C 304.882 -420.129 406.177
C 305.138 -417.305 404.421
C 303.983 -414.464 402.928
C 303.474 -411.760 401.000
C 302.522 -409.213 399.265
C 302.150 -406.445 397.075
C 301.125 -403.726 395.463
C 300.943 -401.189 393.599
C 301.159 -398.914 390.762
C 300.826 -395.907 389.535
C 301.213 -394.186 386.494
C 299.286 -392.813 384.547
C 299.629 -389.596 383.228
C 300.668 -387.212 380.920
C 300.923 -383.087 379.911
C 302.435 -380.404 377.719
C 302.520 -377.313 376.064
C 302.307 -375.879 373.228
C 301.437 -373.235 371.552
C 300.916 -371.834 368.335
C 300.207 -370.015 365.604
C 299.690 -368.017 362.999
C 298.266 -367.083 360.117
C 297.454 -365.762 357.164
C 296.142 -364.495 354.233
C 295.384 -363.053 351.408
C 294.745 -361.808 348.479
C 294.163 -360.767 345.402
C 295.153 -359.105 342.476
C 296.296 -358.154 339.372
C 296.709 -356.976 336.062
C 296.231 -355.844 332.771
C 297.010 -355.202 329.935
C 298.873 -352.818 327.254
C 299.816 -352.184 323.837
C 300.900 -351.641 320.438
C 301.745 -351.363 317.374
C 302.644 -350.776 314.020
C 303.526 -350.397 310.928
C 305.956 -350.954 308.321
C 308.560 -351.870 306.510
C 310.515 -353.428 304.688
C 312.112 -355.312 302.314
C 314.333 -355.262 299.120
C 316.719 -357.221 297.345
C 318.616 -359.445 295.229
C 320.533 -361.334 293.357
C 322.632 -363.795 291.334
C 324.633 -365.075 289.848
C 327.164 -367.062 289.194
C 330.043 -368.986 288.481
C 332.193 -371.936 288.899
C 333.983 -374.258 289.364
C 336.014 -377.313 289.492
C 337.746 -379.787 289.746
C 341.206 -380.974 291.753
C 344.059 -382.930 293.064
C 344.711 -386.019 294.688
C 346.801 -388.520 295.711
C 348.393 -390.499 297.370
C 350.429 -391.960 299.546
C 350.751 -393.957 302.571
C 353.476 -395.555 304.582
C 355.043 -398.237 306.324
C 356.275 -399.007 309.549
C 358.794 -400.451 311.567
C 358.459 -402.114 314.799
C 359.106 -403.873 317.838
C 360.635 -404.492 320.341
C 361.953 -405.751 323.064
C 362.563 -406.359 326.880
C 361.591 -407.083 330.266
C 362.196 -407.189 333.243
C 361.687 -407.132 336.623
C 361.255 -408.758 339.580
C 360.578 -406.522 343.258
C 360.676 -405.769 347.311
C 357.957 -404.742 349.541
C 356.767 -404.382 352.473
C 354.954 -402.741 355.169
C 354.165 -401.293 357.673
C 352.553 -399.601 360.253
C 350.309 -398.129 361.863
C 347.705 -397.252 364.050
C 346.579 -394.551 366.565
C 345.167 -392.386 369.348
C 342.863 -389.841 369.645
C 341.385 -386.225 370.035
C 339.245 -383.963 370.784
C 336.721 -381.928 371.930
C 334.774 -379.355 372.705
C 333.546 -376.255 372.810
C 331.599 -373.512 372.665
C 329.139 -371.385 372.190
C 327.445 -367.873 372.937
C 324.971 -365.583 373.524
C 323.916 -362.561 371.288
C 323.151 -358.953 369.950
C 320.933 -357.449 367.914
C 318.716 -355.195 366.470
C 317.621 -352.825 364.461
C 316.812 -350.144 362.473
C 315.151 -347.751 360.534
C 314.253 -346.245 357.818
C 311.900 -344.606 355.471
C 311.989 -342.561 352.517
C 312.290 -339.401 349.813
C 313.039 -338.656 346.097
C 312.656 -337.884 343.049
C 312.945 -336.646 339.927
C 313.197 -335.967 336.705
C 314.954 -334.932 333.443
C 316.871 -334.884 331.020
C 318.785 -334.904 328.598
C 320.005 -334.722 325.480
C 320.082 -335.126 321.721
C 323.124 -335.566 319.613
C 324.833 -335.237 316.585
C 326.473 -336.973 314.253
C 329.583 -337.574 311.995
C 330.383 -338.484 308.448
C 332.160 -338.931 305.901
C 334.455 -340.531 304.059
C 336.807 -342.278 302.442
C 337.969 -344.731 300.214
C 341.007 -345.868 299.028
C 344.517 -346.469 296.972
C 346.407 -348.598 296.263
C 348.759 -351.546 295.131
C 350.787 -353.454 294.037
C 353.178 -356.126 293.249
C 355.851 -357.953 293.307
C 357.855 -360.406 293.601
C 359.608 -362.988 294.613
C 361.658 -365.312 295.703
C 363.444 -368.177 297.018
C 365.253 -370.811 297.995
C 366.874 -373.118 299.460
C 368.785 -374.470 302.674
C 370.239 -377.023 304.305
C 372.051 -379.389 305.670
C 374.269 -380.670 307.541
C 376.569 -382.165 310.247
C 376.555 -382.751 313.320
C 377.080 -384.236 316.409
C 377.859 -384.529 319.681
C 378.222 -386.090 323.184
C 378.592 -386.927 326.361
C 380.014 -385.640 329.963
C 380.312 -386.059 332.705
C 379.528 -386.059 336.812
C 379.466 -386.392 339.816
C 380.010 -386.746 343.217
C 380.394 -386.396 346.532
C 379.775 -386.134 349.799
C 378.061 -386.718 352.689
C 376.692 -386.612 355.755
C 375.031 -386.789 358.515
C 373.652 -386.446 361.767
C 371.990 -386.825 364.620
C 370.936 -386.551 367.579
C 369.742 -385.224 370.754
C 368.875 -385.718 373.863
C 367.724 -383.915 376.653
C 365.638 -383.012 379.614
C 364.261 -382.577 382.045
C 362.078 -382.324 385.058
C 360.946 -382.687 388.667
C 359.108 -383.757 391.581
C 356.223 -383.653 395.028
C 353.699 -383.119 397.834
C 351.418 -384.503 400.480
C 349.979 -383.539 403.800
C 348.615 -383.809 407.173
C 347.871 -383.917 410.788
C 346.431 -383.667 414.320
C 344.155 -383.463 417.860
C 342.111 -385.377 421.216
C 338.707 -384.360 425.208
C 336.798 -385.902 427.735
C 335.563 -388.638 430.137
C 334.242 -391.095 431.802
C 332.354 -392.033 434.654
C 330.580 -393.490 437.103
C 329.051 -395.105 439.574
C 326.498 -395.822 441.617
C 324.479 -396.783 444.092
C 322.032 -397.793 446.308
C 320.133 -398.881 448.726
C 318.269 -399.738 451.241
C 316.362 -400.362 453.861
C 315.952 -401.302 457.215
C 315.522 -401.496 460.625
C 314.378 -402.021 463.931
C 312.466 -402.678 466.803
C 311.820 -402.689 469.743
C 312.356 -404.196 473.456
C 311.569 -404.072 476.969
C 310.905 -403.836 480.507
C 310.169 -403.444 483.588
C 309.371 -403.294 487.013
C 308.664 -402.988 490.159
C 309.449 -401.551 493.372
C 310.740 -399.862 495.899
C 311.400 -397.677 497.986
C 311.450 -395.158 500.307
C 311.824 -394.255 504.073
C 312.844 -391.605 506.223
C 313.248 -388.739 508.379
C 313.819 -386.234 510.414
C 314.421 -383.115 512.528
C 315.312 -381.244 514.414
C 317.000 -378.720 515.661
C 318.969 -376.178 517.133
C 320.759 -372.970 517.059
C 322.318 -370.448 516.929
C 323.853 -367.115 517.026
C 325.246 -364.423 517.014
C 329.114 -362.919 516.591
C 332.044 -360.678 516.306
C 333.108 -357.825 514.482
C 335.184 -355.161 513.967
C 337.187 -353.201 512.804
C 339.875 -351.740 511.521
C 341.440 -350.233 508.601
C 344.634 -348.477 507.742
C 346.589 -345.857 506.329
C 349.158 -345.391 503.943
C 352.191 -343.825 503.020
C 353.318 -342.804 499.702
C 355.194 -341.465 496.975
C 357.683 -340.971 495.379
C 360.035 -339.933 493.347
C 362.368 -339.842 490.207
C 363.106 -339.879 486.688
C 365.073 -340.138 484.384
C 366.284 -340.839 481.265
C 367.197 -339.827 478.147
C 368.615 -342.717 475.210
C 370.747 -344.080 471.954
C 369.572 -345.968 469.043
C 370.003 -347.022 466.069
C 369.900 -349.400 463.316
C 370.574 -351.360 461.149
C 370.593 -353.730 458.599
C 369.570 -355.854 456.541
C 368.460 -357.567 453.683
C 368.966 -360.805 451.648
C 369.302 -363.626 449.127
C 367.689 -366.588 448.421
C 366.940 -370.439 448.265
C 365.663 -373.167 447.180
C 364.224 -375.817 445.525
C 363.156 -378.813 444.579
C 362.436 -382.069 444.659
C 360.936 -385.081 444.542
C 358.772 -387.545 444.329
C 357.998 -391.394 443.743
C 356.355 -394.191 442.651
C 354.636 -396.960 444.802
C 353.662 -400.383 446.452
C 350.888 -401.945 447.541
C 348.474 -404.327 448.300
C 346.769 -406.511 450.084
C 345.352 -408.942 452.052
C 343.192 -411.269 453.522
C 341.231 -412.463 455.799
C 338.200 -414.132 457.125
C 337.031 -415.616 460.183
C 336.274 -418.177 463.386
C 335.183 -418.151 467.092
C 333.438 -418.480 469.714
C 332.283 -419.117 472.817
C 330.996 -419.205 475.857
C 331.028 -419.334 479.701
C 331.516 -418.613 482.666
C 331.994 -417.826 485.613
C 331.549 -417.259 488.888
C 329.745 -416.247 492.053
C 331.317 -414.884 495.146
C 331.354 -414.378 498.601
C 331.476 -412.000 500.942
C 333.017 -410.444 504.155
C 331.895 -408.834 507.349
C 332.153 -407.641 510.240
C 333.095 -405.345 512.490
C 334.182 -402.933 514.539
C 333.872 -399.973 516.402
C 335.822 -398.085 518.537
C 337.809 -396.482 521.761
C 338.901 -393.938 522.729
C 340.111 -390.441 524.078
C 341.156 -388.021 525.493
C 342.593 -384.841 526.629
C 344.768 -382.557 527.368
C 346.418 -379.838 527.452
C 348.188 -377.160 526.774
C 350.278 -374.686 526.226
C 352.197 -371.776 525.237
C 353.993 -369.032 524.603
C 355.896 -366.718 523.541
C 358.993 -365.554 521.336
C 360.808 -363.062 519.998
C 362.821 -360.639 519.096
C 365.537 -359.266 518.200
C 368.710 -357.805 516.575
C 370.141 -357.736 513.794
C 371.961 -356.696 511.033
C 374.205 -356.788 508.511
C 376.080 -355.771 505.304
C 377.871 -355.402 502.549
C 380.983 -356.949 500.410
C 382.539 -356.927 498.095
C 383.861 -357.744 494.213
C 385.240 -357.919 491.529
C 387.338 -358.019 488.775
C 389.320 -358.817 486.188
C 390.401 -359.719 483.165
C 390.266 -359.958 479.765
C 390.584 -360.824 476.534
C 390.471 -361.424 473.367
C 390.892 -362.552 470.029
C 390.805 -362.972 466.733
C 391.358 -363.922 463.778
C 391.997 -365.952 460.822
C 392.713 -366.146 457.643
C 393.246 -368.567 455.149
C 394.436 -371.227 452.610
C 393.905 -373.239 449.826
C 394.845 -374.666 446.899
C 394.279 -376.926 444.168
C 393.996 -378.303 440.763
C 395.306 -379.486 438.276
C 396.039 -381.338 436.129
C 393.557 -378.217 431.396
C 392.777 -377.684 427.210
C 392.938 -377.164 423.712
C 392.100 -378.273 420.880
C 390.913 -380.127 418.681
C 390.344 -380.951 415.097
C 390.054 -382.180 413.203
C 388.746 -384.472 410.870
C 387.395 -385.873 407.753
C 385.863 -387.506 405.029
C 385.676 -389.471 402.116
C 385.138 -392.346 399.807
C 384.582 -394.982 397.743
C 384.270 -398.460 395.945
C 384.087 -401.981 394.160
C 384.396 -405.568 393.134
C 384.749 -408.946 393.262
C 384.771 -412.112 393.286
C 385.450 -414.964 392.779
C 384.609 -418.220 392.125
C 384.754 -421.662 391.317
C 385.503 -424.451 391.546
C 386.679 -427.488 390.872
C 388.770 -430.292 390.111
C 388.937 -433.725 387.997
C 387.722 -437.758 386.217
C 388.345 -441.703 385.836
C 389.885 -444.311 384.182
C 390.313 -447.337 381.609
C 391.988 -449.031 378.907
C 393.452 -451.836 376.981
C 395.654 -453.511 375.033
C 398.466 -454.242 372.295
C 400.935 -455.672 370.418
C 402.490 -457.651 368.583
C 404.842 -458.974 366.873
C 406.644 -459.912 365.142
C 408.814 -461.610 363.021
C 411.486 -463.269 360.733
C 414.384 -464.648 359.905
C 417.790 -465.963 358.972
C 421.373 -467.244 358.042
C 424.516 -469.971 358.245
C 427.618 -471.746 358.608
C 430.847 -473.366 358.941
C 433.895 -475.326 358.591
C 436.905 -476.162 357.254
C 439.766 -477.681 356.094
C 442.943 -477.677 354.647
C 445.769 -479.275 354.016
C 448.851 -480.727 353.808
C 451.178 -482.450 353.979
C 454.384 -484.535 352.799
C 457.924 -484.100 353.093
C 460.710 -484.706 351.750
C 463.435 -486.059 352.120
C 466.977 -487.143 352.615
C 469.540 -488.919 354.641
C 472.062 -490.072 354.363
C 474.240 -492.305 353.296
C 476.195 -495.125 354.745
C 479.972 -496.200 354.922
C 482.324 -498.627 354.581
C 486.154 -499.262 355.404
C 489.139 -499.456 356.081
C 492.579 -501.177 355.949
C 496.303 -501.993 356.170
C 497.911 -505.232 357.657
C 500.664 -506.495 359.000
C 503.313 -506.927 361.899
C 506.116 -507.553 363.475
C 510.130 -508.461 362.883
C 513.147 -508.995 362.670
C 516.724 -508.854 362.786
C 520.029 -506.881 364.175
C 523.535 -505.715 365.659
C 526.191 -505.398 365.559
C 528.810 -503.804 367.158
C 531.433 -502.028 366.805
C 533.857 -499.134 367.106
C 535.946 -495.351 366.315
C 536.706 -491.664 367.251
C 538.482 -488.319 367.093
C 541.631 -486.576 366.434
C 544.425 -483.632 367.595
C 546.680 -481.392 366.896
C 548.986 -478.551 364.866
C 551.885 -475.600 363.591
C 552.514 -472.119 362.820
C 553.625 -468.614 361.863
C 555.662 -467.556 359.712
C 557.383 -466.451 356.733
C 560.144 -464.782 355.404
C 562.711 -463.042 353.929
C 564.908 -461.640 351.753
C 567.698 -459.728 350.068
C 569.884 -458.152 347.438
C 571.254 -456.099 345.916
C 572.923 -454.977 343.872
C 574.941 -453.460 342.273
C 577.386 -450.821 341.366
C 580.791 -449.668 339.129
C 583.710 -447.411 337.750
C 584.985 -447.585 334.675
C 588.520 -446.823 332.824
C 592.172 -444.650 332.687
C 593.513 -442.642 330.217
C 595.992 -440.530 328.043
C 595.625 -437.548 325.389
C 595.997 -435.206 323.019
C 596.010 -432.625 320.701
C 595.538 -428.900 318.886
C 593.955 -425.832 316.751
C 595.701 -422.764 314.968
C 595.822 -420.378 313.113
C 595.773 -418.620 309.964
C 596.651 -415.888 308.453
C 597.067 -413.493 306.131
C 596.980 -410.587 305.115
C 597.951 -408.042 303.810
C 597.469 -405.063 301.367
C 598.480 -401.812 300.905
C 598.573 -398.259 300.832
C 600.740 -394.798 300.164
C 601.239 -391.705 300.851
C 603.209 -388.544 300.920
C 604.613 -385.821 300.418
C 606.043 -382.527 300.612
C 608.023 -378.692 300.681
C 610.061 -376.467 300.125
C 611.439 -373.483 300.256
C 613.042 -370.450 300.265
C 612.352 -366.871 299.479
C 614.568 -364.642 297.714
C 616.121 -361.608 297.275
C 618.385 -359.373 296.215
C 619.407 -355.597 296.117
C 620.046 -352.775 296.421
C 621.345 -349.565 295.798
C 620.610 -346.189 294.007
C 620.508 -342.947 293.526
C 621.966 -339.982 293.057
C 621.212 -336.245 292.605
C 622.392 -333.229 292.853
C 623.132 -330.212 291.141
C 623.969 -327.137 290.086
C 625.059 -324.139 289.153
C 624.789 -321.092 287.795
C 625.239 -318.117 286.355
C 625.275 -314.908 285.080
C 625.836 -311.969 283.784
C 626.365 -309.149 282.267
C 626.815 -306.391 280.512
C 628.846 -304.234 278.634
C 630.543 -302.470 276.213
C 631.849 -300.046 273.994
C 632.452 -297.166 272.075
C 633.653 -295.538 269.846
C 636.799 -293.593 268.213
C 638.159 -291.716 265.457
C 639.565 -289.981 262.623
C 640.595 -288.466 260.010
C 641.887 -286.630 257.297
C 643.013 -285.061 254.699
C 644.665 -285.184 251.494
C 646.161 -286.085 248.693
C 646.747 -286.993 245.795
C 646.890 -287.564 242.419
C 648.820 -286.868 239.114
C 649.469 -288.277 235.908
C 649.598 -289.366 232.469
C 649.944 -290.415 229.383
C 650.066 -291.807 225.833
C 650.846 -292.780 223.324
C 651.509 -294.951 220.952
C 652.480 -297.244 218.443
C 652.154 -300.402 216.592
C 651.962 -303.022 215.211
C 651.498 -306.002 213.118
C 651.178 -308.554 211.515
C 652.880 -312.359 211.341
C 653.671 -315.860 210.447
C 652.041 -318.983 210.015
C 651.920 -322.207 208.890
C 651.719 -325.228 208.700
C 652.156 -328.501 209.024
C 650.891 -331.640 210.361
C 651.771 -335.278 210.246
C 651.088 -338.744 209.791
C 651.296 -341.793 211.571
C 652.120 -345.232 211.608
C 650.562 -347.935 213.502
C 649.695 -351.124 214.854
C 650.276 -353.821 216.027
C 650.264 -356.904 217.136
C 650.067 -359.866 219.685
C 648.628 -361.761 222.382
C 648.812 -363.928 224.504
C 648.232 -365.622 227.417
C 646.643 -368.087 229.143
C 647.336 -368.598 233.414
C 647.622 -370.625 236.994
C 646.084 -369.844 240.226
C 645.217 -370.717 243.163
C 644.731 -370.360 246.752
C 644.907 -370.568 249.738
C 644.614 -370.224 253.189
C 643.767 -369.079 255.976
C 642.220 -368.424 259.060
C 642.956 -367.725 262.783
C 643.109 -367.336 266.558
C 643.005 -364.754 268.837
C 644.218 -362.063 271.426
C 644.023 -360.005 273.872
C 643.363 -358.101 276.659
C 643.515 -355.985 279.211
C 644.599 -353.564 281.232
C 644.925 -350.802 283.130
C 644.485 -347.916 284.641
C 645.441 -345.378 287.540
C 645.024 -343.022 289.987
C 646.349 -339.349 290.035
C 648.213 -336.031 290.987
C 647.657 -332.715 290.860
C 647.549 -329.315 291.573
C 648.404 -326.134 291.499
C 649.676 -322.944 291.495
C 650.113 -319.477 291.685
C 650.602 -316.488 290.555
C 650.052 -312.832 290.292
C 651.655 -309.936 288.892
C 654.127 -306.658 288.162
C 655.434 -304.431 285.288
C 655.856 -301.957 283.356
C 657.095 -299.541 281.358
C 657.950 -297.370 279.021
C 660.175 -295.805 276.302
C 661.822 -295.401 273.718
C 663.421 -295.035 271.103
C 664.676 -293.752 268.270
C 664.729 -291.795 265.035
C 666.886 -292.486 262.076
C 668.599 -291.443 259.217
C 668.868 -291.976 255.932
C 670.982 -292.710 252.751
C 671.236 -291.574 249.187
C 672.463 -291.305 246.312
C 673.281 -292.415 243.259
C 674.031 -293.775 240.295
C 673.465 -294.522 236.910
C 675.100 -296.164 234.351
C 677.502 -297.241 231.191
C 677.592 -299.107 228.929
C 677.526 -301.454 225.768
C 677.890 -303.038 223.256
C 678.010 -305.451 220.493
C 678.836 -308.032 218.719
C 678.731 -310.746 217.062
C 678.305 -313.823 216.005
C 678.265 -316.960 215.034
C 677.657 -320.399 214.070
C 677.242 -323.516 212.940
C 676.863 -326.629 212.425
C 677.205 -330.387 213.677
C 676.528 -333.649 213.234
C 676.263 -336.842 212.544
C 676.975 -339.931 212.648
C 677.553 -343.686 213.288
C 676.950 -345.847 215.468
C 676.167 -348.838 217.036
C 676.340 -351.387 219.244
C 675.357 -354.580 221.162
C 674.873 -357.161 223.171
C 676.538 -359.344 226.190
C 676.302 -361.384 228.078
C 675.427 -363.391 231.641
C 674.958 -365.336 233.906
C 674.905 -367.867 236.269
C 675.194 -369.848 238.962
C 674.674 -371.295 241.921
C 672.799 -372.401 244.547
C 671.623 -373.403 247.531
C 670.063 -374.225 250.232
C 669.021 -375.192 253.484
C 667.323 -376.187 256.161
C 666.502 -377.201 259.032
C 666.247 -377.656 262.637
C 665.056 -379.310 265.187
C 665.169 -379.282 268.701
C 664.194 -378.685 272.473
C 663.686 -379.001 276.145
C 661.888 -381.386 278.958
C 660.061 -384.585 280.742
C 658.492 -386.319 283.889
C 657.566 -388.229 286.736
C 657.234 -391.397 289.244
C 657.074 -392.736 292.243
C 659.246 -392.041 295.944
C 658.664 -395.522 297.976
C 659.111 -396.639 300.933
C 660.498 -397.095 303.922
C 661.150 -398.870 306.288
C 661.248 -400.948 309.720
C 661.917 -402.670 311.951
C 663.084 -403.551 315.656
C 665.470 -407.455 316.535
C 665.196 -410.050 318.826
C 665.484 -413.058 320.584
C 665.277 -415.550 322.235
C 664.935 -419.008 323.444
C 664.834 -420.463 326.042
C 665.473 -421.679 329.665
C 665.726 -422.772 332.266
C 665.396 -423.698 335.552
C 664.440 -425.286 337.708
C 663.614 -427.068 340.996
C 663.584 -428.978 343.222
C 662.540 -430.033 346.260
C 661.564 -431.499 349.232
C 661.524 -434.283 351.345
C 662.332 -436.637 353.449
C 661.817 -438.864 356.467
C 661.213 -441.492 357.917
C 661.482 -443.407 360.405
C 660.948 -446.379 361.727
C 661.706 -449.450 363.251
C 661.232 -452.997 364.246
C 661.917 -455.737 365.841
C 662.114 -459.682 365.932
C 660.600 -462.872 368.447
C 659.647 -465.361 369.727
C 659.041 -468.739 370.904
C 658.410 -471.111 373.107
C 657.651 -473.700 374.968
C 655.558 -478.011 375.367
C 656.252 -480.644 377.543
C 658.801 -481.891 381.250
C 659.631 -483.815 383.801
C 660.735 -487.186 385.570
C 661.160 -490.127 387.435
C 662.874 -491.830 390.268
C 664.024 -494.345 392.433
C 665.026 -496.738 394.725
C 665.542 -497.215 398.977
C 665.026 -498.879 402.040
C 666.131 -500.229 405.090
C 668.328 -498.809 407.979
C 669.653 -498.824 410.635
C 670.965 -498.914 412.989
C 673.174 -499.935 415.369
C 674.396 -501.078 417.786
C 676.669 -500.828 419.742
C 679.588 -500.670 421.354
C 681.536 -498.955 422.935
C 684.236 -498.784 423.861
C 687.904 -498.586 425.093
C 691.134 -498.815 426.293
C 694.285 -498.722 427.643
C 697.125 -497.691 428.332
C 699.812 -496.724 429.928
C 701.837 -495.544 430.621
C 704.578 -492.608 431.957
C 707.518 -490.563 433.096
C 710.169 -491.204 434.825
C 713.009 -491.375 436.882
C 718.072 -491.902 435.998
C 720.948 -492.065 438.053
C 722.986 -493.906 439.970
C 726.186 -494.561 442.859
C 728.884 -495.560 444.652
C 731.893 -495.811 445.912
C 734.084 -495.966 447.955
C 736.323 -495.626 450.927
C 738.572 -494.866 453.703
C 741.253 -494.517 456.476
C 744.065 -494.146 458.509
C 746.508 -493.841 460.702
C 750.534 -495.530 462.341
C 753.296 -494.494 464.542
C 755.409 -493.185 466.808
C 758.869 -492.139 467.307
C 760.964 -489.768 469.344
C 764.061 -487.839 471.541
C 766.611 -488.101 473.372
C 769.115 -488.350 475.931
C 771.545 -488.054 477.527
C 774.610 -486.662 478.379
C 778.649 -487.148 479.454
C 781.707 -486.925 480.327
C 783.929 -485.206 482.932
C 787.230 -484.316 485.200
C 790.607 -484.995 485.815
C 793.531 -484.069 486.638
C 797.081 -483.638 488.300
C 800.971 -483.341 488.362
C 804.464 -483.191 490.043
C 807.040 -484.259 491.700
C 810.134 -485.168 493.001
C 813.863 -485.157 493.750
C 816.241 -486.745 496.737
C 819.284 -485.844 497.395
C 822.427 -486.238 498.105
C 826.493 -485.496 498.281
C 829.945 -484.749 498.639
C 832.622 -484.094 499.411
C 836.466 -483.629 499.438
C 839.823 -483.111 499.233
C 842.792 -483.327 499.888
C 845.653 -482.799 501.767
C 848.667 -482.982 502.840
C 850.027 -485.250 505.227
C 852.687 -485.482 507.774
C 855.020 -486.196 510.530
C 858.353 -486.782 511.780
C 861.968 -487.657 511.890
C 864.364 -488.861 512.635
C 867.715 -489.134 514.509
C 871.309 -489.406 514.728
C 874.188 -490.416 514.863
C 877.934 -490.454 513.951
C 880.760 -492.348 513.314
C 883.145 -494.809 511.384
C 885.205 -497.585 509.901
N -54.994 -3.908 37.677
N 250.343 75.421 155.571
N 193.837 -337.564 -3.637
N 299.638 -372.221 -3.391
N 111.786 -281.940 363.830
N 77.746 -202.436 302.590
N 16.386 -316.895 335.641
N 214.678 -117.766 167.636
N 232.629 -83.670 272.192
N 272.081 -441.862 379.174
N 338.316 -370.630 330.458
N 346.461 -379.737 484.501
N 654.777 -327.757 248.392
