# Supplementary material for: Impact of DNA methylation on 3D genome structure
Source: Nat Commun. 2021 May 28;12:3243. doi: 10.1038/s41467-021-23142-8 (PMC8163762; doi:10.1038/s41467-021-23142-8)
Supplement: Supplementary file 7 — Supplementary Software 2 [file 41467_2021_23142_MOESM7_ESM.zip › Supplementary_Software2/test/output_pos/cartnucl_000000_000039.xyz]

2888
generated by Juergen Walther
C 0.000 0.000 0.000
C 1.955 -0.254 4.256
C 2.417 -1.388 7.486
C 0.798 -4.266 9.128
C 1.022 -5.279 12.013
C 1.008 -7.991 13.942
C 2.206 -9.157 16.727
C 1.989 -11.709 19.181
C 2.292 -13.858 21.741
C 2.565 -15.761 24.454
C 3.011 -18.625 26.127
C 3.098 -21.133 28.325
C 3.577 -23.896 30.338
C 3.722 -26.241 32.599
C 3.644 -28.658 34.765
C 3.375 -31.218 36.830
C 2.151 -32.682 39.773
C 0.426 -34.388 42.215
C -0.685 -36.586 44.754
C -1.083 -39.244 47.017
C -2.540 -40.997 48.982
C -4.069 -41.628 52.671
C -5.889 -43.773 54.920
C -7.855 -45.852 57.118
C -9.611 -47.849 58.882
C -11.390 -49.976 61.052
C -13.144 -51.951 62.925
C -16.374 -52.956 64.176
C -19.593 -53.309 64.821
C -22.563 -54.168 64.747
C -25.597 -55.745 64.534
C -28.623 -57.189 66.508
C -32.100 -57.885 66.178
C -35.425 -59.179 65.636
C -38.526 -60.181 65.286
C -42.082 -61.354 64.553
C -44.840 -61.845 64.588
C -48.012 -61.557 63.792
C -51.464 -61.120 63.164
C -54.326 -60.392 60.978
C -56.605 -59.658 59.224
C -59.528 -59.255 57.039
C -61.907 -58.760 55.229
C -64.460 -55.616 54.229
C -67.120 -53.546 52.704
C -68.354 -52.647 49.500
C -70.738 -51.344 47.429
C -72.246 -49.651 45.412
C -73.691 -47.177 43.739
C -73.643 -45.033 40.799
C -75.773 -42.369 39.253
C -77.530 -40.795 36.585
C -77.616 -37.710 34.858
C -79.509 -35.109 33.390
C -78.701 -33.054 30.484
C -78.809 -30.671 27.827
C -79.351 -27.983 26.615
C -79.913 -25.385 24.699
C -79.193 -22.099 22.701
C -77.401 -20.017 20.380
C -76.786 -17.296 19.174
C -75.036 -14.784 17.652
C -74.240 -12.996 14.869
C -71.299 -9.786 15.067
C -69.483 -6.236 14.017
C -65.961 -5.573 13.261
C -63.700 -3.706 12.018
C -60.471 -2.038 11.827
C -58.233 -0.042 11.814
C -55.190 1.647 11.769
C -52.103 2.161 11.784
C -48.755 2.812 10.945
C -45.699 4.953 11.927
C -42.536 7.030 12.257
C -39.447 6.706 13.747
C -36.532 7.155 16.340
C -33.523 7.215 17.434
C -30.145 7.344 18.065
C -27.148 7.603 19.467
C -24.771 7.820 21.797
C -22.058 7.370 23.739
C -19.321 6.230 25.157
C -16.137 6.831 27.451
C -12.906 6.593 28.554
C -11.610 4.967 31.859
C -9.950 4.370 35.363
C -8.283 1.927 36.967
C -6.064 0.153 38.970
C -4.929 -1.471 41.603
C -3.884 -2.851 44.569
C -2.251 -4.705 47.046
C -1.923 -7.019 49.280
C -0.208 -9.754 51.100
C -0.543 -11.615 54.156
C -0.474 -12.883 58.128
C -2.204 -15.346 60.551
C -2.740 -17.845 62.422
C -3.652 -19.939 64.901
C -4.812 -22.273 66.929
C -7.062 -23.768 69.668
C -9.543 -24.739 71.234
C -12.050 -25.729 72.739
C -14.174 -27.598 74.539
C -15.868 -30.730 75.811
C -19.353 -30.980 77.108
C -21.777 -32.485 79.123
C -24.766 -33.969 79.032
C -28.434 -34.345 80.270
C -30.853 -37.055 81.198
C -33.480 -38.324 82.351
C -36.754 -39.032 82.336
C -40.050 -39.564 82.113
C -42.918 -41.389 81.233
C -46.343 -41.061 81.531
C -50.259 -41.066 82.785
C -52.992 -41.190 81.724
C -56.618 -41.624 80.252
C -59.517 -41.937 79.583
C -62.922 -42.001 78.214
C -65.866 -41.017 77.289
C -68.443 -40.343 75.549
C -70.592 -39.245 73.327
C -72.842 -37.864 71.371
C -75.022 -36.572 68.783
C -77.253 -35.487 66.545
C -79.001 -34.019 64.334
C -79.895 -30.734 62.280
C -81.549 -29.278 59.742
C -83.517 -27.808 57.573
C -85.151 -25.443 56.231
C -86.621 -22.407 54.370
C -85.671 -20.047 52.547
C -85.542 -17.619 50.077
C -85.035 -14.611 48.627
C -84.647 -11.947 45.872
C -84.077 -9.366 43.886
C -83.285 -5.363 43.830
C -82.646 -3.072 42.374
C -80.415 -0.122 40.422
C -79.345 2.218 38.837
C -78.622 5.193 37.219
C -77.499 8.189 36.207
C -75.616 10.602 34.883
C -73.351 11.927 32.705
C -71.002 13.748 31.138
C -68.655 15.096 29.382
C -66.123 17.121 27.940
C -63.827 18.495 25.969
C -61.703 20.433 24.675
C -58.928 22.737 24.166
C -57.230 24.704 22.190
C -54.433 26.833 22.269
C -53.364 29.355 22.192
C -51.595 32.985 22.198
C -50.380 35.755 22.238
C -50.228 38.495 19.906
C -50.885 38.988 15.726
C -50.975 41.491 13.349
C -56.586 43.921 10.894
C -57.440 46.255 9.625
C -55.729 50.352 10.055
C -56.092 52.943 8.424
C -53.586 56.377 7.876
C -52.482 58.447 5.393
C -48.857 61.226 6.896
C -44.728 63.597 8.280
C -42.301 66.854 10.224
C -40.343 69.455 9.553
C -40.223 73.215 8.774
C -37.465 74.365 8.469
C -34.711 76.629 7.476
C -32.521 79.167 9.386
C -30.454 81.645 11.607
C -28.863 83.164 12.981
C -26.705 84.841 15.861
C -25.142 85.952 18.712
C -22.662 86.883 20.718
C -20.436 86.770 23.345
C -17.275 84.948 25.799
C -16.381 86.398 27.893
C -15.518 87.568 30.685
C -15.390 87.867 34.572
C -18.290 85.106 40.236
C -17.853 84.242 43.414
C -19.137 85.186 46.971
C -19.257 84.332 49.597
C -19.399 83.995 53.458
C -18.186 82.529 55.125
C -17.144 83.354 58.311
C -15.594 82.993 60.063
C -12.713 83.495 62.612
C -11.539 83.218 65.959
C -11.299 83.508 68.818
C -11.811 81.924 72.307
C -14.440 85.060 74.092
C -15.017 88.319 76.607
C -15.822 90.658 79.813
C -14.957 92.474 82.302
C -14.638 94.542 85.427
C -13.829 96.957 87.068
C -15.048 99.031 89.476
C -11.999 102.194 91.137
C -10.946 105.988 92.344
C -10.465 107.929 94.113
C -10.924 112.954 94.255
C -10.115 113.922 95.068
C -7.751 115.907 96.444
C -4.364 116.627 100.706
C -3.037 120.964 100.737
C -4.380 124.206 102.981
C -4.527 127.217 102.818
C -3.893 130.213 103.456
C -3.869 133.359 101.188
C -4.823 136.584 102.096
C -5.330 139.718 102.824
C -1.832 143.142 99.906
C -1.386 146.429 102.634
C 1.253 149.287 104.819
C 0.313 152.293 105.141
C 1.201 155.863 107.585
C 1.353 160.220 109.135
C -0.936 163.909 110.258
C -4.212 166.160 110.439
C -5.060 170.454 111.818
C -9.098 170.499 111.491
C -10.211 172.847 109.538
C -13.968 175.207 109.003
C -16.687 176.474 106.666
C -14.936 181.779 106.372
C -15.443 185.019 106.348
C -16.150 188.870 105.401
C -15.195 192.768 105.521
C -15.802 195.985 107.750
C -14.608 199.400 108.038
C -15.317 202.773 108.812
C -15.311 206.767 111.375
C -17.061 210.236 111.874
C -16.088 214.446 111.913
C -17.993 218.420 110.122
C -19.813 220.712 109.463
C -20.260 224.074 110.763
C -21.649 226.486 112.570
C -22.218 230.072 114.881
C -24.452 232.485 116.997
C -25.973 235.498 118.133
C -25.551 239.063 118.501
C -24.716 241.911 120.617
C -25.343 243.264 124.186
C -26.271 247.624 125.245
C -28.026 251.571 125.544
C -30.250 253.720 127.353
C -30.531 256.790 128.327
C -28.440 259.978 129.375
C -28.033 263.812 130.387
C -26.678 266.690 131.348
C -25.597 269.719 131.467
C -24.708 274.151 131.519
C -25.741 278.304 131.727
C -25.817 282.699 131.238
C -25.350 285.222 132.906
C -24.405 288.199 135.026
C -22.929 290.753 134.197
C -22.920 294.365 134.486
C -22.165 298.500 135.956
C -21.275 301.986 136.496
C -21.968 303.879 139.169
C -20.670 308.050 139.364
C -23.080 311.105 141.097
C -21.802 314.095 142.706
C -22.953 315.797 144.281
C -22.343 319.026 144.195
C -23.564 320.142 147.272
C -26.100 323.640 148.728
C -25.254 326.187 151.438
C -25.047 328.766 153.620
C -22.825 332.599 153.055
C -22.129 336.422 155.259
C -20.612 339.900 158.893
C -23.514 341.855 159.837
C -25.517 344.454 161.323
C -27.985 344.059 164.401
C -29.774 346.113 166.249
C -29.770 349.524 167.741
C -30.066 352.216 171.118
C -36.459 352.096 171.487
C -39.555 354.495 171.978
C -41.467 356.840 173.159
C -43.512 359.633 172.385
C -45.589 362.267 172.258
C -47.471 365.007 172.322
C -50.105 366.906 171.511
C -52.285 369.349 170.875
C -54.894 371.530 170.279
C -56.993 373.981 169.808
C -58.996 376.436 169.102
C -60.978 378.893 168.139
C -61.594 382.292 167.532
C -62.032 385.452 166.240
C -63.245 388.574 165.104
C -65.238 391.275 164.068
C -65.838 393.913 162.747
C -65.690 397.953 162.733
C -66.386 401.049 161.030
C -66.933 404.139 159.248
C -67.511 406.741 157.494
C -68.212 409.747 155.800
C -68.784 412.445 154.103
C -67.617 414.915 151.748
C -65.902 416.708 149.570
C -64.666 417.844 146.972
C -63.928 419.006 143.834
C -63.294 422.149 141.630
C -61.587 423.199 138.686
C -60.417 424.110 135.396
C -59.182 425.067 132.514
C -57.754 425.861 129.067
C -56.381 426.956 126.884
C -54.071 427.293 124.576
C -51.484 427.855 122.231
C -48.905 426.726 119.870
C -46.732 425.787 118.079
C -44.365 424.740 115.477
C -42.306 423.828 113.448
C -38.181 423.239 113.245
C -34.763 422.401 112.104
C -32.994 419.732 110.574
C -30.288 418.436 108.939
C -27.846 416.809 108.166
C -24.877 415.333 108.052
C -22.993 412.228 108.270
C -19.454 411.076 107.851
C -16.884 408.961 106.583
C -14.305 406.845 107.757
C -10.972 405.692 107.492
C -9.643 402.365 108.190
C -7.502 399.532 108.557
C -4.985 398.122 109.372
C -2.460 396.089 109.846
C -0.214 393.403 111.593
C 0.458 390.261 113.209
C 2.265 388.442 114.842
C 3.218 385.970 117.002
C 4.341 382.810 117.576
C 4.914 381.370 121.649
C 6.578 379.119 124.676
C 4.918 377.061 127.212
C 5.027 374.783 129.434
C 4.271 373.165 132.606
C 4.380 372.000 135.367
C 3.746 370.577 138.479
C 2.177 369.408 140.922
C 0.626 367.339 143.298
C 0.235 366.772 147.094
C -0.213 365.581 150.673
C -2.563 365.917 153.171
C -4.310 367.186 156.449
C -6.277 367.118 158.975
C -8.384 366.481 161.619
C -10.218 366.664 164.378
C -11.778 367.924 167.044
C -14.027 368.831 169.380
C -16.770 369.373 171.106
C -18.545 370.246 174.548
C -20.883 370.161 177.046
C -23.258 373.033 178.210
C -25.094 375.772 180.337
C -28.174 377.101 180.596
C -31.129 378.479 181.801
C -33.338 380.790 182.597
C -35.334 383.395 183.610
C -38.022 385.429 184.547
C -40.211 387.785 184.210
C -43.565 389.348 184.406
C -45.060 392.610 184.210
C -46.444 396.462 185.010
C -47.456 399.744 183.241
C -49.204 402.105 182.057
C -50.459 405.083 181.098
C -51.697 407.779 179.647
C -51.667 411.358 178.238
C -50.979 413.848 176.542
C -50.284 416.294 174.792
C -50.534 419.036 172.877
C -51.976 421.371 170.276
C -50.072 423.837 168.230
C -49.871 426.815 166.417
C -49.101 428.056 163.415
C -47.173 430.555 161.142
C -47.799 432.754 158.170
C -47.208 434.971 156.030
C -45.670 436.241 153.339
C -43.963 437.296 150.662
C -43.458 437.833 147.228
C -41.057 439.255 145.193
C -38.688 441.789 142.985
C -36.949 441.802 140.623
C -34.841 441.810 137.296
C -33.177 442.276 134.854
C -30.936 442.232 131.948
C -28.226 442.243 130.175
C -25.911 441.433 128.148
C -23.498 439.952 126.490
C -20.829 438.700 125.040
C -18.214 436.858 123.339
C -15.758 435.394 121.611
C -13.317 433.714 120.460
C -10.041 431.547 121.076
C -7.640 429.537 119.857
C -5.062 427.972 118.574
C -2.087 426.888 118.390
C 1.346 425.145 118.531
C 2.720 422.708 119.932
C 4.728 419.953 120.563
C 6.844 417.896 122.203
C 8.895 414.746 123.046
C 10.695 412.253 124.260
C 13.265 411.194 127.248
C 14.750 409.215 128.536
C 15.774 406.099 131.130
C 17.034 403.840 132.694
C 19.005 401.559 134.398
C 20.681 399.689 136.623
C 21.457 397.370 138.891
C 21.234 394.331 140.422
C 21.282 391.732 142.552
C 20.986 389.047 144.315
C 21.063 386.462 146.745
C 20.839 383.592 148.406
C 21.094 381.303 150.559
C 21.144 379.437 153.687
C 21.755 376.666 155.302
C 21.603 375.365 158.564
C 21.168 374.214 163.089
C 21.888 374.168 168.242
C 23.995 376.410 173.493
C 26.363 373.444 173.646
C 29.136 371.930 176.825
C 29.818 369.976 180.196
C 31.087 369.834 182.041
C 33.910 371.795 184.110
C 36.845 373.130 186.770
C 39.831 371.468 187.540
C 40.718 371.415 191.024
C 44.287 369.009 190.552
C 47.352 369.702 192.907
C 49.842 369.633 195.259
C 52.265 367.355 198.100
C 52.980 367.470 201.773
C 55.504 367.491 203.246
C 58.051 366.040 204.304
C 62.380 364.206 204.022
C 68.026 362.117 204.582
C 70.390 362.748 207.838
C 70.927 360.338 211.376
C 71.753 360.132 213.492
C 72.158 361.541 216.608
C 72.722 362.206 219.751
C 75.924 360.817 221.957
C 77.327 360.818 224.889
C 81.045 359.626 225.620
C 83.045 359.228 228.714
C 84.106 359.868 231.794
C 87.277 361.200 232.778
C 89.718 360.845 235.870
C 94.512 362.260 236.641
C 97.695 360.585 237.533
C 101.793 359.611 236.708
C 103.589 361.090 239.877
C 106.953 360.110 240.806
C 109.405 360.657 241.936
C 112.569 359.527 242.061
C 115.514 359.769 240.872
C 119.241 359.996 241.384
C 122.222 360.708 241.088
C 125.296 361.689 242.496
C 128.608 362.014 243.146
C 130.304 365.249 247.137
C 134.025 366.181 246.583
C 137.749 367.172 246.591
C 139.285 370.875 245.162
C 143.638 370.408 243.995
C 145.746 373.203 245.019
C 148.901 375.233 246.070
C 150.433 377.955 246.285
C 153.559 379.826 246.408
C 156.045 380.619 247.931
C 159.633 379.931 249.099
C 162.395 379.488 251.198
C 164.240 379.377 254.814
C 166.955 379.443 258.291
C 169.014 377.147 260.796
C 173.338 376.538 261.763
C 177.650 376.600 263.369
C 179.445 373.799 267.203
C 181.623 373.572 268.866
C 183.332 373.598 271.384
C 186.159 373.107 272.542
C 190.123 373.313 272.025
C 193.087 372.746 273.861
C 193.797 372.484 276.201
C 195.330 368.293 277.649
C 195.978 367.732 280.835
C 196.899 366.882 282.982
C 195.610 362.212 283.379
C 196.174 359.496 285.196
C 195.413 356.298 285.585
C 194.874 353.140 285.323
C 197.030 350.100 284.263
C 198.954 347.606 282.549
C 199.303 344.635 279.263
C 198.871 341.056 278.131
C 200.173 339.096 276.869
C 198.074 334.723 277.781
C 197.655 331.349 276.718
C 197.007 327.598 276.023
C 196.723 324.653 274.648
C 196.415 320.338 272.730
C 196.654 316.639 274.410
C 195.066 314.204 275.594
C 192.576 311.915 277.520
C 193.541 307.941 278.410
C 194.596 303.413 278.607
C 192.796 301.203 280.257
C 191.088 298.761 281.972
C 189.033 296.216 283.873
C 188.373 294.100 284.710
C 186.860 290.978 286.526
C 186.568 288.052 289.078
C 187.005 286.605 291.688
C 186.748 284.130 294.377
C 186.508 283.867 298.048
C 186.269 283.458 301.097
C 185.771 281.938 302.680
C 189.409 280.531 304.860
C 194.164 280.505 305.322
C 195.620 279.519 308.221
C 197.579 280.559 310.450
C 200.045 281.006 313.294
C 200.535 280.462 317.046
C 200.733 279.942 319.901
C 201.726 280.901 321.364
C 204.134 282.513 323.187
C 203.304 283.316 327.395
C 205.768 283.244 330.426
C 208.582 280.590 334.234
C 211.012 280.861 335.358
C 212.081 282.388 338.905
C 214.421 281.658 342.343
C 216.318 280.364 344.827
C 216.747 279.552 348.887
C 217.731 280.204 352.167
C 217.693 283.081 355.854
C 220.403 282.776 358.727
C 220.245 282.992 362.764
C 221.548 283.318 366.097
C 224.067 284.955 368.136
C 226.622 282.717 370.869
C 226.708 281.749 375.093
C 226.968 281.732 377.380
C 227.578 282.309 379.833
C 228.076 281.379 383.552
C 229.391 283.213 387.347
C 230.862 283.168 390.520
C 229.071 285.885 394.512
C 231.432 288.438 397.378
C 231.635 286.467 401.378
C 231.628 288.557 404.275
C 230.593 289.446 407.981
C 232.612 289.511 410.294
C 234.656 289.749 411.595
C 238.004 289.811 414.007
C 241.350 289.453 417.123
C 241.610 290.445 420.592
C 242.318 290.162 424.453
C 241.473 289.640 428.236
C 241.086 290.567 430.697
C 242.641 290.142 433.941
C 243.454 289.834 437.109
C 244.472 290.976 440.254
C 243.776 292.796 443.193
C 242.896 294.432 446.038
C 241.464 291.126 448.646
C 240.350 288.662 452.991
C 239.384 289.762 456.155
C 239.035 289.906 459.382
C 237.985 288.193 462.304
C 237.220 287.064 465.372
C 236.301 286.182 468.443
C 236.280 284.245 471.172
C 235.609 282.622 474.008
C 235.408 280.874 476.979
C 234.718 279.434 479.822
C 233.915 277.820 482.521
C 233.038 275.980 485.116
C 230.694 274.971 487.523
C 228.267 273.427 489.413
C 226.378 271.707 491.860
C 225.306 269.782 494.596
C 223.370 268.176 496.248
C 220.207 267.982 498.758
C 217.893 265.962 500.639
C 215.476 263.931 502.387
C 213.454 261.943 503.850
C 211.214 259.933 505.678
C 209.129 257.993 507.219
C 206.008 256.185 507.205
C 203.108 254.805 506.443
C 200.903 252.884 505.433
C 198.860 250.267 504.589
C 195.587 248.336 505.424
C 193.083 246.300 503.919
C 190.932 243.737 502.566
C 188.801 241.568 501.341
C 186.546 238.975 499.683
C 184.383 237.490 498.699
C 182.197 236.324 496.546
C 179.663 235.225 494.339
C 178.414 234.209 491.036
C 177.397 233.533 488.330
C 176.161 232.205 485.139
C 175.140 231.264 482.445
C 173.027 232.815 479.200
C 171.321 233.237 475.944
C 171.924 232.735 472.483
C 170.890 232.441 469.240
C 170.462 232.843 466.263
C 169.748 234.051 463.256
C 171.008 235.212 460.046
C 169.631 236.358 456.758
C 169.384 236.391 453.205
C 169.686 238.648 450.499
C 168.470 239.850 447.403
C 170.345 241.232 444.593
C 171.276 242.618 441.437
C 170.997 244.480 439.105
C 171.110 246.074 436.244
C 172.176 248.748 433.595
C 174.519 250.683 431.671
C 175.170 253.021 429.840
C 176.955 255.526 428.350
C 178.802 256.700 425.744
C 180.468 260.725 425.848
C 181.849 264.298 424.322
C 184.998 266.043 425.000
C 187.166 268.244 424.228
C 189.573 270.913 424.801
C 191.017 273.537 424.938
C 193.189 276.191 425.535
C 195.586 277.835 426.695
C 198.642 279.480 427.235
C 200.170 282.804 428.461
C 202.158 285.944 429.244
C 203.900 287.226 431.926
C 204.743 289.411 435.078
C 206.566 290.900 437.249
C 208.932 292.474 439.187
C 210.536 294.215 441.512
C 211.133 295.920 444.316
C 212.343 297.063 447.243
C 213.994 297.469 450.056
C 215.192 299.814 453.026
C 217.247 301.127 455.427
C 216.776 301.035 459.302
C 216.296 302.047 463.062
C 217.222 300.933 466.099
C 218.249 300.729 469.414
C 218.020 300.404 472.684
C 217.487 300.346 476.076
C 217.792 299.967 479.541
C 217.260 298.618 482.431
C 218.162 297.320 485.783
C 216.551 296.331 488.839
C 214.649 296.257 492.549
C 212.372 294.035 494.742
C 211.376 292.097 497.040
C 209.661 290.529 499.483
C 208.040 288.538 501.559
C 204.983 287.056 503.364
C 202.288 285.648 503.917
C 199.610 284.197 504.418
C 197.246 282.189 505.693
C 195.762 279.090 507.272
C 192.265 277.867 506.864
C 189.470 276.123 508.022
C 187.378 273.637 507.255
C 183.790 272.215 506.773
C 181.828 269.125 507.581
C 179.300 267.289 507.868
C 176.788 265.401 506.708
C 174.339 263.607 505.299
C 172.847 260.662 504.104
C 169.843 259.716 502.688
C 165.974 258.534 501.952
C 164.369 257.101 499.957
C 162.325 254.946 497.371
C 160.404 253.383 495.693
C 158.413 251.668 493.130
C 156.352 251.172 490.682
C 155.098 250.332 487.882
C 154.377 249.908 484.709
C 153.373 249.765 481.584
C 152.793 249.406 478.026
C 152.017 248.935 474.811
C 151.545 248.996 471.669
C 151.334 251.036 468.263
C 151.121 251.037 464.909
C 150.448 251.027 461.701
C 149.417 252.151 458.920
C 148.680 253.799 455.517
C 150.011 255.785 453.498
C 151.023 257.351 450.575
C 151.667 259.837 448.384
C 153.001 261.638 445.251
C 154.073 263.633 442.842
C 153.987 267.472 441.460
C 154.876 269.373 439.623
C 157.207 272.340 437.820
C 158.509 274.417 436.051
C 159.426 276.915 433.835
C 160.329 279.740 432.267
C 162.131 282.261 431.034
C 164.922 283.743 429.752
C 167.349 285.854 428.782
C 169.968 287.496 427.860
C 172.436 289.892 426.983
C 175.128 291.482 425.858
C 177.199 293.681 424.955
C 179.294 296.657 424.807
C 181.392 298.543 423.164
C 183.212 301.524 423.565
C 187.428 302.859 422.740
C 189.527 306.384 425.112
C 191.186 309.556 425.331
C 193.847 311.932 425.198
C 193.727 314.940 424.956
C 196.006 317.326 425.514
C 197.686 319.453 425.743
C 197.521 322.042 429.468
C 197.552 324.505 431.532
C 196.775 326.805 430.899
C 196.543 329.862 431.492
C 199.342 333.130 432.331
C 200.566 335.490 433.474
C 201.221 338.392 431.299
C 202.367 340.611 431.258
C 202.945 344.349 431.515
C 200.369 346.629 429.473
C 202.763 347.250 426.818
C 203.199 348.899 425.048
C 204.167 351.763 423.852
C 205.707 355.016 422.964
C 205.879 358.534 423.931
C 205.737 361.723 424.011
C 205.839 365.389 424.563
C 208.272 367.999 422.399
C 208.486 369.581 418.528
C 208.780 372.377 416.974
C 208.038 374.356 415.304
C 211.287 376.880 412.049
C 210.751 379.806 410.744
C 211.183 383.308 411.102
C 211.350 386.653 410.870
C 211.230 389.965 410.605
C 212.513 393.053 410.462
C 213.130 396.330 410.546
C 214.138 399.624 410.312
C 214.603 402.851 410.304
C 215.135 406.045 410.537
C 215.797 409.245 410.993
C 214.887 412.450 412.090
C 214.361 415.404 413.778
C 214.282 418.744 414.938
C 214.873 422.159 415.514
C 214.727 424.770 417.005
C 212.661 428.045 418.167
C 212.569 431.116 420.047
C 212.426 434.104 422.064
C 212.527 436.703 423.913
C 212.478 439.700 425.760
C 212.495 442.371 427.590
C 211.835 443.936 430.772
C 211.042 444.623 433.902
C 211.125 445.058 436.964
C 211.831 445.826 440.227
C 211.112 448.234 443.197
C 211.119 448.360 446.757
C 211.745 448.691 450.295
C 212.076 448.996 453.542
C 212.677 449.098 457.309
C 212.455 449.395 460.086
C 212.050 448.552 463.233
C 211.371 447.747 466.608
C 211.534 445.542 469.543
C 211.552 443.681 471.855
C 211.952 441.677 474.905
C 212.167 439.918 477.363
C 209.820 437.162 479.437
C 208.594 434.654 481.864
C 209.582 431.561 483.299
C 209.333 429.098 485.654
C 208.935 426.449 487.079
C 207.743 423.589 488.266
C 207.882 419.954 488.201
C 206.323 417.069 490.010
C 206.358 413.977 491.777
C 205.014 410.715 491.536
C 203.505 407.933 493.115
C 203.853 404.388 492.319
C 203.605 400.826 492.332
C 202.158 398.209 492.545
C 201.202 395.093 492.876
C 200.036 391.503 491.845
C 200.214 388.414 490.013
C 198.981 385.794 489.087
C 198.337 383.069 487.126
C 198.812 379.785 486.372
C 196.841 377.999 482.920
C 195.128 375.007 480.659
C 195.813 374.045 477.191
C 195.604 371.943 474.808
C 195.113 370.804 471.386
C 194.056 369.591 468.856
C 193.423 368.551 465.596
C 193.665 368.284 462.486
C 194.373 367.263 459.202
C 192.774 366.753 455.728
C 191.641 365.772 452.238
C 191.636 367.183 449.094
C 190.335 368.983 445.857
C 190.257 369.844 442.774
C 190.484 370.302 439.372
C 190.065 371.283 436.230
C 188.988 373.013 433.589
C 188.728 374.852 430.781
C 189.320 376.704 428.131
C 188.139 378.179 424.640
C 188.331 379.233 421.390
C 187.854 382.853 420.008
C 186.542 386.000 418.067
C 187.799 388.790 416.666
C 188.416 391.487 414.562
C 188.310 394.574 413.417
C 187.797 397.773 412.278
C 188.067 400.886 410.703
C 188.563 404.075 410.513
C 189.924 407.214 409.090
C 189.436 410.764 409.372
C 188.024 414.674 409.047
C 188.090 418.079 410.872
C 188.767 421.085 411.603
C 188.687 424.317 412.558
C 189.011 427.338 413.852
C 188.034 430.389 415.982
C 187.313 432.191 418.387
C 186.639 433.956 420.828
C 186.542 436.500 423.011
C 187.826 439.411 425.054
C 186.503 440.544 428.349
C 185.934 443.028 430.737
C 186.504 443.835 433.926
C 185.276 444.998 437.429
C 186.291 447.369 440.150
C 186.019 449.027 442.799
C 185.887 449.413 446.124
C 185.740 449.525 449.465
C 187.074 449.922 452.689
C 185.924 449.913 455.945
C 184.349 450.856 459.625
C 184.513 450.064 462.445
C 184.977 449.128 466.242
C 185.015 448.760 469.211
C 185.179 447.679 472.715
C 184.365 446.309 475.534
C 184.360 444.493 478.146
C 184.409 442.040 480.325
C 184.059 439.622 482.521
C 184.174 436.761 484.741
C 184.225 434.303 487.003
C 184.068 431.636 488.724
C 182.597 427.984 489.278
C 182.666 425.068 490.949
C 182.435 422.430 492.879
C 181.087 419.897 494.230
C 179.571 416.542 495.367
C 179.058 413.665 494.251
C 178.712 410.224 494.002
C 177.384 407.236 493.161
C 177.083 403.429 492.653
C 176.419 400.281 491.890
C 173.542 397.781 490.432
C 172.795 395.230 489.587
C 172.176 391.902 487.132
C 171.561 389.224 485.872
C 170.403 386.126 484.847
C 168.948 383.496 483.354
C 168.288 380.990 481.256
C 169.061 378.485 479.074
C 169.101 376.158 476.651
C 169.618 373.973 474.335
C 169.463 371.620 471.683
C 170.080 369.248 469.438
C 169.818 367.061 467.182
C 168.936 365.274 464.132
C 168.975 362.526 462.370
C 167.876 361.311 459.259
C 168.335 360.572 455.452
C 167.124 358.755 453.352
C 166.621 355.003 451.796
C 165.786 354.030 448.777
C 165.424 352.872 445.768
C 163.662 351.434 443.690
C 160.535 349.119 442.239
C 158.680 348.219 439.492
C 157.496 347.117 436.564
C 152.673 345.603 437.798
C 150.817 347.248 436.073
C 148.659 350.524 433.927
C 145.843 352.827 432.461
C 142.497 352.191 430.681
C 141.285 352.719 427.593
C 140.269 354.746 425.453
C 139.163 355.767 422.521
C 137.080 356.694 419.625
C 136.237 359.669 416.095
C 135.438 364.578 414.955
C 133.691 366.172 411.726
C 134.122 368.524 409.560
C 132.646 369.933 407.069
C 131.219 372.398 405.486
C 131.522 373.326 403.656
C 131.846 375.624 399.612
C 128.986 377.635 397.966
C 125.982 380.774 399.090
C 122.338 383.836 398.125
C 119.388 385.611 398.266
C 115.461 386.787 398.945
C 112.143 389.578 399.175
C 109.978 391.345 402.042
C 108.186 394.682 403.555
C 104.959 394.752 405.954
C 101.091 393.935 407.677
C 97.515 394.703 407.487
C 93.162 395.193 405.916
C 90.946 399.040 407.040
C 89.244 401.883 405.524
C 87.075 403.593 403.167
C 84.109 405.494 401.949
C 80.218 405.050 399.340
C 78.201 407.398 395.957
C 74.990 407.144 394.188
C 71.229 406.541 393.105
C 69.572 404.770 390.092
C 66.620 405.310 388.381
C 64.866 408.699 386.972
C 64.374 410.799 384.056
C 59.965 410.232 385.513
C 58.502 409.180 383.165
C 56.327 409.344 379.776
C 55.316 407.603 377.099
C 51.859 404.515 375.586
C 50.485 403.982 372.666
C 48.667 404.120 370.236
C 45.244 404.787 369.103
C 44.358 404.433 365.280
C 41.825 404.641 362.292
C 40.398 403.386 359.729
C 37.518 400.639 357.227
C 35.651 397.248 355.156
C 35.294 395.099 351.697
C 32.989 396.303 348.557
C 31.575 393.406 347.307
C 27.773 391.109 347.332
C 22.308 390.157 346.308
C 19.192 389.524 346.180
C 16.344 390.902 342.905
C 14.713 388.760 341.197
C 12.261 387.304 338.038
C 11.588 384.522 336.500
C 9.762 382.846 333.577
C 10.294 378.945 329.903
C 9.439 374.965 330.247
C 10.281 371.345 327.756
C 8.579 368.142 327.590
C 7.604 365.440 324.641
C 5.565 365.354 323.186
C 2.874 364.878 320.489
C 1.846 366.658 316.289
C 0.861 366.824 313.493
C 1.040 364.077 309.978
C 2.243 360.746 306.510
C 0.875 360.812 303.645
C -1.927 358.536 303.143
C -4.691 357.850 301.366
C -5.129 355.234 299.881
C -6.634 353.280 298.305
C -8.980 352.871 295.241
C -12.004 350.820 292.947
C -13.368 348.148 293.170
C -14.064 344.903 292.949
C -15.026 342.908 292.615
C -15.761 339.907 292.969
C -16.027 337.296 290.386
C -16.806 333.165 288.605
C -16.710 330.069 288.711
C -17.868 328.784 285.706
C -19.253 325.182 284.534
C -20.205 321.616 284.644
C -23.471 318.816 284.068
C -24.469 315.647 283.899
C -24.176 312.536 282.354
C -24.260 308.476 284.290
C -26.367 304.440 285.229
C -25.087 301.246 284.566
C -23.161 297.498 284.576
C -23.602 294.721 285.431
C -22.182 291.873 287.054
C -23.115 288.248 288.266
C -22.895 284.641 289.138
C -23.539 280.550 287.951
C -26.153 278.131 288.172
C -27.583 275.082 287.954
C -29.318 272.331 291.666
C -31.485 268.824 293.119
C -33.404 265.948 294.432
C -33.170 262.283 297.284
C -34.388 259.354 297.595
C -34.406 256.652 298.165
C -35.260 253.621 298.964
C -34.120 250.408 299.943
C -33.646 247.237 300.937
C -33.331 244.015 301.692
C -32.340 241.408 303.541
C -31.404 238.446 304.757
C -30.574 235.559 306.459
C -29.794 232.597 307.577
C -28.778 229.700 308.632
C -27.507 226.846 309.695
C -26.353 223.585 309.115
C -24.556 220.708 308.532
C -22.961 217.554 308.664
C -21.576 214.482 309.658
C -19.851 212.027 309.416
C -19.128 208.379 307.831
C -16.953 205.522 307.555
C -14.693 202.738 307.154
C -12.546 200.386 306.952
C -10.395 197.609 306.713
C -8.287 195.163 306.466
C -5.483 193.666 304.762
C -2.940 192.970 302.774
C -0.124 192.757 301.513
C 3.201 192.412 300.763
C 5.947 190.079 299.295
C 9.113 190.170 297.667
C 12.567 190.237 296.624
C 15.631 190.230 295.459
C 19.234 190.523 294.238
C 21.642 190.340 292.817
C 24.090 191.219 290.814
C 26.627 191.999 288.478
C 28.887 194.331 286.758
C 30.598 196.256 285.282
C 33.098 198.467 283.755
C 35.041 200.359 282.402
C 35.353 202.463 278.813
C 36.506 204.666 276.075
C 37.640 207.990 275.564
C 39.164 210.419 273.705
C 39.767 212.929 272.112
C 39.778 215.405 269.903
C 39.122 218.924 269.246
C 39.517 221.357 266.427
C 40.531 224.434 264.947
C 39.143 227.168 263.185
C 39.376 229.503 260.539
C 38.181 232.950 260.422
C 37.439 236.294 259.414
C 36.524 238.408 257.496
C 35.835 241.145 255.832
C 33.768 244.197 254.518
C 31.668 247.098 254.842
C 29.841 249.207 253.637
C 27.337 251.522 253.398
C 26.282 254.757 253.427
C 22.056 255.712 252.956
C 18.775 257.965 251.882
C 15.838 258.874 253.874
C 13.263 260.689 254.341
C 9.824 261.440 255.267
C 6.912 262.157 255.274
C 3.571 262.783 256.024
C 0.885 262.924 257.623
C -1.891 263.907 259.537
C -5.743 263.742 259.677
C -9.493 264.158 260.119
C -12.012 262.620 261.895
C -15.107 260.339 262.692
C -17.705 259.310 264.256
C -20.525 258.735 266.140
C -23.301 257.492 267.466
C -25.785 255.377 268.160
C -28.042 253.376 269.657
C -29.787 251.611 271.811
C -33.113 249.661 272.758
C -35.706 248.514 274.674
C -36.476 244.829 275.714
C -38.187 241.332 276.195
C -38.371 238.929 278.543
C -39.470 236.394 280.652
C -39.966 233.339 281.781
C -40.614 230.063 282.582
C -41.321 227.063 284.239
C -40.695 224.136 285.460
C -40.790 221.426 287.986
C -40.109 217.905 288.223
C -40.299 213.743 288.033
C -38.043 210.608 287.993
C -36.559 207.960 288.898
C -35.164 204.898 289.100
C -33.334 202.171 289.443
C -31.326 199.099 288.289
C -29.190 197.313 286.949
C -27.009 195.577 285.623
C -24.663 193.241 285.085
C -21.775 190.933 285.875
C -19.236 189.671 283.456
C -16.925 187.272 282.405
C -13.718 186.847 281.582
C -10.949 185.596 279.154
C -7.678 183.769 279.278
C -5.158 182.260 278.176
C -2.211 182.050 276.596
C 0.693 182.098 274.935
C 4.189 182.282 274.659
C 6.562 182.161 272.153
C 9.295 181.033 269.296
C 11.711 182.004 267.944
C 15.093 183.255 266.361
C 17.662 183.794 264.925
C 20.629 185.081 263.190
C 22.515 186.332 260.873
C 24.487 188.225 259.246
C 25.986 190.717 257.727
C 27.333 193.065 255.866
C 28.823 195.970 254.294
C 30.395 198.472 252.736
C 31.361 201.085 251.206
C 30.549 204.205 248.879
C 31.524 207.116 247.512
C 32.648 209.693 245.827
C 32.795 211.821 243.480
C 32.531 214.677 240.908
C 30.802 217.225 240.352
C 29.808 220.409 239.409
C 27.947 222.850 238.002
C 26.678 226.383 237.137
C 25.145 229.168 236.227
C 22.156 230.671 233.891
C 20.623 232.855 233.080
C 17.584 235.726 232.959
C 15.719 238.044 232.426
C 13.750 240.627 231.227
C 11.324 242.651 230.095
C 8.731 244.743 229.954
C 6.687 247.231 231.079
C 4.144 249.329 231.728
C 1.929 251.430 232.767
C -0.905 253.485 233.352
C -3.048 255.797 234.402
C -5.550 257.686 234.746
C -8.947 258.971 235.018
C -10.984 261.511 235.265
C -14.426 262.184 235.507
C -17.602 263.650 237.988
C -21.445 265.614 237.423
C -25.207 264.990 239.024
C -27.879 265.544 238.928
C -31.973 266.987 238.956
C -34.421 268.847 237.812
C -37.029 270.784 237.811
C -40.404 271.169 236.791
C -43.580 272.056 236.161
C -46.621 273.176 235.419
C -49.965 273.079 235.355
C -53.221 273.418 234.714
C -56.662 273.640 234.527
C -59.822 274.137 233.898
C -62.959 274.434 233.115
C -66.132 274.505 232.214
C -68.679 275.430 229.987
C -71.091 275.651 227.541
C -74.067 275.930 225.649
C -77.404 276.044 224.557
C -79.655 275.993 222.559
C -81.833 277.796 219.669
C -84.500 277.602 217.257
C -87.062 277.347 214.728
C -89.366 276.896 212.566
C -91.984 276.669 210.223
C -94.325 276.313 208.015
C -95.290 275.415 204.657
C -95.397 274.419 201.511
C -95.600 272.716 198.938
C -96.327 270.502 196.426
C -98.066 269.994 192.983
C -97.918 267.983 190.047
C -98.191 265.558 187.389
C -98.352 263.521 184.826
C -98.386 260.924 182.031
C -98.370 259.584 179.570
C -97.203 257.873 177.023
C -95.952 256.254 174.140
C -93.751 253.863 172.424
C -91.861 252.032 171.050
C -89.925 249.446 169.307
C -88.192 247.406 167.887
C -84.615 247.310 165.742
C -81.656 246.208 163.815
C -79.051 243.803 163.985
C -76.502 241.996 162.602
C -73.796 240.788 161.953
C -70.617 240.278 161.150
C -67.308 239.246 162.258
C -63.924 238.657 160.767
C -60.942 236.801 160.180
C -57.441 237.120 160.573
C -54.189 236.651 159.267
C -51.096 235.900 161.054
C -47.706 235.144 161.881
C -44.731 235.453 161.678
C -41.467 235.182 161.763
C -37.789 235.729 162.980
C -35.133 235.824 165.403
C -32.320 236.619 166.238
C -29.707 237.521 168.248
C -26.899 236.717 169.994
C -24.775 239.752 172.290
C -21.540 241.585 174.071
C -21.164 242.786 177.511
C -19.319 243.758 179.919
C -18.341 245.798 182.770
C -17.016 247.747 184.624
C -16.063 249.832 187.243
C -16.139 251.354 189.977
C -15.703 252.417 193.295
C -14.900 255.513 195.453
C -13.834 258.132 197.989
C -15.374 260.309 200.170
C -16.801 263.649 201.661
C -17.801 265.704 203.904
C -18.565 267.597 206.673
C -19.554 269.982 208.758
C -20.954 272.787 209.895
C -22.772 275.083 211.556
C -24.905 276.632 213.520
C -26.094 279.938 215.367
C -27.386 281.928 217.833
C -30.664 284.047 217.738
C -33.237 287.009 217.800
C -36.390 287.573 218.830
C -39.274 289.012 220.132
C -42.178 290.566 220.177
C -45.035 292.463 219.979
C -48.135 293.977 220.559
C -51.285 294.544 220.104
C -54.803 295.133 221.111
C -57.886 296.288 219.670
C -61.007 298.603 218.157
C -64.046 298.406 215.779
C -67.025 298.257 214.714
C -69.915 298.625 213.019
C -72.735 298.431 211.310
C -75.037 298.775 208.248
C -76.257 298.433 205.429
C -77.457 298.024 202.615
C -79.612 297.521 200.095
C -82.629 296.124 198.294
C -82.940 295.561 194.623
C -84.849 295.292 191.711
C -85.567 293.236 189.180
C -85.925 292.489 185.380
C -88.292 290.770 183.036
C -89.527 289.902 180.285
C -89.585 288.201 177.399
C -89.384 286.431 174.567
C -90.003 283.654 172.509
C -89.324 282.678 169.267
C -89.336 282.041 165.205
C -88.453 280.089 163.201
C -87.473 277.307 160.592
C -86.922 275.479 158.288
C -85.720 273.060 155.804
C -83.938 271.713 153.458
C -82.058 269.741 151.816
C -79.642 267.807 150.726
C -77.109 266.182 149.410
C -74.337 264.065 148.431
C -71.910 262.080 147.276
C -69.254 260.511 146.513
C -65.286 260.369 146.299
C -62.487 258.588 145.760
C -59.814 256.965 144.781
C -56.868 256.568 143.675
C -53.115 256.206 142.882
C -50.345 256.483 144.310
C -47.051 255.985 145.268
C -43.855 256.707 146.085
C -40.258 256.226 147.377
C -37.155 256.346 148.513
C -33.884 258.753 148.911
C -31.309 259.142 149.910
C -28.183 260.150 152.499
C -25.571 260.642 153.938
C -22.350 261.308 155.023
C -19.489 262.597 156.210
C -17.082 263.649 158.265
C -15.214 263.638 161.118
C -13.256 264.380 163.746
C -11.599 264.728 166.492
C -9.563 265.745 169.214
C -7.766 265.926 172.004
C -5.813 266.844 174.303
C -4.061 268.803 176.826
C -1.664 269.057 179.028
C -0.366 271.370 181.335
C 0.812 273.729 183.612
C 3.040 275.555 185.781
C 5.247 276.987 188.779
C 8.153 276.674 192.053
C 10.130 277.990 195.005
C 10.820 279.399 198.167
C 13.722 281.415 199.018
C 16.119 279.374 201.193
C 18.985 278.131 202.160
C 22.450 277.285 203.926
C 25.912 276.636 205.245
C 26.745 273.059 208.619
C 28.788 268.655 211.421
C 31.078 266.595 211.100
C 33.536 264.825 212.799
C 35.997 263.662 214.572
C 39.468 262.941 214.666
C 42.650 262.122 215.353
C 45.706 261.050 216.106
C 49.015 261.338 216.515
C 52.308 260.906 216.820
C 55.714 260.890 217.386
C 58.903 260.347 217.795
C 62.105 259.834 217.954
C 65.375 259.402 217.876
C 68.202 257.384 217.388
C 70.972 255.698 216.230
C 74.201 254.407 215.585
C 77.661 253.822 215.431
C 80.212 252.631 214.366
C 82.738 249.498 213.981
C 85.776 248.149 212.594
C 88.732 246.754 211.067
C 91.384 245.735 209.614
C 94.364 244.454 208.243
C 97.056 243.339 206.832
C 98.614 241.687 204.029
C 99.297 240.187 201.168
C 100.019 239.596 198.219
C 101.274 239.452 195.034
C 103.587 237.527 192.568
C 104.040 236.870 189.097
C 104.884 236.736 185.591
C 105.581 236.385 182.407
C 106.222 236.256 178.649
C 106.690 235.471 176.000
C 106.059 234.796 172.849
C 105.396 233.813 169.519
C 103.646 234.121 166.302
C 102.115 234.298 163.766
C 100.641 234.746 160.434
C 99.283 235.051 157.742
C 96.123 233.327 155.633
C 93.591 232.515 153.061
C 91.131 234.127 151.074
C 88.951 234.230 148.445
C 86.461 234.412 146.722
C 83.493 233.956 145.310
C 80.108 235.202 144.831
C 77.057 234.301 142.856
C 74.321 234.964 140.674
C 70.791 234.738 140.624
C 67.832 233.893 138.882
C 64.531 235.435 139.105
C 61.098 236.282 138.613
C 58.186 235.685 138.226
C 54.973 235.678 137.583
C 51.119 235.857 138.236
C 48.096 237.284 139.563
C 45.144 237.086 140.261
C 42.187 237.655 141.879
C 39.177 239.229 142.080
C 36.537 238.532 145.476
C 32.954 238.233 147.495
C 31.946 239.774 150.662
C 29.676 240.635 152.723
C 28.126 241.121 155.980
C 26.406 240.943 158.430
C 24.918 241.237 161.562
C 24.454 242.090 164.538
C 23.415 243.640 167.513
C 22.095 242.906 171.064
C 20.479 242.755 174.498
C 21.513 242.873 177.782
C 22.486 241.675 181.392
C 22.984 241.881 184.549
C 23.171 242.551 187.917
C 23.666 242.411 191.196
C 24.701 241.340 194.180
C 26.088 241.030 197.232
C 27.776 241.486 200.016
C 28.458 240.545 203.811
C 29.209 240.975 207.122
C 32.337 239.671 209.063
C 34.696 237.826 211.598
C 37.598 238.402 213.200
C 40.141 238.529 215.566
C 42.908 237.693 217.148
C 45.648 236.440 218.795
C 48.520 236.024 220.750
C 51.667 235.553 221.327
C 54.930 236.123 222.988
C 58.141 234.538 223.289
C 61.338 232.086 224.364
C 64.736 230.793 223.056
C 67.854 230.386 222.681
C 70.961 229.162 222.221
C 74.032 228.321 221.343
C 76.788 226.106 219.829
C 78.477 224.462 217.830
C 80.149 222.866 215.784
C 82.717 221.620 214.024
C 86.064 221.580 212.265
C 87.012 219.420 209.379
C 89.391 217.714 207.475
C 90.632 217.443 204.387
C 91.657 215.326 201.289
C 94.472 215.079 198.825
C 96.193 213.856 196.505
C 96.824 213.032 193.320
C 97.194 212.275 190.082
C 98.299 212.838 186.796
C 98.223 211.194 183.761
C 98.946 208.787 180.506
C 98.517 208.687 177.605
C 98.139 208.740 173.686
C 98.081 208.367 170.718
C 97.443 208.234 167.106
C 96.154 207.394 164.256
C 94.685 207.483 161.436
C 92.593 207.892 158.941
C 90.408 207.914 156.488
C 87.958 208.501 153.885
C 85.871 208.899 151.307
C 83.469 209.260 149.257
C 79.606 208.895 148.389
C 77.038 209.553 146.323
C 74.659 209.799 144.083
C 71.963 209.069 142.578
C 68.421 208.469 141.189
C 65.441 209.059 141.938
C 62.066 209.823 141.734
C 58.744 209.635 142.309
C 55.014 210.598 142.300
C 51.764 211.066 142.686
C 48.344 209.387 144.148
C 45.621 209.611 144.711
C 42.058 210.472 146.723
C 39.220 210.930 147.657
C 35.832 210.967 148.373
C 32.747 210.665 149.657
C 29.977 211.176 151.443
C 27.664 213.043 153.115
C 25.259 214.212 155.149
C 23.152 215.766 157.034
C 20.638 216.801 159.315
C 18.395 218.492 161.090
C 16.040 219.307 163.022
C 13.787 219.558 165.874
C 11.047 220.738 167.200
C 9.258 220.624 170.224
C 8.361 224.140 173.308
C 5.016 223.454 175.085
C 1.959 222.486 176.060
C -1.174 223.744 177.958
C -2.745 222.100 181.305
C -4.916 221.259 181.888
C -7.289 220.785 183.574
C -9.652 220.318 184.789
C -13.027 223.542 186.101
C -15.797 222.131 189.224
C -18.644 222.585 191.418
C -19.175 222.180 194.910
C -19.597 219.820 198.569
C -20.224 218.741 201.588
C -23.658 219.098 204.013
C -24.917 218.961 207.361
C -26.686 217.752 208.937
C -28.618 217.215 211.112
C -30.831 215.675 213.164
C -31.652 215.756 216.541
C -32.176 217.628 220.192
C -33.757 220.006 221.690
C -35.935 219.819 223.947
C -39.235 220.531 226.327
C -41.334 221.045 228.211
C -45.173 219.999 228.993
C -47.465 221.237 230.357
C -51.417 223.059 230.641
C -55.173 223.394 228.027
C -57.285 225.193 227.824
C -61.171 226.145 229.191
C -64.743 227.823 230.260
C -67.437 227.702 233.202
C -71.107 230.751 232.462
C -72.766 231.922 232.916
C -75.540 234.501 233.698
C -78.012 236.360 232.445
C -82.325 236.497 233.464
C -86.767 236.396 232.287
C -89.533 237.905 234.292
C -91.646 238.688 235.794
C -93.330 240.233 238.137
C -91.862 242.335 239.162
C -93.564 244.522 241.451
C -91.789 247.134 244.481
C -91.040 248.735 247.957
C -91.338 250.726 250.414
C -91.612 253.030 252.682
C -93.611 253.639 255.232
C -94.611 254.174 258.445
C -96.976 256.770 261.256
C -95.429 255.721 264.676
C -94.864 255.831 266.958
C -93.113 255.040 269.820
C -88.925 253.903 271.235
C -85.114 252.315 272.839
C -82.167 252.953 275.058
C -81.878 255.040 279.425
C -81.114 255.271 282.290
C -81.324 253.660 285.104
C -82.609 252.472 288.164
C -81.952 252.318 292.375
C -80.411 254.142 296.154
C -80.056 253.763 300.090
C -80.473 254.291 303.401
C -79.545 255.706 306.815
C -81.004 258.362 309.396
C -81.716 258.734 312.124
C -83.355 259.634 315.289
C -84.120 260.650 318.816
C -85.414 261.556 321.177
C -86.729 259.402 324.470
C -87.945 258.689 327.078
C -87.007 258.182 331.759
C -88.325 258.393 334.129
C -88.101 261.743 336.856
C -90.378 259.905 339.368
C -92.489 259.411 341.345
C -92.900 258.126 344.101
C -95.346 258.307 345.640
C -98.870 257.108 347.105
C -102.525 259.590 348.785
C -100.807 257.160 352.969
C -99.973 256.781 355.943
C -101.090 256.602 358.443
C -99.938 257.019 363.102
C -102.130 258.029 367.137
C -101.472 258.514 370.311
C -98.542 257.256 371.477
C -99.821 256.088 376.119
C -100.391 254.091 380.239
C -99.176 254.201 384.626
C -99.705 252.200 387.130
C -98.232 250.329 389.759
C -97.425 248.444 392.417
C -96.771 246.362 394.925
C -95.509 245.483 397.897
C -94.264 243.937 400.578
C -93.133 242.734 403.610
C -92.044 241.115 406.222
C -90.727 239.531 408.731
C -89.161 238.006 411.204
C -87.671 235.161 412.614
C -85.582 232.673 413.750
C -83.662 230.378 415.637
C -81.961 228.648 418.178
C -79.987 226.696 419.339
C -78.886 222.903 420.205
C -76.422 220.648 421.552
C -73.882 218.382 422.748
C -71.499 216.570 423.854
C -69.067 214.398 425.184
C -66.715 212.481 426.312
C -63.770 210.501 425.663
C -61.171 208.965 424.326
C -58.350 208.274 423.264
C -55.007 207.827 422.657
C -52.033 205.319 422.700
C -48.896 204.677 421.141
C -45.469 204.393 420.045
C -42.423 203.943 418.921
C -38.873 203.742 417.538
C -36.461 202.945 416.357
C -34.122 202.645 414.073
C -31.684 202.074 411.577
C -29.684 203.083 408.664
C -28.188 203.869 406.224
C -25.936 204.919 403.522
C -24.204 205.772 401.185
C -24.121 205.315 397.040
C -23.209 205.517 393.460
C -22.432 207.948 390.993
C -21.176 208.890 387.959
C -20.842 209.979 385.147
C -21.095 210.621 381.901
C -22.119 212.970 379.317
C -21.985 213.244 375.585
C -21.303 214.885 372.498
C -22.974 215.884 369.545
C -22.991 216.171 366.021
C -24.542 218.742 363.945
C -25.634 220.732 361.190
C -26.770 221.185 358.452
C -27.744 222.304 355.531
C -30.123 223.768 352.791
C -32.517 226.094 351.452
C -34.558 226.895 349.346
C -37.292 228.382 347.933
C -38.682 230.884 346.092
C -42.985 231.007 345.417
C -46.487 231.880 343.423
C -49.501 233.554 344.662
C -52.252 235.062 344.117
C -55.750 235.929 344.629
C -58.721 236.260 344.394
C -62.108 236.929 344.834
C -64.793 237.778 346.201
C -67.654 239.477 347.322
C -71.467 239.109 347.781
C -75.239 239.392 348.126
C -77.581 239.026 350.627
C -80.417 237.433 352.825
C -82.890 237.338 354.857
C -85.631 237.777 356.888
C -88.260 237.353 358.869
C -90.506 235.881 360.847
C -92.537 235.001 363.384
C -94.085 234.747 366.272
C -97.185 233.487 368.407
C -99.640 233.509 370.791
C -100.016 231.141 373.873
C -101.349 228.506 376.456
C -101.276 227.992 379.781
C -102.099 227.151 383.051
C -102.270 225.358 385.810
C -102.568 223.181 388.450
C -102.953 221.733 391.611
C -102.020 220.191 394.296
C -101.826 219.546 397.940
C -100.778 216.946 400.189
C -100.529 213.507 402.535
C -97.955 211.178 404.230
C -96.199 209.741 406.440
C -94.489 207.544 408.341
C -92.381 205.735 410.127
C -90.062 202.767 410.910
C -87.752 200.720 410.768
C -85.401 198.725 410.605
C -82.823 196.741 411.419
C -79.707 195.621 413.244
C -77.052 193.377 411.901
C -74.503 191.031 412.345
C -71.270 190.467 411.735
C -68.388 188.244 410.363
C -64.942 187.139 411.343
C -62.278 185.487 411.201
C -59.328 184.617 409.874
C -56.447 183.900 408.331
C -52.990 184.173 407.776
C -50.621 182.769 405.692
C -47.787 180.384 403.906
C -45.489 180.545 402.091
C -42.259 180.871 399.860
C -39.763 180.652 398.226
C -36.951 180.880 395.878
C -35.210 180.641 393.158
C -33.450 181.333 390.600
C -32.224 182.527 387.800
C -31.134 183.388 384.823
C -29.961 184.877 381.736
C -28.663 186.062 378.895
C -27.979 187.301 376.049
C -29.118 188.315 372.377
C -28.457 189.890 369.483
C -27.613 191.021 366.525
C -27.694 191.315 363.368
C -28.260 192.018 359.622
C -30.249 193.566 357.768
C -31.574 195.448 355.176
C -33.683 196.388 352.712
C -35.319 198.571 349.993
C -37.138 200.111 347.700
C -40.272 199.653 345.127
C -42.027 200.775 343.272
C -45.352 202.730 341.656
C -47.451 204.097 339.965
C -49.683 205.267 337.590
C -52.310 205.993 335.633
C -55.109 207.356 334.436
C -57.402 209.838 333.981
C -60.151 211.684 333.411
C -62.574 213.795 333.129
C -65.608 215.543 332.551
C -67.982 217.833 332.147
C -70.668 219.333 331.454
C -74.182 220.234 331.123
C -76.474 222.231 329.934
C -79.968 222.625 329.947
C -81.669 224.069 326.466
C -83.055 226.048 324.293
C -84.000 227.204 322.535
C -84.548 228.634 320.824
C -86.129 230.110 318.535
C -87.903 233.048 316.706
C -89.745 234.692 314.659
C -91.547 236.639 313.025
C -93.219 239.812 311.264
C -95.251 241.817 309.449
C -94.942 245.080 308.229
C -98.482 247.340 307.950
C -101.031 248.119 306.404
C -102.466 249.218 303.974
C -104.308 247.877 298.875
C -103.502 249.192 295.881
C -102.346 251.510 292.659
C -102.600 252.041 289.464
C -103.703 254.267 286.933
C -104.473 255.975 284.147
C -105.377 257.433 281.300
C -105.476 259.906 279.047
C -106.196 262.053 276.597
C -106.454 264.381 274.061
C -107.178 266.349 271.564
C -108.033 268.448 269.240
C -108.980 270.739 267.062
C -111.332 272.079 264.831
C -113.820 273.824 263.214
C -115.772 275.896 261.115
C -116.916 278.287 258.810
C -118.927 280.075 257.460
C -122.030 280.587 254.919
C -124.442 282.801 253.418
C -126.961 284.989 252.045
C -129.090 287.102 250.957
C -131.429 289.299 249.508
C -133.615 291.378 248.331
C -136.864 292.921 248.601
C -139.880 293.902 249.520
C -142.249 295.404 250.823
C -144.506 297.631 252.121
C -147.894 299.466 251.582
C -150.584 300.953 253.382
C -152.957 303.010 255.160
C -155.278 304.711 256.729
C -157.765 306.725 258.807
C -160.059 307.810 259.995
C -162.382 308.332 262.255
C -165.048 308.752 264.539
C -166.454 308.944 267.928
C -167.588 308.950 270.671
C -169.003 309.470 274.018
C -170.162 309.736 276.806
C -172.233 307.380 279.557
C -173.983 306.151 282.574
C -173.509 305.936 286.085
C -174.646 305.452 289.271
C -175.117 304.390 292.073
C -175.814 302.516 294.722
C -174.552 300.779 297.660
C -175.921 298.860 300.569
C -176.255 298.045 304.020
C -175.852 295.284 306.193
C -177.052 293.363 308.909
C -175.150 291.540 311.435
C -174.197 289.574 314.259
C -174.392 287.238 316.128
C -174.232 285.076 318.585
C -173.033 281.974 320.646
C -170.600 279.836 322.208
C -169.820 277.209 323.524
C -167.888 274.570 324.519
C -166.024 272.993 326.889
C -164.055 269.209 325.999
C -162.446 265.495 326.784
C -159.157 264.158 325.880
C -156.848 261.996 326.254
C -154.231 259.686 325.226
C -152.589 257.259 324.592
C -150.207 254.952 323.534
C -147.662 253.765 322.151
C -144.478 252.490 321.398
C -142.670 249.621 319.557
C -140.430 246.868 318.205
C -138.528 246.317 315.386
C -137.441 244.926 311.879
C -135.455 244.068 309.517
C -132.927 243.117 307.388
C -131.137 242.032 304.813
C -130.340 241.016 301.738
C -128.972 240.617 298.687
C -127.224 240.942 295.923
C -125.775 239.380 292.574
C -123.566 238.759 290.034
C -123.944 239.652 286.252
C -124.249 239.443 282.346
C -123.333 241.246 279.657
C -122.240 242.231 276.507
C -122.410 243.236 273.375
C -122.859 243.986 270.053
C -122.494 245.123 266.764
C -123.054 247.023 264.209
C -122.168 249.072 261.251
C -123.771 250.584 258.412
C -125.578 251.324 254.727
C -127.960 253.804 252.966
C -129.042 256.119 251.095
C -130.808 258.054 248.973
C -132.523 260.330 247.304
C -135.636 261.952 245.732
C -138.415 263.258 245.381
C -141.182 264.595 245.090
C -143.659 266.662 244.175
C -145.334 269.919 243.233
C -148.922 270.782 243.748
C -151.812 272.538 242.873
C -154.106 274.651 244.066
C -157.803 275.684 244.691
C -159.972 278.734 244.480
C -162.625 280.410 244.486
C -165.302 281.826 245.917
C -167.915 283.101 247.573
C -169.658 285.610 249.306
C -172.760 286.020 250.766
C -176.725 286.747 251.577
C -178.485 287.601 253.763
C -180.752 289.003 256.662
C -182.829 290.031 258.554
C -185.009 291.013 261.338
C -187.164 290.827 263.749
C -188.549 290.955 266.610
C -189.382 290.635 269.767
C -190.473 290.032 272.807
C -191.169 289.575 276.332
C -192.061 289.287 279.539
C -192.607 288.518 282.574
C -192.749 285.783 285.456
C -193.046 285.044 288.721
C -193.800 284.316 291.826
C -194.814 282.551 294.259
C -195.510 280.162 297.200
C -194.083 277.884 298.802
C -193.030 275.799 301.364
C -192.255 272.948 303.000
C -190.869 270.611 305.730
C -189.710 268.223 307.701
C -189.539 264.179 308.228
C -188.555 261.993 309.652
C -186.052 258.875 310.877
C -184.642 256.560 312.215
C -183.594 253.712 313.884
C -182.519 250.684 314.850
C -180.563 248.087 315.591
C -177.701 246.559 316.642
C -175.145 244.461 317.239
C -172.433 242.843 317.897
C -169.814 240.490 318.344
C -167.038 238.884 319.215
C -164.829 236.690 319.713
C -162.519 233.903 319.310
C -160.326 231.856 320.599
C -158.275 229.164 319.648
C -154.917 227.055 318.956
C -152.850 223.591 318.738
C -151.131 220.886 321.912
C -152.051 217.388 321.366
C -152.849 213.792 324.054
C -153.321 211.171 325.001
C -153.893 208.430 328.134
C -155.429 205.161 330.451
C -155.428 202.144 331.028
C -154.821 198.931 330.173
C -149.820 196.203 328.941
C -144.454 193.412 330.110
C -144.501 191.058 331.410
C -143.524 187.906 331.277
C -141.907 184.129 330.253
C -141.173 180.878 331.424
C -138.672 178.419 334.374
C -136.796 176.329 334.866
C -135.400 174.000 335.243
C -130.539 173.185 333.404
C -125.090 174.377 332.641
C -123.315 171.563 333.071
C -121.735 168.450 333.610
C -121.150 165.787 333.295
C -118.581 163.426 328.031
C -117.809 159.810 326.594
C -116.864 156.895 326.710
C -115.275 154.367 326.270
C -113.165 152.112 324.640
C -111.544 149.336 326.339
C -109.980 147.191 327.691
C -110.403 144.976 328.212
C -110.279 142.510 328.752
C -110.003 138.482 327.430
C -107.873 135.699 329.173
C -105.224 132.277 329.824
C -104.897 130.006 330.999
C -104.497 126.463 331.711
C -103.892 123.660 332.817
C -105.892 120.400 332.572
C -108.547 117.313 332.039
C -111.931 113.899 333.461
C -111.347 110.519 331.101
C -109.140 107.346 329.303
C -113.185 105.918 328.699
C -113.331 102.267 329.342
C -112.228 99.072 329.936
C -111.068 96.011 329.008
C -112.277 92.994 329.253
C -112.042 90.101 330.454
C -112.880 87.756 330.930
C -112.908 85.169 333.248
C -114.426 81.074 332.132
C -113.776 77.425 331.533
C -111.876 74.806 330.499
C -111.360 72.508 330.002
C -111.446 68.662 328.143
C -108.460 67.320 327.131
C -106.237 63.848 325.667
C -105.391 60.675 324.708
C -104.750 57.045 325.304
C -102.100 55.088 324.175
C -100.186 51.638 324.558
C -98.502 49.591 321.714
C -96.520 47.129 319.174
C -92.668 46.751 317.500
C -90.507 47.483 317.358
C -87.162 46.534 317.387
C -83.683 48.977 317.554
C -81.870 49.863 318.652
C -78.043 50.970 318.238
C -75.043 52.802 319.010
C -73.293 55.533 320.772
C -73.534 55.697 323.918
C -71.361 54.290 327.865
C -69.951 55.982 329.332
C -67.291 56.564 331.400
C -67.343 58.379 335.867
C -64.899 59.161 337.865
C -64.650 61.641 339.359
C -64.020 63.684 343.160
C -64.013 65.357 346.792
C -63.636 67.216 350.476
C -64.222 69.595 353.317
C -64.455 70.902 356.176
C -65.675 73.794 358.249
C -68.459 75.452 361.028
C -70.476 75.613 364.368
C -72.046 76.842 368.842
C -72.108 75.734 374.356
C -72.594 78.315 377.216
C -74.503 79.479 380.829
C -76.992 81.108 382.755
C -78.500 81.326 385.616
C -81.030 81.259 386.605
C -84.520 81.607 387.847
C -87.077 80.756 389.662
C -89.745 81.899 391.701
C -92.446 82.384 393.634
C -95.003 82.683 395.738
C -97.990 83.797 396.755
C -100.703 84.773 398.432
C -103.759 85.701 399.744
C -106.407 86.511 401.466
C -108.948 87.550 403.198
C -111.451 88.844 404.916
C -112.925 89.821 407.945
C -114.114 91.447 410.736
C -116.049 92.947 413.289
C -118.625 94.339 415.230
C -119.826 95.948 417.473
C -120.782 96.368 421.379
C -122.173 98.406 424.002
C -123.415 100.517 426.653
C -124.554 102.551 428.831
C -125.926 104.572 431.367
C -127.091 106.559 433.643
C -126.479 109.101 436.128
C -125.168 111.375 438.131
C -124.110 114.019 439.337
C -123.498 117.224 440.384
C -123.591 119.708 443.376
C -122.033 122.667 444.601
C -120.928 125.979 445.514
C -119.801 128.887 446.523
C -118.407 132.332 447.383
C -117.234 134.554 448.624
C -114.947 136.782 449.388
C -112.454 139.057 450.442
C -109.507 141.177 449.873
C -107.041 142.766 449.423
C -104.302 145.143 448.854
C -101.937 146.977 448.378
C -97.803 146.940 448.942
C -94.216 147.839 448.990
C -91.684 149.011 446.796
C -88.621 150.387 446.165
C -85.781 150.882 445.220
C -82.521 150.716 444.621
C -79.883 150.100 442.192
C -76.144 150.246 442.036
C -73.014 151.179 440.616
C -70.045 149.684 439.408
C -66.514 149.685 439.207
C -64.382 148.594 436.453
C -61.582 147.846 434.368
C -58.840 146.783 433.787
C -55.896 145.995 432.584
C -53.132 143.887 430.788
C -51.745 141.931 428.108
C -49.630 140.044 427.009
C -48.193 137.603 425.095
C -46.296 136.661 422.432
C -45.639 132.442 421.564
C -43.641 129.131 420.134
C -44.851 126.473 417.923
C -44.282 124.027 415.964
C -44.788 120.743 414.480
C -44.560 117.875 413.634
C -44.999 114.664 412.365
C -46.357 112.185 411.021
C -47.449 109.679 408.815
C -47.935 105.866 408.492
C -48.291 102.207 407.536
C -50.812 99.861 407.422
C -53.064 96.808 408.434
C -55.109 94.376 408.040
C -57.142 91.775 407.074
C -59.146 89.131 406.978
C -61.171 86.678 407.980
C -63.739 84.547 408.425
C -66.641 83.006 408.332
C -68.822 79.751 408.971
C -71.217 77.361 408.457
C -74.359 76.600 410.646
C -77.015 74.846 412.941
C -80.351 74.858 413.380
C -83.646 73.929 413.982
C -86.450 73.470 415.649
C -89.145 72.816 417.675
C -92.344 72.210 418.956
C -95.062 72.880 420.574
C -98.720 72.990 421.155
C -101.029 73.583 423.845
C -103.461 73.241 427.215
C -105.202 75.378 429.922
C -107.439 76.872 431.594
C -109.387 78.184 434.013
C -111.207 79.955 436.123
C -112.054 81.719 439.435
C -111.953 83.630 441.862
C -111.829 85.588 444.245
C -112.680 87.782 446.634
C -114.518 90.668 448.244
C -113.219 92.871 450.955
C -113.710 94.969 453.704
C -113.099 98.046 454.846
C -111.770 100.476 457.576
C -112.761 103.681 459.250
C -112.648 106.009 461.351
C -111.329 108.746 462.761
C -109.791 111.440 464.014
C -109.212 114.886 464.372
C -107.153 116.949 466.222
C -105.414 119.300 469.114
C -103.584 121.574 469.406
C -101.330 124.789 469.711
C -99.690 127.191 470.409
C -97.324 129.978 470.738
C -94.602 131.624 471.348
C -92.018 133.455 471.040
C -89.183 134.846 470.150
C -86.181 136.044 469.568
C -83.051 137.433 468.385
C -80.174 138.894 467.517
C -77.295 139.760 466.488
C -73.604 138.785 465.376
C -70.667 139.687 464.014
C -67.678 140.691 463.122
C -64.514 140.634 462.894
C -60.755 140.166 462.192
C -58.872 138.465 460.362
C -56.239 137.470 458.337
C -53.763 135.538 457.098
C -50.997 134.289 454.725
C -48.675 132.750 452.944
C -46.129 129.561 452.901
C -44.256 128.015 451.531
C -42.607 125.074 449.057
C -40.892 123.234 447.381
C -38.499 121.222 445.892
C -36.537 118.747 444.760
C -35.320 116.223 442.952
C -34.813 114.401 440.114
C -34.210 112.017 437.824
C -33.886 110.003 435.326
C -33.278 107.321 433.082
C -32.829 105.386 430.418
C -32.111 103.002 428.483
C -31.774 99.700 426.982
C -30.546 97.786 424.639
C -30.566 94.417 423.633
C -33.273 91.827 421.875
C -34.460 90.634 419.442
C -35.155 88.403 417.859
C -34.234 86.439 415.406
C -31.946 84.357 412.971
C -31.642 82.846 410.237
C -33.126 82.292 406.915
C -32.202 81.658 403.866
C -31.805 79.166 401.373
C -31.287 77.285 398.642
C -30.505 75.524 395.932
C -31.100 73.433 393.388
C -30.976 71.234 390.883
C -31.277 69.160 388.140
C -31.032 67.101 385.623
C -30.819 64.862 383.281
C -30.691 62.417 381.070
C -28.942 59.906 379.355
C -27.516 56.999 378.188
C -26.527 54.137 376.360
C -26.265 51.491 374.063
C -25.312 48.837 373.011
C -22.425 46.543 371.354
C -21.359 43.305 370.191
C -20.238 40.027 369.183
C -19.464 37.044 368.354
C -18.461 33.864 367.224
C -17.595 30.874 366.332
C -16.085 27.713 367.190
C -14.645 25.153 368.700
C -14.115 22.565 370.307
C -14.077 19.457 371.749
C -12.366 15.963 371.828
C -11.743 13.205 373.993
C -11.676 10.175 375.951
C -11.381 7.458 377.761
C -11.300 4.400 380.042
C -10.553 2.189 381.592
C -9.812 0.434 384.266
C -8.761 -1.442 387.072
C -8.895 -2.370 390.626
C -8.922 -2.996 393.527
C -9.221 -4.194 396.984
C -9.390 -5.044 399.888
C -7.374 -4.323 403.468
C -6.323 -4.314 407.015
C -7.694 -3.798 410.248
C -7.586 -4.025 413.655
C -7.531 -3.398 416.623
C -6.798 -2.253 419.650
C -7.724 -0.055 422.398
C -6.538 0.733 425.861
C -6.937 1.253 429.362
C -6.385 3.756 431.800
C -5.264 4.642 435.035
C -6.494 7.281 437.236
C -7.019 9.480 440.000
C -6.153 11.280 442.235
C -5.847 13.160 444.901
C -5.670 16.406 447.078
C -6.815 19.597 448.279
C -6.348 22.198 449.780
C -6.645 25.486 450.669
C -7.935 27.902 452.688
C -7.006 32.101 451.986
C -6.384 36.061 452.953
C -7.836 39.068 451.447
C -8.489 42.183 451.562
C -8.840 45.575 450.292
C -8.512 48.492 449.680
C -8.677 51.742 448.445
C -9.493 54.180 446.659
C -10.949 57.079 445.314
C -10.108 60.428 443.593
C -9.818 63.949 442.197
C -10.042 65.468 439.113
C -8.951 67.171 435.747
C -9.213 68.995 433.129
C -9.908 71.221 430.600
C -9.825 73.109 427.872
C -8.864 74.344 424.927
C -8.694 75.421 421.741
C -9.314 76.145 418.596
C -8.451 78.202 415.312
C -8.960 79.964 412.423
C -7.957 78.955 408.786
C -6.347 78.873 405.210
C -7.194 77.915 402.097
C -7.564 77.712 398.647
C -6.993 76.746 395.550
C -6.004 75.817 392.395
C -5.862 75.058 388.982
C -5.686 73.151 386.377
C -6.562 71.971 382.975
C -5.282 69.754 380.453
C -3.139 68.023 377.322
C -2.163 64.583 375.859
C -2.045 62.045 373.969
C -1.112 59.402 372.095
C -0.557 56.524 370.573
C 1.399 53.346 369.639
C 2.886 50.644 369.825
C 4.326 47.923 370.059
C 5.335 44.775 369.496
C 5.071 41.143 368.478
C 7.143 38.333 369.781
C 8.628 35.192 369.422
C 8.793 32.153 370.795
C 10.815 29.144 372.201
C 10.809 25.398 372.046
C 11.875 22.478 372.470
C 12.647 19.777 374.296
C 13.377 17.233 376.342
C 12.725 14.210 378.007
C 14.378 12.071 380.154
C 16.719 9.152 381.863
C 16.867 7.461 384.255
C 16.862 5.041 387.362
C 17.248 3.017 389.531
C 17.452 0.985 392.580
C 18.417 -0.098 395.476
C 18.473 -0.971 398.535
C 18.268 -1.149 401.805
C 18.456 -1.255 405.083
C 18.106 -1.237 408.688
C 17.912 -1.475 412.015
C 17.782 -1.125 415.171
C 18.505 1.046 418.422
C 18.095 1.524 421.724
C 18.077 1.719 424.995
C 19.059 2.585 427.884
C 19.989 4.150 431.279
C 19.675 6.858 432.815
C 19.227 9.208 435.324
C 19.720 11.992 437.169
C 19.106 14.745 439.793
C 18.940 17.390 441.770
C 20.923 20.759 442.940
C 20.951 23.129 444.410
C 20.417 27.145 445.447
C 20.221 29.868 446.743
C 20.496 32.813 448.545
C 21.078 35.906 449.706
C 20.820 39.170 450.340
C 19.170 42.114 450.834
C 18.222 45.328 451.081
C 16.863 48.248 451.259
C 16.058 51.702 451.393
C 14.576 54.654 451.753
C 13.977 57.739 452.017
C 13.926 61.345 451.506
C 13.001 64.315 452.497
C 13.270 67.682 451.521
C 10.922 70.692 450.357
C 9.704 73.943 449.591
C 10.017 77.629 448.017
C 8.018 80.393 448.430
C 6.415 83.965 446.984
C 4.896 88.265 446.332
C 6.345 92.157 447.190
C 5.539 95.431 447.533
C 8.232 97.268 447.695
C 12.104 99.155 446.921
C 15.317 100.007 448.306
C 18.990 102.328 448.352
C 23.747 103.197 447.683
C 26.441 106.027 449.148
C 30.791 109.215 447.120
C 31.686 112.174 446.539
C 31.117 115.999 444.443
C 30.403 119.167 444.511
C 31.693 122.470 444.569
C 32.320 125.768 444.565
C 32.773 129.054 444.795
C 33.956 132.035 443.838
C 35.053 135.175 443.586
C 36.072 138.388 442.843
C 37.006 141.508 442.676
C 38.170 144.537 442.564
C 39.587 147.514 442.445
C 40.790 150.415 444.008
C 42.623 152.918 445.499
C 44.311 155.900 446.376
C 45.842 159.062 446.392
C 47.615 161.261 447.430
C 48.333 164.263 450.042
C 50.563 166.818 451.253
C 52.868 169.263 452.569
C 55.061 171.357 453.562
C 57.268 173.847 454.714
C 59.421 176.020 455.775
C 62.148 176.834 457.992
C 64.571 176.812 460.234
C 67.303 176.524 461.657
C 70.579 176.487 462.657
C 73.285 178.172 464.888
C 76.333 177.472 466.592
C 79.708 176.950 467.760
C 82.687 176.483 469.045
C 86.191 175.687 470.326
C 88.505 175.344 471.870
C 90.789 173.815 473.664
C 93.144 172.281 475.810
C 95.220 169.453 476.903
C 96.775 167.109 477.850
C 99.107 164.440 478.806
C 100.903 162.153 479.659
C 100.918 159.094 482.495
C 101.827 156.146 484.537
C 102.832 152.767 484.125
C 104.161 149.840 485.281
C 104.588 146.952 486.109
C 104.384 143.948 487.503
C 103.589 140.423 487.074
C 103.730 137.267 489.085
C 104.557 133.852 489.664
C 102.981 130.792 490.478
C 102.974 127.787 492.342
C 101.679 124.510 491.389
C 100.779 121.056 491.342
C 99.681 118.523 492.511
C 98.808 115.457 493.270
C 96.575 112.255 493.527
C 94.422 109.668 492.261
C 92.461 107.387 492.699
C 89.883 105.218 492.119
C 88.743 102.180 491.095
C 84.471 101.324 491.034
C 81.065 99.009 491.226
C 78.242 98.846 488.897
C 75.654 97.362 487.782
C 72.264 97.066 486.490
C 69.341 96.515 486.114
C 66.041 96.284 485.032
C 63.463 96.732 483.314
C 60.794 96.468 481.048
C 56.965 96.842 480.748
C 53.243 96.742 479.998
C 50.890 98.840 478.607
C 47.919 101.392 478.336
C 45.459 102.944 476.996
C 42.788 104.165 475.206
C 40.140 105.862 474.147
C 37.767 108.199 473.959
C 35.671 110.646 472.984
C 34.121 113.034 471.340
C 30.921 115.323 470.817
C 28.493 117.090 469.175
C 27.896 120.949 469.207
C 26.318 124.511 469.666
C 26.357 127.493 468.108
C 25.470 130.575 466.767
C 25.134 133.845 466.547
C 24.631 137.239 466.695
C 24.119 140.618 465.942
C 24.905 143.741 465.658
C 25.052 147.064 464.025
C 25.845 150.470 464.856
C 25.758 154.405 466.233
C 28.093 157.290 467.305
C 29.706 160.015 467.290
C 31.195 162.940 468.061
C 33.120 165.564 468.625
C 35.131 168.079 470.729
C 37.222 169.305 472.645
C 39.358 170.485 474.536
C 41.727 172.458 475.856
C 44.724 174.762 475.930
C 47.131 175.157 478.747
C 49.433 177.045 480.575
C 52.590 177.068 481.661
C 55.225 177.441 484.497
C 58.547 179.075 485.089
C 61.030 180.087 486.719
C 63.870 179.699 488.453
C 66.656 179.043 490.186
C 70.119 178.628 490.589
C 72.323 177.915 493.150
C 74.892 178.048 496.359
C 77.186 176.621 497.502
C 80.419 174.814 498.840
C 82.872 173.769 500.197
C 85.680 171.902 501.646
C 87.374 169.954 503.602
C 89.181 167.585 504.717
C 90.507 164.695 505.529
C 91.662 161.852 506.701
C 92.963 158.554 507.444
C 94.359 155.640 508.294
C 95.150 152.656 509.052
C 94.099 149.040 510.327
C 94.901 145.817 510.844
C 95.839 142.816 511.768
C 95.771 140.098 513.402
C 95.259 136.639 515.018
C 93.427 134.121 514.715
C 92.285 130.848 514.638
C 90.268 128.193 515.172
C 88.847 124.623 514.904
C 87.181 121.767 514.882
C 84.003 119.794 516.514
C 82.360 117.540 516.571
C 79.242 114.898 515.687
C 77.282 112.613 515.421
C 75.167 109.886 515.709
C 72.617 107.736 516.070
C 69.963 105.811 515.455
C 67.929 103.848 513.546
C 65.378 102.144 512.177
C 63.179 100.533 510.452
C 60.334 98.865 509.142
C 58.202 97.053 507.350
C 55.677 95.458 506.335
C 52.271 94.463 505.515
C 50.185 92.197 504.431
C 46.749 91.780 503.813
C 44.110 88.008 504.227
C 42.391 89.771 501.304
C 38.275 87.795 502.471
C 35.055 89.577 500.792
C 31.456 92.332 498.371
C 28.551 92.560 498.531
C 25.376 93.138 498.955
C 23.141 93.312 497.632
C 20.442 94.389 496.917
C 16.885 94.350 495.189
C 13.088 95.623 496.855
C 11.100 98.678 496.499
C 9.288 101.045 494.180
C 7.609 102.510 492.223
C 5.521 104.586 489.187
C 4.690 106.509 486.757
C 3.893 109.491 484.909
C 3.604 111.619 481.625
C 1.664 110.914 478.229
C 1.997 112.504 476.332
C 2.849 115.238 474.007
C 2.248 118.167 470.608
C 0.679 119.701 469.037
C 1.315 122.332 467.680
C 1.595 125.172 465.800
C 0.351 127.315 463.292
C 0.003 130.474 462.697
C -2.525 132.609 462.979
C -1.939 138.140 465.474
C -4.964 138.048 465.664
C -7.725 138.107 465.472
C -12.677 136.503 464.085
C -16.198 136.684 465.532
C -20.450 138.180 467.067
C -22.456 135.702 468.642
C -25.993 134.067 468.914
C -27.097 130.700 468.185
C -29.854 129.780 470.789
C -32.150 128.238 474.916
C -29.163 123.373 473.611
C -27.206 119.915 474.739
C -28.131 118.443 475.634
C -28.450 115.768 477.655
C -30.917 112.688 475.705
C -29.258 110.202 475.884
C -30.094 106.802 476.301
C -30.101 103.757 477.252
C -26.346 100.852 475.980
C -24.155 97.278 476.216
C -21.996 94.169 477.072
C -20.606 91.069 477.951
C -18.871 88.603 477.657
C -15.517 86.324 478.940
C -13.677 85.281 478.008
C -15.001 80.708 479.130
C -14.582 76.022 477.491
C -13.622 72.850 479.120
C -13.511 69.002 479.938
C -11.624 67.820 478.905
C -9.777 64.563 478.525
C -10.059 61.830 475.076
C -9.735 58.936 475.377
C -9.108 56.473 475.391
C -8.629 52.750 473.289
C -8.605 49.148 471.502
C -9.724 46.170 470.727
C -10.785 41.947 471.453
C -11.365 39.180 472.671
C -9.581 35.086 472.203
C -7.657 32.751 471.735
C -7.082 29.034 470.580
C -8.224 26.680 469.644
C -7.815 23.458 471.252
C -5.407 19.957 469.554
C -4.247 16.502 471.313
C -3.448 13.327 472.510
C -1.780 8.941 473.033
C -0.135 5.485 473.135
C -2.691 1.301 474.743
C -4.299 -1.327 476.643
C -3.984 -4.320 477.690
C -5.808 -7.567 480.672
C -6.991 -10.335 480.928
C -8.807 -12.625 480.864
C -10.817 -14.849 477.787
C -11.120 -17.273 474.800
C -10.809 -18.140 471.338
C -10.450 -20.145 467.678
C -6.730 -21.265 464.732
C -5.403 -22.906 461.671
C -5.066 -26.738 459.942
C -1.476 -28.814 460.073
C -0.348 -32.482 457.888
C 0.217 -33.822 455.731
C 0.818 -36.056 453.526
C 0.701 -38.473 451.910
C 2.845 -40.800 449.788
C 1.966 -44.226 448.130
C 2.883 -46.432 445.742
C 6.579 -50.116 447.107
C 9.983 -52.058 446.682
C 15.399 -53.662 447.668
C 16.482 -56.377 451.878
C 17.944 -58.917 454.085
C 19.803 -62.498 453.650
C 21.046 -64.361 455.576
C 23.089 -65.949 457.389
C 28.072 -67.543 455.842
C 29.934 -71.321 456.663
C 33.955 -71.098 460.253
C 35.121 -74.107 460.596
C 39.112 -76.000 462.755
C 43.375 -76.911 464.108
C 44.242 -80.428 465.907
C 44.364 -84.099 468.078
C 44.757 -87.500 469.478
C 45.400 -90.220 470.489
C 46.758 -93.109 469.729
C 46.886 -98.101 470.898
C 47.604 -102.057 471.596
C 52.158 -103.733 471.861
C 53.870 -106.671 471.791
C 55.311 -110.295 472.577
C 57.575 -112.488 471.781
C 60.394 -115.268 470.952
C 63.714 -116.257 470.833
C 65.771 -117.419 469.717
C 68.454 -120.429 469.105
C 71.041 -116.573 466.561
C 73.124 -117.748 464.177
C 74.352 -116.188 460.399
C 79.184 -118.909 459.253
C 81.912 -117.933 456.023
C 85.669 -114.804 456.341
C 88.662 -115.277 454.800
C 93.454 -114.814 454.947
C 96.290 -116.348 455.567
C 98.627 -119.564 454.537
C 102.493 -120.573 455.982
C 101.971 -125.017 454.538
C 103.651 -127.161 456.670
C 105.252 -130.507 458.119
C 105.271 -132.542 460.667
C 106.410 -135.663 462.091
C 106.387 -139.875 461.789
C 106.109 -142.912 464.732
C 104.692 -145.768 464.773
C 102.049 -148.965 465.967
C 102.322 -151.773 466.855
C 102.310 -154.864 466.018
C 102.916 -158.054 465.934
C 101.580 -161.312 466.366
C 100.869 -164.586 466.564
C 100.387 -167.854 466.943
C 98.900 -170.796 466.362
C 97.676 -173.898 466.442
C 96.396 -177.077 466.027
C 95.351 -180.164 466.147
C 94.103 -183.151 466.377
C 92.609 -186.079 466.667
C 91.764 -188.933 468.524
C 90.304 -191.368 470.470
C 88.809 -194.288 471.791
C 87.234 -197.396 472.244
C 85.724 -199.531 473.734
C 85.617 -202.499 476.477
C 83.700 -204.973 478.258
C 81.741 -207.334 480.157
C 79.817 -209.350 481.712
C 77.908 -211.760 483.429
C 76.038 -213.855 485.040
C 73.960 -214.570 487.901
C 72.208 -214.459 490.697
C 69.953 -214.074 492.779
C 67.053 -213.923 494.598
C 64.971 -215.508 497.476
C 62.497 -214.701 499.908
C 59.563 -214.061 501.909
C 57.038 -213.489 503.920
C 54.017 -212.571 506.061
C 52.199 -212.144 508.150
C 50.511 -210.533 510.460
C 48.849 -208.914 513.127
C 47.221 -206.014 514.690
C 46.043 -203.616 515.983
C 44.128 -200.867 517.482
C 42.690 -198.517 518.746
C 43.514 -195.451 521.452
C 43.264 -192.468 523.626
C 42.295 -189.058 523.450
C 41.408 -186.084 524.879
C 41.304 -183.181 525.755
C 41.961 -180.181 527.012
C 42.729 -176.687 526.350
C 43.218 -173.521 528.290
C 42.680 -170.078 529.025
C 44.512 -167.072 529.364
C 45.101 -164.063 531.126
C 46.206 -160.835 529.830
C 47.173 -157.413 529.510
C 48.619 -154.915 530.323
C 49.756 -151.879 530.792
C 52.080 -148.753 530.420
C 53.911 -146.245 528.606
C 55.990 -144.030 528.491
C 58.395 -141.952 527.234
C 59.325 -138.957 525.912
C 63.458 -138.247 524.730
C 66.869 -136.048 524.000
C 68.990 -135.988 521.014
C 71.244 -134.596 519.246
C 74.186 -134.419 517.112
C 76.927 -133.970 515.980
C 79.836 -133.854 514.073
C 81.860 -134.394 511.748
C 83.853 -134.228 508.861
C 87.456 -134.733 507.578
C 90.855 -134.761 505.883
C 92.696 -136.941 503.951
C 95.410 -139.593 502.945
C 97.383 -141.233 501.028
C 99.455 -142.549 498.619
C 101.679 -144.338 496.926
C 103.844 -146.754 496.153
C 105.534 -149.274 494.694
C 106.524 -151.718 492.731
C 109.403 -154.116 491.419
C 111.260 -155.970 489.222
C 111.721 -159.846 489.142
C 113.250 -163.459 489.216
C 112.710 -166.443 487.757
C 113.117 -169.557 486.268
C 113.279 -172.837 486.006
C 113.694 -176.246 486.057
C 113.884 -179.642 485.236
C 112.952 -182.737 485.205
C 112.277 -186.058 483.705
C 111.621 -189.432 484.754
C 111.938 -193.364 486.107
C 109.873 -196.165 487.785
C 108.225 -198.834 488.222
C 106.896 -201.704 489.390
C 105.102 -204.260 490.466
C 103.630 -206.699 493.051
C 102.073 -207.847 495.460
C 100.468 -208.949 497.856
C 98.464 -210.836 499.771
C 95.517 -213.037 500.651
C 93.917 -213.342 504.003
C 92.113 -215.145 506.389
C 89.350 -215.058 508.261
C 87.535 -215.332 511.690
C 84.433 -216.851 513.146
C 82.430 -217.773 515.379
C 80.155 -217.284 517.788
C 77.940 -216.528 520.180
C 74.716 -215.995 521.467
C 73.281 -215.200 524.506
C 71.635 -215.236 528.274
C 69.766 -213.728 529.959
C 67.053 -211.809 532.072
C 65.075 -210.677 534.009
C 62.803 -208.712 536.119
C 61.741 -206.701 538.425
C 60.364 -204.269 539.944
C 59.390 -201.333 541.040
C 58.672 -198.449 542.440
C 57.716 -195.106 543.457
C 56.684 -192.144 544.607
C 56.214 -189.134 545.510
C 57.676 -185.551 546.425
C 57.141 -182.301 547.094
C 56.572 -179.268 548.196
C 57.151 -176.549 549.724
C 58.178 -173.103 551.110
C 59.947 -170.650 550.310
C 61.133 -167.419 549.900
C 63.303 -164.832 549.859
C 64.719 -161.313 549.188
C 66.412 -158.515 548.698
C 69.967 -156.646 549.422
C 71.639 -154.449 549.022
C 74.502 -151.917 547.325
C 76.396 -149.700 546.531
C 78.599 -147.046 546.225
C 81.223 -144.983 545.884
C 83.684 -143.151 544.576
C 85.211 -141.264 542.180
C 87.370 -139.651 540.173
C 89.093 -138.121 537.916
C 91.550 -136.555 535.890
C 93.197 -134.821 533.583
C 95.419 -133.317 531.927
C 98.524 -132.439 530.235
C 100.326 -130.249 528.618
C 103.493 -129.951 527.122
C 106.244 -129.370 526.081
C 109.256 -127.472 524.131
C 113.547 -128.938 523.551
C 116.026 -126.652 521.706
C 117.432 -123.612 519.487
C 119.754 -120.425 518.902
C 121.954 -117.087 520.210
C 124.227 -114.595 518.376
C 126.626 -112.324 518.186
C 126.957 -109.294 519.204
C 128.729 -106.708 519.445
C 131.668 -103.805 520.082
C 132.001 -101.170 522.039
C 134.453 -98.389 523.517
C 134.710 -94.969 524.276
C 137.267 -93.156 525.849
C 138.102 -91.674 528.979
C 139.134 -87.062 529.919
C 138.976 -84.145 531.354
C 138.696 -81.965 533.344
C 138.471 -80.115 536.517
C 141.913 -78.999 538.147
C 145.711 -77.012 535.944
C 147.975 -75.291 535.398
C 149.780 -73.453 533.482
C 150.225 -71.510 531.785
C 153.057 -66.853 530.944
C 155.875 -64.215 530.135
C 157.571 -62.630 527.630
C 158.443 -62.157 523.547
C 159.530 -60.033 521.906
C 160.661 -56.905 521.383
C 160.794 -53.030 518.224
C 157.520 -50.456 518.780
C 156.544 -47.006 519.718
C 155.299 -44.845 522.842
C 155.028 -42.003 524.203
C 154.756 -39.867 526.134
C 154.678 -35.985 525.997
C 150.287 -34.031 527.917
C 148.152 -31.431 526.902
C 146.358 -29.442 527.330
C 146.318 -26.204 527.820
C 145.657 -23.111 528.514
C 145.485 -19.988 525.395
C 141.238 -18.068 524.482
C 140.712 -13.942 525.397
C 142.590 -9.720 525.924
C 144.444 -7.182 524.589
C 144.352 -3.645 528.017
C 145.127 0.076 528.936
C 145.202 4.300 529.305
C 144.592 7.809 526.642
C 144.788 11.459 527.428
C 146.409 15.466 526.616
C 145.233 18.135 523.314
C 146.315 21.367 523.797
C 149.138 25.401 525.326
C 150.325 28.091 524.385
C 149.406 31.189 524.426
C 148.576 33.177 520.668
C 149.009 35.147 518.545
C 150.292 36.650 516.390
C 153.693 37.637 516.323
C 156.391 39.049 516.625
C 158.803 42.193 515.874
C 162.582 42.791 514.609
C 165.135 43.669 513.085
C 168.440 43.107 513.717
C 172.199 44.487 513.317
C 175.218 46.017 516.375
C 177.206 47.669 517.117
C 181.599 46.934 517.488
C 185.552 47.797 518.212
C 186.672 49.966 515.722
C 189.745 50.734 513.827
C 191.088 52.720 510.248
C 193.448 51.033 508.184
C 194.393 51.476 503.985
C 196.737 53.564 501.680
C 198.123 52.884 499.577
C 199.238 54.133 496.897
C 199.561 55.994 493.607
C 202.395 54.614 490.519
C 203.738 53.493 486.719
C 206.068 56.704 484.790
C 207.663 57.590 480.915
C 208.621 59.960 478.175
C 207.664 62.238 474.877
C 208.659 63.570 470.835
C 209.947 66.326 469.083
C 211.628 68.453 467.237
C 213.307 72.201 465.152
C 215.460 73.546 461.863
C 216.638 73.375 459.543
C 219.343 72.332 456.093
C 222.337 71.282 455.550
C 225.374 72.454 453.475
C 228.109 72.708 450.355
C 230.393 73.839 447.142
C 233.343 74.378 447.057
C 238.677 74.578 447.484
C 240.685 73.052 446.234
C 243.795 71.671 446.446
C 246.904 71.270 444.686
C 251.247 71.663 444.628
C 254.185 69.277 441.306
C 255.582 66.162 439.316
C 256.216 65.053 434.869
C 258.657 66.609 431.218
C 260.028 65.303 428.020
C 262.153 64.220 425.672
C 264.859 62.866 423.979
C 267.472 63.060 420.815
C 271.351 62.881 419.121
C 273.143 62.164 418.266
C 275.029 62.262 415.328
C 276.041 62.631 412.180
C 278.089 62.840 409.270
C 281.879 59.578 408.388
C 285.806 56.866 407.436
C 286.143 54.468 408.019
C 287.589 52.139 408.403
C 288.842 48.427 409.008
C 289.290 45.039 407.649
C 288.994 41.269 407.551
C 291.649 38.939 406.844
C 294.901 35.592 408.335
C 296.878 33.476 407.032
C 297.714 29.978 408.885
C 300.287 28.405 407.919
C 302.360 27.400 407.884
C 306.460 27.792 407.883
C 309.813 26.273 407.440
N -42.646 -22.917 45.958
N -26.213 402.000 145.169
N 189.092 268.043 468.506
N 194.260 410.763 453.467
N 0.892 221.860 271.764
N -56.361 267.285 186.143
N 63.813 231.326 179.413
N -60.442 213.625 382.034
N -153.812 271.867 283.154
N -82.768 112.524 434.693
N -2.467 35.262 408.201
N 65.542 140.083 481.704
N 78.047 -177.654 511.244
