# Supplementary material for: Impact of DNA methylation on 3D genome structure
Source: Nat Commun. 2021 May 28;12:3243. doi: 10.1038/s41467-021-23142-8 (PMC8163762; doi:10.1038/s41467-021-23142-8)
Supplement: Supplementary file 7 — Supplementary Software 2 [file 41467_2021_23142_MOESM7_ESM.zip › Supplementary_Software2/test/output_pos/cartnucl_000000_000007.xyz]

2888
generated by Juergen Walther
C 0.000 0.000 0.000
C 0.007 -0.243 3.179
C -0.127 -0.637 6.687
C -0.631 -1.156 10.499
C -0.349 -0.790 13.752
C 0.389 -1.745 16.641
C 1.725 -1.359 19.577
C 2.216 -2.774 22.792
C 3.055 -3.626 25.929
C 3.773 -4.217 29.120
C 5.043 -5.961 31.679
C 5.823 -7.328 34.620
C 7.069 -8.852 37.457
C 7.843 -10.034 40.395
C 8.440 -11.388 43.285
C 8.910 -12.966 46.144
C 8.059 -13.597 49.488
C 6.851 -14.786 52.484
C 6.379 -16.162 55.708
C 6.748 -17.799 58.794
C 5.839 -19.110 61.347
C 4.372 -18.849 65.105
C 3.234 -20.521 68.085
C 1.940 -22.204 71.003
C 0.845 -23.900 73.474
C -0.255 -25.572 76.371
C -1.363 -27.208 78.936
C -4.144 -28.720 80.666
C -7.092 -29.877 81.598
C -9.590 -31.650 82.026
C -11.899 -34.119 82.587
C -14.387 -35.683 85.136
C -17.399 -37.576 85.298
C -20.054 -40.014 85.469
C -22.610 -42.054 85.701
C -25.510 -44.533 85.664
C -27.939 -45.875 86.049
C -30.965 -46.974 85.405
C -34.314 -47.979 84.883
C -37.106 -49.091 82.767
C -39.379 -49.846 81.015
C -42.118 -51.261 79.022
C -44.402 -52.278 77.309
C -47.790 -50.756 75.411
C -50.885 -50.394 73.416
C -52.137 -51.174 70.188
C -54.679 -51.584 67.943
C -56.533 -51.340 65.553
C -58.611 -50.271 63.198
C -59.092 -49.442 59.688
C -61.887 -48.392 57.427
C -63.893 -48.569 54.489
C -64.895 -46.530 51.778
C -67.451 -45.428 49.597
C -67.191 -44.410 46.102
C -67.918 -43.324 42.779
C -69.250 -41.600 40.720
C -70.525 -40.213 38.038
C -70.820 -37.827 34.952
C -69.683 -36.244 31.929
C -69.939 -34.101 29.790
C -69.038 -31.872 27.360
C -68.707 -31.045 24.075
C -67.033 -27.191 22.921
C -66.449 -23.866 20.553
C -63.312 -22.376 19.387
C -61.732 -20.437 17.416
C -59.245 -17.969 16.434
C -57.810 -15.484 15.563
C -55.515 -13.007 14.721
C -52.787 -11.516 14.355
C -49.805 -10.126 13.128
C -47.715 -6.883 13.079
C -45.461 -3.893 12.440
C -42.546 -2.603 13.748
C -40.127 -0.304 15.816
C -37.392 1.152 16.622
C -34.301 2.625 16.949
C -31.664 4.361 17.972
C -29.655 6.184 19.912
C -27.081 7.400 21.710
C -24.219 7.836 23.266
C -21.578 10.251 24.984
C -18.534 11.525 25.891
C -16.987 11.730 29.471
C -15.455 13.025 32.843
C -13.174 12.032 35.108
C -10.625 11.952 37.470
C -9.186 11.864 40.432
C -7.935 12.077 43.623
C -5.939 11.899 46.491
C -5.001 10.796 49.382
C -2.590 9.643 51.950
C -2.481 9.006 55.486
C -2.250 9.350 59.635
C -3.208 7.493 62.885
C -2.996 5.809 65.559
C -3.312 4.568 68.677
C -3.752 2.873 71.477
C -5.544 1.797 74.707
C -7.652 0.681 76.671
C -9.774 -0.483 78.588
C -11.260 -2.178 81.070
C -11.885 -5.019 83.486
C -15.161 -5.941 85.005
C -17.066 -7.343 87.575
C -19.371 -9.672 88.212
C -22.773 -10.788 89.733
C -24.197 -13.627 91.724
C -26.316 -15.201 93.420
C -29.154 -16.923 93.869
C -32.059 -18.573 94.061
C -34.084 -21.442 94.079
C -37.432 -22.200 94.455
C -41.193 -23.069 95.873
C -43.650 -24.475 95.104
C -46.816 -26.599 94.119
C -49.392 -28.086 93.793
C -52.481 -29.776 92.756
C -55.517 -30.240 91.729
C -58.051 -31.143 90.030
C -60.294 -31.706 87.703
C -62.744 -31.961 85.529
C -65.057 -32.497 82.793
C -67.372 -33.104 80.461
C -69.362 -33.206 77.986
C -71.170 -31.382 74.950
C -73.047 -31.580 72.170
C -75.248 -31.739 69.746
C -77.489 -30.709 67.752
C -79.767 -29.227 65.021
C -79.548 -27.507 62.417
C -80.079 -26.235 59.236
C -80.517 -23.966 56.774
C -80.866 -22.504 53.227
C -81.067 -20.777 50.415
C -81.662 -17.045 48.875
C -81.735 -15.357 46.656
C -80.500 -12.740 43.637
C -80.176 -10.911 41.253
C -80.389 -8.657 38.632
C -80.273 -6.035 36.542
C -79.226 -3.775 34.324
C -77.400 -2.642 31.676
C -75.700 -0.829 29.414
C -73.833 0.503 27.146
C -72.038 2.600 24.915
C -70.213 3.860 22.441
C -68.782 5.797 20.405
C -66.914 8.553 18.928
C -65.849 10.128 16.274
C -63.940 12.950 15.406
C -62.065 15.607 14.687
C -59.308 16.974 12.396
C -58.417 18.904 10.487
C -56.957 20.769 8.762
C -56.242 21.536 5.749
C -56.070 23.718 2.819
C -56.125 27.329 0.555
C -55.725 29.815 -1.623
C -55.142 32.612 -4.385
C -53.617 34.360 -7.380
C -53.223 37.384 -9.404
C -53.118 39.743 -11.848
C -52.251 40.958 -15.290
C -50.741 42.424 -18.096
C -48.647 44.655 -20.398
C -48.437 47.344 -22.893
C -47.624 50.461 -24.645
C -45.984 52.599 -26.732
C -44.590 55.016 -29.152
C -41.639 56.671 -30.451
C -38.527 58.678 -31.508
C -36.425 60.426 -33.717
C -34.873 61.592 -36.781
C -33.125 63.040 -39.379
C -31.085 64.243 -42.245
C -28.630 65.352 -44.916
C -27.020 66.982 -47.449
C -25.155 67.861 -49.551
C -23.096 68.908 -51.880
C -20.476 70.334 -53.686
C -18.430 73.351 -55.451
C -15.202 73.361 -56.577
C -12.346 74.654 -58.174
C -8.924 74.880 -57.926
C -6.155 76.331 -58.642
C -2.894 77.350 -59.510
C -0.366 78.695 -61.060
C 2.411 79.861 -62.298
C 5.558 80.219 -63.236
C 9.393 79.523 -62.270
C 12.473 81.061 -62.740
C 14.803 79.841 -64.005
C 17.859 81.642 -63.626
C 20.785 82.653 -65.278
C 24.049 83.443 -64.884
C 26.819 85.654 -64.975
C 30.164 86.013 -64.211
C 33.548 86.334 -62.947
C 36.837 86.823 -62.237
C 40.201 86.310 -60.504
C 43.355 86.408 -59.379
C 46.982 85.970 -59.203
C 50.051 85.716 -57.521
C 52.705 86.548 -56.001
C 54.983 87.387 -53.944
C 58.035 86.218 -51.365
C 61.737 86.658 -50.731
C 63.141 88.387 -47.279
C 65.077 88.440 -44.821
C 67.654 88.305 -42.110
C 69.308 90.829 -40.104
C 71.431 91.089 -37.455
C 73.467 92.426 -35.343
C 76.151 93.285 -33.411
C 78.682 94.267 -31.446
C 81.721 94.045 -29.298
C 84.404 95.326 -28.322
C 86.845 96.349 -26.339
C 89.609 97.441 -24.021
C 92.449 97.617 -21.778
C 94.290 97.848 -18.270
C 96.775 98.711 -16.333
C 97.297 99.272 -12.292
C 99.957 99.906 -10.276
C 102.369 100.700 -8.386
C 104.533 102.124 -6.162
C 107.386 103.604 -4.221
C 109.151 104.265 -1.673
C 112.004 104.474 0.739
C 114.223 105.220 3.031
C 116.462 106.123 5.551
C 118.480 107.245 8.019
C 120.404 108.812 10.490
C 122.271 109.438 13.708
C 124.645 111.168 15.387
C 126.019 111.103 18.317
C 129.410 112.412 20.580
C 131.604 113.580 22.839
C 132.930 114.148 25.663
C 134.498 114.989 28.265
C 136.078 116.888 31.518
C 137.544 118.689 34.215
C 139.122 120.766 36.004
C 140.274 122.714 37.541
C 141.938 125.177 38.714
C 143.238 127.004 41.045
C 144.677 128.984 43.542
C 145.781 130.482 46.305
C 146.315 132.853 47.990
C 147.746 135.894 49.830
C 148.887 137.365 52.659
C 150.272 138.828 55.570
C 151.585 139.998 58.435
C 153.072 141.026 62.001
C 153.760 143.828 64.791
C 155.102 145.283 67.926
C 156.103 146.384 70.694
C 156.730 147.586 73.662
C 158.575 148.852 76.323
C 159.185 151.081 79.548
C 158.785 153.275 82.619
C 157.222 155.170 86.360
C 157.737 156.230 89.162
C 158.461 156.875 91.902
C 158.753 157.661 95.059
C 159.068 158.495 98.209
C 160.009 159.329 101.346
C 160.765 160.497 104.557
C 161.820 161.709 107.776
C 162.610 161.012 110.590
C 161.175 163.114 113.851
C 161.410 164.251 117.441
C 161.185 165.396 120.907
C 162.565 167.112 123.815
C 165.123 167.909 126.754
C 168.113 167.330 129.748
C 170.445 167.082 132.149
C 172.293 166.760 134.865
C 174.817 166.193 137.303
C 176.442 165.084 139.815
C 178.449 165.068 142.480
C 179.923 164.662 145.124
C 179.539 163.336 149.519
C 181.206 163.522 152.282
C 183.101 163.338 154.914
C 184.051 164.879 157.965
C 185.284 165.820 160.941
C 186.769 166.730 163.773
C 186.882 167.625 166.996
C 187.626 168.822 170.019
C 188.086 169.714 173.323
C 188.964 170.814 176.264
C 189.724 172.125 179.135
C 190.329 173.644 182.001
C 192.229 175.821 183.990
C 193.575 178.450 185.758
C 194.771 180.703 188.208
C 195.504 182.410 191.189
C 196.407 184.722 192.893
C 199.361 187.026 194.414
C 200.329 189.860 196.415
C 201.284 192.795 198.283
C 201.896 195.429 199.977
C 202.802 198.204 201.945
C 203.521 200.849 203.671
C 204.155 204.398 203.758
C 204.567 207.599 203.058
C 204.103 210.614 202.551
C 203.178 213.913 202.539
C 204.242 217.560 203.378
C 203.632 220.938 202.427
C 202.552 224.345 201.928
C 201.779 227.480 201.364
C 200.588 231.021 200.592
C 200.395 233.734 199.919
C 199.842 236.403 198.089
C 199.508 239.309 196.102
C 197.938 241.284 193.430
C 196.750 242.800 191.172
C 195.027 244.944 188.741
C 193.676 246.626 186.613
C 194.296 247.694 182.628
C 193.944 249.138 179.240
C 191.554 249.369 176.626
C 190.357 250.726 173.728
C 189.389 251.152 170.884
C 189.094 251.311 167.583
C 187.523 249.979 164.583
C 187.433 250.725 160.915
C 185.837 251.302 157.784
C 185.780 249.989 154.500
C 185.728 250.554 151.009
C 184.141 248.560 148.396
C 182.934 247.341 145.265
C 183.143 246.681 142.348
C 182.691 245.940 139.189
C 182.488 243.767 135.942
C 181.427 240.968 133.949
C 181.653 239.233 131.463
C 181.499 236.471 129.456
C 179.895 234.603 127.106
C 181.583 230.819 125.756
C 182.336 227.722 123.141
C 181.973 224.113 123.661
C 181.757 221.156 122.498
C 182.370 217.573 122.338
C 183.298 214.818 121.599
C 184.049 211.425 121.411
C 184.296 208.411 122.218
C 183.856 204.953 122.643
C 185.725 201.579 122.544
C 186.991 198.010 122.254
C 188.139 195.557 124.385
C 190.624 193.199 126.302
C 191.606 190.614 127.917
C 192.211 187.579 129.419
C 193.559 184.993 131.002
C 195.705 183.161 132.781
C 197.193 181.182 135.062
C 197.891 179.323 137.681
C 200.185 176.609 139.452
C 201.032 173.925 141.399
C 203.166 173.909 144.669
C 205.963 173.235 147.337
C 206.210 172.849 150.670
C 207.125 171.796 153.854
C 208.669 171.802 156.765
C 210.622 171.868 159.589
C 211.917 171.468 162.814
C 212.785 172.383 165.791
C 213.084 172.094 169.474
C 214.894 173.613 172.182
C 217.788 174.722 174.972
C 218.758 177.615 177.341
C 219.222 179.322 179.969
C 220.414 181.345 182.387
C 221.096 183.598 184.704
C 222.805 186.691 186.224
C 223.731 189.597 186.717
C 224.595 192.523 187.189
C 225.300 195.457 188.651
C 224.940 198.339 191.073
C 225.975 201.868 190.469
C 227.042 204.991 191.613
C 226.268 208.238 191.596
C 227.191 211.969 190.997
C 226.731 215.306 192.641
C 227.153 218.375 193.137
C 226.815 221.629 192.415
C 226.377 224.803 191.450
C 224.746 227.913 191.412
C 225.175 231.001 189.928
C 226.290 234.833 188.938
C 225.306 237.193 187.499
C 223.816 240.407 185.778
C 223.088 243.058 184.597
C 221.864 245.957 182.710
C 221.526 248.151 180.351
C 220.322 249.964 178.031
C 218.894 251.149 175.325
C 217.834 252.376 172.468
C 216.176 253.455 169.433
C 214.728 254.715 166.698
C 213.484 255.404 163.856
C 213.237 254.705 159.950
C 211.699 255.251 157.013
C 210.493 256.148 154.100
C 210.439 256.581 150.958
C 210.246 256.532 147.111
C 209.757 254.503 144.780
C 208.734 253.084 141.787
C 208.883 251.304 138.921
C 207.720 249.513 135.715
C 207.194 247.725 132.984
C 209.041 245.593 130.035
C 208.844 243.941 127.797
C 208.517 240.504 125.437
C 208.228 238.413 123.273
C 208.213 236.416 120.444
C 208.739 234.155 118.022
C 208.712 231.340 116.233
C 207.416 228.396 115.101
C 206.893 225.314 113.869
C 205.979 222.365 112.935
C 205.662 219.067 111.664
C 204.570 216.115 110.595
C 204.344 213.250 109.299
C 204.980 209.803 108.306
C 204.167 207.194 106.520
C 205.238 203.896 105.934
C 205.454 200.263 104.833
C 206.434 196.918 103.153
C 209.017 194.090 101.759
C 210.287 191.932 99.462
C 211.641 189.447 97.558
C 211.878 186.325 95.784
C 213.015 183.923 94.334
C 216.432 182.176 92.597
C 217.922 180.193 90.854
C 219.161 177.972 88.875
C 220.661 174.423 88.088
C 221.461 171.287 85.526
C 222.646 168.654 83.769
C 224.461 166.653 81.985
C 225.776 163.585 80.792
C 226.895 160.894 79.301
C 228.840 159.320 77.347
C 231.236 157.452 76.405
C 232.187 154.531 75.155
C 234.742 151.850 73.903
C 236.538 149.194 74.995
C 238.467 146.278 75.662
C 239.365 144.122 76.802
C 241.069 141.371 77.926
C 242.615 139.602 79.165
C 243.899 136.961 80.284
C 245.404 133.887 80.178
C 247.670 131.052 79.303
C 249.326 127.900 79.281
C 249.987 124.714 80.376
C 251.783 121.610 82.141
C 252.410 118.045 83.295
C 254.857 115.699 84.353
C 256.034 112.239 83.578
C 258.025 109.408 84.157
C 259.523 106.363 84.039
C 260.261 102.973 84.597
C 262.592 100.462 84.764
C 265.263 98.455 86.438
C 267.550 96.411 85.540
C 268.846 93.167 85.830
C 270.590 90.625 85.061
C 271.809 87.058 84.462
C 273.759 83.881 85.313
C 275.642 80.553 85.754
C 277.231 77.926 84.744
C 279.523 74.407 85.220
C 281.507 72.034 84.566
C 283.160 68.835 83.665
C 284.802 66.048 82.123
C 286.213 62.995 81.423
C 288.463 60.701 80.337
C 291.097 57.406 79.368
C 291.366 54.863 77.906
C 292.367 51.662 77.347
C 293.680 48.781 76.525
C 294.230 45.638 75.649
C 295.597 42.525 75.496
C 296.922 38.951 74.142
C 298.212 36.020 71.609
C 298.634 32.596 71.426
C 299.567 29.061 71.324
C 299.819 26.260 70.038
C 300.463 22.933 69.657
C 301.484 20.100 67.594
C 301.823 16.971 66.997
C 303.151 13.830 66.024
C 304.417 10.484 65.237
C 304.526 6.717 64.466
C 306.265 2.902 63.988
C 306.047 -0.452 63.555
C 305.514 -3.981 63.219
C 307.326 -7.070 62.211
C 307.445 -10.045 62.005
C 306.183 -13.330 60.821
C 305.093 -15.960 60.707
C 303.777 -18.935 60.252
C 302.386 -21.571 60.179
C 301.434 -24.809 60.091
C 300.568 -27.988 59.898
C 300.760 -31.054 60.333
C 299.795 -34.213 60.604
C 299.361 -37.478 59.969
C 298.134 -40.625 60.165
C 296.510 -43.664 60.533
C 295.979 -46.906 60.804
C 296.235 -49.946 61.067
C 294.045 -52.317 61.891
C 293.324 -55.594 62.706
C 291.921 -59.017 63.838
C 290.164 -61.375 63.781
C 289.327 -64.409 62.459
C 288.250 -67.070 63.281
C 288.124 -70.298 64.639
C 289.525 -73.703 66.086
C 288.284 -77.145 66.663
C 286.817 -79.541 68.516
C 285.129 -82.180 69.532
C 284.792 -85.706 70.687
C 283.207 -89.131 70.220
C 282.687 -92.080 70.965
C 281.326 -95.787 70.491
C 280.044 -98.050 70.455
C 278.196 -100.926 70.895
C 277.540 -104.313 71.053
C 277.283 -107.674 70.460
C 277.096 -111.463 71.282
C 276.949 -114.748 72.085
C 276.832 -117.352 73.407
C 277.699 -120.980 73.056
C 277.774 -123.721 73.474
C 277.732 -127.180 73.607
C 277.657 -130.675 73.896
C 277.741 -134.133 73.361
C 278.904 -137.140 75.183
C 279.810 -139.988 75.954
C 280.571 -143.206 77.186
C 281.973 -146.333 78.146
C 284.100 -149.079 78.468
C 285.763 -152.402 78.092
C 287.172 -155.430 78.220
C 288.871 -158.176 79.137
C 290.333 -160.957 80.413
C 292.654 -163.424 80.400
C 294.839 -166.484 81.111
C 295.758 -169.948 81.212
C 296.930 -173.161 81.296
C 298.441 -176.042 81.012
C 298.538 -179.856 79.746
C 299.420 -182.629 79.046
C 300.157 -185.423 77.692
C 300.472 -189.494 79.377
C 301.297 -192.196 78.905
C 300.635 -195.147 76.759
C 301.715 -198.740 76.562
C 302.380 -202.276 76.658
C 302.888 -205.262 76.209
C 303.364 -208.561 74.539
C 303.917 -211.762 73.800
C 304.067 -214.958 73.264
C 305.235 -218.208 73.122
C 305.646 -221.625 71.653
C 306.680 -224.374 70.283
C 305.893 -227.674 70.509
C 306.744 -230.575 70.214
C 307.592 -233.547 69.245
C 309.697 -236.349 69.144
C 312.711 -238.435 68.916
C 313.656 -241.404 69.598
C 315.308 -244.651 70.557
C 317.764 -246.965 71.003
C 320.749 -249.437 71.548
C 323.499 -251.160 71.690
C 324.934 -254.373 72.134
C 326.828 -257.130 72.415
C 328.851 -259.724 72.900
C 330.066 -262.785 72.306
C 331.502 -265.794 72.405
C 333.011 -268.874 72.010
C 334.552 -271.744 72.168
C 335.871 -274.700 72.407
C 336.975 -277.799 72.676
C 338.286 -280.445 74.568
C 338.868 -283.261 76.461
C 339.851 -286.403 77.753
C 341.014 -289.690 78.184
C 341.393 -292.318 79.603
C 343.187 -294.543 82.462
C 343.508 -297.713 84.142
C 343.705 -300.841 85.929
C 343.712 -303.692 87.361
C 343.999 -306.808 88.975
C 344.094 -309.677 90.474
C 342.900 -311.818 93.120
C 341.329 -313.155 95.698
C 339.299 -314.641 97.498
C 337.035 -316.744 98.978
C 336.473 -319.481 101.685
C 333.948 -320.855 103.787
C 331.283 -322.660 105.419
C 328.942 -324.212 107.110
C 325.999 -325.897 108.858
C 324.232 -327.035 110.711
C 321.662 -327.282 112.738
C 319.063 -327.522 115.123
C 315.673 -326.813 116.352
C 312.983 -326.104 117.386
C 309.517 -325.705 118.528
C 306.691 -325.217 119.508
C 304.702 -322.656 122.133
C 302.112 -320.911 124.115
C 298.985 -319.292 123.665
C 296.055 -317.985 124.837
C 293.765 -316.127 125.552
C 291.874 -313.665 126.723
C 289.909 -310.695 125.977
C 287.708 -308.275 127.799
C 284.746 -306.360 128.299
C 283.743 -302.991 128.688
C 281.743 -300.596 130.352
C 280.271 -297.531 129.027
C 278.454 -294.481 128.645
C 277.511 -291.763 129.487
C 276.004 -288.887 129.927
C 275.324 -285.043 129.658
C 274.922 -281.913 127.934
C 274.715 -278.880 127.939
C 274.954 -275.648 126.851
C 273.536 -272.869 125.493
C 275.930 -269.306 124.738
C 276.698 -265.282 124.279
C 278.414 -263.549 121.545
C 279.109 -260.871 119.968
C 281.197 -258.498 118.164
C 282.838 -256.135 117.320
C 284.922 -253.838 115.740
C 286.938 -252.616 113.681
C 288.478 -250.910 111.026
C 291.415 -248.557 110.174
C 293.912 -246.011 108.865
C 296.959 -246.057 107.258
C 300.837 -245.829 106.689
C 303.577 -245.411 105.085
C 306.201 -244.678 102.986
C 309.194 -244.189 101.638
C 312.504 -244.212 101.229
C 315.646 -244.622 100.092
C 318.317 -245.468 98.374
C 322.154 -244.933 97.506
C 325.003 -244.732 95.622
C 328.157 -247.029 95.785
C 331.820 -248.371 96.206
C 333.801 -250.727 94.847
C 336.517 -252.478 93.568
C 339.054 -254.578 93.488
C 341.820 -256.596 93.754
C 344.523 -258.729 93.128
C 346.162 -261.516 93.148
C 348.303 -264.198 91.751
C 350.212 -267.023 92.887
C 353.151 -269.529 94.460
C 353.623 -273.024 96.037
C 354.417 -276.065 96.423
C 355.492 -279.045 97.579
C 356.034 -282.146 98.577
C 356.540 -285.003 101.102
C 356.064 -287.036 103.380
C 355.523 -289.072 105.637
C 355.342 -291.912 107.411
C 354.871 -295.605 108.070
C 353.645 -297.141 111.237
C 353.484 -299.799 113.497
C 351.353 -301.848 115.047
C 349.951 -303.524 118.266
C 348.812 -306.894 119.446
C 347.891 -309.091 121.488
C 345.734 -310.536 123.605
C 343.425 -311.754 125.699
C 340.723 -313.810 126.596
C 338.838 -314.461 129.415
C 337.338 -315.866 132.977
C 334.791 -316.287 134.369
C 331.327 -317.065 136.073
C 328.952 -317.833 137.723
C 325.752 -318.257 139.470
C 323.311 -317.773 141.542
C 320.437 -317.198 142.779
C 317.513 -315.965 143.614
C 314.765 -314.594 144.781
C 311.564 -313.067 145.520
C 308.576 -311.860 146.402
C 305.958 -310.198 147.097
C 304.220 -306.734 147.987
C 301.410 -304.947 148.432
C 298.686 -303.350 149.313
C 296.918 -301.149 150.758
C 294.935 -298.120 152.076
C 294.421 -295.119 151.354
C 292.902 -292.033 150.917
C 292.475 -288.685 150.986
C 290.929 -285.224 150.301
C 290.077 -282.059 149.862
C 291.022 -278.221 150.878
C 290.586 -275.486 150.556
C 290.849 -271.589 149.060
C 290.591 -268.658 148.370
C 290.167 -265.227 148.177
C 290.461 -261.888 148.024
C 290.924 -258.780 146.905
C 290.838 -256.267 144.601
C 291.334 -253.497 142.766
C 291.626 -251.090 140.638
C 292.358 -248.132 138.819
C 292.456 -245.639 136.624
C 293.034 -242.913 135.149
C 294.670 -239.966 133.768
C 294.461 -237.082 132.252
C 296.540 -234.492 131.100
C 298.722 -231.570 128.966
C 299.818 -229.434 126.498
C 301.787 -226.375 125.596
C 303.707 -224.680 123.773
C 305.543 -222.423 122.428
C 306.438 -219.649 120.252
C 307.787 -217.221 118.425
C 308.370 -215.186 115.684
C 310.451 -212.415 114.422
C 311.198 -209.940 113.160
C 312.522 -208.345 110.693
C 312.897 -205.407 108.650
C 313.978 -203.091 106.371
C 313.982 -200.789 104.018
C 314.715 -198.149 102.194
C 315.286 -195.259 100.477
C 315.771 -192.564 98.994
C 313.817 -190.262 97.170
C 313.183 -187.473 95.340
C 311.946 -184.487 93.852
C 312.364 -182.074 91.528
C 313.418 -179.473 88.999
C 313.034 -176.858 86.638
C 314.029 -174.789 83.962
C 315.485 -172.982 81.510
C 316.421 -170.300 80.079
C 316.657 -167.864 78.700
C 316.518 -165.471 76.377
C 316.225 -163.279 73.387
C 316.614 -160.252 72.275
C 318.104 -158.201 69.794
C 319.185 -155.802 67.709
C 320.360 -153.290 65.876
C 320.895 -151.578 63.051
C 321.992 -149.597 60.602
C 322.665 -147.575 57.885
C 323.739 -145.512 55.600
C 324.960 -143.642 53.244
C 326.301 -141.953 50.746
C 328.875 -139.997 49.384
C 331.639 -138.722 47.777
C 333.934 -137.049 45.669
C 335.488 -135.252 43.081
C 337.783 -134.254 41.409
C 340.970 -131.817 40.906
C 343.732 -130.750 38.857
C 346.594 -129.802 36.874
C 349.055 -129.125 34.959
C 351.742 -128.108 32.924
C 354.254 -127.335 31.033
C 357.705 -127.855 30.122
C 360.825 -128.902 29.846
C 363.384 -130.440 29.039
C 365.950 -132.121 27.513
C 369.598 -131.905 26.180
C 372.464 -133.921 25.540
C 375.109 -136.035 24.292
C 377.648 -137.876 23.339
C 380.394 -140.273 22.212
C 382.814 -141.616 21.773
C 385.153 -143.896 22.098
C 387.814 -146.173 22.582
C 389.177 -149.509 23.303
C 390.252 -152.178 24.032
C 391.678 -155.537 24.429
C 392.818 -158.302 24.919
C 394.435 -160.489 28.082
C 395.914 -163.169 30.158
C 395.354 -166.573 30.994
C 396.345 -169.578 32.284
C 396.593 -172.102 33.949
C 396.934 -174.309 36.403
C 395.359 -176.859 38.466
C 396.352 -179.301 41.126
C 396.493 -182.513 42.660
C 395.613 -184.094 45.698
C 396.441 -186.349 48.294
C 394.228 -188.490 50.254
C 392.924 -190.877 52.566
C 392.708 -192.236 55.229
C 392.160 -194.212 57.785
C 390.441 -195.628 61.002
C 387.669 -196.770 62.987
C 386.453 -197.545 65.663
C 384.104 -198.023 68.100
C 381.971 -200.059 69.798
C 379.430 -198.460 72.957
C 377.228 -198.511 76.443
C 373.782 -197.413 77.021
C 371.148 -197.384 78.811
C 368.208 -195.957 80.414
C 366.206 -194.876 82.367
C 363.500 -193.417 83.998
C 360.820 -191.866 84.455
C 357.484 -190.926 85.022
C 355.266 -188.578 87.131
C 352.632 -186.739 89.158
C 350.712 -183.898 88.817
C 349.472 -180.202 89.282
C 347.413 -177.750 89.316
C 344.799 -175.515 89.399
C 342.900 -172.805 89.641
C 342.000 -169.602 89.877
C 340.635 -166.556 89.429
C 339.008 -163.943 88.278
C 337.381 -160.373 88.881
C 335.142 -157.798 88.614
C 335.721 -154.266 87.053
C 336.053 -150.393 86.521
C 335.484 -148.136 84.092
C 334.617 -145.266 82.332
C 334.998 -142.396 80.759
C 335.617 -139.286 79.441
C 335.496 -136.298 77.624
C 336.397 -134.167 75.365
C 335.903 -131.695 72.649
C 337.776 -129.191 70.878
C 339.738 -125.700 69.716
C 342.519 -124.433 67.352
C 343.992 -123.047 64.915
C 346.082 -121.327 62.905
C 348.169 -120.119 60.649
C 351.530 -118.853 59.270
C 354.489 -118.725 58.387
C 357.440 -118.662 57.485
C 360.233 -118.140 55.705
C 362.428 -117.842 52.640
C 366.100 -118.460 52.490
C 369.250 -117.907 51.085
C 371.835 -119.461 49.654
C 375.640 -120.219 49.379
C 378.278 -120.588 46.740
C 381.166 -120.886 45.552
C 384.014 -122.528 44.903
C 386.771 -124.362 44.426
C 388.868 -126.534 42.632
C 391.971 -127.994 43.031
C 395.988 -128.868 43.132
C 397.827 -131.152 43.030
C 400.243 -134.235 42.624
C 402.427 -136.260 42.346
C 404.692 -139.148 42.308
C 406.749 -141.436 43.321
C 408.089 -144.241 43.994
C 408.807 -147.256 45.072
C 409.736 -150.094 46.441
C 410.292 -153.445 47.702
C 411.072 -156.513 48.768
C 411.437 -159.323 50.208
C 411.087 -161.595 53.452
C 411.208 -164.640 54.869
C 411.783 -167.523 56.317
C 412.457 -169.535 58.674
C 412.710 -171.925 61.686
C 410.907 -173.061 63.977
C 409.489 -175.169 66.336
C 408.236 -176.213 69.293
C 406.445 -178.441 71.874
C 404.883 -179.912 74.390
C 404.052 -179.620 78.374
C 402.704 -180.594 80.614
C 399.710 -181.209 83.468
C 397.922 -182.079 85.744
C 396.400 -183.160 88.661
C 394.834 -183.517 91.607
C 392.471 -183.755 93.948
C 389.382 -184.525 95.172
C 386.512 -184.732 96.907
C 383.563 -185.097 98.163
C 380.591 -185.107 100.102
C 377.578 -185.684 101.379
C 375.035 -185.768 103.242
C 372.311 -184.853 105.480
C 369.795 -185.742 107.362
C 367.351 -184.304 109.440
C 364.377 -183.676 111.018
C 361.916 -183.533 112.857
C 359.225 -184.188 115.123
C 357.171 -184.322 116.729
C 354.696 -185.613 118.771
C 353.322 -186.382 121.447
C 351.740 -186.939 124.084
C 348.627 -188.128 125.700
C 346.632 -190.117 128.656
C 344.808 -191.560 131.325
C 342.361 -191.770 133.661
C 341.533 -191.406 136.663
C 341.545 -191.979 139.831
C 340.415 -192.440 142.920
C 338.477 -191.973 145.866
C 337.215 -190.982 148.360
C 334.889 -190.955 150.391
C 333.004 -190.965 153.435
C 331.237 -192.229 156.125
C 329.531 -191.508 159.335
C 327.135 -191.429 162.190
C 326.638 -190.202 165.811
C 326.585 -190.215 169.937
C 325.871 -190.794 172.901
C 324.642 -190.600 175.507
C 323.783 -191.650 178.547
C 322.988 -193.959 181.679
C 323.631 -195.126 184.981
C 323.483 -195.641 188.288
C 323.830 -196.575 191.731
C 326.507 -196.898 194.320
C 329.367 -197.262 196.431
C 331.598 -197.426 198.828
C 333.692 -197.668 201.403
C 336.178 -197.125 203.693
C 339.546 -197.472 204.889
C 341.571 -197.302 207.611
C 343.955 -197.837 209.941
C 346.431 -197.695 212.163
C 348.625 -198.235 214.682
C 350.999 -198.714 217.187
C 352.125 -200.028 220.572
C 353.808 -201.272 223.028
C 355.902 -201.497 225.659
C 358.501 -201.888 228.204
C 361.467 -201.608 230.602
C 364.096 -202.258 232.526
C 366.194 -202.680 235.539
C 367.441 -203.075 237.975
C 367.594 -202.655 241.314
C 371.219 -202.255 242.466
C 372.729 -202.557 245.587
C 375.226 -203.182 248.302
C 377.050 -204.058 251.001
C 379.990 -204.009 253.163
C 380.720 -205.862 256.327
C 382.604 -206.682 259.386
C 383.811 -208.104 262.208
C 384.194 -210.325 265.222
C 385.619 -211.841 267.877
C 387.758 -212.982 269.858
C 389.230 -214.659 272.513
C 390.857 -215.427 275.384
C 391.977 -217.591 278.273
C 393.966 -218.509 280.370
C 396.026 -219.239 283.300
C 398.784 -220.116 285.143
C 402.296 -221.667 287.161
C 404.716 -221.601 289.058
C 406.412 -222.285 292.364
C 409.453 -223.032 294.246
C 411.839 -223.939 296.445
C 414.268 -224.444 298.972
C 417.535 -225.718 301.407
C 419.949 -226.636 303.832
C 422.974 -226.169 305.698
C 426.180 -227.416 306.812
C 429.065 -225.634 308.770
C 432.417 -224.837 309.629
C 435.060 -223.378 310.579
C 437.872 -222.702 312.500
C 440.071 -220.425 313.459
C 442.222 -218.022 315.261
C 445.038 -216.532 315.526
C 447.499 -214.734 317.058
C 449.898 -212.177 317.184
C 453.077 -211.253 317.702
C 455.569 -210.114 319.354
C 458.177 -208.857 318.441
C 461.277 -207.614 319.188
C 464.179 -205.909 319.447
C 466.773 -203.749 319.345
C 469.476 -202.018 318.963
C 471.956 -200.514 318.254
C 474.380 -198.744 316.092
C 476.552 -196.741 314.561
C 479.368 -195.032 314.290
C 482.676 -193.078 314.510
C 485.590 -191.301 314.945
C 489.298 -191.164 317.700
C 492.350 -189.775 317.280
C 494.962 -188.227 317.762
C 498.868 -187.421 318.355
C 501.910 -186.161 318.092
C 505.243 -184.870 318.073
C 508.166 -183.367 316.633
C 510.694 -179.605 316.437
C 513.336 -177.476 315.520
C 516.231 -176.722 315.497
C 519.448 -174.986 316.549
C 522.627 -173.680 316.374
C 525.464 -172.028 316.995
C 528.849 -172.331 316.483
C 532.224 -171.602 316.956
C 535.360 -170.305 317.158
C 538.263 -168.857 317.425
C 541.292 -167.343 319.825
C 544.688 -166.983 320.163
C 547.787 -166.277 320.955
C 551.647 -164.820 322.155
C 554.966 -164.577 323.211
C 557.562 -165.557 323.564
C 560.435 -165.307 325.061
C 563.957 -165.541 324.718
C 567.304 -165.549 324.979
C 570.588 -165.741 325.456
C 573.796 -164.980 324.877
C 577.117 -164.872 324.596
C 580.502 -164.266 324.282
C 583.760 -164.202 324.169
C 586.988 -164.251 323.832
C 590.233 -164.359 323.243
C 593.310 -166.044 323.258
C 596.167 -167.834 322.564
C 599.464 -168.972 321.974
C 602.913 -169.231 321.360
C 605.472 -170.581 320.530
C 608.496 -173.156 321.287
C 611.513 -174.771 320.166
C 614.440 -176.511 318.972
C 617.008 -177.926 317.712
C 619.957 -179.481 316.581
C 622.589 -180.949 315.396
C 624.030 -183.736 313.617
C 624.585 -186.509 311.913
C 624.982 -188.577 309.647
C 625.772 -190.361 306.831
C 628.048 -193.119 305.298
C 628.124 -195.557 302.703
C 628.467 -197.548 299.713
C 628.758 -199.552 297.135
C 628.868 -201.698 293.982
C 629.100 -203.781 292.123
C 628.175 -206.152 290.049
C 627.254 -208.880 287.998
C 625.036 -210.577 285.609
C 623.154 -211.982 283.794
C 621.160 -213.603 281.173
C 619.397 -214.973 279.124
C 616.381 -217.855 279.038
C 613.723 -220.185 277.947
C 610.731 -220.182 276.038
C 608.222 -221.759 274.337
C 605.526 -222.792 273.406
C 602.540 -224.220 273.176
C 598.940 -223.761 272.906
C 595.882 -225.878 272.470
C 592.786 -226.793 270.966
C 589.404 -227.322 271.858
C 586.457 -229.255 271.561
C 582.980 -228.153 271.690
C 579.412 -228.034 271.631
C 576.655 -229.003 272.300
C 573.451 -229.653 272.519
C 569.774 -229.486 273.846
C 566.748 -227.838 274.874
C 564.027 -227.874 276.229
C 561.278 -226.766 277.932
C 558.073 -225.624 277.959
C 556.140 -224.541 281.711
C 553.018 -223.980 284.345
C 552.183 -221.031 286.353
C 550.105 -219.374 288.107
C 548.971 -217.294 290.869
C 547.690 -216.228 293.362
C 546.637 -214.370 296.111
C 546.441 -212.048 298.200
C 545.547 -209.202 300.054
C 544.923 -207.945 303.648
C 543.878 -206.298 306.907
C 545.326 -204.276 309.292
C 547.027 -203.164 312.652
C 547.919 -201.189 315.009
C 548.447 -198.740 317.366
C 549.424 -196.982 320.006
C 551.070 -196.109 322.773
C 552.912 -194.538 325.112
C 554.854 -192.459 326.758
C 556.247 -191.058 330.201
C 557.362 -188.789 332.507
C 560.932 -188.503 334.063
C 563.952 -188.401 336.565
C 566.878 -186.773 336.903
C 569.655 -185.121 338.184
C 572.730 -184.682 339.281
C 575.873 -184.552 340.658
C 579.020 -183.550 341.814
C 582.246 -183.335 341.810
C 585.531 -181.647 342.115
C 589.005 -182.500 342.458
C 592.750 -183.640 343.895
C 596.116 -185.132 342.726
C 599.166 -185.400 341.915
C 602.358 -186.389 341.470
C 605.378 -187.299 340.489
C 608.278 -189.726 339.785
C 609.960 -192.046 338.630
C 611.609 -194.356 337.414
C 614.097 -196.136 336.041
C 617.097 -196.852 333.854
C 618.037 -200.160 332.417
C 620.414 -202.418 331.212
C 621.230 -204.253 328.545
C 622.207 -207.636 326.893
C 624.632 -208.964 324.361
C 626.214 -211.114 322.713
C 626.536 -213.514 320.399
C 626.584 -215.912 318.066
C 627.072 -217.182 314.828
C 626.895 -220.239 313.232
C 627.615 -223.976 311.675
C 626.805 -225.715 309.455
C 625.868 -227.891 306.310
C 625.462 -229.860 304.094
C 624.355 -232.041 301.358
C 622.867 -234.439 299.769
C 621.022 -236.070 297.754
C 618.556 -237.311 295.980
C 616.084 -238.857 294.467
C 613.219 -240.042 292.593
C 610.748 -241.338 290.756
C 608.054 -242.398 289.443
C 604.260 -243.528 289.816
C 601.345 -244.367 288.371
C 598.669 -245.625 286.958
C 595.989 -247.308 286.734
C 592.478 -248.894 286.730
C 589.579 -248.255 287.718
C 586.125 -248.039 287.925
C 583.026 -248.170 289.260
C 579.217 -247.713 289.603
C 576.028 -247.401 290.420
C 573.261 -248.276 293.289
C 570.659 -248.021 294.259
C 567.320 -246.505 296.269
C 564.611 -245.860 297.445
C 561.423 -245.732 298.792
C 558.678 -245.540 300.711
C 556.146 -244.369 302.539
C 553.768 -242.102 303.454
C 551.493 -240.217 305.054
C 549.408 -238.072 306.260
C 547.090 -236.169 308.157
C 544.829 -233.983 309.232
C 542.659 -232.444 310.924
C 540.834 -230.846 313.642
C 538.131 -229.377 314.734
C 536.851 -227.944 317.679
C 534.947 -226.209 320.343
C 532.982 -224.718 323.073
C 531.290 -223.048 325.936
C 529.344 -221.762 328.220
C 527.659 -220.359 330.961
C 525.146 -218.570 332.685
C 522.963 -216.814 334.330
C 522.091 -215.392 337.459
C 520.798 -213.784 340.107
C 519.274 -212.340 342.685
C 519.009 -210.226 345.267
C 518.245 -208.594 348.073
C 517.639 -206.500 350.751
C 516.732 -204.915 353.452
C 516.003 -203.470 356.266
C 515.477 -202.098 359.221
C 513.998 -202.112 362.401
C 513.195 -202.404 365.736
C 512.352 -201.907 369.135
C 511.741 -200.574 372.327
C 511.285 -200.639 375.302
C 508.889 -201.365 378.477
C 508.474 -201.481 382.052
C 508.115 -201.755 385.632
C 508.024 -201.925 388.817
C 507.656 -202.021 392.318
C 507.463 -202.198 395.545
C 507.792 -204.161 398.553
C 508.338 -206.521 400.796
C 509.648 -208.408 402.868
C 511.414 -209.927 405.380
C 511.267 -211.439 408.962
C 512.867 -213.841 411.049
C 514.870 -215.773 413.347
C 516.514 -217.691 415.436
C 518.691 -219.887 417.670
C 519.682 -221.818 419.443
C 521.147 -224.572 420.465
C 522.485 -227.633 421.621
C 524.840 -230.449 421.449
C 526.658 -232.782 421.200
C 529.174 -235.453 421.278
C 531.176 -237.728 421.212
C 531.357 -241.681 419.890
C 532.494 -245.102 419.064
C 535.161 -246.744 417.393
C 537.023 -249.510 416.650
C 538.410 -251.799 415.220
C 539.140 -254.487 413.416
C 540.654 -255.822 410.389
C 541.390 -259.169 408.880
C 543.454 -261.613 407.313
C 543.561 -263.569 404.368
C 544.190 -266.686 402.820
C 545.495 -267.355 399.478
C 546.709 -268.947 396.522
C 546.690 -271.017 394.354
C 547.313 -273.076 391.882
C 547.326 -274.512 388.242
C 547.838 -274.384 384.685
C 547.464 -275.541 381.899
C 547.121 -275.672 378.501
C 548.445 -276.189 375.409
C 545.988 -275.712 371.842
C 544.763 -276.386 367.963
C 544.083 -273.969 365.296
C 543.644 -273.297 362.214
C 542.122 -271.689 359.325
C 540.591 -271.067 356.823
C 538.991 -269.617 354.093
C 537.852 -267.434 352.161
C 537.299 -265.153 349.549
C 534.624 -263.922 347.056
C 532.498 -262.591 344.204
C 530.485 -259.856 343.618
C 527.245 -257.681 343.190
C 525.419 -255.253 342.177
C 523.847 -252.585 340.681
C 521.674 -250.274 339.705
C 518.916 -248.403 339.570
C 516.686 -245.881 339.504
C 515.201 -242.951 339.608
C 512.068 -240.659 338.780
C 510.303 -237.876 337.857
C 507.858 -235.751 340.037
C 504.677 -233.934 341.443
C 503.929 -231.088 343.075
C 502.382 -228.179 344.185
C 500.551 -226.209 346.088
C 498.355 -224.444 348.051
C 496.615 -221.942 349.769
C 495.663 -220.228 352.341
C 494.849 -217.164 354.258
C 493.192 -216.223 357.305
C 490.378 -215.273 360.233
C 489.932 -215.122 364.068
C 489.621 -214.009 367.016
C 488.725 -213.415 370.211
C 488.389 -212.896 373.455
C 487.394 -213.725 377.078
C 487.223 -215.092 379.844
C 487.119 -216.472 382.603
C 487.048 -217.012 385.912
C 487.864 -216.478 389.565
C 487.890 -219.091 392.223
C 487.562 -220.080 395.556
C 489.171 -221.614 398.048
C 489.356 -224.301 400.854
C 490.485 -224.613 404.415
C 490.839 -225.937 407.237
C 492.119 -228.156 409.397
C 493.502 -230.504 411.338
C 495.895 -231.767 413.576
C 496.491 -234.709 415.283
C 496.569 -237.816 417.976
C 498.315 -239.982 418.907
C 500.807 -242.700 420.289
C 502.355 -244.874 421.641
C 504.530 -247.628 422.714
C 505.728 -250.615 423.083
C 507.647 -253.151 423.037
C 509.660 -255.613 422.228
C 511.351 -258.312 421.424
C 513.596 -260.927 420.307
C 515.652 -263.447 419.541
C 517.374 -265.803 418.283
C 517.903 -268.540 415.448
C 519.879 -270.825 413.976
C 521.628 -273.358 412.852
C 522.181 -276.122 411.396
C 522.825 -279.169 409.127
C 523.037 -279.865 406.085
C 524.003 -281.287 403.074
C 523.739 -282.709 400.023
C 524.766 -284.072 396.570
C 525.127 -285.212 393.487
C 523.154 -286.943 390.362
C 523.176 -287.837 387.720
C 522.862 -287.855 383.550
C 522.846 -288.434 380.584
C 522.675 -289.670 377.353
C 521.867 -290.574 374.225
C 521.361 -290.532 370.929
C 521.954 -289.570 367.711
C 521.783 -288.811 364.442
C 521.985 -287.782 361.392
C 521.565 -286.992 357.958
C 521.952 -286.027 354.802
C 521.564 -285.509 351.715
C 520.158 -284.655 348.465
C 520.458 -284.522 345.217
C 518.627 -283.525 342.386
C 517.579 -282.440 339.588
C 515.878 -281.471 336.648
C 514.604 -280.867 333.229
C 512.756 -279.714 330.420
C 512.001 -279.026 327.153
C 510.604 -277.731 324.132
C 511.314 -277.555 320.254
C 510.504 -277.609 316.878
C 510.697 -278.000 313.688
C 510.976 -277.620 310.623
C 511.669 -277.093 307.357
C 512.858 -274.338 304.483
C 514.339 -273.058 301.141
C 514.888 -272.344 297.911
C 516.173 -272.257 294.697
C 516.671 -270.952 291.764
C 517.017 -271.575 288.290
C 517.353 -271.545 284.950
C 517.933 -271.373 281.681
C 517.245 -271.852 278.441
C 517.280 -272.286 275.134
C 516.842 -272.581 271.722
C 516.972 -272.870 268.476
C 517.127 -273.406 265.278
C 517.249 -274.198 262.078
C 519.044 -274.967 259.163
C 520.670 -276.421 256.501
C 521.756 -277.577 253.339
C 522.025 -278.459 249.950
C 523.172 -279.867 247.549
C 526.055 -280.249 244.740
C 527.379 -282.051 241.918
C 528.787 -283.959 239.198
C 529.844 -285.793 236.810
C 531.104 -287.579 234.050
C 532.241 -289.366 231.600
C 534.315 -292.092 230.472
C 536.340 -294.688 230.223
C 537.498 -297.553 230.087
C 538.224 -300.859 229.554
C 540.416 -303.398 227.584
C 541.779 -306.681 227.813
C 542.606 -310.193 227.749
C 543.586 -313.321 227.724
C 544.483 -317.024 227.912
C 545.787 -319.504 227.928
C 547.201 -322.212 229.130
C 548.958 -325.025 230.357
C 549.540 -327.711 232.797
C 550.078 -329.779 234.856
C 550.524 -332.669 237.074
C 550.955 -334.953 239.020
C 553.400 -335.849 242.280
C 555.001 -337.514 245.168
C 554.114 -339.110 248.213
C 554.807 -341.092 250.907
C 555.251 -342.154 253.715
C 556.292 -342.679 256.821
C 555.514 -342.544 260.373
C 557.120 -343.498 263.619
C 557.224 -345.028 266.834
C 557.794 -344.166 270.217
C 559.284 -344.932 273.331
C 558.056 -344.208 276.691
C 557.673 -343.996 280.234
C 558.618 -343.535 283.042
C 559.075 -343.356 286.281
C 559.128 -341.825 289.881
C 557.740 -340.098 292.714
C 558.060 -338.672 295.379
C 557.433 -336.519 297.960
C 556.151 -335.893 301.049
C 556.328 -331.885 302.749
C 556.515 -329.030 305.718
C 554.413 -326.071 306.220
C 553.340 -323.722 308.082
C 552.294 -320.341 308.934
C 552.089 -317.557 310.029
C 551.252 -314.273 310.820
C 549.809 -311.497 310.739
C 547.746 -308.714 311.314
C 547.797 -304.875 311.701
C 547.337 -301.187 312.484
C 546.395 -298.343 310.783
C 546.663 -294.921 308.877
C 545.715 -292.084 307.734
C 544.300 -289.059 306.911
C 543.662 -286.039 305.694
C 543.940 -283.250 303.884
C 543.430 -280.631 301.831
C 542.208 -278.489 299.659
C 542.215 -274.868 298.031
C 540.991 -271.990 296.641
C 541.525 -270.661 293.008
C 542.526 -268.476 289.908
C 541.333 -267.777 286.840
C 540.441 -266.178 283.886
C 540.635 -265.192 280.748
C 541.223 -264.058 277.560
C 540.917 -262.825 274.300
C 540.944 -262.958 271.069
C 539.708 -262.290 267.640
C 540.870 -262.486 264.245
C 542.705 -261.777 260.568
C 543.922 -263.603 257.389
C 544.101 -264.646 254.404
C 545.092 -265.610 251.329
C 545.808 -267.035 248.437
C 548.028 -268.722 245.787
C 549.904 -270.719 244.358
C 551.746 -272.765 242.961
C 553.098 -274.827 240.689
C 553.206 -277.312 237.840
C 555.851 -279.869 237.245
C 557.700 -281.933 235.119
C 558.529 -285.119 234.561
C 561.171 -287.905 233.943
C 561.686 -290.889 231.733
C 563.223 -293.280 230.403
C 564.668 -296.302 230.374
C 566.085 -299.323 230.617
C 566.161 -302.824 230.354
C 568.437 -305.372 230.855
C 571.425 -308.178 230.521
C 572.206 -310.809 231.557
C 573.060 -314.450 232.790
C 574.086 -317.184 233.443
C 575.077 -320.434 234.831
C 576.648 -322.662 236.579
C 577.329 -324.999 238.628
C 577.686 -326.935 241.253
C 578.419 -328.734 243.902
C 578.662 -330.719 246.923
C 579.048 -332.733 249.560
C 579.383 -334.160 252.380
C 580.301 -333.967 256.244
C 580.368 -335.427 259.270
C 580.854 -337.019 262.093
C 582.155 -337.647 264.917
C 583.386 -337.982 268.552
C 582.934 -336.653 271.348
C 582.562 -336.166 274.760
C 582.937 -334.769 277.811
C 582.362 -334.048 281.551
C 582.135 -332.974 284.670
C 583.768 -330.422 287.404
C 583.688 -329.263 289.939
C 582.748 -326.644 293.061
C 582.370 -325.148 295.660
C 582.501 -323.643 298.776
C 582.806 -321.609 301.427
C 582.180 -319.331 303.781
C 580.220 -317.535 305.917
C 578.866 -315.238 307.961
C 577.142 -313.230 309.807
C 575.874 -310.646 311.881
C 574.054 -308.736 313.902
C 573.062 -306.479 315.869
C 572.402 -303.266 317.452
C 571.226 -301.561 319.976
C 570.839 -298.227 321.022
C 569.696 -295.719 323.507
C 568.115 -293.604 326.524
C 566.692 -291.411 328.125
C 565.778 -288.968 329.979
C 565.116 -286.521 331.862
C 564.256 -284.340 333.459
C 561.831 -282.744 335.244
C 560.862 -280.467 336.744
C 559.190 -278.270 339.094
C 557.749 -276.511 341.545
C 557.689 -273.327 342.996
C 556.479 -270.639 344.115
C 555.267 -267.534 345.033
C 554.267 -264.454 346.027
C 552.671 -261.531 347.267
C 552.253 -257.833 349.071
C 551.552 -254.616 349.800
C 551.642 -251.016 350.492
C 551.151 -247.943 351.349
C 549.652 -244.132 351.912
C 549.905 -240.515 352.036
C 550.133 -237.454 352.972
C 549.821 -234.466 354.004
C 549.611 -231.193 354.794
C 549.692 -227.960 356.380
C 549.573 -224.665 357.910
C 548.671 -221.812 359.792
C 548.222 -218.844 361.279
C 548.988 -216.504 362.339
C 548.917 -213.439 363.653
C 547.999 -210.747 365.201
C 550.178 -207.279 366.392
C 550.493 -204.165 366.822
C 549.833 -200.487 368.674
C 550.453 -196.892 369.392
C 550.074 -194.527 370.690
C 550.349 -192.050 372.799
C 550.585 -189.137 374.814
C 551.553 -187.050 377.682
C 550.940 -184.113 379.577
C 550.840 -181.676 381.897
C 551.146 -179.531 384.379
C 551.787 -177.229 386.510
C 552.937 -174.020 387.511
C 553.003 -170.831 388.354
C 552.836 -166.994 389.332
C 552.873 -163.678 390.326
C 552.254 -160.831 392.422
C 552.529 -157.726 393.916
C 553.252 -154.878 395.344
C 554.102 -151.441 397.119
C 553.930 -148.027 398.551
C 551.644 -146.514 400.549
C 549.764 -143.625 402.342
C 548.938 -141.022 403.946
C 547.790 -138.186 404.042
C 546.545 -135.275 405.660
C 546.193 -131.724 407.796
C 545.783 -128.430 408.018
C 544.251 -125.389 407.259
C 542.947 -121.997 406.342
C 542.750 -118.479 406.879
C 541.946 -115.364 408.569
C 540.631 -112.017 409.555
C 539.861 -108.855 410.812
C 539.224 -105.878 411.127
C 538.867 -102.479 411.363
C 538.166 -99.963 411.368
C 538.167 -96.546 411.246
C 537.241 -93.117 411.397
C 537.187 -90.255 412.573
C 536.277 -87.049 411.297
C 536.611 -83.988 410.445
C 535.486 -80.590 410.751
C 534.788 -77.381 411.516
C 532.898 -74.397 411.569
C 531.522 -71.611 411.309
C 531.260 -68.428 411.475
C 531.237 -65.512 410.969
C 531.562 -62.495 410.179
C 532.403 -58.777 409.794
C 532.230 -55.674 409.907
C 530.719 -52.435 408.902
C 530.399 -48.924 409.149
C 531.614 -45.257 408.568
C 530.410 -41.775 409.257
C 530.516 -38.629 409.985
C 530.222 -35.368 410.896
C 530.539 -32.602 411.472
C 530.968 -29.191 412.604
C 531.158 -25.996 413.394
C 530.994 -22.858 414.363
C 532.250 -19.878 414.676
C 531.620 -16.392 414.515
C 531.606 -13.035 414.578
C 531.813 -9.720 414.455
C 530.972 -6.587 415.283
C 530.420 -3.303 415.459
C 529.829 0.031 416.135
C 529.450 3.267 416.268
C 528.849 6.457 416.286
C 527.997 9.645 416.245
C 527.760 12.747 414.624
C 526.835 15.575 412.893
C 525.978 18.835 411.824
C 525.083 22.227 411.635
C 524.047 24.738 410.338
C 524.555 27.867 407.829
C 523.191 30.815 406.274
C 521.763 33.671 404.594
C 520.297 36.156 403.230
C 518.929 39.035 401.735
C 517.532 41.591 400.320
C 515.643 42.940 397.559
C 513.900 43.412 394.795
C 511.611 43.666 392.731
C 508.740 44.260 390.957
C 507.027 46.461 388.245
C 504.435 46.374 385.804
C 501.428 46.514 383.813
C 498.836 46.635 381.810
C 495.686 46.532 379.660
C 493.815 46.654 377.578
C 491.825 45.612 375.184
C 489.857 44.585 372.432
C 487.659 42.215 370.685
C 486.005 40.220 369.236
C 483.557 38.052 367.568
C 481.660 36.157 366.156
C 481.823 33.206 363.213
C 480.954 30.517 360.825
C 479.297 27.379 360.760
C 477.808 24.773 359.128
C 477.101 22.032 358.037
C 477.117 19.068 356.545
C 477.143 15.449 356.928
C 476.959 12.412 354.746
C 475.715 9.222 353.764
C 476.881 5.937 353.165
C 476.828 3.017 351.171
C 477.240 -0.460 352.200
C 477.474 -4.023 352.244
C 478.368 -6.695 351.219
C 478.848 -9.856 350.502
C 480.472 -13.414 350.595
C 481.743 -16.381 352.182
C 483.317 -18.980 352.091
C 485.239 -21.603 353.145
C 485.528 -24.818 354.220
C 489.426 -26.459 355.271
C 492.306 -29.367 355.771
C 494.374 -30.096 358.706
C 496.292 -32.058 360.323
C 499.137 -33.006 362.385
C 501.726 -34.100 363.430
C 504.551 -34.964 365.271
C 506.648 -35.037 367.593
C 508.568 -35.836 370.423
C 512.200 -36.190 371.676
C 515.533 -36.998 373.307
C 517.790 -35.403 375.364
C 520.999 -33.457 376.519
C 523.274 -32.416 378.518
C 525.578 -31.748 380.982
C 528.129 -30.596 382.766
C 530.751 -28.748 383.679
C 532.931 -26.754 385.293
C 534.411 -24.728 387.417
C 537.728 -23.088 388.854
C 539.934 -21.835 391.151
C 541.192 -18.156 391.515
C 543.438 -14.945 391.686
C 543.534 -12.036 393.376
C 544.583 -9.199 395.088
C 545.424 -6.054 395.594
C 546.539 -2.812 395.793
C 547.433 0.397 396.864
C 547.165 3.607 397.145
C 547.199 6.869 398.903
C 547.256 10.377 398.124
C 548.382 14.250 397.066
C 546.941 17.540 395.642
C 545.884 20.518 395.436
C 545.179 23.683 394.513
C 543.954 26.631 393.665
C 543.017 29.514 391.298
C 541.728 31.144 389.011
C 540.383 32.737 386.734
C 538.811 35.141 385.003
C 536.386 37.966 384.345
C 534.878 38.855 381.055
C 533.484 41.172 378.844
C 530.760 41.805 377.021
C 529.035 42.715 373.655
C 526.313 44.951 372.374
C 524.543 46.439 370.253
C 522.210 46.620 367.855
C 519.883 46.528 365.453
C 516.616 46.776 364.187
C 515.041 46.533 361.124
C 513.432 47.202 357.399
C 511.287 46.249 355.639
C 508.230 45.104 353.437
C 506.056 44.560 351.455
C 503.421 43.278 349.245
C 501.960 41.715 346.813
C 500.104 39.747 345.139
C 498.539 37.171 343.843
C 497.234 34.616 342.243
C 495.601 31.633 340.993
C 493.974 29.047 339.641
C 492.887 26.278 338.523
C 493.569 22.552 337.315
C 492.369 19.546 336.411
C 491.180 16.791 335.094
C 491.177 14.138 333.355
C 491.462 10.673 331.695
C 492.684 7.852 332.276
C 493.173 4.422 332.420
C 494.757 1.447 332.226
C 495.411 -2.330 332.605
C 496.486 -5.447 332.851
C 499.573 -7.951 331.925
C 500.752 -10.470 332.128
C 503.029 -13.664 333.577
C 504.422 -16.281 334.168
C 506.026 -19.350 334.233
C 508.163 -21.932 334.371
C 510.192 -24.330 335.492
C 511.298 -26.672 337.711
C 513.078 -28.848 339.551
C 514.449 -30.872 341.655
C 516.530 -33.066 343.513
C 517.785 -35.277 345.653
C 519.648 -37.333 347.150
C 522.506 -38.963 348.715
C 523.816 -41.598 350.130
C 526.854 -42.661 351.542
C 529.071 -45.818 351.713
C 531.071 -48.069 353.531
C 532.340 -49.682 355.600
C 531.474 -53.672 357.915
C 532.448 -55.300 359.952
C 533.554 -57.049 362.652
C 534.532 -58.868 365.391
C 535.450 -59.574 368.442
C 537.112 -60.785 371.041
C 538.445 -62.059 373.607
C 539.563 -63.117 377.321
C 541.748 -64.564 379.836
C 543.656 -65.677 382.556
C 545.743 -66.368 385.825
C 547.956 -67.897 388.476
C 549.475 -68.882 391.485
C 550.120 -69.668 394.749
C 550.871 -71.153 397.539
C 552.722 -70.971 400.559
C 554.171 -71.321 403.567
C 555.706 -71.922 406.454
C 556.601 -71.279 409.614
C 558.053 -71.075 412.610
C 559.107 -70.730 415.880
C 560.532 -70.697 418.812
C 562.089 -70.471 421.651
C 563.760 -70.013 424.460
C 566.597 -70.490 426.467
C 569.577 -70.292 428.178
C 572.165 -70.064 430.578
C 574.063 -69.621 433.501
C 576.556 -69.186 435.130
C 579.986 -70.582 436.752
C 582.977 -69.934 438.651
C 586.050 -69.242 440.410
C 588.695 -68.402 441.986
C 591.605 -67.729 443.850
C 594.308 -66.975 445.465
C 597.752 -65.903 445.389
C 600.770 -64.876 444.532
C 603.224 -63.140 443.803
C 605.724 -60.815 443.510
C 609.463 -60.000 444.211
C 612.164 -58.015 443.007
C 614.681 -55.555 442.209
C 617.097 -53.497 441.391
C 619.678 -50.906 440.305
C 621.986 -49.565 439.452
C 624.071 -48.046 437.421
C 626.464 -46.628 435.239
C 627.452 -44.615 432.328
C 628.215 -43.107 429.888
C 629.286 -40.857 427.192
C 630.122 -39.116 424.857
C 631.295 -39.588 420.882
C 632.362 -38.969 417.394
C 631.426 -37.023 414.577
C 632.033 -35.646 411.510
C 631.922 -34.892 408.573
C 631.877 -34.901 405.256
C 629.924 -34.434 402.220
C 630.489 -34.394 398.519
C 630.217 -33.046 395.233
C 628.976 -33.937 392.044
C 629.400 -33.994 388.533
C 626.860 -33.776 385.921
C 625.174 -33.592 382.780
C 624.640 -34.381 379.937
C 623.726 -34.648 376.802
C 621.655 -35.800 373.689
C 618.652 -36.350 371.788
C 617.180 -37.601 369.442
C 614.627 -38.937 367.602
C 612.195 -38.618 365.243
C 609.596 -41.979 364.276
C 607.155 -44.332 361.930
C 603.794 -45.608 362.637
C 601.054 -46.890 361.643
C 598.154 -49.086 361.755
C 596.127 -51.242 361.269
C 593.460 -53.477 361.354
C 590.913 -54.990 362.362
C 587.648 -56.138 362.959
C 585.516 -59.343 363.227
C 582.928 -62.123 363.265
C 581.314 -64.037 365.632
C 580.397 -67.112 367.895
C 578.581 -68.994 369.743
C 576.191 -70.760 371.474
C 574.542 -72.969 373.322
C 573.933 -75.517 375.386
C 572.898 -77.500 377.903
C 571.611 -78.695 380.680
C 570.288 -81.778 382.803
C 568.327 -83.552 384.976
C 569.346 -85.104 388.410
C 570.079 -87.606 391.343
C 569.901 -87.655 394.703
C 569.437 -88.614 398.011
C 570.199 -89.673 401.037
C 571.201 -91.074 404.007
C 571.492 -92.067 407.350
C 572.750 -92.106 410.328
C 572.687 -92.120 414.034
C 574.910 -92.743 416.788
C 577.271 -94.503 419.741
C 580.322 -93.791 422.002
C 582.090 -93.147 424.550
C 584.472 -93.023 426.933
C 586.820 -92.355 429.156
C 590.375 -92.292 430.624
C 593.388 -91.730 431.015
C 596.390 -91.106 431.378
C 599.340 -90.236 432.713
C 601.768 -88.348 434.914
C 605.367 -87.711 434.185
C 608.647 -87.107 435.222
C 611.171 -84.940 434.940
C 614.897 -84.111 434.195
C 617.671 -82.008 435.586
C 620.596 -80.926 435.927
C 623.315 -79.214 434.980
C 625.914 -77.476 433.789
C 627.921 -74.617 433.421
C 630.836 -73.738 431.793
C 634.735 -73.073 430.668
C 636.353 -71.274 429.009
C 638.491 -68.667 426.974
C 640.489 -66.934 425.575
C 642.468 -64.723 423.416
C 644.223 -63.666 420.907
C 645.241 -62.014 418.386
C 645.592 -60.492 415.500
C 646.149 -59.291 412.494
C 646.295 -57.648 409.268
C 646.704 -56.077 406.349
C 646.698 -54.958 403.374
C 645.904 -55.465 399.511
C 645.635 -54.161 396.426
C 645.831 -52.989 393.372
C 646.142 -53.070 390.216
C 645.951 -53.320 386.376
C 643.890 -54.058 384.141
C 642.113 -54.114 381.164
C 640.559 -55.357 378.436
C 638.385 -55.482 375.259
C 636.515 -56.118 372.607
C 635.430 -59.031 369.963
C 633.839 -59.845 367.821
C 630.604 -61.372 365.657
C 628.583 -62.298 363.609
C 626.760 -63.491 360.917
C 624.960 -65.241 358.691
C 622.423 -66.691 357.083
C 619.196 -67.010 356.027
C 616.202 -68.085 354.946
C 613.150 -68.723 354.120
C 610.058 -70.083 353.031
C 606.920 -70.580 352.057
C 604.254 -71.825 350.924
C 601.474 -74.065 350.202
C 598.757 -74.727 348.517
C 596.317 -77.241 348.227
C 592.734 -78.677 348.936
C 589.999 -80.629 347.290
C 586.533 -80.608 344.056
C 584.913 -83.412 344.134
C 582.191 -85.418 342.461
C 581.368 -87.660 340.397
C 579.771 -89.456 337.445
C 578.104 -91.493 335.264
C 575.788 -92.925 332.612
C 575.185 -95.084 329.635
C 574.296 -97.244 327.597
C 573.219 -99.516 325.211
C 571.808 -102.021 323.350
C 570.606 -104.488 321.840
C 569.168 -108.549 321.399
C 567.767 -111.167 319.548
C 565.324 -112.681 316.921
C 563.253 -114.481 314.856
C 560.966 -116.345 313.675
C 558.063 -118.420 312.116
C 555.434 -119.681 308.995
C 553.432 -121.800 306.652
C 551.589 -123.705 303.705
C 550.439 -126.151 301.635
C 548.902 -129.799 300.916
C 548.974 -132.216 298.510
C 547.621 -133.218 296.030
C 547.200 -134.563 293.207
C 546.648 -135.847 290.227
C 546.048 -136.774 286.926
C 545.583 -138.099 283.714
C 545.425 -138.919 280.376
C 544.964 -140.076 277.462
C 545.503 -140.865 273.205
C 546.185 -140.252 269.685
C 547.911 -140.214 266.376
C 547.886 -140.660 263.230
C 548.486 -141.436 259.754
C 549.029 -142.938 256.394
C 548.964 -143.808 253.246
C 549.358 -145.743 250.085
C 551.465 -147.064 247.101
C 551.359 -148.692 244.147
C 551.123 -148.995 240.696
C 550.970 -151.430 237.859
C 551.208 -152.197 234.698
C 551.695 -153.162 231.987
C 551.890 -153.150 228.649
C 551.760 -153.494 225.796
C 550.884 -154.598 222.408
C 550.469 -155.196 219.225
C 549.886 -156.398 216.058
C 549.146 -158.891 213.049
C 548.502 -158.793 209.540
C 547.672 -158.641 206.384
C 547.628 -159.320 203.146
C 549.150 -161.907 199.619
C 547.553 -162.188 196.624
C 546.687 -162.405 192.992
C 545.779 -163.782 189.582
C 545.509 -164.576 185.931
C 544.266 -165.795 183.115
C 543.435 -167.289 180.108
C 543.577 -168.511 176.895
C 544.105 -168.689 173.325
C 544.213 -169.637 170.604
C 542.692 -168.749 167.318
C 541.647 -168.900 164.217
C 539.154 -167.891 161.787
C 538.520 -167.213 158.648
C 536.963 -167.421 155.393
C 535.144 -168.322 152.000
C 533.907 -168.455 148.859
C 532.294 -168.717 145.831
C 530.649 -166.575 142.632
C 528.758 -166.894 139.919
C 525.700 -167.682 137.838
C 523.768 -167.886 135.164
C 521.885 -167.341 132.317
C 519.659 -167.092 130.614
C 516.550 -167.088 128.313
C 514.132 -166.755 126.084
C 512.356 -166.175 122.499
C 510.513 -166.069 119.499
C 508.809 -165.317 116.557
C 506.605 -165.981 114.067
C 504.817 -166.427 110.576
C 502.729 -166.760 107.837
C 500.910 -167.741 105.250
C 498.919 -167.383 102.109
C 496.757 -167.233 99.299
C 494.908 -166.773 96.285
C 493.209 -166.352 93.777
C 492.000 -165.864 90.652
C 490.145 -165.276 87.859
C 488.244 -165.461 84.736
C 486.067 -164.459 82.542
C 484.915 -164.751 79.201
C 483.361 -164.656 76.227
C 481.859 -164.277 73.285
C 480.220 -165.302 70.553
C 478.867 -165.722 67.533
C 477.132 -166.446 64.637
C 475.753 -166.700 61.693
C 474.585 -167.078 58.688
C 473.583 -167.633 55.593
C 473.521 -166.811 52.184
C 473.993 -166.514 48.787
C 473.737 -166.506 45.259
C 472.774 -167.007 41.918
C 473.114 -167.054 38.928
C 473.358 -165.121 35.385
C 473.851 -165.283 31.821
C 474.511 -165.433 28.277
C 475.116 -165.804 25.166
C 475.597 -166.004 21.684
C 476.177 -166.286 18.511
C 478.551 -166.291 15.796
C 481.255 -166.208 13.902
C 483.787 -166.976 12.300
C 486.222 -168.374 10.336
C 488.092 -168.222 6.929
C 491.206 -169.049 5.411
C 494.075 -170.461 3.737
C 496.764 -171.520 2.191
C 499.931 -172.974 0.636
C 502.337 -173.387 -0.739
C 505.561 -173.778 -1.219
C 509.038 -173.953 -1.834
C 512.471 -174.928 -0.959
C 515.250 -175.597 -0.159
C 518.650 -176.816 0.495
C 521.473 -177.704 1.151
C 524.952 -176.076 2.778
C 528.382 -175.602 4.081
C 530.633 -177.082 6.392
C 533.749 -177.538 7.717
C 536.145 -177.644 9.575
C 538.602 -176.936 11.690
C 539.932 -177.277 15.059
C 543.039 -176.360 16.938
C 545.811 -176.992 19.084
C 547.191 -175.829 22.125
C 550.041 -174.901 24.002
C 550.637 -175.267 27.584
C 552.099 -175.245 30.841
C 553.655 -174.049 33.107
C 555.395 -173.387 35.804
C 556.159 -172.232 39.463
C 555.695 -172.166 43.028
C 556.189 -170.912 45.753
C 555.663 -169.995 49.004
C 556.164 -170.480 52.335
C 554.261 -167.871 55.261
C 553.827 -165.864 58.837
C 550.956 -165.779 61.111
C 549.709 -165.148 63.972
C 547.228 -163.945 66.348
C 545.703 -162.403 68.419
C 543.361 -161.092 70.635
C 540.643 -160.620 72.114
C 537.953 -160.604 74.371
C 535.443 -158.274 76.148
C 532.993 -156.421 78.382
C 529.647 -155.599 78.324
C 526.374 -153.473 77.897
C 523.314 -152.628 78.317
C 520.056 -152.029 79.245
C 516.979 -150.831 79.565
C 514.210 -149.066 78.977
C 511.056 -148.048 78.383
C 507.835 -147.894 77.748
C 504.435 -145.845 77.725
C 501.087 -145.212 78.044
C 498.556 -144.208 75.245
C 495.912 -142.292 73.070
C 493.277 -143.017 71.107
C 490.206 -142.963 69.481
C 488.005 -142.406 67.092
C 485.864 -141.449 64.584
C 483.183 -141.156 62.355
C 481.649 -141.400 59.519
C 478.833 -142.200 57.247
C 477.813 -141.577 53.858
C 476.331 -139.894 50.342
C 476.607 -140.177 46.499
C 475.921 -140.821 43.475
C 475.526 -140.771 40.127
C 475.419 -141.204 36.855
C 476.352 -140.566 33.178
C 477.957 -140.317 30.550
C 479.598 -140.124 27.942
C 480.568 -140.384 24.743
C 480.942 -141.930 21.312
C 483.744 -141.345 18.924
C 485.031 -141.198 15.681
C 487.416 -142.444 13.705
C 490.368 -141.998 11.213
C 491.620 -143.473 8.001
C 493.392 -143.724 5.424
C 496.229 -144.347 3.756
C 499.191 -144.976 2.332
C 501.586 -146.997 0.747
C 504.758 -146.640 -0.569
C 508.036 -145.911 -2.943
C 510.814 -146.775 -3.321
C 514.446 -148.165 -3.939
C 517.221 -148.916 -4.768
C 520.720 -149.955 -5.150
C 523.956 -149.905 -5.032
C 526.990 -150.618 -4.393
C 529.875 -151.321 -2.996
C 532.856 -151.640 -1.653
C 535.920 -152.441 0.105
C 538.881 -153.166 1.473
C 541.491 -153.576 3.239
C 543.761 -152.499 6.321
C 546.370 -153.131 8.343
C 549.172 -153.516 9.997
C 551.685 -152.675 11.742
C 554.367 -151.672 14.319
C 554.621 -151.089 17.382
C 555.827 -150.903 20.627
C 556.564 -149.599 23.654
C 557.671 -149.420 27.338
C 558.380 -148.788 30.506
C 558.745 -145.808 33.270
C 559.169 -145.040 35.917
C 558.434 -144.070 39.918
C 558.506 -143.341 42.850
C 559.081 -142.166 46.057
C 559.127 -140.566 49.006
C 558.398 -139.588 52.110
C 557.253 -139.982 55.298
C 555.998 -139.598 58.391
C 554.670 -139.693 61.329
C 553.269 -139.068 64.529
C 552.052 -139.287 67.614
C 550.964 -138.640 70.502
C 549.161 -137.183 73.311
C 548.658 -136.976 76.530
C 546.628 -135.259 78.831
C 544.750 -134.635 81.406
C 544.270 -133.201 84.848
C 543.416 -131.233 87.489
C 543.139 -130.497 91.470
C 542.949 -128.942 94.790
C 541.652 -128.211 97.788
C 539.234 -126.698 99.922
C 538.098 -127.166 102.929
C 535.325 -126.811 105.112
C 533.052 -126.790 107.582
C 530.995 -126.630 110.189
C 528.157 -127.214 111.864
C 525.525 -127.209 113.913
C 522.756 -127.686 115.919
C 520.289 -127.670 118.051
C 517.709 -127.502 120.014
C 514.958 -127.230 121.815
C 512.950 -125.521 124.129
C 510.644 -123.583 125.795
C 507.996 -122.297 127.756
C 505.099 -121.868 129.696
C 502.859 -120.343 131.007
C 501.508 -117.897 133.929
C 498.776 -116.049 135.374
C 496.078 -114.068 136.722
C 493.554 -112.400 137.737
C 490.856 -110.610 139.121
C 488.342 -108.903 140.239
C 486.485 -105.811 140.280
C 485.325 -102.763 139.768
C 483.807 -100.307 138.657
C 481.595 -98.022 137.383
C 479.287 -94.990 138.166
C 477.835 -92.116 136.643
C 475.863 -89.603 134.964
C 474.205 -87.156 133.548
C 472.316 -84.466 131.611
C 471.192 -82.072 130.683
C 470.812 -79.378 128.846
C 470.492 -76.336 127.073
C 470.753 -74.270 124.045
C 471.112 -72.590 121.625
C 471.045 -70.551 118.573
C 471.155 -68.860 116.061
C 473.701 -66.066 114.295
C 475.239 -63.623 111.982
C 476.153 -63.329 108.565
C 477.069 -61.512 105.820
C 478.562 -60.374 103.436
C 480.790 -58.982 101.410
C 483.179 -59.448 98.705
C 485.417 -57.342 96.565
C 486.804 -56.222 93.482
C 489.946 -55.927 91.885
C 492.170 -54.026 89.898
C 494.647 -55.195 87.486
C 497.202 -55.364 84.997
C 499.799 -54.585 83.719
C 502.378 -54.043 81.772
C 505.930 -54.518 80.202
C 508.603 -56.380 78.679
C 511.503 -56.642 77.806
C 514.498 -58.093 77.025
C 516.703 -59.279 74.720
C 520.472 -61.067 75.977
C 524.437 -62.157 75.680
C 525.981 -65.439 76.198
C 528.444 -67.427 75.845
C 530.831 -69.999 76.810
C 533.285 -71.528 77.605
C 535.635 -73.877 78.642
C 536.852 -76.547 79.731
C 538.351 -79.700 80.111
C 541.034 -81.607 82.125
C 543.747 -83.843 83.563
C 544.001 -86.242 86.022
C 544.847 -87.921 89.469
C 545.495 -90.279 91.536
C 546.345 -93.110 93.297
C 547.151 -95.304 95.652
C 547.674 -96.641 98.663
C 547.672 -98.581 101.414
C 547.064 -100.892 103.670
C 548.150 -102.877 106.932
C 548.561 -105.510 109.079
C 546.949 -106.012 112.600
C 546.397 -106.518 116.451
C 544.258 -108.128 118.489
C 542.854 -109.936 121.105
C 541.277 -110.514 123.939
C 539.879 -110.838 127.059
C 538.211 -111.980 129.915
C 535.819 -112.131 132.085
C 533.387 -113.788 134.338
C 531.193 -112.950 137.058
C 529.570 -112.027 140.787
C 526.533 -110.285 142.420
C 523.799 -109.818 143.948
C 521.303 -108.706 145.923
C 518.565 -107.578 147.385
C 516.309 -105.012 149.152
C 514.628 -102.489 149.748
C 512.928 -99.966 150.278
C 510.438 -97.920 151.201
C 506.882 -96.760 151.756
C 505.691 -93.229 151.765
C 503.460 -90.745 152.792
C 501.336 -88.437 151.649
C 499.986 -84.792 151.538
C 496.704 -82.979 151.526
C 494.743 -80.534 151.680
C 493.294 -77.744 150.523
C 492.032 -74.958 149.166
C 489.689 -73.107 147.318
C 489.174 -69.813 146.420
C 488.124 -65.841 146.245
C 487.475 -63.739 144.304
C 486.360 -61.039 141.663
C 485.449 -58.705 140.028
C 484.733 -56.078 137.567
C 485.092 -53.456 135.699
C 485.321 -51.516 133.188
C 486.111 -50.015 130.379
C 487.122 -48.263 127.792
C 488.130 -46.805 124.632
C 488.890 -45.238 121.781
C 490.130 -44.004 119.127
C 493.310 -43.030 116.948
C 494.594 -41.992 114.021
C 495.781 -40.544 111.331
C 497.824 -38.898 109.549
C 500.608 -37.401 107.347
C 503.300 -38.262 106.005
C 505.935 -38.575 103.774
C 509.111 -38.746 102.640
C 512.063 -39.327 100.235
C 514.898 -39.841 98.613
C 518.959 -39.558 98.903
C 521.475 -40.033 97.797
C 525.050 -41.952 96.786
C 527.727 -42.850 95.709
C 530.941 -43.281 94.492
C 534.204 -43.871 93.981
C 537.115 -45.403 93.431
C 539.152 -47.842 92.192
C 541.624 -50.029 91.565
C 543.658 -52.396 90.751
C 546.358 -54.656 90.307
C 548.428 -57.042 89.274
C 550.932 -58.905 88.827
C 553.861 -61.007 89.347
C 556.365 -62.700 88.113
C 559.069 -64.672 89.190
C 560.501 -67.789 88.723
C 562.760 -69.898 88.611
C 565.112 -72.294 88.252
C 567.702 -74.213 87.448
C 570.313 -76.518 87.104
C 572.874 -80.038 88.156
C 574.756 -83.150 89.297
C 575.743 -86.170 89.871
C 578.398 -88.482 91.012
C 580.529 -91.542 90.683
C 581.942 -94.476 91.672
C 583.840 -97.604 92.780
C 585.127 -101.418 94.185
C 587.227 -105.444 93.948
C 588.001 -109.435 94.597
C 589.566 -112.465 94.315
C 590.807 -115.549 93.384
C 592.189 -118.118 91.955
C 593.436 -121.409 92.398
C 594.683 -124.519 92.198
C 596.155 -127.484 91.884
C 596.356 -130.817 92.100
C 597.273 -134.016 92.336
C 597.775 -137.431 92.384
C 598.776 -140.533 92.488
C 599.769 -143.603 92.841
C 600.714 -146.706 93.448
C 603.184 -149.080 94.202
C 605.374 -151.315 95.637
C 607.205 -154.150 96.696
C 608.336 -157.402 97.393
C 609.996 -159.512 98.754
C 613.508 -161.458 99.230
C 615.427 -163.957 100.974
C 617.390 -166.344 102.836
C 618.931 -168.502 104.613
C 620.772 -170.957 106.339
C 622.409 -173.148 108.071
C 624.512 -173.896 110.905
C 626.333 -173.804 113.657
C 627.273 -173.859 116.604
C 627.877 -174.449 119.924
C 630.339 -175.957 122.532
C 631.345 -175.642 125.934
C 631.901 -175.772 129.497
C 632.621 -175.792 132.695
C 633.161 -175.678 136.470
C 634.227 -175.516 139.056
C 635.054 -174.206 141.951
C 636.195 -172.788 144.982
C 635.885 -170.515 147.852
C 635.681 -168.566 150.082
C 635.287 -166.558 153.129
C 634.997 -164.766 155.556
C 636.374 -161.053 156.868
C 636.989 -157.988 158.846
C 635.182 -155.441 160.533
C 634.958 -152.834 162.729
C 634.531 -150.109 163.995
C 634.632 -146.892 164.800
C 632.915 -143.684 164.808
C 633.487 -140.216 166.100
C 632.588 -137.232 167.823
C 632.261 -133.761 167.223
C 632.773 -130.435 168.309
C 630.719 -127.484 167.679
C 629.388 -124.172 167.647
C 629.551 -121.185 167.444
C 629.107 -117.939 167.504
C 628.273 -114.344 166.204
C 626.285 -111.859 164.530
C 625.957 -109.097 163.303
C 624.799 -106.613 161.260
C 622.762 -103.944 160.706
C 622.752 -101.932 156.841
C 622.316 -98.796 154.200
C 620.377 -98.636 151.095
C 619.004 -96.945 148.773
C 618.011 -96.130 145.368
C 617.712 -94.903 142.648
C 616.929 -94.097 139.354
C 615.769 -94.334 136.456
C 613.834 -94.109 133.534
C 614.054 -93.404 129.747
C 613.664 -92.470 126.086
C 613.436 -94.120 123.070
C 614.468 -95.590 119.579
C 614.081 -96.707 116.603
C 613.170 -97.627 113.416
C 613.113 -98.716 110.282
C 614.082 -100.144 107.427
C 614.350 -102.033 104.653
C 613.934 -104.269 102.280
C 614.652 -105.527 98.584
C 614.072 -106.951 95.527
C 615.684 -110.181 94.037
C 617.659 -112.702 91.771
C 617.414 -115.909 90.781
C 617.491 -118.851 88.931
C 618.616 -121.725 87.781
C 620.142 -124.530 86.515
C 620.839 -127.637 85.066
C 621.748 -130.739 85.005
C 621.560 -134.307 84.021
C 623.598 -137.266 84.119
C 626.424 -140.237 83.362
C 628.338 -143.110 85.098
C 629.259 -146.011 85.972
C 630.989 -148.772 86.835
C 632.371 -151.472 88.144
C 635.109 -153.553 89.866
C 637.158 -154.583 91.938
C 639.161 -155.595 94.058
C 640.936 -157.581 96.095
C 641.647 -160.490 98.403
C 644.161 -160.559 101.153
C 646.372 -162.270 103.247
C 647.090 -162.847 106.456
C 649.591 -162.957 109.433
C 650.481 -165.186 112.313
C 652.148 -166.245 114.751
C 653.322 -166.133 117.886
C 654.394 -165.768 121.034
C 654.287 -166.291 124.505
C 656.145 -165.408 127.278
C 658.898 -165.154 130.323
C 659.170 -164.168 133.072
C 659.385 -163.058 136.845
C 659.990 -162.382 139.695
C 660.321 -161.052 143.100
C 661.182 -159.137 145.566
C 661.099 -157.182 148.075
C 660.576 -154.729 150.190
C 660.416 -152.140 152.205
C 659.670 -149.342 154.383
C 659.165 -146.876 156.579
C 658.604 -144.199 158.198
C 658.429 -140.229 158.324
C 657.551 -137.430 159.963
C 657.122 -134.723 161.760
C 657.543 -131.715 162.674
C 657.694 -127.923 163.341
C 656.584 -125.253 162.146
C 655.319 -122.041 161.833
C 654.936 -118.897 160.662
C 653.403 -115.405 160.118
C 652.401 -112.385 159.218
C 653.395 -109.109 156.997
C 652.702 -106.603 155.990
C 651.127 -103.645 153.488
C 650.155 -101.129 152.124
C 649.527 -97.980 150.828
C 649.234 -95.186 148.993
C 648.148 -92.907 146.814
C 645.809 -91.239 144.976
C 644.112 -89.453 142.691
C 642.096 -87.982 140.647
C 640.493 -86.120 138.086
C 638.329 -84.515 136.141
C 636.998 -82.709 133.926
C 636.160 -81.101 130.766
C 634.459 -78.856 129.115
C 634.039 -77.680 125.829
C 634.211 -75.625 122.335
C 633.059 -74.418 119.287
C 631.178 -72.616 117.399
C 629.753 -70.567 115.004
C 628.932 -68.377 112.148
C 629.668 -65.763 110.121
C 629.712 -64.177 106.869
C 624.291 -61.208 106.570
C 621.610 -59.012 104.376
C 620.743 -56.994 101.289
C 619.320 -56.813 98.617
C 618.293 -57.363 95.686
C 617.148 -57.096 92.008
C 616.610 -57.321 89.805
C 615.868 -58.343 86.503
C 614.223 -58.322 83.217
C 612.733 -58.701 79.791
C 612.002 -58.053 76.436
C 611.897 -58.612 73.115
C 611.334 -58.709 69.778
C 611.544 -59.007 66.297
C 611.352 -59.724 63.053
C 611.536 -60.315 59.475
C 612.045 -60.651 56.564
C 613.410 -61.826 53.905
C 614.182 -62.630 50.673
C 615.673 -63.439 47.630
C 617.501 -64.754 44.969
C 619.605 -65.562 42.065
C 621.179 -65.251 39.146
C 622.958 -65.504 36.191
C 622.948 -64.827 32.458
C 623.369 -65.836 28.324
C 624.938 -65.630 24.898
C 626.410 -65.252 21.967
C 627.003 -65.566 18.131
C 628.379 -64.365 14.826
C 629.276 -64.468 11.811
C 630.456 -63.244 8.886
C 631.018 -61.471 5.892
C 632.320 -59.930 3.136
C 632.905 -59.121 0.762
C 634.409 -58.401 -2.048
C 635.177 -57.772 -4.671
C 635.986 -56.825 -7.802
C 636.945 -56.407 -11.689
C 638.789 -55.903 -14.344
C 640.295 -54.219 -17.396
C 641.730 -51.866 -19.844
C 643.857 -50.710 -22.646
C 646.044 -49.993 -25.069
C 648.603 -49.281 -27.141
C 650.333 -47.778 -29.923
C 651.013 -45.928 -32.691
C 652.059 -44.876 -35.795
C 652.510 -43.437 -38.493
C 653.130 -42.457 -41.631
C 654.451 -41.139 -44.486
C 655.965 -40.947 -47.294
C 656.774 -40.179 -50.897
C 658.667 -39.361 -53.550
C 659.154 -37.979 -56.620
C 661.026 -36.643 -59.254
C 663.152 -35.413 -62.039
C 666.667 -35.090 -64.081
C 667.619 -33.138 -66.476
C 668.913 -31.885 -69.189
C 670.621 -32.064 -72.367
C 672.375 -30.024 -74.820
C 673.487 -29.866 -77.342
C 676.022 -27.425 -79.254
C 677.962 -25.562 -80.745
C 679.953 -24.711 -84.567
C 682.138 -23.489 -86.752
C 685.124 -24.825 -88.702
C 688.061 -23.176 -90.456
C 691.829 -22.385 -91.536
C 694.489 -22.382 -93.463
C 697.069 -21.809 -96.130
C 699.128 -21.155 -98.257
C 701.352 -19.773 -100.432
C 703.748 -18.536 -102.288
C 706.527 -17.691 -104.356
C 708.224 -17.059 -106.551
C 711.237 -15.919 -107.766
C 712.776 -14.180 -109.731
C 714.393 -11.517 -111.876
C 715.718 -7.931 -113.680
C 718.520 -4.857 -114.203
C 719.943 -1.618 -115.703
C 720.865 0.776 -117.948
C 723.266 2.706 -120.253
C 724.443 4.639 -122.278
C 726.167 7.068 -124.633
C 728.460 9.335 -127.088
C 730.047 12.457 -127.506
C 732.038 16.269 -127.746
C 732.532 17.987 -130.762
C 732.199 20.032 -133.722
C 733.187 21.843 -136.434
C 734.499 23.634 -139.265
C 734.984 25.657 -141.947
C 736.390 27.688 -144.318
C 736.759 30.526 -146.766
C 737.215 33.366 -147.694
C 737.376 35.390 -149.458
C 738.033 37.739 -151.601
C 740.415 40.677 -153.033
C 741.975 43.604 -155.241
C 743.366 46.324 -157.511
C 742.178 48.941 -159.065
C 744.131 50.626 -161.962
C 745.592 52.444 -164.801
C 745.504 54.566 -167.499
C 746.594 56.340 -170.522
C 746.980 58.565 -173.460
C 747.329 60.609 -176.086
C 748.068 62.661 -178.683
C 748.995 65.580 -181.043
C 749.695 69.238 -182.438
C 750.941 70.396 -185.698
C 751.745 72.842 -187.811
C 752.906 74.915 -190.262
C 755.019 76.293 -192.968
C 756.043 78.317 -195.224
C 757.191 80.904 -197.082
C 759.023 82.238 -199.215
C 758.960 85.655 -201.708
C 760.600 87.925 -203.249
C 762.649 90.216 -204.900
C 765.581 91.410 -207.615
C 767.708 93.752 -208.675
C 771.032 95.122 -209.600
C 773.710 96.715 -210.909
C 776.554 98.547 -211.081
C 780.396 100.478 -211.381
C 783.565 101.559 -211.942
C 786.334 103.593 -212.196
C 789.188 105.160 -212.845
C 791.162 107.655 -213.065
C 793.540 108.535 -215.539
C 795.838 110.054 -217.118
C 798.305 111.015 -218.971
C 800.698 113.442 -220.097
C 802.994 115.341 -220.791
C 806.216 117.086 -222.430
C 808.308 120.102 -223.503
C 809.807 123.326 -224.266
C 812.154 125.396 -225.535
C 813.437 128.462 -227.365
C 815.908 130.473 -228.000
C 817.584 132.380 -230.477
C 819.510 134.397 -232.346
C 821.644 136.242 -234.105
C 822.541 138.740 -236.144
C 824.006 140.802 -238.318
C 825.259 143.297 -240.349
C 826.834 145.297 -242.388
C 828.279 147.174 -244.606
C 829.575 149.000 -247.030
C 831.924 149.502 -249.586
C 833.688 149.747 -252.532
C 835.466 150.782 -255.409
C 836.917 152.608 -258.037
C 838.232 153.018 -260.713
C 841.492 152.822 -263.096
C 842.948 153.277 -266.358
C 844.360 153.575 -269.665
C 845.394 153.912 -272.665
C 846.781 154.373 -275.869
C 847.926 154.711 -278.879
C 848.605 153.246 -282.104
C 848.875 151.266 -284.732
C 848.339 149.720 -287.357
C 847.477 148.604 -290.480
C 848.755 147.679 -294.036
C 847.975 145.626 -296.839
C 846.847 144.066 -299.892
C 845.999 142.489 -302.638
C 844.700 140.657 -305.722
C 844.383 139.023 -307.976
C 843.437 136.454 -309.788
C 842.669 133.604 -311.733
C 840.525 130.778 -312.694
C 838.846 128.420 -313.351
C 836.614 125.776 -314.575
C 834.810 123.503 -315.451
C 834.464 119.390 -314.846
C 833.323 115.872 -314.916
C 830.377 113.965 -314.385
C 828.533 111.102 -314.653
C 826.914 108.605 -314.062
C 825.834 105.660 -312.979
C 823.570 103.851 -310.778
C 822.608 100.301 -310.073
C 820.311 97.625 -309.578
C 819.448 95.226 -307.125
C 818.563 91.899 -306.318
C 816.370 90.700 -303.659
C 814.428 88.650 -301.473
C 813.921 86.263 -299.731
C 812.712 83.835 -297.894
C 811.706 81.841 -294.681
C 810.162 81.401 -291.463
C 809.762 79.820 -288.898
C 809.096 79.156 -285.612
C 806.950 78.146 -283.171
C 808.217 78.073 -279.002
C 808.281 76.802 -275.080
C 808.011 78.773 -272.003
C 807.485 78.952 -268.867
C 807.998 80.095 -265.450
C 808.688 80.325 -262.541
C 809.331 81.337 -259.274
C 809.729 83.196 -256.787
C 809.362 85.040 -253.821
C 811.112 85.882 -250.487
C 812.228 86.762 -246.965
C 813.826 89.385 -245.403
C 816.672 91.491 -243.706
C 817.983 93.742 -241.844
C 818.896 96.152 -239.566
C 820.555 98.297 -237.652
C 823.044 100.144 -236.421
C 825.013 102.641 -235.316
C 826.300 105.563 -234.534
C 828.920 107.720 -232.475
C 830.179 110.336 -230.663
C 833.038 112.798 -231.669
C 836.387 114.839 -231.772
C 837.426 117.913 -232.663
C 839.069 120.973 -232.813
C 841.268 123.233 -233.765
C 843.845 125.304 -234.696
C 845.874 128.060 -235.422
C 847.446 130.167 -237.306
C 848.620 133.502 -238.413
C 851.047 134.926 -240.649
C 854.541 136.349 -242.425
C 856.089 137.109 -245.883
C 857.192 138.677 -248.403
C 858.956 139.776 -251.057
C 860.203 140.804 -253.937
C 862.265 140.566 -257.176
C 863.318 139.655 -259.935
C 864.305 138.730 -262.710
C 865.377 138.721 -265.887
C 865.646 139.820 -269.495
C 866.547 137.660 -272.396
C 867.896 137.213 -275.586
C 867.179 136.080 -278.644
C 867.976 133.870 -281.743
C 867.965 134.116 -285.484
C 868.532 133.252 -288.447
C 868.068 131.393 -291.195
C 867.449 129.370 -293.787
C 865.894 128.459 -296.801
C 865.989 125.819 -299.026
C 866.879 123.177 -302.049
C 865.606 121.172 -303.771
C 863.784 118.687 -306.223
C 862.824 116.743 -308.284
C 861.216 114.175 -310.357
C 860.346 111.276 -311.507
C 858.640 108.748 -312.415
C 856.616 106.174 -312.622
C 854.914 103.368 -312.771
C 852.586 100.593 -312.780
C 850.538 97.967 -313.048
C 848.653 95.428 -312.728
C 847.464 92.273 -310.622
C 845.270 89.768 -310.166
C 843.409 87.075 -310.007
C 842.604 84.112 -309.210
C 841.489 80.740 -307.718
C 840.428 79.569 -305.018
C 838.697 77.681 -302.681
C 838.129 75.796 -299.938
C 836.207 73.896 -297.194
C 835.017 72.280 -294.566
C 836.073 70.092 -291.287
C 835.323 68.792 -288.937
C 834.395 68.117 -284.915
C 833.568 67.076 -282.201
C 832.847 65.346 -279.289
C 832.747 63.965 -276.233
C 832.256 63.488 -272.968
C 830.690 63.925 -269.970
C 829.848 64.158 -266.726
C 828.701 64.690 -263.758
C 828.047 64.930 -260.279
C 826.695 65.381 -257.277
C 826.128 65.408 -254.175
C 826.465 65.748 -250.564
C 825.215 65.363 -247.573
C 826.073 65.913 -244.208
C 825.775 67.166 -240.982
C 825.714 67.645 -237.602
C 824.726 67.243 -233.677
C 823.122 66.565 -230.523
C 821.727 65.938 -226.766
C 821.350 66.578 -223.411
C 819.944 66.612 -219.782
C 819.650 67.304 -216.581
C 820.043 67.985 -213.007
C 819.044 67.843 -209.380
C 819.276 68.632 -205.927
C 820.153 69.338 -202.696
C 820.201 69.325 -199.688
C 820.033 69.911 -195.831
C 820.142 70.841 -192.684
C 821.058 72.863 -189.542
C 823.344 70.539 -186.077
C 822.715 69.938 -182.716
C 822.390 69.417 -179.473
C 821.488 68.574 -176.776
C 820.526 67.303 -173.575
C 819.987 67.419 -170.638
C 820.311 68.485 -166.784
C 819.749 69.328 -163.800
C 818.739 70.235 -161.149
C 817.007 71.165 -158.885
C 814.685 72.192 -156.081
C 814.984 73.453 -152.806
C 814.361 75.315 -149.744
C 812.829 76.383 -146.771
C 811.713 74.666 -143.392
C 811.082 74.425 -140.186
C 809.052 75.119 -137.208
C 807.114 74.366 -134.760
C 806.242 74.766 -131.950
C 804.251 74.153 -129.562
C 802.427 73.283 -126.721
C 800.018 71.959 -124.655
C 798.786 71.179 -121.780
C 796.568 69.526 -119.208
C 794.385 68.627 -116.439
C 792.210 68.514 -114.202
C 790.407 68.290 -111.087
C 788.759 68.061 -108.244
C 786.758 68.294 -105.397
C 783.941 67.536 -102.979
C 783.026 67.434 -99.866
C 782.983 67.327 -95.955
C 782.254 67.165 -92.898
C 780.231 66.079 -90.002
C 779.405 64.891 -86.996
C 778.762 64.640 -83.379
C 777.133 63.931 -80.351
C 775.803 63.333 -77.247
C 775.084 65.299 -73.999
C 774.176 66.492 -70.670
C 774.408 67.011 -67.028
C 775.090 67.148 -63.458
C 775.351 68.999 -60.374
C 774.632 69.140 -57.541
C 773.877 68.525 -54.040
C 773.127 68.511 -51.358
C 773.830 69.206 -47.887
C 773.645 68.573 -44.563
C 774.700 69.127 -41.365
C 774.763 67.795 -38.810
C 774.737 66.117 -35.318
C 773.674 64.562 -32.260
C 773.893 63.470 -29.070
C 774.624 62.127 -26.260
C 774.828 61.487 -23.159
C 775.530 61.369 -20.832
C 777.730 61.271 -17.405
C 778.777 60.783 -13.861
C 778.235 60.729 -10.574
C 777.574 60.215 -7.181
C 776.474 58.973 -3.905
C 775.437 58.966 -0.694
C 773.278 58.157 1.716
C 771.101 58.152 5.406
C 769.626 58.495 8.545
C 770.889 56.412 12.506
C 770.125 56.087 15.650
C 768.770 55.910 19.077
C 768.405 55.306 22.967
C 767.234 54.876 26.104
C 766.050 54.190 29.068
C 765.379 53.597 32.282
C 763.733 51.930 35.603
C 763.180 51.807 39.240
C 762.678 51.691 42.903
C 762.396 50.862 46.499
C 761.611 51.253 49.524
C 760.703 51.220 53.707
C 759.300 50.411 56.409
C 758.633 50.062 59.726
C 758.288 50.083 63.087
C 757.586 48.772 66.132
C 755.384 46.662 69.023
C 753.803 45.418 71.415
C 752.334 44.779 74.552
C 750.099 43.760 77.410
C 747.852 42.026 79.287
C 746.767 40.724 82.216
C 744.516 38.465 84.127
C 742.669 36.496 86.147
C 739.481 34.972 87.620
C 736.988 33.201 88.928
C 734.328 30.929 89.766
C 732.722 27.799 91.265
C 728.963 26.576 92.480
C 727.314 24.182 93.411
C 725.964 21.008 93.915
C 725.443 17.111 95.203
C 725.263 13.679 96.714
C 724.610 10.950 98.164
C 724.077 7.192 98.879
C 723.454 3.818 99.711
C 722.335 1.113 100.538
C 720.121 -0.747 102.531
C 718.482 -3.486 103.348
C 714.822 -4.610 103.090
C 712.602 -7.138 104.625
C 710.101 -9.380 105.849
C 708.389 -12.480 106.611
C 707.464 -16.157 106.961
C 705.759 -18.723 106.869
C 704.940 -21.996 107.671
C 704.694 -25.811 107.694
C 704.420 -28.997 107.396
C 704.587 -33.019 106.876
C 703.605 -36.213 106.147
C 702.298 -39.297 104.413
C 700.389 -41.891 103.618
N -37.720 -17.920 54.582
N 202.453 214.739 161.160
N 316.063 -284.811 114.910
N 370.455 -157.196 60.137
N 588.875 -209.122 306.977
N 517.404 -243.748 382.280
N 553.173 -304.944 267.937
N 511.918 7.902 371.428
N 605.492 -64.092 402.247
N 515.876 -156.524 36.673
N 511.272 -80.273 114.631
N 631.298 -133.932 127.676
N 836.811 111.509 -275.528
