# Supplementary material for: Impact of DNA methylation on 3D genome structure
Source: Nat Commun. 2021 May 28;12:3243. doi: 10.1038/s41467-021-23142-8 (PMC8163762; doi:10.1038/s41467-021-23142-8)
Supplement: Supplementary file 7 — Supplementary Software 2 [file 41467_2021_23142_MOESM7_ESM.zip › Supplementary_Software2/test/output_pos/cartnucl_000000_000013.xyz]

2888
generated by Juergen Walther
C 0.000 0.000 0.000
C 0.279 0.976 3.481
C -0.806 2.109 6.849
C -1.949 1.921 10.663
C -2.623 2.855 13.812
C -3.116 2.036 17.117
C -2.993 2.655 20.304
C -4.041 1.640 23.537
C -4.651 1.129 26.798
C -5.349 0.894 30.040
C -5.488 -0.626 33.019
C -6.160 -1.664 36.117
C -6.395 -2.928 39.321
C -7.039 -3.784 42.401
C -7.855 -4.795 45.376
C -8.809 -6.015 48.290
C -10.993 -6.078 51.034
C -13.456 -6.694 53.358
C -15.374 -7.552 56.204
C -16.518 -8.786 59.287
C -18.557 -9.619 61.339
C -21.314 -8.675 64.142
C -23.786 -9.777 66.517
C -26.378 -10.879 68.773
C -28.617 -12.078 70.704
C -31.024 -13.196 73.018
C -33.301 -14.323 75.025
C -36.745 -15.239 75.581
C -39.970 -15.895 75.316
C -42.692 -17.279 74.821
C -45.408 -19.352 74.578
C -48.917 -20.244 76.003
C -52.020 -21.720 75.067
C -54.893 -23.775 74.325
C -57.634 -25.441 73.649
C -60.654 -27.534 72.622
C -63.225 -28.508 72.083
C -65.894 -29.312 70.349
C -68.887 -29.967 68.584
C -70.768 -31.012 65.606
C -72.265 -31.719 63.142
C -74.197 -33.051 60.319
C -75.762 -34.009 57.907
C -77.835 -32.361 54.683
C -79.795 -31.903 51.580
C -79.793 -32.959 48.191
C -81.283 -33.360 45.143
C -81.985 -33.222 42.194
C -82.767 -32.240 39.123
C -81.691 -31.844 35.669
C -83.162 -30.782 32.393
C -83.856 -31.113 28.916
C -83.366 -29.357 25.885
C -84.644 -28.261 22.775
C -82.871 -27.766 19.623
C -82.049 -27.062 16.221
C -82.164 -25.486 13.673
C -82.038 -24.334 10.609
C -80.703 -22.371 7.499
C -78.229 -21.363 5.091
C -77.269 -19.515 2.877
C -75.133 -17.762 0.864
C -73.412 -17.435 -2.053
C -70.808 -14.004 -2.714
C -68.803 -11.127 -4.883
C -65.261 -10.199 -4.779
C -62.739 -8.751 -6.076
C -59.695 -6.756 -6.143
C -57.645 -4.604 -6.539
C -54.829 -2.559 -6.558
C -51.970 -1.472 -5.892
C -48.560 -0.632 -5.899
C -46.114 2.299 -5.338
C -43.330 4.880 -5.228
C -40.991 5.975 -2.947
C -39.231 8.226 -0.254
C -36.830 9.437 1.484
C -33.917 10.558 2.929
C -31.644 12.086 4.803
C -30.284 13.900 7.249
C -28.458 15.030 9.842
C -26.404 15.325 12.391
C -24.288 17.616 14.848
C -21.677 18.624 16.817
C -21.645 19.126 20.690
C -21.365 20.674 24.284
C -20.351 19.730 27.351
C -18.982 19.664 30.545
C -18.853 19.807 33.834
C -18.935 20.300 37.231
C -18.281 20.274 40.669
C -18.746 19.469 43.765
C -17.760 18.394 47.172
C -19.151 18.235 50.482
C -20.510 19.109 54.326
C -22.956 17.841 57.035
C -24.089 16.522 59.682
C -25.801 15.764 62.485
C -27.576 14.531 64.982
C -30.641 14.129 67.273
C -33.502 13.552 68.286
C -36.366 12.924 69.254
C -38.963 11.773 71.035
C -40.944 9.384 73.196
C -44.656 9.078 73.312
C -47.618 8.279 74.981
C -50.339 6.353 74.799
C -54.198 5.872 74.881
C -56.736 3.523 76.327
C -59.578 2.461 77.127
C -62.607 1.171 76.509
C -65.584 -0.076 75.626
C -67.899 -2.650 75.034
C -71.201 -2.940 74.070
C -75.305 -3.149 73.894
C -77.459 -4.340 72.299
C -80.291 -6.181 70.273
C -82.740 -7.377 69.039
C -85.409 -8.807 66.966
C -87.832 -9.037 64.829
C -89.609 -9.851 62.319
C -90.821 -10.450 59.329
C -92.229 -10.701 56.372
C -93.341 -11.321 52.980
C -94.623 -11.956 49.961
C -95.472 -12.153 46.905
C -95.619 -10.554 43.267
C -96.262 -10.901 39.987
C -97.331 -11.121 36.897
C -98.409 -10.109 34.090
C -99.157 -8.748 30.564
C -97.654 -7.438 28.153
C -96.680 -6.555 24.945
C -95.737 -4.605 22.354
C -94.423 -3.608 18.874
C -93.219 -2.268 16.101
C -92.538 1.265 14.175
C -91.457 2.632 11.997
C -88.725 4.646 9.554
C -87.195 6.081 7.378
C -85.990 7.967 4.735
C -84.633 10.248 2.682
C -82.444 12.042 0.918
C -79.567 12.576 -0.833
C -76.844 13.846 -2.336
C -74.045 14.623 -3.740
C -71.201 16.165 -5.198
C -68.372 16.848 -6.802
C -65.959 18.304 -8.218
C -63.235 20.588 -9.010
C -60.971 21.647 -11.111
C -58.438 24.074 -11.337
C -56.358 26.716 -12.335
C -52.610 27.206 -13.683
C -50.801 28.871 -14.573
C -48.169 29.711 -15.688
C -46.889 30.061 -18.515
C -44.969 30.866 -21.503
C -42.670 34.338 -23.069
C -40.782 36.001 -24.848
C -38.095 39.076 -25.212
C -35.430 41.144 -26.461
C -32.514 42.843 -26.981
C -31.257 45.187 -28.379
C -28.710 45.988 -30.729
C -24.911 46.358 -31.677
C -21.109 47.648 -30.827
C -17.503 49.266 -31.648
C -15.101 51.796 -32.895
C -11.959 52.543 -34.568
C -8.991 53.888 -36.078
C -5.300 54.164 -35.490
C -1.850 54.539 -35.514
C 1.208 55.725 -36.706
C 4.467 56.203 -38.918
C 7.423 56.979 -40.572
C 11.263 57.240 -42.361
C 14.342 58.206 -44.321
C 17.867 58.755 -46.639
C 20.213 59.635 -48.660
C 22.866 60.231 -50.668
C 25.766 61.219 -51.723
C 29.374 61.957 -51.798
C 33.218 61.520 -51.904
C 36.925 61.077 -51.187
C 38.523 61.670 -48.270
C 41.812 62.606 -47.172
C 45.379 63.056 -46.942
C 49.072 63.995 -47.349
C 52.420 64.145 -48.248
C 56.000 64.675 -48.618
C 59.098 65.047 -46.875
C 61.961 67.020 -46.918
C 65.223 66.033 -46.790
C 67.337 68.975 -44.686
C 70.401 71.058 -45.039
C 73.796 72.129 -45.295
C 75.976 74.793 -44.930
C 79.385 75.238 -43.853
C 82.399 75.311 -42.352
C 84.940 76.422 -39.280
C 87.720 76.810 -36.766
C 90.535 78.000 -35.406
C 94.434 77.996 -34.635
C 95.519 80.748 -32.803
C 97.473 82.988 -31.507
C 98.615 84.711 -29.273
C 102.486 84.649 -26.799
C 105.570 86.886 -26.115
C 105.608 89.001 -22.773
C 108.289 90.041 -21.099
C 108.346 91.645 -17.279
C 108.747 94.728 -16.656
C 110.435 95.647 -13.433
C 112.070 97.744 -10.709
C 115.522 99.949 -9.992
C 117.521 101.211 -7.524
C 120.339 101.681 -5.147
C 122.708 101.965 -3.949
C 124.946 103.189 -2.023
C 128.346 103.469 0.678
C 131.417 104.427 2.967
C 133.429 106.127 6.077
C 136.305 107.018 7.427
C 135.872 109.270 10.641
C 138.010 110.357 12.764
C 140.636 111.438 14.623
C 142.204 113.124 16.902
C 144.702 114.907 19.129
C 146.247 115.980 21.928
C 148.257 116.775 24.735
C 150.059 117.120 27.447
C 152.198 117.916 30.478
C 153.633 119.156 33.318
C 155.158 120.720 36.263
C 156.844 121.480 39.839
C 159.427 123.220 42.091
C 161.680 123.122 45.299
C 164.903 125.517 47.026
C 166.350 127.418 49.096
C 167.583 129.091 51.956
C 168.586 128.991 55.109
C 169.701 130.454 58.770
C 170.794 131.763 61.937
C 171.668 133.589 63.915
C 171.753 135.601 66.239
C 172.720 138.778 67.805
C 173.273 140.241 70.121
C 174.248 143.173 72.102
C 174.988 143.996 75.076
C 175.380 146.434 77.244
C 175.862 149.162 80.370
C 177.064 149.460 83.185
C 178.660 149.506 86.426
C 179.966 149.737 88.901
C 182.242 150.207 92.399
C 183.102 151.114 96.359
C 184.936 152.296 99.599
C 186.693 152.444 102.544
C 188.051 152.570 105.588
C 190.516 153.350 107.430
C 192.903 154.410 110.090
C 194.838 154.825 113.783
C 195.867 154.564 117.746
C 198.368 153.994 119.836
C 200.674 152.570 121.471
C 203.066 152.581 123.215
C 205.968 152.543 124.829
C 208.769 151.715 126.664
C 210.681 151.503 128.147
C 213.802 152.425 130.098
C 216.050 151.149 131.506
C 217.218 152.182 135.600
C 220.387 151.904 137.878
C 222.496 151.674 140.126
C 225.075 153.535 141.995
C 229.090 154.657 143.081
C 233.745 155.093 142.831
C 236.340 156.094 145.416
C 238.709 156.835 146.738
C 242.678 156.456 147.396
C 246.154 155.424 148.332
C 248.721 156.567 149.897
C 251.412 156.828 150.802
C 253.721 154.626 154.338
C 257.054 153.332 155.685
C 259.653 154.099 157.478
C 260.829 155.095 160.672
C 262.508 155.962 163.447
C 264.289 157.034 166.042
C 265.422 156.962 169.190
C 266.665 157.600 172.219
C 268.055 157.774 175.374
C 269.400 158.473 178.262
C 270.507 159.224 181.219
C 271.391 159.984 184.306
C 272.243 162.324 186.776
C 272.367 164.563 189.389
C 272.965 166.310 192.405
C 273.871 167.257 195.664
C 273.881 168.978 198.134
C 275.076 172.304 200.098
C 274.958 174.326 203.075
C 274.703 176.429 205.996
C 274.332 178.125 208.674
C 274.194 180.071 211.605
C 273.899 181.847 214.296
C 272.186 184.464 216.094
C 270.156 186.870 217.089
C 267.789 188.452 218.298
C 265.211 189.744 220.148
C 264.081 192.585 222.554
C 261.183 194.371 223.604
C 258.201 195.716 225.127
C 255.542 197.146 226.404
C 252.274 198.547 227.786
C 250.176 200.189 228.654
C 247.305 201.780 228.590
C 244.349 203.716 228.478
C 240.847 204.291 227.523
C 238.067 204.791 226.612
C 234.489 205.300 225.971
C 231.571 205.747 225.282
C 229.324 207.735 222.383
C 226.544 209.077 220.345
C 223.619 207.956 218.676
C 220.611 208.491 217.148
C 218.336 208.627 215.145
C 216.412 209.215 212.506
C 214.750 207.858 209.567
C 212.414 209.039 206.888
C 209.515 208.847 204.829
C 208.639 208.722 201.405
C 206.526 209.783 198.775
C 205.446 207.930 195.822
C 203.876 206.947 192.770
C 202.953 207.342 189.945
C 201.547 207.234 186.988
C 201.119 206.469 183.175
C 201.163 204.394 180.237
C 201.116 204.058 177.217
C 201.693 202.703 174.132
C 200.658 200.855 171.469
C 203.324 200.148 168.095
C 204.365 199.417 164.173
C 206.584 196.841 162.808
C 207.661 195.137 160.343
C 210.131 193.471 158.253
C 212.007 192.673 156.054
C 214.435 191.234 154.017
C 216.815 189.422 153.096
C 218.847 186.898 151.743
C 222.001 186.307 149.600
C 224.804 185.177 147.299
C 228.063 184.107 147.626
C 231.988 184.164 147.596
C 234.968 182.999 147.450
C 237.929 181.298 147.041
C 241.120 180.419 146.806
C 244.447 180.565 146.989
C 247.706 180.009 147.629
C 250.569 178.848 148.749
C 254.518 178.575 148.445
C 257.639 177.175 148.549
C 260.602 178.087 150.923
C 264.075 179.240 152.339
C 266.122 178.471 154.896
C 268.914 177.841 156.869
C 271.318 178.393 159.053
C 273.897 179.314 161.126
C 276.550 179.362 163.407
C 278.018 179.934 166.230
C 280.212 179.187 169.121
C 281.765 180.903 171.871
C 284.279 183.183 174.293
C 284.310 185.163 177.611
C 284.873 185.981 180.618
C 285.592 187.593 183.490
C 285.805 188.975 186.482
C 285.750 191.826 189.064
C 284.811 194.189 190.821
C 283.810 196.520 192.580
C 283.199 198.519 195.202
C 282.437 199.461 198.784
C 280.642 202.522 199.923
C 279.983 204.982 202.313
C 277.527 206.360 204.107
C 275.543 209.456 205.373
C 274.055 210.768 208.555
C 272.706 212.842 210.483
C 270.166 214.711 211.614
C 267.492 216.508 212.517
C 264.577 217.151 214.367
C 262.234 219.673 214.643
C 260.112 223.063 215.601
C 257.356 224.052 215.778
C 253.628 225.232 216.246
C 250.983 226.537 216.747
C 247.527 227.767 216.867
C 244.814 229.349 216.077
C 241.813 230.031 215.271
C 238.861 230.243 213.853
C 236.038 230.797 212.269
C 232.843 230.840 210.560
C 229.820 231.091 209.162
C 227.214 231.173 207.343
C 225.539 231.410 203.745
C 222.790 231.202 201.823
C 220.048 231.456 200.047
C 218.188 232.360 197.641
C 216.181 233.019 194.419
C 215.945 231.922 191.499
C 214.679 230.930 188.428
C 214.421 230.589 185.078
C 213.187 229.311 181.660
C 212.583 228.420 178.534
C 213.551 229.184 174.644
C 213.315 228.519 171.946
C 214.017 226.700 168.246
C 214.026 225.683 165.400
C 213.817 225.076 161.997
C 214.306 224.636 158.707
C 215.103 223.300 155.757
C 215.518 220.771 153.507
C 216.446 218.771 150.971
C 217.199 216.488 148.820
C 218.366 214.524 146.105
C 218.944 212.134 143.869
C 219.892 210.507 141.341
C 221.879 209.122 138.620
C 222.066 207.308 135.912
C 224.435 206.258 133.536
C 225.869 205.094 129.827
C 227.860 203.850 126.815
C 230.909 204.198 124.157
C 232.058 204.849 121.386
C 233.309 205.002 118.122
C 235.601 204.581 114.900
C 237.039 205.837 112.446
C 240.332 209.110 110.727
C 241.392 209.913 108.042
C 242.595 211.081 105.852
C 245.300 210.767 103.272
C 246.343 211.230 99.567
C 248.119 211.419 96.918
C 250.214 212.412 94.070
C 253.256 211.600 91.898
C 255.760 211.376 90.200
C 257.984 213.410 88.652
C 260.224 214.794 86.655
C 261.560 214.110 83.200
C 263.855 214.409 79.864
C 267.127 213.038 79.081
C 270.375 212.407 77.254
C 272.355 210.909 77.274
C 275.694 210.194 77.976
C 278.266 209.866 77.615
C 280.850 209.095 75.791
C 283.820 208.718 74.798
C 286.136 209.645 71.316
C 289.688 209.487 70.436
C 292.959 208.327 69.181
C 295.972 206.054 68.489
C 299.479 204.154 67.433
C 301.598 203.147 65.164
C 303.291 204.186 61.681
C 305.001 205.008 58.459
C 306.824 204.616 55.866
C 309.233 203.241 54.207
C 311.205 202.618 51.383
C 314.391 203.086 49.303
C 315.332 204.073 46.053
C 317.113 202.599 43.193
C 318.254 201.706 40.366
C 319.912 200.397 37.064
C 322.077 199.311 34.236
C 324.660 197.651 31.272
C 326.531 197.072 28.507
C 329.826 197.747 25.716
C 331.633 198.137 23.663
C 333.717 198.978 20.726
C 336.372 199.335 18.959
C 339.486 199.540 17.348
C 341.718 200.643 15.138
C 344.857 201.275 12.540
C 345.777 200.239 10.042
C 347.780 198.032 8.091
C 349.818 196.759 5.579
C 351.108 195.264 3.419
C 353.109 193.259 1.422
C 354.782 191.258 -1.592
C 354.878 190.591 -5.595
C 355.288 187.576 -8.440
C 356.850 185.144 -10.897
C 357.809 183.592 -13.247
C 358.788 180.650 -15.343
C 358.993 179.463 -18.060
C 357.927 176.632 -19.072
C 358.274 174.249 -22.193
C 358.326 171.468 -24.648
C 355.602 168.203 -26.647
C 355.401 165.032 -29.256
C 354.258 162.576 -30.269
C 352.946 159.840 -32.048
C 354.159 157.568 -35.006
C 353.394 154.686 -34.934
C 351.003 152.180 -35.636
C 349.750 149.681 -35.915
C 346.643 147.513 -35.854
C 343.411 145.897 -34.417
C 341.590 143.118 -33.904
C 339.670 140.260 -33.988
C 339.965 136.839 -32.614
C 339.192 133.332 -32.807
C 338.824 129.812 -33.419
C 337.025 126.908 -33.152
C 334.950 123.741 -32.208
C 334.518 120.388 -31.307
C 333.537 117.772 -31.585
C 333.346 114.383 -31.534
C 332.962 110.842 -30.149
C 331.657 107.809 -28.676
C 329.263 104.866 -28.980
C 328.230 102.292 -29.756
C 327.347 99.771 -28.957
C 327.037 96.750 -27.321
C 328.331 93.303 -26.446
C 327.542 89.628 -26.461
C 326.510 86.871 -25.023
C 324.862 83.740 -24.029
C 323.651 80.126 -24.227
C 322.456 77.026 -24.718
C 321.135 74.684 -23.551
C 320.142 71.368 -25.152
C 319.957 69.562 -27.832
C 319.717 66.848 -28.818
C 321.446 63.886 -29.928
C 323.776 62.036 -30.921
C 326.496 58.767 -30.370
C 327.682 55.728 -30.604
C 329.496 53.915 -31.015
C 332.336 52.343 -32.242
C 333.844 49.833 -33.769
C 335.208 47.743 -36.179
C 336.531 43.821 -38.117
C 337.595 41.971 -41.044
C 341.528 40.470 -41.058
C 343.799 38.017 -42.561
C 345.878 35.153 -43.395
C 348.382 32.688 -44.343
C 350.595 30.532 -45.373
C 353.306 29.174 -47.167
C 355.579 27.614 -48.334
C 358.947 26.350 -47.030
C 361.337 24.427 -47.130
C 364.042 23.864 -48.835
C 367.755 22.708 -50.445
C 370.251 20.950 -52.374
C 373.135 20.073 -54.482
C 375.985 19.954 -55.565
C 378.434 18.152 -57.600
C 381.476 17.364 -60.064
C 384.179 16.220 -61.565
C 388.539 15.064 -61.514
C 391.391 13.964 -62.454
C 391.880 11.299 -65.202
C 395.097 10.336 -66.961
C 398.303 9.171 -67.567
C 400.670 6.979 -68.478
C 403.020 5.135 -70.446
C 406.209 3.276 -71.452
C 408.712 1.095 -72.147
C 411.664 -0.598 -72.640
C 414.552 -2.982 -74.430
C 417.195 -5.243 -74.171
C 420.253 -7.196 -73.081
C 422.954 -7.607 -73.787
C 424.770 -10.986 -75.578
C 428.020 -10.630 -74.989
C 431.333 -9.797 -75.918
C 434.361 -9.595 -76.310
C 438.106 -9.663 -76.249
C 441.660 -9.721 -76.517
C 445.427 -8.477 -78.002
C 448.236 -7.688 -79.432
C 451.728 -8.291 -79.583
C 455.020 -8.477 -80.214
C 458.291 -8.377 -80.798
C 461.277 -9.654 -81.608
C 464.508 -10.356 -82.046
C 467.704 -11.350 -82.893
C 470.885 -11.880 -83.375
C 474.053 -12.538 -83.639
C 477.242 -13.380 -83.723
C 480.584 -12.878 -82.783
C 483.713 -12.898 -81.348
C 487.151 -13.218 -80.579
C 490.568 -14.029 -80.554
C 493.317 -14.353 -79.371
C 496.797 -12.757 -78.072
C 500.038 -13.249 -76.580
C 503.213 -13.726 -74.934
C 505.972 -14.383 -73.470
C 509.135 -14.905 -72.014
C 511.968 -15.479 -70.555
C 513.871 -15.731 -67.501
C 514.904 -15.818 -64.367
C 515.632 -16.725 -61.501
C 516.678 -18.294 -58.640
C 519.401 -18.456 -55.866
C 519.876 -19.413 -52.469
C 520.518 -20.968 -49.276
C 521.122 -22.160 -46.283
C 521.561 -23.745 -42.840
C 522.141 -24.279 -40.151
C 521.635 -24.705 -36.936
C 521.203 -24.929 -33.434
C 519.291 -25.810 -30.422
C 517.667 -26.396 -28.007
C 515.954 -27.541 -24.969
C 514.436 -28.358 -22.477
C 512.028 -26.578 -19.572
C 509.839 -25.978 -16.651
C 506.854 -27.231 -15.196
C 504.652 -27.555 -12.604
C 502.181 -27.483 -10.845
C 499.519 -26.576 -9.083
C 495.893 -26.599 -8.786
C 493.288 -25.504 -6.328
C 490.387 -25.929 -4.306
C 487.194 -24.484 -3.829
C 484.666 -23.379 -1.616
C 481.047 -23.410 -2.084
C 477.522 -23.082 -1.618
C 475.020 -21.677 -0.750
C 472.008 -20.764 0.158
C 468.402 -19.272 -0.133
C 465.143 -18.876 -1.600
C 462.515 -17.373 -1.879
C 459.650 -16.160 -3.294
C 456.286 -16.331 -3.783
C 454.279 -13.467 -6.382
C 451.176 -11.137 -7.774
C 449.842 -10.847 -11.174
C 447.531 -9.956 -13.175
C 446.089 -8.543 -16.204
C 444.693 -6.819 -18.221
C 443.373 -5.313 -21.067
C 442.789 -4.711 -24.083
C 441.413 -4.492 -27.307
C 440.652 -2.013 -30.163
C 439.395 0.034 -33.106
C 440.488 0.840 -36.272
C 442.029 2.909 -39.231
C 442.586 3.783 -42.261
C 442.695 4.458 -45.632
C 443.384 5.674 -48.642
C 444.902 7.371 -51.080
C 446.468 8.322 -53.905
C 448.016 8.409 -56.803
C 449.202 10.439 -60.002
C 449.920 11.092 -63.283
C 453.408 11.826 -64.878
C 456.415 13.526 -66.738
C 458.981 12.615 -68.715
C 461.422 12.511 -71.188
C 464.383 12.838 -72.595
C 467.477 13.554 -73.901
C 470.401 13.632 -75.821
C 473.525 13.122 -76.481
C 476.431 12.108 -78.544
C 480.012 12.412 -78.533
C 483.942 13.757 -78.900
C 487.501 13.119 -77.539
C 490.524 12.195 -77.343
C 493.834 11.933 -76.759
C 496.945 11.198 -75.932
C 500.239 11.493 -73.967
C 502.304 11.500 -71.668
C 504.334 11.454 -69.343
C 507.082 10.900 -67.502
C 510.106 9.043 -66.196
C 511.627 9.410 -62.813
C 514.361 9.258 -60.645
C 515.445 7.839 -57.825
C 517.011 8.058 -54.271
C 519.579 6.294 -52.187
C 521.502 5.808 -49.756
C 522.219 5.039 -46.575
C 522.667 4.288 -43.345
C 523.306 2.134 -40.647
C 523.678 2.374 -37.222
C 525.062 2.887 -33.384
C 524.544 1.998 -30.636
C 523.961 0.564 -27.015
C 523.884 -0.254 -24.139
C 523.146 -1.317 -20.704
C 522.106 -1.249 -17.638
C 520.557 -1.892 -14.934
C 518.331 -2.456 -12.590
C 516.163 -2.642 -10.130
C 513.532 -3.270 -7.720
C 511.309 -3.858 -5.296
C 508.836 -4.095 -3.314
C 505.341 -2.732 -1.999
C 502.604 -3.168 -0.097
C 500.184 -3.391 2.101
C 497.872 -2.386 4.027
C 494.732 -1.141 5.880
C 491.791 -0.275 5.258
C 488.366 0.214 5.484
C 485.385 1.795 5.353
C 481.569 2.319 5.359
C 478.402 3.243 5.144
C 475.929 6.468 4.773
C 473.351 7.479 4.437
C 469.837 8.816 2.608
C 467.085 9.814 1.853
C 463.968 11.283 1.511
C 461.287 13.150 0.748
C 458.625 14.410 -0.818
C 455.881 14.312 -2.840
C 453.328 14.979 -4.920
C 450.901 15.155 -7.038
C 448.311 16.071 -9.284
C 445.701 16.136 -11.340
C 443.320 17.047 -13.196
C 441.292 18.755 -15.694
C 438.386 19.259 -17.094
C 436.932 21.177 -19.657
C 434.558 21.760 -23.140
C 431.991 22.873 -25.350
C 430.147 24.007 -28.483
C 429.478 25.119 -30.928
C 429.130 26.793 -34.095
C 426.077 28.074 -37.091
C 425.298 29.227 -39.840
C 424.521 29.932 -42.214
C 423.203 32.355 -43.610
C 422.040 34.897 -44.951
C 419.891 35.130 -48.376
C 418.452 37.547 -51.167
C 417.892 39.061 -53.669
C 416.981 40.677 -56.540
C 415.908 41.824 -59.020
C 415.211 43.980 -61.862
C 413.613 44.729 -64.344
C 410.287 45.944 -65.345
C 408.513 46.743 -68.098
C 406.599 48.321 -70.175
C 404.763 47.691 -73.551
C 405.126 48.212 -77.416
C 404.262 49.542 -80.570
C 404.806 49.739 -84.204
C 406.228 49.791 -87.261
C 406.886 52.096 -89.592
C 407.037 53.581 -92.863
C 407.881 55.548 -95.191
C 405.322 57.819 -98.711
C 405.268 60.490 -100.560
C 406.329 61.983 -103.597
C 406.970 63.871 -106.298
C 407.708 65.941 -108.793
C 407.841 66.926 -111.989
C 408.523 68.321 -114.940
C 408.762 69.645 -118.120
C 409.424 71.159 -120.932
C 410.248 72.483 -123.778
C 411.204 73.609 -126.729
C 413.426 75.402 -128.767
C 415.901 76.496 -130.894
C 417.830 77.800 -133.557
C 418.978 79.028 -136.641
C 421.018 79.793 -138.719
C 423.847 82.327 -140.104
C 426.316 83.108 -142.606
C 428.902 83.803 -145.025
C 431.128 84.213 -147.274
C 433.529 84.944 -149.744
C 435.796 85.458 -151.998
C 439.215 85.069 -153.081
C 442.411 84.302 -153.390
C 445.076 82.871 -154.038
C 447.715 81.122 -155.346
C 451.213 81.354 -157.035
C 454.249 79.536 -157.436
C 457.038 77.448 -158.376
C 459.709 75.688 -159.091
C 462.639 73.368 -159.856
C 465.167 72.204 -160.184
C 467.780 70.325 -159.537
C 470.722 68.520 -158.770
C 472.522 65.628 -157.391
C 473.956 63.351 -156.139
C 475.798 60.361 -155.072
C 477.292 57.937 -154.034
C 479.372 56.794 -150.603
C 481.299 54.887 -148.086
C 481.210 51.767 -146.396
C 482.639 49.301 -144.512
C 483.301 47.318 -142.313
C 484.070 45.850 -139.439
C 482.957 43.761 -136.675
C 484.414 42.184 -133.607
C 485.044 39.496 -131.357
C 484.568 38.656 -127.954
C 485.836 37.225 -124.979
C 484.034 35.442 -122.353
C 483.185 33.601 -119.414
C 483.316 32.946 -116.491
C 483.184 31.637 -113.491
C 481.870 30.919 -109.876
C 479.396 30.047 -107.416
C 478.467 29.858 -104.528
C 476.363 29.783 -101.835
C 474.610 28.042 -99.495
C 472.116 30.127 -96.593
C 470.178 30.742 -93.006
C 466.672 31.604 -92.386
C 464.182 31.824 -90.413
C 461.208 33.311 -88.934
C 459.228 34.647 -87.121
C 456.483 36.196 -85.643
C 453.674 37.538 -85.324
C 450.295 38.254 -84.687
C 447.960 40.829 -83.012
C 445.268 42.850 -81.253
C 443.003 45.307 -82.091
C 441.362 48.859 -82.426
C 439.031 51.023 -82.795
C 436.180 52.935 -83.009
C 433.989 55.415 -83.255
C 432.730 58.468 -83.723
C 430.983 61.150 -84.768
C 428.979 63.212 -86.360
C 426.980 66.639 -86.494
C 424.435 68.827 -87.166
C 424.479 71.888 -89.589
C 424.306 75.514 -91.080
C 423.307 77.014 -93.921
C 421.984 79.244 -96.236
C 421.911 81.645 -98.491
C 422.061 84.365 -100.581
C 421.458 86.768 -103.052
C 421.942 88.337 -105.838
C 420.971 89.979 -109.015
C 422.405 92.126 -111.515
C 423.851 95.386 -113.676
C 426.293 96.282 -116.533
C 427.420 97.146 -119.364
C 429.147 98.499 -121.924
C 430.916 99.297 -124.596
C 433.999 100.500 -126.558
C 436.854 100.693 -127.724
C 439.708 100.818 -128.892
C 442.291 101.147 -131.005
C 444.221 100.875 -134.246
C 447.922 100.607 -134.592
C 450.879 101.096 -136.384
C 453.530 99.495 -137.633
C 457.370 99.073 -138.078
C 459.848 98.312 -140.787
C 462.664 98.011 -142.138
C 465.637 96.550 -142.636
C 468.555 94.937 -142.912
C 470.771 92.601 -144.315
C 474.047 91.604 -143.871
C 478.137 91.188 -143.944
C 480.226 89.147 -143.662
C 482.961 86.317 -143.533
C 485.349 84.514 -143.516
C 487.936 81.950 -143.064
C 490.316 80.209 -141.726
C 492.027 77.813 -140.520
C 493.172 75.256 -138.812
C 494.526 72.964 -136.888
C 495.564 70.114 -134.906
C 496.778 67.509 -133.204
C 497.574 65.206 -131.163
C 497.721 63.806 -127.445
C 498.302 61.247 -125.346
C 499.316 58.896 -123.300
C 500.386 57.623 -120.598
C 501.127 56.111 -117.133
C 499.634 55.419 -114.472
C 498.643 53.847 -111.546
C 497.728 53.467 -108.318
C 496.397 51.798 -105.111
C 495.198 50.865 -102.175
C 494.610 52.072 -98.321
C 493.543 51.569 -95.794
C 490.846 51.402 -92.603
C 489.334 50.964 -90.022
C 488.155 50.511 -86.798
C 486.846 50.759 -83.718
C 484.694 50.888 -81.174
C 481.810 50.150 -79.509
C 479.110 50.106 -77.510
C 476.319 49.780 -75.926
C 473.508 49.966 -73.768
C 470.680 49.435 -72.106
C 468.298 49.573 -70.044
C 465.642 50.751 -67.847
C 463.385 50.122 -65.573
C 460.933 51.790 -63.684
C 457.013 52.629 -62.746
C 454.805 52.828 -61.367
C 451.826 52.534 -59.392
C 449.649 51.942 -57.975
C 446.835 50.576 -56.383
C 445.285 50.384 -53.376
C 444.510 49.495 -49.850
C 441.060 49.060 -47.916
C 439.833 47.531 -44.230
C 440.239 48.063 -40.123
C 438.709 49.281 -37.379
C 438.696 51.508 -34.689
C 439.115 52.920 -31.883
C 439.002 53.827 -29.021
C 436.103 56.477 -27.249
C 434.959 58.797 -25.788
C 433.555 60.666 -23.402
C 433.278 63.691 -21.030
C 431.563 65.544 -18.230
C 430.290 68.115 -15.933
C 427.632 70.368 -14.428
C 426.328 73.851 -13.414
C 425.825 76.198 -10.866
C 425.616 78.516 -8.442
C 423.946 79.930 -6.259
C 423.496 81.206 -3.101
C 423.060 81.059 1.130
C 424.218 82.772 4.168
C 423.452 83.845 7.282
C 422.717 84.094 10.685
C 425.020 85.843 13.156
C 426.554 85.984 15.934
C 428.401 86.050 18.667
C 429.477 85.701 21.913
C 432.351 87.187 24.256
C 434.828 88.098 26.355
C 436.392 88.678 29.396
C 438.207 88.707 32.924
C 440.076 90.399 35.166
C 442.103 91.427 37.668
C 444.251 92.129 40.342
C 446.206 91.847 43.183
C 448.371 92.283 45.805
C 450.106 92.773 49.370
C 452.801 93.886 51.683
C 456.051 94.743 53.555
C 459.158 94.489 54.490
C 461.606 93.982 56.754
C 463.474 94.290 58.608
C 463.742 94.653 62.036
C 467.722 96.037 61.925
C 470.664 93.996 63.059
C 473.571 93.198 65.964
C 476.004 92.205 68.124
C 478.804 91.905 71.024
C 480.556 89.909 74.158
C 483.215 89.863 76.657
C 484.720 89.347 79.684
C 485.575 88.126 83.231
C 487.312 87.815 86.183
C 488.969 87.127 88.126
C 491.919 86.289 90.330
C 494.859 84.967 92.137
C 497.207 83.373 94.525
C 500.173 84.279 94.983
C 502.917 84.715 97.110
C 507.113 84.278 98.412
C 511.190 84.770 99.916
C 513.801 86.611 101.950
C 515.193 86.342 105.919
C 518.310 86.141 107.776
C 519.827 87.757 110.601
C 521.455 88.441 113.481
C 524.127 87.884 115.944
C 526.692 87.975 118.671
C 530.395 88.552 119.259
C 534.020 87.331 120.241
C 537.406 89.720 121.105
C 541.361 88.714 121.945
C 543.885 89.776 122.529
C 546.969 90.695 124.517
C 549.751 92.690 125.150
C 552.472 94.300 126.699
C 555.660 95.253 126.498
C 558.607 97.079 127.863
C 561.388 98.436 126.885
C 563.882 99.642 126.752
C 567.100 100.269 127.743
C 570.180 99.066 126.320
C 573.262 99.777 126.613
C 576.062 101.645 126.629
C 579.321 103.324 126.522
C 581.921 105.074 126.264
C 585.395 106.063 125.637
C 588.692 105.263 122.665
C 590.939 105.133 121.415
C 593.930 105.512 120.633
C 597.243 106.761 120.125
C 600.366 107.722 120.075
C 603.895 108.723 122.736
C 607.410 108.720 121.629
C 610.246 110.561 121.113
C 613.896 110.951 121.827
C 616.990 111.109 121.406
C 620.294 111.742 121.507
C 623.973 111.311 120.837
C 627.988 113.009 119.103
C 631.879 112.641 117.491
C 635.502 113.177 117.943
C 638.802 114.771 118.185
C 642.185 114.472 118.409
C 645.674 115.790 117.352
C 648.770 113.964 118.537
C 652.275 114.277 119.256
C 654.829 116.004 120.053
C 656.689 117.604 121.528
C 659.288 120.618 121.305
C 662.481 122.713 122.734
C 664.766 124.560 123.566
C 667.708 127.643 124.554
C 670.175 128.929 126.271
C 671.870 130.532 128.422
C 673.564 133.196 129.188
C 676.715 134.493 130.172
C 679.427 136.276 131.030
C 681.956 138.154 132.094
C 685.057 139.410 132.009
C 688.038 140.768 132.635
C 691.138 142.280 132.796
C 693.975 143.734 133.484
C 696.890 144.953 134.224
C 699.945 145.955 134.970
C 702.392 146.895 137.300
C 705.010 147.114 139.525
C 708.010 147.824 141.258
C 711.237 148.854 142.191
C 713.713 148.955 143.899
C 715.647 150.215 147.218
C 718.638 150.208 149.224
C 721.578 150.061 151.311
C 724.277 149.789 152.991
C 727.222 149.760 154.922
C 729.932 149.564 156.683
C 731.809 147.916 159.284
C 732.895 145.918 161.678
C 734.205 143.595 163.246
C 736.161 141.087 164.520
C 738.625 140.043 167.344
C 739.796 137.184 169.115
C 741.442 134.259 170.442
C 742.829 131.648 171.857
C 744.345 128.432 173.240
C 745.303 126.364 174.871
C 745.360 123.488 176.452
C 745.374 120.524 178.379
C 744.559 116.986 178.948
C 743.760 114.171 179.444
C 743.262 110.569 179.945
C 742.690 107.625 180.386
C 739.892 105.261 182.382
C 737.970 102.399 183.725
C 736.411 99.414 182.603
C 735.004 96.347 183.137
C 733.093 93.995 183.276
C 730.534 91.968 183.872
C 727.655 90.197 182.525
C 725.076 87.755 183.712
C 723.130 84.778 183.522
C 719.742 83.770 183.412
C 717.202 81.552 184.480
C 714.284 80.364 182.639
C 711.290 78.678 181.668
C 708.506 77.645 182.074
C 705.605 76.124 181.978
C 701.807 75.551 181.231
C 698.859 75.486 179.172
C 695.841 75.322 178.851
C 692.729 75.783 177.514
C 690.098 74.650 175.677
C 686.619 77.185 174.997
C 682.655 78.074 174.290
C 681.191 80.246 171.729
C 678.676 81.231 170.042
C 676.483 83.623 168.394
C 674.208 85.414 167.614
C 672.070 87.765 166.194
C 671.047 90.113 164.395
C 669.602 92.098 161.884
C 667.335 95.168 161.315
C 664.920 97.882 160.206
C 665.114 101.155 159.145
C 664.931 105.076 159.215
C 664.663 108.051 158.061
C 664.129 110.999 156.371
C 663.765 114.181 155.504
C 663.819 117.513 155.660
C 664.329 120.795 155.111
C 665.330 123.704 153.954
C 664.870 127.638 153.695
C 664.845 130.765 152.305
C 667.107 133.816 153.214
C 668.392 137.338 154.371
C 670.863 139.486 153.595
C 672.722 142.354 152.963
C 674.814 144.840 153.512
C 676.789 147.495 154.431
C 678.965 150.235 154.475
C 681.732 151.810 155.036
C 684.531 154.118 154.281
C 687.228 155.772 155.988
C 689.562 158.372 158.264
C 692.887 158.526 160.226
C 695.874 159.203 161.029
C 698.725 160.029 162.629
C 701.713 160.354 163.996
C 704.311 160.391 166.833
C 706.116 159.514 169.183
C 707.925 158.576 171.502
C 710.580 158.062 173.485
C 714.194 157.437 174.406
C 715.419 155.678 177.455
C 717.846 155.105 179.900
C 719.742 152.718 181.260
C 721.101 150.775 184.343
C 724.345 149.409 185.633
C 726.336 148.129 187.693
C 727.575 145.629 189.547
C 728.591 142.987 191.331
C 730.558 140.145 191.955
C 730.938 137.807 194.467
C 731.996 135.713 197.845
C 732.287 132.963 198.824
C 732.906 129.253 199.990
C 733.517 126.626 201.283
C 733.778 123.173 202.501
C 733.103 120.427 204.079
C 732.418 117.394 204.755
C 731.118 114.389 204.966
C 729.648 111.504 205.519
C 728.065 108.245 205.560
C 726.788 105.168 205.808
C 725.073 102.494 205.892
C 721.544 100.679 206.142
C 719.729 97.858 205.935
C 718.063 95.048 206.190
C 715.737 93.092 207.100
C 712.599 90.959 207.770
C 709.684 90.613 206.688
C 706.659 89.230 205.708
C 703.320 88.843 205.384
C 699.947 87.481 204.120
C 696.842 86.758 203.243
C 692.921 87.571 204.031
C 690.230 87.232 203.379
C 686.496 87.795 201.582
C 683.647 87.696 200.581
C 680.251 87.356 199.991
C 676.942 87.718 199.570
C 673.956 88.403 198.252
C 671.678 88.737 195.736
C 669.097 89.571 193.753
C 666.906 90.247 191.484
C 664.136 91.313 189.538
C 661.868 91.810 187.162
C 659.295 92.665 185.551
C 656.491 94.548 184.187
C 653.768 94.634 182.388
C 651.296 96.912 181.358
C 649.120 99.152 179.563
C 645.608 101.213 178.397
C 642.654 103.353 176.947
C 639.902 104.991 176.641
C 637.098 108.335 176.719
C 633.608 108.620 177.316
C 630.559 109.736 177.445
C 628.258 111.805 179.177
C 625.693 113.627 180.349
C 623.000 115.187 181.517
C 621.212 117.836 182.510
C 619.053 119.981 183.876
C 616.935 122.503 184.912
C 614.701 124.502 186.196
C 612.629 126.517 187.672
C 610.710 128.625 189.335
C 608.299 129.314 191.787
C 606.519 130.150 194.613
C 604.436 131.618 197.066
C 602.371 133.758 198.936
C 600.953 134.773 201.389
C 597.954 134.492 204.086
C 596.378 135.742 207.073
C 594.900 136.893 210.157
C 593.764 138.078 212.894
C 592.251 139.332 215.815
C 591.012 140.484 218.576
C 590.865 140.367 222.178
C 591.300 139.707 225.384
C 592.323 139.685 228.302
C 593.483 140.345 231.458
C 592.575 140.616 235.232
C 594.010 140.325 238.479
C 595.581 140.673 241.709
C 596.904 140.783 244.706
C 598.734 140.972 248.048
C 599.593 140.648 250.696
C 601.388 139.564 253.221
C 603.119 138.240 256.005
C 606.136 136.994 257.692
C 608.554 135.857 258.984
C 611.583 134.903 260.827
C 614.082 133.971 262.266
C 615.929 130.373 263.290
C 618.284 127.830 264.582
C 621.734 127.008 264.439
C 624.498 125.338 265.554
C 626.933 123.542 265.775
C 629.040 120.978 265.802
C 631.847 119.307 264.200
C 634.061 116.353 264.825
C 637.191 114.676 265.109
C 638.917 111.926 263.706
C 640.979 109.089 264.161
C 643.505 107.716 261.912
C 646.101 105.739 260.463
C 647.481 103.175 259.752
C 649.531 100.775 258.872
C 651.254 98.096 256.599
C 652.906 96.907 253.634
C 653.903 94.641 251.871
C 654.822 92.935 249.055
C 657.230 91.796 246.937
C 656.150 89.560 243.356
C 656.625 86.829 240.304
C 656.201 87.294 236.694
C 656.677 86.314 233.702
C 655.837 85.673 230.219
C 655.160 84.415 227.583
C 654.245 83.683 224.306
C 653.232 84.073 221.370
C 652.943 84.510 217.897
C 651.063 83.228 214.782
C 649.761 82.116 211.391
C 647.336 83.127 209.162
C 643.943 83.219 207.188
C 641.927 83.889 204.792
C 640.229 84.655 201.901
C 637.930 85.094 199.549
C 634.956 85.286 198.050
C 632.224 86.254 196.337
C 629.965 87.948 194.655
C 626.770 88.009 192.300
C 624.666 89.024 189.798
C 621.085 90.543 190.141
C 617.218 91.162 189.897
C 615.105 93.768 189.640
C 612.449 95.846 188.800
C 609.556 97.397 189.081
C 606.382 98.650 189.470
C 603.468 100.581 189.326
C 601.200 102.606 190.426
C 598.861 105.477 190.281
C 596.043 106.782 192.090
C 592.241 107.530 193.630
C 590.464 109.087 196.687
C 588.818 111.084 198.512
C 586.729 112.517 200.736
C 585.143 114.161 203.121
C 583.259 114.611 206.445
C 582.569 114.637 209.457
C 581.946 114.682 212.480
C 580.899 115.636 215.520
C 580.184 117.978 218.401
C 580.093 117.065 222.013
C 578.950 117.561 225.276
C 579.981 118.131 228.400
C 580.003 117.293 232.198
C 579.859 119.067 235.497
C 579.601 119.385 238.608
C 580.670 119.127 241.772
C 581.947 118.719 244.838
C 583.677 119.742 247.717
C 584.523 118.417 250.792
C 584.619 117.152 254.704
C 586.512 116.619 256.881
C 589.079 116.174 259.833
C 590.652 115.725 262.338
C 593.058 114.979 265.008
C 594.916 113.315 267.074
C 597.417 112.149 268.657
C 600.243 110.758 269.577
C 602.856 109.039 270.581
C 606.042 107.500 271.358
C 608.909 106.101 272.350
C 611.601 104.472 272.798
C 613.905 101.341 271.962
C 616.874 99.791 272.229
C 619.599 98.092 272.886
C 621.451 95.538 273.219
C 623.756 92.456 273.038
C 625.218 90.704 270.898
C 627.562 88.728 269.278
C 628.831 86.188 267.450
C 631.364 84.098 265.438
C 633.110 82.045 263.522
C 632.989 78.472 261.554
C 634.205 76.650 259.827
C 635.384 74.718 256.311
C 636.582 72.989 254.141
C 637.938 70.561 252.077
C 638.592 68.155 249.832
C 639.278 66.557 246.986
C 640.624 66.205 243.872
C 641.375 65.333 240.715
C 642.296 64.932 237.650
C 642.874 63.903 234.303
C 644.015 63.489 231.210
C 644.584 62.408 228.303
C 644.207 61.070 224.936
C 645.561 59.922 222.196
C 644.617 58.686 219.043
C 643.971 56.573 216.165
C 643.176 55.851 212.739
C 643.643 55.002 209.036
C 643.402 53.552 205.579
C 643.467 52.420 202.233
C 642.263 52.920 198.805
C 644.580 51.217 196.045
C 645.930 50.271 192.937
C 646.913 49.254 190.106
C 648.219 48.601 187.454
C 649.046 48.227 183.736
C 650.742 49.773 180.529
C 653.376 50.457 177.555
C 655.086 50.120 174.690
C 657.776 49.740 172.323
C 659.085 49.902 169.353
C 660.873 48.164 166.831
C 662.463 47.029 164.101
C 664.214 46.131 161.422
C 664.953 44.228 158.769
C 666.359 42.602 156.219
C 667.351 40.881 153.395
C 668.787 39.436 150.848
C 670.278 37.810 148.468
C 671.796 35.953 146.201
C 674.699 34.837 144.578
C 677.497 33.176 143.456
C 679.941 31.378 141.639
C 681.683 29.426 139.294
C 683.940 27.729 138.252
C 687.696 27.381 136.797
C 690.359 25.252 135.637
C 693.080 23.105 134.634
C 695.341 21.019 133.787
C 697.919 18.904 132.655
C 700.266 16.864 131.753
C 703.141 14.877 132.648
C 705.603 13.321 134.203
C 707.299 11.263 135.770
C 708.856 8.522 137.111
C 712.123 6.413 137.238
C 713.951 4.217 139.364
C 715.460 1.518 141.224
C 717.009 -0.785 142.967
C 718.524 -3.525 145.148
C 720.211 -5.144 146.691
C 721.587 -6.461 149.365
C 723.281 -7.732 152.197
C 723.426 -8.858 155.692
C 723.547 -9.624 158.557
C 723.698 -11.059 161.932
C 723.813 -12.089 164.780
C 724.932 -10.702 168.552
C 725.601 -10.419 172.179
C 723.962 -10.926 175.286
C 723.958 -11.317 178.680
C 723.493 -10.976 181.659
C 723.334 -9.847 184.775
C 721.230 -8.652 187.493
C 721.614 -7.627 191.074
C 720.784 -7.650 194.538
C 719.802 -5.411 197.094
C 720.094 -4.319 200.445
C 717.537 -2.863 202.604
C 715.775 -1.462 205.375
C 715.437 0.353 207.737
C 714.554 1.917 210.477
C 712.882 4.618 212.762
C 710.174 6.663 213.952
C 709.127 9.013 215.570
C 707.109 11.601 216.530
C 704.629 12.849 218.497
C 703.283 16.965 218.015
C 701.696 20.595 219.160
C 698.991 22.528 217.621
C 696.809 24.843 217.773
C 694.827 27.653 216.583
C 693.630 30.359 216.095
C 691.878 33.142 214.953
C 690.028 34.936 213.177
C 687.366 36.762 211.795
C 686.451 40.184 210.265
C 684.956 43.444 209.013
C 684.169 44.856 205.970
C 684.426 47.123 202.775
C 683.419 48.742 200.202
C 681.829 50.473 197.691
C 681.090 52.332 195.043
C 681.452 54.102 192.239
C 681.237 55.348 189.119
C 680.530 55.882 185.954
C 680.402 58.328 182.830
C 679.235 59.786 179.963
C 680.842 59.712 176.404
C 682.480 60.739 172.991
C 682.451 59.717 169.785
C 682.458 59.611 166.311
C 683.640 59.312 163.250
C 685.163 59.264 160.173
C 685.893 58.944 156.766
C 687.197 57.600 154.130
C 687.276 56.396 150.626
C 689.677 55.350 148.164
C 692.598 55.209 145.192
C 695.309 52.884 143.718
C 696.847 50.919 141.769
C 699.132 49.283 139.906
C 701.196 47.225 138.353
C 704.572 45.588 137.503
C 707.231 44.032 137.741
C 709.857 42.434 138.022
C 712.387 40.307 137.456
C 714.113 37.146 136.304
C 717.257 35.716 137.704
C 720.176 33.825 137.385
C 721.809 31.213 138.672
C 725.008 29.579 140.164
C 726.958 26.389 139.891
C 729.357 24.413 140.320
C 731.303 22.368 142.124
C 733.119 20.419 144.148
C 734.028 17.377 145.650
C 736.415 16.241 147.872
C 739.818 14.827 149.697
C 740.673 13.280 152.038
C 741.731 10.979 155.054
C 742.976 9.288 157.185
C 744.014 7.429 160.175
C 745.217 6.785 163.112
C 745.526 5.841 166.134
C 745.239 5.339 169.364
C 745.249 5.100 172.640
C 744.715 4.666 176.197
C 744.465 4.114 179.482
C 743.974 4.110 182.622
C 743.259 6.094 185.993
C 742.455 6.044 189.256
C 742.133 5.956 192.516
C 742.339 6.986 195.509
C 742.105 8.548 199.023
C 740.335 10.584 200.607
C 738.575 12.172 203.137
C 737.434 14.666 205.106
C 735.316 16.504 207.747
C 733.676 18.530 209.782
C 733.543 22.341 211.235
C 732.244 24.269 212.776
C 729.637 27.345 213.884
C 727.974 29.473 215.241
C 726.566 31.994 217.153
C 725.382 34.849 218.459
C 723.427 37.456 219.169
C 720.460 39.083 219.600
C 717.967 41.321 219.860
C 715.282 43.102 220.003
C 712.793 45.626 220.170
C 709.974 47.357 220.484
C 707.844 49.662 220.788
C 705.960 52.754 220.388
C 703.566 54.739 221.383
C 702.108 57.826 220.541
C 698.523 60.056 220.262
C 696.195 63.180 221.351
C 694.734 65.866 221.150
C 693.010 68.811 220.618
C 691.312 71.625 220.501
C 689.984 74.113 220.083
C 687.382 76.753 219.968
C 686.645 79.794 219.962
C 684.190 83.293 220.800
C 682.827 86.181 221.190
C 682.546 89.271 221.168
C 681.819 92.112 219.793
C 681.167 95.103 217.984
C 680.631 98.320 214.962
C 679.472 101.443 214.176
C 679.142 105.204 212.790
C 678.734 107.048 210.452
C 678.427 110.111 208.886
C 678.117 112.872 207.025
C 675.698 116.081 204.532
C 676.230 119.603 202.966
C 676.321 122.981 202.041
C 675.670 126.281 201.851
C 675.296 129.727 200.469
C 675.278 133.237 200.482
C 673.634 136.087 199.281
C 671.779 139.064 198.856
C 669.587 141.069 198.307
C 669.289 143.375 196.980
C 667.718 145.240 194.597
C 665.532 147.384 193.387
C 664.512 150.391 192.120
C 664.869 152.880 188.732
C 662.076 155.305 186.464
C 662.038 158.162 184.139
C 661.549 160.427 182.642
C 659.565 162.918 181.315
C 658.664 165.517 178.952
C 657.561 168.600 177.304
C 656.064 170.830 175.098
C 654.777 173.321 173.851
C 652.755 175.517 172.478
C 651.117 177.271 171.598
C 649.508 179.842 169.968
C 647.479 181.315 167.354
C 645.265 182.983 164.834
C 644.004 184.649 161.985
C 641.728 186.121 159.858
C 639.263 188.326 158.799
C 637.500 190.525 157.125
C 635.143 193.402 155.571
C 631.644 193.506 154.279
C 628.754 193.002 153.562
C 625.291 193.578 152.382
C 621.945 194.471 151.288
C 619.710 194.887 148.869
C 616.903 197.360 148.234
C 614.104 199.683 146.905
C 613.020 201.853 144.048
C 611.895 202.694 140.672
C 610.258 203.219 137.238
C 609.130 205.374 134.617
C 606.820 207.720 133.375
C 603.713 209.311 131.418
C 601.530 212.499 130.878
C 599.648 214.599 129.077
C 598.968 216.747 126.565
C 598.406 217.789 123.771
C 598.225 219.226 120.996
C 596.082 219.337 117.966
C 593.847 221.588 116.602
C 594.138 221.515 112.439
C 594.042 222.984 109.161
C 591.495 223.769 105.670
C 591.392 225.220 102.555
C 588.671 225.768 100.156
C 587.736 226.709 97.359
C 586.839 229.098 94.744
C 586.107 230.640 92.368
C 584.732 232.830 90.788
C 585.816 235.448 88.479
C 585.207 238.115 86.774
C 584.300 239.325 84.447
C 583.192 241.559 82.134
C 583.124 244.068 79.591
C 579.742 245.308 77.108
C 577.837 248.036 75.735
C 575.417 249.400 74.264
C 574.727 250.871 71.719
C 573.130 255.589 71.591
C 571.118 258.599 70.443
C 568.443 260.144 68.763
C 567.769 263.104 67.607
C 565.939 264.980 65.217
C 564.428 267.250 63.259
C 563.194 269.599 61.257
C 560.767 271.339 59.745
C 558.867 273.217 57.748
C 556.609 275.228 56.081
C 554.869 277.182 54.134
C 553.077 278.922 52.062
C 551.159 280.472 49.869
C 550.659 281.989 46.746
C 549.900 282.817 43.492
C 548.585 284.152 40.492
C 546.642 285.772 38.055
C 545.679 286.419 35.278
C 546.206 288.247 31.710
C 544.998 288.896 28.380
C 543.867 289.407 24.992
C 542.677 289.722 22.048
C 541.461 290.336 18.801
C 540.317 290.734 15.798
C 540.214 289.635 12.364
C 540.591 288.045 9.495
C 540.272 286.106 7.107
C 539.246 284.067 4.552
C 538.857 283.677 0.700
C 538.723 281.203 -1.858
C 537.941 278.708 -4.346
C 537.445 276.485 -6.703
C 536.774 273.687 -9.208
C 536.796 271.945 -11.403
C 537.442 269.256 -13.172
C 538.318 266.501 -15.207
C 539.005 262.935 -15.770
C 539.698 260.076 -16.166
C 540.085 256.494 -16.867
C 540.552 253.542 -17.371
C 543.773 250.918 -17.745
C 545.863 247.897 -18.182
C 546.192 244.614 -16.872
C 547.372 241.410 -16.989
C 548.784 238.794 -16.384
C 551.013 236.428 -15.719
C 552.369 234.101 -13.271
C 554.929 231.372 -13.135
C 556.119 228.109 -12.348
C 558.682 226.549 -10.474
C 561.158 224.037 -10.230
C 562.303 222.237 -7.268
C 563.981 220.007 -5.041
C 566.363 218.564 -3.933
C 568.499 216.583 -2.433
C 571.049 215.331 0.257
C 572.185 214.614 3.593
C 574.398 213.928 5.561
C 576.138 213.758 8.498
C 577.059 212.061 11.300
C 579.660 213.923 14.260
C 582.492 214.085 17.253
C 582.333 215.770 20.502
C 583.431 216.186 23.462
C 584.416 218.041 26.434
C 585.930 219.363 28.660
C 587.002 221.205 31.411
C 586.956 223.198 33.824
C 586.796 224.707 36.991
C 588.538 227.304 39.252
C 590.047 229.483 41.973
C 589.544 232.645 43.244
C 590.067 236.475 43.932
C 589.853 239.261 45.496
C 589.532 241.933 47.637
C 589.582 244.931 49.060
C 589.917 248.227 49.447
C 589.465 251.493 50.128
C 588.226 254.424 50.953
C 588.778 258.194 52.066
C 588.242 261.151 53.704
C 587.231 264.597 52.170
C 587.188 268.364 51.077
C 584.934 270.821 50.627
C 583.316 273.896 50.530
C 582.179 276.729 49.291
C 581.369 279.740 47.851
C 579.887 282.796 47.009
C 578.138 284.847 45.223
C 575.647 287.517 44.593
C 574.640 289.726 41.943
C 574.342 292.851 39.199
C 572.855 293.711 35.738
C 570.997 294.936 33.485
C 569.732 296.348 30.698
C 568.177 297.272 27.935
C 567.780 297.968 24.172
C 567.652 297.595 21.107
C 567.497 297.159 18.055
C 566.501 297.253 14.854
C 564.100 297.311 11.934
C 564.775 296.032 8.500
C 564.230 296.068 5.050
C 563.314 294.145 2.480
C 563.885 292.710 -1.090
C 561.935 292.008 -4.213
C 561.451 291.246 -7.218
C 561.343 289.144 -9.824
C 561.360 286.859 -12.269
C 559.911 284.441 -14.364
C 560.895 282.410 -16.977
C 561.870 280.801 -20.634
C 561.982 278.225 -22.033
C 561.859 274.775 -23.928
C 561.911 272.398 -25.744
C 562.127 269.147 -27.433
C 563.368 266.464 -28.756
C 564.057 263.425 -29.398
C 564.966 260.273 -29.308
C 566.223 257.240 -29.375
C 567.237 253.779 -29.028
C 568.144 250.563 -28.992
C 569.337 247.658 -28.508
C 572.156 245.311 -26.973
C 573.246 242.222 -26.223
C 574.491 239.205 -25.925
C 576.726 236.973 -25.634
C 579.452 234.412 -24.713
C 581.117 233.503 -22.224
C 582.840 231.565 -19.924
C 585.289 230.607 -17.805
C 587.126 228.608 -15.073
C 589.031 227.313 -12.701
C 592.708 227.529 -10.943
C 594.447 226.698 -8.928
C 596.421 226.489 -5.247
C 598.102 225.839 -2.820
C 600.443 224.897 -0.449
C 602.875 224.671 1.852
C 604.544 224.745 4.739
C 604.906 224.493 8.120
C 605.870 224.725 11.331
C 606.338 224.844 14.520
C 607.494 225.276 17.847
C 607.946 225.197 21.138
C 609.125 225.482 24.049
C 610.723 226.759 27.062
C 611.846 226.248 30.085
C 613.410 227.995 32.704
C 616.495 227.763 35.213
C 618.251 228.196 38.115
C 620.296 229.980 39.934
C 621.154 227.679 43.465
C 621.843 228.035 46.138
C 623.050 228.334 49.290
C 622.613 228.366 52.890
C 622.510 228.844 55.999
C 623.257 229.905 59.212
C 622.745 230.894 62.359
C 619.551 231.045 65.893
C 620.105 233.311 69.391
C 620.269 233.232 72.939
C 620.108 233.952 76.348
C 621.327 233.997 80.408
C 621.053 233.754 84.085
C 619.359 233.415 87.333
C 619.617 233.237 90.566
C 618.755 234.723 93.669
C 618.207 235.627 96.855
C 617.950 236.516 100.048
C 616.321 237.313 102.862
C 615.317 238.449 105.833
C 613.942 239.257 108.895
C 613.100 240.303 111.866
C 612.183 241.557 114.716
C 611.123 243.012 117.482
C 611.587 245.211 120.175
C 611.668 247.843 122.392
C 611.287 250.072 125.112
C 610.267 251.717 128.044
C 610.021 254.013 129.974
C 611.619 256.404 132.816
C 611.245 259.215 135.036
C 610.924 262.132 137.135
C 610.416 264.737 138.907
C 610.010 267.489 141.066
C 609.577 270.108 142.920
C 609.873 273.679 143.334
C 610.407 276.915 142.959
C 610.106 279.921 142.293
C 609.137 283.171 141.809
C 609.403 286.836 143.088
C 609.187 290.209 141.968
C 608.333 293.576 140.987
C 607.791 296.688 140.112
C 606.978 300.193 138.842
C 607.011 302.913 138.173
C 607.340 305.610 136.330
C 607.924 308.557 134.467
C 607.862 310.540 131.373
C 607.937 312.070 128.831
C 607.611 314.206 125.864
C 607.471 315.889 123.347
C 610.010 317.110 120.270
C 611.389 318.642 117.199
C 610.697 318.843 113.723
C 611.106 320.233 110.629
C 611.735 320.703 107.698
C 613.190 320.952 104.727
C 613.485 319.642 101.344
C 615.273 320.499 98.167
C 615.506 321.099 94.664
C 617.238 319.888 91.828
C 618.976 320.560 88.822
C 619.094 318.578 85.759
C 619.760 317.402 82.454
C 621.491 316.845 80.072
C 622.789 316.184 77.137
C 624.426 314.107 74.253
C 624.714 311.325 71.992
C 626.297 309.682 69.983
C 627.364 306.980 68.182
C 627.323 305.114 65.336
C 629.676 301.458 65.052
C 631.851 298.482 63.204
C 631.476 294.847 63.450
C 632.062 291.921 62.337
C 632.869 288.376 62.510
C 634.199 285.693 62.356
C 635.129 282.346 62.578
C 635.090 279.323 63.387
C 634.688 275.837 63.512
C 636.523 272.559 64.392
C 637.954 269.064 64.795
C 637.964 266.601 67.205
C 639.218 264.303 70.130
C 639.362 261.717 72.014
C 639.269 258.668 73.603
C 639.741 256.099 75.650
C 640.749 254.315 78.282
C 640.942 252.336 80.999
C 640.282 250.430 83.594
C 641.470 247.773 86.293
C 641.332 245.071 88.389
C 641.452 245.052 92.292
C 642.488 244.426 96.024
C 640.988 243.947 98.998
C 640.173 242.838 102.190
C 639.976 242.825 105.479
C 640.170 242.893 108.907
C 639.620 242.453 112.334
C 638.762 243.313 115.330
C 637.120 242.922 118.629
C 637.169 244.438 121.887
C 638.125 245.593 125.779
C 637.558 248.452 128.314
C 636.492 250.095 130.803
C 636.137 252.095 133.494
C 635.388 254.303 135.833
C 635.880 257.423 138.028
C 636.250 260.353 138.939
C 636.577 263.300 139.799
C 636.253 266.216 141.422
C 634.525 269.000 143.309
C 635.522 272.591 143.341
C 635.662 275.723 144.881
C 634.828 278.929 144.472
C 635.716 282.716 144.451
C 634.281 285.975 145.624
C 634.211 289.043 146.275
C 634.115 292.299 145.490
C 634.064 295.477 144.446
C 632.519 298.507 143.572
C 633.481 301.657 142.536
C 634.730 305.567 142.281
C 634.507 307.922 140.547
C 633.950 311.115 138.310
C 633.794 313.765 136.930
C 633.568 316.662 134.688
C 634.382 318.911 132.504
C 634.459 320.738 129.901
C 634.581 321.939 126.850
C 635.093 323.205 123.862
C 635.196 324.300 120.410
C 635.312 325.577 117.325
C 635.689 326.296 114.253
C 637.548 325.709 110.787
C 637.732 326.275 107.480
C 638.167 327.206 104.368
C 639.730 327.734 101.658
C 641.567 327.798 98.272
C 642.476 325.822 96.023
C 643.239 324.451 92.931
C 644.955 322.772 90.557
C 645.731 321.030 87.210
C 646.802 319.307 84.600
C 650.030 317.357 83.038
C 651.118 315.769 81.021
C 652.259 312.396 78.827
C 653.255 310.364 76.824
C 654.824 308.458 74.395
C 656.659 306.301 72.595
C 657.724 303.546 71.047
C 657.373 300.581 69.398
C 657.741 297.518 68.066
C 657.613 294.561 66.785
C 658.189 291.293 65.527
C 657.980 288.329 64.038
C 658.622 285.498 62.806
C 659.874 282.118 62.281
C 660.256 279.531 60.327
C 661.659 276.308 60.376
C 662.483 273.062 60.870
C 664.443 270.022 59.910
C 665.648 266.855 56.608
C 667.864 264.772 56.857
C 669.892 262.029 57.032
C 672.530 260.528 56.577
C 676.258 259.127 55.635
C 680.425 258.768 55.171
C 682.596 256.049 54.759
C 685.907 255.166 54.802
C 688.651 253.778 54.746
C 690.171 249.227 53.928
C 692.371 247.170 53.881
C 695.563 245.651 53.232
C 698.695 244.411 55.477
C 701.873 243.138 54.795
C 704.502 240.246 52.892
C 706.788 237.354 52.151
C 708.436 234.798 52.271
C 708.814 231.663 52.559
C 710.456 228.388 51.692
C 712.899 226.034 50.717
C 715.105 222.627 49.860
C 717.762 220.631 49.193
C 720.615 218.693 53.281
C 724.123 218.760 53.172
C 726.740 217.160 52.209
C 729.534 216.695 51.242
C 732.796 215.681 50.369
C 736.056 215.359 48.503
C 738.662 214.441 47.589
C 741.914 213.647 46.521
C 744.731 214.248 45.496
C 748.705 214.525 44.466
C 751.341 214.731 42.698
C 754.084 215.624 40.323
C 756.855 216.122 39.337
C 759.699 216.143 36.890
C 763.129 216.146 36.182
C 766.585 215.193 36.150
C 770.346 215.894 36.157
C 773.994 218.029 36.554
C 777.438 217.943 36.097
C 780.503 218.105 34.597
C 784.108 219.166 35.849
C 787.463 219.954 34.676
C 789.800 220.486 33.010
C 792.392 220.795 31.130
C 795.481 221.848 30.251
C 798.720 221.641 31.341
C 801.598 221.700 31.005
C 805.105 222.502 30.917
C 809.214 222.323 32.659
C 812.588 221.920 31.997
C 815.402 220.649 32.195
C 818.921 220.837 33.360
C 821.869 222.162 35.899
C 825.212 219.911 35.781
C 828.865 219.055 37.059
C 832.313 218.951 39.450
C 835.623 219.228 41.313
C 837.760 217.077 43.428
C 842.032 215.206 43.932
C 844.563 214.687 46.158
C 847.925 214.001 48.009
C 849.131 212.395 50.034
C 851.394 210.011 50.478
C 854.144 207.981 52.148
C 855.629 206.312 50.764
C 858.131 204.581 50.427
C 860.793 202.318 51.946
C 862.885 199.540 53.295
C 864.697 197.060 54.205
C 866.235 193.844 53.525
C 869.726 191.655 52.701
C 872.375 188.881 52.981
C 872.491 185.164 53.521
C 874.077 182.304 54.552
C 875.599 179.217 54.152
C 875.602 176.687 53.938
C 875.678 172.992 52.764
C 876.429 169.134 52.238
C 878.797 165.562 52.196
C 880.086 162.482 51.582
C 882.098 160.234 48.995
C 882.806 157.437 48.015
C 883.153 153.738 46.989
C 882.724 150.687 45.651
C 882.319 147.675 45.681
C 883.258 143.770 43.869
C 884.846 140.592 42.696
C 885.818 137.162 40.893
C 886.657 134.493 40.066
C 888.154 131.542 38.712
C 889.173 128.580 37.408
C 890.501 125.320 35.676
C 890.954 123.055 33.392
C 892.659 120.073 32.507
C 893.910 117.262 31.164
C 895.227 114.637 29.606
C 896.022 111.408 29.229
C 897.333 108.451 28.417
C 898.249 105.198 27.707
C 899.520 102.351 26.752
C 900.946 99.536 25.993
C 902.510 96.681 25.451
C 905.178 94.839 24.113
C 908.072 93.084 23.484
C 910.545 90.668 22.735
C 912.328 87.704 22.121
C 914.766 85.970 21.797
C 917.949 84.747 19.624
C 920.890 82.684 19.371
C 923.925 80.741 19.190
C 926.558 78.939 19.250
C 929.423 76.904 19.039
C 932.104 75.089 18.999
C 935.638 74.789 19.655
C 938.786 75.258 20.536
C 941.438 75.413 22.119
C 944.174 74.981 24.136
C 947.936 74.004 24.295
C 950.883 74.539 26.222
C 953.676 74.551 28.508
C 956.329 74.701 30.427
C 959.213 74.952 32.912
C 961.686 75.342 34.170
C 964.015 76.813 35.955
C 966.649 78.453 37.651
C 967.983 80.649 40.278
C 969.020 82.541 42.317
C 970.450 84.462 45.099
C 971.578 86.186 47.321
C 972.896 90.107 47.858
C 974.197 93.251 49.310
C 973.608 95.414 52.062
C 974.508 97.948 54.170
C 974.623 100.549 55.728
C 974.746 103.732 56.658
C 973.008 106.545 58.176
C 973.761 110.070 59.193
C 973.795 112.838 61.434
C 972.633 116.173 61.622
C 973.226 119.545 62.507
C 970.858 122.036 63.736
C 969.360 125.026 64.986
C 968.894 127.986 65.093
C 968.118 131.084 65.824
C 966.101 134.436 65.835
C 963.157 136.473 66.185
C 961.686 139.107 65.818
C 959.106 141.301 65.350
C 956.843 143.518 66.592
C 953.966 145.455 63.953
C 951.419 148.422 62.646
C 947.914 148.175 61.608
C 945.111 149.546 60.975
C 942.000 150.122 59.176
C 939.791 151.243 57.486
C 936.908 151.851 55.632
C 934.171 151.367 54.193
C 930.780 151.186 53.298
C 928.321 151.886 50.409
C 925.464 152.693 48.040
C 923.544 151.003 45.731
C 922.205 149.730 42.267
C 920.114 148.532 40.158
C 917.471 147.424 38.256
C 915.514 146.316 35.816
C 914.544 145.077 32.875
C 913.184 143.251 30.394
C 911.643 140.955 28.618
C 909.906 139.827 25.231
C 907.666 138.290 23.150
C 908.346 135.421 20.588
C 908.669 133.311 17.297
C 908.317 130.109 16.324
C 907.590 127.221 14.531
C 908.085 124.609 12.585
C 908.787 122.143 10.301
C 908.805 119.218 8.382
C 909.900 116.350 7.364
C 909.648 112.805 6.315
C 911.653 110.300 4.696
C 913.669 107.927 1.923
C 916.657 105.496 1.622
C 918.350 102.837 1.319
C 920.609 100.472 0.499
C 922.897 98.105 0.245
C 926.361 96.610 -0.508
C 929.392 96.016 -0.421
C 932.419 95.432 -0.266
C 935.372 93.847 -0.144
C 937.865 91.152 0.762
C 941.542 91.598 1.170
C 944.810 90.368 1.085
C 947.553 89.970 2.946
C 951.378 90.375 3.526
C 954.278 88.388 4.827
C 957.277 87.695 5.433
C 960.202 88.060 7.025
C 963.022 88.655 8.725
C 965.327 88.153 11.327
C 968.395 89.405 12.296
C 972.394 90.217 12.808
C 974.269 91.262 14.807
C 976.763 92.426 17.623
C 978.996 93.233 19.444
C 981.298 94.632 21.936
C 983.276 96.701 23.452
C 984.585 98.625 25.622
C 985.236 100.949 27.845
C 986.064 103.476 29.773
C 986.541 106.095 32.230
C 987.256 108.437 34.503
C 987.515 110.967 36.408
C 986.871 114.829 37.101
C 986.893 117.419 39.242
C 987.362 120.007 41.197
C 987.823 123.048 41.973
C 987.802 126.803 42.837
C 985.793 129.196 42.994
C 984.173 132.098 43.978
C 982.640 135.098 43.737
C 980.629 138.220 44.757
C 978.841 140.979 45.107
C 977.600 144.366 43.198
C 976.044 146.681 43.204
C 972.783 149.254 42.721
C 970.785 151.520 42.643
C 968.989 154.476 42.468
C 967.134 157.144 41.629
C 964.548 159.148 40.986
C 961.363 160.314 41.342
C 958.333 161.715 40.958
C 955.277 162.748 40.926
C 952.122 164.240 40.284
C 949.003 165.377 40.438
C 946.284 166.870 39.870
C 943.330 168.256 38.251
C 940.649 170.112 38.400
C 937.982 171.155 36.360
C 934.962 170.649 36.304
C 932.462 173.270 35.780
C 930.540 175.361 33.911
C 928.032 178.795 33.832
C 926.116 181.401 32.041
C 923.547 183.950 31.201
C 919.941 183.655 31.680
C 917.250 185.471 31.821
C 914.187 186.313 30.243
C 911.183 187.446 29.263
C 908.316 188.835 28.312
C 905.100 188.842 27.386
C 902.068 189.482 26.153
C 898.760 189.832 25.226
C 895.804 190.610 24.091
C 892.924 191.269 22.746
C 890.055 191.773 21.195
C 888.030 193.590 18.982
C 886.248 194.856 16.323
C 883.784 195.956 14.036
C 880.798 196.581 12.294
C 879.090 197.410 9.958
C 877.502 200.294 7.611
C 875.500 201.174 4.750
C 873.632 202.044 1.788
C 871.945 202.578 -0.867
C 869.976 203.398 -3.669
C 868.255 204.038 -6.336
C 868.182 204.636 -9.893
C 868.900 205.038 -13.090
C 869.449 204.561 -16.096
C 869.521 203.605 -19.386
C 868.685 204.608 -23.051
C 869.686 203.996 -26.413
C 870.250 202.899 -29.805
C 870.867 202.114 -32.927
C 871.708 200.913 -36.449
C 872.413 200.715 -39.154
C 874.284 200.192 -41.800
C 876.308 199.892 -44.684
C 879.045 198.385 -46.619
C 881.352 197.251 -48.103
C 883.855 195.583 -50.207
C 886.039 194.282 -51.856
C 890.013 195.012 -52.893
C 893.424 194.750 -54.302
C 896.111 192.439 -54.486
C 899.057 191.318 -55.804
C 901.933 190.433 -56.195
C 905.243 190.238 -56.320
C 908.276 188.772 -54.945
C 911.953 188.786 -55.656
C 915.136 187.281 -56.188
C 918.407 187.336 -54.845
C 921.903 187.385 -55.377
C 924.545 185.898 -53.344
C 927.699 184.798 -52.084
C 930.601 185.103 -51.399
C 933.766 184.754 -50.625
C 936.997 184.671 -48.420
C 938.995 183.697 -45.592
C 941.456 184.016 -43.837
C 943.440 183.949 -41.054
C 945.820 182.436 -39.150
C 947.082 184.199 -35.371
C 949.643 185.061 -32.256
C 949.100 184.718 -28.650
C 950.241 184.565 -25.680
C 950.349 185.216 -22.101
C 951.032 186.192 -19.349
C 951.165 186.982 -15.962
C 950.323 187.233 -12.958
C 949.878 186.813 -9.500
C 949.888 188.716 -6.144
C 950.105 190.024 -2.585
C 947.918 191.130 -0.163
C 945.903 193.578 2.152
C 944.235 194.535 4.713
C 942.687 195.123 7.728
C 941.039 196.447 10.286
C 939.178 198.555 12.080
C 936.834 199.991 14.024
C 934.177 200.627 15.851
C 932.312 202.891 18.526
C 930.315 203.704 21.183
C 926.981 205.738 21.148
C 924.223 208.458 21.770
C 920.880 208.608 22.123
C 917.661 209.435 23.138
C 914.705 210.889 23.089
C 911.823 212.755 22.978
C 908.556 213.955 23.336
C 905.563 214.723 22.385
C 901.871 214.912 22.637
C 899.123 216.624 21.076
C 896.257 219.421 19.913
C 893.887 220.291 16.989
C 891.264 220.659 15.253
C 888.829 221.757 13.196
C 886.514 222.346 10.915
C 884.972 223.979 7.792
C 884.479 224.862 4.872
C 884.009 225.683 1.934
C 882.554 226.316 -1.021
C 880.172 225.854 -3.921
C 880.777 226.873 -7.454
C 879.632 227.876 -10.598
C 879.703 227.071 -13.837
C 880.309 227.977 -17.571
C 878.711 227.435 -20.919
C 878.232 227.812 -23.996
C 878.995 227.465 -27.240
C 880.003 227.027 -30.400
C 880.121 225.368 -33.493
C 881.620 225.812 -36.572
C 882.612 226.920 -40.406
C 884.103 225.959 -42.742
C 885.899 224.491 -45.925
C 887.126 223.774 -48.558
C 889.078 222.581 -51.428
C 891.466 222.294 -53.596
C 893.839 221.144 -55.376
C 896.599 219.788 -56.522
C 899.498 218.804 -57.712
C 902.592 217.228 -58.746
C 905.381 215.853 -59.967
C 908.266 214.689 -60.618
C 912.171 214.568 -59.880
C 915.159 213.115 -60.384
C 918.115 211.990 -61.242
C 921.261 212.028 -61.645
C 925.112 211.952 -61.559
C 927.437 211.554 -59.504
C 930.446 210.636 -58.047
C 933.289 210.889 -56.242
C 936.512 209.842 -54.411
C 939.241 209.416 -52.593
C 942.112 211.373 -50.452
C 944.339 211.260 -48.777
C 946.675 211.037 -45.316
C 948.827 210.835 -43.202
C 951.635 210.925 -41.179
C 954.019 211.546 -38.901
C 955.781 211.600 -36.069
C 956.924 210.367 -33.102
C 958.142 209.911 -30.004
C 959.075 209.054 -27.038
C 960.324 208.807 -23.725
C 961.397 207.777 -20.753
C 962.672 207.618 -17.874
C 963.612 208.316 -14.425
C 965.397 207.584 -11.791
C 965.919 208.703 -8.499
C 966.830 208.814 -4.959
C 967.167 208.935 -1.852
C 968.275 208.679 1.842
C 970.284 207.828 4.953
C 972.038 205.941 7.668
C 972.760 204.825 11.633
C 972.833 204.240 15.399
C 973.516 202.097 18.146
C 973.858 202.182 21.777
C 975.176 201.644 25.080
C 976.562 201.541 28.170
C 978.156 201.889 31.693
C 977.906 201.515 36.085
C 979.069 198.659 38.854
C 979.218 197.417 44.049
C 979.924 194.769 45.859
C 981.306 191.282 46.700
C 982.029 188.170 47.285
C 983.098 185.805 49.702
C 983.999 183.147 51.545
C 985.093 180.462 53.170
C 985.096 178.180 55.619
C 985.797 175.829 57.879
C 986.033 173.303 60.220
C 986.785 170.912 62.306
C 987.603 168.710 64.547
C 988.444 166.662 66.994
C 990.840 164.848 68.803
C 993.171 163.649 71.034
C 995.007 161.867 73.476
C 996.041 159.727 76.063
C 997.855 158.701 78.235
C 1001.200 156.748 79.392
C 1003.340 155.633 82.066
C 1005.564 154.663 84.736
C 1007.377 153.906 87.251
C 1009.441 152.830 89.892
C 1011.332 151.997 92.385
C 1014.089 152.796 94.570
C 1016.617 154.211 96.153
C 1018.346 155.869 98.110
C 1019.820 157.476 100.752
C 1022.799 157.496 103.255
C 1024.748 159.700 105.261
C 1026.280 161.806 107.760
C 1027.873 163.710 109.901
C 1029.467 166.133 112.379
C 1031.231 167.678 113.913
C 1032.941 170.301 114.898
C 1034.998 173.014 115.854
C 1035.686 176.593 116.321
C 1036.270 179.494 116.551
C 1036.908 183.022 117.341
C 1037.454 185.962 117.830
C 1039.423 189.121 115.946
C 1040.803 192.446 115.095
C 1039.745 195.819 114.772
C 1040.351 199.172 114.522
C 1040.507 202.048 113.569
C 1041.074 204.842 111.871
C 1039.677 207.561 109.898
C 1040.852 210.734 108.293
C 1040.706 214.214 107.551
C 1040.485 216.373 104.758
C 1041.533 219.325 103.117
C 1039.614 221.527 100.928
C 1038.583 224.197 98.795
C 1038.906 226.149 96.543
C 1038.744 228.610 94.386
C 1037.850 230.525 91.093
C 1035.662 231.694 88.489
C 1035.210 232.937 85.752
C 1033.712 233.656 82.765
C 1031.808 235.703 80.824
C 1030.855 234.602 76.717
C 1029.927 235.210 72.746
C 1027.206 233.773 70.758
C 1025.362 233.798 68.162
C 1023.510 232.393 65.361
C 1022.547 231.556 62.648
C 1020.925 230.165 59.900
C 1018.978 228.386 58.216
C 1016.317 227.115 56.309
C 1015.507 225.077 53.134
C 1014.167 223.437 49.981
C 1012.971 220.341 49.057
C 1012.856 216.745 47.485
C 1011.559 214.094 46.243
C 1009.716 211.577 44.794
C 1008.691 208.760 43.371
C 1008.700 205.627 42.225
C 1008.028 202.395 41.562
C 1006.790 199.351 41.527
C 1006.334 195.851 39.712
C 1004.805 192.977 38.656
C 1005.680 189.296 39.623
C 1006.736 185.520 39.498
C 1005.979 182.649 41.082
C 1005.306 179.322 41.831
C 1005.839 176.239 42.862
C 1006.727 173.030 43.703
C 1006.749 169.692 44.753
C 1007.367 167.216 46.739
C 1006.639 164.078 48.570
C 1008.392 161.525 50.394
C 1010.654 158.205 51.510
C 1012.759 156.820 54.439
C 1013.668 155.097 56.936
C 1015.358 153.264 59.205
C 1016.846 151.855 61.794
C 1019.795 150.817 64.036
C 1022.263 150.929 65.893
C 1024.702 151.098 67.777
C 1026.827 150.576 70.319
C 1027.941 149.840 73.857
C 1031.118 150.966 75.446
C 1033.696 150.568 77.769
C 1035.248 152.083 80.307
C 1038.475 153.330 82.085
C 1039.973 153.410 85.521
C 1042.177 153.838 87.712
C 1044.197 155.680 89.648
C 1046.142 157.737 91.432
C 1046.983 159.669 94.242
C 1049.612 161.651 95.282
C 1053.125 163.139 96.815
C 1054.239 165.577 98.008
C 1055.597 168.788 99.839
C 1057.034 170.988 101.269
C 1058.416 174.086 102.672
C 1060.083 176.851 102.928
C 1060.862 179.909 103.331
C 1061.146 183.174 103.177
C 1061.760 186.380 102.802
C 1061.874 189.987 102.486
C 1062.201 193.310 102.376
C 1062.325 196.418 101.726
C 1062.493 199.370 99.068
C 1062.330 202.659 98.393
C 1062.633 205.872 97.826
C 1063.522 208.507 96.300
C 1064.141 211.606 94.096
C 1062.942 213.001 91.565
C 1061.887 215.400 89.295
C 1061.427 216.966 86.339
C 1060.071 219.478 83.753
C 1059.085 221.288 81.168
C 1059.654 221.914 77.175
C 1058.895 223.212 74.826
C 1056.904 224.070 71.250
C 1055.778 225.209 68.687
C 1055.048 226.758 65.677
C 1054.459 227.617 62.487
C 1052.975 228.081 59.537
C 1050.345 228.649 57.442
C 1048.210 228.846 54.855
C 1045.814 229.058 52.706
C 1043.697 229.105 49.858
C 1041.198 229.514 47.706
C 1039.434 229.680 45.098
C 1037.859 228.961 41.893
C 1035.934 229.903 39.429
C 1034.691 228.689 36.373
C 1033.292 227.041 32.935
C 1031.305 225.432 30.685
C 1029.595 225.736 27.424
C 1027.410 224.131 25.070
C 1024.693 223.503 22.664
C 1023.735 223.833 19.870
C 1023.388 222.461 16.929
C 1017.691 224.873 17.113
C 1014.137 225.830 15.330
C 1010.587 227.444 13.059
C 1008.731 225.816 11.433
C 1007.835 222.845 10.158
C 1004.159 222.230 9.139
C 1002.548 221.106 8.002
C 1000.277 218.502 6.841
C 997.396 216.758 5.840
C 995.526 214.343 4.731
C 993.019 212.535 2.881
C 991.074 209.654 1.537
C 989.057 207.504 -0.538
C 987.232 204.214 -2.388
C 986.662 200.752 -3.933
C 986.582 197.781 -6.067
C 986.967 195.628 -8.481
C 987.987 192.852 -9.613
C 989.333 190.632 -11.981
C 989.638 187.157 -12.740
C 990.651 184.138 -14.103
C 992.756 180.939 -13.384
C 993.130 178.449 -15.693
C 994.128 175.864 -17.735
C 993.322 172.273 -19.844
C 992.615 167.887 -20.859
C 993.705 163.605 -21.331
C 993.898 161.307 -24.067
C 992.757 158.184 -26.701
C 991.470 157.199 -29.467
C 991.223 154.514 -32.531
C 990.952 152.402 -35.643
C 989.936 154.470 -40.011
C 989.742 153.666 -43.297
C 989.307 152.442 -46.188
C 989.094 152.152 -49.354
C 988.607 151.286 -52.179
C 988.587 150.632 -55.594
C 988.526 150.263 -59.465
C 989.219 150.642 -62.048
C 989.919 151.598 -65.500
C 990.900 152.160 -69.250
C 993.169 151.528 -72.726
C 994.341 151.850 -76.205
C 996.476 152.371 -78.820
C 998.822 151.669 -81.955
C 1000.106 152.816 -84.798
C 1000.699 152.748 -87.910
C 1000.425 154.006 -91.156
C 1001.615 154.167 -94.235
C 1003.093 155.051 -97.165
C 1005.002 155.224 -99.565
C 1006.304 155.115 -103.349
C 1007.212 157.539 -105.819
C 1007.193 158.240 -108.824
C 1008.726 158.606 -111.453
C 1011.071 159.521 -114.261
C 1013.481 159.613 -116.355
C 1014.308 159.092 -118.988
C 1014.564 157.984 -122.307
C 1016.791 156.346 -124.705
C 1017.298 156.435 -129.317
C 1017.818 154.648 -132.369
C 1019.294 156.323 -135.778
C 1020.526 157.516 -138.277
C 1021.107 157.646 -142.080
C 1022.396 158.945 -144.935
C 1024.753 156.948 -146.937
C 1026.771 156.710 -149.198
C 1030.420 156.671 -150.710
C 1033.340 156.759 -152.877
C 1034.647 158.083 -156.596
C 1037.602 158.547 -158.513
C 1039.465 159.787 -161.456
C 1042.099 161.968 -162.554
C 1045.412 164.407 -163.626
C 1046.416 166.159 -165.353
C 1048.819 168.460 -165.791
C 1048.949 171.604 -166.339
C 1049.092 175.380 -165.554
C 1048.766 179.546 -164.805
C 1049.291 182.921 -162.265
C 1049.715 186.535 -161.592
C 1050.408 189.923 -162.773
C 1052.304 193.984 -162.502
C 1051.957 197.171 -163.316
C 1051.107 200.872 -164.743
C 1050.878 204.870 -165.612
C 1049.097 208.157 -164.266
C 1048.872 211.832 -163.231
C 1047.487 213.989 -164.606
C 1045.620 216.139 -166.470
C 1045.438 219.348 -167.827
C 1045.289 222.486 -169.264
C 1044.317 225.249 -170.984
C 1044.169 229.432 -172.352
C 1042.725 232.404 -174.158
C 1041.552 235.176 -174.474
C 1040.201 237.479 -175.570
C 1039.470 240.386 -176.784
C 1039.453 244.071 -177.371
C 1039.285 247.737 -179.616
C 1037.308 251.220 -179.880
C 1036.900 252.364 -182.737
C 1038.212 254.991 -185.185
C 1039.930 258.911 -185.614
C 1038.385 261.461 -187.051
C 1038.450 265.083 -188.591
C 1036.747 268.116 -189.134
C 1034.548 270.509 -190.170
C 1033.231 273.102 -190.991
C 1029.615 275.511 -190.550
C 1026.805 278.143 -190.708
C 1026.164 282.023 -191.124
C 1024.346 284.451 -191.379
C 1022.446 286.755 -193.358
C 1021.443 289.831 -193.574
C 1019.744 292.575 -194.515
C 1018.203 294.879 -194.019
C 1017.124 297.579 -195.727
C 1015.164 300.218 -196.117
C 1015.119 303.527 -196.058
C 1014.081 306.843 -195.302
C 1014.386 310.814 -195.176
C 1013.845 313.741 -194.747
C 1014.233 317.158 -194.446
C 1014.283 320.263 -195.088
C 1013.865 323.610 -194.179
C 1014.480 327.845 -194.364
C 1014.607 330.742 -195.368
C 1014.097 333.987 -195.526
C 1013.807 337.013 -195.943
C 1010.921 339.483 -195.888
C 1010.584 341.887 -199.092
C 1010.421 345.146 -200.414
C 1010.095 347.800 -202.438
C 1008.760 351.174 -203.390
C 1007.657 353.975 -203.134
C 1006.385 356.972 -204.799
C 1003.154 359.101 -205.217
C 1001.075 361.622 -205.170
C 1000.105 365.005 -206.008
C 997.826 367.316 -204.811
C 996.942 370.442 -204.762
C 994.720 372.888 -206.049
C 992.882 375.581 -206.849
C 991.309 378.381 -207.706
C 988.648 380.366 -208.133
C 986.422 382.678 -209.043
C 983.900 384.981 -209.546
C 981.841 387.358 -210.409
C 979.710 389.573 -211.453
C 977.437 391.641 -212.654
C 976.405 394.085 -214.949
C 975.100 395.908 -217.562
C 973.287 398.085 -219.679
C 970.947 400.300 -221.078
C 969.524 401.780 -223.279
C 969.426 404.731 -226.041
C 967.668 406.383 -228.715
C 965.977 407.928 -231.503
C 964.304 409.137 -233.936
C 962.552 410.727 -236.544
C 960.914 412.037 -239.011
C 960.241 412.152 -242.553
C 960.140 411.648 -245.814
C 959.438 410.609 -248.642
C 958.011 409.487 -251.547
C 956.980 410.390 -255.188
C 956.435 408.918 -258.385
C 955.264 407.360 -261.422
C 954.394 406.032 -264.290
C 953.332 404.203 -267.465
C 952.997 403.306 -270.099
C 953.356 401.417 -272.759
C 953.898 399.570 -275.725
C 954.508 396.455 -277.575
C 955.146 393.947 -279.030
C 955.437 390.843 -280.967
C 955.837 388.270 -282.518
C 958.969 386.140 -284.266
C 960.979 383.585 -286.032
C 961.550 380.082 -285.994
C 962.719 377.189 -287.385
C 964.234 374.619 -287.940
C 966.562 372.318 -288.483
C 968.330 369.397 -287.223
C 970.898 366.955 -288.432
C 972.230 363.702 -289.007
C 975.084 361.773 -288.205
C 977.587 359.492 -289.226
C 979.229 356.880 -287.277
C 981.277 354.145 -286.240
C 983.824 352.572 -286.079
C 986.198 350.346 -285.702
C 989.176 348.431 -284.036
C 990.864 346.709 -281.368
C 993.383 345.547 -280.126
C 995.596 344.513 -277.734
C 996.991 342.037 -275.863
C 1000.039 342.959 -272.889
C 1003.335 342.289 -270.503
C 1003.713 342.769 -266.891
C 1005.293 342.236 -264.178
C 1006.751 343.043 -260.942
C 1008.608 343.635 -258.664
C 1010.116 344.509 -255.651
C 1010.462 345.567 -252.725
C 1010.828 345.909 -249.249
C 1012.906 347.702 -246.537
C 1014.835 348.932 -243.506
C 1014.529 351.442 -241.166
C 1015.131 354.843 -239.298
C 1015.162 356.920 -236.861
C 1015.186 358.690 -233.912
C 1015.452 361.030 -231.575
C 1015.821 364.019 -230.140
C 1015.465 366.828 -228.319
C 1014.360 369.223 -226.358
C 1015.062 372.427 -224.121
C 1014.787 374.619 -221.507
C 1013.504 378.306 -221.590
C 1013.248 382.211 -221.305
C 1010.930 384.523 -220.529
C 1009.295 387.339 -219.313
C 1007.943 390.343 -219.312
C 1006.877 393.603 -219.489
C 1005.250 396.660 -218.990
C 1003.208 399.074 -219.670
C 1000.625 401.632 -218.950
C 999.168 404.533 -220.491
C 998.385 408.373 -221.916
C 996.328 410.248 -224.595
C 994.106 412.035 -225.973
C 992.377 414.217 -227.875
C 990.371 415.913 -229.875
C 989.339 417.807 -233.060
C 988.698 418.479 -236.008
C 988.032 419.086 -238.960
C 986.510 420.187 -241.738
C 983.649 421.066 -244.049
C 983.744 421.064 -247.775
C 982.624 422.223 -250.873
C 981.302 421.221 -253.770
C 981.273 421.111 -257.658
C 978.829 421.375 -260.488
C 977.850 421.639 -263.457
C 977.320 420.534 -266.575
C 976.942 419.211 -269.625
C 975.180 417.549 -272.168
C 975.724 416.584 -275.438
C 976.080 416.366 -279.529
C 975.974 414.425 -281.726
C 975.560 411.813 -284.644
C 975.323 410.194 -287.149
C 975.277 407.722 -289.861
C 976.297 405.727 -292.200
C 976.893 403.133 -293.942
C 977.828 400.201 -295.081
C 979.081 397.456 -296.378
C 980.165 394.154 -297.401
C 981.091 391.180 -298.611
C 982.372 388.366 -299.343
C 985.428 385.829 -299.165
C 986.653 382.745 -299.699
C 987.955 379.892 -300.651
C 990.224 377.843 -301.495
C 993.088 375.305 -301.944
C 995.156 373.722 -300.210
C 997.258 371.240 -299.011
C 1000.037 369.787 -297.759
C 1002.325 367.109 -296.199
C 1004.614 365.219 -294.742
C 1008.533 365.071 -293.613
C 1010.595 363.726 -292.302
C 1013.164 362.420 -289.272
C 1015.235 361.103 -287.508
C 1017.951 359.572 -286.000
C 1020.738 358.745 -284.325
C 1022.870 357.952 -281.886
C 1023.800 356.601 -278.896
C 1025.291 355.803 -275.992
C 1026.290 354.871 -273.070
C 1027.989 354.234 -270.020
C 1028.990 353.082 -267.068
C 1030.642 352.447 -264.459
C 1032.716 352.738 -261.479
C 1034.337 351.314 -259.028
C 1036.308 352.177 -256.248
C 1037.446 352.956 -252.556
C 1038.731 352.746 -248.566
C 1040.572 350.431 -245.721
C 1042.234 347.289 -243.979
C 1044.004 345.691 -240.867
C 1046.106 344.264 -238.385
C 1048.312 341.269 -236.038
C 1050.190 340.983 -233.367
C 1052.849 343.327 -230.850
C 1055.998 340.561 -230.064
C 1058.630 341.195 -227.843
C 1061.151 342.446 -226.114
C 1063.906 342.206 -224.880
C 1067.114 341.708 -222.518
C 1069.765 341.561 -221.360
C 1072.352 342.806 -218.034
C 1076.949 343.216 -219.192
C 1079.848 341.936 -217.771
C 1083.147 340.784 -217.227
C 1085.902 339.711 -216.511
C 1089.471 337.493 -217.055
C 1091.659 337.528 -214.925
C 1094.237 337.426 -212.223
C 1096.371 337.249 -210.257
C 1098.476 336.977 -207.576
C 1100.162 335.669 -205.696
C 1103.530 334.692 -203.402
C 1105.776 334.164 -201.777
C 1107.290 332.704 -199.151
C 1109.124 331.496 -196.484
C 1112.071 330.186 -195.698
C 1114.669 329.285 -194.506
C 1117.154 327.551 -192.588
C 1119.395 325.467 -191.984
C 1121.800 324.020 -190.019
C 1123.310 321.640 -188.855
C 1126.251 319.810 -188.278
C 1128.353 316.678 -188.365
C 1130.660 314.144 -187.991
C 1132.891 310.956 -188.726
C 1134.470 307.500 -187.099
C 1135.443 305.133 -185.974
C 1137.411 302.219 -185.080
C 1138.900 300.072 -183.068
C 1140.310 297.625 -181.398
C 1141.327 292.851 -180.948
C 1143.977 291.515 -179.112
C 1147.487 292.628 -176.287
C 1149.835 291.799 -174.073
C 1153.542 289.969 -173.554
C 1156.542 288.338 -172.578
C 1159.724 288.406 -170.644
C 1162.855 286.476 -169.685
C 1165.624 285.483 -168.495
C 1168.006 285.575 -164.904
C 1170.009 284.317 -162.243
C 1173.192 284.237 -160.773
C 1175.777 287.002 -158.743
C 1178.594 286.899 -157.918
C 1180.858 287.529 -156.656
C 1184.062 288.380 -155.885
C 1186.730 288.189 -154.667
C 1189.129 289.795 -153.816
C 1191.928 291.830 -153.557
C 1193.161 294.379 -152.457
C 1195.407 296.104 -153.411
C 1198.092 298.486 -154.507
C 1200.669 300.372 -155.289
C 1203.250 302.405 -155.195
C 1204.854 305.353 -155.512
C 1206.671 308.239 -156.109
C 1207.787 310.339 -155.729
C 1207.954 314.420 -155.041
C 1209.045 317.980 -154.537
C 1211.830 319.602 -154.335
C 1214.500 321.717 -153.708
C 1217.394 324.735 -155.286
C 1220.251 326.536 -154.225
C 1223.864 327.573 -153.783
C 1227.557 330.039 -152.540
C 1230.663 331.027 -152.948
C 1233.321 332.770 -153.723
C 1236.339 334.174 -153.413
C 1239.434 335.790 -152.452
C 1242.304 337.572 -151.426
C 1245.699 339.331 -150.810
C 1248.971 340.920 -151.219
C 1251.654 342.391 -150.951
C 1255.594 342.984 -152.823
C 1258.506 345.224 -152.597
C 1261.187 347.290 -153.025
C 1264.269 348.395 -154.640
C 1266.909 350.786 -153.427
C 1270.419 353.135 -152.709
C 1273.561 353.493 -152.991
C 1277.196 353.370 -152.961
C 1280.114 353.774 -153.505
C 1282.785 355.944 -154.003
C 1286.605 356.805 -155.544
C 1289.655 357.908 -156.412
C 1292.932 359.216 -154.919
C 1296.595 360.980 -154.824
C 1299.752 361.401 -156.356
C 1302.116 362.996 -156.450
C 1305.933 364.182 -156.370
C 1309.032 366.055 -157.823
C 1312.855 367.600 -157.687
C 1316.068 367.347 -158.050
C 1319.572 367.547 -158.526
C 1322.289 369.291 -160.477
C 1326.315 368.729 -161.215
C 1328.664 370.421 -162.273
C 1331.974 371.597 -163.420
C 1334.269 374.400 -165.653
C 1337.072 376.628 -166.921
C 1338.380 379.723 -166.815
C 1341.062 381.943 -168.510
C 1343.132 384.018 -169.966
C 1345.729 385.336 -170.865
C 1348.590 387.350 -170.354
C 1351.373 388.855 -170.861
C 1354.729 387.984 -170.027
C 1357.844 388.818 -167.978
C 1361.615 389.518 -167.217
C 1365.046 390.336 -167.637
C 1367.645 391.573 -169.995
C 1370.448 392.130 -171.133
C 1374.087 393.968 -170.830
C 1376.658 395.952 -172.406
C 1379.286 396.754 -173.728
C 1380.783 398.536 -176.152
C 1382.900 398.702 -178.426
C 1384.807 396.962 -181.368
C 1386.542 394.452 -183.917
N -55.141 -4.117 37.342
N 243.650 198.686 185.964
N 484.083 -3.983 -37.517
N 457.404 65.700 -118.175
N 702.893 118.182 173.572
N 617.313 106.503 231.014
N 708.254 25.274 174.958
N 569.293 256.792 12.713
N 629.976 285.264 106.105
N 945.702 115.460 32.654
N 910.909 204.134 -19.823
N 1028.346 190.546 77.362
N 989.221 383.077 -258.018
