# Supplementary material for: Impact of DNA methylation on 3D genome structure
Source: Nat Commun. 2021 May 28;12:3243. doi: 10.1038/s41467-021-23142-8 (PMC8163762; doi:10.1038/s41467-021-23142-8)
Supplement: Supplementary file 7 — Supplementary Software 2 [file 41467_2021_23142_MOESM7_ESM.zip › Supplementary_Software2/test/output_pos/cartnucl_000000_000012.xyz]

2888
generated by Juergen Walther
C 0.000 0.000 0.000
C 0.295 0.927 3.493
C -0.836 2.026 6.857
C -2.014 1.744 10.640
C -2.793 2.705 13.756
C -3.419 1.916 17.045
C -3.400 2.550 20.231
C -4.582 1.575 23.430
C -5.319 1.094 26.669
C -6.137 0.891 29.885
C -6.412 -0.609 32.865
C -7.215 -1.616 35.941
C -7.588 -2.856 39.142
C -8.359 -3.682 42.201
C -9.300 -4.659 45.150
C -10.381 -5.844 48.033
C -12.664 -5.851 50.697
C -15.220 -6.408 52.934
C -17.254 -7.213 55.713
C -18.532 -8.407 58.760
C -20.659 -9.190 60.741
C -23.497 -8.178 63.437
C -26.073 -9.220 65.727
C -28.765 -10.261 67.893
C -31.095 -11.407 69.749
C -33.603 -12.466 71.981
C -35.972 -13.539 73.910
C -39.451 -14.387 74.346
C -42.676 -14.984 73.967
C -45.403 -16.320 73.382
C -48.148 -18.344 73.052
C -51.722 -19.163 74.353
C -54.817 -20.586 73.313
C -57.699 -22.591 72.480
C -60.444 -24.210 71.713
C -63.464 -26.253 70.589
C -66.032 -27.182 69.963
C -68.651 -27.947 68.137
C -71.591 -28.556 66.269
C -73.383 -29.583 63.230
C -74.803 -30.276 60.718
C -76.657 -31.589 57.834
C -78.151 -32.532 55.372
C -80.076 -30.865 52.067
C -81.914 -30.389 48.892
C -81.809 -31.464 45.511
C -83.196 -31.856 42.413
C -83.788 -31.722 39.440
C -84.441 -30.744 36.338
C -83.234 -30.388 32.923
C -84.566 -29.318 29.591
C -85.141 -29.657 26.092
C -84.509 -27.928 23.072
C -85.653 -26.826 19.913
C -83.759 -26.383 16.824
C -82.801 -25.715 13.450
C -82.795 -24.152 10.892
C -82.538 -23.020 7.828
C -81.054 -21.101 4.758
C -78.476 -20.153 2.436
C -77.403 -18.337 0.248
C -75.164 -16.636 -1.695
C -73.332 -16.358 -4.550
C -70.642 -12.980 -5.134
C -68.507 -10.154 -7.244
C -64.954 -9.291 -7.017
C -62.360 -7.897 -8.230
C -59.279 -5.960 -8.197
C -57.176 -3.849 -8.530
C -54.323 -1.857 -8.458
C -51.470 -0.819 -7.695
C -48.047 -0.042 -7.583
C -45.568 2.846 -6.950
C -42.742 5.375 -6.752
C -40.466 6.440 -4.394
C -38.763 8.674 -1.652
C -36.403 9.850 0.166
C -33.523 10.925 1.710
C -31.291 12.421 3.656
C -29.987 14.225 6.141
C -28.234 15.335 8.792
C -26.268 15.607 11.412
C -24.199 17.872 13.931
C -21.642 18.844 15.989
C -21.740 19.367 19.857
C -21.561 20.931 23.451
C -20.676 19.987 26.557
C -19.424 19.914 29.799
C -19.411 20.074 33.090
C -19.606 20.588 36.480
C -19.077 20.571 39.938
C -19.668 19.793 43.020
C -18.826 18.719 46.466
C -20.338 18.606 49.724
C -21.818 19.528 53.513
C -24.383 18.321 56.137
C -25.636 17.039 58.749
C -27.462 16.329 61.492
C -29.348 15.145 63.930
C -32.500 14.813 66.110
C -35.407 14.295 67.023
C -38.315 13.726 67.889
C -40.996 12.635 69.582
C -43.097 10.295 71.682
C -46.816 10.059 71.666
C -49.851 9.325 73.231
C -52.600 7.449 72.960
C -56.467 7.041 72.906
C -59.099 4.747 74.271
C -61.988 3.744 74.974
C -65.017 2.506 74.253
C -67.983 1.310 73.270
C -70.322 -1.224 72.608
C -73.593 -1.459 71.527
C -77.690 -1.592 71.203
C -79.808 -2.753 69.538
C -82.599 -4.552 67.421
C -85.024 -5.710 66.106
C -87.643 -7.103 63.945
C -89.991 -7.300 61.723
C -91.692 -8.095 59.154
C -92.807 -8.689 56.126
C -94.112 -8.932 53.121
C -95.112 -9.551 49.695
C -96.296 -10.179 46.635
C -97.039 -10.378 43.551
C -97.024 -8.798 39.902
C -97.555 -9.153 36.602
C -98.516 -9.371 33.477
C -99.473 -8.356 30.628
C -100.068 -7.001 27.071
C -98.455 -5.734 24.708
C -97.349 -4.888 21.533
C -96.277 -2.972 18.968
C -94.820 -2.019 15.532
C -93.492 -0.718 12.798
C -92.676 2.790 10.879
C -91.491 4.123 8.735
C -88.636 6.072 6.382
C -87.002 7.466 4.255
C -85.667 9.313 1.647
C -84.195 11.556 -0.367
C -81.910 13.299 -2.060
C -78.962 13.770 -3.709
C -76.163 14.980 -5.120
C -73.302 15.696 -6.426
C -70.379 17.177 -7.788
C -67.481 17.797 -9.292
C -64.992 19.199 -10.627
C -62.199 21.428 -11.333
C -59.841 22.432 -13.356
C -57.256 24.810 -13.503
C -55.093 27.407 -14.439
C -51.290 27.820 -15.653
C -49.534 29.892 -16.181
C -47.011 31.086 -17.051
C -45.790 31.633 -19.873
C -43.900 32.597 -22.833
C -41.370 36.023 -24.117
C -39.244 37.955 -26.011
C -36.079 40.553 -26.211
C -32.945 41.685 -27.666
C -29.702 42.644 -28.144
C -27.934 44.703 -29.430
C -25.283 45.020 -31.780
C -21.509 44.540 -32.780
C -17.618 44.554 -32.162
C -13.754 45.151 -33.168
C -10.807 46.990 -34.454
C -7.694 46.948 -36.333
C -4.549 47.507 -37.975
C -1.039 46.805 -37.903
C 2.467 46.253 -37.757
C 5.976 46.918 -38.964
C 9.355 47.206 -40.766
C 12.305 48.083 -42.324
C 16.104 47.495 -44.147
C 19.306 47.807 -46.121
C 22.848 47.664 -48.475
C 25.350 48.124 -50.448
C 28.067 48.226 -52.455
C 31.179 48.467 -53.464
C 34.988 48.972 -53.909
C 38.100 47.652 -55.190
C 41.451 46.321 -54.443
C 43.488 45.512 -51.572
C 47.110 44.845 -50.523
C 50.621 44.184 -50.525
C 54.400 43.695 -50.925
C 57.573 42.738 -51.955
C 61.167 41.856 -51.900
C 63.840 40.378 -49.718
C 66.960 41.036 -49.013
C 69.586 38.866 -48.853
C 72.162 40.573 -46.024
C 75.949 41.496 -46.056
C 79.251 41.300 -45.398
C 82.247 42.697 -44.369
C 85.317 41.497 -42.915
C 87.815 40.088 -41.151
C 90.106 39.636 -37.751
C 92.572 38.775 -35.089
C 95.254 38.256 -33.159
C 98.476 36.271 -31.942
C 100.084 36.539 -29.120
C 102.498 37.351 -27.113
C 103.774 37.966 -24.420
C 106.343 35.951 -21.470
C 109.159 36.826 -19.245
C 108.890 38.249 -15.564
C 110.496 37.744 -12.869
C 109.776 38.925 -8.963
C 110.998 41.537 -7.647
C 111.652 41.441 -3.952
C 112.777 42.476 -0.467
C 116.251 43.190 1.706
C 117.537 43.351 4.868
C 119.343 42.494 8.001
C 121.109 41.764 9.866
C 123.025 42.037 12.420
C 125.176 40.757 15.980
C 127.386 40.271 19.216
C 128.432 40.238 23.248
C 130.777 39.870 25.540
C 129.943 41.736 28.917
C 131.421 41.725 31.759
C 133.650 41.224 34.451
C 134.788 41.984 37.357
C 136.579 42.427 40.670
C 136.950 42.741 43.843
C 138.033 42.276 47.183
C 138.751 42.767 50.493
C 140.057 42.872 54.060
C 141.014 43.400 57.259
C 141.964 44.133 60.529
C 142.598 44.406 64.497
C 144.867 44.860 67.564
C 145.604 44.065 71.333
C 148.889 44.670 74.153
C 150.530 46.005 76.734
C 151.307 47.168 79.981
C 151.442 47.165 83.007
C 151.936 48.808 86.728
C 152.478 50.187 90.005
C 153.613 51.691 92.116
C 154.229 53.904 94.161
C 156.462 56.231 95.918
C 157.008 58.068 98.436
C 158.944 60.341 100.568
C 158.993 61.499 103.523
C 160.148 63.802 105.562
C 160.915 66.251 108.584
C 160.979 66.694 111.577
C 160.994 66.862 115.186
C 161.230 67.080 118.263
C 161.958 67.229 122.396
C 161.961 68.613 126.052
C 162.349 69.391 129.715
C 162.157 69.941 133.089
C 161.733 70.645 136.322
C 162.961 70.792 139.681
C 163.544 71.693 143.229
C 162.821 73.091 146.979
C 161.054 74.521 150.395
C 160.853 74.102 153.106
C 160.398 72.990 156.035
C 160.616 73.030 158.984
C 161.186 72.678 162.237
C 161.382 71.734 165.583
C 161.427 71.648 168.010
C 162.691 72.008 171.569
C 162.097 71.054 174.289
C 161.469 73.724 177.704
C 161.353 73.505 181.610
C 160.877 73.786 184.651
C 162.431 74.828 187.829
C 164.419 74.045 191.320
C 166.709 71.560 194.561
C 167.513 72.273 198.203
C 168.550 72.118 200.806
C 169.451 70.579 203.950
C 169.742 68.736 206.828
C 171.547 68.992 209.706
C 172.612 68.421 212.258
C 170.398 68.309 216.687
C 170.123 66.686 220.136
C 171.130 66.855 223.219
C 171.255 68.825 226.167
C 171.622 70.181 229.215
C 172.268 71.476 232.208
C 171.493 72.865 235.153
C 171.402 74.500 238.059
C 170.932 75.887 241.185
C 170.984 77.407 244.070
C 170.962 79.129 246.822
C 170.812 81.060 249.493
C 172.207 83.456 251.642
C 173.177 86.283 253.349
C 173.772 88.852 255.706
C 173.723 90.984 258.498
C 174.266 93.502 260.055
C 176.812 95.914 262.066
C 177.371 98.992 263.849
C 177.964 102.151 265.489
C 178.258 104.997 266.902
C 178.763 108.016 268.643
C 179.150 110.873 270.117
C 180.017 114.367 269.895
C 180.876 117.400 268.913
C 180.831 120.312 267.871
C 180.222 123.597 267.114
C 181.282 127.291 267.718
C 181.259 130.495 266.162
C 180.657 133.816 264.884
C 180.344 136.848 263.677
C 179.728 140.262 262.090
C 179.965 142.839 261.016
C 180.199 145.202 258.749
C 180.707 147.766 256.369
C 180.166 149.347 253.096
C 179.829 150.528 250.393
C 179.086 152.319 247.277
C 178.568 153.689 244.623
C 180.427 154.090 240.910
C 181.215 154.991 237.410
C 179.735 154.889 234.185
C 179.566 155.811 230.900
C 179.524 155.815 227.866
C 180.235 155.460 224.644
C 179.522 153.725 221.526
C 180.585 153.884 217.939
C 180.042 154.013 214.421
C 180.855 152.200 211.496
C 181.887 152.206 208.113
C 180.990 149.881 205.446
C 180.671 148.224 202.300
C 181.682 147.104 199.710
C 182.128 145.889 196.700
C 182.722 143.237 193.885
C 182.075 140.197 192.076
C 182.887 138.084 190.048
C 183.111 135.045 188.498
C 182.130 132.887 186.057
C 183.828 128.880 185.831
C 185.068 125.383 184.033
C 184.275 121.917 184.918
C 184.174 118.823 184.172
C 184.513 115.240 184.710
C 185.390 112.373 184.685
C 185.885 108.968 185.213
C 185.636 106.113 186.471
C 184.809 102.783 187.222
C 186.343 99.373 188.173
C 187.342 95.761 188.788
C 187.603 93.638 191.489
C 189.207 91.528 194.385
C 189.452 89.198 196.568
C 189.335 86.420 198.593
C 189.938 84.071 200.859
C 191.303 82.470 203.447
C 191.880 80.826 206.328
C 191.617 79.382 209.269
C 193.053 76.904 212.018
C 193.063 74.534 214.486
C 194.122 74.961 218.221
C 195.937 74.621 221.682
C 195.152 74.759 224.952
C 194.993 74.191 228.377
C 195.598 74.604 231.589
C 196.624 75.048 234.836
C 196.867 75.118 238.326
C 196.885 76.462 241.267
C 196.054 76.749 244.867
C 197.095 78.613 247.757
C 199.112 80.048 251.114
C 199.568 83.244 253.236
C 199.369 85.328 255.612
C 199.950 87.666 257.971
C 200.095 90.232 260.045
C 201.522 93.464 261.565
C 202.494 96.378 261.905
C 203.414 99.310 262.203
C 203.890 102.412 263.384
C 203.063 105.651 265.150
C 204.514 109.002 264.403
C 205.445 112.227 265.368
C 204.977 115.456 264.660
C 206.337 119.010 263.856
C 205.683 122.580 264.795
C 206.187 125.672 264.961
C 206.344 128.780 263.721
C 206.472 131.774 262.233
C 205.185 134.894 261.262
C 206.284 137.691 259.563
C 207.951 141.277 258.434
C 207.634 143.413 256.447
C 206.988 146.363 253.920
C 206.862 148.818 252.214
C 206.493 151.423 249.656
C 207.049 153.226 247.023
C 206.740 154.690 244.216
C 206.280 155.481 241.065
C 206.219 156.277 237.878
C 205.629 156.918 234.362
C 205.166 157.780 231.168
C 204.881 158.054 228.014
C 205.748 156.754 224.358
C 205.200 156.882 221.045
C 204.990 157.348 217.808
C 205.906 157.279 214.772
C 206.859 156.629 211.096
C 206.920 154.275 209.036
C 206.719 152.436 206.104
C 207.566 150.221 203.700
C 207.265 147.987 200.577
C 207.429 145.809 198.094
C 209.888 143.174 196.180
C 210.230 141.195 194.244
C 210.339 137.442 192.404
C 210.536 135.047 190.571
C 211.198 132.628 188.182
C 212.233 129.995 186.379
C 212.509 126.935 185.081
C 211.372 123.896 184.032
C 210.989 120.678 183.143
C 210.156 117.652 182.398
C 209.963 114.208 181.567
C 209.002 111.165 180.641
C 208.937 108.140 179.753
C 209.556 104.559 179.495
C 209.101 101.730 177.931
C 210.025 98.346 178.169
C 210.370 94.574 177.835
C 211.360 90.912 177.395
C 213.838 87.696 177.380
C 215.387 85.582 175.781
C 216.091 82.556 173.904
C 217.269 78.924 172.796
C 219.430 77.149 171.436
C 224.359 76.252 171.369
C 226.515 74.023 170.067
C 228.511 72.384 168.783
C 229.921 68.923 168.468
C 231.588 65.912 166.009
C 233.011 63.240 164.989
C 235.268 60.560 163.890
C 236.354 56.966 164.230
C 237.513 54.171 164.443
C 240.503 52.702 163.681
C 243.201 50.583 163.140
C 243.712 47.266 161.390
C 246.097 44.218 159.848
C 247.326 41.268 160.322
C 248.828 37.800 160.389
C 249.048 35.546 161.092
C 250.160 33.124 163.339
C 251.335 31.221 164.311
C 252.605 28.222 164.273
C 254.212 25.631 165.079
C 256.554 23.065 163.933
C 258.643 20.297 165.122
C 259.862 16.921 165.980
C 259.925 13.330 167.330
C 260.550 9.439 167.893
C 261.535 6.396 167.244
C 264.310 4.303 165.245
C 266.841 2.190 163.482
C 268.271 -0.435 162.357
C 268.937 -3.598 162.377
C 270.351 -6.550 161.137
C 272.454 -9.561 160.858
C 274.628 -11.022 158.498
C 275.598 -14.322 157.423
C 276.210 -16.840 155.587
C 277.037 -19.856 153.471
C 278.080 -23.180 152.156
C 278.935 -27.189 150.970
C 280.385 -30.038 149.911
C 282.936 -33.319 148.910
C 284.826 -35.265 147.911
C 287.304 -37.302 146.379
C 289.512 -39.410 145.546
C 291.826 -42.048 145.391
C 294.484 -43.723 144.291
C 297.254 -46.536 143.099
C 296.977 -48.895 141.246
C 295.749 -51.836 139.593
C 296.118 -54.952 138.098
C 295.858 -57.561 136.797
C 295.629 -60.951 136.110
C 295.268 -64.524 134.380
C 295.116 -66.620 130.919
C 293.494 -69.978 129.063
C 292.994 -73.563 127.927
C 292.760 -76.159 126.492
C 291.453 -79.535 125.543
C 291.386 -81.933 123.055
C 288.512 -83.772 121.948
C 287.508 -86.578 119.682
C 285.789 -89.341 117.901
C 281.913 -90.384 115.458
C 279.781 -93.226 113.443
C 277.330 -94.468 112.541
C 274.668 -96.213 111.053
C 274.112 -99.762 109.480
C 271.412 -100.994 109.777
C 268.107 -101.320 108.570
C 264.958 -101.198 109.804
C 261.365 -100.770 109.200
C 257.863 -99.088 109.378
C 254.532 -99.444 109.667
C 251.157 -100.081 109.415
C 248.612 -101.713 111.545
C 245.425 -103.323 111.483
C 242.724 -105.751 111.431
C 239.393 -106.555 111.477
C 235.607 -107.334 112.007
C 232.903 -109.251 113.130
C 230.636 -111.012 113.625
C 227.703 -113.185 114.028
C 224.777 -114.464 115.407
C 221.590 -115.053 117.192
C 218.029 -115.105 116.976
C 215.457 -116.164 116.226
C 212.836 -116.776 116.948
C 210.072 -117.874 118.696
C 208.098 -120.586 120.449
C 204.695 -122.319 120.199
C 201.360 -122.872 121.235
C 197.801 -123.477 121.556
C 194.321 -124.996 121.166
C 191.218 -125.718 119.915
C 188.265 -126.022 119.899
C 185.320 -127.414 117.916
C 184.949 -129.505 114.393
C 182.756 -131.024 113.261
C 181.421 -134.289 112.519
C 181.166 -137.631 112.011
C 179.647 -141.463 112.694
C 178.201 -144.199 112.052
C 177.416 -146.676 112.041
C 177.442 -150.098 111.384
C 176.184 -152.730 110.392
C 175.290 -155.431 108.406
C 172.897 -159.124 107.083
C 172.491 -161.601 104.584
C 172.922 -165.618 105.505
C 171.934 -168.686 104.730
C 170.605 -171.997 104.369
C 169.611 -175.487 104.081
C 169.353 -178.752 103.547
C 169.375 -182.375 102.541
C 168.522 -185.232 102.140
C 168.246 -188.487 104.133
C 167.192 -191.604 104.465
C 167.684 -194.650 103.456
C 167.747 -198.801 102.758
C 166.556 -202.341 101.107
C 166.621 -205.741 99.706
C 167.159 -208.495 99.481
C 166.255 -211.645 97.856
C 166.513 -215.255 96.168
C 165.843 -218.021 94.528
C 165.365 -222.400 95.499
C 164.773 -225.211 95.064
C 163.036 -227.123 92.196
C 163.238 -230.827 91.414
C 163.071 -234.283 91.652
C 161.771 -237.342 91.342
C 161.151 -240.581 89.952
C 160.480 -244.340 89.728
C 159.254 -247.496 89.514
C 159.046 -251.004 89.529
C 157.706 -254.733 88.295
C 155.928 -257.760 88.936
C 154.390 -260.821 90.553
C 155.371 -263.698 90.638
C 152.742 -266.630 89.084
C 153.672 -269.379 90.472
C 155.238 -272.555 90.469
C 155.801 -275.231 91.859
C 156.484 -278.773 92.867
C 157.228 -281.939 93.627
C 159.749 -285.328 93.747
C 161.575 -287.972 93.267
C 162.052 -291.397 94.055
C 162.952 -294.615 94.372
C 164.107 -297.709 94.759
C 163.928 -301.051 94.704
C 164.291 -304.338 95.134
C 164.447 -307.787 95.134
C 164.965 -310.983 95.526
C 165.317 -314.157 96.109
C 165.469 -317.369 96.849
C 166.732 -320.033 98.750
C 167.351 -322.558 101.006
C 167.903 -325.621 102.685
C 168.130 -329.006 103.599
C 168.400 -331.344 105.475
C 170.661 -333.687 107.871
C 170.859 -336.457 110.164
C 171.022 -339.125 112.588
C 170.930 -341.515 114.700
C 171.083 -344.232 116.935
C 171.091 -346.664 119.073
C 170.829 -347.762 122.499
C 170.454 -347.991 125.771
C 169.273 -348.277 128.615
C 167.563 -349.073 131.476
C 167.677 -350.956 134.878
C 166.274 -350.901 138.151
C 164.398 -351.245 141.215
C 162.889 -351.481 144.115
C 160.879 -351.590 147.356
C 160.037 -351.659 150.028
C 158.882 -350.575 152.903
C 157.884 -349.424 156.093
C 155.932 -347.255 158.327
C 154.455 -345.393 160.105
C 152.309 -343.487 162.393
C 150.630 -341.779 164.250
C 151.051 -338.302 166.516
C 150.426 -335.412 168.739
C 148.108 -332.754 169.144
C 146.674 -330.235 170.953
C 145.692 -327.537 171.933
C 145.437 -324.388 172.948
C 144.306 -321.012 172.196
C 144.112 -317.688 173.910
C 142.489 -314.699 174.966
C 142.826 -311.192 174.661
C 142.710 -307.993 176.164
C 141.719 -304.807 174.684
C 140.915 -301.369 174.158
C 141.342 -298.413 174.418
C 141.153 -295.143 174.520
C 141.560 -291.426 173.371
C 141.264 -288.665 171.085
C 141.963 -285.834 170.227
C 142.537 -283.150 168.189
C 141.492 -280.250 166.747
C 144.088 -278.086 163.997
C 145.636 -274.811 162.028
C 146.163 -274.303 158.438
C 146.707 -272.371 155.965
C 148.187 -271.305 152.816
C 149.780 -269.937 150.676
C 151.349 -268.909 147.744
C 152.314 -268.891 144.766
C 152.730 -268.326 141.325
C 155.375 -267.488 138.644
C 157.487 -266.361 135.695
C 159.159 -267.844 133.073
C 162.108 -269.269 130.908
C 163.663 -270.207 128.270
C 164.965 -270.883 125.159
C 166.875 -271.824 122.614
C 169.369 -273.227 120.900
C 171.250 -275.013 118.753
C 172.330 -277.085 116.442
C 175.183 -278.256 113.943
C 176.625 -279.474 111.088
C 178.628 -282.796 110.638
C 181.447 -285.422 109.899
C 181.712 -288.536 108.652
C 182.791 -291.386 106.980
C 184.224 -294.316 106.517
C 186.041 -297.216 106.228
C 187.326 -300.317 105.240
C 187.880 -303.496 105.449
C 188.163 -306.975 104.205
C 189.485 -310.143 105.268
C 191.957 -313.376 106.177
C 192.135 -316.515 108.422
C 192.108 -319.536 109.373
C 192.713 -322.507 110.846
C 192.770 -325.397 112.444
C 193.632 -327.842 115.286
C 193.803 -329.182 118.065
C 193.909 -330.500 120.854
C 193.839 -332.757 123.334
C 192.728 -335.824 125.247
C 192.874 -336.290 128.941
C 193.115 -338.324 131.770
C 191.565 -339.115 134.619
C 191.552 -339.630 138.475
C 190.249 -342.066 141.009
C 189.892 -343.407 143.823
C 188.777 -343.562 146.978
C 187.591 -343.454 150.105
C 185.245 -344.110 152.635
C 184.931 -343.559 156.029
C 185.087 -343.743 160.134
C 183.583 -342.912 162.512
C 181.384 -341.996 165.647
C 180.050 -341.514 168.281
C 178.189 -340.377 171.233
C 177.371 -338.677 173.866
C 175.806 -336.835 175.934
C 174.187 -334.432 177.474
C 172.918 -331.929 179.182
C 171.109 -329.162 180.664
C 169.454 -326.751 182.279
C 168.138 -324.101 183.439
C 168.153 -320.145 183.838
C 166.590 -317.338 184.824
C 165.262 -314.680 186.207
C 165.170 -311.779 187.487
C 165.075 -308.060 188.488
C 165.151 -305.234 187.147
C 164.572 -301.890 186.438
C 165.215 -298.676 185.628
C 164.597 -295.015 184.602
C 164.586 -291.867 183.591
C 166.963 -288.630 182.868
C 167.226 -286.021 181.919
C 167.806 -282.801 179.313
C 168.087 -280.137 177.914
C 168.624 -276.885 176.852
C 169.742 -273.999 175.556
C 170.447 -271.522 173.436
C 169.941 -269.527 170.718
C 170.219 -267.467 168.077
C 170.080 -265.695 165.386
C 170.612 -263.558 162.603
C 170.304 -261.639 159.907
C 170.818 -259.603 157.555
C 172.304 -257.778 154.775
C 172.198 -255.289 152.665
C 174.060 -253.934 150.008
C 175.399 -251.864 146.674
C 175.862 -249.620 143.983
C 176.779 -248.262 140.673
C 178.365 -248.014 138.251
C 180.168 -247.219 135.486
C 180.438 -245.270 131.478
C 181.466 -244.376 128.699
C 182.200 -244.266 126.213
C 184.114 -242.853 124.385
C 185.962 -240.854 122.610
C 186.110 -240.444 118.584
C 187.219 -239.245 115.499
C 189.260 -238.878 113.282
C 191.497 -238.326 110.758
C 193.121 -237.792 108.371
C 196.078 -236.833 106.356
C 197.168 -236.034 103.627
C 197.495 -233.244 100.961
C 198.559 -232.085 97.984
C 199.953 -230.329 95.652
C 201.061 -230.258 92.538
C 203.575 -231.167 89.551
C 205.764 -230.483 86.867
C 207.995 -231.616 84.169
C 209.828 -233.413 82.073
C 213.004 -232.973 81.125
C 215.418 -232.939 79.169
C 218.447 -232.904 78.265
C 220.832 -230.457 74.741
C 223.733 -229.223 73.957
C 226.874 -229.839 72.429
C 229.946 -229.815 71.077
C 233.087 -229.701 69.992
C 235.534 -229.975 67.725
C 238.393 -230.348 66.049
C 241.126 -230.490 63.944
C 243.990 -230.739 62.405
C 246.805 -231.237 60.866
C 249.585 -231.979 59.252
C 252.931 -233.034 59.208
C 255.920 -234.731 59.020
C 259.104 -236.021 58.180
C 262.113 -236.877 56.582
C 264.644 -238.439 56.123
C 268.458 -239.330 57.127
C 271.411 -241.307 56.541
C 274.307 -243.404 56.057
C 276.749 -245.367 55.451
C 279.617 -247.316 54.844
C 282.156 -249.247 54.284
C 283.923 -252.308 55.004
C 284.912 -255.247 56.137
C 285.359 -258.281 56.540
C 285.906 -261.655 56.300
C 288.478 -264.540 56.740
C 288.674 -268.030 57.421
C 288.845 -271.634 57.461
C 289.087 -274.893 57.719
C 289.058 -278.704 57.908
C 289.475 -281.392 58.579
C 288.896 -284.347 59.887
C 288.452 -287.472 61.480
C 286.393 -290.264 62.692
C 284.693 -292.435 63.791
C 282.743 -295.396 64.742
C 281.073 -297.755 65.655
C 279.351 -299.174 69.179
C 277.479 -301.174 71.664
C 274.268 -302.619 72.119
C 272.099 -304.747 73.679
C 269.785 -305.927 75.247
C 267.544 -306.703 77.568
C 264.085 -306.482 78.679
C 261.963 -307.793 81.471
C 259.091 -309.371 82.867
C 256.494 -308.700 85.172
C 254.445 -309.801 87.836
C 250.983 -308.910 88.574
C 247.731 -308.692 90.030
C 245.784 -308.476 92.300
C 243.202 -308.450 94.316
C 240.219 -307.025 96.409
C 237.220 -305.110 96.932
C 235.172 -303.824 98.774
C 232.797 -301.637 99.899
C 229.537 -300.827 100.439
C 228.470 -296.964 102.150
C 226.209 -294.256 104.285
C 224.993 -290.951 103.276
C 223.042 -288.470 103.702
C 222.069 -284.966 103.840
C 221.243 -282.217 104.706
C 220.415 -278.846 104.975
C 220.012 -275.839 104.206
C 218.735 -272.715 103.234
C 218.736 -268.970 104.161
C 218.132 -265.278 104.820
C 219.387 -262.274 103.692
C 221.454 -258.938 103.600
C 222.220 -255.949 102.741
C 222.495 -252.690 101.677
C 223.491 -249.582 101.078
C 225.428 -246.871 100.927
C 227.181 -244.165 99.955
C 228.652 -241.785 98.231
C 230.368 -238.208 98.088
C 231.217 -235.120 96.881
C 234.746 -233.857 95.787
C 238.109 -231.856 95.508
C 240.257 -230.880 93.108
C 242.524 -229.083 91.182
C 245.430 -228.098 89.981
C 248.582 -227.044 89.117
C 251.372 -225.716 87.474
C 254.185 -225.793 85.883
C 256.624 -224.833 83.263
C 260.127 -225.192 82.547
C 264.276 -224.791 82.427
C 267.486 -226.764 81.570
C 270.085 -227.767 80.065
C 273.164 -228.851 79.222
C 275.913 -230.336 78.151
C 279.160 -232.380 78.434
C 281.152 -234.680 78.968
C 283.095 -237.024 79.480
C 285.562 -239.270 79.141
C 287.891 -241.675 77.383
C 289.485 -244.692 78.881
C 292.065 -247.041 79.038
C 292.694 -250.317 78.894
C 294.288 -253.557 80.338
C 296.219 -256.543 79.151
C 297.928 -259.166 79.374
C 298.409 -262.412 80.045
C 298.639 -265.657 80.827
C 298.619 -269.099 80.131
C 299.082 -272.054 81.856
C 300.595 -275.388 83.731
C 299.858 -278.139 84.432
C 298.904 -281.899 85.109
C 298.611 -284.793 85.811
C 297.619 -288.199 86.753
C 296.680 -290.725 88.549
C 295.036 -293.186 89.716
C 292.768 -295.203 90.963
C 290.672 -297.158 92.567
C 287.999 -299.207 93.903
C 285.727 -301.305 95.167
C 283.319 -302.821 96.582
C 280.418 -302.883 99.300
C 277.698 -304.382 100.584
C 275.348 -306.090 102.100
C 273.471 -307.013 104.486
C 270.878 -307.650 107.263
C 268.333 -306.309 108.493
C 265.222 -305.820 109.943
C 262.863 -304.580 112.016
C 259.388 -303.828 113.498
C 256.650 -302.787 115.033
C 255.273 -300.658 118.229
C 253.122 -299.551 119.618
C 250.162 -296.855 120.826
C 247.838 -295.362 122.053
C 245.312 -293.970 123.970
C 243.319 -292.084 125.901
C 241.152 -289.770 126.937
C 238.487 -287.662 126.643
C 236.238 -285.181 126.910
C 233.958 -282.907 126.713
C 231.747 -280.161 127.119
C 229.260 -277.967 126.909
C 227.250 -275.596 127.439
C 225.814 -272.345 128.235
C 223.185 -270.488 128.784
C 222.358 -267.162 129.569
C 221.196 -263.227 128.769
C 219.549 -261.197 128.452
C 216.999 -258.677 128.530
C 214.868 -257.079 128.481
C 211.856 -255.328 128.002
C 209.801 -253.156 129.598
C 207.712 -251.804 131.809
C 204.617 -249.181 131.443
C 201.226 -248.677 133.463
C 199.139 -247.195 136.600
C 197.722 -244.561 138.154
C 197.693 -242.249 140.472
C 197.321 -240.747 143.238
C 196.192 -239.077 145.489
C 195.190 -235.621 146.674
C 195.348 -232.884 147.816
C 194.417 -230.089 149.391
C 194.113 -227.361 151.952
C 192.201 -224.642 153.655
C 191.842 -221.534 155.583
C 191.178 -217.824 156.031
C 192.202 -214.335 157.310
C 192.017 -211.655 159.899
C 192.205 -209.370 162.356
C 191.296 -206.671 163.555
C 190.136 -204.702 166.118
C 187.226 -203.445 168.960
C 186.676 -202.408 172.653
C 185.413 -200.300 174.975
C 183.366 -198.596 177.231
C 184.071 -198.519 180.968
C 183.191 -198.602 184.042
C 182.711 -199.339 187.301
C 181.045 -199.202 190.305
C 181.689 -199.676 194.195
C 182.700 -200.877 197.603
C 181.908 -200.505 200.667
C 180.082 -201.495 203.893
C 180.368 -200.959 207.251
C 180.071 -200.712 210.608
C 179.734 -200.582 214.091
C 178.704 -201.046 217.361
C 177.819 -201.829 220.729
C 177.066 -201.404 224.072
C 177.237 -201.630 227.784
C 177.850 -202.567 231.465
C 179.001 -204.119 234.197
C 178.234 -205.467 237.191
C 177.958 -205.949 239.783
C 176.660 -205.010 242.564
C 178.776 -206.303 245.815
C 178.152 -209.090 248.254
C 176.868 -211.004 251.613
C 176.052 -212.287 254.644
C 175.154 -213.351 258.438
C 172.673 -215.287 260.794
C 171.957 -216.379 264.202
C 170.099 -217.051 266.993
C 167.233 -217.939 269.360
C 166.539 -219.240 272.508
C 166.198 -220.564 275.303
C 165.394 -222.341 278.170
C 164.522 -223.998 281.175
C 162.610 -226.015 283.727
C 163.876 -226.876 286.462
C 163.752 -227.477 289.922
C 164.600 -229.730 293.623
C 165.851 -230.920 297.642
C 166.893 -229.995 301.358
C 164.787 -229.438 304.966
C 165.481 -229.920 308.523
C 165.973 -228.631 311.710
C 165.451 -227.358 314.796
C 164.811 -227.841 318.432
C 164.436 -227.773 322.157
C 166.370 -228.389 325.362
C 166.512 -230.264 328.514
C 169.027 -228.797 331.587
C 170.724 -230.350 335.058
C 172.326 -229.935 337.316
C 173.146 -229.420 340.632
C 175.587 -228.302 342.942
C 177.357 -227.651 345.829
C 179.759 -228.054 348.104
C 181.837 -227.307 350.985
C 185.039 -227.375 352.421
C 187.285 -227.117 354.029
C 189.017 -227.080 356.983
C 190.790 -229.082 358.758
C 192.969 -229.370 361.350
C 195.498 -228.672 363.491
C 198.154 -228.478 366.015
C 200.711 -227.891 367.743
C 203.502 -228.178 370.155
C 207.030 -230.896 370.869
C 209.580 -231.895 372.060
C 211.245 -232.628 374.492
C 213.985 -232.575 376.759
C 216.409 -232.223 378.922
C 217.225 -231.418 383.306
C 220.373 -232.262 385.026
C 223.137 -231.098 386.672
C 225.503 -231.303 390.015
C 227.915 -231.892 391.915
C 230.216 -232.122 394.359
C 233.171 -233.564 396.317
C 237.467 -233.145 397.355
C 240.640 -234.083 398.618
C 243.349 -234.040 401.123
C 245.860 -233.133 403.442
C 248.451 -233.620 405.594
C 252.044 -232.875 406.843
C 253.536 -235.045 409.561
C 255.690 -235.146 412.435
C 258.240 -234.143 414.198
C 260.221 -233.065 415.895
C 262.855 -230.089 417.384
C 264.988 -228.415 420.430
C 266.680 -226.888 422.463
C 269.024 -224.234 425.031
C 270.271 -223.224 427.880
C 270.534 -221.845 430.598
C 271.923 -219.427 432.265
C 274.138 -218.565 434.897
C 276.150 -217.165 437.191
C 277.914 -215.629 439.554
C 280.683 -214.878 441.277
C 282.972 -213.956 443.521
C 285.644 -212.934 445.454
C 287.797 -211.890 447.669
C 289.946 -211.086 449.966
C 292.166 -210.518 452.340
C 292.994 -209.801 455.672
C 293.896 -209.829 458.994
C 295.468 -209.467 462.142
C 297.727 -208.884 464.768
C 298.787 -209.044 467.581
C 298.696 -207.860 471.446
C 299.986 -208.185 474.792
C 301.165 -208.633 478.173
C 302.359 -209.196 481.078
C 303.650 -209.541 484.336
C 304.818 -210.025 487.316
C 304.595 -211.751 490.476
C 303.790 -213.714 493.006
C 303.576 -216.091 494.973
C 304.020 -218.772 497.060
C 304.248 -219.977 500.752
C 303.717 -222.848 502.792
C 303.808 -225.888 504.735
C 303.695 -228.573 506.612
C 303.601 -231.875 508.519
C 303.110 -233.942 510.346
C 301.781 -236.670 511.599
C 300.209 -239.453 513.110
C 298.632 -242.772 513.016
C 297.233 -245.386 512.891
C 295.941 -248.822 512.919
C 294.733 -251.601 512.874
C 290.947 -253.353 512.865
C 288.155 -255.778 512.800
C 287.021 -258.559 510.908
C 285.065 -261.325 510.464
C 283.044 -263.336 509.428
C 280.296 -264.894 508.411
C 278.426 -266.292 505.620
C 275.260 -268.213 505.066
C 273.291 -270.859 503.722
C 270.441 -271.336 501.682
C 267.411 -273.051 501.060
C 265.885 -273.904 497.855
C 263.726 -275.172 495.311
C 261.069 -275.730 494.038
C 258.520 -276.786 492.271
C 255.771 -276.818 489.488
C 254.533 -276.575 486.120
C 252.244 -276.292 484.140
C 250.556 -275.454 481.289
C 249.270 -276.296 478.253
C 247.265 -273.310 475.793
C 244.605 -271.872 472.989
C 245.228 -269.692 470.112
C 244.309 -268.454 467.325
C 243.865 -265.878 464.794
C 242.764 -263.818 462.913
C 242.230 -261.274 460.598
C 242.810 -258.933 458.604
C 243.388 -256.935 455.774
C 242.392 -253.601 454.108
C 241.519 -250.634 451.903
C 242.825 -247.516 451.232
C 243.298 -243.619 451.297
C 244.232 -240.730 450.279
C 245.248 -237.866 448.669
C 245.978 -234.737 447.839
C 246.495 -231.451 448.092
C 247.769 -228.336 448.022
C 249.721 -225.709 447.719
C 250.158 -221.780 447.358
C 251.447 -218.796 446.287
C 253.279 -216.074 448.404
C 254.262 -212.719 450.185
C 257.060 -211.041 451.008
C 259.403 -208.548 451.623
C 261.206 -206.383 453.331
C 262.734 -204.006 455.282
C 264.932 -201.640 456.629
C 267.121 -200.475 458.705
C 270.199 -198.689 459.735
C 271.700 -197.353 462.715
C 272.746 -194.987 465.986
C 274.357 -195.207 469.490
C 276.437 -194.944 471.865
C 277.982 -194.455 474.821
C 279.685 -194.498 477.650
C 280.197 -194.657 481.459
C 280.187 -195.630 484.392
C 280.188 -196.666 487.300
C 281.134 -197.440 490.423
C 283.434 -198.548 493.212
C 282.413 -200.249 496.367
C 282.904 -201.011 499.740
C 283.270 -203.558 501.866
C 282.308 -205.459 505.120
C 283.976 -207.214 507.982
C 284.213 -208.633 510.771
C 283.750 -211.153 512.929
C 283.123 -213.784 514.898
C 283.884 -216.843 516.446
C 282.384 -219.024 518.664
C 280.986 -221.005 521.985
C 280.207 -223.688 522.878
C 279.426 -227.355 524.083
C 278.750 -229.945 525.420
C 277.695 -233.299 526.473
C 275.797 -235.786 527.312
C 274.351 -238.619 527.394
C 272.674 -241.363 526.745
C 270.688 -243.939 526.286
C 268.834 -246.901 525.331
C 267.142 -249.717 524.723
C 265.257 -252.081 523.744
C 261.955 -253.305 521.898
C 260.127 -255.819 520.620
C 258.162 -258.312 519.805
C 255.438 -259.812 519.180
C 252.163 -261.380 517.893
C 250.354 -261.349 515.340
C 248.225 -262.314 512.780
C 245.641 -262.202 510.609
C 243.392 -263.114 507.618
C 241.251 -263.410 505.115
C 237.773 -261.945 503.565
C 235.905 -261.910 501.494
C 233.990 -260.908 497.913
C 232.231 -260.638 495.471
C 229.758 -260.490 493.051
C 227.378 -259.652 490.839
C 225.819 -258.611 488.081
C 225.448 -258.112 484.727
C 224.616 -257.034 481.655
C 224.234 -256.194 478.565
C 223.268 -254.856 475.423
C 222.854 -254.188 472.194
C 221.823 -253.065 469.434
C 220.639 -250.874 466.775
C 219.463 -250.499 463.753
C 218.426 -247.947 461.569
C 217.324 -245.813 459.080
C 215.501 -243.315 456.186
C 214.212 -240.542 453.744
C 212.599 -238.182 452.233
C 211.005 -234.421 450.813
C 207.891 -233.514 449.341
C 205.685 -231.852 447.631
C 203.376 -229.160 447.642
C 201.122 -226.744 447.049
C 198.707 -224.559 446.381
C 197.361 -221.509 446.092
C 195.391 -218.824 445.891
C 193.732 -215.830 445.443
C 191.715 -213.286 445.133
C 189.719 -210.727 445.075
C 187.760 -208.078 445.256
C 184.627 -206.598 445.802
C 181.812 -205.036 447.020
C 179.120 -202.860 447.750
C 176.936 -200.122 448.011
C 174.660 -198.508 449.140
C 170.696 -197.826 449.549
C 168.046 -195.875 451.013
C 165.395 -194.023 452.613
C 163.219 -192.253 454.135
C 160.657 -190.319 455.583
C 158.379 -188.559 457.064
C 156.178 -188.105 459.885
C 154.532 -188.346 462.737
C 153.664 -188.116 465.697
C 152.928 -187.214 468.920
C 150.124 -186.219 471.425
C 149.327 -186.277 474.896
C 148.799 -185.743 478.426
C 148.153 -185.429 481.624
C 147.727 -185.079 485.399
C 146.812 -185.155 488.047
C 146.524 -186.158 491.159
C 145.981 -187.345 494.445
C 147.094 -188.855 497.605
C 147.987 -190.209 500.090
C 149.089 -191.415 503.378
C 150.011 -192.562 506.027
C 150.027 -196.243 507.991
C 150.538 -198.952 510.458
C 153.137 -200.404 512.391
C 154.278 -202.366 514.944
C 155.640 -204.525 516.584
C 156.674 -207.397 517.884
C 159.400 -209.776 518.271
C 160.085 -212.959 520.121
C 161.985 -215.119 522.220
C 163.493 -218.317 522.144
C 164.183 -221.383 523.766
C 167.128 -223.518 523.461
C 169.528 -226.132 523.851
C 170.413 -228.983 524.126
C 171.959 -231.822 524.657
C 173.978 -235.081 523.876
C 176.689 -236.984 522.474
C 177.943 -239.633 521.671
C 179.872 -241.881 519.964
C 182.705 -243.747 519.691
C 183.372 -246.258 516.193
C 184.844 -249.456 514.046
C 186.683 -249.468 510.878
C 188.534 -250.957 508.757
C 189.712 -251.948 505.459
C 190.389 -253.441 502.948
C 191.368 -254.477 499.773
C 192.341 -254.353 496.801
C 194.202 -254.396 493.823
C 194.201 -255.764 490.215
C 194.852 -257.114 486.725
C 194.458 -256.022 483.481
C 192.941 -255.606 479.883
C 192.883 -254.945 476.751
C 193.382 -254.324 473.405
C 193.022 -253.828 470.143
C 191.587 -253.322 467.175
C 190.647 -252.137 464.167
C 190.233 -250.330 461.453
C 189.082 -250.037 457.665
C 189.098 -249.040 454.392
C 186.446 -246.857 452.534
C 183.693 -245.584 450.045
C 182.796 -242.703 448.556
C 181.680 -240.323 446.282
C 179.612 -238.244 444.780
C 177.192 -236.386 443.203
C 175.441 -233.997 441.341
C 173.508 -231.449 440.863
C 172.432 -228.253 439.327
C 169.493 -226.197 439.105
C 165.801 -224.542 438.093
C 163.027 -222.246 439.491
C 161.163 -219.730 439.965
C 158.589 -217.621 440.507
C 156.369 -215.375 441.473
C 153.096 -214.094 443.037
C 150.839 -213.490 445.060
C 148.633 -212.879 447.131
C 146.300 -211.303 448.953
C 144.645 -208.465 450.825
C 142.294 -208.794 453.698
C 139.649 -207.612 455.649
C 138.810 -206.780 458.771
C 136.459 -207.028 461.860
C 134.881 -204.783 464.414
C 132.976 -203.960 466.767
C 131.948 -203.933 469.956
C 131.104 -204.103 473.189
C 131.061 -202.995 476.521
C 129.656 -203.976 479.519
C 127.197 -204.635 482.748
C 127.315 -205.174 485.630
C 127.541 -205.634 489.534
C 127.240 -205.983 492.490
C 127.429 -206.748 496.075
C 127.315 -208.396 498.861
C 128.101 -209.750 501.631
C 129.467 -211.481 504.060
C 130.541 -213.479 506.436
C 132.237 -215.442 508.964
C 133.592 -217.178 511.476
C 135.068 -219.187 513.449
C 136.615 -222.777 514.176
C 138.430 -224.787 516.165
C 139.794 -226.839 518.327
C 140.456 -229.609 519.723
C 141.641 -233.053 520.978
C 143.599 -235.345 520.138
C 145.899 -237.937 520.241
C 147.340 -240.911 519.548
C 149.985 -243.709 519.448
C 151.966 -246.311 518.959
C 152.151 -250.055 517.348
C 153.662 -252.307 516.696
C 156.140 -254.928 514.580
C 157.913 -257.153 513.559
C 159.583 -260.070 512.726
C 160.811 -262.864 511.332
C 162.598 -264.969 509.462
C 165.351 -266.025 507.749
C 167.539 -267.483 505.656
C 169.919 -268.501 503.732
C 172.041 -270.110 501.386
C 174.608 -271.185 499.569
C 176.460 -272.775 497.574
C 177.771 -274.511 494.652
C 180.129 -276.286 493.256
C 180.896 -277.786 490.170
C 181.379 -280.003 487.729
C 182.541 -281.091 484.510
C 183.983 -282.942 481.640
C 185.310 -284.583 478.532
C 186.898 -285.973 475.699
C 187.897 -285.594 472.191
C 190.501 -287.938 470.850
C 193.043 -289.542 469.020
C 195.123 -291.100 467.214
C 197.256 -292.605 465.557
C 200.039 -293.680 463.174
C 203.554 -293.201 461.442
C 207.294 -293.670 460.271
C 210.004 -294.964 458.777
C 213.222 -296.331 458.270
C 215.906 -296.903 456.531
C 218.170 -299.362 455.344
C 220.566 -301.218 453.901
C 223.131 -302.885 452.600
C 224.590 -305.236 450.716
C 226.599 -307.489 449.298
C 228.403 -309.757 447.421
C 230.488 -311.844 446.031
C 232.473 -314.099 444.802
C 234.351 -316.566 443.673
C 237.190 -318.616 443.877
C 239.516 -321.095 444.417
C 241.898 -323.699 444.176
C 243.966 -326.327 443.101
C 245.812 -328.685 443.405
C 249.458 -330.210 444.258
C 251.561 -333.105 444.669
C 253.618 -336.013 445.243
C 255.248 -338.719 445.695
C 257.272 -341.574 446.084
C 259.012 -344.266 446.539
C 260.213 -346.821 448.784
C 260.858 -348.772 451.369
C 260.745 -350.994 453.518
C 260.444 -353.860 455.370
C 262.334 -356.734 457.188
C 261.982 -359.053 459.868
C 261.375 -361.801 462.128
C 260.979 -364.195 464.331
C 260.192 -366.942 466.859
C 260.214 -368.746 469.003
C 259.467 -370.034 471.929
C 258.901 -371.344 475.164
C 256.796 -372.016 478.100
C 255.119 -372.417 480.516
C 252.993 -373.400 483.342
C 251.242 -374.055 485.728
C 250.493 -372.553 489.547
C 249.144 -372.003 492.947
C 246.023 -371.654 494.602
C 244.072 -371.598 497.406
C 242.195 -370.770 499.642
C 240.717 -369.255 502.197
C 237.939 -367.205 503.348
C 236.608 -365.875 506.586
C 234.075 -365.236 509.007
C 232.576 -362.511 510.691
C 231.315 -361.122 513.689
C 228.559 -358.773 514.137
C 226.083 -356.611 515.531
C 225.073 -354.488 517.390
C 223.354 -352.410 519.253
C 221.593 -349.094 520.350
C 219.414 -346.263 519.934
C 218.403 -343.533 520.808
C 217.052 -340.399 520.608
C 214.399 -338.292 520.928
C 214.805 -334.061 519.968
C 213.999 -330.024 520.207
C 213.265 -327.647 517.519
C 212.141 -324.831 516.542
C 212.045 -321.766 514.583
C 212.158 -318.922 513.638
C 212.210 -315.939 511.845
C 212.238 -313.954 509.425
C 211.421 -311.670 506.886
C 212.530 -308.351 505.261
C 212.983 -304.996 503.540
C 214.421 -303.820 500.638
C 217.015 -302.129 498.225
C 218.086 -300.638 495.601
C 218.697 -298.876 492.710
C 220.090 -297.238 490.183
C 222.410 -295.999 488.131
C 224.292 -295.147 485.473
C 225.602 -294.848 482.473
C 227.907 -292.873 479.915
C 228.963 -291.530 476.950
C 232.131 -292.482 474.875
C 235.570 -292.374 472.989
C 236.979 -293.748 470.260
C 238.831 -294.290 467.368
C 241.329 -295.281 465.464
C 244.179 -296.125 463.744
C 246.502 -297.058 461.298
C 248.561 -299.025 459.766
C 250.164 -300.639 456.841
C 253.080 -302.594 456.074
C 256.949 -303.889 455.211
C 259.202 -307.023 455.379
C 260.892 -309.560 454.520
C 263.220 -311.971 454.160
C 265.083 -314.687 453.917
C 267.725 -317.264 455.004
C 269.237 -319.433 456.602
C 270.687 -321.629 458.217
C 272.365 -324.411 459.049
C 273.421 -328.039 458.903
C 274.725 -330.071 461.742
C 276.645 -332.700 463.006
C 276.471 -335.470 464.861
C 277.709 -337.700 467.797
C 278.458 -341.305 468.505
C 279.538 -343.781 470.099
C 279.499 -346.028 472.584
C 279.265 -348.121 475.184
C 278.279 -351.080 476.799
C 278.627 -352.524 479.916
C 279.910 -354.557 483.252
C 278.865 -355.967 485.603
C 277.395 -358.067 488.593
C 276.729 -359.746 490.977
C 275.387 -361.421 493.955
C 274.559 -361.987 497.034
C 272.894 -362.590 499.677
C 270.774 -362.584 502.182
C 268.942 -362.400 504.902
C 266.472 -362.220 507.546
C 264.337 -362.265 510.115
C 262.252 -361.740 512.456
C 260.448 -359.226 514.953
C 258.036 -358.645 517.220
C 255.995 -358.230 519.750
C 254.841 -356.923 522.401
C 253.216 -354.924 525.265
C 251.561 -352.304 525.695
C 249.272 -349.995 526.898
C 248.039 -347.057 528.018
C 245.481 -344.400 529.127
C 243.682 -341.767 530.004
C 243.910 -337.908 531.311
C 242.618 -335.523 531.961
C 240.866 -331.746 531.581
C 239.445 -329.095 531.886
C 238.041 -326.068 532.811
C 237.239 -322.859 533.372
C 236.078 -319.754 532.999
C 233.983 -317.350 531.790
C 232.533 -314.511 530.728
C 230.860 -312.071 529.442
C 229.547 -308.972 528.319
C 227.662 -306.522 527.099
C 226.494 -303.710 526.278
C 226.131 -300.303 525.043
C 224.288 -297.639 524.636
C 224.498 -294.406 523.269
C 222.476 -291.350 521.154
C 220.967 -287.604 520.913
C 221.119 -284.491 520.189
C 220.924 -281.269 518.960
C 220.476 -278.134 518.075
C 220.190 -275.334 517.653
C 218.342 -272.384 516.376
C 218.029 -269.274 516.224
C 215.871 -265.505 515.897
C 214.806 -262.474 515.729
C 215.475 -259.206 515.970
C 215.894 -256.275 514.659
C 216.625 -253.198 513.035
C 218.136 -249.891 510.473
C 217.902 -246.635 509.447
C 218.749 -242.841 508.414
C 219.858 -240.924 506.383
C 221.027 -237.779 505.328
C 222.052 -234.969 503.832
C 221.652 -231.345 500.997
C 222.927 -227.731 500.400
C 223.714 -224.419 499.657
C 223.974 -221.124 499.226
C 224.916 -217.743 497.960
C 225.569 -214.294 498.250
C 225.428 -211.166 496.670
C 224.691 -207.886 495.587
C 223.375 -205.598 494.196
C 223.849 -203.469 492.737
C 223.677 -201.474 489.969
C 222.751 -199.003 488.000
C 222.861 -195.747 486.944
C 225.153 -193.313 484.473
C 224.318 -190.581 481.965
C 225.731 -187.816 479.802
C 226.193 -185.437 478.484
C 225.027 -182.500 477.023
C 225.426 -179.446 475.282
C 225.318 -176.074 473.849
C 225.052 -173.426 471.613
C 223.847 -170.783 469.807
C 222.810 -168.186 468.069
C 221.985 -166.181 467.126
C 221.493 -163.235 465.413
C 221.324 -161.171 462.414
C 220.779 -158.885 459.497
C 220.460 -157.027 456.590
C 219.418 -155.037 453.978
C 217.946 -152.201 452.501
C 217.300 -149.489 450.774
C 216.101 -146.060 449.031
C 213.554 -145.114 446.347
C 211.266 -144.998 444.379
C 208.760 -143.540 442.131
C 206.269 -142.161 439.876
C 205.410 -140.967 436.900
C 203.169 -138.251 435.601
C 200.769 -135.778 433.804
C 200.477 -133.100 431.198
C 200.315 -131.682 427.864
C 199.849 -130.510 424.236
C 199.440 -127.896 421.831
C 197.451 -125.412 420.332
C 194.989 -123.597 417.750
C 192.924 -120.385 417.036
C 191.681 -118.070 415.007
C 191.833 -115.531 412.962
C 192.257 -113.965 410.401
C 193.012 -112.012 408.074
C 192.134 -111.303 404.537
C 190.706 -108.892 402.993
C 191.810 -107.822 399.466
C 192.746 -105.533 396.858
C 192.031 -103.244 393.628
C 192.986 -101.018 391.359
C 191.459 -99.421 388.369
C 191.151 -97.801 385.734
C 191.527 -94.731 383.789
C 191.903 -92.557 381.869
C 191.527 -90.103 379.906
C 193.411 -87.190 378.755
C 193.778 -84.411 377.208
C 193.857 -82.436 374.835
C 193.761 -79.669 372.904
C 194.968 -76.712 371.303
C 192.728 -73.948 369.131
C 191.743 -70.662 368.042
C 190.082 -68.156 366.954
C 190.788 -65.997 364.964
C 188.911 -62.710 365.706
C 187.824 -59.119 365.109
C 186.144 -56.598 363.235
C 186.138 -53.362 362.949
C 185.610 -50.604 360.782
C 185.189 -47.650 359.244
C 185.037 -44.656 357.807
C 183.582 -42.172 356.100
C 182.817 -39.511 354.241
C 181.590 -36.756 352.560
C 180.949 -34.065 350.833
C 180.310 -31.530 348.909
C 179.606 -29.121 346.767
C 180.584 -26.720 344.403
C 181.366 -24.890 341.595
C 181.553 -22.558 338.942
C 180.936 -20.008 336.606
C 181.320 -18.448 334.060
C 183.423 -15.805 331.839
C 183.832 -14.045 328.724
C 184.331 -12.412 325.545
C 184.575 -11.080 322.656
C 184.938 -9.375 319.596
C 185.251 -7.955 316.703
C 186.644 -8.005 313.376
C 188.203 -8.760 310.565
C 188.915 -9.861 307.764
C 189.063 -10.888 304.498
C 190.405 -10.102 300.932
C 191.342 -11.691 297.886
C 191.666 -13.210 294.628
C 192.197 -14.557 291.688
C 192.619 -16.376 288.361
C 193.557 -17.404 285.929
C 194.838 -19.553 283.803
C 196.441 -21.728 281.522
C 197.199 -25.052 280.152
C 197.909 -27.757 279.157
C 198.459 -31.006 277.541
C 199.013 -33.730 276.333
C 201.988 -36.652 276.468
C 203.965 -39.736 275.957
C 203.582 -43.261 276.128
C 204.597 -46.454 275.457
C 205.517 -49.335 275.689
C 207.151 -52.138 276.389
C 207.215 -55.257 278.262
C 209.369 -58.309 278.526
C 209.991 -61.814 278.610
C 211.413 -64.254 280.740
C 213.451 -67.117 281.135
C 213.114 -69.848 283.533
C 213.567 -72.869 285.381
C 215.171 -74.951 286.824
C 216.364 -77.609 288.323
C 217.423 -79.986 291.244
C 216.945 -81.800 294.313
C 218.039 -83.381 296.667
C 218.296 -84.668 299.823
C 217.833 -87.219 302.027
C 218.911 -86.742 306.222
C 220.132 -87.918 309.981
C 218.604 -87.219 313.236
C 218.293 -87.850 316.342
C 217.918 -87.107 319.885
C 218.330 -86.747 322.833
C 218.130 -85.968 326.220
C 217.082 -84.761 328.911
C 215.584 -84.204 332.038
C 216.223 -82.689 335.528
C 216.439 -81.659 339.177
C 215.520 -78.947 341.094
C 215.800 -75.615 343.153
C 214.999 -73.391 345.313
C 213.844 -71.419 347.883
C 213.350 -69.000 350.100
C 213.578 -66.055 351.650
C 212.968 -63.087 353.119
C 211.581 -60.343 354.279
C 211.697 -57.192 356.691
C 210.580 -54.773 358.839
C 210.455 -50.914 358.253
C 211.012 -47.041 358.543
C 209.263 -44.210 358.046
C 207.947 -41.004 358.313
C 207.560 -37.786 357.726
C 207.560 -34.398 357.158
C 206.694 -31.023 356.841
C 205.977 -28.284 355.279
C 204.102 -25.161 354.602
C 204.436 -22.155 352.661
C 205.475 -18.378 351.231
C 205.698 -16.335 347.959
C 205.064 -14.225 345.684
C 205.204 -11.888 343.258
C 205.059 -9.969 340.574
C 206.387 -8.182 337.437
C 207.616 -7.646 334.653
C 208.812 -7.168 331.848
C 209.338 -6.005 328.747
C 208.477 -4.716 325.298
C 210.562 -5.068 322.229
C 211.600 -3.966 319.082
C 211.857 -4.899 315.886
C 213.904 -5.342 312.609
C 213.515 -4.789 308.922
C 214.386 -4.577 305.915
C 215.379 -5.806 302.962
C 216.406 -7.275 300.136
C 215.962 -8.718 296.966
C 217.938 -10.065 294.475
C 220.380 -10.717 291.231
C 221.022 -12.772 289.239
C 221.647 -15.472 286.441
C 222.425 -17.211 284.135
C 223.269 -19.840 281.716
C 224.886 -22.211 280.215
C 225.697 -25.016 278.951
C 226.377 -28.171 278.363
C 227.444 -31.231 277.823
C 228.096 -34.768 277.394
C 228.797 -37.968 276.738
C 229.567 -41.051 276.684
C 231.346 -44.181 278.371
C 231.899 -47.496 278.440
C 232.793 -50.640 278.210
C 234.602 -53.211 278.637
C 236.563 -56.354 279.694
C 236.928 -58.200 282.194
C 237.398 -60.973 284.221
C 238.628 -62.894 286.710
C 239.007 -65.867 289.130
C 239.629 -68.085 291.502
C 242.154 -69.005 294.573
C 242.799 -70.656 296.727
C 242.935 -72.230 300.598
C 243.349 -73.816 303.138
C 244.372 -75.776 305.804
C 245.529 -77.054 308.683
C 245.752 -78.085 311.846
C 244.574 -79.340 314.791
C 244.026 -80.192 317.994
C 243.039 -81.062 320.940
C 242.619 -81.791 324.387
C 241.566 -82.872 327.348
C 241.345 -83.628 330.401
C 241.485 -83.546 334.040
C 241.139 -85.074 336.905
C 241.437 -84.432 340.349
C 242.878 -85.862 343.778
C 242.855 -86.336 347.164
C 243.360 -85.670 350.375
C 242.071 -88.704 353.138
C 241.274 -88.987 355.790
C 240.053 -89.192 358.959
C 238.054 -89.775 361.928
C 236.914 -89.968 364.845
C 236.460 -89.681 368.268
C 234.871 -89.218 371.167
C 230.913 -88.553 373.357
C 230.293 -87.120 377.261
C 229.200 -87.324 380.515
C 227.774 -87.340 383.697
C 227.228 -88.053 387.781
C 225.139 -88.282 390.594
C 222.769 -88.921 392.974
C 221.389 -89.697 395.811
C 219.347 -88.582 398.488
C 217.452 -88.116 401.219
C 215.801 -87.738 404.080
C 213.142 -87.036 405.987
C 210.992 -86.197 408.395
C 208.431 -85.591 410.630
C 206.407 -84.878 413.086
C 204.408 -83.928 415.460
C 202.356 -82.737 417.753
C 201.758 -81.210 420.854
C 201.125 -79.094 423.494
C 199.792 -77.330 426.255
C 197.720 -75.995 428.758
C 196.898 -74.069 430.920
C 197.232 -72.672 434.699
C 196.232 -70.271 437.190
C 195.350 -67.762 439.629
C 194.424 -65.448 441.622
C 193.417 -63.086 444.031
C 192.517 -60.791 446.130
C 193.083 -57.534 447.572
C 194.191 -54.523 448.354
C 194.688 -51.472 448.455
C 194.558 -48.049 448.485
C 194.689 -44.840 450.680
C 195.535 -41.383 450.529
C 195.762 -37.795 450.215
C 196.169 -34.546 450.060
C 196.592 -30.789 449.553
C 197.337 -28.093 449.724
C 198.907 -25.299 449.011
C 200.742 -22.327 448.462
C 202.482 -19.905 446.316
C 204.006 -18.041 444.580
C 205.479 -15.426 442.467
C 206.827 -13.366 440.700
C 210.690 -12.332 439.508
C 213.595 -10.709 437.894
C 214.723 -9.759 434.665
C 216.783 -8.020 432.567
C 218.821 -7.242 430.458
C 221.559 -6.876 428.620
C 223.274 -7.632 425.500
C 226.486 -6.738 423.795
C 228.481 -5.639 421.057
C 231.181 -6.757 419.065
C 234.240 -6.055 417.434
C 235.550 -7.460 414.330
C 237.566 -8.195 411.477
C 240.138 -8.767 410.048
C 242.592 -9.235 407.928
C 245.109 -11.146 405.622
C 246.060 -13.491 403.066
C 248.166 -15.121 401.601
C 249.575 -17.665 399.804
C 250.659 -18.955 396.847
C 252.298 -22.988 396.660
C 254.645 -26.065 395.237
C 253.679 -29.474 394.308
C 254.306 -32.224 392.829
C 254.407 -35.834 392.383
C 255.242 -38.702 392.117
C 255.453 -42.164 391.820
C 254.590 -45.169 391.686
C 253.682 -48.410 390.682
C 254.362 -52.145 391.366
C 254.895 -55.906 391.404
C 253.375 -58.658 392.814
C 252.699 -61.656 395.257
C 251.533 -64.471 396.241
C 250.239 -67.618 396.745
C 249.278 -70.528 398.019
C 248.606 -72.924 400.239
C 247.164 -75.313 402.122
C 245.056 -77.396 403.545
C 244.381 -80.681 405.668
C 242.851 -83.571 406.680
C 241.050 -84.273 410.072
C 240.032 -85.757 413.558
C 237.222 -86.331 415.318
C 234.804 -87.715 417.397
C 233.029 -88.228 420.124
C 231.534 -88.787 423.165
C 229.327 -89.641 425.742
C 227.250 -89.105 428.162
C 224.171 -89.613 430.161
C 222.843 -88.727 433.381
C 221.935 -88.521 437.445
C 220.621 -86.078 440.134
C 218.726 -84.659 442.238
C 217.396 -83.114 444.923
C 215.928 -81.212 447.189
C 215.730 -78.732 450.123
C 216.026 -76.188 451.852
C 216.312 -73.608 453.522
C 215.661 -71.019 455.552
C 213.652 -68.244 457.154
C 215.011 -65.082 458.583
C 214.832 -62.392 460.803
C 214.774 -59.057 460.945
C 216.093 -55.672 462.333
C 214.754 -52.399 463.579
C 214.817 -49.567 464.928
C 215.585 -46.310 465.085
C 216.507 -43.095 465.021
C 216.038 -39.670 464.403
C 217.824 -36.739 464.783
C 219.587 -33.289 466.163
C 220.578 -30.698 465.209
C 221.649 -27.141 463.903
C 222.568 -24.346 463.361
C 223.883 -21.153 462.117
C 225.972 -18.852 461.207
C 227.570 -16.694 459.500
C 229.336 -15.070 457.261
C 231.416 -13.494 455.266
C 233.344 -11.899 452.647
C 235.132 -10.195 450.397
C 237.058 -9.092 448.123
C 240.264 -9.542 445.815
C 242.117 -8.496 443.213
C 244.143 -7.198 440.988
C 246.885 -6.638 439.496
C 250.128 -6.477 437.421
C 251.723 -8.213 435.364
C 253.690 -9.195 432.684
C 256.084 -10.833 430.955
C 258.134 -12.128 427.962
C 260.082 -13.605 425.736
C 263.342 -16.020 425.296
C 265.035 -17.472 423.621
C 266.602 -20.606 421.340
C 268.144 -22.460 419.517
C 270.406 -24.268 417.617
C 272.553 -26.486 416.305
C 273.829 -29.122 414.709
C 273.905 -31.581 412.347
C 274.431 -34.369 410.547
C 274.520 -36.940 408.600
C 275.160 -39.988 406.900
C 275.280 -42.510 404.738
C 276.026 -45.163 403.207
C 276.875 -48.613 402.402
C 277.785 -50.847 400.203
C 278.506 -54.282 399.999
C 277.492 -57.586 399.943
C 279.175 -60.747 398.856
C 281.278 -63.246 395.434
C 283.216 -65.680 395.166
C 284.512 -68.825 395.391
C 286.858 -70.842 395.218
C 290.016 -72.715 394.757
C 293.273 -74.900 395.315
C 294.634 -78.266 394.526
C 297.568 -80.055 394.976
C 299.896 -82.062 394.890
C 301.611 -85.194 392.667
C 303.390 -87.520 391.961
C 306.138 -89.215 391.509
C 307.916 -92.526 393.419
C 311.141 -94.325 393.623
C 314.424 -96.615 391.925
C 316.901 -99.333 391.370
C 317.884 -101.962 390.166
C 318.118 -104.978 388.734
C 320.256 -107.335 386.723
C 323.006 -109.232 385.618
C 325.713 -111.835 383.855
C 328.568 -113.577 383.304
C 329.413 -118.078 386.067
C 332.589 -118.672 387.439
C 335.479 -119.965 386.879
C 338.441 -120.360 387.044
C 341.559 -121.289 387.268
C 345.212 -121.373 386.622
C 348.510 -121.568 386.838
C 351.954 -122.592 386.544
C 355.297 -121.601 386.496
C 359.377 -121.701 387.023
C 362.475 -121.172 386.535
C 365.831 -119.990 386.548
C 368.782 -119.694 386.859
C 372.313 -118.983 385.807
C 375.727 -119.105 386.397
C 378.922 -120.755 386.345
C 382.511 -121.125 387.617
C 385.869 -120.182 389.615
C 389.238 -121.010 389.812
C 392.609 -120.983 389.259
C 395.812 -121.934 391.161
C 399.214 -121.719 391.326
C 402.046 -120.934 391.067
C 405.312 -121.112 390.931
C 408.690 -120.973 390.965
C 411.637 -122.401 391.310
C 414.805 -123.182 391.194
C 418.288 -123.594 392.002
C 421.505 -126.130 394.919
C 424.865 -127.300 394.626
C 427.042 -129.272 394.503
C 429.819 -130.400 395.792
C 432.359 -131.432 398.853
C 434.546 -134.026 399.087
C 437.615 -136.498 399.504
C 440.540 -138.935 401.271
C 443.509 -140.744 402.826
C 444.748 -144.053 403.633
C 448.474 -146.889 403.346
C 450.412 -149.071 405.110
C 453.144 -151.254 406.753
C 453.658 -153.907 407.664
C 455.367 -156.647 406.905
C 457.427 -159.804 407.413
C 458.621 -160.846 405.142
C 460.856 -162.660 404.102
C 462.809 -165.857 404.076
C 464.422 -169.118 403.484
C 465.724 -171.821 402.490
C 466.966 -174.173 400.022
C 469.946 -176.487 398.172
C 471.731 -179.597 396.715
C 470.929 -182.606 394.611
C 471.628 -185.800 393.575
C 472.962 -188.266 391.541
C 472.875 -189.628 389.321
C 473.215 -191.695 386.058
C 473.565 -194.127 383.232
C 475.539 -197.479 381.435
C 476.653 -199.694 379.402
C 479.104 -200.680 376.636
C 480.069 -202.476 374.055
C 480.468 -205.028 371.220
C 480.546 -206.536 368.220
C 480.562 -208.884 366.313
C 482.076 -211.122 362.832
C 482.985 -213.344 360.204
C 484.700 -215.134 357.071
C 486.359 -216.684 355.226
C 488.367 -218.489 352.882
C 489.915 -220.226 350.413
C 491.925 -222.007 347.553
C 493.310 -222.496 344.655
C 495.327 -224.651 342.688
C 497.099 -226.299 340.362
C 499.009 -227.691 338.023
C 500.000 -230.136 335.964
C 501.626 -232.227 333.937
C 502.858 -234.519 331.668
C 504.498 -236.431 329.598
C 506.205 -238.470 327.735
C 507.954 -240.699 326.044
C 510.995 -241.918 324.792
C 513.965 -243.542 324.165
C 516.617 -245.511 322.899
C 518.600 -247.831 321.159
C 521.031 -249.519 320.613
C 524.849 -249.878 319.331
C 527.726 -251.974 318.788
C 530.658 -254.042 318.403
C 533.121 -256.054 318.147
C 535.912 -258.137 317.627
C 538.458 -260.111 317.307
C 541.467 -261.520 318.712
C 544.005 -262.382 320.640
C 545.825 -263.796 322.703
C 547.574 -265.939 324.725
C 551.009 -267.626 325.424
C 552.954 -269.015 328.064
C 554.635 -270.988 330.576
C 556.325 -272.606 332.872
C 558.004 -274.533 335.704
C 559.777 -275.533 337.630
C 561.176 -275.978 340.566
C 562.883 -276.308 343.645
C 563.013 -276.473 347.313
C 563.108 -276.457 350.280
C 563.276 -276.950 353.914
C 563.389 -277.193 356.932
C 564.257 -274.779 360.222
C 564.780 -273.506 363.656
C 563.092 -273.344 366.774
C 563.012 -272.843 370.152
C 562.422 -271.788 372.935
C 562.062 -269.912 375.648
C 559.773 -268.258 377.944
C 559.948 -266.310 381.137
C 559.011 -265.515 384.480
C 557.752 -262.794 386.356
C 557.837 -260.850 389.309
C 555.092 -259.132 390.993
C 553.123 -257.234 393.289
C 552.549 -254.910 395.093
C 551.443 -252.781 397.324
C 549.464 -249.751 398.812
C 546.548 -247.731 399.405
C 545.245 -245.152 400.347
C 542.976 -242.606 400.583
C 540.332 -241.130 402.135
C 538.643 -237.424 400.586
C 536.704 -233.788 400.733
C 533.890 -232.581 398.721
C 531.508 -230.521 398.246
C 529.325 -228.313 396.349
C 527.909 -225.951 395.163
C 525.956 -223.735 393.321
C 524.014 -222.643 391.123
C 521.247 -221.495 389.290
C 520.082 -218.688 386.914
C 518.346 -216.018 384.844
C 517.537 -215.520 381.532
C 517.695 -214.143 377.859
C 516.634 -213.347 374.944
C 514.979 -212.481 372.056
C 514.165 -211.448 369.009
C 514.460 -210.438 365.844
C 514.237 -210.067 362.505
C 513.589 -210.439 359.304
C 513.347 -208.907 355.650
C 512.149 -208.356 352.492
C 513.871 -209.196 349.090
C 515.523 -208.938 345.540
C 515.689 -210.752 342.712
C 515.817 -211.751 339.385
C 517.121 -212.719 336.518
C 518.742 -213.419 333.572
C 519.607 -214.539 330.372
C 521.110 -216.390 328.189
C 521.410 -218.446 325.120
C 523.973 -219.862 323.036
C 526.991 -220.491 320.228
C 529.943 -222.853 319.433
C 531.712 -225.102 318.076
C 534.192 -226.942 316.724
C 536.480 -229.128 315.778
C 540.013 -230.604 315.412
C 542.790 -231.789 316.069
C 545.537 -233.006 316.779
C 548.263 -234.959 316.808
C 550.298 -238.134 316.534
C 553.510 -238.851 318.284
C 556.594 -240.477 318.494
C 558.409 -242.502 320.430
C 561.689 -243.386 322.323
C 563.922 -246.341 322.907
C 566.471 -247.904 323.856
C 568.531 -249.221 326.146
C 570.446 -250.401 328.624
C 571.572 -252.851 330.874
C 573.976 -253.144 333.335
C 577.429 -253.712 335.494
C 578.342 -254.513 338.164
C 579.500 -255.846 341.684
C 580.820 -256.804 344.192
C 581.920 -257.720 347.572
C 583.079 -257.467 350.585
C 583.373 -257.564 353.752
C 583.026 -257.239 356.998
C 582.951 -256.620 360.223
C 582.342 -256.167 363.766
C 582.035 -255.873 367.080
C 581.444 -255.110 370.108
C 580.447 -252.399 372.839
C 579.544 -251.679 375.995
C 579.125 -250.950 379.163
C 579.142 -249.167 381.787
C 578.656 -246.778 384.770
C 576.662 -244.578 385.754
C 574.687 -242.562 387.768
C 573.266 -239.762 389.010
C 570.909 -237.511 391.063
C 569.030 -235.192 392.486
C 568.513 -231.165 392.895
C 566.999 -229.035 393.869
C 564.095 -226.036 394.116
C 562.207 -223.795 394.858
C 560.519 -221.009 396.035
C 559.045 -218.038 396.543
C 556.845 -215.532 396.532
C 553.734 -214.135 396.500
C 551.045 -212.151 396.147
C 548.209 -210.654 395.798
C 545.502 -208.418 395.281
C 542.532 -206.938 395.109
C 540.198 -204.843 394.785
C 538.061 -202.151 393.578
C 535.470 -200.210 394.000
C 533.773 -197.597 392.372
C 531.031 -197.282 391.042
C 528.722 -194.543 391.505
C 527.357 -191.494 390.875
C 524.596 -188.495 392.089
C 523.487 -184.901 391.709
C 521.080 -182.073 391.823
C 518.179 -181.528 390.453
C 515.416 -179.819 390.385
C 513.160 -177.958 388.378
C 510.672 -176.183 386.991
C 508.256 -174.223 385.817
C 505.728 -173.397 383.786
C 503.391 -171.894 381.941
C 500.728 -170.771 380.052
C 498.400 -169.214 378.382
C 496.244 -167.649 376.528
C 494.205 -166.105 374.443
C 492.992 -163.188 372.918
C 492.262 -160.516 370.875
C 490.793 -158.116 368.731
C 488.707 -156.354 366.521
C 487.981 -154.229 364.517
C 487.053 -150.393 363.639
C 486.265 -147.912 361.150
C 485.642 -145.399 358.638
C 485.109 -143.349 356.251
C 484.338 -140.954 353.788
C 483.763 -138.806 351.434
C 485.041 -136.376 349.094
C 486.916 -134.383 347.246
C 488.698 -133.211 345.007
C 490.236 -132.239 342.104
C 490.807 -129.337 339.576
C 493.160 -128.130 337.191
C 495.206 -127.269 334.345
C 497.143 -126.299 331.885
C 499.507 -125.481 329.005
C 501.264 -124.254 327.200
C 504.100 -123.447 325.756
C 507.135 -122.341 324.319
C 510.616 -122.826 323.245
C 513.470 -123.200 322.520
C 516.832 -123.705 321.138
C 519.668 -124.118 320.151
C 523.559 -123.343 321.440
C 527.244 -123.140 321.694
C 530.097 -125.238 321.468
C 533.459 -125.755 321.140
C 536.346 -126.570 321.593
C 539.412 -126.995 322.788
C 541.819 -129.265 324.304
C 545.420 -129.234 325.330
C 548.737 -130.521 325.480
C 551.137 -131.526 327.876
C 554.498 -131.546 328.977
C 556.289 -134.150 330.803
C 558.795 -136.064 332.477
C 561.090 -136.468 334.363
C 563.686 -137.493 336.080
C 565.723 -139.076 339.021
C 566.534 -141.617 341.434
C 567.997 -142.544 343.932
C 568.674 -144.301 346.784
C 570.285 -146.832 348.391
C 569.628 -147.528 352.642
C 570.549 -148.746 356.472
C 568.657 -150.929 358.725
C 568.511 -152.775 361.316
C 567.065 -154.177 364.347
C 566.421 -154.917 367.181
C 565.053 -156.102 370.154
C 563.043 -157.432 372.150
C 561.312 -159.608 374.295
C 559.674 -159.833 377.781
C 558.233 -160.686 381.190
C 555.113 -160.854 382.643
C 551.985 -159.860 384.798
C 549.301 -160.279 386.492
C 546.598 -161.263 388.378
C 543.876 -161.376 390.273
C 541.150 -160.400 391.928
C 538.030 -160.018 393.136
C 534.799 -160.210 393.705
C 531.690 -159.579 396.091
C 528.691 -160.137 397.643
C 525.386 -158.088 397.290
C 522.230 -155.877 398.026
C 519.049 -155.610 396.961
C 515.608 -155.147 396.795
C 512.738 -153.612 396.285
C 509.897 -151.707 395.977
C 506.621 -150.573 395.502
C 504.187 -149.119 393.948
C 500.726 -148.730 392.683
C 498.614 -146.182 391.280
C 496.069 -142.932 390.694
C 494.977 -140.388 387.999
C 493.254 -138.882 385.809
C 491.720 -136.610 383.847
C 490.461 -134.654 381.503
C 490.079 -131.449 379.410
C 490.677 -129.083 377.514
C 491.313 -126.762 375.581
C 491.095 -124.492 373.122
C 490.187 -123.073 369.737
C 492.002 -120.372 367.921
C 492.083 -117.721 365.648
C 493.578 -116.649 362.862
C 495.491 -113.934 360.838
C 495.484 -112.418 357.409
C 496.235 -110.391 355.135
C 498.286 -109.004 352.878
C 500.537 -107.762 350.737
C 502.146 -107.487 347.628
C 504.672 -105.601 346.219
C 506.944 -102.702 344.390
C 509.379 -102.390 342.784
C 512.508 -102.074 340.414
C 514.787 -101.372 338.608
C 517.889 -101.012 336.679
C 520.962 -100.317 335.930
C 523.997 -100.552 335.006
C 527.157 -101.340 334.604
C 530.404 -101.806 334.423
C 533.854 -102.872 334.128
C 537.073 -103.638 333.672
C 540.117 -104.546 333.790
C 543.360 -105.435 335.911
C 546.482 -106.673 336.027
C 549.668 -107.443 336.042
C 552.662 -107.507 337.086
C 556.113 -108.000 338.727
C 557.442 -109.675 341.011
C 559.710 -111.529 342.866
C 561.507 -112.576 345.526
C 563.836 -114.762 347.679
C 565.629 -116.371 349.943
C 567.055 -116.180 353.762
C 568.405 -117.402 355.874
C 569.150 -119.691 359.294
C 570.270 -121.217 361.650
C 571.973 -122.515 364.372
C 573.109 -123.465 367.383
C 573.547 -125.125 370.242
C 573.570 -127.873 372.262
C 573.489 -130.050 374.820
C 573.266 -132.463 376.949
C 573.094 -134.584 379.789
C 573.021 -137.158 381.890
C 573.034 -138.975 384.467
C 572.384 -140.349 387.777
C 573.044 -142.562 390.085
C 572.014 -143.459 393.325
C 571.368 -145.409 396.353
C 570.441 -146.925 398.675
C 569.807 -149.385 401.122
C 570.523 -152.012 403.774
C 571.327 -155.264 405.442
C 570.560 -158.830 408.071
C 569.408 -161.646 410.367
C 569.395 -165.097 411.201
C 569.085 -167.109 414.343
C 569.238 -169.760 416.769
C 569.687 -172.084 419.604
C 569.714 -174.255 422.926
C 568.166 -177.362 425.820
C 568.181 -181.594 426.914
C 565.859 -185.101 430.211
C 565.609 -188.212 431.071
C 566.442 -191.964 431.007
C 566.884 -195.150 430.551
C 566.453 -198.400 431.905
C 566.253 -201.671 432.632
C 566.338 -204.926 433.304
C 565.031 -207.901 434.108
C 564.401 -211.007 435.145
C 563.362 -214.211 435.904
C 562.879 -217.300 436.830
C 562.343 -220.288 437.982
C 561.691 -223.216 439.357
C 562.646 -226.004 441.259
C 563.254 -228.375 443.679
C 563.382 -231.257 445.726
C 562.807 -234.359 447.272
C 563.026 -236.449 449.427
C 565.139 -239.311 451.347
C 565.325 -241.732 454.007
C 565.570 -244.037 456.773
C 565.565 -246.009 459.281
C 565.706 -248.368 461.891
C 565.782 -250.417 464.397
C 566.621 -251.040 467.849
C 567.596 -250.839 470.998
C 567.692 -250.395 474.057
C 567.177 -250.200 477.439
C 568.057 -251.693 480.922
C 568.262 -250.815 484.368
C 567.845 -250.125 487.886
C 567.706 -249.499 491.100
C 567.330 -248.527 494.770
C 567.715 -248.037 497.502
C 568.311 -246.354 500.257
C 569.195 -244.650 503.226
C 569.219 -241.706 505.426
C 569.349 -239.271 507.118
C 569.144 -236.484 509.497
C 569.085 -234.101 511.369
C 571.567 -230.926 512.450
C 572.950 -227.866 514.001
C 572.068 -224.473 514.560
C 572.470 -221.455 516.109
C 572.967 -218.522 516.706
C 574.245 -215.471 516.972
C 574.122 -211.998 515.894
C 575.803 -208.757 516.729
C 575.891 -205.293 517.553
C 577.238 -202.261 516.329
C 578.854 -199.182 516.975
C 578.480 -195.996 515.234
C 578.749 -192.580 514.230
C 580.221 -190.041 513.617
C 581.213 -186.980 513.004
C 582.337 -183.850 510.942
C 582.068 -181.396 508.326
C 583.259 -179.170 506.634
C 583.800 -177.120 503.952
C 583.301 -174.170 502.332
C 585.073 -173.469 498.413
C 586.665 -171.270 495.310
C 585.781 -171.305 491.755
C 585.860 -169.962 488.869
C 586.153 -169.840 485.243
C 587.064 -169.410 482.419
C 587.509 -169.342 478.968
C 587.084 -169.952 475.928
C 586.188 -169.878 472.533
C 587.580 -170.400 468.973
C 588.509 -170.463 465.290
C 588.319 -172.699 462.676
C 589.415 -175.364 460.009
C 589.304 -177.058 457.294
C 588.872 -178.447 454.177
C 589.098 -180.279 451.420
C 590.006 -182.704 449.317
C 590.088 -185.263 447.131
C 589.329 -187.771 445.146
C 590.291 -190.192 442.151
C 589.899 -192.111 439.345
C 590.272 -195.984 439.013
C 591.449 -199.578 437.967
C 590.094 -202.619 437.481
C 589.337 -205.784 436.259
C 589.357 -209.070 436.024
C 589.784 -212.471 435.805
C 589.402 -215.894 435.188
C 588.877 -218.997 435.931
C 587.416 -222.378 435.527
C 587.899 -225.715 436.769
C 589.266 -229.590 437.481
C 589.290 -232.343 440.191
C 588.640 -235.008 441.774
C 588.758 -237.843 443.595
C 588.494 -240.371 445.703
C 589.578 -242.723 448.547
C 590.430 -243.793 451.318
C 591.239 -244.816 454.116
C 591.450 -246.647 456.918
C 590.274 -248.838 459.766
C 591.783 -249.030 463.169
C 592.479 -250.756 466.124
C 592.096 -250.622 469.438
C 593.522 -250.782 473.052
C 592.658 -252.271 476.382
C 593.078 -253.126 479.372
C 593.405 -252.565 482.659
C 593.750 -251.739 485.883
C 592.608 -251.185 489.157
C 593.949 -250.287 492.210
C 595.735 -250.195 495.913
C 595.743 -248.640 498.401
C 595.511 -246.666 501.800
C 595.652 -245.478 504.543
C 595.704 -243.454 507.604
C 596.691 -241.367 509.875
C 596.863 -238.891 511.865
C 596.958 -235.924 513.264
C 597.452 -232.996 514.668
C 597.485 -229.625 515.995
C 597.583 -226.631 517.474
C 597.858 -223.592 518.363
C 599.380 -219.964 517.784
C 599.427 -216.697 518.567
C 599.788 -213.628 519.661
C 601.229 -210.848 520.168
C 602.830 -207.344 520.228
C 603.291 -204.908 518.321
C 603.642 -201.684 517.094
C 604.935 -199.082 515.375
C 605.227 -195.579 513.800
C 605.863 -192.787 512.145
C 608.662 -190.861 509.885
C 609.372 -188.667 508.317
C 609.863 -186.177 504.993
C 610.419 -183.975 502.999
C 611.531 -181.315 501.080
C 612.910 -179.243 498.829
C 613.458 -177.442 496.077
C 612.572 -175.634 493.324
C 612.401 -174.080 490.350
C 611.760 -172.622 487.545
C 611.770 -171.112 484.334
C 611.034 -169.453 481.550
C 611.174 -167.993 478.759
C 611.884 -167.154 475.286
C 611.756 -165.011 472.826
C 612.675 -164.742 469.443
C 614.258 -164.180 465.760
C 614.016 -164.062 462.295
C 614.582 -162.492 459.093
C 614.282 -162.230 455.525
C 613.585 -160.944 452.144
C 614.373 -159.203 449.767
C 615.675 -159.036 446.778
C 610.720 -155.597 445.391
C 608.573 -153.092 442.646
C 606.902 -149.784 440.544
C 605.988 -149.530 437.790
C 606.128 -151.021 434.499
C 604.601 -150.390 431.162
C 604.153 -150.290 428.939
C 603.406 -151.443 425.604
C 601.963 -151.611 422.404
C 601.494 -152.504 419.316
C 601.297 -152.566 415.803
C 601.641 -153.653 412.246
C 602.062 -153.910 408.674
C 602.687 -155.191 405.102
C 603.785 -156.511 401.828
C 605.780 -158.011 399.038
C 607.837 -158.550 396.570
C 609.738 -160.433 394.878
C 612.542 -161.283 392.937
C 613.764 -163.759 390.674
C 615.698 -165.523 388.293
C 617.397 -167.792 387.684
C 620.020 -168.559 385.633
C 623.032 -168.876 383.725
C 624.550 -170.426 380.302
C 625.551 -173.055 376.697
C 627.944 -176.136 374.568
C 630.233 -176.073 371.819
C 631.568 -176.622 368.094
C 632.698 -175.307 365.187
C 634.850 -175.547 362.069
C 636.881 -175.496 359.005
C 638.490 -172.727 356.353
C 640.193 -171.591 353.653
C 641.815 -170.847 351.101
C 643.547 -169.341 348.872
C 644.855 -167.991 346.603
C 646.681 -166.538 344.026
C 648.735 -164.618 341.338
C 651.227 -162.829 340.082
C 653.550 -160.321 339.043
C 656.382 -157.900 337.833
C 660.314 -157.006 336.786
C 663.174 -155.022 335.576
C 666.361 -153.807 335.373
C 669.939 -152.782 334.055
C 672.294 -150.466 333.684
C 674.430 -148.428 331.919
C 675.542 -145.306 330.819
C 677.934 -143.468 329.463
C 680.457 -141.311 328.729
C 683.170 -140.119 327.922
C 685.891 -138.007 325.883
C 687.658 -134.946 326.443
C 688.826 -132.390 325.167
C 691.273 -130.754 324.317
C 694.063 -128.410 323.502
C 697.726 -127.826 323.234
C 699.651 -126.696 321.530
C 701.188 -125.589 318.832
C 704.536 -125.702 317.202
C 707.065 -122.523 314.909
C 708.829 -121.551 312.173
C 711.538 -118.846 311.123
C 713.600 -116.689 310.594
C 715.877 -114.626 308.276
C 718.201 -112.079 307.000
C 721.473 -112.754 305.454
C 724.421 -111.705 304.364
C 728.293 -110.989 304.675
C 731.403 -109.303 303.693
C 733.328 -106.200 301.704
C 736.609 -104.868 301.330
C 739.140 -102.479 300.080
C 741.310 -99.410 301.699
C 744.325 -96.762 302.970
C 745.417 -94.353 302.714
C 747.581 -92.198 304.106
C 747.551 -89.214 305.227
C 747.513 -86.241 307.570
C 746.431 -82.646 309.861
C 746.171 -81.350 313.508
C 745.539 -78.828 316.199
C 746.117 -75.349 317.157
C 747.590 -72.369 319.758
C 747.511 -69.364 321.006
C 746.207 -65.563 322.175
C 745.782 -61.524 323.672
C 744.294 -59.150 325.907
C 742.768 -56.473 328.196
C 741.340 -53.958 327.887
C 739.371 -51.019 327.150
C 739.069 -47.556 327.447
C 738.803 -44.117 327.640
C 737.710 -40.914 327.371
C 737.496 -36.753 328.051
C 735.916 -33.364 327.606
C 734.539 -30.756 328.286
C 733.339 -28.188 327.860
C 732.457 -25.076 327.815
C 731.944 -21.546 328.833
C 732.116 -17.349 327.907
C 729.857 -14.210 328.982
C 728.593 -12.252 326.598
C 728.974 -8.411 325.328
C 729.890 -4.354 326.204
C 728.131 -1.644 325.824
C 727.123 2.141 325.430
C 723.744 4.217 326.020
C 720.922 6.132 325.989
C 718.631 8.140 326.202
C 715.316 10.192 327.683
C 711.928 11.907 328.339
C 710.255 15.440 328.935
C 707.904 17.307 329.375
C 704.868 19.100 328.615
C 703.106 21.758 329.204
C 700.663 24.063 329.063
C 698.621 26.024 330.275
C 696.939 28.805 329.670
C 693.982 30.774 329.612
C 693.386 33.891 330.552
C 691.908 36.648 332.243
C 691.510 40.746 332.644
C 690.901 43.259 334.542
C 690.965 46.667 335.508
C 690.528 49.808 335.518
C 690.036 52.918 336.848
C 690.500 57.169 337.287
C 690.485 60.186 336.732
C 689.923 63.412 337.048
C 689.583 66.461 337.076
C 686.662 68.844 337.509
C 686.121 71.874 335.634
C 685.582 75.233 335.023
C 685.196 78.146 333.407
C 683.509 81.778 333.021
C 682.356 84.491 333.683
C 681.115 87.746 333.196
C 677.843 89.820 332.819
C 675.682 92.263 333.013
C 674.559 95.365 332.513
C 671.501 97.639 333.569
C 670.506 100.712 333.923
C 668.297 103.237 332.771
C 666.428 105.957 332.159
C 664.823 108.798 331.524
C 662.131 110.749 331.136
C 659.897 113.095 330.341
C 657.337 115.374 329.926
C 655.263 117.783 329.198
C 653.136 120.051 328.266
C 650.884 122.189 327.150
C 649.935 124.865 325.090
C 648.759 126.956 322.621
C 647.027 129.325 320.646
C 644.717 131.631 319.347
C 643.405 133.328 317.236
C 643.402 136.589 314.845
C 641.784 138.505 312.261
C 640.246 140.332 309.556
C 638.711 141.782 307.164
C 637.096 143.630 304.638
C 635.596 145.185 302.227
C 635.176 145.711 298.683
C 635.329 145.603 295.387
C 634.870 144.896 292.411
C 633.696 144.097 289.293
C 632.899 145.407 285.718
C 632.640 144.320 282.336
C 631.746 143.111 279.055
C 631.133 142.118 275.992
C 630.368 140.659 272.551
C 630.256 140.080 269.812
C 630.872 138.536 266.981
C 631.691 137.078 263.866
C 632.543 134.227 261.710
C 633.372 131.932 260.020
C 633.912 129.094 257.756
C 634.513 126.739 255.945
C 637.837 124.920 254.198
C 640.057 122.652 252.299
C 640.748 119.187 251.964
C 642.115 116.515 250.331
C 643.756 114.073 249.591
C 646.197 111.916 248.957
C 647.972 108.912 249.991
C 650.705 106.703 248.698
C 652.189 103.580 247.844
C 655.044 101.644 248.625
C 657.693 99.571 247.533
C 659.282 96.786 249.277
C 661.345 94.000 250.134
C 663.927 92.487 250.299
C 666.345 90.295 250.588
C 669.261 88.272 252.236
C 670.812 86.284 254.800
C 673.275 85.048 256.083
C 675.344 83.790 258.496
C 676.687 81.142 260.159
C 679.478 81.778 263.444
C 682.614 80.911 265.977
C 682.715 80.959 269.639
C 684.112 80.143 272.381
C 685.304 80.591 275.791
C 686.970 80.951 278.258
C 688.224 81.493 281.459
C 688.321 82.198 284.508
C 688.422 82.126 288.017
C 690.234 83.630 291.073
C 691.896 84.535 294.367
C 691.333 86.734 296.959
C 691.678 89.898 299.257
C 691.460 91.665 301.919
C 691.208 93.064 305.051
C 691.223 95.110 307.663
C 691.382 97.912 309.467
C 690.795 100.469 311.577
C 689.469 102.579 313.720
C 689.894 105.506 316.368
C 689.354 107.356 319.195
C 687.951 110.991 319.454
C 687.536 114.824 320.181
C 685.088 116.964 321.049
C 683.271 119.568 322.463
C 681.817 122.513 322.718
C 680.653 125.741 322.850
C 678.887 128.671 323.584
C 676.816 131.095 323.043
C 674.099 133.477 323.864
C 672.655 136.504 322.572
C 671.842 140.467 321.559
C 669.919 142.598 318.973
C 667.740 144.479 317.653
C 666.077 146.829 315.898
C 664.161 148.702 313.968
C 663.296 150.940 310.961
C 662.846 151.946 308.074
C 662.374 152.890 305.173
C 661.018 154.278 302.438
C 658.302 155.355 300.038
C 658.665 155.807 296.356
C 657.732 157.303 293.342
C 656.658 156.625 290.254
C 656.914 156.986 286.390
C 654.672 157.526 283.434
C 653.902 158.122 280.452
C 653.638 157.389 277.194
C 653.527 156.436 273.988
C 652.013 155.049 271.140
C 652.825 154.501 267.828
C 653.483 154.791 263.779
C 653.604 153.127 261.366
C 653.495 150.878 258.135
C 653.497 149.570 255.445
C 653.733 147.444 252.462
C 654.989 145.775 249.987
C 655.800 143.428 247.999
C 656.918 140.681 246.594
C 658.357 138.147 245.078
C 659.629 135.023 243.756
C 660.744 132.244 242.275
C 662.173 129.573 241.312
C 665.296 127.115 241.418
C 666.665 124.152 240.617
C 668.131 121.471 239.434
C 670.527 119.599 238.527
C 673.503 117.211 237.998
C 675.495 115.485 239.683
C 677.592 112.932 240.735
C 680.323 111.412 242.012
C 682.586 108.626 243.412
C 684.829 106.635 244.803
C 688.659 106.454 246.200
C 690.667 105.015 247.495
C 693.055 103.420 250.534
C 695.039 101.954 252.281
C 697.691 100.324 253.798
C 700.378 99.374 255.570
C 702.355 98.348 258.052
C 703.114 96.670 260.922
C 704.419 95.565 263.815
C 705.237 94.313 266.673
C 706.732 93.356 269.745
C 707.558 91.882 272.607
C 709.039 90.979 275.240
C 710.881 90.961 278.382
C 712.371 89.294 280.762
C 714.104 89.865 283.767
C 714.929 90.206 287.606
C 715.920 89.507 291.623
C 717.679 86.914 294.273
C 719.393 83.647 295.708
C 721.019 81.721 298.712
C 723.011 80.070 301.145
C 725.873 77.740 302.839
C 728.024 77.042 305.226
C 730.581 79.487 307.752
C 733.521 76.922 308.921
C 736.037 77.522 310.912
C 738.599 78.697 312.677
C 741.331 78.330 313.932
C 744.233 77.619 316.191
C 746.864 77.261 317.350
C 750.012 78.190 319.606
C 754.740 77.217 317.823
C 757.461 75.760 319.414
C 760.559 74.202 320.114
C 762.925 72.691 321.163
C 766.073 69.854 321.115
C 768.110 69.761 323.388
C 770.476 69.532 326.270
C 772.347 69.205 328.341
C 774.144 68.754 331.215
C 775.424 67.304 333.299
C 777.431 66.001 336.290
C 779.591 64.974 337.987
C 780.663 63.477 340.803
C 782.145 62.019 343.562
C 784.759 60.116 344.315
C 787.600 58.993 345.449
C 789.757 57.125 347.446
C 791.226 54.699 348.313
C 793.326 52.998 349.932
C 794.456 50.293 350.773
C 797.032 47.910 350.906
C 798.595 44.504 350.469
C 801.002 42.355 350.794
C 802.799 39.056 349.542
C 804.537 35.560 350.880
C 805.575 32.920 351.714
C 807.297 29.754 352.129
C 808.873 27.354 353.751
C 810.313 24.719 355.064
C 811.078 20.145 355.532
C 813.863 18.421 356.721
C 817.893 18.889 358.976
C 820.475 17.571 360.618
C 823.768 15.376 360.846
C 826.676 13.357 361.128
C 830.051 12.813 362.602
C 833.121 11.319 363.423
C 836.076 9.830 364.443
C 838.767 9.517 367.795
C 840.910 7.721 369.940
C 843.982 7.186 371.560
C 846.397 9.493 373.713
C 849.231 9.326 374.541
C 851.364 9.937 376.073
C 854.622 10.176 377.030
C 857.175 9.602 378.367
C 859.740 10.822 379.363
C 862.674 12.370 379.732
C 864.202 14.667 381.004
C 866.606 16.196 380.759
C 869.528 18.336 379.778
C 872.281 19.977 379.045
C 875.239 21.902 379.277
C 877.178 24.585 379.073
C 879.390 26.925 379.651
C 880.658 28.921 380.104
C 881.817 32.815 381.295
C 883.412 36.138 382.023
C 886.461 37.155 382.337
C 889.573 38.605 383.067
C 893.077 41.562 380.683
C 896.270 42.723 381.671
C 899.554 42.195 382.499
C 903.612 43.584 383.999
C 906.863 44.056 384.009
C 909.821 45.428 383.753
C 912.632 46.207 384.453
C 915.832 47.192 386.112
C 918.759 48.529 387.839
C 922.147 49.834 389.186
C 925.132 51.369 389.883
C 927.846 52.475 390.777
C 932.057 52.968 389.595
C 934.951 54.886 390.815
C 937.651 56.854 391.508
C 940.391 59.158 391.365
C 942.379 61.451 393.590
C 945.345 63.801 395.599
C 948.371 64.299 396.318
C 951.589 64.537 398.074
C 954.225 65.502 398.889
C 956.736 67.821 399.502
C 960.800 68.884 399.259
C 963.920 70.109 399.448
C 966.512 71.335 401.988
C 970.073 72.518 403.576
C 973.546 73.059 403.209
C 975.761 74.677 403.998
C 979.259 75.888 405.354
C 982.712 77.697 405.170
C 986.177 78.274 406.640
C 989.287 77.772 407.411
C 992.661 77.418 408.359
C 996.229 78.570 408.605
C 999.930 77.238 409.870
C 1002.669 78.558 410.376
C 1005.695 79.470 410.919
C 1009.197 81.669 411.048
C 1012.653 83.139 411.618
C 1014.824 84.531 412.986
C 1018.280 86.275 413.059
C 1021.223 87.980 412.963
C 1024.178 88.614 413.351
C 1027.001 89.627 415.225
C 1030.061 90.151 416.018
C 1032.561 88.006 417.384
C 1034.799 87.184 420.369
C 1038.040 86.770 422.572
C 1041.559 87.209 423.235
C 1045.195 87.795 422.703
C 1048.240 87.435 422.677
C 1051.791 87.562 424.608
C 1055.204 88.737 424.513
C 1058.245 88.525 424.358
C 1061.390 90.106 423.413
C 1064.301 89.426 422.378
C 1067.082 88.078 419.946
C 1069.571 85.858 417.782
N -56.245 -3.150 35.409
N 191.875 117.886 227.808
N 167.528 -309.558 143.805
N 259.430 -269.301 87.186
N 268.144 -235.537 485.006
N 163.907 -224.529 483.078
N 244.430 -332.910 487.278
N 211.580 -44.070 314.762
N 230.212 -45.366 427.630
N 544.258 -240.103 356.895
N 527.664 -135.680 359.446
N 585.707 -213.232 479.278
N 666.205 119.499 282.115
