# Supplementary material for: Impact of DNA methylation on 3D genome structure
Source: Nat Commun. 2021 May 28;12:3243. doi: 10.1038/s41467-021-23142-8 (PMC8163762; doi:10.1038/s41467-021-23142-8)
Supplement: Supplementary file 7 — Supplementary Software 2 [file 41467_2021_23142_MOESM7_ESM.zip › Supplementary_Software2/test/output_pos/cartnucl_000000_000006.xyz]

2888
generated by Juergen Walther
C 0.000 0.000 0.000
C -0.070 -0.271 3.265
C -0.366 -0.716 6.757
C -1.201 -1.269 10.505
C -1.462 -0.940 13.764
C -1.430 -2.108 16.665
C -0.754 -1.870 19.833
C -1.031 -3.400 23.021
C -0.931 -4.381 26.229
C -0.950 -5.099 29.475
C -0.337 -6.975 32.179
C -0.272 -8.462 35.164
C 0.265 -10.124 38.142
C 0.334 -11.427 41.130
C 0.233 -12.891 44.026
C 0.006 -14.573 46.856
C -1.578 -15.262 49.908
C -3.456 -16.482 52.522
C -4.673 -17.930 55.511
C -5.050 -19.672 58.539
C -6.544 -21.014 60.781
C -8.785 -20.797 64.139
C -10.609 -22.502 66.734
C -12.572 -24.209 69.234
C -14.246 -25.924 71.342
C -16.015 -27.629 73.864
C -17.718 -29.287 76.062
C -20.866 -30.720 77.088
C -23.989 -31.767 77.313
C -26.586 -33.435 77.120
C -29.054 -35.810 77.070
C -32.097 -37.333 78.957
C -35.143 -39.089 78.389
C -37.863 -41.407 77.885
C -40.484 -43.333 77.478
C -43.399 -45.674 76.717
C -45.904 -46.913 76.513
C -48.756 -47.853 75.187
C -51.947 -48.686 73.912
C -54.250 -49.606 71.200
C -56.113 -50.204 68.968
C -58.403 -51.432 66.376
C -60.295 -52.292 64.170
C -63.127 -50.561 61.643
C -65.695 -49.998 59.040
C -66.241 -50.625 55.590
C -68.246 -50.850 52.833
C -69.522 -50.451 50.109
C -70.994 -49.219 47.402
C -70.665 -48.265 43.906
C -72.856 -47.022 41.135
C -74.177 -47.020 37.828
C -74.484 -44.858 35.045
C -76.458 -43.575 32.406
C -75.402 -42.468 29.093
C -75.344 -41.252 25.736
C -76.127 -39.409 23.505
C -76.731 -37.887 20.667
C -76.253 -35.400 17.685
C -74.424 -33.783 15.045
C -74.124 -31.567 12.985
C -72.629 -29.312 10.897
C -71.558 -28.404 7.797
C -69.525 -24.599 7.183
C -68.311 -21.237 5.129
C -64.940 -19.859 4.730
C -62.895 -17.937 3.224
C -60.160 -15.558 2.902
C -58.475 -13.117 2.460
C -55.958 -10.724 2.233
C -53.160 -9.351 2.525
C -49.931 -8.064 2.028
C -47.758 -4.920 2.560
C -45.305 -2.020 2.541
C -42.699 -0.904 4.499
C -40.703 1.220 7.130
C -38.156 2.524 8.566
C -35.156 3.843 9.612
C -32.741 5.425 11.249
C -31.136 7.096 13.648
C -28.972 8.138 16.007
C -26.504 8.396 18.162
C -24.211 10.636 20.504
C -21.392 11.741 22.099
C -20.657 11.768 25.934
C -19.849 12.892 29.605
C -18.158 11.729 32.271
C -16.191 11.462 35.124
C -15.437 11.220 38.322
C -14.906 11.282 41.715
C -13.593 10.928 44.938
C -13.351 9.698 47.919
C -11.606 8.360 50.902
C -12.296 7.615 54.349
C -12.963 7.825 58.460
C -14.678 5.920 61.351
C -15.119 4.149 63.939
C -16.156 2.833 66.865
C -17.262 1.078 69.435
C -19.756 -0.008 72.155
C -22.283 -1.084 73.571
C -24.816 -2.205 74.934
C -26.872 -3.902 76.968
C -28.118 -6.781 79.079
C -31.679 -7.596 79.814
C -34.152 -8.984 81.854
C -36.629 -11.223 81.886
C -40.320 -12.225 82.588
C -42.254 -15.053 84.111
C -44.751 -16.577 85.245
C -47.682 -18.179 85.000
C -50.620 -19.699 84.494
C -52.710 -22.471 83.961
C -56.085 -23.085 83.573
C -60.096 -23.821 84.107
C -62.377 -25.090 82.769
C -65.332 -27.036 81.039
C -67.829 -28.393 80.105
C -70.680 -29.908 78.359
C -73.434 -30.201 76.680
C -75.569 -30.936 74.438
C -77.270 -31.326 71.660
C -79.194 -31.404 68.998
C -80.873 -31.752 65.807
C -82.644 -32.183 63.007
C -84.049 -32.120 60.157
C -85.079 -30.127 56.875
C -86.310 -30.157 53.748
C -87.933 -30.142 50.901
C -89.643 -28.952 48.509
C -91.212 -27.287 45.409
C -90.363 -25.503 42.983
C -90.138 -24.114 39.814
C -89.940 -21.756 37.406
C -89.450 -20.176 33.927
C -88.965 -18.359 31.207
C -89.065 -14.560 29.721
C -88.588 -12.806 27.606
C -86.624 -10.160 25.030
C -85.716 -8.279 22.846
C -85.266 -5.942 20.330
C -84.595 -3.267 18.419
C -83.003 -0.994 16.570
C -80.601 0.132 14.427
C -78.380 1.931 12.659
C -76.012 3.242 10.904
C -73.695 5.319 9.198
C -71.326 6.566 7.229
C -69.412 8.494 5.629
C -67.162 11.204 4.700
C -65.483 12.805 2.403
C -63.324 15.561 2.080
C -61.243 18.189 1.944
C -57.698 19.638 0.894
C -56.343 21.584 -0.707
C -54.367 23.736 -2.022
C -52.748 24.897 -4.861
C -51.063 27.333 -6.565
C -49.589 30.544 -8.406
C -48.216 33.028 -10.147
C -46.021 35.311 -12.197
C -43.848 36.737 -14.855
C -42.505 39.312 -16.843
C -41.336 41.704 -18.955
C -39.395 42.869 -21.947
C -36.948 44.186 -24.088
C -34.402 46.363 -25.710
C -32.293 48.335 -27.688
C -30.488 51.284 -28.909
C -27.782 53.078 -29.948
C -25.353 55.589 -31.276
C -22.722 57.191 -32.109
C -18.992 58.382 -32.365
C -15.881 59.449 -33.604
C -13.073 59.975 -35.838
C -10.200 60.783 -37.570
C -7.039 61.530 -39.313
C -3.576 61.856 -40.826
C -0.811 62.869 -42.556
C 1.832 63.046 -43.845
C 4.869 63.300 -45.126
C 8.212 63.756 -46.004
C 11.508 64.977 -46.699
C 14.781 64.184 -47.025
C 18.156 63.765 -47.097
C 21.247 63.192 -45.705
C 24.649 63.250 -46.029
C 28.404 63.299 -45.760
C 31.560 63.722 -46.439
C 34.794 63.970 -46.719
C 38.066 63.387 -46.557
C 41.082 62.339 -44.673
C 44.392 62.863 -43.941
C 46.948 62.701 -44.194
C 50.086 64.037 -43.151
C 53.389 64.083 -43.549
C 56.635 64.466 -42.685
C 59.372 66.171 -42.681
C 62.610 66.525 -41.543
C 65.777 67.019 -39.837
C 68.879 67.491 -38.526
C 71.756 67.183 -36.034
C 74.601 67.371 -34.275
C 78.031 66.772 -33.153
C 80.518 66.692 -30.752
C 82.835 67.582 -28.781
C 84.899 68.430 -26.509
C 86.985 67.645 -22.993
C 90.446 67.811 -21.478
C 91.298 70.204 -18.275
C 92.561 70.688 -15.453
C 94.216 71.099 -12.133
C 95.844 73.840 -10.410
C 97.204 74.545 -7.370
C 98.802 76.121 -5.055
C 100.876 77.127 -2.534
C 102.987 78.184 -0.138
C 105.507 78.741 2.729
C 108.214 80.045 4.312
C 109.915 81.076 6.844
C 111.985 82.498 9.405
C 113.929 83.500 12.219
C 115.604 85.099 15.191
C 117.948 86.579 16.918
C 118.095 88.814 20.367
C 120.578 90.114 22.287
C 122.847 91.517 23.991
C 124.907 93.644 25.689
C 127.685 95.661 27.211
C 129.994 96.869 28.888
C 132.900 97.731 31.082
C 135.191 99.086 32.991
C 137.520 100.672 35.050
C 139.803 102.228 37.009
C 141.657 104.447 38.611
C 143.464 106.452 41.247
C 145.837 108.733 42.026
C 147.142 109.997 44.705
C 150.509 112.161 46.227
C 152.518 114.034 47.575
C 153.909 115.821 49.796
C 155.815 117.808 51.748
C 157.546 120.952 53.699
C 159.127 123.763 55.204
C 160.737 126.427 55.765
C 161.854 129.014 56.365
C 163.158 131.617 56.450
C 164.292 134.421 57.191
C 166.072 137.221 58.343
C 167.327 140.086 59.649
C 168.025 143.196 60.081
C 169.483 146.739 60.163
C 170.813 149.347 61.866
C 172.383 151.976 63.643
C 173.873 154.315 65.541
C 175.596 156.846 68.112
C 176.491 160.734 69.039
C 178.124 163.459 70.950
C 179.485 165.710 72.672
C 181.174 167.766 74.332
C 183.090 170.167 75.750
C 183.646 173.428 77.438
C 183.951 176.147 79.624
C 183.045 179.657 82.115
C 183.945 181.840 84.304
C 184.881 183.603 86.400
C 185.437 185.691 88.850
C 186.385 187.025 91.764
C 187.440 188.794 94.443
C 188.283 190.955 97.063
C 189.036 192.896 99.937
C 189.981 193.227 102.770
C 188.389 196.504 105.072
C 188.499 198.827 107.977
C 188.151 201.080 110.715
C 189.212 204.044 112.572
C 191.439 206.553 114.707
C 193.494 208.571 117.118
C 195.594 209.973 119.328
C 197.257 211.301 121.852
C 199.684 212.502 124.154
C 201.656 213.035 126.794
C 203.129 215.082 129.416
C 204.337 216.131 132.018
C 203.704 216.672 136.548
C 204.785 218.695 139.217
C 206.328 219.996 141.763
C 206.682 222.848 143.842
C 207.395 225.185 146.144
C 208.378 227.472 148.347
C 207.962 229.692 150.817
C 208.157 232.195 153.013
C 208.071 234.503 155.579
C 208.421 236.906 157.755
C 208.638 239.446 159.765
C 208.678 242.142 161.668
C 210.030 245.249 162.575
C 210.811 248.568 163.046
C 211.400 251.829 164.284
C 211.529 254.762 166.212
C 211.921 257.700 166.741
C 214.355 260.889 167.240
C 214.710 264.428 167.802
C 215.057 267.998 168.199
C 215.125 271.168 168.555
C 215.430 274.632 169.110
C 215.597 277.842 169.496
C 215.789 281.123 168.010
C 215.905 283.715 165.968
C 215.157 286.083 164.124
C 213.855 288.842 162.564
C 214.359 292.608 161.730
C 213.482 295.078 159.319
C 212.079 297.694 157.267
C 211.019 300.093 155.299
C 209.527 302.690 152.936
C 209.103 304.762 151.099
C 208.481 306.231 148.229
C 208.066 307.876 145.127
C 206.635 308.195 141.758
C 205.581 308.353 138.988
C 203.948 308.902 135.746
C 202.697 309.235 133.006
C 203.701 308.540 129.017
C 203.626 308.277 125.328
C 201.587 306.945 122.745
C 200.626 306.681 119.478
C 199.995 305.654 116.693
C 200.118 304.303 113.665
C 199.122 301.555 111.498
C 199.424 300.596 107.891
C 198.193 299.474 104.742
C 198.723 296.868 102.410
C 199.060 295.832 99.046
C 198.077 292.666 97.520
C 197.443 290.020 95.208
C 198.109 288.196 92.925
C 198.164 286.085 90.419
C 198.647 282.710 88.499
C 198.196 279.189 87.923
C 198.950 276.606 86.509
C 199.389 273.261 85.962
C 198.339 270.318 84.613
C 200.626 266.661 85.228
C 202.077 262.903 84.349
C 202.081 259.880 86.419
C 202.372 256.722 86.707
C 203.422 253.584 88.223
C 204.759 250.979 88.869
C 205.926 248.020 90.283
C 206.423 245.749 92.378
C 206.344 242.805 94.291
C 208.598 240.087 95.846
C 210.306 237.013 97.282
C 211.449 235.965 100.359
C 213.925 235.128 103.289
C 214.987 233.710 105.956
C 215.747 231.783 108.702
C 217.175 230.411 111.365
C 219.272 229.923 113.913
C 220.673 229.415 116.932
C 221.239 229.032 120.147
C 223.588 227.785 123.094
C 224.486 226.403 126.093
C 226.161 228.170 129.146
C 228.645 229.202 132.002
C 228.499 230.359 135.159
C 229.108 230.970 138.526
C 230.247 232.502 141.211
C 231.792 234.117 143.818
C 232.693 235.387 146.952
C 233.050 237.641 149.242
C 232.897 239.044 152.669
C 234.143 241.869 154.508
C 236.496 244.547 156.673
C 236.797 248.300 157.536
C 236.708 251.034 159.132
C 237.324 254.078 160.445
C 237.425 257.194 161.532
C 238.541 260.875 161.596
C 239.043 263.813 160.780
C 239.484 266.749 159.933
C 239.638 270.098 159.953
C 238.624 273.645 160.783
C 239.302 276.672 158.717
C 239.833 280.109 158.391
C 238.687 282.845 156.859
C 239.231 286.034 154.700
C 238.166 289.628 154.625
C 238.152 292.628 153.707
C 237.527 295.133 151.572
C 236.845 297.445 149.252
C 234.875 299.909 147.708
C 235.124 302.061 145.020
C 235.895 305.200 142.478
C 234.835 306.496 140.069
C 233.211 308.339 136.991
C 232.334 310.046 134.696
C 231.031 311.583 131.628
C 230.746 312.435 128.517
C 229.649 312.826 125.556
C 228.456 312.455 122.522
C 227.641 312.117 119.358
C 226.277 311.470 116.065
C 225.060 311.150 112.970
C 224.124 310.312 110.050
C 224.475 307.945 106.875
C 223.280 306.890 103.916
C 222.367 306.211 100.843
C 222.674 305.211 97.848
C 222.992 303.454 94.434
C 223.057 300.560 93.246
C 222.609 297.828 91.159
C 223.342 295.026 89.423
C 222.829 291.850 87.306
C 222.881 288.988 85.650
C 225.338 286.118 84.106
C 225.633 283.646 82.849
C 226.028 279.522 82.281
C 226.275 276.680 81.282
C 226.867 273.675 79.667
C 227.970 270.703 78.566
C 228.512 267.428 78.245
C 227.734 264.116 78.486
C 227.746 260.767 78.749
C 227.319 257.600 79.192
C 227.565 254.077 79.531
C 226.981 250.820 79.844
C 227.268 247.682 79.971
C 228.433 244.306 80.686
C 228.177 241.084 80.224
C 229.700 238.089 81.261
C 230.558 234.748 81.940
C 232.271 231.278 81.959
C 235.238 228.819 82.127
C 237.273 226.300 81.095
C 239.368 223.662 80.563
C 240.470 220.245 80.317
C 242.258 217.808 80.147
C 246.186 216.378 79.627
C 248.293 214.278 79.042
C 250.113 211.791 77.931
C 252.003 209.055 78.788
C 253.246 205.144 77.966
C 255.018 202.339 77.317
C 257.349 200.157 76.504
C 259.359 197.037 76.563
C 261.608 194.530 76.425
C 264.105 192.671 75.296
C 266.852 191.067 75.269
C 268.507 188.202 74.980
C 270.994 184.954 74.052
C 273.704 182.983 75.069
C 276.126 180.904 76.643
C 277.336 179.424 78.404
C 279.456 177.574 80.356
C 281.203 176.633 82.123
C 282.941 175.038 83.626
C 285.066 172.525 84.574
C 287.696 170.284 85.273
C 289.560 167.650 86.443
C 290.802 165.038 88.491
C 293.031 163.007 91.114
C 294.470 160.184 93.210
C 297.225 159.135 95.203
C 299.472 156.156 95.392
C 301.962 154.466 97.136
C 303.689 151.984 98.698
C 304.933 149.209 100.457
C 307.479 147.229 101.628
C 310.019 146.109 104.121
C 312.564 144.176 104.030
C 314.077 141.613 105.447
C 315.836 138.957 105.826
C 317.180 135.433 106.191
C 319.619 133.315 108.237
C 321.794 130.858 109.242
C 324.270 128.891 109.503
C 326.656 126.219 110.837
C 328.978 124.143 111.378
C 331.149 121.182 111.927
C 333.391 118.397 111.685
C 335.310 115.613 112.297
C 337.950 113.505 112.259
C 341.135 110.640 112.878
C 342.240 108.072 113.184
C 343.428 105.487 114.031
C 345.156 102.768 114.597
C 346.172 99.666 115.140
C 347.873 96.974 116.301
C 349.809 94.007 116.506
C 351.441 91.244 116.327
C 352.124 88.207 117.606
C 354.157 85.399 118.741
C 355.228 82.527 118.840
C 356.353 79.534 120.034
C 358.094 76.366 119.528
C 358.778 73.597 121.516
C 360.587 70.960 121.798
C 362.472 67.881 122.416
C 363.462 64.260 123.217
C 365.235 60.794 124.547
C 365.859 57.419 125.559
C 365.857 53.957 126.491
C 368.206 51.107 126.930
C 368.654 48.251 127.747
C 368.037 44.607 127.633
C 367.491 41.860 128.158
C 366.837 38.648 128.355
C 365.252 35.680 128.684
C 365.212 32.369 129.339
C 365.362 29.014 129.896
C 366.209 26.331 131.205
C 365.963 23.133 132.044
C 365.789 19.850 132.274
C 365.594 16.548 132.981
C 364.685 13.404 134.120
C 364.095 10.490 135.629
C 365.017 7.746 136.627
C 363.383 5.208 138.035
C 363.384 2.150 139.640
C 362.740 -1.125 141.595
C 361.563 -3.765 142.141
C 360.883 -6.546 142.464
C 360.154 -9.134 143.764
C 360.340 -12.059 145.685
C 362.098 -14.925 147.776
C 361.295 -18.330 148.993
C 360.084 -20.601 151.160
C 358.587 -23.413 152.350
C 358.695 -26.812 153.872
C 357.944 -30.321 154.633
C 357.588 -33.174 155.701
C 356.681 -37.035 155.411
C 355.517 -39.733 155.450
C 354.743 -43.005 155.677
C 354.023 -46.301 156.577
C 353.645 -49.658 156.554
C 353.424 -53.281 157.582
C 353.221 -56.548 158.445
C 353.242 -59.153 159.708
C 353.801 -62.812 159.939
C 353.556 -65.450 160.757
C 353.305 -68.860 161.164
C 352.968 -72.020 162.077
C 353.571 -75.243 162.889
C 353.753 -77.871 165.457
C 353.998 -80.564 167.083
C 354.241 -83.310 169.232
C 354.958 -86.250 171.105
C 356.076 -89.195 172.431
C 356.852 -92.589 172.833
C 357.815 -95.576 173.951
C 359.398 -98.235 175.400
C 360.606 -100.823 177.377
C 362.365 -103.441 177.939
C 364.027 -106.545 179.439
C 364.168 -110.016 180.381
C 364.710 -113.244 181.377
C 365.285 -116.433 181.813
C 364.400 -120.363 181.953
C 364.669 -123.327 182.258
C 364.734 -126.504 181.961
C 364.406 -129.874 184.989
C 364.654 -132.685 185.483
C 363.504 -135.932 185.093
C 364.096 -139.506 186.091
C 364.232 -142.892 187.234
C 364.263 -145.711 187.903
C 364.304 -149.430 187.637
C 364.139 -152.722 188.253
C 363.944 -155.874 188.999
C 364.785 -159.046 190.083
C 364.597 -162.708 190.501
C 365.083 -166.145 190.184
C 365.340 -168.673 191.583
C 364.849 -172.331 191.990
C 365.385 -175.356 192.619
C 366.209 -178.305 192.923
C 368.569 -181.109 192.704
C 369.150 -183.888 194.160
C 370.514 -186.788 195.778
C 372.797 -189.220 196.452
C 375.609 -191.843 197.180
C 378.168 -193.832 197.393
C 379.380 -196.945 198.585
C 381.045 -199.743 199.402
C 382.891 -202.345 200.335
C 383.687 -205.589 200.550
C 384.845 -208.612 201.356
C 385.966 -211.858 201.712
C 387.251 -214.747 202.510
C 388.329 -217.660 203.451
C 389.192 -220.667 204.501
C 390.634 -222.799 206.884
C 391.350 -224.983 209.447
C 392.304 -227.712 211.485
C 393.241 -230.858 212.735
C 393.678 -232.974 214.831
C 395.828 -234.493 217.900
C 396.215 -237.035 220.421
C 396.508 -239.489 223.051
C 396.565 -241.758 225.294
C 396.911 -244.264 227.743
C 397.066 -246.542 230.038
C 396.268 -247.604 233.391
C 395.157 -247.874 236.489
C 393.425 -248.445 238.987
C 391.345 -249.659 241.424
C 391.123 -251.359 244.916
C 388.981 -251.663 247.745
C 386.568 -252.492 250.297
C 384.504 -253.112 252.767
C 381.855 -253.753 255.437
C 380.420 -254.019 257.829
C 378.317 -253.275 260.237
C 376.260 -252.413 262.980
C 373.274 -250.882 264.479
C 370.930 -249.511 265.677
C 367.826 -248.286 267.206
C 365.319 -247.120 268.447
C 364.149 -243.634 270.417
C 362.189 -241.020 272.151
C 359.190 -239.165 271.749
C 356.692 -237.153 272.927
C 354.771 -234.851 273.392
C 353.386 -231.903 274.022
C 351.574 -229.031 272.715
C 350.019 -225.883 274.019
C 347.403 -223.493 274.380
C 346.799 -220.050 273.840
C 345.405 -217.003 274.970
C 343.960 -214.285 273.009
C 342.376 -211.252 271.992
C 341.867 -208.298 272.071
C 340.740 -205.232 271.822
C 340.355 -201.583 270.462
C 339.877 -199.079 267.926
C 339.939 -196.185 266.999
C 340.225 -193.491 264.914
C 338.803 -191.060 263.004
C 341.287 -188.274 260.757
C 342.289 -184.723 258.915
C 343.542 -184.149 255.521
C 344.123 -182.190 253.078
C 345.988 -180.791 250.283
C 347.616 -179.051 248.463
C 349.518 -177.658 245.902
C 351.159 -177.409 243.249
C 352.255 -176.811 239.967
C 355.143 -175.275 237.921
C 357.524 -173.625 235.463
C 360.155 -174.593 233.460
C 363.834 -175.116 232.194
C 366.206 -175.599 230.097
C 368.390 -175.914 227.459
C 371.067 -176.292 225.535
C 374.205 -176.922 224.596
C 376.995 -178.108 223.130
C 379.166 -179.807 221.341
C 382.770 -180.123 219.707
C 385.171 -180.910 217.399
C 388.079 -183.494 217.745
C 391.618 -185.176 217.941
C 393.061 -188.093 217.085
C 395.289 -190.523 215.987
C 397.562 -192.903 216.149
C 400.137 -195.136 216.568
C 402.455 -197.732 216.203
C 403.815 -200.597 216.830
C 405.378 -203.857 216.016
C 407.229 -206.469 217.650
C 410.202 -208.802 219.413
C 410.687 -211.704 221.917
C 411.277 -214.577 223.111
C 412.306 -217.206 224.954
C 412.773 -219.917 226.780
C 413.543 -221.942 229.959
C 413.377 -223.118 232.812
C 413.143 -224.293 235.657
C 413.089 -226.421 238.248
C 412.447 -229.643 240.119
C 411.778 -229.976 243.771
C 411.861 -231.793 246.752
C 409.930 -232.955 249.215
C 409.089 -233.379 252.989
C 407.932 -236.044 255.358
C 407.269 -237.378 258.119
C 405.483 -237.798 260.922
C 403.563 -237.989 263.656
C 400.939 -239.266 265.609
C 399.633 -238.770 268.767
C 398.791 -238.823 272.792
C 396.562 -238.433 274.659
C 393.474 -238.153 277.087
C 391.437 -238.041 279.275
C 388.646 -237.454 281.585
C 386.741 -236.025 283.781
C 384.248 -234.693 285.241
C 381.680 -232.852 286.126
C 379.365 -230.809 287.246
C 376.533 -228.678 287.995
C 373.909 -226.839 288.942
C 371.648 -224.679 289.508
C 370.440 -220.891 289.531
C 367.949 -218.658 289.856
C 365.618 -216.490 290.633
C 364.386 -213.725 291.581
C 362.992 -210.184 292.182
C 362.601 -207.489 290.641
C 361.298 -204.483 289.510
C 361.187 -201.238 288.580
C 359.838 -197.947 287.102
C 359.191 -194.964 285.830
C 360.656 -191.180 285.393
C 360.401 -188.629 284.295
C 360.685 -185.433 281.614
C 360.544 -182.832 280.080
C 360.388 -179.588 278.879
C 360.933 -176.525 277.622
C 361.420 -173.991 275.509
C 361.075 -172.287 272.575
C 361.417 -170.288 269.896
C 361.467 -168.688 267.096
C 362.059 -166.542 264.332
C 361.913 -164.852 261.474
C 362.407 -162.800 259.132
C 363.969 -160.668 256.625
C 363.699 -158.363 254.328
C 365.710 -156.565 252.074
C 366.912 -154.748 248.530
C 368.327 -153.504 245.327
C 370.507 -151.534 242.999
C 372.212 -151.177 240.382
C 374.018 -150.167 237.935
C 374.811 -148.806 234.656
C 376.093 -147.719 231.628
C 375.229 -147.299 227.592
C 377.287 -145.930 224.855
C 378.046 -144.487 222.483
C 379.018 -143.445 219.410
C 379.343 -141.807 216.223
C 380.258 -141.006 213.022
C 380.254 -139.893 209.924
C 380.930 -138.432 207.041
C 381.505 -136.876 204.062
C 382.525 -134.928 201.630
C 380.830 -132.878 199.313
C 380.489 -130.849 196.612
C 379.706 -128.218 194.262
C 379.963 -126.893 191.168
C 380.769 -125.706 187.674
C 380.357 -123.899 184.653
C 380.906 -123.197 181.241
C 381.843 -122.864 178.015
C 382.711 -121.184 175.464
C 383.148 -119.404 173.018
C 383.850 -117.614 170.482
C 383.351 -116.140 167.176
C 384.196 -113.927 164.953
C 385.364 -113.377 161.650
C 386.374 -112.256 158.651
C 387.577 -110.995 155.820
C 387.676 -110.500 152.511
C 388.476 -109.861 149.337
C 388.819 -109.111 145.984
C 389.670 -108.343 142.932
C 390.581 -107.820 139.860
C 391.510 -107.541 136.706
C 393.980 -107.141 134.248
C 396.364 -107.484 131.789
C 398.278 -107.451 128.815
C 399.403 -107.181 125.498
C 401.263 -107.618 123.172
C 404.686 -106.762 121.197
C 406.877 -107.418 118.416
C 409.148 -108.196 115.722
C 410.998 -109.048 113.265
C 413.112 -109.716 110.530
C 415.043 -110.496 108.051
C 417.776 -112.472 106.770
C 420.254 -114.608 106.327
C 421.925 -117.133 105.694
C 423.346 -119.996 104.460
C 426.332 -121.516 102.482
C 428.203 -124.525 102.122
C 429.662 -127.719 101.290
C 431.188 -130.546 100.640
C 432.698 -133.992 100.005
C 434.407 -136.185 99.658
C 436.018 -138.955 100.371
C 437.973 -141.792 101.167
C 438.525 -145.026 102.822
C 438.998 -147.564 104.286
C 439.502 -150.936 105.644
C 439.936 -153.653 106.916
C 441.775 -155.248 110.304
C 443.023 -157.548 112.919
C 441.835 -160.113 115.066
C 442.310 -162.753 117.182
C 442.351 -164.589 119.597
C 442.804 -165.947 122.591
C 441.295 -167.031 125.720
C 442.341 -168.772 128.866
C 442.058 -171.217 131.440
C 441.744 -171.408 134.958
C 442.672 -172.944 138.006
C 440.661 -173.464 141.007
C 439.519 -174.427 144.250
C 439.759 -174.772 147.218
C 439.493 -175.574 150.384
C 438.513 -175.263 154.159
C 436.272 -174.689 156.912
C 435.762 -174.152 159.860
C 434.226 -173.010 162.692
C 432.237 -173.543 165.402
C 431.312 -170.284 168.143
C 430.345 -168.511 171.738
C 427.674 -166.122 172.497
C 425.821 -164.619 174.606
C 424.013 -161.822 176.075
C 423.072 -159.570 177.816
C 421.495 -156.821 179.255
C 419.611 -154.344 179.590
C 416.993 -152.139 180.377
C 416.250 -148.640 181.823
C 414.962 -145.465 183.463
C 413.882 -142.356 182.445
C 413.901 -138.500 181.706
C 412.701 -135.574 181.201
C 410.951 -132.626 180.926
C 410.030 -129.469 180.482
C 410.155 -126.239 179.657
C 409.605 -123.181 178.360
C 408.485 -120.616 176.638
C 408.157 -116.691 176.145
C 406.736 -113.680 175.354
C 407.756 -111.220 172.498
C 408.955 -108.069 170.493
C 408.316 -106.576 167.545
C 407.775 -104.238 165.031
C 408.430 -102.297 162.451
C 409.444 -100.154 159.966
C 409.598 -97.998 157.215
C 410.318 -97.099 154.194
C 409.719 -95.528 150.892
C 411.576 -94.508 147.989
C 413.969 -92.469 145.249
C 416.136 -93.047 142.103
C 417.121 -93.066 139.093
C 418.889 -92.890 136.228
C 420.441 -93.237 133.334
C 423.436 -93.737 130.972
C 425.905 -94.953 129.567
C 428.343 -96.230 128.169
C 430.495 -97.300 125.831
C 431.651 -98.729 122.526
C 434.789 -100.649 121.931
C 437.389 -101.711 119.855
C 438.891 -104.441 118.656
C 442.074 -106.570 117.976
C 443.581 -108.624 115.225
C 445.776 -110.282 113.715
C 447.731 -112.955 113.210
C 449.602 -115.716 112.949
C 450.379 -118.923 111.745
C 452.934 -121.222 112.074
C 456.394 -123.420 111.738
C 457.417 -126.137 112.160
C 458.658 -129.859 112.499
C 460.014 -132.523 112.599
C 461.281 -135.910 113.227
C 462.841 -138.383 114.620
C 463.503 -141.154 116.036
C 463.662 -143.767 118.015
C 464.150 -146.214 120.151
C 464.124 -149.011 122.454
C 464.322 -151.697 124.430
C 464.324 -153.894 126.726
C 464.368 -154.828 130.591
C 464.076 -157.152 133.001
C 464.253 -159.488 135.293
C 465.034 -160.823 138.062
C 465.524 -162.148 141.647
C 464.263 -161.830 144.492
C 463.108 -162.492 147.693
C 462.576 -162.097 151.004
C 461.115 -162.665 154.523
C 460.050 -162.664 157.653
C 460.579 -160.939 161.313
C 459.761 -160.656 163.965
C 457.725 -159.282 167.349
C 456.546 -158.738 170.078
C 455.746 -158.290 173.417
C 455.112 -157.176 176.518
C 453.600 -155.845 179.177
C 450.941 -155.051 181.159
C 448.790 -153.687 183.350
C 446.380 -152.575 185.183
C 444.251 -150.940 187.505
C 441.730 -149.986 189.449
C 439.951 -148.595 191.649
C 438.392 -146.143 193.846
C 436.424 -145.468 196.362
C 435.216 -142.702 198.165
C 433.150 -140.608 199.920
C 431.538 -139.087 201.948
C 429.493 -138.112 204.764
C 428.277 -136.841 206.693
C 426.293 -136.056 209.819
C 425.210 -134.899 212.323
C 424.527 -133.862 215.477
C 422.291 -133.618 218.269
C 420.866 -133.600 222.096
C 419.643 -133.251 225.398
C 418.754 -132.279 228.334
C 419.162 -131.187 231.244
C 419.125 -130.896 234.373
C 419.129 -130.386 237.641
C 418.486 -128.419 240.534
C 418.869 -126.821 243.001
C 417.074 -125.124 245.051
C 416.271 -123.533 248.156
C 414.836 -123.084 251.270
C 414.420 -120.771 254.182
C 413.879 -119.418 257.447
C 414.826 -117.563 260.691
C 415.002 -117.240 264.699
C 414.569 -116.648 267.714
C 414.079 -115.227 270.180
C 413.274 -114.902 273.443
C 412.282 -114.496 276.684
C 412.722 -115.074 280.169
C 412.682 -115.029 283.510
C 412.964 -115.308 287.073
C 415.352 -116.748 289.562
C 417.970 -118.357 291.472
C 420.061 -119.436 293.754
C 422.273 -120.468 295.950
C 424.943 -121.148 297.981
C 427.867 -122.614 299.129
C 429.807 -123.366 301.374
C 431.753 -124.916 303.655
C 434.091 -126.013 305.757
C 436.244 -127.278 308.029
C 438.254 -128.851 310.151
C 438.672 -130.225 313.672
C 439.472 -131.998 316.246
C 441.243 -133.227 318.836
C 443.314 -134.896 321.349
C 445.439 -136.576 323.973
C 447.461 -138.097 326.136
C 449.185 -139.495 329.092
C 450.167 -140.437 331.498
C 450.687 -140.095 334.809
C 454.045 -141.624 335.820
C 455.335 -142.610 338.898
C 457.236 -144.486 341.518
C 458.511 -146.800 343.757
C 460.864 -148.471 345.904
C 460.727 -150.050 349.220
C 461.761 -151.100 352.209
C 462.715 -152.660 355.056
C 463.287 -154.199 358.193
C 464.659 -155.690 360.898
C 466.265 -157.274 363.004
C 467.555 -159.067 365.675
C 469.008 -159.781 368.665
C 470.050 -161.545 371.840
C 471.353 -162.251 374.410
C 472.998 -162.697 377.643
C 475.222 -163.849 379.988
C 477.921 -165.623 382.811
C 480.017 -166.144 385.483
C 481.216 -166.781 388.966
C 483.690 -168.140 391.286
C 485.720 -169.490 393.632
C 487.843 -170.965 396.146
C 490.017 -172.319 399.525
C 491.649 -173.538 402.423
C 494.155 -174.056 404.868
C 496.589 -176.041 406.660
C 499.621 -174.952 408.886
C 502.908 -175.081 410.222
C 505.619 -174.263 411.678
C 507.924 -174.283 414.273
C 510.363 -172.655 415.805
C 512.580 -170.844 418.139
C 515.613 -170.378 419.039
C 518.287 -169.643 421.024
C 521.442 -168.237 421.639
C 524.592 -168.624 422.718
C 527.014 -168.502 424.804
C 530.170 -168.342 424.527
C 533.261 -168.201 425.988
C 536.440 -167.583 426.943
C 539.540 -166.432 427.627
C 542.642 -165.711 428.184
C 545.658 -165.420 428.576
C 549.066 -164.598 427.396
C 552.034 -163.663 426.710
C 555.336 -163.376 427.344
C 558.975 -163.137 428.572
C 562.223 -163.107 429.508
C 564.878 -164.039 433.095
C 568.193 -163.853 433.520
C 571.056 -163.235 434.887
C 574.692 -163.875 436.647
C 577.933 -163.653 437.246
C 581.389 -163.519 438.148
C 584.757 -163.466 438.202
C 588.248 -160.637 439.174
C 591.550 -159.433 439.212
C 594.444 -159.687 439.928
C 598.011 -159.200 441.476
C 601.088 -159.655 442.793
C 604.094 -159.035 444.113
C 607.183 -160.493 444.452
C 610.404 -160.914 445.713
C 613.587 -160.757 446.825
C 616.657 -160.452 447.864
C 618.981 -160.038 450.876
C 622.027 -160.999 452.133
C 624.823 -161.501 453.765
C 628.020 -161.477 455.799
C 630.762 -162.475 457.716
C 632.581 -164.359 458.698
C 634.812 -165.154 460.921
C 637.923 -166.748 461.523
C 640.805 -168.032 462.670
C 643.502 -169.450 463.999
C 646.783 -170.019 464.342
C 649.832 -171.218 464.967
C 653.137 -171.984 465.604
C 656.069 -173.188 466.372
C 658.990 -174.498 466.910
C 661.970 -175.883 467.208
C 664.031 -178.621 467.955
C 666.047 -181.411 467.957
C 668.676 -183.764 468.212
C 671.784 -185.369 468.531
C 673.744 -187.646 468.346
C 675.217 -191.141 469.747
C 677.556 -193.856 469.389
C 679.787 -196.654 468.932
C 681.844 -199.019 468.332
C 684.149 -201.653 467.950
C 686.222 -204.087 467.437
C 686.893 -207.310 465.962
C 686.768 -210.173 464.323
C 686.925 -212.358 462.139
C 687.687 -214.463 459.546
C 689.041 -217.967 458.533
C 688.860 -220.386 455.926
C 689.193 -222.521 453.035
C 689.365 -224.623 450.525
C 689.477 -226.818 447.407
C 689.374 -228.931 445.569
C 688.196 -230.872 443.199
C 686.878 -233.145 440.833
C 684.903 -233.985 437.849
C 683.184 -234.654 435.524
C 681.498 -235.524 432.382
C 679.961 -236.221 429.865
C 676.208 -237.715 428.819
C 673.254 -238.896 426.933
C 671.123 -237.846 424.295
C 668.755 -238.425 421.902
C 666.225 -238.388 420.228
C 663.098 -238.564 419.130
C 660.170 -236.767 417.931
C 656.770 -237.561 416.578
C 654.085 -237.292 414.254
C 650.657 -236.425 414.177
C 647.388 -237.083 412.998
C 644.710 -234.720 412.249
C 641.622 -233.237 411.244
C 638.635 -233.027 411.097
C 635.497 -232.377 410.413
C 631.961 -230.729 410.714
C 629.651 -227.986 410.980
C 626.873 -226.893 411.553
C 624.419 -224.717 412.514
C 622.023 -222.426 411.743
C 619.732 -220.472 414.893
C 616.488 -218.603 416.620
C 616.353 -215.454 418.485
C 614.690 -213.027 419.705
C 613.753 -210.519 422.170
C 612.369 -208.903 424.283
C 611.421 -206.632 426.744
C 611.587 -204.300 428.826
C 611.401 -201.231 430.523
C 610.375 -199.631 433.880
C 609.217 -197.528 436.824
C 610.639 -196.091 439.614
C 611.671 -195.535 443.361
C 612.592 -193.928 445.974
C 613.374 -191.745 448.514
C 614.209 -190.355 451.409
C 615.259 -190.031 454.559
C 616.866 -189.164 457.387
C 618.943 -187.906 459.602
C 619.794 -186.961 463.362
C 621.038 -185.172 466.002
C 623.884 -186.200 468.470
C 625.920 -187.131 471.691
C 629.041 -186.742 472.887
C 631.788 -186.221 474.952
C 634.379 -186.942 476.855
C 636.836 -187.958 479.029
C 639.692 -188.184 481.038
C 642.624 -189.232 481.910
C 646.094 -188.928 483.174
C 648.740 -191.036 484.389
C 651.222 -193.449 486.713
C 653.929 -196.189 486.410
C 656.735 -197.658 486.433
C 659.289 -199.826 486.807
C 661.866 -201.883 486.623
C 663.677 -205.277 486.593
C 664.574 -208.128 485.808
C 665.463 -210.959 484.956
C 667.339 -213.636 484.207
C 670.295 -215.576 482.868
C 670.232 -219.065 481.560
C 671.780 -222.129 480.917
C 672.504 -224.284 478.471
C 672.501 -227.868 476.963
C 674.806 -230.169 475.105
C 675.814 -232.852 473.829
C 675.789 -235.316 471.560
C 675.529 -237.674 469.200
C 676.335 -239.213 466.148
C 675.425 -242.049 464.401
C 675.034 -245.856 462.895
C 674.240 -247.269 460.450
C 673.413 -249.088 457.056
C 672.888 -250.868 454.710
C 671.799 -252.603 451.665
C 669.984 -254.326 449.609
C 668.264 -255.229 447.089
C 666.082 -255.520 444.655
C 663.708 -256.073 442.454
C 661.222 -256.165 439.821
C 659.031 -256.508 437.322
C 656.595 -256.517 435.281
C 652.710 -256.073 434.562
C 650.198 -255.801 432.346
C 647.728 -256.007 430.202
C 644.772 -256.534 429.178
C 641.061 -256.640 428.149
C 638.484 -254.877 428.357
C 635.463 -253.334 427.643
C 632.320 -252.184 428.089
C 629.042 -250.273 427.424
C 626.129 -248.710 427.372
C 622.582 -248.286 429.344
C 620.123 -246.992 429.592
C 617.224 -244.195 430.713
C 614.767 -242.490 431.153
C 611.643 -241.066 431.602
C 608.780 -239.722 432.723
C 606.509 -237.564 433.866
C 605.040 -234.508 434.230
C 603.332 -231.804 435.261
C 601.998 -228.956 435.977
C 600.179 -226.203 437.284
C 598.740 -223.258 437.829
C 596.967 -220.907 438.958
C 595.246 -218.580 441.169
C 593.135 -216.122 441.575
C 591.772 -214.144 444.142
C 590.049 -211.662 446.287
C 587.882 -209.773 448.991
C 586.483 -207.071 451.133
C 585.242 -204.729 453.057
C 583.748 -202.276 455.077
C 582.204 -199.372 455.761
C 580.855 -196.536 456.594
C 579.890 -194.414 459.267
C 578.843 -191.996 461.347
C 577.552 -189.614 463.273
C 577.602 -187.287 465.678
C 576.937 -185.088 468.096
C 576.676 -182.593 470.469
C 575.905 -180.379 472.735
C 575.167 -178.356 475.164
C 574.506 -176.477 477.795
C 572.298 -175.270 480.239
C 570.431 -174.615 483.056
C 568.921 -173.256 485.951
C 568.095 -171.331 488.771
C 566.737 -170.709 491.385
C 563.437 -169.656 493.469
C 561.890 -169.007 496.656
C 560.304 -168.521 499.860
C 559.112 -168.139 502.796
C 557.638 -167.508 505.930
C 556.348 -167.075 508.868
C 554.615 -168.459 511.713
C 553.096 -170.407 513.903
C 552.482 -172.357 516.224
C 552.277 -174.154 519.135
C 550.216 -174.829 522.364
C 549.560 -177.361 524.782
C 549.398 -179.660 527.559
C 549.027 -181.801 530.014
C 548.886 -184.423 532.782
C 548.094 -186.296 534.709
C 547.493 -189.223 536.069
C 546.589 -192.328 537.496
C 547.048 -195.931 538.054
C 547.355 -198.867 538.371
C 547.935 -202.389 539.226
C 548.359 -205.338 539.781
C 546.881 -209.003 538.445
C 546.272 -212.616 537.935
C 548.072 -215.599 537.254
C 548.350 -219.001 537.105
C 548.724 -221.862 536.168
C 548.490 -224.794 534.630
C 549.976 -227.146 532.285
C 549.310 -230.599 530.998
C 550.183 -233.950 530.165
C 550.207 -236.119 527.372
C 549.589 -239.328 526.020
C 551.357 -241.055 523.334
C 552.449 -243.466 520.938
C 552.062 -245.553 518.821
C 552.287 -247.995 516.648
C 552.731 -249.778 513.193
C 554.356 -250.462 510.058
C 554.361 -251.686 507.276
C 555.123 -252.141 503.975
C 556.903 -253.709 501.536
C 556.363 -252.618 497.352
C 556.300 -253.171 493.266
C 557.881 -251.171 490.634
C 558.880 -250.845 487.629
C 559.446 -249.152 484.457
C 559.368 -248.237 481.603
C 559.738 -246.615 478.545
C 560.596 -244.475 476.428
C 562.188 -242.647 473.887
C 561.518 -240.642 470.660
C 561.450 -238.878 467.297
C 561.466 -235.629 466.148
C 560.171 -232.222 464.689
C 560.313 -229.393 463.196
C 560.939 -226.558 461.351
C 560.735 -223.651 459.764
C 559.567 -220.700 458.737
C 559.133 -217.447 457.988
C 559.445 -214.189 457.680
C 558.423 -210.797 455.890
C 558.770 -207.681 454.517
C 557.232 -204.319 455.773
C 555.203 -200.971 456.032
C 555.558 -197.921 457.409
C 555.485 -194.500 458.017
C 554.442 -191.618 459.226
C 552.984 -188.720 460.354
C 552.349 -185.457 461.444
C 551.652 -183.131 463.579
C 551.977 -179.818 465.208
C 550.167 -177.728 467.505
C 547.486 -175.073 469.279
C 545.968 -174.142 472.708
C 545.345 -172.590 475.398
C 543.910 -171.153 478.088
C 542.862 -170.052 481.021
C 540.472 -169.716 484.016
C 538.731 -170.380 486.481
C 537.039 -171.089 488.964
C 535.631 -171.014 492.006
C 535.370 -170.412 495.730
C 533.174 -172.254 498.113
C 531.322 -172.431 501.068
C 530.992 -174.164 503.902
C 528.835 -176.127 506.477
C 528.413 -176.416 510.190
C 527.091 -177.296 512.897
C 526.254 -179.502 515.275
C 525.501 -181.902 517.482
C 526.014 -183.833 520.369
C 524.406 -186.384 522.053
C 521.983 -188.668 524.466
C 521.940 -191.246 525.866
C 522.054 -194.599 527.928
C 521.712 -197.021 529.650
C 521.656 -200.294 531.310
C 520.935 -203.385 531.955
C 521.152 -206.514 532.488
C 521.729 -209.741 532.345
C 521.927 -213.009 532.082
C 522.709 -216.529 531.727
C 523.276 -219.820 531.637
C 523.823 -222.880 530.975
C 523.740 -225.909 528.402
C 524.595 -229.067 527.634
C 525.028 -232.272 527.100
C 524.503 -235.127 525.821
C 524.167 -238.392 523.805
C 524.958 -239.553 521.009
C 525.961 -241.704 518.482
C 526.002 -243.248 515.479
C 527.226 -245.446 512.562
C 527.919 -247.065 509.764
C 526.472 -248.034 506.073
C 526.882 -249.208 503.576
C 527.975 -249.698 499.570
C 528.623 -250.633 496.770
C 528.892 -252.092 493.641
C 528.797 -252.935 490.394
C 529.486 -253.146 487.138
C 531.496 -253.107 484.383
C 532.814 -252.868 481.302
C 534.496 -252.552 478.567
C 535.685 -252.187 475.244
C 537.515 -252.033 472.474
C 538.476 -251.864 469.475
C 538.861 -250.927 465.977
C 540.219 -251.454 463.055
C 540.204 -250.120 459.802
C 541.004 -249.123 456.647
C 541.107 -247.901 453.334
C 541.517 -247.234 449.735
C 541.844 -245.955 446.507
C 542.665 -245.493 443.217
C 543.240 -244.157 439.955
C 544.927 -244.754 436.564
C 545.341 -244.911 433.120
C 546.432 -245.865 429.914
C 547.831 -246.173 427.164
C 549.479 -246.525 424.257
C 552.808 -245.279 422.108
C 555.718 -245.497 419.562
C 557.601 -245.719 416.795
C 559.725 -246.900 414.284
C 561.829 -246.576 411.829
C 562.953 -247.885 408.730
C 564.378 -248.617 405.781
C 566.043 -249.344 402.996
C 566.374 -249.955 399.722
C 567.305 -250.915 396.667
C 567.987 -251.532 393.339
C 569.049 -252.409 390.383
C 569.979 -253.496 387.469
C 570.746 -254.783 384.529
C 572.706 -256.864 382.497
C 574.078 -259.388 380.601
C 575.370 -261.471 378.051
C 576.266 -262.942 374.989
C 577.205 -265.134 373.152
C 580.172 -267.435 371.653
C 581.178 -270.124 369.478
C 582.156 -272.925 367.425
C 582.790 -275.425 365.546
C 583.734 -278.056 363.405
C 584.477 -280.569 361.503
C 584.970 -284.124 361.138
C 585.192 -287.389 361.569
C 584.566 -290.412 361.761
C 583.507 -293.651 361.400
C 584.482 -297.256 360.312
C 583.660 -300.671 360.900
C 582.404 -304.053 361.001
C 581.460 -307.185 361.215
C 580.067 -310.719 361.566
C 579.710 -313.469 361.972
C 578.904 -316.259 363.502
C 578.294 -319.309 365.182
C 576.437 -321.435 367.536
C 575.012 -323.086 369.549
C 573.016 -325.351 371.637
C 571.432 -327.147 373.494
C 571.690 -328.592 377.399
C 571.012 -330.311 380.604
C 568.415 -330.657 382.999
C 566.937 -332.206 385.661
C 565.731 -332.834 388.373
C 565.170 -333.270 391.615
C 563.423 -332.134 394.598
C 563.012 -333.197 398.165
C 561.150 -333.970 401.101
C 560.888 -332.952 404.478
C 560.537 -333.820 407.888
C 558.832 -331.991 410.547
C 557.431 -330.997 413.677
C 557.437 -330.608 416.650
C 556.767 -330.129 419.821
C 556.397 -328.244 423.230
C 555.298 -325.584 425.386
C 555.399 -324.089 428.031
C 555.201 -321.510 430.266
C 553.494 -319.783 432.650
C 555.224 -316.219 434.466
C 555.895 -313.405 437.403
C 555.724 -309.751 437.192
C 555.539 -306.902 438.602
C 556.284 -303.380 439.136
C 557.264 -300.750 440.192
C 558.138 -297.427 440.747
C 558.572 -294.369 440.242
C 558.309 -290.869 440.105
C 560.303 -287.612 440.653
C 561.688 -284.147 441.364
C 563.101 -281.574 439.560
C 565.826 -279.179 438.059
C 567.038 -276.511 436.767
C 567.885 -273.388 435.601
C 569.460 -270.740 434.368
C 571.814 -268.864 432.930
C 573.557 -266.764 430.959
C 574.537 -264.717 428.582
C 577.073 -261.972 427.245
C 578.182 -259.170 425.622
C 580.567 -258.968 422.537
C 583.592 -258.196 420.160
C 584.118 -257.529 416.904
C 585.324 -256.244 413.908
C 587.092 -256.067 411.134
C 589.258 -255.977 408.470
C 590.820 -255.356 405.401
C 591.882 -256.046 402.426
C 592.483 -255.447 398.819
C 594.437 -256.805 396.126
C 597.495 -257.802 393.471
C 598.529 -260.517 390.925
C 599.129 -262.006 388.195
C 600.424 -263.863 385.697
C 601.193 -265.932 383.241
C 602.888 -268.957 381.575
C 603.730 -271.850 380.888
C 604.507 -274.761 380.216
C 605.204 -277.585 378.547
C 604.918 -280.220 375.851
C 605.755 -283.834 376.203
C 606.780 -286.892 374.861
C 605.873 -290.087 374.521
C 606.591 -293.896 374.842
C 606.125 -297.049 372.868
C 606.458 -300.079 372.125
C 605.930 -303.363 372.518
C 605.286 -306.585 373.152
C 603.530 -309.604 372.782
C 603.712 -312.828 374.003
C 604.586 -316.783 374.718
C 603.395 -319.210 375.856
C 601.643 -322.488 377.157
C 600.715 -325.194 378.031
C 599.226 -328.187 379.547
C 598.612 -330.562 381.662
C 597.155 -332.513 383.709
C 595.469 -333.862 386.180
C 594.138 -335.285 388.824
C 592.201 -336.546 391.614
C 590.491 -337.972 394.105
C 588.998 -338.849 396.770
C 588.472 -338.487 400.694
C 586.685 -339.216 403.445
C 585.217 -340.308 406.164
C 584.896 -341.013 409.240
C 584.401 -341.296 413.051
C 583.814 -339.459 415.515
C 582.617 -338.263 418.540
C 582.611 -336.753 421.560
C 581.273 -335.198 424.821
C 580.607 -333.636 427.658
C 582.302 -331.865 430.921
C 581.997 -330.409 433.280
C 581.626 -327.183 435.915
C 581.253 -325.280 438.233
C 581.097 -323.542 441.225
C 581.522 -321.532 443.877
C 581.470 -318.889 445.910
C 580.212 -315.997 447.208
C 579.720 -313.014 448.675
C 578.857 -310.119 449.805
C 578.577 -306.935 451.346
C 577.527 -304.040 452.597
C 577.317 -301.293 454.130
C 578.014 -297.982 455.480
C 577.172 -295.505 457.433
C 578.328 -292.328 458.398
C 577.961 -289.202 460.362
C 576.861 -286.085 462.632
C 576.357 -282.894 463.689
C 576.312 -279.955 464.957
C 576.433 -276.888 466.397
C 576.393 -274.207 467.323
C 574.780 -271.233 467.733
C 574.743 -268.448 468.519
C 573.826 -265.163 469.745
C 573.185 -262.299 471.310
C 574.276 -258.998 472.572
C 574.312 -255.913 473.014
C 574.845 -252.625 473.728
C 575.766 -249.355 474.229
C 575.699 -245.853 474.831
C 576.257 -242.359 475.887
C 577.274 -239.174 476.323
C 578.703 -236.137 477.218
C 579.574 -233.017 478.181
C 580.613 -229.645 478.900
C 581.959 -226.383 479.012
C 583.166 -223.718 480.332
C 583.887 -220.849 481.490
C 584.898 -217.805 482.531
C 585.519 -214.761 484.362
C 586.016 -211.617 485.570
C 586.458 -208.558 486.974
C 586.871 -205.596 488.483
C 588.041 -203.573 490.172
C 588.877 -200.553 491.509
C 588.920 -197.475 492.513
C 591.781 -195.273 494.786
C 593.427 -192.656 495.436
C 594.323 -189.069 497.010
C 596.307 -186.484 498.681
C 596.780 -183.996 500.167
C 597.276 -181.628 502.358
C 597.931 -179.144 504.285
C 598.174 -177.145 507.246
C 598.495 -173.932 508.697
C 598.458 -171.014 510.455
C 598.666 -168.600 512.688
C 599.258 -165.635 514.219
C 600.767 -162.717 515.251
C 602.023 -159.734 515.892
C 603.376 -156.052 516.461
C 604.540 -152.920 517.383
C 604.529 -149.559 518.643
C 605.587 -146.522 519.911
C 606.781 -143.888 521.385
C 608.290 -140.705 523.197
C 609.493 -137.360 524.245
C 608.131 -134.309 524.825
C 607.988 -130.472 525.421
C 608.448 -127.490 526.382
C 609.420 -124.632 525.874
C 610.013 -121.403 526.492
C 611.477 -117.979 528.341
C 613.425 -115.300 528.655
C 614.958 -112.331 527.949
C 616.980 -109.309 527.043
C 619.046 -106.549 527.950
C 619.296 -103.148 529.791
C 619.939 -99.583 530.671
C 620.696 -96.479 532.076
C 621.720 -93.631 532.350
C 623.347 -90.701 533.061
C 624.529 -87.932 533.245
C 626.620 -85.216 533.794
C 627.935 -81.941 534.216
C 628.973 -79.467 535.607
C 630.757 -76.529 534.647
C 632.910 -74.268 534.436
C 634.018 -70.721 534.870
C 635.704 -67.672 535.090
C 635.972 -64.154 534.923
C 636.573 -61.108 534.629
C 637.292 -58.084 534.687
C 637.675 -55.010 534.325
C 639.880 -52.797 534.058
C 642.558 -50.441 534.383
C 644.042 -47.731 534.740
C 645.298 -44.745 535.394
C 646.630 -41.733 535.917
C 649.641 -39.261 536.223
C 650.203 -35.619 536.912
C 651.623 -32.938 538.021
C 652.856 -29.984 539.114
C 654.266 -27.731 540.123
C 655.887 -24.947 541.774
C 657.331 -22.248 542.998
C 658.402 -19.409 544.265
C 660.758 -17.461 545.364
C 662.023 -14.149 545.469
C 663.637 -11.248 545.967
C 665.473 -8.504 546.359
C 666.051 -5.336 547.271
C 667.160 -2.219 547.690
C 668.090 0.988 548.569
C 669.329 3.973 548.997
C 670.409 7.025 549.239
C 671.309 10.198 549.342
C 673.208 12.899 548.159
C 674.463 15.706 546.611
C 675.753 18.888 545.761
C 676.770 22.250 545.740
C 677.629 24.864 544.518
C 680.448 27.162 542.752
C 681.349 30.304 541.241
C 682.198 33.392 539.578
C 682.725 36.197 538.151
C 683.568 39.285 536.684
C 684.203 42.113 535.240
C 684.322 44.076 532.217
C 684.129 45.210 529.122
C 683.147 46.471 526.474
C 681.768 48.335 523.952
C 682.429 50.945 521.144
C 681.171 52.046 517.999
C 679.534 53.575 515.169
C 678.225 54.878 512.461
C 676.411 56.262 509.403
C 675.706 57.198 506.858
C 674.443 57.173 503.828
C 673.329 57.130 500.473
C 671.022 56.103 497.803
C 669.229 55.142 495.642
C 666.794 54.419 492.992
C 664.843 53.668 490.798
C 664.552 50.881 487.707
C 663.374 48.872 484.834
C 660.533 47.004 483.814
C 658.636 45.422 481.454
C 657.107 43.358 479.839
C 656.186 40.715 478.057
C 654.296 37.607 477.945
C 653.421 34.963 475.442
C 651.206 32.791 473.693
C 650.733 29.340 473.081
C 649.953 26.741 470.812
C 648.216 23.596 471.449
C 646.639 20.412 471.096
C 646.398 17.603 470.077
C 645.480 14.599 469.145
C 644.996 10.719 469.295
C 644.001 7.610 470.803
C 644.012 4.571 470.891
C 643.891 1.400 472.161
C 642.167 -1.456 472.835
C 644.105 -4.780 474.880
C 644.802 -8.712 475.908
C 645.068 -10.222 479.235
C 645.071 -12.791 481.118
C 646.156 -14.931 483.854
C 647.320 -17.123 485.536
C 648.507 -19.193 488.070
C 649.334 -20.187 490.921
C 649.485 -21.688 494.092
C 651.773 -23.759 496.408
C 653.466 -26.049 498.921
C 655.332 -25.702 501.797
C 658.444 -25.584 504.187
C 660.073 -25.726 506.941
C 661.379 -26.179 510.090
C 663.357 -26.377 512.747
C 666.037 -26.061 514.707
C 668.192 -25.355 517.196
C 669.626 -24.242 519.935
C 672.576 -24.425 522.585
C 674.149 -24.335 525.623
C 676.832 -21.782 526.863
C 680.142 -20.142 528.185
C 681.056 -17.592 530.181
C 682.687 -15.584 532.502
C 684.726 -13.273 533.668
C 687.138 -11.034 534.648
C 689.052 -8.663 536.368
C 690.315 -5.748 536.968
C 691.329 -2.858 539.055
C 693.370 0.090 538.809
C 696.539 2.798 538.702
C 697.502 6.280 537.332
C 698.192 9.368 537.187
C 699.505 12.398 536.511
C 700.271 15.508 535.706
C 701.766 18.334 533.566
C 702.336 20.261 531.219
C 702.840 22.186 528.859
C 703.371 24.955 527.042
C 703.052 28.577 526.005
C 703.434 29.922 522.550
C 704.231 32.499 520.332
C 703.005 34.320 517.816
C 703.251 35.788 514.223
C 702.625 39.019 512.427
C 702.683 41.077 510.060
C 701.748 42.278 507.075
C 700.684 43.242 504.053
C 698.641 45.036 501.830
C 698.336 45.453 498.416
C 698.681 46.636 494.492
C 697.116 46.802 492.016
C 694.884 47.238 488.802
C 693.574 47.759 486.163
C 691.614 47.864 483.062
C 690.531 47.122 480.101
C 688.668 46.272 477.666
C 686.607 44.773 475.599
C 684.870 43.144 473.336
C 682.540 41.331 471.237
C 680.444 39.852 469.097
C 678.608 37.955 467.328
C 677.746 34.334 465.929
C 675.627 32.302 464.292
C 673.786 30.458 462.305
C 673.089 28.078 460.327
C 672.195 24.858 458.410
C 671.583 21.843 458.980
C 670.239 18.651 458.822
C 670.111 15.277 458.767
C 668.646 11.715 458.835
C 667.888 8.502 459.006
C 669.446 4.734 458.822
C 669.080 1.980 459.065
C 668.822 -1.841 460.745
C 668.443 -4.765 461.409
C 668.194 -8.214 461.589
C 668.584 -11.511 462.078
C 668.634 -14.539 463.475
C 667.592 -16.991 465.603
C 667.301 -19.662 467.621
C 666.667 -21.982 469.771
C 666.601 -24.820 471.901
C 665.770 -27.239 474.022
C 665.725 -29.868 475.762
C 666.658 -32.629 477.947
C 665.916 -35.482 479.351
C 667.326 -37.855 481.528
C 668.320 -41.220 482.523
C 668.911 -43.990 484.849
C 668.747 -46.096 486.855
C 665.830 -49.595 487.991
C 665.437 -51.773 490.176
C 664.845 -53.990 492.687
C 664.100 -56.240 495.167
C 663.708 -57.385 498.222
C 663.799 -59.349 500.889
C 663.598 -61.254 503.402
C 663.884 -63.770 506.228
C 664.985 -66.358 508.595
C 665.634 -68.860 511.171
C 666.256 -70.760 514.564
C 666.841 -73.109 517.327
C 667.058 -74.964 520.294
C 666.547 -76.282 523.408
C 666.057 -78.235 525.957
C 667.002 -79.018 529.284
C 667.427 -80.164 532.411
C 667.889 -81.561 535.392
C 668.055 -81.610 538.735
C 668.647 -82.237 541.957
C 668.841 -82.631 545.381
C 669.376 -83.403 548.504
C 670.113 -84.026 551.603
C 671.030 -84.467 554.742
C 672.960 -86.079 557.188
C 675.296 -87.074 559.512
C 677.098 -87.988 562.415
C 678.189 -88.531 565.710
C 680.170 -89.132 567.895
C 682.477 -91.760 569.925
C 684.905 -92.357 572.517
C 687.459 -92.925 575.001
C 689.712 -93.192 577.245
C 692.083 -93.735 579.791
C 694.354 -94.107 582.069
C 697.849 -94.235 582.950
C 701.150 -94.177 582.983
C 704.106 -93.282 583.152
C 707.160 -91.899 583.860
C 710.644 -92.453 585.501
C 714.026 -91.354 585.316
C 717.270 -89.794 585.572
C 720.310 -88.575 585.709
C 723.729 -86.881 585.727
C 726.468 -86.293 585.670
C 729.369 -85.332 584.472
C 732.565 -84.552 583.175
C 734.838 -82.666 580.989
C 736.633 -81.232 579.110
C 738.995 -79.176 577.194
C 740.896 -77.559 575.475
C 742.897 -77.943 571.835
C 744.990 -77.324 568.848
C 745.452 -74.875 566.321
C 747.233 -73.441 563.783
C 748.136 -72.367 561.092
C 748.978 -71.988 557.905
C 748.133 -70.562 554.666
C 749.653 -70.295 551.253
C 750.676 -68.572 548.309
C 750.128 -68.637 544.815
C 751.438 -68.437 541.537
C 749.868 -67.096 538.527
C 749.213 -66.012 535.189
C 749.252 -66.255 532.201
C 749.172 -65.850 528.951
C 747.766 -65.892 525.300
C 745.355 -65.198 522.723
C 744.264 -65.618 519.917
C 742.021 -65.817 517.345
C 740.512 -64.446 514.620
C 737.400 -66.625 512.485
C 735.097 -67.756 509.257
C 731.450 -67.918 508.959
C 728.824 -68.098 507.166
C 725.489 -69.208 506.222
C 723.127 -70.501 504.902
C 720.002 -71.721 503.975
C 716.950 -72.407 504.095
C 713.457 -72.468 503.737
C 710.490 -74.793 502.915
C 707.290 -76.544 501.856
C 704.615 -78.069 503.403
C 702.269 -80.900 504.780
C 699.557 -82.269 505.792
C 696.383 -83.326 506.591
C 693.729 -85.057 507.577
C 691.873 -87.475 508.931
C 689.669 -89.271 510.735
C 687.395 -90.277 512.884
C 684.711 -92.965 514.037
C 681.811 -94.221 515.349
C 681.375 -96.400 518.560
C 680.532 -99.316 521.046
C 679.457 -99.681 524.214
C 677.866 -100.798 527.095
C 677.447 -102.382 529.953
C 677.163 -104.362 532.745
C 676.246 -105.764 535.818
C 676.594 -106.553 538.934
C 675.542 -106.962 542.464
C 676.665 -108.591 545.464
C 677.529 -111.354 548.465
C 679.933 -111.953 551.429
C 681.064 -112.222 554.375
C 682.650 -113.163 557.197
C 684.408 -113.566 559.964
C 687.298 -114.850 562.154
C 690.124 -115.366 563.291
C 692.966 -115.818 564.411
C 695.573 -116.130 566.496
C 697.766 -115.413 569.492
C 701.451 -115.927 569.700
C 704.363 -116.565 571.521
C 707.389 -115.340 572.215
C 711.252 -115.715 572.471
C 714.043 -114.820 574.809
C 716.954 -114.814 575.979
C 720.205 -114.005 575.992
C 723.418 -113.104 575.751
C 726.195 -111.050 576.383
C 729.564 -111.008 575.627
C 733.639 -111.551 575.526
C 736.095 -110.216 574.635
C 739.364 -108.253 573.652
C 742.079 -107.135 573.080
C 745.121 -105.476 571.868
C 747.711 -104.786 570.051
C 749.804 -103.292 568.176
C 751.343 -101.658 565.783
C 753.009 -100.380 563.257
C 754.485 -98.526 560.517
C 756.101 -96.861 558.113
C 757.218 -95.476 555.480
C 757.373 -95.254 551.513
C 758.332 -93.596 548.751
C 759.671 -92.219 546.096
C 760.776 -92.043 543.128
C 761.553 -91.782 539.363
C 760.042 -91.540 536.635
C 759.190 -90.669 533.389
C 758.128 -91.011 530.202
C 756.945 -90.050 526.664
C 755.750 -89.728 523.598
C 754.609 -91.799 520.272
C 753.482 -91.794 517.721
C 750.642 -91.909 514.653
C 749.063 -91.876 512.076
C 747.760 -92.087 508.875
C 746.190 -92.880 506.018
C 743.866 -93.216 503.649
C 741.092 -92.327 501.876
C 738.317 -92.220 499.984
C 735.549 -91.713 498.408
C 732.603 -91.841 496.433
C 729.837 -91.156 494.722
C 727.327 -91.311 492.820
C 724.313 -92.408 491.095
C 722.075 -91.938 488.764
C 719.176 -93.452 487.475
C 715.884 -94.248 486.253
C 713.280 -94.496 483.556
C 711.276 -92.721 479.644
C 708.797 -94.795 478.350
C 706.017 -95.224 475.899
C 704.532 -96.274 473.608
C 702.948 -96.881 470.356
C 701.205 -97.372 467.497
C 698.953 -96.985 464.459
C 697.894 -97.794 461.123
C 696.334 -98.657 458.587
C 694.522 -99.353 455.715
C 691.942 -99.752 453.134
C 690.036 -101.156 451.083
C 687.600 -103.061 449.304
C 685.472 -104.465 446.908
C 682.722 -104.583 444.575
C 680.426 -105.724 442.427
C 678.165 -106.803 440.599
C 674.659 -107.766 439.203
C 670.330 -107.640 437.136
C 667.816 -108.535 434.928
C 665.388 -109.664 432.029
C 663.369 -111.263 429.811
C 660.828 -113.276 428.371
C 659.280 -115.075 426.204
C 657.634 -115.477 423.447
C 656.632 -116.258 420.560
C 655.302 -116.818 417.631
C 654.277 -117.096 414.316
C 653.281 -117.817 410.920
C 652.872 -118.173 407.523
C 652.052 -118.773 404.521
C 652.228 -119.505 400.612
C 653.075 -119.367 397.131
C 654.466 -120.049 394.069
C 654.260 -120.606 390.947
C 654.462 -121.640 387.492
C 654.374 -123.335 384.183
C 653.784 -123.969 381.015
C 653.417 -126.099 377.683
C 654.840 -127.981 374.599
C 654.320 -129.152 371.643
C 654.048 -129.066 368.183
C 653.181 -131.102 365.166
C 653.190 -131.652 361.951
C 652.873 -132.133 359.122
C 652.760 -131.679 355.522
C 652.300 -131.462 352.690
C 650.692 -131.307 349.494
C 648.893 -130.879 346.528
C 647.849 -130.627 343.018
C 646.209 -131.317 339.793
C 645.415 -130.181 336.504
C 644.492 -129.013 333.596
C 643.977 -128.855 330.332
C 644.166 -130.912 326.187
C 642.808 -129.774 323.185
C 641.457 -128.865 319.818
C 639.698 -129.112 316.471
C 638.780 -129.054 312.840
C 636.904 -129.319 310.125
C 635.615 -129.865 307.032
C 634.639 -130.739 303.851
C 634.039 -131.133 300.410
C 633.253 -132.239 297.797
C 631.526 -131.542 294.495
C 630.095 -132.156 291.608
C 627.854 -131.503 289.097
C 626.815 -131.212 286.043
C 624.939 -131.603 282.883
C 622.922 -132.644 279.648
C 621.065 -132.305 276.763
C 619.590 -132.674 273.679
C 617.038 -131.437 271.063
C 615.025 -131.338 268.442
C 612.022 -132.140 266.288
C 610.216 -132.166 263.887
C 608.175 -131.285 261.241
C 605.780 -130.641 259.549
C 602.899 -129.966 257.591
C 600.306 -129.157 255.718
C 597.391 -127.981 253.020
C 595.206 -127.341 250.332
C 593.297 -125.963 247.765
C 590.676 -125.920 245.615
C 588.538 -125.651 242.583
C 586.311 -125.275 239.962
C 584.225 -125.573 237.407
C 582.615 -123.495 234.169
C 580.263 -123.016 231.555
C 578.405 -122.496 228.489
C 576.404 -121.741 225.877
C 574.685 -121.073 223.056
C 572.706 -120.210 220.423
C 570.531 -120.106 217.481
C 568.355 -118.780 215.466
C 566.878 -118.900 212.243
C 565.101 -118.574 209.414
C 563.424 -117.975 206.606
C 561.408 -118.738 204.047
C 559.743 -118.952 201.164
C 557.665 -119.405 198.444
C 556.008 -119.450 195.636
C 554.533 -119.651 192.752
C 553.185 -120.055 189.767
C 552.953 -119.251 186.360
C 553.162 -119.050 182.930
C 552.600 -119.019 179.439
C 551.277 -119.377 176.204
C 551.338 -119.492 173.197
C 551.571 -117.641 169.610
C 551.714 -117.898 166.021
C 552.025 -118.169 162.436
C 552.285 -118.647 159.292
C 552.418 -118.939 155.785
C 552.662 -119.326 152.580
C 554.755 -119.723 149.670
C 557.259 -120.083 147.548
C 559.485 -121.253 145.747
C 561.484 -123.031 143.607
C 563.045 -123.197 140.047
C 565.841 -124.519 138.281
C 568.290 -126.379 136.392
C 570.629 -127.862 134.639
C 573.375 -129.810 132.843
C 575.554 -130.609 131.273
C 578.619 -131.512 130.523
C 581.956 -132.243 129.612
C 585.255 -133.749 130.205
C 587.953 -134.849 130.773
C 591.161 -136.592 131.153
C 593.854 -137.916 131.579
C 597.678 -136.856 132.866
C 601.241 -136.930 133.857
C 603.425 -138.738 135.993
C 606.534 -139.679 137.051
C 609.039 -140.157 138.695
C 611.754 -139.840 140.575
C 613.307 -140.372 143.823
C 616.674 -139.953 145.407
C 619.490 -141.009 147.316
C 621.302 -140.065 150.203
C 624.418 -139.595 151.808
C 625.262 -140.034 155.331
C 626.993 -140.229 158.448
C 628.914 -139.285 160.548
C 630.969 -138.896 163.070
C 632.228 -137.860 166.626
C 632.098 -137.702 170.217
C 633.024 -136.529 172.864
C 632.940 -135.525 176.130
C 633.651 -136.066 179.414
C 632.453 -133.172 182.444
C 632.662 -131.103 186.004
C 630.054 -130.550 188.517
C 629.181 -129.714 191.463
C 627.143 -128.118 194.021
C 626.071 -126.342 196.187
C 624.173 -124.663 198.572
C 621.706 -123.755 200.272
C 619.264 -123.299 202.754
C 617.322 -120.589 204.696
C 615.405 -118.358 207.099
C 612.240 -117.012 207.315
C 609.321 -114.393 207.133
C 606.483 -113.068 207.801
C 603.457 -111.952 208.996
C 600.649 -110.276 209.560
C 598.154 -108.095 209.180
C 595.161 -106.590 208.843
C 591.962 -105.926 208.487
C 588.941 -103.361 208.719
C 585.778 -102.200 209.315
C 583.200 -100.819 206.727
C 580.711 -98.516 204.754
C 577.831 -98.822 203.041
C 574.675 -98.286 201.686
C 572.388 -97.397 199.488
C 570.211 -96.122 197.157
C 567.424 -95.417 195.164
C 565.626 -95.427 192.476
C 562.528 -95.778 190.473
C 561.323 -95.017 187.174
C 559.821 -93.137 183.768
C 559.707 -93.480 179.921
C 558.662 -94.022 176.982
C 557.985 -93.925 173.680
C 557.520 -94.352 170.439
C 558.213 -93.890 166.683
C 559.598 -93.914 163.921
C 561.012 -93.999 161.178
C 561.640 -94.426 157.912
C 561.459 -96.029 154.491
C 564.095 -95.911 151.859
C 565.096 -95.987 148.514
C 567.069 -97.609 146.364
C 569.822 -97.652 143.616
C 570.534 -99.324 140.337
C 572.008 -99.868 137.621
C 574.552 -100.944 135.725
C 577.238 -102.045 134.062
C 579.132 -104.430 132.314
C 582.191 -104.591 130.721
C 585.320 -104.406 128.059
C 587.881 -105.704 127.458
C 591.177 -107.660 126.554
C 593.714 -108.848 125.502
C 596.956 -110.435 124.838
C 600.156 -110.902 124.673
C 603.083 -112.087 125.061
C 605.932 -113.234 126.216
C 608.932 -114.018 127.301
C 611.975 -115.290 128.801
C 614.892 -116.471 129.921
C 617.551 -117.283 131.461
C 620.227 -116.567 134.313
C 622.871 -117.598 136.114
C 625.713 -118.417 137.526
C 628.471 -117.979 139.029
C 631.497 -117.403 141.344
C 632.111 -116.853 144.362
C 633.613 -116.846 147.487
C 634.813 -115.661 150.412
C 636.257 -115.642 153.983
C 637.336 -115.116 157.064
C 638.412 -112.219 159.729
C 639.185 -111.515 162.314
C 638.971 -110.420 166.345
C 639.418 -109.697 169.245
C 640.453 -108.613 172.367
C 641.014 -107.026 175.269
C 640.727 -105.929 178.406
C 639.822 -106.119 181.688
C 638.923 -105.523 184.871
C 637.863 -105.390 187.914
C 636.867 -104.534 191.211
C 635.910 -104.541 194.393
C 635.198 -103.714 197.352
C 633.905 -101.973 200.278
C 633.729 -101.673 203.524
C 632.209 -99.642 205.959
C 629.943 -99.095 208.542
C 629.663 -97.670 212.010
C 628.988 -95.677 214.683
C 628.692 -95.003 218.674
C 627.606 -93.522 221.696
C 626.047 -92.397 224.424
C 624.620 -89.348 227.333
C 623.411 -90.032 230.270
C 620.616 -89.755 232.435
C 618.301 -89.857 234.863
C 616.205 -89.842 237.444
C 613.315 -90.453 239.019
C 610.648 -90.518 241.021
C 607.826 -91.055 242.936
C 605.323 -91.124 245.024
C 602.717 -91.023 246.957
C 599.946 -90.795 248.735
C 597.966 -89.215 251.161
C 595.710 -87.337 252.959
C 593.080 -86.120 254.987
C 590.168 -85.743 256.915
C 587.968 -84.248 258.324
C 586.664 -82.015 261.432
C 583.982 -80.189 262.995
C 581.342 -78.224 264.473
C 578.869 -76.548 265.595
C 576.220 -74.777 267.093
C 573.757 -73.071 268.322
C 572.026 -69.920 268.610
C 570.998 -66.793 268.354
C 569.601 -64.187 267.444
C 567.506 -61.709 266.345
C 565.308 -58.664 267.361
C 564.001 -55.609 266.078
C 562.162 -52.878 264.600
C 560.631 -50.248 263.383
C 558.887 -47.321 261.666
C 557.878 -44.811 260.938
C 557.640 -41.952 259.342
C 557.475 -38.755 257.841
C 557.875 -36.442 255.013
C 558.345 -34.571 252.758
C 558.415 -32.271 249.898
C 558.639 -30.370 247.548
C 561.328 -27.540 246.075
C 563.004 -24.969 244.011
C 563.992 -24.413 240.647
C 565.031 -22.401 238.089
C 566.611 -21.121 235.837
C 568.930 -19.649 233.975
C 571.348 -19.974 231.275
C 573.707 -17.783 229.364
C 575.195 -16.455 226.413
C 578.374 -16.150 224.894
C 580.709 -14.176 223.117
C 583.181 -15.230 220.647
C 585.771 -15.286 218.191
C 588.421 -14.506 217.025
C 591.055 -13.903 215.172
C 594.613 -14.385 213.618
C 597.236 -16.215 211.975
C 600.139 -16.520 211.125
C 603.087 -18.020 210.263
C 605.283 -19.089 207.893
C 608.955 -21.136 209.042
C 612.877 -22.361 208.707
C 614.278 -25.737 208.954
C 616.665 -27.787 208.461
C 618.929 -30.531 209.229
C 621.304 -32.225 209.921
C 623.538 -34.752 210.780
C 624.627 -37.556 211.645
C 625.991 -40.790 211.766
C 628.557 -42.978 213.640
C 631.151 -45.443 214.914
C 631.264 -48.058 217.154
C 631.979 -50.068 220.450
C 632.494 -52.625 222.308
C 633.196 -55.632 223.823
C 633.870 -58.057 225.985
C 634.284 -59.675 228.873
C 634.153 -61.848 231.441
C 633.412 -64.322 233.473
C 634.358 -66.630 236.562
C 634.623 -69.457 238.472
C 632.928 -70.201 241.910
C 632.286 -71.021 245.692
C 630.047 -72.713 247.548
C 628.524 -74.685 249.972
C 626.873 -75.444 252.720
C 625.407 -75.983 255.778
C 623.642 -77.302 258.497
C 621.207 -77.544 260.610
C 618.669 -79.290 262.670
C 616.461 -78.605 265.422
C 614.809 -77.947 269.194
C 611.815 -76.231 270.931
C 609.074 -75.787 272.454
C 606.589 -74.751 274.483
C 603.873 -73.643 275.999
C 601.690 -71.150 277.954
C 600.101 -68.622 278.747
C 598.495 -66.087 279.474
C 596.073 -64.028 280.539
C 592.556 -62.774 281.142
C 591.509 -59.211 281.448
C 589.361 -56.737 282.659
C 587.353 -54.251 281.694
C 586.153 -50.556 281.887
C 582.948 -48.614 281.989
C 581.084 -46.113 282.330
C 579.770 -43.174 281.405
C 578.646 -40.229 280.283
C 576.413 -38.126 278.573
C 576.048 -34.747 277.964
C 575.161 -30.735 278.126
C 574.633 -28.445 276.371
C 573.676 -25.478 273.963
C 572.890 -22.973 272.530
C 572.326 -20.112 270.301
C 572.823 -17.353 268.679
C 573.176 -15.210 266.354
C 574.077 -13.502 263.702
C 575.205 -11.572 261.295
C 576.329 -9.884 258.293
C 577.203 -8.105 255.603
C 578.540 -6.695 253.089
C 581.795 -5.666 251.051
C 583.173 -4.428 248.247
C 584.467 -2.799 245.714
C 586.607 -1.089 244.115
C 589.489 0.479 242.096
C 592.168 -0.372 240.723
C 594.828 -0.596 238.511
C 598.015 -0.799 237.414
C 600.985 -1.289 235.010
C 603.826 -1.775 233.390
C 607.889 -1.688 233.764
C 610.403 -2.169 232.657
C 613.917 -4.138 231.532
C 616.575 -5.049 230.418
C 619.790 -5.504 229.215
C 623.036 -6.182 228.702
C 625.892 -7.780 228.060
C 627.852 -10.183 226.640
C 630.245 -12.407 225.857
C 632.197 -14.776 224.865
C 634.811 -17.099 224.262
C 636.802 -19.469 223.052
C 639.237 -21.388 222.477
C 642.069 -23.648 222.852
C 644.525 -25.328 221.509
C 647.127 -27.499 222.446
C 649.137 -29.807 221.513
C 651.311 -31.990 221.247
C 653.570 -34.441 220.711
C 656.095 -36.388 219.778
C 658.801 -38.911 219.213
C 661.320 -42.433 219.765
C 663.198 -45.660 220.533
C 664.192 -48.723 220.760
C 666.823 -51.148 221.706
C 668.996 -54.130 221.079
C 670.398 -57.160 221.746
C 672.743 -60.177 222.757
C 674.012 -64.132 223.719
C 676.023 -67.956 223.484
C 676.831 -71.495 224.229
C 678.596 -74.543 224.220
C 680.119 -77.580 223.608
C 681.753 -80.173 222.534
C 683.160 -83.318 223.378
C 684.602 -86.344 223.567
C 686.268 -89.220 223.642
C 686.652 -92.498 224.196
C 687.739 -95.592 224.804
C 688.441 -98.947 225.219
C 689.615 -101.952 225.692
C 690.762 -104.903 226.409
C 691.845 -107.866 227.378
C 694.391 -109.989 228.523
C 696.600 -111.930 230.312
C 698.516 -114.526 231.763
C 699.786 -117.616 232.849
C 701.467 -119.474 234.517
C 705.045 -121.129 235.414
C 706.978 -123.321 237.518
C 708.940 -125.388 239.731
C 710.473 -127.263 241.809
C 712.328 -129.418 243.885
C 713.963 -131.324 245.929
C 715.895 -131.663 248.957
C 717.503 -131.193 251.802
C 718.227 -130.910 254.796
C 718.622 -131.147 258.191
C 720.974 -132.238 261.092
C 721.709 -131.541 264.506
C 722.011 -131.300 268.094
C 722.496 -130.973 271.320
C 722.752 -130.472 275.093
C 723.615 -129.999 277.716
C 724.150 -128.373 280.518
C 724.980 -126.605 283.465
C 724.326 -124.100 286.072
C 723.845 -121.969 288.082
C 723.110 -119.717 290.886
C 722.537 -117.729 293.101
C 723.590 -113.826 294.133
C 723.875 -110.556 295.838
C 721.801 -107.989 297.144
C 721.262 -105.209 299.056
C 720.582 -102.413 300.017
C 720.431 -99.135 300.509
C 718.528 -96.062 300.089
C 718.796 -92.458 301.071
C 717.596 -89.393 302.431
C 717.107 -86.023 301.474
C 717.338 -82.583 302.262
C 715.163 -79.847 301.211
C 713.641 -76.648 300.766
C 713.639 -73.689 300.284
C 712.999 -70.489 299.996
C 712.047 -67.095 298.298
C 710.041 -64.914 296.261
C 709.639 -62.307 294.750
C 708.486 -60.106 292.403
C 706.337 -57.643 291.456
C 706.488 -56.005 287.420
C 706.059 -53.166 284.462
C 704.345 -53.426 281.234
C 703.045 -52.054 278.671
C 702.256 -51.627 275.144
C 702.083 -50.682 272.304
C 701.495 -50.241 268.902
C 700.565 -50.824 265.970
C 698.838 -51.002 262.918
C 699.290 -50.640 259.103
C 699.112 -50.080 255.351
C 699.204 -52.015 252.502
C 700.573 -53.733 249.247
C 700.471 -55.146 246.376
C 699.851 -56.418 243.240
C 700.088 -57.796 240.231
C 701.345 -59.417 237.601
C 701.928 -61.534 235.048
C 701.820 -64.004 232.883
C 702.880 -65.551 229.384
C 702.609 -67.289 226.449
C 704.516 -70.529 225.392
C 706.798 -73.114 223.520
C 706.819 -76.408 222.834
C 707.206 -79.498 221.290
C 708.582 -82.386 220.503
C 710.361 -85.188 219.623
C 711.347 -88.364 218.533
C 712.443 -91.391 218.837
C 712.541 -95.039 218.196
C 714.740 -97.834 218.718
C 717.786 -100.668 218.445
C 719.737 -103.232 220.578
C 720.765 -105.971 221.790
C 722.590 -108.519 223.033
C 724.032 -110.986 224.688
C 726.757 -112.711 226.784
C 728.708 -113.404 229.079
C 730.608 -114.078 231.416
C 732.346 -115.743 233.752
C 733.061 -118.371 236.375
C 735.368 -118.015 239.280
C 737.519 -119.371 241.674
C 738.034 -119.598 244.965
C 740.315 -119.263 248.098
C 741.124 -121.149 251.235
C 742.669 -121.862 253.871
C 743.604 -121.381 257.052
C 744.421 -120.653 260.214
C 744.092 -120.857 263.704
C 745.688 -119.597 266.495
C 748.191 -118.877 269.677
C 748.203 -117.622 272.329
C 748.076 -116.154 275.981
C 748.430 -115.176 278.786
C 748.432 -113.515 282.059
C 748.996 -111.325 284.378
C 748.613 -109.155 286.672
C 747.792 -106.556 288.498
C 747.331 -103.806 290.235
C 746.262 -100.873 292.074
C 745.452 -98.252 293.980
C 744.615 -95.479 295.290
C 744.194 -91.535 295.014
C 743.033 -88.660 296.310
C 742.312 -85.832 297.802
C 742.485 -82.730 298.444
C 742.359 -78.892 298.745
C 741.181 -76.425 297.223
C 739.752 -73.347 296.515
C 739.267 -70.358 295.019
C 737.572 -67.042 294.036
C 736.459 -64.193 292.780
C 737.414 -61.080 290.321
C 736.647 -58.729 289.030
C 735.084 -56.130 286.151
C 734.064 -53.823 284.485
C 733.345 -50.857 282.849
C 733.019 -48.271 280.735
C 731.960 -46.284 278.275
C 729.666 -44.953 276.131
C 728.035 -43.506 273.575
C 726.089 -42.369 271.267
C 724.568 -40.866 268.436
C 722.459 -39.596 266.203
C 721.186 -38.097 263.738
C 720.486 -36.851 260.388
C 718.778 -34.888 258.415
C 718.529 -34.054 255.009
C 718.870 -32.381 251.443
C 718.738 -31.010 248.219
C 716.838 -29.509 246.100
C 715.319 -27.776 243.521
C 714.393 -25.929 240.461
C 714.637 -24.052 237.922
C 714.416 -22.860 234.638
C 708.892 -20.098 234.255
C 707.050 -19.372 231.481
C 706.085 -17.635 228.256
C 704.436 -17.823 225.520
C 702.766 -18.840 222.953
C 701.604 -18.897 219.596
C 701.199 -19.561 217.325
C 700.412 -20.902 214.149
C 698.676 -21.280 210.932
C 697.463 -21.835 207.552
C 696.594 -21.453 204.189
C 696.392 -22.310 200.937
C 695.756 -21.939 197.759
C 695.293 -23.222 194.221
C 694.908 -24.377 191.124
C 694.864 -25.430 187.650
C 694.961 -26.364 184.561
C 696.199 -27.806 181.973
C 697.060 -29.266 179.045
C 698.318 -30.455 176.021
C 699.764 -32.015 173.258
C 701.265 -33.121 170.091
C 702.294 -33.219 166.925
C 703.524 -33.883 163.761
C 702.848 -33.695 160.032
C 702.685 -34.832 156.460
C 703.356 -35.284 152.752
C 704.283 -35.315 149.584
C 704.192 -36.137 145.778
C 704.945 -35.398 142.153
C 705.339 -35.775 138.998
C 705.968 -34.962 135.774
C 705.967 -33.573 132.356
C 706.691 -32.413 129.225
C 706.889 -31.914 126.712
C 707.593 -31.475 123.607
C 707.894 -30.904 120.520
C 708.598 -30.426 117.310
C 708.749 -30.866 113.310
C 710.030 -31.127 110.312
C 711.020 -30.263 106.749
C 712.140 -28.628 103.641
C 713.733 -28.322 100.312
C 715.367 -28.258 97.401
C 716.811 -28.440 94.262
C 718.099 -27.509 91.036
C 718.313 -26.074 87.826
C 718.701 -25.534 84.451
C 718.629 -25.362 81.236
C 718.591 -24.852 77.930
C 719.322 -24.047 74.698
C 719.509 -23.362 71.668
C 719.542 -23.278 68.121
C 720.846 -22.991 65.007
C 720.723 -22.063 61.736
C 722.041 -21.270 58.596
C 723.529 -20.663 55.375
C 726.503 -20.965 52.602
C 726.714 -19.906 49.569
C 727.937 -18.624 46.582
C 728.150 -19.214 43.023
C 729.097 -17.544 39.537
C 729.454 -17.978 36.431
C 730.552 -15.842 33.338
C 731.854 -14.344 30.989
C 732.511 -14.282 26.647
C 733.808 -13.464 23.639
C 735.719 -14.343 21.168
C 737.703 -13.158 18.548
C 740.762 -12.432 16.089
C 742.654 -12.899 13.772
C 744.544 -12.951 10.527
C 745.953 -12.810 8.080
C 747.614 -11.931 5.261
C 749.593 -10.882 2.509
C 751.412 -10.543 -0.655
C 753.356 -10.507 -2.965
C 756.179 -9.597 -4.714
C 757.555 -8.234 -7.206
C 759.117 -6.638 -9.798
C 760.315 -4.242 -12.924
C 763.137 -1.385 -14.775
C 764.027 1.154 -17.445
C 765.306 2.290 -20.450
C 767.193 3.832 -23.278
C 768.028 5.320 -25.792
C 769.245 7.263 -28.819
C 769.692 9.186 -32.494
C 770.798 11.887 -34.138
C 772.593 15.617 -35.330
C 772.506 17.056 -38.525
C 771.490 18.926 -41.666
C 771.792 20.883 -44.407
C 772.898 22.446 -47.453
C 773.200 24.277 -50.295
C 773.964 25.763 -53.266
C 774.212 28.258 -56.085
C 774.283 30.882 -57.439
C 774.291 32.716 -59.407
C 774.532 34.963 -61.786
C 776.771 37.748 -63.682
C 778.130 40.461 -66.290
C 779.300 43.165 -68.700
C 778.585 46.052 -70.172
C 779.910 48.379 -72.699
C 781.441 50.888 -75.209
C 781.450 53.388 -77.563
C 782.688 55.951 -79.913
C 782.834 58.763 -82.322
C 782.963 61.331 -84.463
C 783.480 63.930 -86.578
C 783.838 67.438 -88.164
C 784.052 71.373 -88.697
C 784.983 73.297 -91.645
C 785.485 76.166 -93.261
C 787.142 78.975 -94.903
C 787.815 81.652 -97.013
C 788.505 84.319 -98.985
C 789.383 87.572 -100.543
C 791.059 89.452 -102.371
C 790.571 93.174 -104.321
C 792.295 95.626 -105.560
C 793.885 98.409 -106.939
C 796.193 100.771 -109.193
C 797.683 103.606 -110.127
C 800.539 105.723 -111.197
C 802.579 107.891 -112.647
C 804.614 109.927 -113.853
C 808.057 112.408 -114.570
C 810.841 114.607 -115.539
C 813.243 116.783 -116.484
C 815.716 118.798 -117.403
C 817.306 121.559 -117.547
C 818.677 123.417 -120.333
C 820.531 125.373 -122.016
C 822.425 127.277 -123.533
C 824.257 129.847 -125.265
C 826.226 132.028 -126.119
C 828.572 134.572 -128.159
C 830.309 137.862 -129.106
C 831.401 141.516 -130.013
C 833.203 143.970 -131.474
C 834.224 146.719 -133.328
C 836.262 149.099 -134.187
C 837.225 151.365 -136.740
C 838.521 153.741 -138.725
C 840.062 155.972 -140.649
C 840.260 158.685 -142.600
C 841.049 161.056 -144.809
C 841.596 163.818 -146.808
C 842.522 166.136 -148.906
C 843.308 168.326 -151.170
C 843.921 170.454 -153.616
C 845.716 171.434 -156.466
C 846.907 172.098 -159.626
C 848.020 173.540 -162.658
C 848.748 175.702 -165.329
C 849.525 176.449 -168.140
C 852.332 176.862 -171.020
C 853.142 177.706 -174.426
C 853.922 178.392 -177.882
C 854.379 179.044 -180.972
C 855.131 179.881 -184.308
C 855.695 180.551 -187.425
C 856.009 179.385 -190.824
C 856.091 177.616 -193.611
C 855.330 176.160 -196.232
C 854.110 175.109 -199.256
C 854.880 174.581 -203.032
C 853.918 172.598 -205.830
C 852.508 171.067 -208.778
C 851.426 169.542 -211.471
C 849.880 167.718 -214.444
C 849.408 166.186 -216.742
C 848.520 163.614 -218.578
C 847.821 160.796 -220.597
C 845.942 157.749 -221.426
C 844.505 155.215 -221.993
C 842.472 152.348 -223.052
C 840.865 149.892 -223.806
C 841.178 145.744 -223.484
C 840.521 142.108 -223.651
C 837.988 139.768 -222.811
C 836.523 136.688 -223.008
C 835.375 133.953 -222.367
C 834.896 130.827 -221.365
C 833.299 128.588 -218.982
C 832.952 124.902 -218.418
C 831.149 121.898 -217.777
C 831.042 119.265 -215.417
C 830.757 115.804 -214.747
C 829.225 114.152 -211.876
C 827.972 111.723 -209.579
C 828.089 109.193 -207.975
C 827.543 106.515 -206.167
C 827.370 104.219 -203.004
C 826.465 103.378 -199.627
C 826.719 101.614 -197.165
C 826.712 100.675 -193.878
C 825.164 99.229 -191.214
C 827.116 99.105 -187.320
C 828.011 97.637 -183.572
C 828.005 99.371 -180.345
C 827.997 99.295 -177.161
C 828.924 100.304 -173.789
C 830.058 100.467 -171.019
C 831.104 101.375 -167.825
C 831.665 103.129 -165.294
C 831.563 104.729 -162.170
C 833.723 105.626 -159.102
C 835.291 106.457 -155.743
C 836.765 109.191 -154.253
C 839.551 111.588 -152.869
C 840.846 113.896 -151.066
C 841.801 116.280 -148.779
C 843.458 118.530 -146.989
C 845.851 120.646 -146.028
C 847.628 123.335 -145.055
C 848.627 126.363 -144.258
C 851.246 128.757 -142.478
C 852.434 131.421 -140.688
C 854.727 134.324 -141.938
C 857.708 136.830 -142.410
C 858.162 140.068 -143.207
C 859.332 143.336 -143.373
C 861.018 145.941 -144.481
C 863.101 148.412 -145.643
C 864.592 151.470 -146.461
C 865.528 153.884 -148.398
C 866.042 157.412 -149.409
C 867.844 159.296 -151.882
C 870.767 161.308 -154.074
C 871.592 162.477 -157.662
C 872.035 164.329 -160.193
C 873.162 165.820 -162.999
C 873.756 167.178 -165.950
C 875.253 167.425 -169.485
C 875.937 166.833 -172.439
C 876.555 166.219 -175.401
C 877.066 166.545 -178.699
C 876.571 167.873 -182.205
C 877.249 166.034 -185.375
C 878.086 165.968 -188.765
C 877.021 164.918 -191.750
C 877.569 163.025 -195.102
C 876.894 163.478 -198.762
C 877.061 162.874 -201.836
C 876.392 161.126 -204.614
C 875.618 159.185 -207.228
C 873.712 158.230 -210.018
C 873.781 155.762 -212.432
C 874.491 153.452 -215.760
C 873.224 151.384 -217.411
C 871.361 148.805 -219.731
C 870.335 146.861 -221.761
C 868.757 144.210 -223.749
C 868.099 141.284 -224.972
C 866.617 138.592 -225.795
C 864.949 135.768 -225.881
C 863.636 132.759 -225.980
C 861.731 129.680 -225.838
C 860.035 126.805 -225.985
C 858.587 124.006 -225.572
C 858.203 120.598 -223.561
C 856.471 117.781 -222.962
C 855.040 114.842 -222.723
C 854.784 111.754 -222.047
C 854.396 108.176 -220.670
C 853.974 106.714 -217.937
C 852.930 104.467 -215.512
C 853.090 102.367 -212.872
C 851.930 100.057 -210.017
C 851.428 98.140 -207.370
C 853.305 95.946 -204.487
C 853.143 94.420 -202.158
C 853.007 93.391 -198.107
C 852.798 92.090 -195.387
C 852.817 90.112 -192.544
C 853.420 88.560 -189.631
C 853.556 87.834 -186.379
C 852.475 87.869 -183.144
C 852.171 87.795 -179.799
C 851.481 87.986 -176.654
C 851.399 87.932 -173.106
C 850.526 88.012 -169.901
C 850.493 87.781 -166.756
C 851.387 87.962 -163.230
C 850.724 87.231 -160.117
C 852.057 87.709 -156.900
C 852.112 88.908 -153.657
C 852.409 89.632 -150.334
C 851.878 89.509 -146.303
C 850.698 89.129 -142.908
C 850.067 89.638 -139.075
C 850.070 90.031 -135.655
C 848.760 89.702 -132.005
C 848.514 90.120 -128.753
C 848.698 90.227 -125.297
C 847.806 89.500 -121.714
C 847.454 89.588 -118.222
C 847.857 89.783 -114.852
C 847.996 89.226 -111.916
C 847.729 88.972 -108.029
C 847.568 89.248 -104.761
C 847.476 89.673 -101.494
C 850.427 87.562 -98.417
C 850.204 86.234 -95.448
C 850.318 85.021 -92.381
C 849.879 83.412 -89.928
C 850.040 81.472 -86.496
C 849.684 80.806 -83.454
C 849.870 81.233 -79.470
C 849.098 81.417 -76.417
C 848.104 81.280 -73.429
C 846.416 81.034 -70.963
C 844.197 80.555 -67.937
C 843.189 80.744 -65.266
C 842.324 81.551 -61.826
C 840.817 80.792 -58.674
C 840.692 78.092 -55.792
C 840.522 76.944 -52.728
C 838.795 76.331 -49.778
C 837.290 75.393 -47.269
C 836.613 75.177 -44.232
C 835.168 74.051 -41.647
C 833.991 72.730 -38.642
C 832.232 70.856 -36.358
C 831.602 69.757 -33.393
C 830.169 67.593 -30.649
C 828.632 66.168 -27.675
C 827.034 65.615 -25.358
C 825.965 64.985 -21.971
C 825.026 64.377 -18.874
C 823.702 63.863 -15.688
C 822.436 61.881 -12.883
C 822.484 60.484 -10.120
C 822.768 59.360 -6.917
C 823.107 58.817 -3.370
C 822.413 56.833 -0.774
C 822.502 55.265 1.857
C 822.828 54.014 5.305
C 822.032 52.195 8.066
C 821.606 50.569 10.872
C 821.154 51.488 14.598
C 820.490 51.230 18.546
C 821.474 51.120 22.096
C 822.959 50.804 25.401
C 823.499 52.093 28.726
C 823.292 51.979 31.667
C 824.160 50.757 35.121
C 824.066 49.962 37.788
C 825.360 50.073 41.155
C 825.438 48.040 44.238
C 826.829 47.688 47.202
C 827.586 47.033 49.853
C 828.602 46.069 53.465
C 828.547 44.832 56.835
C 829.552 44.533 60.406
C 830.843 43.810 63.264
C 831.777 44.237 66.475
C 833.026 44.712 68.509
C 835.819 45.205 71.156
C 836.792 45.157 74.549
C 837.603 45.907 78.113
C 838.465 46.443 81.457
C 839.189 46.169 85.047
C 839.446 46.923 88.326
C 838.385 46.560 91.640
C 837.659 46.906 95.418
C 837.145 47.662 98.781
C 840.226 47.355 102.251
C 840.601 47.738 105.458
C 840.485 48.149 109.122
C 841.670 48.672 112.857
C 842.012 48.823 116.213
C 842.412 48.694 119.450
C 843.260 48.930 122.668
C 843.792 47.679 126.499
C 844.392 48.126 130.102
C 845.119 48.661 133.530
C 846.840 48.969 136.902
C 847.322 49.356 139.908
C 848.478 50.201 143.918
C 849.249 49.334 146.927
C 850.148 50.076 150.122
C 851.036 51.385 153.108
C 852.132 51.511 156.289
C 852.497 50.179 160.258
C 852.729 49.581 163.318
C 853.087 49.971 166.800
C 853.839 49.412 170.328
C 853.891 48.037 173.577
C 854.747 46.807 176.603
C 855.112 45.170 179.920
C 855.608 43.911 183.009
C 854.638 42.424 186.401
C 854.212 41.125 189.136
C 853.824 38.970 191.875
C 854.910 36.473 194.560
C 853.495 35.085 198.159
C 853.109 33.132 200.189
C 853.541 30.153 201.883
C 855.314 27.180 203.218
C 857.644 24.263 204.499
C 859.204 22.379 206.497
C 860.869 19.273 208.152
C 862.395 16.674 209.911
C 863.391 14.518 211.811
C 864.109 13.502 215.095
C 864.918 11.120 217.359
C 863.190 9.257 220.235
C 864.151 7.256 223.192
C 864.873 5.377 226.135
C 865.739 2.595 228.174
C 866.677 -0.129 230.318
C 866.888 -2.545 232.219
C 868.527 -5.072 233.938
C 869.756 -8.069 235.118
C 870.839 -11.010 235.819
C 872.011 -14.434 237.017
C 872.716 -17.439 238.390
C 872.842 -21.028 239.173
C 872.993 -23.874 240.869
N -47.497 -17.623 44.783
N 218.452 271.361 125.325
N 376.997 -211.721 249.682
N 430.503 -134.268 142.650
N 647.829 -217.490 448.795
N 546.952 -209.511 498.280
N 579.477 -298.096 402.356
N 673.279 14.338 501.918
N 717.014 -90.251 543.691
N 594.859 -115.936 167.041
N 598.284 -43.276 245.698
N 719.036 -89.946 262.157
N 851.168 136.075 -185.798
