# Supplementary material for: Impact of DNA methylation on 3D genome structure
Source: Nat Commun. 2021 May 28;12:3243. doi: 10.1038/s41467-021-23142-8 (PMC8163762; doi:10.1038/s41467-021-23142-8)
Supplement: Supplementary file 7 — Supplementary Software 2 [file 41467_2021_23142_MOESM7_ESM.zip › Supplementary_Software2/src/ini_str/stif_avg_flex.dat]

1.4477 -0.0162 -0.0038 -0.0754  0.0011 -0.0001
-0.0162  3.0852  1.7242 -0.0006 -0.0143 -0.1209
-0.0038  1.7242 10.0432  0.0002 -0.0193 -0.2033
-0.0754 -0.0006  0.0002  0.0432  0.0000  0.0001
0.0011 -0.0143 -0.0193  0.0000  0.0231  0.0087
-0.0001 -0.1209 -0.2033  0.0001  0.0087  0.0351
0 0 3.37 0 0 35.9

1.4477 -0.0162 -0.0038 -0.0754  0.0011 -0.0001
-0.0162  3.0852  1.7242 -0.0006 -0.0143 -0.1209
-0.0038  1.7242 10.0432  0.0002 -0.0193 -0.2033
-0.0754 -0.0006  0.0002  0.0432  0.0000  0.0001
0.0011 -0.0143 -0.0193  0.0000  0.0231  0.0087
-0.0001 -0.1209 -0.2033  0.0001  0.0087  0.0351
0 0 3.37 0 0 35.9

1.4477 -0.0162 -0.0038 -0.0754  0.0011 -0.0001
-0.0162  3.0852  1.7242 -0.0006 -0.0143 -0.1209
-0.0038  1.7242 10.0432  0.0002 -0.0193 -0.2033
-0.0754 -0.0006  0.0002  0.0432  0.0000  0.0001
0.0011 -0.0143 -0.0193  0.0000  0.0231  0.0087
-0.0001 -0.1209 -0.2033  0.0001  0.0087  0.0351
0 0 3.37 0 0 35.9

1.4477 -0.0162 -0.0038 -0.0754  0.0011 -0.0001
-0.0162  3.0852  1.7242 -0.0006 -0.0143 -0.1209
-0.0038  1.7242 10.0432  0.0002 -0.0193 -0.2033
-0.0754 -0.0006  0.0002  0.0432  0.0000  0.0001
0.0011 -0.0143 -0.0193  0.0000  0.0231  0.0087
-0.0001 -0.1209 -0.2033  0.0001  0.0087  0.0351
0 0 3.37 0 0 35.9

1.4477 -0.0162 -0.0038 -0.0754  0.0011 -0.0001
-0.0162  3.0852  1.7242 -0.0006 -0.0143 -0.1209
-0.0038  1.7242 10.0432  0.0002 -0.0193 -0.2033
-0.0754 -0.0006  0.0002  0.0432  0.0000  0.0001
0.0011 -0.0143 -0.0193  0.0000  0.0231  0.0087
-0.0001 -0.1209 -0.2033  0.0001  0.0087  0.0351
0 0 3.37 0 0 35.9

1.4477 -0.0162 -0.0038 -0.0754  0.0011 -0.0001
-0.0162  3.0852  1.7242 -0.0006 -0.0143 -0.1209
-0.0038  1.7242 10.0432  0.0002 -0.0193 -0.2033
-0.0754 -0.0006  0.0002  0.0432  0.0000  0.0001
0.0011 -0.0143 -0.0193  0.0000  0.0231  0.0087
-0.0001 -0.1209 -0.2033  0.0001  0.0087  0.0351
0 0 3.37 0 0 35.9

1.4477 -0.0162 -0.0038 -0.0754  0.0011 -0.0001
-0.0162  3.0852  1.7242 -0.0006 -0.0143 -0.1209
-0.0038  1.7242 10.0432  0.0002 -0.0193 -0.2033
-0.0754 -0.0006  0.0002  0.0432  0.0000  0.0001
0.0011 -0.0143 -0.0193  0.0000  0.0231  0.0087
-0.0001 -0.1209 -0.2033  0.0001  0.0087  0.0351
0 0 3.37 0 0 35.9

1.4477 -0.0162 -0.0038 -0.0754  0.0011 -0.0001
-0.0162  3.0852  1.7242 -0.0006 -0.0143 -0.1209
-0.0038  1.7242 10.0432  0.0002 -0.0193 -0.2033
-0.0754 -0.0006  0.0002  0.0432  0.0000  0.0001
0.0011 -0.0143 -0.0193  0.0000  0.0231  0.0087
-0.0001 -0.1209 -0.2033  0.0001  0.0087  0.0351
0 0 3.37 0 0 35.9

1.4477 -0.0162 -0.0038 -0.0754  0.0011 -0.0001
-0.0162  3.0852  1.7242 -0.0006 -0.0143 -0.1209
-0.0038  1.7242 10.0432  0.0002 -0.0193 -0.2033
-0.0754 -0.0006  0.0002  0.0432  0.0000  0.0001
0.0011 -0.0143 -0.0193  0.0000  0.0231  0.0087
-0.0001 -0.1209 -0.2033  0.0001  0.0087  0.0351
0 0 3.37 0 0 35.9

1.4477 -0.0162 -0.0038 -0.0754  0.0011 -0.0001
-0.0162  3.0852  1.7242 -0.0006 -0.0143 -0.1209
-0.0038  1.7242 10.0432  0.0002 -0.0193 -0.2033
-0.0754 -0.0006  0.0002  0.0432  0.0000  0.0001
0.0011 -0.0143 -0.0193  0.0000  0.0231  0.0087
-0.0001 -0.1209 -0.2033  0.0001  0.0087  0.0351
0 0 3.37 0 0 35.9

1.4477 -0.0162 -0.0038 -0.0754  0.0011 -0.0001
-0.0162  3.0852  1.7242 -0.0006 -0.0143 -0.1209
-0.0038  1.7242 10.0432  0.0002 -0.0193 -0.2033
-0.0754 -0.0006  0.0002  0.0432  0.0000  0.0001
0.0011 -0.0143 -0.0193  0.0000  0.0231  0.0087
-0.0001 -0.1209 -0.2033  0.0001  0.0087  0.0351
0 0 3.37 0 0 35.9

1.4477 -0.0162 -0.0038 -0.0754  0.0011 -0.0001
-0.0162  3.0852  1.7242 -0.0006 -0.0143 -0.1209
-0.0038  1.7242 10.0432  0.0002 -0.0193 -0.2033
-0.0754 -0.0006  0.0002  0.0432  0.0000  0.0001
0.0011 -0.0143 -0.0193  0.0000  0.0231  0.0087
-0.0001 -0.1209 -0.2033  0.0001  0.0087  0.0351
0 0 3.37 0 0 35.9

1.4477 -0.0162 -0.0038 -0.0754  0.0011 -0.0001
-0.0162  3.0852  1.7242 -0.0006 -0.0143 -0.1209
-0.0038  1.7242 10.0432  0.0002 -0.0193 -0.2033
-0.0754 -0.0006  0.0002  0.0432  0.0000  0.0001
0.0011 -0.0143 -0.0193  0.0000  0.0231  0.0087
-0.0001 -0.1209 -0.2033  0.0001  0.0087  0.0351
0 0 3.37 0 0 35.9

1.4477 -0.0162 -0.0038 -0.0754  0.0011 -0.0001
-0.0162  3.0852  1.7242 -0.0006 -0.0143 -0.1209
-0.0038  1.7242 10.0432  0.0002 -0.0193 -0.2033
-0.0754 -0.0006  0.0002  0.0432  0.0000  0.0001
0.0011 -0.0143 -0.0193  0.0000  0.0231  0.0087
-0.0001 -0.1209 -0.2033  0.0001  0.0087  0.0351
0 0 3.37 0 0 35.9

1.4477 -0.0162 -0.0038 -0.0754  0.0011 -0.0001
-0.0162  3.0852  1.7242 -0.0006 -0.0143 -0.1209
-0.0038  1.7242 10.0432  0.0002 -0.0193 -0.2033
-0.0754 -0.0006  0.0002  0.0432  0.0000  0.0001
0.0011 -0.0143 -0.0193  0.0000  0.0231  0.0087
-0.0001 -0.1209 -0.2033  0.0001  0.0087  0.0351
0 0 3.37 0 0 35.9

1.4477 -0.0162 -0.0038 -0.0754  0.0011 -0.0001
-0.0162  3.0852  1.7242 -0.0006 -0.0143 -0.1209
-0.0038  1.7242 10.0432  0.0002 -0.0193 -0.2033
-0.0754 -0.0006  0.0002  0.0432  0.0000  0.0001
0.0011 -0.0143 -0.0193  0.0000  0.0231  0.0087
-0.0001 -0.1209 -0.2033  0.0001  0.0087  0.0351
0 0 3.37 0 0 35.9

1.4477 -0.0162 -0.0038 -0.0754  0.0011 -0.0001
-0.0162  3.0852  1.7242 -0.0006 -0.0143 -0.1209
-0.0038  1.7242 10.0432  0.0002 -0.0193 -0.2033
-0.0754 -0.0006  0.0002  0.0432  0.0000  0.0001
0.0011 -0.0143 -0.0193  0.0000  0.0231  0.0087
-0.0001 -0.1209 -0.2033  0.0001  0.0087  0.0351
0 0 3.37 0 0 35.9

1.4477 -0.0162 -0.0038 -0.0754  0.0011 -0.0001
-0.0162  3.0852  1.7242 -0.0006 -0.0143 -0.1209
-0.0038  1.7242 10.0432  0.0002 -0.0193 -0.2033
-0.0754 -0.0006  0.0002  0.0432  0.0000  0.0001
0.0011 -0.0143 -0.0193  0.0000  0.0231  0.0087
-0.0001 -0.1209 -0.2033  0.0001  0.0087  0.0351
0 0 3.37 0 0 35.9

1.4477 -0.0162 -0.0038 -0.0754  0.0011 -0.0001
-0.0162  3.0852  1.7242 -0.0006 -0.0143 -0.1209
-0.0038  1.7242 10.0432  0.0002 -0.0193 -0.2033
-0.0754 -0.0006  0.0002  0.0432  0.0000  0.0001
0.0011 -0.0143 -0.0193  0.0000  0.0231  0.0087
-0.0001 -0.1209 -0.2033  0.0001  0.0087  0.0351
0 0 3.37 0 0 35.9

1.4477 -0.0162 -0.0038 -0.0754  0.0011 -0.0001
-0.0162  3.0852  1.7242 -0.0006 -0.0143 -0.1209
-0.0038  1.7242 10.0432  0.0002 -0.0193 -0.2033
-0.0754 -0.0006  0.0002  0.0432  0.0000  0.0001
0.0011 -0.0143 -0.0193  0.0000  0.0231  0.0087
-0.0001 -0.1209 -0.2033  0.0001  0.0087  0.0351
0 0 3.37 0 0 35.9

1.4477 -0.0162 -0.0038 -0.0754  0.0011 -0.0001
-0.0162  3.0852  1.7242 -0.0006 -0.0143 -0.1209
-0.0038  1.7242 10.0432  0.0002 -0.0193 -0.2033
-0.0754 -0.0006  0.0002  0.0432  0.0000  0.0001
0.0011 -0.0143 -0.0193  0.0000  0.0231  0.0087
-0.0001 -0.1209 -0.2033  0.0001  0.0087  0.0351
0 0 3.37 0 0 35.9

1.4477 -0.0162 -0.0038 -0.0754  0.0011 -0.0001
-0.0162  3.0852  1.7242 -0.0006 -0.0143 -0.1209
-0.0038  1.7242 10.0432  0.0002 -0.0193 -0.2033
-0.0754 -0.0006  0.0002  0.0432  0.0000  0.0001
0.0011 -0.0143 -0.0193  0.0000  0.0231  0.0087
-0.0001 -0.1209 -0.2033  0.0001  0.0087  0.0351
0 0 3.37 0 0 35.9

1.4477 -0.0162 -0.0038 -0.0754  0.0011 -0.0001
-0.0162  3.0852  1.7242 -0.0006 -0.0143 -0.1209
-0.0038  1.7242 10.0432  0.0002 -0.0193 -0.2033
-0.0754 -0.0006  0.0002  0.0432  0.0000  0.0001
0.0011 -0.0143 -0.0193  0.0000  0.0231  0.0087
-0.0001 -0.1209 -0.2033  0.0001  0.0087  0.0351
0 0 3.37 0 0 35.9

1.4477 -0.0162 -0.0038 -0.0754  0.0011 -0.0001
-0.0162  3.0852  1.7242 -0.0006 -0.0143 -0.1209
-0.0038  1.7242 10.0432  0.0002 -0.0193 -0.2033
-0.0754 -0.0006  0.0002  0.0432  0.0000  0.0001
0.0011 -0.0143 -0.0193  0.0000  0.0231  0.0087
-0.0001 -0.1209 -0.2033  0.0001  0.0087  0.0351
0 0 3.37 0 0 35.9

1.4477 -0.0162 -0.0038 -0.0754  0.0011 -0.0001
-0.0162  3.0852  1.7242 -0.0006 -0.0143 -0.1209
-0.0038  1.7242 10.0432  0.0002 -0.0193 -0.2033
-0.0754 -0.0006  0.0002  0.0432  0.0000  0.0001
0.0011 -0.0143 -0.0193  0.0000  0.0231  0.0087
-0.0001 -0.1209 -0.2033  0.0001  0.0087  0.0351
0 0 3.37 0 0 35.9

1.4477 -0.0162 -0.0038 -0.0754  0.0011 -0.0001
-0.0162  3.0852  1.7242 -0.0006 -0.0143 -0.1209
-0.0038  1.7242 10.0432  0.0002 -0.0193 -0.2033
-0.0754 -0.0006  0.0002  0.0432  0.0000  0.0001
0.0011 -0.0143 -0.0193  0.0000  0.0231  0.0087
-0.0001 -0.1209 -0.2033  0.0001  0.0087  0.0351
0 0 3.37 0 0 35.9

1.4477 -0.0162 -0.0038 -0.0754  0.0011 -0.0001
-0.0162  3.0852  1.7242 -0.0006 -0.0143 -0.1209
-0.0038  1.7242 10.0432  0.0002 -0.0193 -0.2033
-0.0754 -0.0006  0.0002  0.0432  0.0000  0.0001
0.0011 -0.0143 -0.0193  0.0000  0.0231  0.0087
-0.0001 -0.1209 -0.2033  0.0001  0.0087  0.0351
0 0 3.37 0 0 35.9

1.4477 -0.0162 -0.0038 -0.0754  0.0011 -0.0001
-0.0162  3.0852  1.7242 -0.0006 -0.0143 -0.1209
-0.0038  1.7242 10.0432  0.0002 -0.0193 -0.2033
-0.0754 -0.0006  0.0002  0.0432  0.0000  0.0001
0.0011 -0.0143 -0.0193  0.0000  0.0231  0.0087
-0.0001 -0.1209 -0.2033  0.0001  0.0087  0.0351
0 0 3.37 0 0 35.9

1.4477 -0.0162 -0.0038 -0.0754  0.0011 -0.0001
-0.0162  3.0852  1.7242 -0.0006 -0.0143 -0.1209
-0.0038  1.7242 10.0432  0.0002 -0.0193 -0.2033
-0.0754 -0.0006  0.0002  0.0432  0.0000  0.0001
0.0011 -0.0143 -0.0193  0.0000  0.0231  0.0087
-0.0001 -0.1209 -0.2033  0.0001  0.0087  0.0351
0 0 3.37 0 0 35.9

1.4477 -0.0162 -0.0038 -0.0754  0.0011 -0.0001
-0.0162  3.0852  1.7242 -0.0006 -0.0143 -0.1209
-0.0038  1.7242 10.0432  0.0002 -0.0193 -0.2033
-0.0754 -0.0006  0.0002  0.0432  0.0000  0.0001
0.0011 -0.0143 -0.0193  0.0000  0.0231  0.0087
-0.0001 -0.1209 -0.2033  0.0001  0.0087  0.0351
0 0 3.37 0 0 35.9

1.4477 -0.0162 -0.0038 -0.0754  0.0011 -0.0001
-0.0162  3.0852  1.7242 -0.0006 -0.0143 -0.1209
-0.0038  1.7242 10.0432  0.0002 -0.0193 -0.2033
-0.0754 -0.0006  0.0002  0.0432  0.0000  0.0001
0.0011 -0.0143 -0.0193  0.0000  0.0231  0.0087
-0.0001 -0.1209 -0.2033  0.0001  0.0087  0.0351
0 0 3.37 0 0 35.9

1.4477 -0.0162 -0.0038 -0.0754  0.0011 -0.0001
-0.0162  3.0852  1.7242 -0.0006 -0.0143 -0.1209
-0.0038  1.7242 10.0432  0.0002 -0.0193 -0.2033
-0.0754 -0.0006  0.0002  0.0432  0.0000  0.0001
0.0011 -0.0143 -0.0193  0.0000  0.0231  0.0087
-0.0001 -0.1209 -0.2033  0.0001  0.0087  0.0351
0 0 3.37 0 0 35.9

1.4477 -0.0162 -0.0038 -0.0754  0.0011 -0.0001
-0.0162  3.0852  1.7242 -0.0006 -0.0143 -0.1209
-0.0038  1.7242 10.0432  0.0002 -0.0193 -0.2033
-0.0754 -0.0006  0.0002  0.0432  0.0000  0.0001
0.0011 -0.0143 -0.0193  0.0000  0.0231  0.0087
-0.0001 -0.1209 -0.2033  0.0001  0.0087  0.0351
0 0 3.37 0 0 35.9

1.4477 -0.0162 -0.0038 -0.0754  0.0011 -0.0001
-0.0162  3.0852  1.7242 -0.0006 -0.0143 -0.1209
-0.0038  1.7242 10.0432  0.0002 -0.0193 -0.2033
-0.0754 -0.0006  0.0002  0.0432  0.0000  0.0001
0.0011 -0.0143 -0.0193  0.0000  0.0231  0.0087
-0.0001 -0.1209 -0.2033  0.0001  0.0087  0.0351
0 0 3.37 0 0 35.9

1.4477 -0.0162 -0.0038 -0.0754  0.0011 -0.0001
-0.0162  3.0852  1.7242 -0.0006 -0.0143 -0.1209
-0.0038  1.7242 10.0432  0.0002 -0.0193 -0.2033
-0.0754 -0.0006  0.0002  0.0432  0.0000  0.0001
0.0011 -0.0143 -0.0193  0.0000  0.0231  0.0087
-0.0001 -0.1209 -0.2033  0.0001  0.0087  0.0351
0 0 3.37 0 0 35.9

1.4477 -0.0162 -0.0038 -0.0754  0.0011 -0.0001
-0.0162  3.0852  1.7242 -0.0006 -0.0143 -0.1209
-0.0038  1.7242 10.0432  0.0002 -0.0193 -0.2033
-0.0754 -0.0006  0.0002  0.0432  0.0000  0.0001
0.0011 -0.0143 -0.0193  0.0000  0.0231  0.0087
-0.0001 -0.1209 -0.2033  0.0001  0.0087  0.0351
0 0 3.37 0 0 35.9

1.4477 -0.0162 -0.0038 -0.0754  0.0011 -0.0001
-0.0162  3.0852  1.7242 -0.0006 -0.0143 -0.1209
-0.0038  1.7242 10.0432  0.0002 -0.0193 -0.2033
-0.0754 -0.0006  0.0002  0.0432  0.0000  0.0001
0.0011 -0.0143 -0.0193  0.0000  0.0231  0.0087
-0.0001 -0.1209 -0.2033  0.0001  0.0087  0.0351
0 0 3.37 0 0 35.9

1.4477 -0.0162 -0.0038 -0.0754  0.0011 -0.0001
-0.0162  3.0852  1.7242 -0.0006 -0.0143 -0.1209
-0.0038  1.7242 10.0432  0.0002 -0.0193 -0.2033
-0.0754 -0.0006  0.0002  0.0432  0.0000  0.0001
0.0011 -0.0143 -0.0193  0.0000  0.0231  0.0087
-0.0001 -0.1209 -0.2033  0.0001  0.0087  0.0351
0 0 3.37 0 0 35.9

1.4477 -0.0162 -0.0038 -0.0754  0.0011 -0.0001
-0.0162  3.0852  1.7242 -0.0006 -0.0143 -0.1209
-0.0038  1.7242 10.0432  0.0002 -0.0193 -0.2033
-0.0754 -0.0006  0.0002  0.0432  0.0000  0.0001
0.0011 -0.0143 -0.0193  0.0000  0.0231  0.0087
-0.0001 -0.1209 -0.2033  0.0001  0.0087  0.0351
0 0 3.37 0 0 35.9

1.4477 -0.0162 -0.0038 -0.0754  0.0011 -0.0001
-0.0162  3.0852  1.7242 -0.0006 -0.0143 -0.1209
-0.0038  1.7242 10.0432  0.0002 -0.0193 -0.2033
-0.0754 -0.0006  0.0002  0.0432  0.0000  0.0001
0.0011 -0.0143 -0.0193  0.0000  0.0231  0.0087
-0.0001 -0.1209 -0.2033  0.0001  0.0087  0.0351
0 0 3.37 0 0 35.9

1.4477 -0.0162 -0.0038 -0.0754  0.0011 -0.0001
-0.0162  3.0852  1.7242 -0.0006 -0.0143 -0.1209
-0.0038  1.7242 10.0432  0.0002 -0.0193 -0.2033
-0.0754 -0.0006  0.0002  0.0432  0.0000  0.0001
0.0011 -0.0143 -0.0193  0.0000  0.0231  0.0087
-0.0001 -0.1209 -0.2033  0.0001  0.0087  0.0351
0 0 3.37 0 0 35.9

1.4477 -0.0162 -0.0038 -0.0754  0.0011 -0.0001
-0.0162  3.0852  1.7242 -0.0006 -0.0143 -0.1209
-0.0038  1.7242 10.0432  0.0002 -0.0193 -0.2033
-0.0754 -0.0006  0.0002  0.0432  0.0000  0.0001
0.0011 -0.0143 -0.0193  0.0000  0.0231  0.0087
-0.0001 -0.1209 -0.2033  0.0001  0.0087  0.0351
0 0 3.37 0 0 35.9

1.4477 -0.0162 -0.0038 -0.0754  0.0011 -0.0001
-0.0162  3.0852  1.7242 -0.0006 -0.0143 -0.1209
-0.0038  1.7242 10.0432  0.0002 -0.0193 -0.2033
-0.0754 -0.0006  0.0002  0.0432  0.0000  0.0001
0.0011 -0.0143 -0.0193  0.0000  0.0231  0.0087
-0.0001 -0.1209 -0.2033  0.0001  0.0087  0.0351
0 0 3.37 0 0 35.9

1.4477 -0.0162 -0.0038 -0.0754  0.0011 -0.0001
-0.0162  3.0852  1.7242 -0.0006 -0.0143 -0.1209
-0.0038  1.7242 10.0432  0.0002 -0.0193 -0.2033
-0.0754 -0.0006  0.0002  0.0432  0.0000  0.0001
0.0011 -0.0143 -0.0193  0.0000  0.0231  0.0087
-0.0001 -0.1209 -0.2033  0.0001  0.0087  0.0351
0 0 3.37 0 0 35.9

1.4477 -0.0162 -0.0038 -0.0754  0.0011 -0.0001
-0.0162  3.0852  1.7242 -0.0006 -0.0143 -0.1209
-0.0038  1.7242 10.0432  0.0002 -0.0193 -0.2033
-0.0754 -0.0006  0.0002  0.0432  0.0000  0.0001
0.0011 -0.0143 -0.0193  0.0000  0.0231  0.0087
-0.0001 -0.1209 -0.2033  0.0001  0.0087  0.0351
0 0 3.37 0 0 35.9

1.4477 -0.0162 -0.0038 -0.0754  0.0011 -0.0001
-0.0162  3.0852  1.7242 -0.0006 -0.0143 -0.1209
-0.0038  1.7242 10.0432  0.0002 -0.0193 -0.2033
-0.0754 -0.0006  0.0002  0.0432  0.0000  0.0001
0.0011 -0.0143 -0.0193  0.0000  0.0231  0.0087
-0.0001 -0.1209 -0.2033  0.0001  0.0087  0.0351
0 0 3.37 0 0 35.9

1.4477 -0.0162 -0.0038 -0.0754  0.0011 -0.0001
-0.0162  3.0852  1.7242 -0.0006 -0.0143 -0.1209
-0.0038  1.7242 10.0432  0.0002 -0.0193 -0.2033
-0.0754 -0.0006  0.0002  0.0432  0.0000  0.0001
0.0011 -0.0143 -0.0193  0.0000  0.0231  0.0087
-0.0001 -0.1209 -0.2033  0.0001  0.0087  0.0351
0 0 3.37 0 0 35.9

1.4477 -0.0162 -0.0038 -0.0754  0.0011 -0.0001
-0.0162  3.0852  1.7242 -0.0006 -0.0143 -0.1209
-0.0038  1.7242 10.0432  0.0002 -0.0193 -0.2033
-0.0754 -0.0006  0.0002  0.0432  0.0000  0.0001
0.0011 -0.0143 -0.0193  0.0000  0.0231  0.0087
-0.0001 -0.1209 -0.2033  0.0001  0.0087  0.0351
0 0 3.37 0 0 35.9

1.4477 -0.0162 -0.0038 -0.0754  0.0011 -0.0001
-0.0162  3.0852  1.7242 -0.0006 -0.0143 -0.1209
-0.0038  1.7242 10.0432  0.0002 -0.0193 -0.2033
-0.0754 -0.0006  0.0002  0.0432  0.0000  0.0001
0.0011 -0.0143 -0.0193  0.0000  0.0231  0.0087
-0.0001 -0.1209 -0.2033  0.0001  0.0087  0.0351
0 0 3.37 0 0 35.9

1.4477 -0.0162 -0.0038 -0.0754  0.0011 -0.0001
-0.0162  3.0852  1.7242 -0.0006 -0.0143 -0.1209
-0.0038  1.7242 10.0432  0.0002 -0.0193 -0.2033
-0.0754 -0.0006  0.0002  0.0432  0.0000  0.0001
0.0011 -0.0143 -0.0193  0.0000  0.0231  0.0087
-0.0001 -0.1209 -0.2033  0.0001  0.0087  0.0351
0 0 3.37 0 0 35.9

1.4477 -0.0162 -0.0038 -0.0754  0.0011 -0.0001
-0.0162  3.0852  1.7242 -0.0006 -0.0143 -0.1209
-0.0038  1.7242 10.0432  0.0002 -0.0193 -0.2033
-0.0754 -0.0006  0.0002  0.0432  0.0000  0.0001
0.0011 -0.0143 -0.0193  0.0000  0.0231  0.0087
-0.0001 -0.1209 -0.2033  0.0001  0.0087  0.0351
0 0 3.37 0 0 35.9

1.4477 -0.0162 -0.0038 -0.0754  0.0011 -0.0001
-0.0162  3.0852  1.7242 -0.0006 -0.0143 -0.1209
-0.0038  1.7242 10.0432  0.0002 -0.0193 -0.2033
-0.0754 -0.0006  0.0002  0.0432  0.0000  0.0001
0.0011 -0.0143 -0.0193  0.0000  0.0231  0.0087
-0.0001 -0.1209 -0.2033  0.0001  0.0087  0.0351
0 0 3.37 0 0 35.9

1.4477 -0.0162 -0.0038 -0.0754  0.0011 -0.0001
-0.0162  3.0852  1.7242 -0.0006 -0.0143 -0.1209
-0.0038  1.7242 10.0432  0.0002 -0.0193 -0.2033
-0.0754 -0.0006  0.0002  0.0432  0.0000  0.0001
0.0011 -0.0143 -0.0193  0.0000  0.0231  0.0087
-0.0001 -0.1209 -0.2033  0.0001  0.0087  0.0351
0 0 3.37 0 0 35.9

1.4477 -0.0162 -0.0038 -0.0754  0.0011 -0.0001
-0.0162  3.0852  1.7242 -0.0006 -0.0143 -0.1209
-0.0038  1.7242 10.0432  0.0002 -0.0193 -0.2033
-0.0754 -0.0006  0.0002  0.0432  0.0000  0.0001
0.0011 -0.0143 -0.0193  0.0000  0.0231  0.0087
-0.0001 -0.1209 -0.2033  0.0001  0.0087  0.0351
0 0 3.37 0 0 35.9

1.4477 -0.0162 -0.0038 -0.0754  0.0011 -0.0001
-0.0162  3.0852  1.7242 -0.0006 -0.0143 -0.1209
-0.0038  1.7242 10.0432  0.0002 -0.0193 -0.2033
-0.0754 -0.0006  0.0002  0.0432  0.0000  0.0001
0.0011 -0.0143 -0.0193  0.0000  0.0231  0.0087
-0.0001 -0.1209 -0.2033  0.0001  0.0087  0.0351
0 0 3.37 0 0 35.9

1.4477 -0.0162 -0.0038 -0.0754  0.0011 -0.0001
-0.0162  3.0852  1.7242 -0.0006 -0.0143 -0.1209
-0.0038  1.7242 10.0432  0.0002 -0.0193 -0.2033
-0.0754 -0.0006  0.0002  0.0432  0.0000  0.0001
0.0011 -0.0143 -0.0193  0.0000  0.0231  0.0087
-0.0001 -0.1209 -0.2033  0.0001  0.0087  0.0351
0 0 3.37 0 0 35.9

1.4477 -0.0162 -0.0038 -0.0754  0.0011 -0.0001
-0.0162  3.0852  1.7242 -0.0006 -0.0143 -0.1209
-0.0038  1.7242 10.0432  0.0002 -0.0193 -0.2033
-0.0754 -0.0006  0.0002  0.0432  0.0000  0.0001
0.0011 -0.0143 -0.0193  0.0000  0.0231  0.0087
-0.0001 -0.1209 -0.2033  0.0001  0.0087  0.0351
0 0 3.37 0 0 35.9

1.4477 -0.0162 -0.0038 -0.0754  0.0011 -0.0001
-0.0162  3.0852  1.7242 -0.0006 -0.0143 -0.1209
-0.0038  1.7242 10.0432  0.0002 -0.0193 -0.2033
-0.0754 -0.0006  0.0002  0.0432  0.0000  0.0001
0.0011 -0.0143 -0.0193  0.0000  0.0231  0.0087
-0.0001 -0.1209 -0.2033  0.0001  0.0087  0.0351
0 0 3.37 0 0 35.9

1.4477 -0.0162 -0.0038 -0.0754  0.0011 -0.0001
-0.0162  3.0852  1.7242 -0.0006 -0.0143 -0.1209
-0.0038  1.7242 10.0432  0.0002 -0.0193 -0.2033
-0.0754 -0.0006  0.0002  0.0432  0.0000  0.0001
0.0011 -0.0143 -0.0193  0.0000  0.0231  0.0087
-0.0001 -0.1209 -0.2033  0.0001  0.0087  0.0351
0 0 3.37 0 0 35.9

1.4477 -0.0162 -0.0038 -0.0754  0.0011 -0.0001
-0.0162  3.0852  1.7242 -0.0006 -0.0143 -0.1209
-0.0038  1.7242 10.0432  0.0002 -0.0193 -0.2033
-0.0754 -0.0006  0.0002  0.0432  0.0000  0.0001
0.0011 -0.0143 -0.0193  0.0000  0.0231  0.0087
-0.0001 -0.1209 -0.2033  0.0001  0.0087  0.0351
0 0 3.37 0 0 35.9

1.4477 -0.0162 -0.0038 -0.0754  0.0011 -0.0001
-0.0162  3.0852  1.7242 -0.0006 -0.0143 -0.1209
-0.0038  1.7242 10.0432  0.0002 -0.0193 -0.2033
-0.0754 -0.0006  0.0002  0.0432  0.0000  0.0001
0.0011 -0.0143 -0.0193  0.0000  0.0231  0.0087
-0.0001 -0.1209 -0.2033  0.0001  0.0087  0.0351
0 0 3.37 0 0 35.9

1.4477 -0.0162 -0.0038 -0.0754  0.0011 -0.0001
-0.0162  3.0852  1.7242 -0.0006 -0.0143 -0.1209
-0.0038  1.7242 10.0432  0.0002 -0.0193 -0.2033
-0.0754 -0.0006  0.0002  0.0432  0.0000  0.0001
0.0011 -0.0143 -0.0193  0.0000  0.0231  0.0087
-0.0001 -0.1209 -0.2033  0.0001  0.0087  0.0351
0 0 3.37 0 0 35.9

1.4477 -0.0162 -0.0038 -0.0754  0.0011 -0.0001
-0.0162  3.0852  1.7242 -0.0006 -0.0143 -0.1209
-0.0038  1.7242 10.0432  0.0002 -0.0193 -0.2033
-0.0754 -0.0006  0.0002  0.0432  0.0000  0.0001
0.0011 -0.0143 -0.0193  0.0000  0.0231  0.0087
-0.0001 -0.1209 -0.2033  0.0001  0.0087  0.0351
0 0 3.37 0 0 35.9

1.4477 -0.0162 -0.0038 -0.0754  0.0011 -0.0001
-0.0162  3.0852  1.7242 -0.0006 -0.0143 -0.1209
-0.0038  1.7242 10.0432  0.0002 -0.0193 -0.2033
-0.0754 -0.0006  0.0002  0.0432  0.0000  0.0001
0.0011 -0.0143 -0.0193  0.0000  0.0231  0.0087
-0.0001 -0.1209 -0.2033  0.0001  0.0087  0.0351
0 0 3.37 0 0 35.9

1.4477 -0.0162 -0.0038 -0.0754  0.0011 -0.0001
-0.0162  3.0852  1.7242 -0.0006 -0.0143 -0.1209
-0.0038  1.7242 10.0432  0.0002 -0.0193 -0.2033
-0.0754 -0.0006  0.0002  0.0432  0.0000  0.0001
0.0011 -0.0143 -0.0193  0.0000  0.0231  0.0087
-0.0001 -0.1209 -0.2033  0.0001  0.0087  0.0351
0 0 3.37 0 0 35.9

1.4477 -0.0162 -0.0038 -0.0754  0.0011 -0.0001
-0.0162  3.0852  1.7242 -0.0006 -0.0143 -0.1209
-0.0038  1.7242 10.0432  0.0002 -0.0193 -0.2033
-0.0754 -0.0006  0.0002  0.0432  0.0000  0.0001
0.0011 -0.0143 -0.0193  0.0000  0.0231  0.0087
-0.0001 -0.1209 -0.2033  0.0001  0.0087  0.0351
0 0 3.37 0 0 35.9

1.4477 -0.0162 -0.0038 -0.0754  0.0011 -0.0001
-0.0162  3.0852  1.7242 -0.0006 -0.0143 -0.1209
-0.0038  1.7242 10.0432  0.0002 -0.0193 -0.2033
-0.0754 -0.0006  0.0002  0.0432  0.0000  0.0001
0.0011 -0.0143 -0.0193  0.0000  0.0231  0.0087
-0.0001 -0.1209 -0.2033  0.0001  0.0087  0.0351
0 0 3.37 0 0 35.9

1.4477 -0.0162 -0.0038 -0.0754  0.0011 -0.0001
-0.0162  3.0852  1.7242 -0.0006 -0.0143 -0.1209
-0.0038  1.7242 10.0432  0.0002 -0.0193 -0.2033
-0.0754 -0.0006  0.0002  0.0432  0.0000  0.0001
0.0011 -0.0143 -0.0193  0.0000  0.0231  0.0087
-0.0001 -0.1209 -0.2033  0.0001  0.0087  0.0351
0 0 3.37 0 0 35.9

1.4477 -0.0162 -0.0038 -0.0754  0.0011 -0.0001
-0.0162  3.0852  1.7242 -0.0006 -0.0143 -0.1209
-0.0038  1.7242 10.0432  0.0002 -0.0193 -0.2033
-0.0754 -0.0006  0.0002  0.0432  0.0000  0.0001
0.0011 -0.0143 -0.0193  0.0000  0.0231  0.0087
-0.0001 -0.1209 -0.2033  0.0001  0.0087  0.0351
0 0 3.37 0 0 35.9

1.4477 -0.0162 -0.0038 -0.0754  0.0011 -0.0001
-0.0162  3.0852  1.7242 -0.0006 -0.0143 -0.1209
-0.0038  1.7242 10.0432  0.0002 -0.0193 -0.2033
-0.0754 -0.0006  0.0002  0.0432  0.0000  0.0001
0.0011 -0.0143 -0.0193  0.0000  0.0231  0.0087
-0.0001 -0.1209 -0.2033  0.0001  0.0087  0.0351
0 0 3.37 0 0 35.9

1.4477 -0.0162 -0.0038 -0.0754  0.0011 -0.0001
-0.0162  3.0852  1.7242 -0.0006 -0.0143 -0.1209
-0.0038  1.7242 10.0432  0.0002 -0.0193 -0.2033
-0.0754 -0.0006  0.0002  0.0432  0.0000  0.0001
0.0011 -0.0143 -0.0193  0.0000  0.0231  0.0087
-0.0001 -0.1209 -0.2033  0.0001  0.0087  0.0351
0 0 3.37 0 0 35.9

1.4477 -0.0162 -0.0038 -0.0754  0.0011 -0.0001
-0.0162  3.0852  1.7242 -0.0006 -0.0143 -0.1209
-0.0038  1.7242 10.0432  0.0002 -0.0193 -0.2033
-0.0754 -0.0006  0.0002  0.0432  0.0000  0.0001
0.0011 -0.0143 -0.0193  0.0000  0.0231  0.0087
-0.0001 -0.1209 -0.2033  0.0001  0.0087  0.0351
0 0 3.37 0 0 35.9

1.4477 -0.0162 -0.0038 -0.0754  0.0011 -0.0001
-0.0162  3.0852  1.7242 -0.0006 -0.0143 -0.1209
-0.0038  1.7242 10.0432  0.0002 -0.0193 -0.2033
-0.0754 -0.0006  0.0002  0.0432  0.0000  0.0001
0.0011 -0.0143 -0.0193  0.0000  0.0231  0.0087
-0.0001 -0.1209 -0.2033  0.0001  0.0087  0.0351
0 0 3.37 0 0 35.9

1.4477 -0.0162 -0.0038 -0.0754  0.0011 -0.0001
-0.0162  3.0852  1.7242 -0.0006 -0.0143 -0.1209
-0.0038  1.7242 10.0432  0.0002 -0.0193 -0.2033
-0.0754 -0.0006  0.0002  0.0432  0.0000  0.0001
0.0011 -0.0143 -0.0193  0.0000  0.0231  0.0087
-0.0001 -0.1209 -0.2033  0.0001  0.0087  0.0351
0 0 3.37 0 0 35.9

1.4477 -0.0162 -0.0038 -0.0754  0.0011 -0.0001
-0.0162  3.0852  1.7242 -0.0006 -0.0143 -0.1209
-0.0038  1.7242 10.0432  0.0002 -0.0193 -0.2033
-0.0754 -0.0006  0.0002  0.0432  0.0000  0.0001
0.0011 -0.0143 -0.0193  0.0000  0.0231  0.0087
-0.0001 -0.1209 -0.2033  0.0001  0.0087  0.0351
0 0 3.37 0 0 35.9

1.4477 -0.0162 -0.0038 -0.0754  0.0011 -0.0001
-0.0162  3.0852  1.7242 -0.0006 -0.0143 -0.1209
-0.0038  1.7242 10.0432  0.0002 -0.0193 -0.2033
-0.0754 -0.0006  0.0002  0.0432  0.0000  0.0001
0.0011 -0.0143 -0.0193  0.0000  0.0231  0.0087
-0.0001 -0.1209 -0.2033  0.0001  0.0087  0.0351
0 0 3.37 0 0 35.9

1.4477 -0.0162 -0.0038 -0.0754  0.0011 -0.0001
-0.0162  3.0852  1.7242 -0.0006 -0.0143 -0.1209
-0.0038  1.7242 10.0432  0.0002 -0.0193 -0.2033
-0.0754 -0.0006  0.0002  0.0432  0.0000  0.0001
0.0011 -0.0143 -0.0193  0.0000  0.0231  0.0087
-0.0001 -0.1209 -0.2033  0.0001  0.0087  0.0351
0 0 3.37 0 0 35.9

1.4477 -0.0162 -0.0038 -0.0754  0.0011 -0.0001
-0.0162  3.0852  1.7242 -0.0006 -0.0143 -0.1209
-0.0038  1.7242 10.0432  0.0002 -0.0193 -0.2033
-0.0754 -0.0006  0.0002  0.0432  0.0000  0.0001
0.0011 -0.0143 -0.0193  0.0000  0.0231  0.0087
-0.0001 -0.1209 -0.2033  0.0001  0.0087  0.0351
0 0 3.37 0 0 35.9

1.4477 -0.0162 -0.0038 -0.0754  0.0011 -0.0001
-0.0162  3.0852  1.7242 -0.0006 -0.0143 -0.1209
-0.0038  1.7242 10.0432  0.0002 -0.0193 -0.2033
-0.0754 -0.0006  0.0002  0.0432  0.0000  0.0001
0.0011 -0.0143 -0.0193  0.0000  0.0231  0.0087
-0.0001 -0.1209 -0.2033  0.0001  0.0087  0.0351
0 0 3.37 0 0 35.9

1.4477 -0.0162 -0.0038 -0.0754  0.0011 -0.0001
-0.0162  3.0852  1.7242 -0.0006 -0.0143 -0.1209
-0.0038  1.7242 10.0432  0.0002 -0.0193 -0.2033
-0.0754 -0.0006  0.0002  0.0432  0.0000  0.0001
0.0011 -0.0143 -0.0193  0.0000  0.0231  0.0087
-0.0001 -0.1209 -0.2033  0.0001  0.0087  0.0351
0 0 3.37 0 0 35.9

1.4477 -0.0162 -0.0038 -0.0754  0.0011 -0.0001
-0.0162  3.0852  1.7242 -0.0006 -0.0143 -0.1209
-0.0038  1.7242 10.0432  0.0002 -0.0193 -0.2033
-0.0754 -0.0006  0.0002  0.0432  0.0000  0.0001
0.0011 -0.0143 -0.0193  0.0000  0.0231  0.0087
-0.0001 -0.1209 -0.2033  0.0001  0.0087  0.0351
0 0 3.37 0 0 35.9

1.4477 -0.0162 -0.0038 -0.0754  0.0011 -0.0001
-0.0162  3.0852  1.7242 -0.0006 -0.0143 -0.1209
-0.0038  1.7242 10.0432  0.0002 -0.0193 -0.2033
-0.0754 -0.0006  0.0002  0.0432  0.0000  0.0001
0.0011 -0.0143 -0.0193  0.0000  0.0231  0.0087
-0.0001 -0.1209 -0.2033  0.0001  0.0087  0.0351
0 0 3.37 0 0 35.9

1.4477 -0.0162 -0.0038 -0.0754  0.0011 -0.0001
-0.0162  3.0852  1.7242 -0.0006 -0.0143 -0.1209
-0.0038  1.7242 10.0432  0.0002 -0.0193 -0.2033
-0.0754 -0.0006  0.0002  0.0432  0.0000  0.0001
0.0011 -0.0143 -0.0193  0.0000  0.0231  0.0087
-0.0001 -0.1209 -0.2033  0.0001  0.0087  0.0351
0 0 3.37 0 0 35.9

1.4477 -0.0162 -0.0038 -0.0754  0.0011 -0.0001
-0.0162  3.0852  1.7242 -0.0006 -0.0143 -0.1209
-0.0038  1.7242 10.0432  0.0002 -0.0193 -0.2033
-0.0754 -0.0006  0.0002  0.0432  0.0000  0.0001
0.0011 -0.0143 -0.0193  0.0000  0.0231  0.0087
-0.0001 -0.1209 -0.2033  0.0001  0.0087  0.0351
0 0 3.37 0 0 35.9

1.4477 -0.0162 -0.0038 -0.0754  0.0011 -0.0001
-0.0162  3.0852  1.7242 -0.0006 -0.0143 -0.1209
-0.0038  1.7242 10.0432  0.0002 -0.0193 -0.2033
-0.0754 -0.0006  0.0002  0.0432  0.0000  0.0001
0.0011 -0.0143 -0.0193  0.0000  0.0231  0.0087
-0.0001 -0.1209 -0.2033  0.0001  0.0087  0.0351
0 0 3.37 0 0 35.9

1.4477 -0.0162 -0.0038 -0.0754  0.0011 -0.0001
-0.0162  3.0852  1.7242 -0.0006 -0.0143 -0.1209
-0.0038  1.7242 10.0432  0.0002 -0.0193 -0.2033
-0.0754 -0.0006  0.0002  0.0432  0.0000  0.0001
0.0011 -0.0143 -0.0193  0.0000  0.0231  0.0087
-0.0001 -0.1209 -0.2033  0.0001  0.0087  0.0351
0 0 3.37 0 0 35.9

1.4477 -0.0162 -0.0038 -0.0754  0.0011 -0.0001
-0.0162  3.0852  1.7242 -0.0006 -0.0143 -0.1209
-0.0038  1.7242 10.0432  0.0002 -0.0193 -0.2033
-0.0754 -0.0006  0.0002  0.0432  0.0000  0.0001
0.0011 -0.0143 -0.0193  0.0000  0.0231  0.0087
-0.0001 -0.1209 -0.2033  0.0001  0.0087  0.0351
0 0 3.37 0 0 35.9

1.4477 -0.0162 -0.0038 -0.0754  0.0011 -0.0001
-0.0162  3.0852  1.7242 -0.0006 -0.0143 -0.1209
-0.0038  1.7242 10.0432  0.0002 -0.0193 -0.2033
-0.0754 -0.0006  0.0002  0.0432  0.0000  0.0001
0.0011 -0.0143 -0.0193  0.0000  0.0231  0.0087
-0.0001 -0.1209 -0.2033  0.0001  0.0087  0.0351
0 0 3.37 0 0 35.9

1.4477 -0.0162 -0.0038 -0.0754  0.0011 -0.0001
-0.0162  3.0852  1.7242 -0.0006 -0.0143 -0.1209
-0.0038  1.7242 10.0432  0.0002 -0.0193 -0.2033
-0.0754 -0.0006  0.0002  0.0432  0.0000  0.0001
0.0011 -0.0143 -0.0193  0.0000  0.0231  0.0087
-0.0001 -0.1209 -0.2033  0.0001  0.0087  0.0351
0 0 3.37 0 0 35.9

1.4477 -0.0162 -0.0038 -0.0754  0.0011 -0.0001
-0.0162  3.0852  1.7242 -0.0006 -0.0143 -0.1209
-0.0038  1.7242 10.0432  0.0002 -0.0193 -0.2033
-0.0754 -0.0006  0.0002  0.0432  0.0000  0.0001
0.0011 -0.0143 -0.0193  0.0000  0.0231  0.0087
-0.0001 -0.1209 -0.2033  0.0001  0.0087  0.0351
0 0 3.37 0 0 35.9

1.4477 -0.0162 -0.0038 -0.0754  0.0011 -0.0001
-0.0162  3.0852  1.7242 -0.0006 -0.0143 -0.1209
-0.0038  1.7242 10.0432  0.0002 -0.0193 -0.2033
-0.0754 -0.0006  0.0002  0.0432  0.0000  0.0001
0.0011 -0.0143 -0.0193  0.0000  0.0231  0.0087
-0.0001 -0.1209 -0.2033  0.0001  0.0087  0.0351
0 0 3.37 0 0 35.9

1.4477 -0.0162 -0.0038 -0.0754  0.0011 -0.0001
-0.0162  3.0852  1.7242 -0.0006 -0.0143 -0.1209
-0.0038  1.7242 10.0432  0.0002 -0.0193 -0.2033
-0.0754 -0.0006  0.0002  0.0432  0.0000  0.0001
0.0011 -0.0143 -0.0193  0.0000  0.0231  0.0087
-0.0001 -0.1209 -0.2033  0.0001  0.0087  0.0351
0 0 3.37 0 0 35.9

1.4477 -0.0162 -0.0038 -0.0754  0.0011 -0.0001
-0.0162  3.0852  1.7242 -0.0006 -0.0143 -0.1209
-0.0038  1.7242 10.0432  0.0002 -0.0193 -0.2033
-0.0754 -0.0006  0.0002  0.0432  0.0000  0.0001
0.0011 -0.0143 -0.0193  0.0000  0.0231  0.0087
-0.0001 -0.1209 -0.2033  0.0001  0.0087  0.0351
0 0 3.37 0 0 35.9

1.4477 -0.0162 -0.0038 -0.0754  0.0011 -0.0001
-0.0162  3.0852  1.7242 -0.0006 -0.0143 -0.1209
-0.0038  1.7242 10.0432  0.0002 -0.0193 -0.2033
-0.0754 -0.0006  0.0002  0.0432  0.0000  0.0001
0.0011 -0.0143 -0.0193  0.0000  0.0231  0.0087
-0.0001 -0.1209 -0.2033  0.0001  0.0087  0.0351
0 0 3.37 0 0 35.9

1.4477 -0.0162 -0.0038 -0.0754  0.0011 -0.0001
-0.0162  3.0852  1.7242 -0.0006 -0.0143 -0.1209
-0.0038  1.7242 10.0432  0.0002 -0.0193 -0.2033
-0.0754 -0.0006  0.0002  0.0432  0.0000  0.0001
0.0011 -0.0143 -0.0193  0.0000  0.0231  0.0087
-0.0001 -0.1209 -0.2033  0.0001  0.0087  0.0351
0 0 3.37 0 0 35.9

1.4477 -0.0162 -0.0038 -0.0754  0.0011 -0.0001
-0.0162  3.0852  1.7242 -0.0006 -0.0143 -0.1209
-0.0038  1.7242 10.0432  0.0002 -0.0193 -0.2033
-0.0754 -0.0006  0.0002  0.0432  0.0000  0.0001
0.0011 -0.0143 -0.0193  0.0000  0.0231  0.0087
-0.0001 -0.1209 -0.2033  0.0001  0.0087  0.0351
0 0 3.37 0 0 35.9

1.4477 -0.0162 -0.0038 -0.0754  0.0011 -0.0001
-0.0162  3.0852  1.7242 -0.0006 -0.0143 -0.1209
-0.0038  1.7242 10.0432  0.0002 -0.0193 -0.2033
-0.0754 -0.0006  0.0002  0.0432  0.0000  0.0001
0.0011 -0.0143 -0.0193  0.0000  0.0231  0.0087
-0.0001 -0.1209 -0.2033  0.0001  0.0087  0.0351
0 0 3.37 0 0 35.9

1.4477 -0.0162 -0.0038 -0.0754  0.0011 -0.0001
-0.0162  3.0852  1.7242 -0.0006 -0.0143 -0.1209
-0.0038  1.7242 10.0432  0.0002 -0.0193 -0.2033
-0.0754 -0.0006  0.0002  0.0432  0.0000  0.0001
0.0011 -0.0143 -0.0193  0.0000  0.0231  0.0087
-0.0001 -0.1209 -0.2033  0.0001  0.0087  0.0351
0 0 3.37 0 0 35.9

1.4477 -0.0162 -0.0038 -0.0754  0.0011 -0.0001
-0.0162  3.0852  1.7242 -0.0006 -0.0143 -0.1209
-0.0038  1.7242 10.0432  0.0002 -0.0193 -0.2033
-0.0754 -0.0006  0.0002  0.0432  0.0000  0.0001
0.0011 -0.0143 -0.0193  0.0000  0.0231  0.0087
-0.0001 -0.1209 -0.2033  0.0001  0.0087  0.0351
0 0 3.37 0 0 35.9

1.4477 -0.0162 -0.0038 -0.0754  0.0011 -0.0001
-0.0162  3.0852  1.7242 -0.0006 -0.0143 -0.1209
-0.0038  1.7242 10.0432  0.0002 -0.0193 -0.2033
-0.0754 -0.0006  0.0002  0.0432  0.0000  0.0001
0.0011 -0.0143 -0.0193  0.0000  0.0231  0.0087
-0.0001 -0.1209 -0.2033  0.0001  0.0087  0.0351
0 0 3.37 0 0 35.9

1.4477 -0.0162 -0.0038 -0.0754  0.0011 -0.0001
-0.0162  3.0852  1.7242 -0.0006 -0.0143 -0.1209
-0.0038  1.7242 10.0432  0.0002 -0.0193 -0.2033
-0.0754 -0.0006  0.0002  0.0432  0.0000  0.0001
0.0011 -0.0143 -0.0193  0.0000  0.0231  0.0087
-0.0001 -0.1209 -0.2033  0.0001  0.0087  0.0351
0 0 3.37 0 0 35.9

1.4477 -0.0162 -0.0038 -0.0754  0.0011 -0.0001
-0.0162  3.0852  1.7242 -0.0006 -0.0143 -0.1209
-0.0038  1.7242 10.0432  0.0002 -0.0193 -0.2033
-0.0754 -0.0006  0.0002  0.0432  0.0000  0.0001
0.0011 -0.0143 -0.0193  0.0000  0.0231  0.0087
-0.0001 -0.1209 -0.2033  0.0001  0.0087  0.0351
0 0 3.37 0 0 35.9

1.4477 -0.0162 -0.0038 -0.0754  0.0011 -0.0001
-0.0162  3.0852  1.7242 -0.0006 -0.0143 -0.1209
-0.0038  1.7242 10.0432  0.0002 -0.0193 -0.2033
-0.0754 -0.0006  0.0002  0.0432  0.0000  0.0001
0.0011 -0.0143 -0.0193  0.0000  0.0231  0.0087
-0.0001 -0.1209 -0.2033  0.0001  0.0087  0.0351
0 0 3.37 0 0 35.9

1.4477 -0.0162 -0.0038 -0.0754  0.0011 -0.0001
-0.0162  3.0852  1.7242 -0.0006 -0.0143 -0.1209
-0.0038  1.7242 10.0432  0.0002 -0.0193 -0.2033
-0.0754 -0.0006  0.0002  0.0432  0.0000  0.0001
0.0011 -0.0143 -0.0193  0.0000  0.0231  0.0087
-0.0001 -0.1209 -0.2033  0.0001  0.0087  0.0351
0 0 3.37 0 0 35.9

1.4477 -0.0162 -0.0038 -0.0754  0.0011 -0.0001
-0.0162  3.0852  1.7242 -0.0006 -0.0143 -0.1209
-0.0038  1.7242 10.0432  0.0002 -0.0193 -0.2033
-0.0754 -0.0006  0.0002  0.0432  0.0000  0.0001
0.0011 -0.0143 -0.0193  0.0000  0.0231  0.0087
-0.0001 -0.1209 -0.2033  0.0001  0.0087  0.0351
0 0 3.37 0 0 35.9

1.4477 -0.0162 -0.0038 -0.0754  0.0011 -0.0001
-0.0162  3.0852  1.7242 -0.0006 -0.0143 -0.1209
-0.0038  1.7242 10.0432  0.0002 -0.0193 -0.2033
-0.0754 -0.0006  0.0002  0.0432  0.0000  0.0001
0.0011 -0.0143 -0.0193  0.0000  0.0231  0.0087
-0.0001 -0.1209 -0.2033  0.0001  0.0087  0.0351
0 0 3.37 0 0 35.9

1.4477 -0.0162 -0.0038 -0.0754  0.0011 -0.0001
-0.0162  3.0852  1.7242 -0.0006 -0.0143 -0.1209
-0.0038  1.7242 10.0432  0.0002 -0.0193 -0.2033
-0.0754 -0.0006  0.0002  0.0432  0.0000  0.0001
0.0011 -0.0143 -0.0193  0.0000  0.0231  0.0087
-0.0001 -0.1209 -0.2033  0.0001  0.0087  0.0351
0 0 3.37 0 0 35.9

1.4477 -0.0162 -0.0038 -0.0754  0.0011 -0.0001
-0.0162  3.0852  1.7242 -0.0006 -0.0143 -0.1209
-0.0038  1.7242 10.0432  0.0002 -0.0193 -0.2033
-0.0754 -0.0006  0.0002  0.0432  0.0000  0.0001
0.0011 -0.0143 -0.0193  0.0000  0.0231  0.0087
-0.0001 -0.1209 -0.2033  0.0001  0.0087  0.0351
0 0 3.37 0 0 35.9

1.4477 -0.0162 -0.0038 -0.0754  0.0011 -0.0001
-0.0162  3.0852  1.7242 -0.0006 -0.0143 -0.1209
-0.0038  1.7242 10.0432  0.0002 -0.0193 -0.2033
-0.0754 -0.0006  0.0002  0.0432  0.0000  0.0001
0.0011 -0.0143 -0.0193  0.0000  0.0231  0.0087
-0.0001 -0.1209 -0.2033  0.0001  0.0087  0.0351
0 0 3.37 0 0 35.9

1.4477 -0.0162 -0.0038 -0.0754  0.0011 -0.0001
-0.0162  3.0852  1.7242 -0.0006 -0.0143 -0.1209
-0.0038  1.7242 10.0432  0.0002 -0.0193 -0.2033
-0.0754 -0.0006  0.0002  0.0432  0.0000  0.0001
0.0011 -0.0143 -0.0193  0.0000  0.0231  0.0087
-0.0001 -0.1209 -0.2033  0.0001  0.0087  0.0351
0 0 3.37 0 0 35.9

1.4477 -0.0162 -0.0038 -0.0754  0.0011 -0.0001
-0.0162  3.0852  1.7242 -0.0006 -0.0143 -0.1209
-0.0038  1.7242 10.0432  0.0002 -0.0193 -0.2033
-0.0754 -0.0006  0.0002  0.0432  0.0000  0.0001
0.0011 -0.0143 -0.0193  0.0000  0.0231  0.0087
-0.0001 -0.1209 -0.2033  0.0001  0.0087  0.0351
0 0 3.37 0 0 35.9

1.4477 -0.0162 -0.0038 -0.0754  0.0011 -0.0001
-0.0162  3.0852  1.7242 -0.0006 -0.0143 -0.1209
-0.0038  1.7242 10.0432  0.0002 -0.0193 -0.2033
-0.0754 -0.0006  0.0002  0.0432  0.0000  0.0001
0.0011 -0.0143 -0.0193  0.0000  0.0231  0.0087
-0.0001 -0.1209 -0.2033  0.0001  0.0087  0.0351
0 0 3.37 0 0 35.9

1.4477 -0.0162 -0.0038 -0.0754  0.0011 -0.0001
-0.0162  3.0852  1.7242 -0.0006 -0.0143 -0.1209
-0.0038  1.7242 10.0432  0.0002 -0.0193 -0.2033
-0.0754 -0.0006  0.0002  0.0432  0.0000  0.0001
0.0011 -0.0143 -0.0193  0.0000  0.0231  0.0087
-0.0001 -0.1209 -0.2033  0.0001  0.0087  0.0351
0 0 3.37 0 0 35.9

1.4477 -0.0162 -0.0038 -0.0754  0.0011 -0.0001
-0.0162  3.0852  1.7242 -0.0006 -0.0143 -0.1209
-0.0038  1.7242 10.0432  0.0002 -0.0193 -0.2033
-0.0754 -0.0006  0.0002  0.0432  0.0000  0.0001
0.0011 -0.0143 -0.0193  0.0000  0.0231  0.0087
-0.0001 -0.1209 -0.2033  0.0001  0.0087  0.0351
0 0 3.37 0 0 35.9

1.4477 -0.0162 -0.0038 -0.0754  0.0011 -0.0001
-0.0162  3.0852  1.7242 -0.0006 -0.0143 -0.1209
-0.0038  1.7242 10.0432  0.0002 -0.0193 -0.2033
-0.0754 -0.0006  0.0002  0.0432  0.0000  0.0001
0.0011 -0.0143 -0.0193  0.0000  0.0231  0.0087
-0.0001 -0.1209 -0.2033  0.0001  0.0087  0.0351
0 0 3.37 0 0 35.9

1.4477 -0.0162 -0.0038 -0.0754  0.0011 -0.0001
-0.0162  3.0852  1.7242 -0.0006 -0.0143 -0.1209
-0.0038  1.7242 10.0432  0.0002 -0.0193 -0.2033
-0.0754 -0.0006  0.0002  0.0432  0.0000  0.0001
0.0011 -0.0143 -0.0193  0.0000  0.0231  0.0087
-0.0001 -0.1209 -0.2033  0.0001  0.0087  0.0351
0 0 3.37 0 0 35.9

1.4477 -0.0162 -0.0038 -0.0754  0.0011 -0.0001
-0.0162  3.0852  1.7242 -0.0006 -0.0143 -0.1209
-0.0038  1.7242 10.0432  0.0002 -0.0193 -0.2033
-0.0754 -0.0006  0.0002  0.0432  0.0000  0.0001
0.0011 -0.0143 -0.0193  0.0000  0.0231  0.0087
-0.0001 -0.1209 -0.2033  0.0001  0.0087  0.0351
0 0 3.37 0 0 35.9

1.4477 -0.0162 -0.0038 -0.0754  0.0011 -0.0001
-0.0162  3.0852  1.7242 -0.0006 -0.0143 -0.1209
-0.0038  1.7242 10.0432  0.0002 -0.0193 -0.2033
-0.0754 -0.0006  0.0002  0.0432  0.0000  0.0001
0.0011 -0.0143 -0.0193  0.0000  0.0231  0.0087
-0.0001 -0.1209 -0.2033  0.0001  0.0087  0.0351
0 0 3.37 0 0 35.9

1.4477 -0.0162 -0.0038 -0.0754  0.0011 -0.0001
-0.0162  3.0852  1.7242 -0.0006 -0.0143 -0.1209
-0.0038  1.7242 10.0432  0.0002 -0.0193 -0.2033
-0.0754 -0.0006  0.0002  0.0432  0.0000  0.0001
0.0011 -0.0143 -0.0193  0.0000  0.0231  0.0087
-0.0001 -0.1209 -0.2033  0.0001  0.0087  0.0351
0 0 3.37 0 0 35.9

1.4477 -0.0162 -0.0038 -0.0754  0.0011 -0.0001
-0.0162  3.0852  1.7242 -0.0006 -0.0143 -0.1209
-0.0038  1.7242 10.0432  0.0002 -0.0193 -0.2033
-0.0754 -0.0006  0.0002  0.0432  0.0000  0.0001
0.0011 -0.0143 -0.0193  0.0000  0.0231  0.0087
-0.0001 -0.1209 -0.2033  0.0001  0.0087  0.0351
0 0 3.37 0 0 35.9

1.4477 -0.0162 -0.0038 -0.0754  0.0011 -0.0001
-0.0162  3.0852  1.7242 -0.0006 -0.0143 -0.1209
-0.0038  1.7242 10.0432  0.0002 -0.0193 -0.2033
-0.0754 -0.0006  0.0002  0.0432  0.0000  0.0001
0.0011 -0.0143 -0.0193  0.0000  0.0231  0.0087
-0.0001 -0.1209 -0.2033  0.0001  0.0087  0.0351
0 0 3.37 0 0 35.9

1.4477 -0.0162 -0.0038 -0.0754  0.0011 -0.0001
-0.0162  3.0852  1.7242 -0.0006 -0.0143 -0.1209
-0.0038  1.7242 10.0432  0.0002 -0.0193 -0.2033
-0.0754 -0.0006  0.0002  0.0432  0.0000  0.0001
0.0011 -0.0143 -0.0193  0.0000  0.0231  0.0087
-0.0001 -0.1209 -0.2033  0.0001  0.0087  0.0351
0 0 3.37 0 0 35.9

1.4477 -0.0162 -0.0038 -0.0754  0.0011 -0.0001
-0.0162  3.0852  1.7242 -0.0006 -0.0143 -0.1209
-0.0038  1.7242 10.0432  0.0002 -0.0193 -0.2033
-0.0754 -0.0006  0.0002  0.0432  0.0000  0.0001
0.0011 -0.0143 -0.0193  0.0000  0.0231  0.0087
-0.0001 -0.1209 -0.2033  0.0001  0.0087  0.0351
0 0 3.37 0 0 35.9

1.4477 -0.0162 -0.0038 -0.0754  0.0011 -0.0001
-0.0162  3.0852  1.7242 -0.0006 -0.0143 -0.1209
-0.0038  1.7242 10.0432  0.0002 -0.0193 -0.2033
-0.0754 -0.0006  0.0002  0.0432  0.0000  0.0001
0.0011 -0.0143 -0.0193  0.0000  0.0231  0.0087
-0.0001 -0.1209 -0.2033  0.0001  0.0087  0.0351
0 0 3.37 0 0 35.9

1.4477 -0.0162 -0.0038 -0.0754  0.0011 -0.0001
-0.0162  3.0852  1.7242 -0.0006 -0.0143 -0.1209
-0.0038  1.7242 10.0432  0.0002 -0.0193 -0.2033
-0.0754 -0.0006  0.0002  0.0432  0.0000  0.0001
0.0011 -0.0143 -0.0193  0.0000  0.0231  0.0087
-0.0001 -0.1209 -0.2033  0.0001  0.0087  0.0351
0 0 3.37 0 0 35.9

1.4477 -0.0162 -0.0038 -0.0754  0.0011 -0.0001
-0.0162  3.0852  1.7242 -0.0006 -0.0143 -0.1209
-0.0038  1.7242 10.0432  0.0002 -0.0193 -0.2033
-0.0754 -0.0006  0.0002  0.0432  0.0000  0.0001
0.0011 -0.0143 -0.0193  0.0000  0.0231  0.0087
-0.0001 -0.1209 -0.2033  0.0001  0.0087  0.0351
0 0 3.37 0 0 35.9

1.4477 -0.0162 -0.0038 -0.0754  0.0011 -0.0001
-0.0162  3.0852  1.7242 -0.0006 -0.0143 -0.1209
-0.0038  1.7242 10.0432  0.0002 -0.0193 -0.2033
-0.0754 -0.0006  0.0002  0.0432  0.0000  0.0001
0.0011 -0.0143 -0.0193  0.0000  0.0231  0.0087
-0.0001 -0.1209 -0.2033  0.0001  0.0087  0.0351
0 0 3.37 0 0 35.9

1.4477 -0.0162 -0.0038 -0.0754  0.0011 -0.0001
-0.0162  3.0852  1.7242 -0.0006 -0.0143 -0.1209
-0.0038  1.7242 10.0432  0.0002 -0.0193 -0.2033
-0.0754 -0.0006  0.0002  0.0432  0.0000  0.0001
0.0011 -0.0143 -0.0193  0.0000  0.0231  0.0087
-0.0001 -0.1209 -0.2033  0.0001  0.0087  0.0351
0 0 3.37 0 0 35.9

1.4477 -0.0162 -0.0038 -0.0754  0.0011 -0.0001
-0.0162  3.0852  1.7242 -0.0006 -0.0143 -0.1209
-0.0038  1.7242 10.0432  0.0002 -0.0193 -0.2033
-0.0754 -0.0006  0.0002  0.0432  0.0000  0.0001
0.0011 -0.0143 -0.0193  0.0000  0.0231  0.0087
-0.0001 -0.1209 -0.2033  0.0001  0.0087  0.0351
0 0 3.37 0 0 35.9

1.4477 -0.0162 -0.0038 -0.0754  0.0011 -0.0001
-0.0162  3.0852  1.7242 -0.0006 -0.0143 -0.1209
-0.0038  1.7242 10.0432  0.0002 -0.0193 -0.2033
-0.0754 -0.0006  0.0002  0.0432  0.0000  0.0001
0.0011 -0.0143 -0.0193  0.0000  0.0231  0.0087
-0.0001 -0.1209 -0.2033  0.0001  0.0087  0.0351
0 0 3.37 0 0 35.9

1.4477 -0.0162 -0.0038 -0.0754  0.0011 -0.0001
-0.0162  3.0852  1.7242 -0.0006 -0.0143 -0.1209
-0.0038  1.7242 10.0432  0.0002 -0.0193 -0.2033
-0.0754 -0.0006  0.0002  0.0432  0.0000  0.0001
0.0011 -0.0143 -0.0193  0.0000  0.0231  0.0087
-0.0001 -0.1209 -0.2033  0.0001  0.0087  0.0351
0 0 3.37 0 0 35.9

1.4477 -0.0162 -0.0038 -0.0754  0.0011 -0.0001
-0.0162  3.0852  1.7242 -0.0006 -0.0143 -0.1209
-0.0038  1.7242 10.0432  0.0002 -0.0193 -0.2033
-0.0754 -0.0006  0.0002  0.0432  0.0000  0.0001
0.0011 -0.0143 -0.0193  0.0000  0.0231  0.0087
-0.0001 -0.1209 -0.2033  0.0001  0.0087  0.0351
0 0 3.37 0 0 35.9

1.4477 -0.0162 -0.0038 -0.0754  0.0011 -0.0001
-0.0162  3.0852  1.7242 -0.0006 -0.0143 -0.1209
-0.0038  1.7242 10.0432  0.0002 -0.0193 -0.2033
-0.0754 -0.0006  0.0002  0.0432  0.0000  0.0001
0.0011 -0.0143 -0.0193  0.0000  0.0231  0.0087
-0.0001 -0.1209 -0.2033  0.0001  0.0087  0.0351
0 0 3.37 0 0 35.9

1.4477 -0.0162 -0.0038 -0.0754  0.0011 -0.0001
-0.0162  3.0852  1.7242 -0.0006 -0.0143 -0.1209
-0.0038  1.7242 10.0432  0.0002 -0.0193 -0.2033
-0.0754 -0.0006  0.0002  0.0432  0.0000  0.0001
0.0011 -0.0143 -0.0193  0.0000  0.0231  0.0087
-0.0001 -0.1209 -0.2033  0.0001  0.0087  0.0351
0 0 3.37 0 0 35.9

1.4477 -0.0162 -0.0038 -0.0754  0.0011 -0.0001
-0.0162  3.0852  1.7242 -0.0006 -0.0143 -0.1209
-0.0038  1.7242 10.0432  0.0002 -0.0193 -0.2033
-0.0754 -0.0006  0.0002  0.0432  0.0000  0.0001
0.0011 -0.0143 -0.0193  0.0000  0.0231  0.0087
-0.0001 -0.1209 -0.2033  0.0001  0.0087  0.0351
0 0 3.37 0 0 35.9

1.4477 -0.0162 -0.0038 -0.0754  0.0011 -0.0001
-0.0162  3.0852  1.7242 -0.0006 -0.0143 -0.1209
-0.0038  1.7242 10.0432  0.0002 -0.0193 -0.2033
-0.0754 -0.0006  0.0002  0.0432  0.0000  0.0001
0.0011 -0.0143 -0.0193  0.0000  0.0231  0.0087
-0.0001 -0.1209 -0.2033  0.0001  0.0087  0.0351
0 0 3.37 0 0 35.9

1.4477 -0.0162 -0.0038 -0.0754  0.0011 -0.0001
-0.0162  3.0852  1.7242 -0.0006 -0.0143 -0.1209
-0.0038  1.7242 10.0432  0.0002 -0.0193 -0.2033
-0.0754 -0.0006  0.0002  0.0432  0.0000  0.0001
0.0011 -0.0143 -0.0193  0.0000  0.0231  0.0087
-0.0001 -0.1209 -0.2033  0.0001  0.0087  0.0351
0 0 3.37 0 0 35.9

1.4477 -0.0162 -0.0038 -0.0754  0.0011 -0.0001
-0.0162  3.0852  1.7242 -0.0006 -0.0143 -0.1209
-0.0038  1.7242 10.0432  0.0002 -0.0193 -0.2033
-0.0754 -0.0006  0.0002  0.0432  0.0000  0.0001
0.0011 -0.0143 -0.0193  0.0000  0.0231  0.0087
-0.0001 -0.1209 -0.2033  0.0001  0.0087  0.0351
0 0 3.37 0 0 35.9

1.4477 -0.0162 -0.0038 -0.0754  0.0011 -0.0001
-0.0162  3.0852  1.7242 -0.0006 -0.0143 -0.1209
-0.0038  1.7242 10.0432  0.0002 -0.0193 -0.2033
-0.0754 -0.0006  0.0002  0.0432  0.0000  0.0001
0.0011 -0.0143 -0.0193  0.0000  0.0231  0.0087
-0.0001 -0.1209 -0.2033  0.0001  0.0087  0.0351
0 0 3.37 0 0 35.9

1.4477 -0.0162 -0.0038 -0.0754  0.0011 -0.0001
-0.0162  3.0852  1.7242 -0.0006 -0.0143 -0.1209
-0.0038  1.7242 10.0432  0.0002 -0.0193 -0.2033
-0.0754 -0.0006  0.0002  0.0432  0.0000  0.0001
0.0011 -0.0143 -0.0193  0.0000  0.0231  0.0087
-0.0001 -0.1209 -0.2033  0.0001  0.0087  0.0351
0 0 3.37 0 0 35.9

1.4477 -0.0162 -0.0038 -0.0754  0.0011 -0.0001
-0.0162  3.0852  1.7242 -0.0006 -0.0143 -0.1209
-0.0038  1.7242 10.0432  0.0002 -0.0193 -0.2033
-0.0754 -0.0006  0.0002  0.0432  0.0000  0.0001
0.0011 -0.0143 -0.0193  0.0000  0.0231  0.0087
-0.0001 -0.1209 -0.2033  0.0001  0.0087  0.0351
0 0 3.37 0 0 35.9

1.4477 -0.0162 -0.0038 -0.0754  0.0011 -0.0001
-0.0162  3.0852  1.7242 -0.0006 -0.0143 -0.1209
-0.0038  1.7242 10.0432  0.0002 -0.0193 -0.2033
-0.0754 -0.0006  0.0002  0.0432  0.0000  0.0001
0.0011 -0.0143 -0.0193  0.0000  0.0231  0.0087
-0.0001 -0.1209 -0.2033  0.0001  0.0087  0.0351
0 0 3.37 0 0 35.9

1.4477 -0.0162 -0.0038 -0.0754  0.0011 -0.0001
-0.0162  3.0852  1.7242 -0.0006 -0.0143 -0.1209
-0.0038  1.7242 10.0432  0.0002 -0.0193 -0.2033
-0.0754 -0.0006  0.0002  0.0432  0.0000  0.0001
0.0011 -0.0143 -0.0193  0.0000  0.0231  0.0087
-0.0001 -0.1209 -0.2033  0.0001  0.0087  0.0351
0 0 3.37 0 0 35.9

1.4477 -0.0162 -0.0038 -0.0754  0.0011 -0.0001
-0.0162  3.0852  1.7242 -0.0006 -0.0143 -0.1209
-0.0038  1.7242 10.0432  0.0002 -0.0193 -0.2033
-0.0754 -0.0006  0.0002  0.0432  0.0000  0.0001
0.0011 -0.0143 -0.0193  0.0000  0.0231  0.0087
-0.0001 -0.1209 -0.2033  0.0001  0.0087  0.0351
0 0 3.37 0 0 35.9

1.4477 -0.0162 -0.0038 -0.0754  0.0011 -0.0001
-0.0162  3.0852  1.7242 -0.0006 -0.0143 -0.1209
-0.0038  1.7242 10.0432  0.0002 -0.0193 -0.2033
-0.0754 -0.0006  0.0002  0.0432  0.0000  0.0001
0.0011 -0.0143 -0.0193  0.0000  0.0231  0.0087
-0.0001 -0.1209 -0.2033  0.0001  0.0087  0.0351
0 0 3.37 0 0 35.9

1.4477 -0.0162 -0.0038 -0.0754  0.0011 -0.0001
-0.0162  3.0852  1.7242 -0.0006 -0.0143 -0.1209
-0.0038  1.7242 10.0432  0.0002 -0.0193 -0.2033
-0.0754 -0.0006  0.0002  0.0432  0.0000  0.0001
0.0011 -0.0143 -0.0193  0.0000  0.0231  0.0087
-0.0001 -0.1209 -0.2033  0.0001  0.0087  0.0351
0 0 3.37 0 0 35.9

1.4477 -0.0162 -0.0038 -0.0754  0.0011 -0.0001
-0.0162  3.0852  1.7242 -0.0006 -0.0143 -0.1209
-0.0038  1.7242 10.0432  0.0002 -0.0193 -0.2033
-0.0754 -0.0006  0.0002  0.0432  0.0000  0.0001
0.0011 -0.0143 -0.0193  0.0000  0.0231  0.0087
-0.0001 -0.1209 -0.2033  0.0001  0.0087  0.0351
0 0 3.37 0 0 35.9

1.4477 -0.0162 -0.0038 -0.0754  0.0011 -0.0001
-0.0162  3.0852  1.7242 -0.0006 -0.0143 -0.1209
-0.0038  1.7242 10.0432  0.0002 -0.0193 -0.2033
-0.0754 -0.0006  0.0002  0.0432  0.0000  0.0001
0.0011 -0.0143 -0.0193  0.0000  0.0231  0.0087
-0.0001 -0.1209 -0.2033  0.0001  0.0087  0.0351
0 0 3.37 0 0 35.9

1.4477 -0.0162 -0.0038 -0.0754  0.0011 -0.0001
-0.0162  3.0852  1.7242 -0.0006 -0.0143 -0.1209
-0.0038  1.7242 10.0432  0.0002 -0.0193 -0.2033
-0.0754 -0.0006  0.0002  0.0432  0.0000  0.0001
0.0011 -0.0143 -0.0193  0.0000  0.0231  0.0087
-0.0001 -0.1209 -0.2033  0.0001  0.0087  0.0351
0 0 3.37 0 0 35.9

1.4477 -0.0162 -0.0038 -0.0754  0.0011 -0.0001
-0.0162  3.0852  1.7242 -0.0006 -0.0143 -0.1209
-0.0038  1.7242 10.0432  0.0002 -0.0193 -0.2033
-0.0754 -0.0006  0.0002  0.0432  0.0000  0.0001
0.0011 -0.0143 -0.0193  0.0000  0.0231  0.0087
-0.0001 -0.1209 -0.2033  0.0001  0.0087  0.0351
0 0 3.37 0 0 35.9

1.4477 -0.0162 -0.0038 -0.0754  0.0011 -0.0001
-0.0162  3.0852  1.7242 -0.0006 -0.0143 -0.1209
-0.0038  1.7242 10.0432  0.0002 -0.0193 -0.2033
-0.0754 -0.0006  0.0002  0.0432  0.0000  0.0001
0.0011 -0.0143 -0.0193  0.0000  0.0231  0.0087
-0.0001 -0.1209 -0.2033  0.0001  0.0087  0.0351
0 0 3.37 0 0 35.9

1.4477 -0.0162 -0.0038 -0.0754  0.0011 -0.0001
-0.0162  3.0852  1.7242 -0.0006 -0.0143 -0.1209
-0.0038  1.7242 10.0432  0.0002 -0.0193 -0.2033
-0.0754 -0.0006  0.0002  0.0432  0.0000  0.0001
0.0011 -0.0143 -0.0193  0.0000  0.0231  0.0087
-0.0001 -0.1209 -0.2033  0.0001  0.0087  0.0351
0 0 3.37 0 0 35.9

1.4477 -0.0162 -0.0038 -0.0754  0.0011 -0.0001
-0.0162  3.0852  1.7242 -0.0006 -0.0143 -0.1209
-0.0038  1.7242 10.0432  0.0002 -0.0193 -0.2033
-0.0754 -0.0006  0.0002  0.0432  0.0000  0.0001
0.0011 -0.0143 -0.0193  0.0000  0.0231  0.0087
-0.0001 -0.1209 -0.2033  0.0001  0.0087  0.0351
0 0 3.37 0 0 35.9

1.4477 -0.0162 -0.0038 -0.0754  0.0011 -0.0001
-0.0162  3.0852  1.7242 -0.0006 -0.0143 -0.1209
-0.0038  1.7242 10.0432  0.0002 -0.0193 -0.2033
-0.0754 -0.0006  0.0002  0.0432  0.0000  0.0001
0.0011 -0.0143 -0.0193  0.0000  0.0231  0.0087
-0.0001 -0.1209 -0.2033  0.0001  0.0087  0.0351
0 0 3.37 0 0 35.9

1.4477 -0.0162 -0.0038 -0.0754  0.0011 -0.0001
-0.0162  3.0852  1.7242 -0.0006 -0.0143 -0.1209
-0.0038  1.7242 10.0432  0.0002 -0.0193 -0.2033
-0.0754 -0.0006  0.0002  0.0432  0.0000  0.0001
0.0011 -0.0143 -0.0193  0.0000  0.0231  0.0087
-0.0001 -0.1209 -0.2033  0.0001  0.0087  0.0351
0 0 3.37 0 0 35.9

1.4477 -0.0162 -0.0038 -0.0754  0.0011 -0.0001
-0.0162  3.0852  1.7242 -0.0006 -0.0143 -0.1209
-0.0038  1.7242 10.0432  0.0002 -0.0193 -0.2033
-0.0754 -0.0006  0.0002  0.0432  0.0000  0.0001
0.0011 -0.0143 -0.0193  0.0000  0.0231  0.0087
-0.0001 -0.1209 -0.2033  0.0001  0.0087  0.0351
0 0 3.37 0 0 35.9

1.4477 -0.0162 -0.0038 -0.0754  0.0011 -0.0001
-0.0162  3.0852  1.7242 -0.0006 -0.0143 -0.1209
-0.0038  1.7242 10.0432  0.0002 -0.0193 -0.2033
-0.0754 -0.0006  0.0002  0.0432  0.0000  0.0001
0.0011 -0.0143 -0.0193  0.0000  0.0231  0.0087
-0.0001 -0.1209 -0.2033  0.0001  0.0087  0.0351
0 0 3.37 0 0 35.9

1.4477 -0.0162 -0.0038 -0.0754  0.0011 -0.0001
-0.0162  3.0852  1.7242 -0.0006 -0.0143 -0.1209
-0.0038  1.7242 10.0432  0.0002 -0.0193 -0.2033
-0.0754 -0.0006  0.0002  0.0432  0.0000  0.0001
0.0011 -0.0143 -0.0193  0.0000  0.0231  0.0087
-0.0001 -0.1209 -0.2033  0.0001  0.0087  0.0351
0 0 3.37 0 0 35.9

1.4477 -0.0162 -0.0038 -0.0754  0.0011 -0.0001
-0.0162  3.0852  1.7242 -0.0006 -0.0143 -0.1209
-0.0038  1.7242 10.0432  0.0002 -0.0193 -0.2033
-0.0754 -0.0006  0.0002  0.0432  0.0000  0.0001
0.0011 -0.0143 -0.0193  0.0000  0.0231  0.0087
-0.0001 -0.1209 -0.2033  0.0001  0.0087  0.0351
0 0 3.37 0 0 35.9

1.4477 -0.0162 -0.0038 -0.0754  0.0011 -0.0001
-0.0162  3.0852  1.7242 -0.0006 -0.0143 -0.1209
-0.0038  1.7242 10.0432  0.0002 -0.0193 -0.2033
-0.0754 -0.0006  0.0002  0.0432  0.0000  0.0001
0.0011 -0.0143 -0.0193  0.0000  0.0231  0.0087
-0.0001 -0.1209 -0.2033  0.0001  0.0087  0.0351
0 0 3.37 0 0 35.9

1.4477 -0.0162 -0.0038 -0.0754  0.0011 -0.0001
-0.0162  3.0852  1.7242 -0.0006 -0.0143 -0.1209
-0.0038  1.7242 10.0432  0.0002 -0.0193 -0.2033
-0.0754 -0.0006  0.0002  0.0432  0.0000  0.0001
0.0011 -0.0143 -0.0193  0.0000  0.0231  0.0087
-0.0001 -0.1209 -0.2033  0.0001  0.0087  0.0351
0 0 3.37 0 0 35.9

1.4477 -0.0162 -0.0038 -0.0754  0.0011 -0.0001
-0.0162  3.0852  1.7242 -0.0006 -0.0143 -0.1209
-0.0038  1.7242 10.0432  0.0002 -0.0193 -0.2033
-0.0754 -0.0006  0.0002  0.0432  0.0000  0.0001
0.0011 -0.0143 -0.0193  0.0000  0.0231  0.0087
-0.0001 -0.1209 -0.2033  0.0001  0.0087  0.0351
0 0 3.37 0 0 35.9

1.4477 -0.0162 -0.0038 -0.0754  0.0011 -0.0001
-0.0162  3.0852  1.7242 -0.0006 -0.0143 -0.1209
-0.0038  1.7242 10.0432  0.0002 -0.0193 -0.2033
-0.0754 -0.0006  0.0002  0.0432  0.0000  0.0001
0.0011 -0.0143 -0.0193  0.0000  0.0231  0.0087
-0.0001 -0.1209 -0.2033  0.0001  0.0087  0.0351
0 0 3.37 0 0 35.9

1.4477 -0.0162 -0.0038 -0.0754  0.0011 -0.0001
-0.0162  3.0852  1.7242 -0.0006 -0.0143 -0.1209
-0.0038  1.7242 10.0432  0.0002 -0.0193 -0.2033
-0.0754 -0.0006  0.0002  0.0432  0.0000  0.0001
0.0011 -0.0143 -0.0193  0.0000  0.0231  0.0087
-0.0001 -0.1209 -0.2033  0.0001  0.0087  0.0351
0 0 3.37 0 0 35.9

1.4477 -0.0162 -0.0038 -0.0754  0.0011 -0.0001
-0.0162  3.0852  1.7242 -0.0006 -0.0143 -0.1209
-0.0038  1.7242 10.0432  0.0002 -0.0193 -0.2033
-0.0754 -0.0006  0.0002  0.0432  0.0000  0.0001
0.0011 -0.0143 -0.0193  0.0000  0.0231  0.0087
-0.0001 -0.1209 -0.2033  0.0001  0.0087  0.0351
0 0 3.37 0 0 35.9

1.4477 -0.0162 -0.0038 -0.0754  0.0011 -0.0001
-0.0162  3.0852  1.7242 -0.0006 -0.0143 -0.1209
-0.0038  1.7242 10.0432  0.0002 -0.0193 -0.2033
-0.0754 -0.0006  0.0002  0.0432  0.0000  0.0001
0.0011 -0.0143 -0.0193  0.0000  0.0231  0.0087
-0.0001 -0.1209 -0.2033  0.0001  0.0087  0.0351
0 0 3.37 0 0 35.9

1.4477 -0.0162 -0.0038 -0.0754  0.0011 -0.0001
-0.0162  3.0852  1.7242 -0.0006 -0.0143 -0.1209
-0.0038  1.7242 10.0432  0.0002 -0.0193 -0.2033
-0.0754 -0.0006  0.0002  0.0432  0.0000  0.0001
0.0011 -0.0143 -0.0193  0.0000  0.0231  0.0087
-0.0001 -0.1209 -0.2033  0.0001  0.0087  0.0351
0 0 3.37 0 0 35.9

1.4477 -0.0162 -0.0038 -0.0754  0.0011 -0.0001
-0.0162  3.0852  1.7242 -0.0006 -0.0143 -0.1209
-0.0038  1.7242 10.0432  0.0002 -0.0193 -0.2033
-0.0754 -0.0006  0.0002  0.0432  0.0000  0.0001
0.0011 -0.0143 -0.0193  0.0000  0.0231  0.0087
-0.0001 -0.1209 -0.2033  0.0001  0.0087  0.0351
0 0 3.37 0 0 35.9

1.4477 -0.0162 -0.0038 -0.0754  0.0011 -0.0001
-0.0162  3.0852  1.7242 -0.0006 -0.0143 -0.1209
-0.0038  1.7242 10.0432  0.0002 -0.0193 -0.2033
-0.0754 -0.0006  0.0002  0.0432  0.0000  0.0001
0.0011 -0.0143 -0.0193  0.0000  0.0231  0.0087
-0.0001 -0.1209 -0.2033  0.0001  0.0087  0.0351
0 0 3.37 0 0 35.9

1.4477 -0.0162 -0.0038 -0.0754  0.0011 -0.0001
-0.0162  3.0852  1.7242 -0.0006 -0.0143 -0.1209
-0.0038  1.7242 10.0432  0.0002 -0.0193 -0.2033
-0.0754 -0.0006  0.0002  0.0432  0.0000  0.0001
0.0011 -0.0143 -0.0193  0.0000  0.0231  0.0087
-0.0001 -0.1209 -0.2033  0.0001  0.0087  0.0351
0 0 3.37 0 0 35.9

1.4477 -0.0162 -0.0038 -0.0754  0.0011 -0.0001
-0.0162  3.0852  1.7242 -0.0006 -0.0143 -0.1209
-0.0038  1.7242 10.0432  0.0002 -0.0193 -0.2033
-0.0754 -0.0006  0.0002  0.0432  0.0000  0.0001
0.0011 -0.0143 -0.0193  0.0000  0.0231  0.0087
-0.0001 -0.1209 -0.2033  0.0001  0.0087  0.0351
0 0 3.37 0 0 35.9

1.4477 -0.0162 -0.0038 -0.0754  0.0011 -0.0001
-0.0162  3.0852  1.7242 -0.0006 -0.0143 -0.1209
-0.0038  1.7242 10.0432  0.0002 -0.0193 -0.2033
-0.0754 -0.0006  0.0002  0.0432  0.0000  0.0001
0.0011 -0.0143 -0.0193  0.0000  0.0231  0.0087
-0.0001 -0.1209 -0.2033  0.0001  0.0087  0.0351
0 0 3.37 0 0 35.9

1.4477 -0.0162 -0.0038 -0.0754  0.0011 -0.0001
-0.0162  3.0852  1.7242 -0.0006 -0.0143 -0.1209
-0.0038  1.7242 10.0432  0.0002 -0.0193 -0.2033
-0.0754 -0.0006  0.0002  0.0432  0.0000  0.0001
0.0011 -0.0143 -0.0193  0.0000  0.0231  0.0087
-0.0001 -0.1209 -0.2033  0.0001  0.0087  0.0351
0 0 3.37 0 0 35.9

1.4477 -0.0162 -0.0038 -0.0754  0.0011 -0.0001
-0.0162  3.0852  1.7242 -0.0006 -0.0143 -0.1209
-0.0038  1.7242 10.0432  0.0002 -0.0193 -0.2033
-0.0754 -0.0006  0.0002  0.0432  0.0000  0.0001
0.0011 -0.0143 -0.0193  0.0000  0.0231  0.0087
-0.0001 -0.1209 -0.2033  0.0001  0.0087  0.0351
0 0 3.37 0 0 35.9

1.4477 -0.0162 -0.0038 -0.0754  0.0011 -0.0001
-0.0162  3.0852  1.7242 -0.0006 -0.0143 -0.1209
-0.0038  1.7242 10.0432  0.0002 -0.0193 -0.2033
-0.0754 -0.0006  0.0002  0.0432  0.0000  0.0001
0.0011 -0.0143 -0.0193  0.0000  0.0231  0.0087
-0.0001 -0.1209 -0.2033  0.0001  0.0087  0.0351
0 0 3.37 0 0 35.9

1.4477 -0.0162 -0.0038 -0.0754  0.0011 -0.0001
-0.0162  3.0852  1.7242 -0.0006 -0.0143 -0.1209
-0.0038  1.7242 10.0432  0.0002 -0.0193 -0.2033
-0.0754 -0.0006  0.0002  0.0432  0.0000  0.0001
0.0011 -0.0143 -0.0193  0.0000  0.0231  0.0087
-0.0001 -0.1209 -0.2033  0.0001  0.0087  0.0351
0 0 3.37 0 0 35.9

1.4477 -0.0162 -0.0038 -0.0754  0.0011 -0.0001
-0.0162  3.0852  1.7242 -0.0006 -0.0143 -0.1209
-0.0038  1.7242 10.0432  0.0002 -0.0193 -0.2033
-0.0754 -0.0006  0.0002  0.0432  0.0000  0.0001
0.0011 -0.0143 -0.0193  0.0000  0.0231  0.0087
-0.0001 -0.1209 -0.2033  0.0001  0.0087  0.0351
0 0 3.37 0 0 35.9

1.4477 -0.0162 -0.0038 -0.0754  0.0011 -0.0001
-0.0162  3.0852  1.7242 -0.0006 -0.0143 -0.1209
-0.0038  1.7242 10.0432  0.0002 -0.0193 -0.2033
-0.0754 -0.0006  0.0002  0.0432  0.0000  0.0001
0.0011 -0.0143 -0.0193  0.0000  0.0231  0.0087
-0.0001 -0.1209 -0.2033  0.0001  0.0087  0.0351
0 0 3.37 0 0 35.9

1.4477 -0.0162 -0.0038 -0.0754  0.0011 -0.0001
-0.0162  3.0852  1.7242 -0.0006 -0.0143 -0.1209
-0.0038  1.7242 10.0432  0.0002 -0.0193 -0.2033
-0.0754 -0.0006  0.0002  0.0432  0.0000  0.0001
0.0011 -0.0143 -0.0193  0.0000  0.0231  0.0087
-0.0001 -0.1209 -0.2033  0.0001  0.0087  0.0351
0 0 3.37 0 0 35.9

1.4477 -0.0162 -0.0038 -0.0754  0.0011 -0.0001
-0.0162  3.0852  1.7242 -0.0006 -0.0143 -0.1209
-0.0038  1.7242 10.0432  0.0002 -0.0193 -0.2033
-0.0754 -0.0006  0.0002  0.0432  0.0000  0.0001
0.0011 -0.0143 -0.0193  0.0000  0.0231  0.0087
-0.0001 -0.1209 -0.2033  0.0001  0.0087  0.0351
0 0 3.37 0 0 35.9

1.4477 -0.0162 -0.0038 -0.0754  0.0011 -0.0001
-0.0162  3.0852  1.7242 -0.0006 -0.0143 -0.1209
-0.0038  1.7242 10.0432  0.0002 -0.0193 -0.2033
-0.0754 -0.0006  0.0002  0.0432  0.0000  0.0001
0.0011 -0.0143 -0.0193  0.0000  0.0231  0.0087
-0.0001 -0.1209 -0.2033  0.0001  0.0087  0.0351
0 0 3.37 0 0 35.9

1.4477 -0.0162 -0.0038 -0.0754  0.0011 -0.0001
-0.0162  3.0852  1.7242 -0.0006 -0.0143 -0.1209
-0.0038  1.7242 10.0432  0.0002 -0.0193 -0.2033
-0.0754 -0.0006  0.0002  0.0432  0.0000  0.0001
0.0011 -0.0143 -0.0193  0.0000  0.0231  0.0087
-0.0001 -0.1209 -0.2033  0.0001  0.0087  0.0351
0 0 3.37 0 0 35.9

1.4477 -0.0162 -0.0038 -0.0754  0.0011 -0.0001
-0.0162  3.0852  1.7242 -0.0006 -0.0143 -0.1209
-0.0038  1.7242 10.0432  0.0002 -0.0193 -0.2033
-0.0754 -0.0006  0.0002  0.0432  0.0000  0.0001
0.0011 -0.0143 -0.0193  0.0000  0.0231  0.0087
-0.0001 -0.1209 -0.2033  0.0001  0.0087  0.0351
0 0 3.37 0 0 35.9

1.4477 -0.0162 -0.0038 -0.0754  0.0011 -0.0001
-0.0162  3.0852  1.7242 -0.0006 -0.0143 -0.1209
-0.0038  1.7242 10.0432  0.0002 -0.0193 -0.2033
-0.0754 -0.0006  0.0002  0.0432  0.0000  0.0001
0.0011 -0.0143 -0.0193  0.0000  0.0231  0.0087
-0.0001 -0.1209 -0.2033  0.0001  0.0087  0.0351
0 0 3.37 0 0 35.9

1.4477 -0.0162 -0.0038 -0.0754  0.0011 -0.0001
-0.0162  3.0852  1.7242 -0.0006 -0.0143 -0.1209
-0.0038  1.7242 10.0432  0.0002 -0.0193 -0.2033
-0.0754 -0.0006  0.0002  0.0432  0.0000  0.0001
0.0011 -0.0143 -0.0193  0.0000  0.0231  0.0087
-0.0001 -0.1209 -0.2033  0.0001  0.0087  0.0351
0 0 3.37 0 0 35.9

1.4477 -0.0162 -0.0038 -0.0754  0.0011 -0.0001
-0.0162  3.0852  1.7242 -0.0006 -0.0143 -0.1209
-0.0038  1.7242 10.0432  0.0002 -0.0193 -0.2033
-0.0754 -0.0006  0.0002  0.0432  0.0000  0.0001
0.0011 -0.0143 -0.0193  0.0000  0.0231  0.0087
-0.0001 -0.1209 -0.2033  0.0001  0.0087  0.0351
0 0 3.37 0 0 35.9

1.4477 -0.0162 -0.0038 -0.0754  0.0011 -0.0001
-0.0162  3.0852  1.7242 -0.0006 -0.0143 -0.1209
-0.0038  1.7242 10.0432  0.0002 -0.0193 -0.2033
-0.0754 -0.0006  0.0002  0.0432  0.0000  0.0001
0.0011 -0.0143 -0.0193  0.0000  0.0231  0.0087
-0.0001 -0.1209 -0.2033  0.0001  0.0087  0.0351
0 0 3.37 0 0 35.9

1.4477 -0.0162 -0.0038 -0.0754  0.0011 -0.0001
-0.0162  3.0852  1.7242 -0.0006 -0.0143 -0.1209
-0.0038  1.7242 10.0432  0.0002 -0.0193 -0.2033
-0.0754 -0.0006  0.0002  0.0432  0.0000  0.0001
0.0011 -0.0143 -0.0193  0.0000  0.0231  0.0087
-0.0001 -0.1209 -0.2033  0.0001  0.0087  0.0351
0 0 3.37 0 0 35.9

1.4477 -0.0162 -0.0038 -0.0754  0.0011 -0.0001
-0.0162  3.0852  1.7242 -0.0006 -0.0143 -0.1209
-0.0038  1.7242 10.0432  0.0002 -0.0193 -0.2033
-0.0754 -0.0006  0.0002  0.0432  0.0000  0.0001
0.0011 -0.0143 -0.0193  0.0000  0.0231  0.0087
-0.0001 -0.1209 -0.2033  0.0001  0.0087  0.0351
0 0 3.37 0 0 35.9

1.4477 -0.0162 -0.0038 -0.0754  0.0011 -0.0001
-0.0162  3.0852  1.7242 -0.0006 -0.0143 -0.1209
-0.0038  1.7242 10.0432  0.0002 -0.0193 -0.2033
-0.0754 -0.0006  0.0002  0.0432  0.0000  0.0001
0.0011 -0.0143 -0.0193  0.0000  0.0231  0.0087
-0.0001 -0.1209 -0.2033  0.0001  0.0087  0.0351
0 0 3.37 0 0 35.9

1.4477 -0.0162 -0.0038 -0.0754  0.0011 -0.0001
-0.0162  3.0852  1.7242 -0.0006 -0.0143 -0.1209
-0.0038  1.7242 10.0432  0.0002 -0.0193 -0.2033
-0.0754 -0.0006  0.0002  0.0432  0.0000  0.0001
0.0011 -0.0143 -0.0193  0.0000  0.0231  0.0087
-0.0001 -0.1209 -0.2033  0.0001  0.0087  0.0351
0 0 3.37 0 0 35.9

1.4477 -0.0162 -0.0038 -0.0754  0.0011 -0.0001
-0.0162  3.0852  1.7242 -0.0006 -0.0143 -0.1209
-0.0038  1.7242 10.0432  0.0002 -0.0193 -0.2033
-0.0754 -0.0006  0.0002  0.0432  0.0000  0.0001
0.0011 -0.0143 -0.0193  0.0000  0.0231  0.0087
-0.0001 -0.1209 -0.2033  0.0001  0.0087  0.0351
0 0 3.37 0 0 35.9

1.4477 -0.0162 -0.0038 -0.0754  0.0011 -0.0001
-0.0162  3.0852  1.7242 -0.0006 -0.0143 -0.1209
-0.0038  1.7242 10.0432  0.0002 -0.0193 -0.2033
-0.0754 -0.0006  0.0002  0.0432  0.0000  0.0001
0.0011 -0.0143 -0.0193  0.0000  0.0231  0.0087
-0.0001 -0.1209 -0.2033  0.0001  0.0087  0.0351
0 0 3.37 0 0 35.9

1.4477 -0.0162 -0.0038 -0.0754  0.0011 -0.0001
-0.0162  3.0852  1.7242 -0.0006 -0.0143 -0.1209
-0.0038  1.7242 10.0432  0.0002 -0.0193 -0.2033
-0.0754 -0.0006  0.0002  0.0432  0.0000  0.0001
0.0011 -0.0143 -0.0193  0.0000  0.0231  0.0087
-0.0001 -0.1209 -0.2033  0.0001  0.0087  0.0351
0 0 3.37 0 0 35.9

1.4477 -0.0162 -0.0038 -0.0754  0.0011 -0.0001
-0.0162  3.0852  1.7242 -0.0006 -0.0143 -0.1209
-0.0038  1.7242 10.0432  0.0002 -0.0193 -0.2033
-0.0754 -0.0006  0.0002  0.0432  0.0000  0.0001
0.0011 -0.0143 -0.0193  0.0000  0.0231  0.0087
-0.0001 -0.1209 -0.2033  0.0001  0.0087  0.0351
0 0 3.37 0 0 35.9

1.4477 -0.0162 -0.0038 -0.0754  0.0011 -0.0001
-0.0162  3.0852  1.7242 -0.0006 -0.0143 -0.1209
-0.0038  1.7242 10.0432  0.0002 -0.0193 -0.2033
-0.0754 -0.0006  0.0002  0.0432  0.0000  0.0001
0.0011 -0.0143 -0.0193  0.0000  0.0231  0.0087
-0.0001 -0.1209 -0.2033  0.0001  0.0087  0.0351
0 0 3.37 0 0 35.9

1.4477 -0.0162 -0.0038 -0.0754  0.0011 -0.0001
-0.0162  3.0852  1.7242 -0.0006 -0.0143 -0.1209
-0.0038  1.7242 10.0432  0.0002 -0.0193 -0.2033
-0.0754 -0.0006  0.0002  0.0432  0.0000  0.0001
0.0011 -0.0143 -0.0193  0.0000  0.0231  0.0087
-0.0001 -0.1209 -0.2033  0.0001  0.0087  0.0351
0 0 3.37 0 0 35.9

1.4477 -0.0162 -0.0038 -0.0754  0.0011 -0.0001
-0.0162  3.0852  1.7242 -0.0006 -0.0143 -0.1209
-0.0038  1.7242 10.0432  0.0002 -0.0193 -0.2033
-0.0754 -0.0006  0.0002  0.0432  0.0000  0.0001
0.0011 -0.0143 -0.0193  0.0000  0.0231  0.0087
-0.0001 -0.1209 -0.2033  0.0001  0.0087  0.0351
0 0 3.37 0 0 35.9

1.4477 -0.0162 -0.0038 -0.0754  0.0011 -0.0001
-0.0162  3.0852  1.7242 -0.0006 -0.0143 -0.1209
-0.0038  1.7242 10.0432  0.0002 -0.0193 -0.2033
-0.0754 -0.0006  0.0002  0.0432  0.0000  0.0001
0.0011 -0.0143 -0.0193  0.0000  0.0231  0.0087
-0.0001 -0.1209 -0.2033  0.0001  0.0087  0.0351
0 0 3.37 0 0 35.9

1.4477 -0.0162 -0.0038 -0.0754  0.0011 -0.0001
-0.0162  3.0852  1.7242 -0.0006 -0.0143 -0.1209
-0.0038  1.7242 10.0432  0.0002 -0.0193 -0.2033
-0.0754 -0.0006  0.0002  0.0432  0.0000  0.0001
0.0011 -0.0143 -0.0193  0.0000  0.0231  0.0087
-0.0001 -0.1209 -0.2033  0.0001  0.0087  0.0351
0 0 3.37 0 0 35.9

1.4477 -0.0162 -0.0038 -0.0754  0.0011 -0.0001
-0.0162  3.0852  1.7242 -0.0006 -0.0143 -0.1209
-0.0038  1.7242 10.0432  0.0002 -0.0193 -0.2033
-0.0754 -0.0006  0.0002  0.0432  0.0000  0.0001
0.0011 -0.0143 -0.0193  0.0000  0.0231  0.0087
-0.0001 -0.1209 -0.2033  0.0001  0.0087  0.0351
0 0 3.37 0 0 35.9
