# Supplementary material for: Impact of DNA methylation on 3D genome structure
Source: Nat Commun. 2021 May 28;12:3243. doi: 10.1038/s41467-021-23142-8 (PMC8163762; doi:10.1038/s41467-021-23142-8)
Supplement: Supplementary file 7 — Supplementary Software 2 [file 41467_2021_23142_MOESM7_ESM.zip › Supplementary_Software2/src/ini_str/stif_bsc0_dimer.dat]

AA
   1.72017   0.19796   0.32533  -0.01249   0.00576   0.05913
   0.19797   2.12618   0.75074  -0.00581  -0.05309  -0.10162
   0.32534   0.75074   7.64359  -0.18348  -0.04547  -0.14850
  -0.01249  -0.00581  -0.18349   0.03738   0.00211   0.00597
   0.00576  -0.05309  -0.04547   0.00211   0.01961   0.00742
   0.05913  -0.10162  -0.14850   0.00597   0.00742   0.02761
  -0.18750  -0.41750   3.32750  -2.01750   2.73750  33.57250
AC
   1.28288   0.13127   0.29502  -0.02780   0.00302   0.03646
   0.13127   2.97699   2.10518  -0.02280   0.03038  -0.10881
   0.29502   2.10518   8.83137   0.04907   0.10478  -0.14741
  -0.02780  -0.02280   0.04907   0.03776   0.00378   0.00418
   0.00302   0.03038   0.10479   0.00378   0.02306   0.00708
   0.03646  -0.10881  -0.14742   0.00418   0.00708   0.03551
   0.05000  -0.73571   3.37143  -1.06286   0.00857  33.38429
AG
   1.39990   0.27887   0.27572  -0.03917   0.02080   0.07408
   0.27887   1.78493   0.99427  -0.00395  -0.01181  -0.06894
   0.27572   0.99427   7.04130  -0.15259  -0.02113  -0.14069
  -0.03917  -0.00395  -0.15259   0.03699   0.00410   0.00630
   0.02080  -0.01181  -0.02113   0.00410   0.01912   0.00500
   0.07408  -0.06894  -0.14069   0.00630   0.00500   0.02797
  -0.32750  -0.65000   3.38750  -2.70500   2.83250  32.05750
AT
   1.04661   0.00000   0.00000   0.03066   0.00000   0.00000
   0.00000   3.76524   2.16877   0.00000  -0.03029  -0.04352
   0.00000   2.16877   9.33735   0.00000   0.06011  -0.09916
   0.03066   0.00000   0.00000   0.03494   0.00000   0.00000
   0.00000  -0.03029   0.06011   0.00000   0.02157   0.00877
   0.00000  -0.04352  -0.09916   0.00000   0.00877   0.03122
   0.00000  -0.77333   3.14333   0.00000   1.47000  28.59333
CA
   1.05328   0.07552   0.23196  -0.03375   0.00158  -0.01277
   0.07552   1.79677   0.52999  -0.00472   0.02114  -0.03759
   0.23197   0.53000   6.30474   0.01221  -0.07708  -0.14400
  -0.03375  -0.00472   0.01221   0.02498  -0.00127   0.00137
   0.00158   0.02114  -0.07708  -0.00127   0.01647   0.00541
  -0.01277  -0.03759  -0.14399   0.00137   0.00541   0.01534
  -0.32600  -0.22200   3.20800   0.42800   9.24600  28.43600
CC
   1.43205  -0.29768  -0.35747  -0.08468  -0.01448  -0.03982
  -0.29768   1.57310   1.18241  -0.00677   0.01068  -0.09303
  -0.35748   1.18243   7.85985   0.25771   0.00156  -0.11971
  -0.08468  -0.00677   0.25771   0.04202   0.00134   0.00022
  -0.01448   0.01068   0.00156   0.00134   0.02012   0.00493
  -0.03982  -0.09303  -0.11970   0.00022   0.00493   0.02602
   0.11125  -0.76000   3.55625  -0.43625   4.58000  34.18625
CG
   1.05459   0.00000   0.00000  -0.07841   0.00000   0.00000
   0.00000   1.91048   0.56341   0.00000   0.02388  -0.05037
   0.00000   0.56342   6.11191   0.00000  -0.04625  -0.14832
  -0.07841   0.00000   0.00000   0.02587   0.00000   0.00000
   0.00000   0.02388  -0.04625   0.00000   0.01562   0.00319
   0.00000  -0.05037  -0.14832   0.00000   0.00319   0.01400
   0.00000  -0.07250   3.25875   0.00000   6.45000  31.88875
CT
   1.39990  -0.27887  -0.27572  -0.03917  -0.02080  -0.07408
  -0.27887   1.78493   0.99427   0.00395  -0.01181  -0.06894
  -0.27572   0.99427   7.04130   0.15259  -0.02113  -0.14069
  -0.03917   0.00395   0.15259   0.03699  -0.00410  -0.00630
  -0.02080  -0.01181  -0.02113  -0.00410   0.01912   0.00500
  -0.07408  -0.06894  -0.14069  -0.00630   0.00500   0.02797
   0.32750  -0.65000   3.38750   2.70500   2.83250  32.05750
GA
   1.31766   0.29517   0.40655  -0.04665   0.00977   0.01782
   0.29517   1.87898   1.00952   0.00116  -0.01328  -0.09736
   0.40656   1.00952   8.48201  -0.25663  -0.01013  -0.12376
  -0.04665   0.00116  -0.25663   0.03758  -0.00252   0.00117
   0.00977  -0.01328  -0.01012  -0.00252   0.02025   0.00861
   0.01782  -0.09736  -0.12376   0.00117   0.00861   0.02441
  -0.21400  -0.29000   3.37200  -0.49800   2.13600  36.47000
GC
   1.17900   0.00000   0.00000  -0.08357   0.00000   0.00000
   0.00000   2.58821   2.05067   0.00000   0.08753  -0.07364
   0.00000   2.05063   9.46559   0.00000   0.15720  -0.18431
  -0.08357   0.00000   0.00000   0.03618   0.00000   0.00000
   0.00000   0.08753   0.15720   0.00000   0.02569   0.00442
   0.00000  -0.07364  -0.18431   0.00000   0.00442   0.02238
   0.00000  -0.28800   3.41000   0.00000  -1.07600  36.07200
GG
   1.43205   0.29768   0.35747  -0.08468   0.01448   0.03982
   0.29768   1.57310   1.18241   0.00677   0.01068  -0.09303
   0.35748   1.18243   7.85985  -0.25771   0.00156  -0.11971
  -0.08468   0.00677  -0.25771   0.04202  -0.00134  -0.00022
   0.01448   0.01068   0.00156  -0.00134   0.02012   0.00493
   0.03982  -0.09303  -0.11970  -0.00022   0.00493   0.02602
  -0.11125  -0.76000   3.55625   0.43625   4.58000  34.18625
GT
   1.28288  -0.13127  -0.29502  -0.02780  -0.00302  -0.03646
  -0.13127   2.97699   2.10518   0.02280   0.03038  -0.10881
  -0.29502   2.10518   8.83137  -0.04907   0.10478  -0.14741
  -0.02780   0.02280  -0.04907   0.03776  -0.00378  -0.00418
  -0.00302   0.03038   0.10479  -0.00378   0.02306   0.00708
  -0.03646  -0.10881  -0.14742  -0.00418   0.00708   0.03551
  -0.05000  -0.73571   3.37143   1.06286   0.00857  33.38429
TA
   0.64315   0.00000   0.00000  -0.01544   0.00000   0.00000
   0.00000   1.24864   0.53653   0.00000   0.02038  -0.04224
   0.00000   0.53653   6.07971   0.00000  -0.07916  -0.14834
  -0.01544   0.00000   0.00000   0.01900   0.00000   0.00000
   0.00000   0.02038  -0.07916   0.00000   0.01464   0.00831
   0.00000  -0.04224  -0.14835   0.00000   0.00831   0.01759
   0.00000  -0.14667   3.26667   0.00000   8.31667  32.66000
TC
   1.31766  -0.29517  -0.40655  -0.04665  -0.00977  -0.01782
  -0.29517   1.87898   1.00952  -0.00116  -0.01328  -0.09736
  -0.40656   1.00952   8.48201   0.25663  -0.01013  -0.12376
  -0.04665  -0.00116   0.25663   0.03758   0.00252  -0.00117
  -0.00977  -0.01328  -0.01012   0.00252   0.02025   0.00861
  -0.01782  -0.09736  -0.12376  -0.00117   0.00861   0.02441
   0.21400  -0.29000   3.37200   0.49800   2.13600  36.47000
TG
   1.05328  -0.07552  -0.23196  -0.03375  -0.00158   0.01277
  -0.07552   1.79677   0.52999   0.00472   0.02114  -0.03759
  -0.23197   0.53000   6.30474  -0.01221  -0.07708  -0.14400
  -0.03375   0.00472  -0.01221   0.02498   0.00127  -0.00137
  -0.00158   0.02114  -0.07708   0.00127   0.01647   0.00541
   0.01277  -0.03759  -0.14399  -0.00137   0.00541   0.01534
   0.32600  -0.22200   3.20800  -0.42800   9.24600  28.43600
TT
   1.72017  -0.19796  -0.32533  -0.01249  -0.00576  -0.05913
  -0.19797   2.12618   0.75074   0.00581  -0.05309  -0.10162
  -0.32534   0.75074   7.64359   0.18348  -0.04547  -0.14850
  -0.01249   0.00581   0.18349   0.03738  -0.00211  -0.00597
  -0.00576  -0.05309  -0.04547  -0.00211   0.01961   0.00742
  -0.05913  -0.10162  -0.14850  -0.00597   0.00742   0.02761
   0.18750  -0.41750   3.32750   2.01750   2.73750  33.57250
