# Supplementary material for: Impact of DNA methylation on 3D genome structure
Source: Nat Commun. 2021 May 28;12:3243. doi: 10.1038/s41467-021-23142-8 (PMC8163762; doi:10.1038/s41467-021-23142-8)
Supplement: Supplementary file 7 — Supplementary Software 2 [file 41467_2021_23142_MOESM7_ESM.zip › Supplementary_Software2/src/ini_str/schna_ar_p.h]

#ifndef _SCHNA_AR_P_H
#define _SCHNA_AR_P_H

/* common header files */
#include <stdio.h>
#include <stdlib.h>
#include <stdarg.h>
#include <string.h>
#include <ctype.h>
#include <errno.h>
#include <math.h>
#include <float.h>
#include <limits.h>
#include <time.h>

#define BUF512 512

#include "nrutil.h"
#include "fncs_header.h"

#endif  /* _SCHNA_AR_P_H */
