# Supplementary material for: Impact of DNA methylation on 3D genome structure
Source: Nat Commun. 2021 May 28;12:3243. doi: 10.1038/s41467-021-23142-8 (PMC8163762; doi:10.1038/s41467-021-23142-8)
Supplement: Supplementary file 8 — Source Data [file 41467_2021_23142_MOESM8_ESM.zip]

Archive with 9 entries (8 files):
- Source Data/
- Source Data/.DS_Store
- __MACOSX/Source Data/._.DS_Store
- Source Data/SuppFig1_Uncropped.pptx
- __MACOSX/Source Data/._SuppFig1_Uncropped.pptx
- Source Data/SuppFig10_Uncropped_with_quantification.xlsx
- __MACOSX/Source Data/._SuppFig10_Uncropped_with_quantification.xlsx
- Source Data/SuppFig18_Detailed quantification_Live Cell images.xlsx
- __MACOSX/Source Data/._SuppFig18_Detailed quantification_Live Cell images.xlsx
