# Supplementary material for: Impact of DNA methylation on 3D genome structure
Source: Nat Commun. 2021 May 28;12:3243. doi: 10.1038/s41467-021-23142-8 (PMC8163762; doi:10.1038/s41467-021-23142-8)
Supplement: Supplementary file 8 — Source Data [file 41467_2021_23142_MOESM8_ESM.zip › Source Data/SuppFig10_Uncropped_with_quantification.xlsx]

## Sheet: Result quantification
Intensity band free DNA	Control			Methylated
Ratio DNA/Protein	Replica 1	Replica 2	Replica 3	Replica 1	Replica 2	Replica 3
0	36610058	41470709	46295979	38508921	41688279	48276838
20	35780334	34352310	38017067	37606650	46620285	49254368
40	29683118	31198359	32997423	34891583	40514428	47029896
60	14764205	28332906	29534767	28764865	40220691	45407393
80	10587200	22152020	22082480	26039079	43609288	44720957
100	10793190	17911942	15805077	17374151	34040194	38402810
250	8.18478e+06	7046840	9322725	12479075	10703338	14254813
