# Supplementary material for: Impact of DNA methylation on 3D genome structure
Source: Nat Commun. 2021 May 28;12:3243. doi: 10.1038/s41467-021-23142-8 (PMC8163762; doi:10.1038/s41467-021-23142-8)
Supplement: Supplementary file 8 — Source Data [file 41467_2021_23142_MOESM8_ESM.zip › Source Data/SuppFig18_Detailed quantification_Live Cell images.xlsx]

## Sheet: Description
The excel file gives the x, y and z coordinates of the dots for YFP, CFP and RFP and gives the intra-nuclear 3D cross-distances between RFP-YFP, CFP-RFP and CFP-RFP of all the cells analyzed for the control and for the methylated cells (see Methods).

## Sheet: Control
	dist RFP-YFP	dist YFP-CFP	dist CFP-RFP	x-RFPmi	y-RFPmi	z-RFPmi	v-RFPmi	x-YFPmi	y-YFPmi	z-YFPmi	v-YFPmi	x-CFPmi	y-CFPmi	z-CFPmi	v-CFPmi
1	741.04	659.68	1355.91	60.6	180	0	59	55.8	183	0	127	51	183.8	1	100
2	432.98	1486.66	1674.04	1255.9	231.9	0	81	1255.1	231.8	2	98	1246.1	238.8	3	129
3	1458.62	736.35	1570.1	1142.1	334.9	0	69	1153	338	0	95	1154	332.3	0	125
4	1112.6	1360.3	964.8	822.4	338.2	1	58	828.9	332.8	0	104	826	338.9	5	58
5	1165.78	741.41	1870.53	994.3	412.9	18	41	986.1	415	20	48	980.8	417.3	20	45
6	885.82	1577.48	859.84	1062.9	414.4	0	96	1064	421.2	0	162	1057.2	411	0	128
7	1120.54	1270.12	1794.34	888.1	430.2	0	65	885.9	438.4	1	113	885	437.5	7	101
8	435.43	770.11	568.66	847.1	440.8	0	102	850.1	442.4	0	117	845.2	443.1	2	255
9	651.84	1142.33	1580.17	89.8	619	0	71	84.8	619	0	121	80.2	612.1	2	149
10	667.1	1196.06	995.56	282.1	628.7	6	47	285.2	631.2	4	92	288	627.7	9	104
11	238.37	1563.65	1758.89	1176.6	649.1	0	125	1176.2	648.3	1	205	1167.2	647.7	6	139
12	888.84	1007.43	513.95	1146.9	712.9	10	52	1143.8	719	10	81	1144.8	712	12	58
13	431.09	1498.62	1701.22	948.8	760.6	0	103	947	757.8	0	210	940.8	756.9	6	112
14	1438.83	1637.76	1364.11	394.9	842	0	73	406.1	841.9	0	107	398.2	831.9	0	156
15	1752.5	1976.09	1316.39	1144.9	870.9	0	69	1152.4	882.2	0	143	1138.7	877.3	3	131
16	1510.7	1567	1920.17	1062.1	1016.4	1	58	1067.2	1006.4	3	85	1060.7	1009.4	9	91
17	961.69	1491.89	1899.73	240.9	17	0	71	248.1	19	0	115	249.7	20.1	7	66
18	1288.7	601.02	1598.89	663.7	135.9	5	59	654.3	135.9	3	71	653.7	139.2	1	134
19	777.85	270.07	734.67	199.2	168.5	0	75	195	172.8	0	130	194.1	170.9	0	56
20	931.24	322.1	609.63	673.2	208.1	0	90	679.3	212	0	88	677.2	210.8	0	133
21	708.51	666.27	461.74	546.9	336.7	6	52	551.8	339.1	6	80	547	339.9	7	115
22	374.14	849.26	1175.8	657.2	414.9	0	62	660.1	415.2	0	96	665.9	412.1	0	148
23	799.13	683.93	1248.51	160	519.2	0	60	166.1	518.2	0	126	167.5	513	0	51
24	964.43	1301.13	926.66	726.9	560.8	0	55	721.2	565.7	0	89	724.6	558.8	4	156
25	629.79	1099.21	1485.25	1313.3	609.8	0	56	1315.3	606.8	2	96	1314.8	609.2	7	135
26	740.86	759.1	926.22	1259	616.9	3	43	1262.1	616.6	6	77	1257	619.1	7	114
27	1490.38	818.37	1538.3	947	630.6	0	114	953.9	639.9	0	142	950.1	641.1	3	59
28	1058.69	706.44	1736.01	765.8	634.7	12	35	769.8	641.9	12	69	771.3	646.9	13	98
29	358.78	1980.21	1651.64	1160.8	676.7	0	102	1163.2	678.2	0	109	1154.1	665.8	0	91
30	703.57	1935.25	1806.16	176.5	1008.3	0	162	179.4	1012.9	0	181	180.9	1005.6	8	117
31	1338.83	433.22	1370.88	10.8	36.1	0	89	8.8	26	1	90	8.8	26.8	3	71
32	1024.19	297.62	1313.19	1158.1	54	0	58	1156.4	61.8	0	59	1155.3	63.8	0	192
33	197.47	1819.55	1694.05	1022	92.9	0	79	1023	94.1	0	79	1008.9	93.2	0	255
34	696.74	881.43	1490.59	728.8	158.2	0	60	724.5	159	2	61	722.6	158.2	6	120
35	842.33	1228.32	1995.19	474.8	159	0	67	474.4	158.7	4	73	471.7	162.9	9	186
36	1120.17	748.12	1069.69	220.1	197.1	15	34	212.7	193.9	13	72	212	196.9	16	72
37	1413.22	81.35	1470.41	348.9	377.4	0	56	344.8	387.5	0	86	344.2	387.8	0	59
38	921.59	1337.67	1401.69	1314	504.3	14	39	1312.2	502	10	57	1305.2	497.9	14	51
39	686.73	833.83	1143.57	344.9	534.8	5	48	339.8	535	4	65	340.8	539.2	1	128
40	1658.68	1794.09	1439.69	205.9	692	0	72	216.8	685.2	0	128	211.2	693.3	6	144
41	680.87	761.33	751.05	1120	702.9	13	41	1116.2	701.3	11	64	1115.1	706.1	13	210
42	653.85	1695.96	1457.82	1292.2	711.2	11	53	1296	710.1	9	90	1297.7	709.6	17	149
43	1734.74	577.71	1799.91	1204.7	784.8	0	73	1197.1	795.9	0	89	1194.7	793.9	2	116
44	1042.61	684.75	1613.56	1276.1	820.1	0	65	1269	816.2	0	104	1267.4	811.1	0	61
45	1245.44	816.03	906.78	1168	959.2	19	37	1171.9	967.9	20	37	1174.2	962	20	40
46	627.16	679.33	831.72	345.8	964.1	0	86	348.2	959.9	0	95	344.2	958.8	2	113
47	1155.52	1412.65	1896.42	254.4	75.9	11	36	260	69.7	9	52	264.2	67.1	15	90
48	1074.81	1226.06	1951.73	130.5	84.1	0	73	131.7	75.8	0	79	134.9	72.1	5	105
49	940.12	1131.27	1919.78	1311.6	270.3	6	54	1312.8	263.8	8	54	1312	260.7	13	116
50	581.98	1180.85	1762.59	69.2	277.1	0	51	73.3	275.2	0	79	81.8	271.8	0	187
51	719.2	1659.09	1463.9	1336.6	322.7	0	65	1332.3	319.1	0	91	1331.9	329	5	128
52	1074.26	820.73	1842.33	959.7	358.8	11	51	963.9	365.2	13	61	965.9	368.8	16	70
53	917.07	738.32	1200.37	916	371	0	80	918.8	377.5	0	102	913.6	380	0	98
54	1121.89	1581.94	1425.69	357.7	382.1	3	55	351	384.7	0	113	348.9	380.7	7	142
55	129.85	1535.1	1523.25	702.2	397.2	0	69	701.2	397.1	0	99	701.2	409	0	164
56	1121.27	1425.91	1437.47	616.2	412.3	10	47	615	420.8	11	67	624.1	416.8	14	80
57	265.35	1141.07	1330.93	285.7	491.9	0	75	286.2	493.9	0	99	286.3	499.9	4	96
58	406.94	1617.83	1374.75	898.1	553.8	0	69	896.7	556.6	0	119	908.7	553.1	0	65
59	1057.53	1911.93	1707.3	114.2	630.8	0	70	118.9	624.1	0	149	104.2	622.1	0	115
60	1663.5	1361.16	1587.92	748.9	671.2	8	38	739.6	680	9	52	741.8	673.6	14	105
61	1472.03	1648.2	1622.34	582	710.1	0	79	592.7	712	2	100	585.1	705.8	7	63
62	252.63	942.05	883.62	255.2	746.3	0	74	255.9	748.1	0	130	253.1	746.3	4	141
63	1227.24	1343.33	535.19	1207.1	755.8	1	91	1215.1	761.1	1	74	1205.7	757.9	3	109
64	1026.03	1615.65	1366.77	172.8	765.9	0	61	165.2	768.1	0	90	169.8	759.8	5	54
65	804.5	1973.14	1189.51	685.9	898.2	0	64	691.9	900	0	74	678.2	893.1	0	53
66	1442.17	551.8	1015.17	793.9	910.8	0	66	804.1	906.2	0	89	801.7	909.7	0	59
67	556	1382.05	1133.35	295.4	945.2	6	72	297.9	946.4	4	92	299.1	938	8	123
68	554.31	1691.06	1175.61	759	972.4	0	173	754.8	972.1	0	90	766.8	977.2	0	89
69	1232.16	401.88	1234.03	54	1013.2	0	45	58.1	1021.9	0	70	55.1	1022.7	0	68
70	281.25	1540.87	1311.36	425.2	27.9	0	107	427	29.1	0	189	422.1	18.2	0	149
71	1146.92	394.61	1533.68	84.1	74.3	0	149	75.3	74	0	75	72.3	73.2	0	71
72	486.92	1421.14	1681.04	860.2	76.8	0	67	863.8	75.8	0	91	870.8	84.3	0	100
73	515.2	1034.06	557.37	909	121.9	0	53	912.3	124.1	0	78	905.1	121	1	46
74	432.96	863.37	864.26	1107	174.4	0	65	1105	177.1	0	75	1110.6	179	2	53
75	1918.53	1132.53	1774.12	18.9	200.3	9	41	32.7	203.2	6	48	32.3	199.9	11	168
76	1171.06	1458.08	1080.2	1208.1	232	3	60	1201.5	226.6	5	83	1208.7	233.9	8	91
77	1671.41	620.01	1522.85	66.1	235.7	0	67	79	237	0	66	76.6	241.1	0	124
78	1248.37	1121.03	1932.4	455.3	243.1	0	79	445.7	244.2	0	115	443.6	251.1	3	99
79	1231.13	491.44	1591.06	563.8	250.8	0	74	559.7	242.1	0	102	556	241.2	0	94
80	722.32	1562.52	1829.19	574.4	290.2	2	65	572.9	285.9	4	84	581.8	286.3	9	85
81	459.35	1243.41	1322.38	837.5	293.5	0	71	836.1	296.8	0	75	840.9	298.8	5	78
82	400.17	733.64	935.85	1173	305.7	0	67	1170.3	307.1	0	97	1167.7	305.8	3	139
83	1025.45	807.93	1007.91	920.2	324.8	0	44	928.1	325.2	0	80	925.7	319.4	0	87
84	916.01	1663.39	1499.82	693	370.1	0	65	686.7	366.9	0	90	692.7	367.9	7	120
85	1638.5	1130.58	1818.16	1280.2	370.3	0	70	1270.9	361.9	1	78	1271.5	365.1	6	117
86	1621.77	1103.39	1725.13	53.1	382	0	43	60.9	391.9	0	97	66.1	385.1	0	94
87	1681.22	1420.52	1978.54	520.9	387.1	6	59	510.7	379.1	7	109	515.7	378.2	13	105
88	1007.03	800.12	634.32	1310.9	411.2	0	52	1311.1	419	0	74	1308.8	414.2	2	147
89	13.24	227.32	224.53	557.4	436.5	0	197	557.3	436.5	0	97	557.1	438.2	0	110
90	1024.98	1549.93	1637.15	404.1	478.9	8	39	398	473.8	8	63	401.8	473.8	15	84
91	1305.55	1312.09	211.1	461.3	480	0	65	460.1	469.9	0	98	461.1	479.9	1	57
92	1006.02	1025.08	757.47	1114	496.1	0	44	1113	488.3	0	88	1108.3	494.7	0	58
93	305.82	1722.78	1537.78	257.7	516.3	18	154	255.4	517	18	61	266.3	523	15	56
94	790.77	1577.5	1591.96	227.2	584.5	15	40	222	584	13	47	218	585.9	20	63
95	1771.92	1307.54	894.05	461.2	632.1	0	63	474.9	632.8	0	117	466.1	631.8	3	118
96	1358.92	1933.84	1020.89	1092.1	688.2	0	48	1100.1	681.3	0	75	1085.4	684.1	0	87
97	275.89	1200.25	1136.42	118.7	724.7	4	48	117.9	722.8	4	63	124.5	723.5	8	51
98	1648.64	618.4	1702.34	307.5	755.1	0	89	299	764.6	0	143	295.7	761.1	0	165
99	1982.81	1745.57	237.36	1038.4	832.8	0	227	1025.2	824.9	0	111	1036.8	831.9	0	117
100	1048.55	1348.51	1870.29	878.1	861.9	19	96	876.9	868.3	16	143	872.6	875.2	20	97
101	169.63	462.04	529.82	1106.9	878.8	0	83	1105.6	878.7	0	190	1104.7	879.9	2	142
102	1853.28	1544.51	445.94	1205	899.3	0	89	1200.2	912.8	0	91	1205.6	902.3	1	138
103	1963.33	875.85	1189.88	909.1	911.4	15	95	914.8	923.9	11	161	914.7	917.9	13	95
104	729.3	1462.77	1265.2	612.9	928.7	0	78	618	931.2	0	122	613.2	927.9	6	124
105	768.48	940.35	1341.76	860.1	979.7	14	74	865.1	978.8	16	117	862.4	976.9	20	101
106	1787.96	1041.6	1808.9	738.3	1009	0	71	744	1021.6	0	114	736.7	1022.5	2	97
107	1824.18	1343.72	1934.76	1341.6	20	0	96	1329.2	13.2	0	127	1330.7	16.5	6	89
108	930.57	1177.45	1608.43	1046	45.9	0	51	1039.1	44.6	1	88	1040	36.1	3	102
109	256.93	1195.77	1385.23	151	50.1	2	47	151.6	49.1	3	59	158	50.9	7	112
110	498.08	1356.36	1366.99	808.8	62.2	0	69	812.2	64.1	0	116	809.1	66.3	6	104
111	1470.49	1260.19	479.25	1298.9	143.1	0	59	1308.9	137.8	1	61	1300.1	141.8	2	39
112	865.79	969.13	1480.23	1071.1	153.9	0	66	1075.4	159	0	143	1082.3	156.2	0	255
113	877.49	1064.52	1481.33	1161.1	182.1	0	54	1166	186.9	0	65	1170.3	184.3	4	102
114	1034.83	694.65	1435.08	1237.8	211	0	51	1236.2	203.1	0	70	1232.1	202	2	125
115	604.08	1428.93	1717.07	15	244.8	0	43	18.1	248.3	0	73	25.4	246.4	5	100
116	440.26	1689.83	1556.16	1162	247.8	17	33	1162.8	248.3	15	45	1172.9	246.4	20	47
117	1003.64	1087.93	1482.15	1279.9	249	0	73	1275.2	243.1	1	65	1277.3	243.5	6	49
118	1414.72	1465.67	1940.4	227.3	262.9	0	78	236	256.2	0	166	229	248.7	3	119
119	594.98	1092.6	1553.84	652.9	291.1	0	63	655.9	292.5	2	61	662.8	288.8	4	145
120	1003.17	699.86	1228.7	374.8	305.1	0	95	367.2	306.5	0	196	366.2	301.2	0	138
121	615.16	968.29	525.08	451.8	314.3	0	95	449.1	318.3	0	103	454.2	313.7	2	128
122	151.35	1060.26	1071.68	552.9	360	0	86	551.7	360.1	0	137	551.8	361.3	5	109
123	179.34	1575.02	1639.14	14	394.9	0	92	13	395.9	0	120	11.8	400.1	7	108
124	1274.55	1608.67	1851.11	123.1	400.3	0	90	128.2	398	5	145	117.1	400.9	8	80
125	1108.42	665.98	1774.4	503.9	544.3	0	35	502.1	535.9	0	59	500.9	530.9	0	41
126	469.45	1590.5	1308.79	776.8	664.2	8	49	780	665.1	7	68	776.1	655.3	11	49
127	1417.17	498.28	1811.84	1156.9	674	0	45	1162.9	683.2	0	91	1166.6	684.1	0	36
128	531.97	180.94	679.37	1239	700.9	0	47	1239.8	696.9	0	69	1240.9	696	0	63
129	817.32	660.19	811.29	902	848	9	37	898	848.2	12	77	897.6	852.2	10	62
130	614.53	508.99	890.06	1256.8	15.2	19	68	1260.9	16.9	18	124	1263	17.7	20	30
131	1018.1	454.88	1443.22	127	27.3	0	52	134	30.9	0	83	137.5	31.1	0	77
132	247.03	702	794.41	1069.3	45.9	0	153	1069.3	46.9	1	253	1071.1	51.7	0	106
133	1195.58	423.44	895.57	633.2	59	0	62	640.8	53.6	0	100	639.8	56.8	0	78
134	549.43	884.16	1071.51	776.2	83	16	44	772.8	81	17	60	776.5	77.9	20	62
135	1297.3	1009.04	1710.99	801.8	122.2	1	78	805.8	117.8	6	97	808.1	124.5	8	95
136	1249.67	976.79	1261.16	875.9	191.9	9	41	880	183.3	10	61	874.4	184.8	13	66
137	1374.61	1033.62	1418.39	989.1	249.6	0	79	998.7	245	0	144	993.9	241	3	109
138	584.48	750.53	1257.69	499.3	251.8	0	51	500.9	247.6	0	72	505.9	244.7	0	146
139	1993.53	801.53	1500.62	1195.5	263.2	0	87	1180.1	262	0	167	1185	258.2	0	81
140	1201.74	1161.65	1106.07	315.7	276.8	0	39	311.1	285	0	75	307.1	276.9	0	54
141	1636.32	985.94	1778.33	1141.2	326.9	0	68	1129.2	331.2	0	91	1129	327.2	4	113
142	1336.58	955.24	1921.63	182.1	340	0	73	180.1	337.1	6	71	184.8	340.2	9	81
143	571.09	1096.61	872.85	959.2	417.2	4	50	962.2	420	3	85	960.1	418.9	8	119
144	449.06	1995.45	1732.67	669.1	440.7	0	79	670	444.1	0	80	665.2	434.8	7	110
145	1844.58	1500.27	1870.1	1100.3	502.4	0	67	1095.8	516	0	108	1107.3	515	1	116
146	1028.44	1064.07	778.83	562	539.1	0	79	569	535.4	0	99	561	533.2	0	68
147	959.77	1492.26	1505.83	840.1	544.1	0	70	832.9	546	0	86	835	540.2	6	131
148	1300.6	1272.43	1819.09	912.1	556.9	0	60	902	557.9	0	82	902.2	559.2	6	90
149	1657.89	1152.87	1546.76	309.7	621.1	0	70	297.4	624.9	0	105	303.6	631.4	0	55
150	793.07	1112.45	1463.06	187.8	640	0	57	181.9	641.8	0	97	178.1	634.3	1	83
151	1557.03	932.39	1445.82	1196.9	640.9	0	70	1198.3	652.9	0	177	1204.5	649.2	0	64
152	804.29	857.87	1132.56	79	645.9	10	41	73.3	647.7	9	66	72	647.6	13	65
153	1189.39	1071.08	680.35	132.4	693	0	52	140.3	697.7	0	96	136.9	690.2	0	88
154	155.88	1266.56	1131.53	1104	706	0	122	1102.8	706	0	249	1111.6	703.1	2	145
155	819.83	1137.16	1890.42	974.1	727	8	55	977.7	725.2	11	107	978.4	721.9	16	86
156	459.41	931.81	1211.54	830.1	780.8	0	69	829.9	777.2	0	120	823.3	774.3	0	95
157	1237.22	1064.83	825.48	1014.2	796.2	9	56	1011.1	800.2	4	85	1010	801	9	88
158	927.68	510.82	1402.96	908.8	817.2	7	39	907.8	812.1	10	69	906.1	810.6	12	64
159	709.66	826.5	1483.11	211	833.8	0	89	210.2	828.6	1	97	206.7	824.3	3	119
160	41.29	644.22	641.08	1202.8	872	0	63	1202.5	871.9	0	59	1202.9	872.9	3	135
161	1706.14	1137.78	1706.87	17.8	933	0	91	16.8	946.2	0	117	15.3	943.1	5	96
162	481.07	1436.95	1855.58	3	34	0	35	0.8	37	0	55	0.4	48.1	0	51
163	591.07	637.19	1208.96	273.2	57	0	41	269.7	54	0	58	265.1	52.3	0	255
164	382.16	1853.01	1561.31	909.2	82.3	0	64	911	80	0	89	910.7	94.3	0	89
165	1997.9	1572.4	1640.2	177.2	96.3	0	51	182	110.9	1	60	189	101	0	56
166	1130.02	1256.63	1020.42	802	111.8	0	65	810.1	115.2	0	80	807.2	105.8	0	49
167	640.58	1560.93	1138.2	8.7	211.9	18	51	11.8	214	16	51	0.1	214.1	18	30
168	1657.54	1380.99	1099.94	1077.2	245	18	28	1066.9	241	14	64	1071.1	239.9	20	43
169	1311.01	980.79	1030.22	686.2	250.1	0	56	679.7	257.9	0	61	680.2	252.1	3	67
170	434.84	1026.97	689.4	24.8	341.5	10	247	24	341.9	8	91	27.9	344.5	12	70
171	1374.14	1560.81	1826.52	580.8	361	0	72	573.7	353	0	141	573.3	357	7	106
172	184.05	887.38	814.23	1181	405.6	0	181	1180.1	406.7	0	82	1186.9	407.8	0	75
173	966.67	1022.15	609.16	702.8	431.6	15	41	708	436.8	14	52	706.8	429.7	16	59
174	119.92	265.3	148.34	1294.5	483.2	0	201	1294.4	484.1	0	88	1295	482.2	0	98
175	110.73	883.21	829.47	1267.7	545.1	0	182	1267.7	544.2	0	103	1261.9	547.9	0	125
176	1306.92	420.43	1148.75	967.9	565.9	19	26	973	557.1	19	37	974.1	559.7	20	50
177	516.15	1199.13	1603.8	1259.7	606.1	0	110	1258.2	607.9	2	126	1250.3	607.1	5	93
178	800.87	909.78	1066.12	316.9	670.3	1	38	317.9	664.4	0	85	310.8	664.9	0	60
179	776.49	942.15	1572.96	111.8	674.9	0	80	105.8	675.7	0	99	101.7	681.7	0	128
180	1117.54	807.11	1869.08	274	715.8	12	38	267.2	720.1	14	52	263.1	724.9	14	65
181	1696.51	1409.65	378.46	937.3	728	0	50	950.1	724.9	0	77	940	729.1	0	76
182	808.08	1179.85	663.71	203.4	796.7	0	45	208.1	800.9	0	60	201.9	796.3	3	84
183	1433.71	1067.11	1638.41	709.6	809.9	7	48	715.3	818.9	5	75	716.7	819.2	10	91
184	572.35	765.36	1282.38	180.8	884	0	68	176.9	881.9	0	95	174	876.6	0	131
185	547.11	421.33	537.26	56	910	19	38	56.9	913.8	18	61	56.7	913.8	20	45
186	775.88	1233.19	1209.69	144.2	936.7	0	125	141.9	942.3	0	126	139.7	937.8	5	166
187	971.93	306.86	874.71	279	47.1	0	73	282.1	54	0	151	279.7	53.8	0	54
188	1071.33	1145.15	884.79	229.8	106	0	44	224	100	0	87	232.9	99.8	0	65
189	542.42	1083.53	1318.89	1283.1	116.8	0	74	1283.8	121	0	153	1276.7	124.1	2	124
190	1802.52	884.9	1158.11	363.9	161.2	0	56	367.4	174.7	0	79	362.7	169.9	1	88
191	1377.19	1630.11	1560.1	683	169.1	0	60	672.5	171.3	0	88	680.6	181	0	106
192	196.42	1216.72	1064.23	929	213.2	0	81	927.9	212.1	0	100	937.2	213.8	0	148
193	583.78	900.19	1051.61	816.9	213.8	0	62	812.9	211.6	0	91	810.2	217.2	2	122
194	700.63	1458.49	872.28	417	257.6	11	33	415	261.4	9	63	418.8	257.2	15	60
195	1021.96	1420.05	774.38	1058	319.1	0	59	1050.2	318.2	0	104	1060.1	313.5	0	85
196	1310.26	1400.41	458.14	592.1	324.7	0	50	582	324.8	0	81	592.2	321.2	0	63
197	644.97	1914.73	1708.13	473.7	382.7	0	51	470.7	378.7	0	84	469.8	388.1	7	98
198	1092.83	919.35	1302.01	674.8	416.8	15	28	667.1	413.7	16	42	668.9	415.9	20	45
199	499.79	1486.12	1092.12	443.1	437.1	11	30	443.9	439	9	59	445.2	438	16	59
200	323.4	794.16	1116.66	1066.1	484.7	0	61	1065.9	482.2	0	91	1066.2	476.1	0	72
201	875.61	1549.25	820.96	813.9	707.3	11	66	813	709	7	96	819.2	705.7	13	70
202	1264.36	1757.79	1894.43	1082.8	747.1	4	36	1091.2	746.2	7	68	1081.8	747.3	13	68
203	1182.92	1429.11	1676.22	506.7	748.1	0	44	506	738.9	0	62	517	740.1	0	88
204	1350.12	1662.49	715.81	1023.1	785.1	8	44	1015.2	782.9	4	57	1021.2	783.3	11	47
205	927.03	587.16	389.41	1131	808.2	0	37	1137.9	807	1	65	1134	808.7	0	58
206	906.08	1326.88	1705.69	1206.9	828.8	0	65	1200.2	830.8	0	93	1201.8	841	0	106
207	683.85	1046.66	1046.21	1220.1	1017	0	51	1221.9	1022	0	95	1213.8	1022.2	0	47

## Sheet: Methylated
	dist RFP-YFP	dist YFP-CFP	dist CFP-RFP	x-RFPmi	y-RFPmi	z-RFPmi	v-RFPmi	x-YFPmi	y-YFPmi	z-YFPmi	v-YFPmi	x-CFPmi	y-CFPmi	z-CFPmi	v-CFPmi
1	593.08	711.63	449.31	430.2	6.8	0	95	426.1	8.9	0	92	428.3	3.8	0	78
2	575.37	1065.13	1533.57	591.8	39.1	5	54	591.6	42.1	7	70	590.2	42.1	12	124
3	285.48	858.39	1050.19	330.2	76.8	8	117	329.1	77.8	9	42	330.1	76.9	13	45
4	699.39	820.7	1495.28	1145	493	0	131	1149.6	495.9	0	255	1155.9	497.1	0	93
5	680.53	1239.31	1320.57	185.1	749.7	0	170	182.1	745.4	0	251	175.2	752.1	0	59
6	858.66	548.43	928.77	1343.5	785	0	62	1342.2	779.4	2	249	1342.8	782	4	27
7	896.88	627.12	1120.62	127.1	968.9	0	42	120.4	967.2	0	64	119	971.9	0	147
8	1486.75	930.34	1015.22	1253.2	185.1	0	66	1242.2	188.6	0	68	1248.8	191.6	0	65
9	1400.65	1764.19	388.38	387.1	241.1	0	34	386.4	252	0	88	386.1	238.3	0	37
10	1131.44	1502.13	448.08	367.8	294.1	0	51	359.3	296.2	0	84	370.9	295.7	0	154
11	1636.94	1394.38	957.16	436.7	335.9	0	90	424.2	333.9	0	81	431.9	341.3	1	167
12	355.91	1140.12	1294.75	134.9	412.6	0	180	136.8	414.6	0	222	144.7	410.9	1	49
13	871.21	1117.98	472.06	667	486.9	0	78	668.1	480.2	0	84	665.6	487.9	2	130
14	811.24	1868.93	1292.01	228.2	589.8	0	119	228.2	596.1	0	158	235	584.3	3	154
15	841.67	1142.89	1829.41	734.1	590.8	4	40	734.3	591.2	8	50	729.9	587.1	12	71
16	775.72	1334.39	896.73	786.7	664.8	0	81	780.9	663.3	0	84	788.9	663.7	4	117
17	309.25	1307.31	1475.38	531.1	900.1	9	39	532.8	900.2	10	55	530.1	900.4	16	79
18	734.19	1706.48	1344.62	616.7	911.5	0	158	611.9	908.4	0	107	618.1	914.8	6	110
19	609.36	722.3	1015.51	963.6	916	14	66	960.8	914	16	140	964.8	911.7	18	50
20	1123.65	997.51	1270.29	385.7	943.7	0	60	383	952	0	86	390	952	2	157
21	431.92	1366.15	1724.93	308	956.2	3	30	308.8	956.2	5	69	317.1	956.8	9	111
22	951.99	989.34	657.79	442.7	969.2	0	103	448.2	964.3	0	118	443.8	968.2	3	255
23	1037.73	541.19	1559.58	963.8	986	0	194	957.2	990.6	0	253	954.8	994	0	55
24	641.26	1773.68	1665.48	457.7	118.3	13	57	461.8	116	14	77	456.8	124.3	20	175
25	197.49	1267.68	1090.84	356.2	233.1	0	58	354.9	234	0	99	363.7	230.9	2	58
26	1388.02	506.26	931.95	355	294.7	0	123	347.3	287.2	0	178	350.9	288.8	0	48
27	1644.45	1173.24	1495.53	1099.4	300	1	253	1110.3	298.7	5	152	1102.8	294.7	7	98
28	1433.73	693.96	1796.27	832.8	344.9	13	51	825.8	342.2	18	96	825	346.4	20	40
29	1657.07	748.58	1353.52	557.7	386.2	0	55	553.9	373.9	0	99	558.1	376.2	2	174
30	299.7	1298.65	1377.96	699.8	474.7	0	195	698.8	476.8	0	255	699.9	479	6	170
31	724.01	897.86	933.5	1011	518	16	50	1005.8	520.1	16	102	1008.1	519.3	20	50
32	865.23	1008.91	1223.49	978.9	735.7	15	52	972.5	737.1	16	56	976	739.6	20	83
33	160	311.25	464.22	1079.4	802.8	0	125	1079.3	804	0	220	1080	806.3	0	159
34	149.13	1255.08	1381.51	162.9	921	0	82	163.9	921.6	0	57	173.6	921.3	0	67
35	1438.94	1374.79	1701.42	907.7	965.1	0	102	917	958.8	0	108	916.4	963	6	104
36	1157.32	1266.61	1612.49	181.1	1004.3	0	73	176.2	1011.8	0	89	169.1	1005.9	2	38
37	82.32	1070.69	1077	850.3	126.8	0	173	850.9	126.6	0	254	849.1	121.7	4	131
38	681.45	617.16	821.52	1042.1	128.6	0	210	1038.2	130.1	2	255	1039.8	134.3	1	255
39	1289.43	1556.82	607.65	1302.4	242.4	9	56	1294.3	236.8	8	128	1301.3	246.7	8	179
40	1533.46	947.85	1352.67	680.8	265.8	1	72	677.9	277.2	0	74	685	275.3	0	212
41	1487.1	788.71	1834.98	882.5	267	0	176	872.8	261	1	184	874.7	256.2	3	168
42	669.47	884.1	1064.78	269.3	557.2	7	71	267	560.6	9	77	264.8	555	11	248
43	459.4	1636.14	1707.01	702.9	1008.4	0	77	704.2	1007.9	2	89	696.1	1016.3	5	126
44	352.96	1973.76	1887.52	946.1	102.6	0	159	944.4	104.7	0	215	942.7	96.8	8	161
45	467.09	877.8	1044.49	205.3	133.6	5	94	206	136.8	6	140	201.3	136.2	9	159
46	766.34	989.85	1330.71	110.1	391.3	13	120	105.1	394	14	185	101.7	387.9	16	186
47	587.5	1834.38	1339.04	571.9	519.5	10	46	569.7	521.8	8	83	570.6	516.2	16	125
48	334.54	1579.57	1727.3	478.8	527.2	1	60	480.4	525.9	2	79	476	526	9	153
49	553.38	934.48	737.04	752.9	528.9	8	59	755.5	529.9	6	89	752.7	534.4	9	162
50	1478	770.45	1663.37	921.8	536	0	153	921	536.8	7	157	925.3	540.9	7	144
51	806.41	1238.61	565.72	604.1	691.3	0	83	597.8	691.3	0	160	606.8	690.2	2	204
52	372.28	853.15	869.47	26.6	697.8	0	172	23.8	698.4	0	249	24.9	698.1	4	255
53	917.68	727.1	1071.43	1133.7	938.1	18	114	1128.3	942.4	17	167	1129.9	944.7	20	31
54	1818.57	1754.52	374.93	1005	116	13	60	999.8	114.7	5	74	1007.2	115	12	163
55	1471.89	1368.09	1791.55	61.3	171.8	13	45	52.8	167.8	9	67	49.1	166.1	15	64
56	577.16	375.05	939.23	578.1	265.9	20	47	574.7	262.9	20	55	572	261.9	20	35
57	1708.89	1002.83	1600.11	54.9	338.1	19	45	52.9	325.9	16	62	48.9	327.3	20	101
58	1517.45	389.96	1784.7	13	347	8	56	13	344.1	15	61	15.3	343	16	166
59	628.44	1395.24	1837.31	641	382	14	44	639.1	386.1	15	44	632	387.2	20	46
60	1272.94	381.27	898.78	602	446.8	20	112	611.7	445.3	20	42	608.9	446.2	20	43
61	265.36	779.23	896.37	440.9	557.9	11	41	439.9	558.6	12	45	438	553.9	14	35
62	857.3	1766.15	1004.29	379.2	625.2	10	77	378.2	624.3	6	120	375.8	627.7	14	76
63	613.13	1915.89	1982.59	1202.8	842	0	124	1199.2	845.1	0	104	1198.3	842.9	9	187
64	694.72	669.75	1303.64	1020.8	923	0	136	1022.3	921.2	3	125	1020.7	920.4	6	195
65	994.58	1739.12	1539.59	1102.1	956.9	14	67	1097.6	953	11	115	1091.8	960.3	17	146
66	673.34	1132.17	1787	1248.6	981	11	135	1247	980.2	14	215	1245.9	977.1	19	42
67	1515.83	1685.28	1900.94	481.4	54.9	0	89	479	43.4	0	101	474.9	48.3	7	116
68	718.32	1916.79	1932.3	658.1	79.2	0	87	652.8	80.7	0	137	655.1	79.8	9	123
69	1758.92	1594.07	840.88	77.9	272.5	0	113	69.3	283.1	0	150	80	277.8	2	112
70	666.38	936.24	279.21	513	299.5	0	63	517.9	301	0	81	511.2	298.2	0	59
71	817.92	1375.18	905.72	1138.2	509	17	47	1142.2	510	14	58	1142.1	505.7	20	100
72	898.88	774.77	1440.36	1020	821.3	0	80	1018.8	814.4	0	98	1013.2	812.4	0	51
73	428.91	936.92	672.01	533.6	1007.7	0	223	532	1004.8	0	252	530.8	1011.8	1	46
74	1622.46	1878.03	1060.51	717.2	16.5	0	219	715.7	29	0	215	724.6	17.9	2	164
75	1366.31	1679.58	1665.74	436.3	24.7	10	59	425.9	22.8	10	60	429.7	32.2	15	106
76	1240.42	1280.46	1314.79	642.2	79.1	18	65	645.2	87.7	20	95	651.8	80.2	20	28
77	1541.75	1343.02	1691.76	79.7	107.5	0	62	83.2	96.6	2	70	78.6	101.1	7	149
78	577.73	612.81	1146.55	717.8	109.7	0	208	722	111.3	0	223	724.8	115.1	0	204
79	1997.51	1169.33	1320.87	856.6	139.2	0	62	841.1	140	0	105	847.9	134.9	2	255
80	335.06	1442.17	1763.5	1226.4	496.3	0	114	1223.9	495.7	0	69	1213.9	491.9	2	42
81	169.84	651.81	639.02	1342.7	599.1	0	200	1341.8	600	0	140	1343.1	599.8	3	63
82	715.92	1508.04	1816.76	1187.1	906.7	7	85	1182.2	904.6	6	149	1177.7	900	12	128
83	185.37	1081.56	1061.54	320.4	932	13	111	319.3	931.1	13	49	321.3	931.2	18	53
84	1412.05	932.31	876.05	836.1	1017.4	1	61	843.3	1009.3	0	81	838.7	1012.1	3	182
85	1455.49	1486.22	1649.9	1182.8	1021.5	7	43	1173	1015.9	7	68	1178.9	1014.2	13	118
86	1479.47	269.44	1448.92	50.8	24.2	16	73	54.1	34	19	97	54.1	32.7	20	71
87	580.92	1230.73	1441.81	579.2	106.9	5	174	580.9	110.8	4	172	581.6	115.7	9	193
88	1293.01	1260.74	1960.35	297.9	267.1	0	150	294	258	1	169	293.6	258	7	134
89	915.69	1337.25	1971.47	678.1	471.1	5	97	678.5	478	6	143	680.1	481.1	12	112
90	677.56	775.82	953.38	1290.8	858	16	86	1294.2	862	16	138	1289.1	865.2	16	25
91	1066.3	1125.45	1383.36	664.7	911.9	0	255	671.9	916	0	226	666.9	921.2	3	207
92	444.16	1509.31	1113.24	587.8	950.3	9	52	588.1	949.2	7	80	590.6	949.9	14	167
93	1148.87	1417.72	1262.96	977.9	953.2	0	144	984.7	956.2	3	68	974.3	957.3	5	144
94	1528.56	647.63	1862.19	1160.6	518.8	11	86	1169.4	523.2	15	98	1168.3	523.2	18	113
95	447.66	1824.08	1816.79	612.1	553.1	10	186	612.4	550	9	172	610	545	17	68
96	633.62	1061.17	1284.87	1238.9	611.9	15	142	1234.1	610.8	15	187	1233.6	609.7	20	255
97	1260.28	890.33	1467.5	225.4	726.2	15	173	232.9	732.3	16	134	228.2	736.1	18	39
98	228.91	1080.82	935.91	295.6	751.1	7	127	296.2	751.4	6	128	294	756.2	10	255
99	715.87	1150.53	805.25	414.1	806.5	6	150	414.8	811.8	5	170	408.8	807.4	8	163
100	675.57	1826.28	1671.29	1022.8	821	8	133	1024.1	824.9	6	184	1020.7	829.2	14	150
101	215.49	233.11	55.45	135.4	1022.5	20	102	135	1022.7	19	205	135.8	1022.6	20	50
102	1345.82	1529.19	1488.95	376.5	115.5	0	151	382.5	124	0	165	374	123.3	5	113
103	1163.22	1233.75	640.69	582.8	185.3	0	161	573.8	184.8	0	161	582	184.9	3	164
104	1176.32	1452.64	1706.66	622.3	438.8	0	246	628.7	432.3	0	195	632.7	438.9	5	121
105	616.13	1080.15	1682	429.9	594.7	0	161	425.7	592.3	0	214	419.8	586.4	0	126
106	1513.32	1414.82	1110.32	511.8	595.7	10	139	500.3	594.4	11	181	509.1	595.2	15	193
107	631.46	973.67	1142.47	549.7	747.8	0	154	552.3	752	0	217	548.9	753.8	4	255
108	11.09	1983.68	1987.77	307	30.3	8	101	307.1	30.4	8	108	304.2	40.3	15	155
109	966.43	688.66	1467.74	923.7	58	19	42	926.2	51.1	18	62	925.7	46.9	20	47
110	1321.91	1474.12	1483.15	344.7	130.8	16	72	352.3	125.9	13	98	353	126.2	20	92
111	306.68	735.94	903.59	186	310.8	20	56	184.3	310.3	19	87	180.6	306.3	20	35
112	1036.93	697.21	1206.45	590	726.7	16	84	597.2	730	15	85	596.8	732.2	18	123
113	685.09	1128.96	892.96	133.5	754.7	16	81	137	757.1	14	121	134.8	759.5	19	94
114	948.19	1349.78	681.58	0.2	788.2	17	64	4.8	791.1	14	117	1.3	789.9	20	62
115	1246.28	1450.78	546.56	418.6	839.4	18	105	412.1	845.8	20	189	416	836.4	17	32
116	593.09	1124.59	1082.75	77.8	941.8	20	40	78	945.1	18	51	86	943.8	20	38
117	1303.15	1492.74	1297.05	1216.9	990.2	10	117	1222.7	998.5	10	178	1222.8	990.2	15	251
118	378.24	1412.04	1336.01	109.1	52.3	0	255	107.1	50.1	0	240	102.3	59.4	2	122
119	1136.44	1355.24	1636.22	487.2	290.2	0	179	492.8	296.8	1	128	489.2	295.4	7	95
120	801.23	583.51	1353.76	164.3	570.9	0	158	166.2	576.9	0	145	165.6	581.3	0	171
121	945.78	249.52	1167.36	208.2	653.2	0	175	204.9	654.1	4	102	204.7	655.1	5	255
122	1475.67	720.89	1226.83	13.1	328.9	19	83	20.2	322.7	15	156	18.1	321	18	109
123	1544.01	1125.57	1804.61	1210.9	395.1	10	82	1222.7	396.8	11	90	1220.2	398.8	16	119
124	483.04	1280.72	1141.88	1148.1	764.8	13	133	1148.8	761.6	14	237	1156.1	768.4	14	39
125	970.42	1219.34	1985.79	444.9	61.8	14	80	442.9	54.7	15	84	443.6	49.9	20	69
126	769.44	653.38	1087.18	521.1	602.1	11	86	520.8	608	11	140	521.8	608.9	14	70
127	778.14	1729.21	1994.14	886.4	708.9	3	108	881.8	705.3	4	198	884.8	704.2	12	127
128	650.82	1611.26	1798.2	633.8	808.7	17	50	633.7	810	14	96	621.9	814.2	14	232
129	941.36	985.76	1715.26	677	926.2	12	138	676.1	929.4	16	211	674.3	925.9	20	184
130	500.81	1010.71	1451.73	910	54.3	13	107	906.8	55.8	14	209	900.8	54.4	17	115
131	793.07	801.87	1307.91	1222.7	241	17	93	1217	243.2	17	106	1216.1	246.9	20	30
132	599.81	757.69	1061.98	1147	255.3	13	96	1149	258	15	140	1146.2	256.3	18	41
133	711.47	948.71	908.76	675.5	262.6	16	217	672.3	267.1	16	123	673.1	263.8	20	59
134	604.15	932.64	1443.03	1177.1	497.7	17	131	1176.8	494.3	19	157	1179.9	488	20	42
135	1257.86	1321.67	615.42	566	589.7	8	106	565.8	598.1	5	191	563.6	592.3	10	141
136	838.87	534.07	1274.19	441.1	754.8	18	73	438.8	760.7	19	73	435.3	762.1	20	25
137	1469.81	455.88	1385.06	286.9	165.3	14	85	283.2	169.8	20	85	286.8	169.7	20	42
138	308.38	922.76	1206.98	489	347.1	20	69	488.6	344.8	20	109	484.6	338.8	20	32
139	1815.9	1172.63	1060.37	631.3	516.3	13	120	640	526.9	11	111	635.1	522.8	15	113
140	1169.24	669.68	1644.14	791.9	653.9	14	81	799.2	656.2	17	135	799	658	20	61
141	1898.1	845.96	1508.58	302.9	793.6	20	86	298.1	782.3	15	105	298	783.1	19	122
142	674.54	320.28	755.84	1289.1	886.1	17	113	1287.2	886.2	20	76	1287	888.6	20	32
143	1426.63	1443.66	648.82	953.8	922.1	16	106	943.2	925	17	148	953.8	923.3	19	107
144	567.76	733.84	1121.37	1022.9	961.7	18	150	1022.1	966	18	195	1017.9	968	20	208
145	830.2	1369.97	1249.34	1293.2	964	14	144	1288.4	961.1	16	94	1293.2	969.2	19	110
146	668.34	334.7	408.04	843.2	326.2	19	64	846	329.1	17	56	845.8	327.1	18	34
147	668.06	1640.06	1922.39	156.2	364.6	10	106	151.3	365.3	11	175	150.8	359.7	18	109
148	1046.9	1202.52	1388.31	477.1	380	5	113	471.7	385.1	3	89	476.1	390.2	7	255
149	732.07	1578.3	1151.14	98.1	387	4	147	96.7	381.8	3	159	101.8	387.1	9	160
150	560.59	1942.12	1931.55	1331.9	559.3	6	70	1335.2	562.1	6	134	1327.2	567.8	13	127
151	454.79	1320.62	1267.16	644.2	676.9	1	79	643.2	674	0	90	640.3	673.1	6	187
152	763.99	1116.87	848.6	1179.9	694.2	9	143	1176.9	692.8	6	149	1174.2	694	11	196
153	1019.72	626.36	518.24	558.6	855.1	18	99	562.9	860.8	20	185	559.9	857.1	20	31
154	920	1212.63	1628.05	59.8	90.1	0	125	58.2	97	0	89	48.8	96.3	0	80
155	47.3	967.39	945.82	22.2	120.8	0	134	22.1	120.4	0	101	23.6	123.8	4	49
156	436	890.09	892.5	676.2	235.8	9	66	675	238.9	9	100	677	237.9	13	96
157	1778.47	799.01	1602	694.6	765.2	0	211	681.2	762.2	0	211	685	757.3	0	96
158	417.88	1491.75	1339.85	547.9	774.9	1	113	545.2	775.8	0	115	544.9	766.3	4	158
159	843.14	1031.7	1617.81	177.6	814.9	0	98	183.9	815.8	1	138	186.7	812.2	5	80
160	73.69	1710.88	1766.58	86.3	870.1	0	139	85.9	869.8	0	104	83.8	856.7	0	150
161	1723.5	1541.7	1576.3	325.9	14.5	0	231	312.6	16.2	0	242	318.7	13	6	124
162	599.87	1190.37	1532.99	506.3	20.7	0	171	510.9	21.7	0	229	515.6	17.2	4	154
163	148.79	1006.98	954.86	426.7	26.8	3	109	427.9	26.6	3	132	425.8	34	4	255
164	928.65	855.29	1448.75	1203.6	48.1	0	174	1210.2	45.2	0	181	1213.7	48	3	195
165	788.73	787.49	583.14	294	122	20	104	300.1	121.2	20	185	296.2	125.9	20	38
166	122.73	1789.54	1849.74	501.3	147.7	0	224	500.4	148.1	0	210	492.7	146.2	7	141
167	457.89	1536.54	1798.86	536.6	178.1	7	77	534	179.9	8	122	529.2	175.1	14	84
168	798.91	747.43	1537.68	1095.8	378.2	0	228	1090.2	380.8	0	204	1084.6	382.1	0	226
169	423.16	1016.44	1302.18	1172.5	394.6	11	128	1175.2	392.8	11	168	1179.1	390.7	15	154
170	1372.29	927.01	1924.22	485.3	517.6	0	237	493.7	524.1	0	235	495	526.9	4	44
171	634.55	972.65	865.23	350.8	886.6	0	241	345.9	886	0	190	349.7	885.4	4	140
172	582.84	1649.78	1531.78	1272	998.3	0	170	1268	1000.3	0	160	1275.2	1004.3	6	168
173	565.6	1104.96	797.44	936.6	18.8	19	77	937.2	15.9	17	123	942.2	20.9	20	32
174	221.55	1311.02	1394.56	885.8	37.7	0	125	885.8	36	0	116	880.7	32.7	5	113
175	1200.49	1647.37	1546.6	777.4	194.1	13	70	785.9	197.3	14	101	777.7	197.8	20	68
176	300.33	1406.81	1487.59	947.1	353.3	0	147	948.5	355.1	0	169	946.2	359.3	6	219
177	692.31	661.66	388.16	113	450	10	58	110.1	446.9	12	86	114.1	447.2	10	127
178	528.18	882.86	1008.96	1334.2	599.4	0	141	1336.6	596	0	171	1342	600.2	0	120
179	845.72	1545.48	1817.25	1275.1	956.1	0	148	1269	953.9	0	155	1266.9	956.9	7	174
180	718.52	1624.88	1803.14	59.9	139.9	7	66	63.2	136.7	9	81	65.1	146.1	14	108
181	638.66	696.17	1052.32	1214.9	179.6	19	199	1214.2	174.9	20	251	1219.2	172.9	20	63
182	192.24	1500.38	1577.56	49	308.6	14	72	49	310.1	14	81	56.3	314	19	76
183	1408.87	1099.41	1371.59	351.4	586.3	12	108	357.7	595.1	13	165	359.6	588.4	16	100
184	515.94	1000.66	1289.72	1301.1	713.4	11	77	1298.8	713.9	13	95	1303	714.3	17	84
185	1058.01	678.61	1295.33	186.1	770.9	13	92	186.2	769.9	18	120	182	766.7	18	34
186	485.85	942.4	787.03	1019.2	987.1	18	86	1021	987.2	16	116	1024.2	988.2	20	66
187	825.44	1966.96	1438.76	234.3	996.7	12	137	228.1	997.2	13	255	241.9	997.1	17	82
188	242.06	1097.64	1145.54	148	1009.3	16	87	148.3	1010.2	17	168	146.2	1003.5	20	99
189	500.03	443.95	567.06	979.1	1022	16	93	983	1021.7	16	127	982.1	1022.3	18	31
190	1172.17	725.39	1802.56	1224.9	11.8	20	120	1218.2	17.7	19	173	1213	19.1	20	38
191	1767.1	1545.62	981.21	1000.5	37.8	20	144	989.3	43.9	17	192	993.9	34	20	40
192	1493.47	1905.31	1923.76	1188.6	111.8	5	167	1196.2	103.6	7	158	1185.2	105.3	13	191
193	294.74	707.7	686.25	1298	149.3	20	87	1299.1	147.3	20	110	1293.7	146.2	20	37
194	578.93	1326.73	779.5	618.6	161.8	20	70	619.9	166.1	20	95	615.2	157.1	19	29
195	508.56	1427.93	1476.35	228.8	213.1	14	76	225.9	215.7	14	81	223.1	211.3	20	96
196	847.86	890.96	1379.41	1085.1	224.8	13	57	1088.8	229.2	15	70	1088.9	226.9	19	80
197	1583.95	379.52	1699.31	1278.1	225.3	8	145	1286.7	228.6	13	142	1286.9	226.2	14	125
198	208.51	849.9	810.29	273.1	291.9	20	48	274.6	291.1	20	62	270	286.4	20	29
199	1182.46	795.02	1425.71	342.7	296	19	99	351.2	293	20	86	349.2	287.2	20	48
200	133.7	653.06	652.59	635.1	508.1	17	152	634.6	509	17	172	633.8	507.9	20	35
201	526.61	1511.56	1424.58	925.2	510.7	10	97	922.9	513.7	9	93	917.8	509.6	15	160
202	594.43	362.32	412.24	1029.9	516.4	17	60	1027.8	513.9	15	75	1030.1	513.7	16	113
203	605.58	1177.25	734.25	145.5	638.1	18	69	146.9	633.9	19	65	142.9	642	20	47
204	501.83	843.7	970.47	768.8	661.1	20	97	767.9	659.2	18	154	763	656.3	20	27
205	279.74	1304.74	1328.38	168.6	811.9	19	75	168	813.2	20	101	158.9	808.9	20	40
206	1448.84	782.02	1193.46	1126.8	923.3	14	101	1136	917.8	16	101	1130.9	918.2	18	90
207	855.17	86.54	847.5	537.8	953.3	14	34	538.9	953.9	18	73	538.7	953.2	18	135
208	1249.28	1554.41	871	697.9	968.7	18	86	702.6	960.9	20	154	692.2	967	20	31
